# Supplementary material for: Integrated Analysis of the Lung Microbiome and Metabolome Reveals Associations Between Amino Acid Metabolism and Pulmonary Fibrosis in a Bleomycin-Induced Mouse Model
Source: Int J Mol Sci. 2026 Jun 30;27(13):5895. doi: 10.3390/ijms27135895 (PMC13362081; doi:10.3390/ijms27135895)
Supplement: Supplementary file 1 [file ijms-27-05895-s001.zip]

Archive with 1,431 entries (1,391 files):
- result/
- result/1.MetQuant-QC/
- result/1.MetQuant-QC/1-MetQuant-QC-readme.pdf
- result/1.MetQuant-QC/Class_stat_all.xls
- result/1.MetQuant-QC/Correlation/
- result/1.MetQuant-QC/Correlation/cor_pearson_all.pdf
- result/1.MetQuant-QC/Correlation/cor_pearson_all.png
- result/1.MetQuant-QC/Correlation/cor_pearson_all.xls
- result/1.MetQuant-QC/Pie_Chart_all.pdf
- result/1.MetQuant-QC/Pie_Chart_all.png
- result/1.MetQuant-QC/Samples_QC_all-PCA.3D.pdf
- result/1.MetQuant-QC/Samples_QC_all-PCA.3D.png
- result/1.MetQuant-QC/Samples_QC_all-PCA.pdf
- result/1.MetQuant-QC/Samples_QC_all-PCA.png
- result/1.MetQuant-QC/Samples_QC_all-pcaloading.pdf
- result/1.MetQuant-QC/Samples_QC_all-pcaloading.png
- result/1.MetQuant-QC/Samples_all-PCA.3D.pdf
- result/1.MetQuant-QC/Samples_all-PCA.3D.png
- result/1.MetQuant-QC/Samples_all-PCA.pdf
- result/1.MetQuant-QC/Samples_all-PCA.png
- result/1.MetQuant-QC/Samples_all-pcaloading.pdf
- result/1.MetQuant-QC/Samples_all-pcaloading.png
- result/1.MetQuant-QC/TIC/
- result/1.MetQuant-QC/TIC/neg/
- result/1.MetQuant-QC/TIC/pos/
- result/1.MetQuant-QC/meta_intensity_all.xls
- result/1.MetQuant-QC/meta_intensity_all.xlsx
- result/1.MetQuant-QC/sam_qc_infor_all.xls
- result/2.MetAnnotation/
- result/2.MetAnnotation/2-MetAnnotation-readme.pdf
- result/2.MetAnnotation/HMDB/
- result/2.MetAnnotation/HMDB/meta_all.HMDB.Anno.pdf
- result/2.MetAnnotation/HMDB/meta_all.HMDB.Anno.png
- result/2.MetAnnotation/HMDB/meta_all_hmdb_anno.xls
- result/2.MetAnnotation/HMDB/meta_all_hmdb_anno.xlsx
- result/2.MetAnnotation/HMDB/meta_all_hmdb_anno_category.xls
- result/2.MetAnnotation/HMDB_KEGG_Lipidmaps/
- result/2.MetAnnotation/HMDB_KEGG_Lipidmaps/meta_intensity_all_hmdb_kegg_lipidmaps.xls
- result/2.MetAnnotation/HMDB_KEGG_Lipidmaps/meta_intensity_all_hmdb_kegg_lipidmaps.xlsx
- result/2.MetAnnotation/KEGG/
- result/2.MetAnnotation/KEGG/meta_all.KEGG.Anno.pdf
- result/2.MetAnnotation/KEGG/meta_all.KEGG.Anno.png
- result/2.MetAnnotation/KEGG/meta_all_kegg_anno.xls
- result/2.MetAnnotation/KEGG/meta_all_kegg_anno.xlsx
- result/2.MetAnnotation/KEGG/meta_all_kegg_anno_category.xls
- result/2.MetAnnotation/Lipidmaps/
- result/2.MetAnnotation/Lipidmaps/meta_all.Lipidmaps.Anno.pdf
- result/2.MetAnnotation/Lipidmaps/meta_all.Lipidmaps.Anno.png
- result/2.MetAnnotation/Lipidmaps/meta_all_lipidmaps_anno.xls
- result/2.MetAnnotation/Lipidmaps/meta_all_lipidmaps_anno.xlsx
- result/2.MetAnnotation/Lipidmaps/meta_all_lipidmaps_anno_category.xls
- result/3.MetDiffScreening/
- result/3.MetDiffScreening/3-MetDiffScreening-readme.pdf
- result/3.MetDiffScreening/B_14d.vs.C_14d/
- result/3.MetDiffScreening/B_14d.vs.C_14d/B_14d.vs.C_14d_all.xls
- result/3.MetDiffScreening/B_14d.vs.C_14d/B_14d.vs.C_14d_all.xls.volcano.pdf
- result/3.MetDiffScreening/B_14d.vs.C_14d/B_14d.vs.C_14d_all.xls.volcano.png
- result/3.MetDiffScreening/B_14d.vs.C_14d/B_14d.vs.C_14d_all.xlsx
- result/3.MetDiffScreening/B_14d.vs.C_14d/B_14d.vs.C_14d_all_Diff_order.xls
- result/3.MetDiffScreening/B_14d.vs.C_14d/B_14d.vs.C_14d_all_Diff_order.xlsx
- result/3.MetDiffScreening/B_14d.vs.C_14d/B_14d.vs.C_14d_all_PCA-pcaloading.pdf
- result/3.MetDiffScreening/B_14d.vs.C_14d/B_14d.vs.C_14d_all_PCA-pcaloading.png
- result/3.MetDiffScreening/B_14d.vs.C_14d/B_14d.vs.C_14d_all_PCA.3D.pdf
- result/3.MetDiffScreening/B_14d.vs.C_14d/B_14d.vs.C_14d_all_PCA.3D.png
- result/3.MetDiffScreening/B_14d.vs.C_14d/B_14d.vs.C_14d_all_PCA.pdf
- result/3.MetDiffScreening/B_14d.vs.C_14d/B_14d.vs.C_14d_all_PCA.png
- result/3.MetDiffScreening/B_14d.vs.C_14d/B_14d.vs.C_14d_all_PLSDA-loading.pdf
- result/3.MetDiffScreening/B_14d.vs.C_14d/B_14d.vs.C_14d_all_PLSDA-loading.png
- result/3.MetDiffScreening/B_14d.vs.C_14d/B_14d.vs.C_14d_all_PLSDA-score.pdf
- result/3.MetDiffScreening/B_14d.vs.C_14d/B_14d.vs.C_14d_all_PLSDA-score.png
- result/3.MetDiffScreening/B_14d.vs.C_14d/B_14d.vs.C_14d_all_PLSDA-valid.pdf
- result/3.MetDiffScreening/B_14d.vs.C_14d/B_14d.vs.C_14d_all_PLSDA-valid.png
- result/3.MetDiffScreening/B_14d.vs.C_14d/B_14d.vs.C_14d_all_diff.anno.xls
- result/3.MetDiffScreening/B_14d.vs.C_14d/B_14d.vs.C_14d_all_diff.anno.xlsx
- result/3.MetDiffScreening/B_14d.vs.C_14d/B_14d.vs.C_14d_all_stem.pdf
- result/3.MetDiffScreening/B_14d.vs.C_14d/B_14d.vs.C_14d_all_stem.png
- result/3.MetDiffScreening/B_28d.vs.C_28d/
- result/3.MetDiffScreening/B_28d.vs.C_28d/B_28d.vs.C_28d_all.xls
- result/3.MetDiffScreening/B_28d.vs.C_28d/B_28d.vs.C_28d_all.xls.volcano.pdf
- result/3.MetDiffScreening/B_28d.vs.C_28d/B_28d.vs.C_28d_all.xls.volcano.png
- result/3.MetDiffScreening/B_28d.vs.C_28d/B_28d.vs.C_28d_all.xlsx
- result/3.MetDiffScreening/B_28d.vs.C_28d/B_28d.vs.C_28d_all_Diff_order.xls
- result/3.MetDiffScreening/B_28d.vs.C_28d/B_28d.vs.C_28d_all_Diff_order.xlsx
- result/3.MetDiffScreening/B_28d.vs.C_28d/B_28d.vs.C_28d_all_PCA-pcaloading.pdf
- result/3.MetDiffScreening/B_28d.vs.C_28d/B_28d.vs.C_28d_all_PCA-pcaloading.png
- result/3.MetDiffScreening/B_28d.vs.C_28d/B_28d.vs.C_28d_all_PCA.3D.pdf
- result/3.MetDiffScreening/B_28d.vs.C_28d/B_28d.vs.C_28d_all_PCA.3D.png
- result/3.MetDiffScreening/B_28d.vs.C_28d/B_28d.vs.C_28d_all_PCA.pdf
- result/3.MetDiffScreening/B_28d.vs.C_28d/B_28d.vs.C_28d_all_PCA.png
- result/3.MetDiffScreening/B_28d.vs.C_28d/B_28d.vs.C_28d_all_PLSDA-loading.pdf
- result/3.MetDiffScreening/B_28d.vs.C_28d/B_28d.vs.C_28d_all_PLSDA-loading.png
- result/3.MetDiffScreening/B_28d.vs.C_28d/B_28d.vs.C_28d_all_PLSDA-score.pdf
- result/3.MetDiffScreening/B_28d.vs.C_28d/B_28d.vs.C_28d_all_PLSDA-score.png
- result/3.MetDiffScreening/B_28d.vs.C_28d/B_28d.vs.C_28d_all_PLSDA-valid.pdf
- result/3.MetDiffScreening/B_28d.vs.C_28d/B_28d.vs.C_28d_all_PLSDA-valid.png
- result/3.MetDiffScreening/B_28d.vs.C_28d/B_28d.vs.C_28d_all_diff.anno.xls
- result/3.MetDiffScreening/B_28d.vs.C_28d/B_28d.vs.C_28d_all_diff.anno.xlsx
- result/3.MetDiffScreening/B_28d.vs.C_28d/B_28d.vs.C_28d_all_stem.pdf
- result/3.MetDiffScreening/B_28d.vs.C_28d/B_28d.vs.C_28d_all_stem.png
- result/4.MetDiffAnalysis/
- result/4.MetDiffAnalysis/4-MetDiffAnalysis-readme.pdf
- result/4.MetDiffAnalysis/B_14d.vs.C_14d/
- result/4.MetDiffAnalysis/B_14d.vs.C_14d/B_14d.vs.C_14d_all_Pvalue.xls
- result/4.MetDiffAnalysis/B_14d.vs.C_14d/B_14d.vs.C_14d_all_Pvalue.xlsx
- result/4.MetDiffAnalysis/B_14d.vs.C_14d/B_14d.vs.C_14d_all_chord.pdf
- result/4.MetDiffAnalysis/B_14d.vs.C_14d/B_14d.vs.C_14d_all_chord.png
- result/4.MetDiffAnalysis/B_14d.vs.C_14d/B_14d.vs.C_14d_all_cluster_heatmap.pdf
- result/4.MetDiffAnalysis/B_14d.vs.C_14d/B_14d.vs.C_14d_all_cluster_heatmap.png
- result/4.MetDiffAnalysis/B_14d.vs.C_14d/B_14d.vs.C_14d_all_cluster_heatmap_detail.pdf
- result/4.MetDiffAnalysis/B_14d.vs.C_14d/B_14d.vs.C_14d_all_cluster_heatmap_detail.png
- result/4.MetDiffAnalysis/B_14d.vs.C_14d/B_14d.vs.C_14d_all_corr.pdf
- result/4.MetDiffAnalysis/B_14d.vs.C_14d/B_14d.vs.C_14d_all_corr.png
- result/4.MetDiffAnalysis/B_14d.vs.C_14d/B_14d.vs.C_14d_all_corr.xls
- result/4.MetDiffAnalysis/B_14d.vs.C_14d/B_14d.vs.C_14d_all_corr.xlsx
- result/4.MetDiffAnalysis/B_14d.vs.C_14d/B_14d.vs.C_14d_all_heatmap.pdf
- result/4.MetDiffAnalysis/B_14d.vs.C_14d/B_14d.vs.C_14d_all_heatmap.png
- result/4.MetDiffAnalysis/B_14d.vs.C_14d/B_14d.vs.C_14d_all_heatmap_detail.pdf
- result/4.MetDiffAnalysis/B_14d.vs.C_14d/B_14d.vs.C_14d_all_heatmap_detail.png
- result/4.MetDiffAnalysis/B_14d.vs.C_14d/B_14d.vs.C_14d_all_zscore.pdf
- result/4.MetDiffAnalysis/B_14d.vs.C_14d/B_14d.vs.C_14d_all_zscore.png
- result/4.MetDiffAnalysis/B_14d.vs.C_14d/B_14d.vs.C_14d_all_zscore.xls
- result/4.MetDiffAnalysis/B_14d.vs.C_14d/B_14d.vs.C_14d_all_zscore.xlsx
- result/4.MetDiffAnalysis/B_14d.vs.C_14d/ROC_all/
- result/4.MetDiffAnalysis/B_14d.vs.C_14d/ROC_all/Com_1022_pos_ROC.pdf
- result/4.MetDiffAnalysis/B_14d.vs.C_14d/ROC_all/Com_1067_pos_ROC.pdf
- result/4.MetDiffAnalysis/B_14d.vs.C_14d/ROC_all/Com_1120_pos_ROC.pdf
- result/4.MetDiffAnalysis/B_14d.vs.C_14d/ROC_all/Com_1161_pos_ROC.pdf
- result/4.MetDiffAnalysis/B_14d.vs.C_14d/ROC_all/Com_1187_pos_ROC.pdf
- result/4.MetDiffAnalysis/B_14d.vs.C_14d/ROC_all/Com_1191_neg_ROC.pdf
- result/4.MetDiffAnalysis/B_14d.vs.C_14d/ROC_all/Com_1219_neg_ROC.pdf
- result/4.MetDiffAnalysis/B_14d.vs.C_14d/ROC_all/Com_1220_pos_ROC.pdf
- result/4.MetDiffAnalysis/B_14d.vs.C_14d/ROC_all/Com_122_neg_ROC.pdf
- result/4.MetDiffAnalysis/B_14d.vs.C_14d/ROC_all/Com_1258_pos_ROC.pdf
- result/4.MetDiffAnalysis/B_14d.vs.C_14d/ROC_all/Com_1322_pos_ROC.pdf
- result/4.MetDiffAnalysis/B_14d.vs.C_14d/ROC_all/Com_1323_neg_ROC.pdf
- result/4.MetDiffAnalysis/B_14d.vs.C_14d/ROC_all/Com_1357_neg_ROC.pdf
- result/4.MetDiffAnalysis/B_14d.vs.C_14d/ROC_all/Com_1392_pos_ROC.pdf
- result/4.MetDiffAnalysis/B_14d.vs.C_14d/ROC_all/Com_13_neg_ROC.pdf
- result/4.MetDiffAnalysis/B_14d.vs.C_14d/ROC_all/Com_1470_pos_ROC.pdf
- result/4.MetDiffAnalysis/B_14d.vs.C_14d/ROC_all/Com_1476_pos_ROC.pdf
- result/4.MetDiffAnalysis/B_14d.vs.C_14d/ROC_all/Com_1484_pos_ROC.pdf
- result/4.MetDiffAnalysis/B_14d.vs.C_14d/ROC_all/Com_1499_neg_ROC.pdf
- result/4.MetDiffAnalysis/B_14d.vs.C_14d/ROC_all/Com_1559_pos_ROC.pdf
- result/4.MetDiffAnalysis/B_14d.vs.C_14d/ROC_all/Com_1587_neg_ROC.pdf
- result/4.MetDiffAnalysis/B_14d.vs.C_14d/ROC_all/Com_1630_neg_ROC.pdf
- result/4.MetDiffAnalysis/B_14d.vs.C_14d/ROC_all/Com_1643_pos_ROC.pdf
- result/4.MetDiffAnalysis/B_14d.vs.C_14d/ROC_all/Com_1661_neg_ROC.pdf
- result/4.MetDiffAnalysis/B_14d.vs.C_14d/ROC_all/Com_1679_neg_ROC.pdf
- result/4.MetDiffAnalysis/B_14d.vs.C_14d/ROC_all/Com_1695_neg_ROC.pdf
- result/4.MetDiffAnalysis/B_14d.vs.C_14d/ROC_all/Com_1708_pos_ROC.pdf
- result/4.MetDiffAnalysis/B_14d.vs.C_14d/ROC_all/Com_1718_neg_ROC.pdf
- result/4.MetDiffAnalysis/B_14d.vs.C_14d/ROC_all/Com_1731_pos_ROC.pdf
- result/4.MetDiffAnalysis/B_14d.vs.C_14d/ROC_all/Com_1743_pos_ROC.pdf
- result/4.MetDiffAnalysis/B_14d.vs.C_14d/ROC_all/Com_1774_neg_ROC.pdf
- result/4.MetDiffAnalysis/B_14d.vs.C_14d/ROC_all/Com_185_pos_ROC.pdf
- result/4.MetDiffAnalysis/B_14d.vs.C_14d/ROC_all/Com_186_neg_ROC.pdf
- result/4.MetDiffAnalysis/B_14d.vs.C_14d/ROC_all/Com_187_neg_ROC.pdf
- result/4.MetDiffAnalysis/B_14d.vs.C_14d/ROC_all/Com_1913_neg_ROC.pdf
- result/4.MetDiffAnalysis/B_14d.vs.C_14d/ROC_all/Com_1913_pos_ROC.pdf
- result/4.MetDiffAnalysis/B_14d.vs.C_14d/ROC_all/Com_1942_pos_ROC.pdf
- result/4.MetDiffAnalysis/B_14d.vs.C_14d/ROC_all/Com_1944_pos_ROC.pdf
- result/4.MetDiffAnalysis/B_14d.vs.C_14d/ROC_all/Com_196_neg_ROC.pdf
- result/4.MetDiffAnalysis/B_14d.vs.C_14d/ROC_all/Com_1970_pos_ROC.pdf
- result/4.MetDiffAnalysis/B_14d.vs.C_14d/ROC_all/Com_1996_pos_ROC.pdf
- result/4.MetDiffAnalysis/B_14d.vs.C_14d/ROC_all/Com_2040_pos_ROC.pdf
- result/4.MetDiffAnalysis/B_14d.vs.C_14d/ROC_all/Com_206_pos_ROC.pdf
- result/4.MetDiffAnalysis/B_14d.vs.C_14d/ROC_all/Com_2071_pos_ROC.pdf
- result/4.MetDiffAnalysis/B_14d.vs.C_14d/ROC_all/Com_2091_pos_ROC.pdf
- result/4.MetDiffAnalysis/B_14d.vs.C_14d/ROC_all/Com_2100_pos_ROC.pdf
- result/4.MetDiffAnalysis/B_14d.vs.C_14d/ROC_all/Com_2125_pos_ROC.pdf
- result/4.MetDiffAnalysis/B_14d.vs.C_14d/ROC_all/Com_2147_pos_ROC.pdf
- result/4.MetDiffAnalysis/B_14d.vs.C_14d/ROC_all/Com_2191_pos_ROC.pdf
- result/4.MetDiffAnalysis/B_14d.vs.C_14d/ROC_all/Com_2204_pos_ROC.pdf
- result/4.MetDiffAnalysis/B_14d.vs.C_14d/ROC_all/Com_2223_pos_ROC.pdf
- result/4.MetDiffAnalysis/B_14d.vs.C_14d/ROC_all/Com_2283_pos_ROC.pdf
- result/4.MetDiffAnalysis/B_14d.vs.C_14d/ROC_all/Com_2300_pos_ROC.pdf
- result/4.MetDiffAnalysis/B_14d.vs.C_14d/ROC_all/Com_2325_pos_ROC.pdf
- result/4.MetDiffAnalysis/B_14d.vs.C_14d/ROC_all/Com_2329_pos_ROC.pdf
- result/4.MetDiffAnalysis/B_14d.vs.C_14d/ROC_all/Com_2331_pos_ROC.pdf
- result/4.MetDiffAnalysis/B_14d.vs.C_14d/ROC_all/Com_2347_pos_ROC.pdf
- result/4.MetDiffAnalysis/B_14d.vs.C_14d/ROC_all/Com_2363_pos_ROC.pdf
- result/4.MetDiffAnalysis/B_14d.vs.C_14d/ROC_all/Com_2411_pos_ROC.pdf
- result/4.MetDiffAnalysis/B_14d.vs.C_14d/ROC_all/Com_2424_pos_ROC.pdf
- result/4.MetDiffAnalysis/B_14d.vs.C_14d/ROC_all/Com_2449_pos_ROC.pdf
- result/4.MetDiffAnalysis/B_14d.vs.C_14d/ROC_all/Com_2469_pos_ROC.pdf
- result/4.MetDiffAnalysis/B_14d.vs.C_14d/ROC_all/Com_2497_pos_ROC.pdf
- result/4.MetDiffAnalysis/B_14d.vs.C_14d/ROC_all/Com_2538_pos_ROC.pdf
- result/4.MetDiffAnalysis/B_14d.vs.C_14d/ROC_all/Com_253_pos_ROC.pdf
- result/4.MetDiffAnalysis/B_14d.vs.C_14d/ROC_all/Com_255_neg_ROC.pdf
- result/4.MetDiffAnalysis/B_14d.vs.C_14d/ROC_all/Com_2595_pos_ROC.pdf
- result/4.MetDiffAnalysis/B_14d.vs.C_14d/ROC_all/Com_2695_pos_ROC.pdf
- result/4.MetDiffAnalysis/B_14d.vs.C_14d/ROC_all/Com_2741_pos_ROC.pdf
- result/4.MetDiffAnalysis/B_14d.vs.C_14d/ROC_all/Com_2811_pos_ROC.pdf
- result/4.MetDiffAnalysis/B_14d.vs.C_14d/ROC_all/Com_2821_pos_ROC.pdf
- result/4.MetDiffAnalysis/B_14d.vs.C_14d/ROC_all/Com_2844_pos_ROC.pdf
- result/4.MetDiffAnalysis/B_14d.vs.C_14d/ROC_all/Com_2866_pos_ROC.pdf
- result/4.MetDiffAnalysis/B_14d.vs.C_14d/ROC_all/Com_2963_pos_ROC.pdf
- result/4.MetDiffAnalysis/B_14d.vs.C_14d/ROC_all/Com_302_pos_ROC.pdf
- result/4.MetDiffAnalysis/B_14d.vs.C_14d/ROC_all/Com_3162_pos_ROC.pdf
- result/4.MetDiffAnalysis/B_14d.vs.C_14d/ROC_all/Com_3277_pos_ROC.pdf
- result/4.MetDiffAnalysis/B_14d.vs.C_14d/ROC_all/Com_3295_pos_ROC.pdf
- result/4.MetDiffAnalysis/B_14d.vs.C_14d/ROC_all/Com_3314_pos_ROC.pdf
- result/4.MetDiffAnalysis/B_14d.vs.C_14d/ROC_all/Com_3360_pos_ROC.pdf
- result/4.MetDiffAnalysis/B_14d.vs.C_14d/ROC_all/Com_3433_pos_ROC.pdf
- result/4.MetDiffAnalysis/B_14d.vs.C_14d/ROC_all/Com_3495_pos_ROC.pdf
- result/4.MetDiffAnalysis/B_14d.vs.C_14d/ROC_all/Com_349_pos_ROC.pdf
- result/4.MetDiffAnalysis/B_14d.vs.C_14d/ROC_all/Com_3520_pos_ROC.pdf
- result/4.MetDiffAnalysis/B_14d.vs.C_14d/ROC_all/Com_3522_pos_ROC.pdf
- result/4.MetDiffAnalysis/B_14d.vs.C_14d/ROC_all/Com_3593_pos_ROC.pdf
- result/4.MetDiffAnalysis/B_14d.vs.C_14d/ROC_all/Com_361_pos_ROC.pdf
- result/4.MetDiffAnalysis/B_14d.vs.C_14d/ROC_all/Com_3765_pos_ROC.pdf
- result/4.MetDiffAnalysis/B_14d.vs.C_14d/ROC_all/Com_3989_pos_ROC.pdf
- result/4.MetDiffAnalysis/B_14d.vs.C_14d/ROC_all/Com_466_pos_ROC.pdf
- result/4.MetDiffAnalysis/B_14d.vs.C_14d/ROC_all/Com_497_pos_ROC.pdf
- result/4.MetDiffAnalysis/B_14d.vs.C_14d/ROC_all/Com_505_neg_ROC.pdf
- result/4.MetDiffAnalysis/B_14d.vs.C_14d/ROC_all/Com_506_neg_ROC.pdf
- result/4.MetDiffAnalysis/B_14d.vs.C_14d/ROC_all/Com_50_pos_ROC.pdf
- result/4.MetDiffAnalysis/B_14d.vs.C_14d/ROC_all/Com_527_pos_ROC.pdf
- result/4.MetDiffAnalysis/B_14d.vs.C_14d/ROC_all/Com_552_pos_ROC.pdf
- result/4.MetDiffAnalysis/B_14d.vs.C_14d/ROC_all/Com_55_neg_ROC.pdf
- result/4.MetDiffAnalysis/B_14d.vs.C_14d/ROC_all/Com_578_neg_ROC.pdf
- result/4.MetDiffAnalysis/B_14d.vs.C_14d/ROC_all/Com_592_neg_ROC.pdf
- result/4.MetDiffAnalysis/B_14d.vs.C_14d/ROC_all/Com_607_pos_ROC.pdf
- result/4.MetDiffAnalysis/B_14d.vs.C_14d/ROC_all/Com_610_neg_ROC.pdf
- result/4.MetDiffAnalysis/B_14d.vs.C_14d/ROC_all/Com_618_neg_ROC.pdf
- result/4.MetDiffAnalysis/B_14d.vs.C_14d/ROC_all/Com_632_neg_ROC.pdf
- result/4.MetDiffAnalysis/B_14d.vs.C_14d/ROC_all/Com_64_pos_ROC.pdf
- result/4.MetDiffAnalysis/B_14d.vs.C_14d/ROC_all/Com_65_neg_ROC.pdf
- result/4.MetDiffAnalysis/B_14d.vs.C_14d/ROC_all/Com_717_neg_ROC.pdf
- result/4.MetDiffAnalysis/B_14d.vs.C_14d/ROC_all/Com_719_pos_ROC.pdf
- result/4.MetDiffAnalysis/B_14d.vs.C_14d/ROC_all/Com_754_neg_ROC.pdf
- result/4.MetDiffAnalysis/B_14d.vs.C_14d/ROC_all/Com_755_neg_ROC.pdf
- result/4.MetDiffAnalysis/B_14d.vs.C_14d/ROC_all/Com_810_neg_ROC.pdf
- result/4.MetDiffAnalysis/B_14d.vs.C_14d/ROC_all/Com_811_neg_ROC.pdf
- result/4.MetDiffAnalysis/B_14d.vs.C_14d/ROC_all/Com_867_neg_ROC.pdf
- result/4.MetDiffAnalysis/B_14d.vs.C_14d/ROC_all/Com_877_neg_ROC.pdf
- result/4.MetDiffAnalysis/B_14d.vs.C_14d/ROC_all/Com_923_neg_ROC.pdf
- result/4.MetDiffAnalysis/B_14d.vs.C_14d/ROC_all/Com_961_neg_ROC.pdf
- result/4.MetDiffAnalysis/B_14d.vs.C_14d/ROC_all/Com_999_neg_ROC.pdf
- result/4.MetDiffAnalysis/B_28d.vs.C_28d/
- result/4.MetDiffAnalysis/B_28d.vs.C_28d/B_28d.vs.C_28d_all_Pvalue.xls
- result/4.MetDiffAnalysis/B_28d.vs.C_28d/B_28d.vs.C_28d_all_Pvalue.xlsx
- result/4.MetDiffAnalysis/B_28d.vs.C_28d/B_28d.vs.C_28d_all_chord.pdf
- result/4.MetDiffAnalysis/B_28d.vs.C_28d/B_28d.vs.C_28d_all_chord.png
- result/4.MetDiffAnalysis/B_28d.vs.C_28d/B_28d.vs.C_28d_all_cluster_heatmap.pdf
- result/4.MetDiffAnalysis/B_28d.vs.C_28d/B_28d.vs.C_28d_all_cluster_heatmap.png
- result/4.MetDiffAnalysis/B_28d.vs.C_28d/B_28d.vs.C_28d_all_cluster_heatmap_detail.pdf
- result/4.MetDiffAnalysis/B_28d.vs.C_28d/B_28d.vs.C_28d_all_cluster_heatmap_detail.png
- result/4.MetDiffAnalysis/B_28d.vs.C_28d/B_28d.vs.C_28d_all_corr.pdf
- result/4.MetDiffAnalysis/B_28d.vs.C_28d/B_28d.vs.C_28d_all_corr.png
- result/4.MetDiffAnalysis/B_28d.vs.C_28d/B_28d.vs.C_28d_all_corr.xls
- result/4.MetDiffAnalysis/B_28d.vs.C_28d/B_28d.vs.C_28d_all_corr.xlsx
- result/4.MetDiffAnalysis/B_28d.vs.C_28d/B_28d.vs.C_28d_all_heatmap.pdf
- result/4.MetDiffAnalysis/B_28d.vs.C_28d/B_28d.vs.C_28d_all_heatmap.png
- result/4.MetDiffAnalysis/B_28d.vs.C_28d/B_28d.vs.C_28d_all_heatmap_detail.pdf
- result/4.MetDiffAnalysis/B_28d.vs.C_28d/B_28d.vs.C_28d_all_heatmap_detail.png
- result/4.MetDiffAnalysis/B_28d.vs.C_28d/B_28d.vs.C_28d_all_zscore.pdf
- result/4.MetDiffAnalysis/B_28d.vs.C_28d/B_28d.vs.C_28d_all_zscore.png
- result/4.MetDiffAnalysis/B_28d.vs.C_28d/B_28d.vs.C_28d_all_zscore.xls
- result/4.MetDiffAnalysis/B_28d.vs.C_28d/B_28d.vs.C_28d_all_zscore.xlsx
- result/4.MetDiffAnalysis/B_28d.vs.C_28d/ROC_all/
- result/4.MetDiffAnalysis/B_28d.vs.C_28d/ROC_all/Com_1063_pos_ROC.pdf
- result/4.MetDiffAnalysis/B_28d.vs.C_28d/ROC_all/Com_1220_pos_ROC.pdf
- result/4.MetDiffAnalysis/B_28d.vs.C_28d/ROC_all/Com_1476_pos_ROC.pdf
- result/4.MetDiffAnalysis/B_28d.vs.C_28d/ROC_all/Com_1484_pos_ROC.pdf
- result/4.MetDiffAnalysis/B_28d.vs.C_28d/ROC_all/Com_1575_neg_ROC.pdf
- result/4.MetDiffAnalysis/B_28d.vs.C_28d/ROC_all/Com_1708_pos_ROC.pdf
- result/4.MetDiffAnalysis/B_28d.vs.C_28d/ROC_all/Com_1786_pos_ROC.pdf
- result/4.MetDiffAnalysis/B_28d.vs.C_28d/ROC_all/Com_1868_neg_ROC.pdf
- result/4.MetDiffAnalysis/B_28d.vs.C_28d/ROC_all/Com_186_neg_ROC.pdf
- result/4.MetDiffAnalysis/B_28d.vs.C_28d/ROC_all/Com_198_neg_ROC.pdf
- result/4.MetDiffAnalysis/B_28d.vs.C_28d/ROC_all/Com_2106_pos_ROC.pdf
- result/4.MetDiffAnalysis/B_28d.vs.C_28d/ROC_all/Com_2147_pos_ROC.pdf
- result/4.MetDiffAnalysis/B_28d.vs.C_28d/ROC_all/Com_2213_pos_ROC.pdf
- result/4.MetDiffAnalysis/B_28d.vs.C_28d/ROC_all/Com_2223_pos_ROC.pdf
- result/4.MetDiffAnalysis/B_28d.vs.C_28d/ROC_all/Com_2325_pos_ROC.pdf
- result/4.MetDiffAnalysis/B_28d.vs.C_28d/ROC_all/Com_2331_pos_ROC.pdf
- result/4.MetDiffAnalysis/B_28d.vs.C_28d/ROC_all/Com_2348_pos_ROC.pdf
- result/4.MetDiffAnalysis/B_28d.vs.C_28d/ROC_all/Com_2411_pos_ROC.pdf
- result/4.MetDiffAnalysis/B_28d.vs.C_28d/ROC_all/Com_2424_pos_ROC.pdf
- result/4.MetDiffAnalysis/B_28d.vs.C_28d/ROC_all/Com_2444_pos_ROC.pdf
- result/4.MetDiffAnalysis/B_28d.vs.C_28d/ROC_all/Com_2811_pos_ROC.pdf
- result/4.MetDiffAnalysis/B_28d.vs.C_28d/ROC_all/Com_2868_pos_ROC.pdf
- result/4.MetDiffAnalysis/B_28d.vs.C_28d/ROC_all/Com_2950_pos_ROC.pdf
- result/4.MetDiffAnalysis/B_28d.vs.C_28d/ROC_all/Com_3104_pos_ROC.pdf
- result/4.MetDiffAnalysis/B_28d.vs.C_28d/ROC_all/Com_3162_pos_ROC.pdf
- result/4.MetDiffAnalysis/B_28d.vs.C_28d/ROC_all/Com_3235_pos_ROC.pdf
- result/4.MetDiffAnalysis/B_28d.vs.C_28d/ROC_all/Com_3474_pos_ROC.pdf
- result/4.MetDiffAnalysis/B_28d.vs.C_28d/ROC_all/Com_3593_pos_ROC.pdf
- result/4.MetDiffAnalysis/B_28d.vs.C_28d/ROC_all/Com_3692_pos_ROC.pdf
- result/4.MetDiffAnalysis/B_28d.vs.C_28d/ROC_all/Com_3694_pos_ROC.pdf
- result/4.MetDiffAnalysis/B_28d.vs.C_28d/ROC_all/Com_410_neg_ROC.pdf
- result/4.MetDiffAnalysis/B_28d.vs.C_28d/ROC_all/Com_527_pos_ROC.pdf
- result/4.MetDiffAnalysis/B_28d.vs.C_28d/ROC_all/Com_675_pos_ROC.pdf
- result/4.MetDiffAnalysis/B_28d.vs.C_28d/ROC_all/Com_698_pos_ROC.pdf
- result/4.MetDiffAnalysis/B_28d.vs.C_28d/ROC_all/Com_719_pos_ROC.pdf
- result/4.MetDiffAnalysis/B_28d.vs.C_28d/ROC_all/Com_836_neg_ROC.pdf
- result/4.MetDiffAnalysis/B_28d.vs.C_28d/ROC_all/Com_854_neg_ROC.pdf
- result/4.MetDiffAnalysis/Box_diff/
- result/4.MetDiffAnalysis/Box_diff/all/
[truncated: 1,131 more entries]
