# Supplementary material for: Integrated Analysis of the Lung Microbiome and Metabolome Reveals Associations Between Amino Acid Metabolism and Pulmonary Fibrosis in a Bleomycin-Induced Mouse Model
Source: Int J Mol Sci. 2026 Jun 30;27(13):5895. doi: 10.3390/ijms27135895 (PMC13362081; doi:10.3390/ijms27135895)
Supplement: Supplementary file 1 [file ijms-27-05895-s001.zip › result/1.MetQuant-QC/Class_stat_all.xls]

Number	ClassI
717	Lipids and lipid-like molecules
423	Organic acids and derivatives
257	Organoheterocyclic compounds
128	Benzenoids
111	Organic oxygen compounds
54	Phenylpropanoids and polyketides
51	Nucleosides, nucleotides, and analogues
38	Organic nitrogen compounds
23	Alkaloids and derivatives
10	Organosulfur compounds
5	Hydrocarbons
4	Lignans, neolignans and related compounds
2	Organohalogen compounds
1	Organic 1,3-dipolar compounds
1	Hydrocarbon derivatives
