# Supplementary material for: Integrated Analysis of the Lung Microbiome and Metabolome Reveals Associations Between Amino Acid Metabolism and Pulmonary Fibrosis in a Bleomycin-Induced Mouse Model
Source: Int J Mol Sci. 2026 Jun 30;27(13):5895. doi: 10.3390/ijms27135895 (PMC13362081; doi:10.3390/ijms27135895)
Supplement: Supplementary file 1 [file ijms-27-05895-s001.zip › result/1.MetQuant-QC/Correlation/cor_pearson_all.xls]

|r|	all_QC1	all_QC2	all_QC3
all_QC1	1	0.995	0.996
all_QC2	0.995	1	0.996
all_QC3	0.996	0.996	1
