# Supplementary material for: Integrated Analysis of the Lung Microbiome and Metabolome Reveals Associations Between Amino Acid Metabolism and Pulmonary Fibrosis in a Bleomycin-Induced Mouse Model
Source: Int J Mol Sci. 2026 Jun 30;27(13):5895. doi: 10.3390/ijms27135895 (PMC13362081; doi:10.3390/ijms27135895)
Supplement: Supplementary file 1 [file ijms-27-05895-s001.zip › result/1.MetQuant-QC/sam_qc_infor_all.xls]

Sample name	batch	Group name	ID num
all_B_1_28d	1	B_28d	1
all_B_2_28d	1	B_28d	2
all_B_3_28d	1	B_28d	3
all_B_4_28d	1	B_28d	4
all_B_5_28d	1	B_28d	5
all_C_1_28d	1	C_28d	6
all_C_2_28d	1	C_28d	7
all_C_3_28d	1	C_28d	8
all_C_4_28d	1	C_28d	9
all_C_5_28d	1	C_28d	10
all_B_1_14d	1	B_14d	11
all_B_2_14d	1	B_14d	12
all_B_3_14d	1	B_14d	13
all_B_4_14d	1	B_14d	14
all_B_5_14d	1	B_14d	15
all_C_1_14d	1	C_14d	16
all_C_2_14d	1	C_14d	17
all_C_3_14d	1	C_14d	18
all_C_4_14d	1	C_14d	19
all_QC1	1	QC	20
all_QC2	1	QC	21
all_QC3	1	QC	22
