# Supplementary material for: Integrated Analysis of the Lung Microbiome and Metabolome Reveals Associations Between Amino Acid Metabolism and Pulmonary Fibrosis in a Bleomycin-Induced Mouse Model
Source: Int J Mol Sci. 2026 Jun 30;27(13):5895. doi: 10.3390/ijms27135895 (PMC13362081; doi:10.3390/ijms27135895)
Supplement: Supplementary file 1 [file ijms-27-05895-s001.zip › result/2.MetAnnotation/HMDB/meta_all_hmdb_anno.xls]

Compound_ID	Name	Formula	HMDB_ID	tax_Kingdom	tax_SuperClass	tax_Class	tax_SubClass	tax_DirectParent	Source
Com_880_pos	Kirenol	C20H34O4	HMDB0253803	Organic compounds	Lipids and lipid-like molecules	Prenol lipids	Diterpenoids	Diterpenoids	-
Com_1115_pos	Ferutinin	C22H30O4	HMDB0252237	Organic compounds	Lipids and lipid-like molecules	Prenol lipids	Sesquiterpenoids	Sesquiterpenoids	-
Com_324_pos	Guaiol	C15H26O	HMDB0252966	Organic compounds	Lipids and lipid-like molecules	Prenol lipids	Sesquiterpenoids	Sesquiterpenoids	-
Com_1246_pos	Taurodeoxycholate	C26H45NO6S	HMDB0000896	Organic compounds	Lipids and lipid-like molecules	Steroids and steroid derivatives	Bile acids, alcohols and derivatives	Taurinated bile acids and derivatives	Endogenous;Food;Biological;Cell and elements;Tissue and substructures;Subcellular;Biofluid and excreta;Organ and components;Biological process;Membrane stabilizer;Energy source;Energy storage;Molecular messenger;Surfactant;Emulsifier
Com_291_pos	Germacrone	C15H22O	HMDB0252704	Organic compounds	Lipids and lipid-like molecules	Prenol lipids	Sesquiterpenoids	Germacrane sesquiterpenoids	-
Com_919_pos	Licarin A	C20H22O4	HMDB0033319	Organic compounds	Phenylpropanoids and polyketides	2-arylbenzofuran flavonoids	-	2-arylbenzofuran flavonoids	Food;Biological;Nutrient
Com_545_pos	Nardosinone	C15H22O3	HMDB0255460	Organic compounds	Lipids and lipid-like molecules	Prenol lipids	Sesquiterpenoids	Sesquiterpenoids	-
Com_483_pos	Isocurcumenol	C15H22O2	HMDB0036647	Organic compounds	Lipids and lipid-like molecules	Prenol lipids	Sesquiterpenoids	Guaianes	Endogenous;Food;Biological;Biological process;Surfactant;Emulsifier;Nutrient;Membrane stabilizer;Energy source;Energy storage
Com_466_pos	D-Glucaric acid	C6H10O8	HMDB0000663	Organic compounds	Organic oxygen compounds	Organooxygen compounds	Carbohydrates and carbohydrate conjugates	Glucuronic acid derivatives	Endogenous;Food;Biological;Cell and elements;Organ and components;Subcellular;Biofluid and excreta;Pharmaceutical industry
Com_26_pos	Pi-Methylimidazoleacetic acid	C6H8N2O2	HMDB0004988	Organic compounds	Organoheterocyclic compounds	Azoles	Imidazoles	Imidazolyl carboxylic acids and derivatives	Endogenous;Organ and components;Subcellular;Biofluid and excreta
Com_329_pos	3-Methoxy-4-hydroxyphenylglycol	C9H12O4	HMDB0001490	Organic compounds	Benzenoids	Phenols	Methoxyphenols	Methoxyphenols	Endogenous;Food;Biological;Organ and components;Cell and elements;Biofluid and excreta;Biological process
Com_1018_pos	Tetrahydrocortisone	C21H32O5	HMDB0000903	Organic compounds	Lipids and lipid-like molecules	Steroids and steroid derivatives	Hydroxysteroids	21-hydroxysteroids	Endogenous;Food;Biological;Cell and elements;Tissue and substructures;Biofluid and excreta;Subcellular;Biological process;Membrane stabilizer;Energy source;Energy storage;Molecular messenger;Surfactant;Emulsifier
Com_1132_pos	Beta-Cortol	C21H36O5	HMDB0005821	Organic compounds	Lipids and lipid-like molecules	Steroids and steroid derivatives	Hydroxysteroids	21-hydroxysteroids	Endogenous;Food;Biological;Cell and elements;Tissue and substructures;Subcellular;Biofluid and excreta;Biological process;Membrane stabilizer;Energy source;Energy storage;Molecular messenger;Surfactant;Emulsifier
Com_642_pos	Epiandrosterone	C19H30O2	HMDB0000365	Organic compounds	Lipids and lipid-like molecules	Steroids and steroid derivatives	Androstane steroids	Androgens and derivatives	Endogenous;Food;Biological;Cell and elements;Tissue and substructures;Organ and components;Subcellular;Biofluid and excreta;Biological process;Membrane stabilizer;Energy source;Energy storage;Molecular messenger;Surfactant;Emulsifier
Com_655_pos	Epsilon-(gamma-glutamyl)-lysine	C11H21N3O5	HMDB0003869	Organic compounds	Organic acids and derivatives	Carboxylic acids and derivatives	Amino acids, peptides, and analogues	Glutamine and derivatives	Endogenous
Com_339_pos	2-Amino-4-(2-aminophenyl)-4-oxobutanoic acid	C10H12N2O3	HMDB0250769	Organic compounds	Organic oxygen compounds	Organooxygen compounds	Carbonyl compounds	Alkyl-phenylketones	-
Com_1081_pos	Batilol	C21H44O3	HMDB0248884	Organic compounds	Lipids and lipid-like molecules	Glycerolipids	Monoradylglycerols	Monoalkylglycerols	-
Com_1104_pos	Prostaglandin E1	C20H34O5	HMDB0001442	Organic compounds	Lipids and lipid-like molecules	Fatty Acyls	Eicosanoids	Prostaglandins and related compounds	Endogenous;Food;Organ and components;Tissue and substructures;Biofluid and excreta;Subcellular;Cell and elements;Biological process;Surfactant;Emulsifier;Pharmaceutical industry;Membrane stabilizer;Energy source;Energy storage;Nutrient;Inflammatory;Modulator
Com_1255_pos	1-Stearoyl-sn-glycero-3-phosphocholine	C26H54NO7P	HMDB0010384	Organic compounds	Lipids and lipid-like molecules	Glycerophospholipids	Glycerophosphocholines	1-acyl-sn-glycero-3-phosphocholines	Endogenous;Food;Biological;Tissue and substructures;Biofluid and excreta;Cell and elements;Subcellular;Biological process;Surfactant;Emulsifier;Food and nutrition;Energy source;Membrane stabilizer;Energy storage
Com_716_pos	11beta-Hydroxyandrosterone	C19H30O3	HMDB0002984	Organic compounds	Lipids and lipid-like molecules	Steroids and steroid derivatives	Androstane steroids	Androgens and derivatives	Endogenous;Food;Biological;Cell and elements;Tissue and substructures;Organ and components;Subcellular;Biofluid and excreta;Biological process;Membrane stabilizer;Energy source;Energy storage;Molecular messenger;Surfactant;Emulsifier
Com_1022_pos	Adenosine-2'-monophosphate	C10H14N5O7P	HMDB0011617	Organic compounds	Organic oxygen compounds	Organooxygen compounds	Carbohydrates and carbohydrate conjugates	Pentose phosphates	Endogenous
Com_1264_pos	Biliverdin	C33H34N4O6	HMDB0001008	Organic compounds	Organoheterocyclic compounds	Tetrapyrroles and derivatives	Bilirubins	Bilirubins	Endogenous;Organ and components;Cell and elements;Tissue and substructures;Biofluid and excreta;Subcellular;Biological process
Com_973_pos	Oglufanide	C16H19N3O5	HMDB0028830	Organic compounds	Organic acids and derivatives	Carboxylic acids and derivatives	Amino acids, peptides, and analogues	Peptides	Endogenous
Com_299_pos	3-(3-Methoxyphenyl)propionic acid	C10H12O3	HMDB0011751	Organic compounds	Phenylpropanoids and polyketides	Phenylpropanoic acids	-	Phenylpropanoic acids	Endogenous;Biological
Com_316_pos	Acetylcarnitine	C9H17NO4	HMDB0240773	Organic compounds	Lipids and lipid-like molecules	Fatty Acyls	Fatty acid esters	Acyl carnitines	-
Com_23_pos	2-Amino-1-phenylethanol	C8H11NO	HMDB0001065	Organic compounds	Organic nitrogen compounds	Organonitrogen compounds	Amines	Aralkylamines	Endogenous;Biofluid and excreta;Organ and components
Com_32_pos	3-Methylhistamine	C6H11N3	HMDB0001861	Organic compounds	Organic nitrogen compounds	Organonitrogen compounds	Amines	2-arylethylamines	Endogenous;Subcellular;Biofluid and excreta
Com_685_pos	Retinoic acid	C20H28O2	HMDB0001852	Organic compounds	Lipids and lipid-like molecules	Prenol lipids	Retinoids	Retinoids	Endogenous;Food;Organ and components;Cell and elements;Tissue and substructures;Biofluid and excreta;Subcellular;Biological process;Membrane stabilizer;Energy source;Energy storage;Nutrient;Surfactant;Emulsifier;Pharmaceutical industry
Com_497_pos	Undecanedioic acid	C11H20O4	HMDB0000888	Organic compounds	Lipids and lipid-like molecules	Fatty Acyls	Fatty acids and conjugates	Medium-chain fatty acids	Endogenous;Food;Biological;Subcellular;Biofluid and excreta;Biological process;Nutrient;Energy storage;Energy source;Membrane stabilizer
Com_1073_pos	N-Arachidonylglycine	C22H35NO3	HMDB0005096	Organic compounds	Organic acids and derivatives	Carboxylic acids and derivatives	Amino acids, peptides, and analogues	N-acyl-alpha amino acids	Endogenous;Subcellular;Biofluid and excreta
Com_1144_pos	Palmitoylcarnitine	C23H46NO4+	HMDB0240783	Organic compounds	Lipids and lipid-like molecules	Fatty Acyls	Fatty acid esters	Acyl carnitines	-
Com_569_pos	sn-Glycero-3-phosphocholine	C8H20NO6P	HMDB0000086	Organic compounds	Lipids and lipid-like molecules	Glycerophospholipids	Glycerophosphocholines	Glycerophosphocholines	Endogenous;Food;Biological;Tissue and substructures;Organ and components;Biofluid and excreta;Subcellular;Cell and elements;Biological process;Surfactant;Emulsifier;Food and nutrition;Membrane stabilizer;Energy source;Energy storage
Com_698_pos	9-cis-Retinal	C20H28O	HMDB0006218	Organic compounds	Lipids and lipid-like molecules	Prenol lipids	Retinoids	Retinoids	Endogenous;Food;Biological;Cell and elements;Subcellular;Biological process;Surfactant;Emulsifier;Membrane stabilizer;Energy source;Energy storage;Nutrient
Com_599_pos	L-Valyl-L-phenylalanine	C14H20N2O3	HMDB0029134	Organic compounds	Organic acids and derivatives	Carboxylic acids and derivatives	Amino acids, peptides, and analogues	Dipeptides	Endogenous
Com_1212_pos	LysoPC(14:0/0:0)	C22H46NO7P	HMDB0010379	Organic compounds	Lipids and lipid-like molecules	Glycerophospholipids	Glycerophosphocholines	1-acyl-sn-glycero-3-phosphocholines	Endogenous;Food;Biological;Tissue and substructures;Biofluid and excreta;Cell and elements;Subcellular;Biological process;Surfactant;Emulsifier;Food and nutrition;Energy source;Membrane stabilizer;Energy storage
Com_64_pos	TRIA-662	C7H8N2O	HMDB0000699	Organic compounds	Organoheterocyclic compounds	Pyridines and derivatives	Pyridinecarboxylic acids and derivatives	Nicotinamides	Endogenous;Tissue and substructures;Biofluid and excreta;Subcellular;Cell and elements;Biological process;Pharmaceutical industry
Com_1098_pos	Riboflavin	C17H20N4O6	HMDB0000244	Organic compounds	Organoheterocyclic compounds	Pteridines and derivatives	Alloxazines and isoalloxazines	Flavins	Food;Synthetic;Biological;Tissue and substructures;Subcellular;Organ and components;Cell and elements;Biofluid and excreta;Biological process;Drug;Food and nutrition;Personal care products;Pharmaceutical industry;Essential vitamin
Com_25_pos	m-Tolualdehyde	C8H8O	HMDB0029637	Organic compounds	Benzenoids	Benzene and substituted derivatives	Benzoyl derivatives	Benzoyl derivatives	Endogenous;Food;Subcellular;Cell and elements
Com_10_pos	4-Hydroxybenzyl alcohol	C7H8O2	HMDB0011724	Organic compounds	Benzenoids	Benzene and substituted derivatives	Benzyl alcohols	Benzyl alcohols	Endogenous;Food;Biological
Com_31_pos	5-Methylcytosine	C5H7N3O	HMDB0002894	Organic compounds	Organoheterocyclic compounds	Diazines	Pyrimidines and pyrimidine derivatives	Hydroxypyrimidines	Endogenous;Food;Biological;Cell and elements;Subcellular;Biological process
Com_1052_pos	21-Hydroxypregnenolone	C21H32O3	HMDB0004026	Organic compounds	Lipids and lipid-like molecules	Steroids and steroid derivatives	Hydroxysteroids	21-hydroxysteroids	Endogenous;Food;Biological;Cell and elements;Tissue and substructures;Biofluid and excreta;Subcellular;Biological process;Membrane stabilizer;Energy source;Energy storage;Molecular messenger;Surfactant;Emulsifier
Com_1183_pos	Eplerenone	C24H30O6	HMDB0014838	Organic compounds	Lipids and lipid-like molecules	Steroids and steroid derivatives	Steroid lactones	Spironolactones and derivatives	Food;Cell and elements;Tissue and substructures;Biofluid and excreta;Subcellular;Biological process;Membrane stabilizer;Energy source;Energy storage;Molecular messenger;Drug;Surfactant;Emulsifier;Pharmaceutical industry
Com_1251_pos	C16-PAF	C26H54NO7P	HMDB0062195	Organic compounds	Lipids and lipid-like molecules	Glycerophospholipids	Glycerophosphocholines	1-alkyl,2-acetylglycero-3-phosphocholines	Food;Biofluid and excreta;Subcellular;Biological process;Energy storage;Energy source;Membrane stabilizer;Surfactant;Emulsifier;Food and nutrition;Pharmaceutical industry
Com_1161_pos	Smilagenin	C27H44O3	HMDB0030048	Organic compounds	Lipids and lipid-like molecules	Prenol lipids	Triterpenoids	Triterpenoids	Endogenous;Food;Biological;Biological process;Surfactant;Emulsifier;Membrane stabilizer;Energy source;Energy storage;Molecular messenger
Com_1096_pos	Prostaglandin D2	C20H32O5	HMDB0001403	Organic compounds	Lipids and lipid-like molecules	Fatty Acyls	Eicosanoids	Prostaglandins and related compounds	Endogenous;Food;Tissue and substructures;Organ and components;Biofluid and excreta;Subcellular;Cell and elements;Biological process;Surfactant;Emulsifier;Pharmaceutical industry;Membrane stabilizer;Energy source;Energy storage;Nutrient;Inflammatory;Modulator
Com_1044_pos	Eicosapentaenoic acid ethyl ester	C22H34O2	HMDB0039530	Organic compounds	Lipids and lipid-like molecules	Fatty Acyls	Fatty acid esters	Fatty acid esters	Endogenous;Food;Biological;Biofluid and excreta;Cell and elements;Subcellular;Biological process;Surfactant;Emulsifier;Pharmaceutical industry;Nutrient;Membrane stabilizer;Energy source;Energy storage
Com_1230_pos	1-Palmitoyl-sn-glycero-3-phosphocholine	C24H50NO7P	HMDB0010382	Organic compounds	Lipids and lipid-like molecules	Glycerophospholipids	Glycerophosphocholines	1-acyl-sn-glycero-3-phosphocholines	Endogenous;Food;Biological;Tissue and substructures;Biofluid and excreta;Cell and elements;Subcellular;Biological process;Surfactant;Emulsifier;Food and nutrition;Energy source;Membrane stabilizer;Energy storage
Com_1267_pos	Maltotetraose	C24H42O21	HMDB0001296	Organic compounds	Organic oxygen compounds	Organooxygen compounds	Carbohydrates and carbohydrate conjugates	Oligosaccharides	Endogenous;Food;Biological;Tissue and substructures;Organ and components;Subcellular;Biofluid and excreta;Drug metabolite;Waste product
Com_276_pos	2-Amino-5-ureidopentanoic acid	C6H13N3O3	HMDB0250742	Organic compounds	Organic acids and derivatives	Carboxylic acids and derivatives	Amino acids, peptides, and analogues	Alpha amino acids	-
Com_325_pos	Phosphorylcholine	C5H14NO4P	HMDB0001565	Organic compounds	Organic nitrogen compounds	Organonitrogen compounds	Quaternary ammonium salts	Phosphocholines	Endogenous;Food;Biological;Cell and elements;Organ and components;Tissue and substructures;Biofluid and excreta;Subcellular;Biological process;Pharmaceutical industry
Com_12_pos	Histamine	C5H9N3	HMDB0000870	Organic compounds	Organic nitrogen compounds	Organonitrogen compounds	Amines	2-arylethylamines	Endogenous;Food;Biological;Environmental;Subcellular;Organ and components;Tissue and substructures;Biofluid and excreta;Cell and elements;Water disinfection;Biological process;Molecular messenger;Food and nutrition;Pharmaceutical industry;Water pollutant
Com_1067_pos	Monoolein	C21H40O4	HMDB0254854	Organic compounds	Lipids and lipid-like molecules	Glycerolipids	Monoradylglycerols	1-monoacylglycerols	-
Com_510_pos	Lumichrome	C12H10N4O2	HMDB0254199	Organic compounds	Organoheterocyclic compounds	Pteridines and derivatives	Alloxazines and isoalloxazines	Flavins	-
Com_21_pos	1-Phenyl-1-propanol	C9H12O	HMDB0031627	Organic compounds	Benzenoids	Benzene and substituted derivatives	Phenylpropanes	Phenylpropanes	Endogenous;Food;Subcellular;Cell and elements;Food and nutrition
Com_885_pos	Flavokawain C	C17H16O5	HMDB0030875	Organic compounds	Phenylpropanoids and polyketides	Linear 1,3-diarylpropanoids	Chalcones and dihydrochalcones	2'-Hydroxychalcones	Endogenous;Food;Biological
Com_754_pos	Cafestol	C20H28O3	HMDB0035710	Organic compounds	Organoheterocyclic compounds	Naphthofurans	-	Naphthofurans	Endogenous;Food;Biological;Cell and elements;Subcellular;Biological process;Surfactant;Emulsifier;Nutrient;Energy storage;Energy source;Membrane stabilizer
Com_978_pos	Guggulsterone	C21H28O2	HMDB0002726	Organic compounds	Lipids and lipid-like molecules	Steroids and steroid derivatives	Androstane steroids	Androgens and derivatives	Endogenous;Food;Biological;Biological process;Membrane stabilizer;Energy source;Energy storage;Molecular messenger;Surfactant;Emulsifier
Com_653_pos	H-gamma-Glu-Gln-OH	C10H17N3O6	HMDB0011738	Organic compounds	Organic acids and derivatives	Carboxylic acids and derivatives	Amino acids, peptides, and analogues	Dipeptides	Endogenous;Tissue and substructures;Biofluid and excreta;Organ and components
Com_607_pos	Suberosin	C15H16O3	HMDB0302544	Organic compounds	Phenylpropanoids and polyketides	Coumarins and derivatives	-	Coumarins and derivatives	-
Com_1215_pos	11-Keto-beta-boswellic acid	C30H46O4	HMDB0036671	Organic compounds	Lipids and lipid-like molecules	Prenol lipids	Triterpenoids	Triterpenoids	Endogenous;Food;Biological;Biological process;Surfactant;Emulsifier;Nutrient;Membrane stabilizer;Energy source;Energy storage
Com_974_pos	Yakuchinone A	C20H24O3	HMDB0259946	Organic compounds	Phenylpropanoids and polyketides	Diarylheptanoids	Linear diarylheptanoids	Linear diarylheptanoids	-
Com_364_pos	TRPM8 agonist WS-3	C13H25NO	HMDB0037834	Organic compounds	Lipids and lipid-like molecules	Prenol lipids	Monoterpenoids	Menthane monoterpenoids	Food;Endogenous;Biological;Biological process;Nutrient;Energy storage;Energy source;Membrane stabilizer;Surfactant;Emulsifier
Com_1222_pos	Goralatide	C20H33N5O9	HMDB0062552	Organic compounds	Organic acids and derivatives	Carboxylic acids and derivatives	Amino acids, peptides, and analogues	Oligopeptides	-
Com_740_pos	Methyl linoleate	C19H34O2	HMDB0034381	Organic compounds	Lipids and lipid-like molecules	Fatty Acyls	Lineolic acids and derivatives	Lineolic acids and derivatives	Endogenous;Food;Biological;Biofluid and excreta;Cell and elements;Subcellular;Biological process;Surfactant;Emulsifier;Food and nutrition;Nutrient;Membrane stabilizer;Energy source;Energy storage
Com_764_pos	Paradol	C17H26O3	HMDB0030801	Organic compounds	Benzenoids	Phenols	Methoxyphenols	Paradols	Endogenous;Food;Biological
Com_1078_pos	Kojibiose	C12H22O11	HMDB0011742	Organic compounds	Lipids and lipid-like molecules	Fatty Acyls	Fatty acyl glycosides	Fatty acyl glycosides of mono- and disaccharides	Endogenous;Food;Biological;Biological process;Nutrient;Energy storage;Energy source;Membrane stabilizer
Com_351_pos	Pivagabine	C9H17NO3	HMDB0246575	Organic compounds	Organic acids and derivatives	Carboxylic acids and derivatives	Amino acids, peptides, and analogues	Gamma amino acids and derivatives	-
Com_480_pos	gamma-Glutamylserine	C8H14N2O6	HMDB0029158	Organic compounds	Organic acids and derivatives	Carboxylic acids and derivatives	Amino acids, peptides, and analogues	Dipeptides	Endogenous
Com_488_pos	Phenylalanylalanine	C12H16N2O3	HMDB0028988	Organic compounds	Organic acids and derivatives	Carboxylic acids and derivatives	Amino acids, peptides, and analogues	Dipeptides	Endogenous
Com_666_pos	DL-Leucyl-DL-phenylalanine	C15H22N2O3	HMDB0302841	Organic compounds	Organic acids and derivatives	Carboxylic acids and derivatives	Amino acids, peptides, and analogues	Dipeptides	-
Com_686_pos	Stearamide	C18H37NO	HMDB0034146	Organic compounds	Organic acids and derivatives	Carboximidic acids and derivatives	Carboximidic acids	Carboximidic acids	Endogenous;Food;Biological;Biofluid and excreta;Cell and elements;Subcellular;Biological process;Surfactant;Emulsifier;Nutrient;Membrane stabilizer;Energy source;Energy storage
Com_302_pos	(+/-)-Dihydroactinidiolide	C11H16O2	HMDB0035240	Organic compounds	Organoheterocyclic compounds	Benzofurans	-	Benzofurans	Food;Biological;Surfactant;Emulsifier;Nutrient
Com_430_pos	Pogostone	C12H16O4	HMDB0030703	Organic compounds	Organic oxygen compounds	Organooxygen compounds	Carbonyl compounds	Aryl alkyl ketones	Endogenous;Food;Biological;Subcellular;Cell and elements
Com_185_pos	Methyl Eugenol	C11H14O2	HMDB0031864	Organic compounds	Benzenoids	Benzene and substituted derivatives	Methoxybenzenes	Dimethoxybenzenes	Endogenous;Food;Synthetic;Environmental;Biological;Food and nutrition;Personal care products
Com_311_pos	Spathulenol	C15H24O	HMDB0036420	Organic compounds	Lipids and lipid-like molecules	Prenol lipids	Sesquiterpenoids	5,10-cycloaromadendrane sesquiterpenoids	Endogenous;Food;Biological;Biological process;Surfactant;Emulsifier;Nutrient;Membrane stabilizer;Energy source;Energy storage
Com_257_pos	beta-Damascone	C13H20O	HMDB0032541	Organic compounds	Organic oxygen compounds	Organooxygen compounds	Carbonyl compounds	Enones	Endogenous;Food;Biological;Cell and elements;Subcellular;Biological process;Surfactant;Emulsifier;Nutrient;Membrane stabilizer;Energy source;Energy storage
Com_149_pos	Ethylparaben	C9H10O3	HMDB0032573	Organic compounds	Benzenoids	Benzene and substituted derivatives	Benzoic acids and derivatives	p-Hydroxybenzoic acid alkyl esters	Endogenous;Food;Subcellular;Cell and elements;Pharmaceutical industry
Com_253_pos	delta-Decalactone	C10H18O2	HMDB0037116	Organic compounds	Organoheterocyclic compounds	Lactones	Delta valerolactones	Delta valerolactones	Food;Biological;Food and nutrition;Nutrient
Com_416_pos	2,2,5,7,8-Pentamethyl-6-Chromanol	C14H20O2	HMDB0040217	Organic compounds	Organoheterocyclic compounds	Benzopyrans	1-benzopyrans	2,2-dimethyl-1-benzopyrans	Food;Pharmaceutical industry;Nutrient
Com_951_pos	Ethyl linolenate	C20H34O2	HMDB0302158	Organic compounds	Lipids and lipid-like molecules	Fatty Acyls	Lineolic acids and derivatives	Lineolic acids and derivatives	-
Com_681_pos	Alpha-N-Phenylacetyl-L-glutamine	C13H16N2O4	HMDB0006344	Organic compounds	Organic acids and derivatives	Carboxylic acids and derivatives	Amino acids, peptides, and analogues	N-acyl-alpha amino acids	Endogenous;Biological;Tissue and substructures;Biofluid and excreta;Subcellular;Cell and elements;Biological process
Com_46_pos	4-Hydroxyproline	C5H9NO3	HMDB0000725	Organic compounds	Organic acids and derivatives	Carboxylic acids and derivatives	Amino acids, peptides, and analogues	Proline and derivatives	Endogenous;Food;Synthetic;Biological;Cell and elements;Organ and components;Tissue and substructures;Biofluid and excreta;Subcellular;Biological process;Metabolite;Nutrient;Food and nutrition;Personal care products;Pharmaceutical industry
Com_1156_pos	12-ketolithocholic acid	C24H38O4	HMDB0000328	Organic compounds	Lipids and lipid-like molecules	Steroids and steroid derivatives	Bile acids, alcohols and derivatives	Monohydroxy bile acids, alcohols and derivatives	Endogenous;Food;Biological;Biological process;Surfactant;Emulsifier;Membrane stabilizer;Energy source;Energy storage;Molecular messenger
Com_1176_pos	3-dehydrocholic acid	C24H38O5	HMDB0000502	Organic compounds	Lipids and lipid-like molecules	Steroids and steroid derivatives	Bile acids, alcohols and derivatives	Dihydroxy bile acids, alcohols and derivatives	Endogenous;Food;Biological;Cell and elements;Tissue and substructures;Subcellular;Biofluid and excreta;Organ and components;Biological process;Surfactant;Emulsifier;Membrane stabilizer;Energy source;Energy storage;Molecular messenger
Com_549_pos	cis-10-Heptadecenoic acid	C17H32O2	HMDB0060038	Organic compounds	Lipids and lipid-like molecules	Fatty Acyls	Fatty acids and conjugates	Long-chain fatty acids	Food;Endogenous;Biological;Tissue and substructures;Subcellular;Biofluid and excreta;Biological process;Nutrient;Energy storage;Energy source;Membrane stabilizer
Com_736_pos	cis-11-Eicosenoic acid	C20H38O2	HMDB0002231	Organic compounds	Lipids and lipid-like molecules	Fatty Acyls	Fatty acids and conjugates	Long-chain fatty acids	Endogenous;Food;Biological;Tissue and substructures;Biofluid and excreta;Cell and elements;Subcellular;Biological process;Surfactant;Emulsifier;Membrane stabilizer;Energy source;Energy storage;Nutrient
Com_667_pos	alpha-Linolenic acid	C18H30O2	HMDB0001388	Organic compounds	Lipids and lipid-like molecules	Fatty Acyls	Lineolic acids and derivatives	Lineolic acids and derivatives	Food;Exogenous;Synthetic;Biological;Organ and components;Tissue and substructures;Biofluid and excreta;Subcellular;Cell and elements;Biological process;Drug;Personal care products;Surfactant;Emulsifier;Pharmaceutical industry;Essential fatty acid;Membrane stabilizer;Energy source;Energy storage;Nutrient
Com_869_pos	cis-13,16-Docosadienoic acid	C22H40O2	HMDB0062219	Organic compounds	Lipids and lipid-like molecules	Fatty Acyls	Fatty acids and conjugates	Very long-chain fatty acids	Food;Endogenous;Biological;Tissue and substructures;Biofluid and excreta;Subcellular;Biological process;Nutrient;Energy storage;Energy source;Membrane stabilizer
Com_780_pos	cis-5,8,11,14,17-Eicosapentaenoic acid	C20H30O2	HMDB0001999	Organic compounds	Lipids and lipid-like molecules	Fatty Acyls	Fatty acids and conjugates	Long-chain fatty acids	Endogenous;Food;Biological;Organ and components;Tissue and substructures;Biofluid and excreta;Cell and elements;Subcellular;Biological process;Surfactant;Emulsifier;Pharmaceutical industry;Drug metabolite;Waste product;Membrane stabilizer;Energy source;Energy storage;Nutrient
Com_970_pos	cis-7,10,13,16-Docosic acidtraenoic acid	C22H36O2	HMDB0002226	Organic compounds	Lipids and lipid-like molecules	Fatty Acyls	Fatty acids and conjugates	Very long-chain fatty acids	Endogenous;Food;Biological;Tissue and substructures;Biofluid and excreta;Subcellular;Cell and elements;Biological process;Surfactant;Emulsifier;Membrane stabilizer;Energy source;Energy storage;Nutrient
Com_950_pos	cis-4,7,10,13,16,19-Docosahexaenoic acid	C22H32O2	HMDB0002183	Organic compounds	Lipids and lipid-like molecules	Fatty Acyls	Fatty acids and conjugates	Very long-chain fatty acids	Endogenous;Food;Biological;Organ and components;Tissue and substructures;Biofluid and excreta;Subcellular;Cell and elements;Biological process;Membrane stabilizer;Energy source;Energy storage;Nutrient;Surfactant;Emulsifier;Pharmaceutical industry
Com_876_pos	Ricinoleic acid	C18H34O3	HMDB0034297	Organic compounds	Lipids and lipid-like molecules	Fatty Acyls	Fatty acids and conjugates	Long-chain fatty acids	Endogenous;Food;Biological;Biofluid and excreta;Cell and elements;Subcellular;Biological process;Surfactant;Emulsifier;Pharmaceutical industry;Nutrient;Energy storage;Energy source;Membrane stabilizer
Com_159_pos	Indoleacrylic acid	C11H9NO2	HMDB0000734	Organic compounds	Organoheterocyclic compounds	Indoles and derivatives	Indoles	Indoles	Endogenous;Food;Biological
Com_244_pos	Indole-3-propionic acid	C11H11NO2	HMDB0002302	Organic compounds	Organoheterocyclic compounds	Indoles and derivatives	Indolyl carboxylic acids and derivatives	Indolyl carboxylic acids and derivatives	Endogenous;Food;Biological;Subcellular;Biofluid and excreta;Pharmaceutical industry
Com_231_pos	Indolelactic acid	C11H11NO3	HMDB0000671	Organic compounds	Organoheterocyclic compounds	Indoles and derivatives	Indolyl carboxylic acids and derivatives	Indolyl carboxylic acids and derivatives	Endogenous;Biological;Tissue and substructures;Biofluid and excreta;Organ and components
Com_1120_pos	S-Adenosylhomocysteine	C14H20N6O5S	HMDB0000939	Organic compounds	Organoheterocyclic compounds	Lactones	Gamma butyrolactones	Gamma butyrolactones	Endogenous;Food;Biological;Organ and components;Cell and elements;Tissue and substructures;Biofluid and excreta;Subcellular;Biological process;Immunotoxin;Metabotoxin;Pharmaceutical industry;Drug metabolite;Waste product
Com_66_pos	m-Aminobenzoic acid	C7H7NO2	HMDB0001891	Organic compounds	Benzenoids	Benzene and substituted derivatives	Benzoic acids and derivatives	Aminobenzoic acids	-
Com_297_pos	D-Fructose	C6H12O6	HMDB0000660	Organic compounds	Organic oxygen compounds	Organooxygen compounds	Carbohydrates and carbohydrate conjugates	C-glycosyl compounds	Endogenous;Food;Biological;Tissue and substructures;Organ and components;Biofluid and excreta;Cell and elements;Biological process
Com_14_pos	Methylsuccinic acid	C5H8O4	HMDB0001844	Organic compounds	Lipids and lipid-like molecules	Fatty Acyls	Fatty acids and conjugates	Methyl-branched fatty acids	Endogenous;Food;Biological;Subcellular;Biofluid and excreta;Biological process;Nutrient;Energy storage;Energy source;Membrane stabilizer
Com_729_pos	cis-11,14-Eicosadienoic acid	C20H36O2	HMDB0005060	Organic compounds	Lipids and lipid-like molecules	Fatty Acyls	Fatty acids and conjugates	Long-chain fatty acids	Endogenous;Food;Biological;Tissue and substructures;Biofluid and excreta;Cell and elements;Subcellular;Biological process;Surfactant;Emulsifier;Membrane stabilizer;Energy source;Energy storage;Nutrient
Com_710_pos	L-Octanoylcarnitine	C15H30NO4	HMDB0000791	Organic compounds	Lipids and lipid-like molecules	Fatty Acyls	Fatty acid esters	Acyl carnitines	Endogenous;Food;Biological;Tissue and substructures;Biofluid and excreta;Cell and elements;Subcellular;Biological process;Surfactant;Emulsifier;Membrane stabilizer;Energy source;Energy storage;Nutrient
Com_1164_pos	Linoleoylcarnitine	C25H46NO4	HMDB0006469	Organic compounds	Lipids and lipid-like molecules	Fatty Acyls	Fatty acid esters	Acyl carnitines	Endogenous;Food;Biological;Tissue and substructures;Biofluid and excreta;Subcellular;Cell and elements;Biological process;Surfactant;Emulsifier;Membrane stabilizer;Energy source;Energy storage;Nutrient
Com_1063_pos	3b-hydroxy-5-cholenoic acid	C24H38O3	HMDB0000308	Organic compounds	Lipids and lipid-like molecules	Steroids and steroid derivatives	Bile acids, alcohols and derivatives	Monohydroxy bile acids, alcohols and derivatives	Endogenous;Food;Biological;Biological process;Surfactant;Emulsifier;Membrane stabilizer;Energy source;Energy storage;Molecular messenger
Com_242_pos	homoarginine	C7H16N4O2	HMDB0000670	Organic compounds	Organic acids and derivatives	Carboxylic acids and derivatives	Amino acids, peptides, and analogues	L-alpha-amino acids	Endogenous;Food;Biological;Tissue and substructures;Organ and components;Subcellular;Biofluid and excreta;Pharmaceutical industry
Com_465_pos	isobutyrylcarnitine (C4)	C11H22NO4	HMDB0000736	Organic compounds	Lipids and lipid-like molecules	Fatty Acyls	Fatty acid esters	Acyl carnitines	Endogenous;Food;Biological;Tissue and substructures;Biofluid and excreta;Cell and elements;Subcellular;Biological process;Surfactant;Emulsifier;Membrane stabilizer;Energy source;Energy storage;Nutrient
Com_138_pos	methionine sulfoxide	C5H11NO3S	HMDB0002005	Organic compounds	Organic acids and derivatives	Carboxylic acids and derivatives	Amino acids, peptides, and analogues	L-alpha-amino acids	Endogenous;Food;Biological;Tissue and substructures;Biofluid and excreta;Subcellular;Biological process
Com_271_pos	N-acetylleucine	C8H15NO3	HMDB0011756	Organic compounds	Organic acids and derivatives	Carboxylic acids and derivatives	Amino acids, peptides, and analogues	Leucine and derivatives	Endogenous
Com_206_pos	N-acetylvaline	C7H13NO3	HMDB0011757	Organic compounds	Organic acids and derivatives	Carboxylic acids and derivatives	Amino acids, peptides, and analogues	Valine and derivatives	Endogenous
Com_68_pos	trans-urocanate	C6H6N2O2	HMDB0000301	Organic compounds	Organoheterocyclic compounds	Azoles	Imidazoles	Imidazolyl carboxylic acids and derivatives	Endogenous;Food;Biological;Tissue and substructures;Cell and elements;Organ and components;Biofluid and excreta;Subcellular;Biological process;Nutrient;Pharmaceutical industry
Com_531_pos	gamma-Glutamyl-valine	C10H18N2O5	HMDB0011172	Organic compounds	Organic acids and derivatives	Carboxylic acids and derivatives	Amino acids, peptides, and analogues	Dipeptides	Endogenous;Food;Biological
Com_724_pos	Argininosuccinic acid	C10H18N4O6	HMDB0000052	Organic compounds	Organic acids and derivatives	Carboxylic acids and derivatives	Amino acids, peptides, and analogues	Aspartic acid and derivatives	Endogenous;Tissue and substructures;Organ and components;Biofluid and excreta;Subcellular;Biological process
Com_240_pos	N6-Acetyllysine	C8H16N2O3	HMDB0000206	Organic compounds	Organic acids and derivatives	Carboxylic acids and derivatives	Amino acids, peptides, and analogues	L-alpha-amino acids	Endogenous;Food;Biological;Tissue and substructures;Subcellular;Biofluid and excreta
Com_737_pos	gamma-Glutamylphenylalanine	C14H18N2O5	HMDB0000594	Organic compounds	Organic acids and derivatives	Carboxylic acids and derivatives	Amino acids, peptides, and analogues	Phenylalanine and derivatives	Endogenous;Food;Biological;Tissue and substructures;Organ and components;Subcellular;Biofluid and excreta
Com_664_pos	gamma-Glutamyl-methionine	C10H18N2O5S	HMDB0034367	Organic compounds	Organic acids and derivatives	Carboxylic acids and derivatives	Amino acids, peptides, and analogues	Dipeptides	Food;Biological;Subcellular;Cell and elements;Nutrient
Com_172_pos	N-Acetylasparagine	C6H10N2O4	HMDB0006028	Organic compounds	Organic acids and derivatives	Carboxylic acids and derivatives	Amino acids, peptides, and analogues	Asparagine and derivatives	Endogenous
Com_308_pos	Asymmetric dimethylarginine	C8H18N4O2	HMDB0001539	Organic compounds	Organic acids and derivatives	Carboxylic acids and derivatives	Amino acids, peptides, and analogues	Arginine and derivatives	Endogenous;Food;Biological;Tissue and substructures;Organ and components;Subcellular;Biofluid and excreta;Pharmaceutical industry
Com_163_pos	10-Hydroxydecanoate	C10H20O3	HMDB0244272	Organic compounds	Organic acids and derivatives	Hydroxy acids and derivatives	Medium-chain hydroxy acids and derivatives	Medium-chain hydroxy acids and derivatives	-
Com_106_pos	Ethylmalonic acid	C5H8O4	HMDB0000622	Organic compounds	Lipids and lipid-like molecules	Fatty Acyls	Fatty acids and conjugates	Branched fatty acids	Endogenous;Food;Biological;Tissue and substructures;Organ and components;Biofluid and excreta;Cell and elements;Subcellular;Biological process;Acidogen;Metabotoxin;Surfactant;Emulsifier;Membrane stabilizer;Energy source;Energy storage;Nutrient
Com_238_pos	3-(2-Hydroxyphenyl)propanoic acid	C9H10O3	HMDB0033752	Organic compounds	Phenylpropanoids and polyketides	Phenylpropanoic acids	-	Phenylpropanoic acids	Food;Biological;Biofluid and excreta;Subcellular;Cell and elements;Nutrient
Com_960_pos	cis-7,10,13,16,19-Docosapentaenoic acid	C22H34O2	HMDB0006528	Organic compounds	Lipids and lipid-like molecules	Fatty Acyls	Fatty acids and conjugates	Very long-chain fatty acids	Endogenous;Food;Biological;Tissue and substructures;Biofluid and excreta;Cell and elements;Subcellular;Biological process;Surfactant;Emulsifier;Membrane stabilizer;Energy source;Energy storage;Nutrient
Com_807_pos	cis-11,14,17-Eicosatrienoic acid	C20H34O2	HMDB0244373	Organic compounds	Lipids and lipid-like molecules	Fatty Acyls	Fatty acids and conjugates	Long-chain fatty acids	-
Com_11_pos	p-Cresol	C7H8O	HMDB0001858	Organic compounds	Benzenoids	Phenols	Cresols	Para cresols	Endogenous;Food;Synthetic;Environmental;Biological;Tissue and substructures;Cell and elements;Subcellular;Biofluid and excreta;Uremic toxin;Air pollutant;Environmental contaminant;Hazardous air pollutant;Food and nutrition;Pharmaceutical industry
Com_657_pos	gamma-glutamylglutamate	C10H16N2O7	HMDB0011737	Organic compounds	Organic acids and derivatives	Carboxylic acids and derivatives	Amino acids, peptides, and analogues	Glutamic acid and derivatives	Endogenous
Com_518_pos	cytidine	C9H13N3O5	HMDB0000089	Organic compounds	Nucleosides, nucleotides, and analogues	Pyrimidine nucleosides	-	Pyrimidine nucleosides	Endogenous;Food;Biological;Tissue and substructures;Organ and components;Biofluid and excreta;Cell and elements;Subcellular;Biological process;Pharmaceutical industry
Com_680_pos	N1-methyladenosine	C11H15N5O4	HMDB0003331	Organic compounds	Nucleosides, nucleotides, and analogues	Purine nucleosides	-	Purine nucleosides	Endogenous;Tissue and substructures;Organ and components;Subcellular;Biofluid and excreta
Com_759_pos	sphingosine	C18H37NO2	HMDB0000252	Organic compounds	Organic nitrogen compounds	Organonitrogen compounds	Amines	1,2-aminoalcohols	Endogenous;Food;Biological;Tissue and substructures;Organ and components;Biofluid and excreta;Subcellular;Cell and elements;Biological process;Surfactant;Emulsifier;Membrane stabilizer;Energy source;Energy storage
Com_62_pos	p-Octopamine	C8H11NO2	HMDB0004825	Organic compounds	Benzenoids	Phenols	1-hydroxy-2-unsubstituted benzenoids	1-hydroxy-2-unsubstituted benzenoids	Endogenous;Food;Biological
Com_277_pos	L-Histidine trimethylbetaine	C9H15N3O2	HMDB0029422	Organic compounds	Organic acids and derivatives	Carboxylic acids and derivatives	Amino acids, peptides, and analogues	Histidine and derivatives	Endogenous;Food;Biological;Subcellular;Cell and elements
Com_1103_pos	Prostaglandin F2a	C20H34O5	HMDB0001139	Organic compounds	Lipids and lipid-like molecules	Fatty Acyls	Eicosanoids	Prostaglandins and related compounds	Endogenous;Food;Biological;Organ and components;Tissue and substructures;Biofluid and excreta;Subcellular;Cell and elements;Biological process;Surfactant;Emulsifier;Membrane stabilizer;Energy source;Energy storage;Nutrient;Inflammatory;Modulator
Com_457_pos	Ergothioneine	C9H15N3O2S	HMDB0003045	Organic compounds	Organic acids and derivatives	Carboxylic acids and derivatives	Amino acids, peptides, and analogues	Histidine and derivatives	Food;Biological;Tissue and substructures;Biofluid and excreta;Chelating agent
Com_440_pos	5-Methoxyindoleacetate	C11H11NO3	HMDB0004096	Organic compounds	Organoheterocyclic compounds	Indoles and derivatives	Indolyl carboxylic acids and derivatives	Indole-3-acetic acid derivatives	Endogenous;Biofluid and excreta;Subcellular;Biological process
Com_349_pos	Methyl dihydrojasmonate	C13H22O3	HMDB0031740	Organic compounds	Lipids and lipid-like molecules	Fatty Acyls	Lineolic acids and derivatives	Jasmonic acids	Endogenous;Food;Biological;Biofluid and excreta;Cell and elements;Subcellular;Biological process;Membrane stabilizer;Energy source;Energy storage;Nutrient;Surfactant;Emulsifier;Food and nutrition
Com_110_pos	Iminodiacetic acid	C4H7NO4	HMDB0011753	Organic compounds	Organic acids and derivatives	Carboxylic acids and derivatives	Amino acids, peptides, and analogues	Alpha amino acids	-
Com_135_pos	6-Dimethylaminopurine	C7H9N5	HMDB0000473	Organic compounds	Organoheterocyclic compounds	Imidazopyrimidines	Purines and purine derivatives	6-alkylaminopurines	Endogenous;Subcellular;Biofluid and excreta
Com_675_pos	Aspartylphenylalanine	C13H16N2O5	HMDB0000706	Organic compounds	Organic acids and derivatives	Carboxylic acids and derivatives	Amino acids, peptides, and analogues	Peptides	Food
Com_272_pos	L-Tyrosinemethylester	C10H13NO3	HMDB0029217	Organic compounds	Organic acids and derivatives	Carboxylic acids and derivatives	Amino acids, peptides, and analogues	Tyrosine and derivatives	-
Com_328_pos	Panthenol	C9H19NO4	HMDB0004231	Organic compounds	Organic oxygen compounds	Organooxygen compounds	Alcohols and polyols	Secondary alcohols	Endogenous;Food;Biological;Tissue and substructures;Biofluid and excreta;Subcellular;Biological process;Nutrient;Energy storage;Energy source;Membrane stabilizer
Com_2_pos	L-2,4-diaminobutyric acid	C4H10N2O2	HMDB0006284	Organic compounds	Organic acids and derivatives	Carboxylic acids and derivatives	Amino acids, peptides, and analogues	L-alpha-amino acids	Endogenous;Food;Biological;Biofluid and excreta;Subcellular;Cell and elements;Pharmaceutical industry
Com_683_pos	Oleamide	C18H35NO	HMDB0002117	Organic compounds	Lipids and lipid-like molecules	Fatty Acyls	Fatty amides	Fatty amides	Endogenous;Food;Biological;Biofluid and excreta;Cell and elements;Subcellular;Biological process;Surfactant;Emulsifier;Membrane stabilizer;Energy source;Energy storage;Nutrient
Com_671_pos	Linoleic acid amide	C18H33NO	HMDB0062656	Organic compounds	Lipids and lipid-like molecules	Fatty Acyls	Fatty amides	Fatty amides	Food;Endogenous;Biological;Subcellular;Biofluid and excreta;Biological process;Nutrient;Energy storage;Energy source;Membrane stabilizer
Com_49_pos	Glycylglycine	C4H8N2O3	HMDB0011733	Organic compounds	Organic acids and derivatives	Carboxylic acids and derivatives	Amino acids, peptides, and analogues	Dipeptides	Endogenous;Biological process
Com_1_pos	2-Piperidinone	C5H9NO	HMDB0011749	Organic compounds	Organoheterocyclic compounds	Piperidines	Piperidinones	Piperidinones	Endogenous
Com_284_pos	2-Hexyl-3-phenyl-2-propenal	C15H20O	HMDB0031736	Organic compounds	Phenylpropanoids and polyketides	Cinnamaldehydes	-	Cinnamaldehydes	Endogenous;Food;Subcellular;Biofluid and excreta;Food and nutrition
Com_38_pos	5-oxoproline	C5H7NO3	HMDB0000267	Organic compounds	Organic acids and derivatives	Carboxylic acids and derivatives	Amino acids, peptides, and analogues	Alpha amino acids and derivatives	Endogenous;Food;Biological;Tissue and substructures;Organ and components;Biofluid and excreta;Subcellular;Biological process;Metabotoxin;Acidogen;Pharmaceutical industry;Essential amino acid
Com_97_pos	3-Methylphenylacetic acid	C9H10O2	HMDB0002222	Organic compounds	Benzenoids	Benzene and substituted derivatives	Toluenes	Toluenes	Endogenous
Com_73_pos	2-Hydroxyadipic acid	C6H10O5	HMDB0000321	Organic compounds	Lipids and lipid-like molecules	Fatty Acyls	Fatty acids and conjugates	Medium-chain fatty acids	Endogenous;Food;Biological;Tissue and substructures;Subcellular;Biofluid and excreta;Biological process;Acidogen;Metabotoxin;Nutrient;Energy storage;Energy source;Membrane stabilizer
Com_448_pos	Prolylhydroxyproline	C10H16N2O4	HMDB0006695	Organic compounds	Organic acids and derivatives	Carboxylic acids and derivatives	Amino acids, peptides, and analogues	Dipeptides	Endogenous
Com_248_pos	5-Hydroxyindole-3-acetic acid	C10H9NO3	HMDB0000763	Organic compounds	Organoheterocyclic compounds	Indoles and derivatives	Indolyl carboxylic acids and derivatives	Indole-3-acetic acid derivatives	Endogenous;Food;Biological;Cell and elements;Organ and components;Biofluid and excreta;Subcellular;Biological process
Com_77_pos	Indole-3-carboxaldehyde	C9H7NO	HMDB0029737	Organic compounds	Organoheterocyclic compounds	Indoles and derivatives	Indoles	Indoles	Endogenous;Food;Biological;Subcellular;Cell and elements
Com_669_pos	gamma-Linolenic acid	C18H30O2	HMDB0003073	Organic compounds	Lipids and lipid-like molecules	Fatty Acyls	Lineolic acids and derivatives	Lineolic acids and derivatives	Food;Biological;Tissue and substructures;Biofluid and excreta;Subcellular;Cell and elements;Biological process;Membrane stabilizer;Energy source;Energy storage;Nutrient;Drug;Surfactant;Emulsifier;Pharmaceutical industry
Com_124_pos	L-Carnitine	C7H16NO3	HMDB0000062	Organic compounds	Organic nitrogen compounds	Organonitrogen compounds	Quaternary ammonium salts	Carnitines	Endogenous;Food;Synthetic;Biological;Organ and components;Tissue and substructures;Biofluid and excreta;Subcellular;Cell and elements;Biological process;Personal care products;Food and nutrition;Pharmaceutical industry;Essential amino acid;Vitamin
Com_48_pos	3-Methylindole	C9H9N	HMDB0000466	Organic compounds	Organoheterocyclic compounds	Indoles and derivatives	Indoles	3-methylindoles	Endogenous;Food;Biological;Subcellular;Biofluid and excreta
Com_1024_pos	oleoyl ethanolamide	C20H39NO2	HMDB0002088	Organic compounds	Organic nitrogen compounds	Organonitrogen compounds	Amines	N-acylethanolamines	Endogenous;Food;Tissue and substructures;Biofluid and excreta;Cell and elements;Subcellular;Biological process;Surfactant;Emulsifier;Membrane stabilizer;Energy source;Energy storage
Com_27_pos	Picolinic acid	C6H5NO2	HMDB0002243	Organic compounds	Organoheterocyclic compounds	Pyridines and derivatives	Pyridinecarboxylic acids and derivatives	Pyridinecarboxylic acids	Endogenous;Biofluid and excreta;Organ and components
Com_80_pos	Spermidine	C7H19N3	HMDB0001257	Organic compounds	Organic nitrogen compounds	Organonitrogen compounds	Amines	Dialkylamines	Endogenous;Food;Biological;Tissue and substructures;Cell and elements;Organ and components;Biofluid and excreta;Subcellular;Biological process;Pharmaceutical industry
Com_883_pos	Palmitoylethanolamide	C18H37NO2	HMDB0002100	Organic compounds	Organic acids and derivatives	Carboximidic acids and derivatives	Carboximidic acids	Carboximidic acids	Endogenous;Food;Biological;Tissue and substructures;Biofluid and excreta;Cell and elements;Subcellular;Biological process;Surfactant;Emulsifier;Membrane stabilizer;Energy source;Energy storage
Com_494_pos	Palmitoleic acid	C16H30O2	HMDB0003229	Organic compounds	Lipids and lipid-like molecules	Fatty Acyls	Fatty acids and conjugates	Long-chain fatty acids	Endogenous;Food;Biological;Tissue and substructures;Organ and components;Biofluid and excreta;Cell and elements;Subcellular;Biological process;Membrane stabilizer;Energy source;Energy storage;Nutrient;Surfactant;Emulsifier;Pharmaceutical industry
Com_139_pos	L-Phenylalanine	C9H11NO2	HMDB0000159	Organic compounds	Organic acids and derivatives	Carboxylic acids and derivatives	Amino acids, peptides, and analogues	Phenylalanine and derivatives	Food;Synthetic;Biological;Tissue and substructures;Organ and components;Biofluid and excreta;Subcellular;Cell and elements;Biological process;Neurotoxin;Metabotoxin;Drug;Personal care products;Food and nutrition;Pharmaceutical industry;Essential amino acid;Trace element
Com_174_pos	L-Arginine	C6H14N4O2	HMDB0000517	Organic compounds	Organic acids and derivatives	Carboxylic acids and derivatives	Amino acids, peptides, and analogues	L-alpha-amino acids	Endogenous;Food;Synthetic;Biological;Tissue and substructures;Organ and components;Biofluid and excreta;Subcellular;Cell and elements;Biological process;Drug;Personal care products;Food and nutrition;Pharmaceutical industry;Drug metabolite;Essential amino acid;Semiessential amino acid;Waste product;Trace element
Com_47_pos	Creatine	C4H9N3O2	HMDB0000064	Organic compounds	Organic acids and derivatives	Carboxylic acids and derivatives	Amino acids, peptides, and analogues	Alpha amino acids and derivatives	Endogenous;Food;Synthetic;Biological;Organ and components;Tissue and substructures;Biofluid and excreta;Subcellular;Cell and elements;Biological process;Metabolite;Personal care products;Food and nutrition;Pharmaceutical industry
Com_111_pos	L-Histidine	C6H9N3O2	HMDB0000177	Organic compounds	Organic acids and derivatives	Carboxylic acids and derivatives	Amino acids, peptides, and analogues	Histidine and derivatives	Food;Synthetic;Biological;Tissue and substructures;Organ and components;Biofluid and excreta;Subcellular;Cell and elements;Biological process;Drug;Personal care products;Food and nutrition;Pharmaceutical industry;Essential amino acid;Semiessential amino acid;Trace element
Com_306_pos	L-Leucyl-L-alanine	C9H18N2O3	HMDB0028922	Organic compounds	Organic acids and derivatives	Carboxylic acids and derivatives	Amino acids, peptides, and analogues	Peptides	Endogenous
Com_22_pos	L-Threonine	C4H9NO3	HMDB0000167	Organic compounds	Organic acids and derivatives	Carboxylic acids and derivatives	Amino acids, peptides, and analogues	L-alpha-amino acids	Food;Synthetic;Biological;Tissue and substructures;Organ and components;Biofluid and excreta;Subcellular;Cell and elements;Biological process;Drug;Personal care products;Food and nutrition;Pharmaceutical industry;Essential amino acid;Trace element
Com_323_pos	L-Tryptophan	C11H12N2O2	HMDB0000929	Organic compounds	Organoheterocyclic compounds	Indoles and derivatives	Indolyl carboxylic acids and derivatives	Indolyl carboxylic acids and derivatives	Food;Synthetic;Biological;Tissue and substructures;Subcellular;Organ and components;Biofluid and excreta;Cell and elements;Biological process;Neurotoxin;Metabotoxin;Drug;Personal care products;Food and nutrition;Pharmaceutical industry;Essential amino acid;Trace element
Com_92_pos	L-Methionine	C5H11NO2S	HMDB0000696	Organic compounds	Organic acids and derivatives	Carboxylic acids and derivatives	Amino acids, peptides, and analogues	Methionine and derivatives	Endogenous;Food;Biological;Subcellular;Tissue and substructures;Organ and components;Biofluid and excreta;Cell and elements;Biological process;Atherogen;Metabotoxin;Food and nutrition;Pharmaceutical industry;Drug metabolite;Essential amino acid;Waste product;Trace element
Com_594_pos	Thymidine	C10H14N2O5	HMDB0000273	Organic compounds	Nucleosides, nucleotides, and analogues	Pyrimidine nucleosides	Pyrimidine 2'-deoxyribonucleosides	Pyrimidine 2'-deoxyribonucleosides	Endogenous;Food;Biological;Organ and components;Tissue and substructures;Biofluid and excreta;Cell and elements;Subcellular;Biological process;Metabolite;Pharmaceutical industry
Com_5_pos	Dimethylglycine	C4H9NO2	HMDB0000092	Organic compounds	Organic acids and derivatives	Carboxylic acids and derivatives	Amino acids, peptides, and analogues	Alpha amino acids	Endogenous;Biological;Tissue and substructures;Organ and components;Biofluid and excreta;Subcellular;Biological process;Pharmaceutical industry;Metabolite
Com_50_pos	L-Ornithine	C5H12N2O2	HMDB0000214	Organic compounds	Organic acids and derivatives	Carboxylic acids and derivatives	Amino acids, peptides, and analogues	L-alpha-amino acids	Endogenous;Food;Biological;Organ and components;Biofluid and excreta;Cell and elements;Subcellular;Biological process;Pharmaceutical industry
Com_1171_pos	Oleylcarnitine	C25H48NO4	HMDB0005065	Organic compounds	Lipids and lipid-like molecules	Fatty Acyls	Fatty acid esters	Acyl carnitines	Endogenous;Food;Biological;Tissue and substructures;Biofluid and excreta;Cell and elements;Subcellular;Biological process;Surfactant;Emulsifier;Membrane stabilizer;Energy source;Energy storage;Nutrient
Com_1174_pos	Stearylcarnitine	C25H50NO4	HMDB0000848	Organic compounds	Lipids and lipid-like molecules	Fatty Acyls	Fatty acid esters	Acyl carnitines	Endogenous;Food;Biological;Tissue and substructures;Biofluid and excreta;Subcellular;Cell and elements;Biological process;Surfactant;Emulsifier;Membrane stabilizer;Energy source;Energy storage;Nutrient
Com_1008_pos	Dodecanoylcarnitine	C19H38NO4	HMDB0002250	Organic compounds	Lipids and lipid-like molecules	Fatty Acyls	Fatty acid esters	Acyl carnitines	Endogenous;Food;Biological;Tissue and substructures;Organ and components;Biofluid and excreta;Cell and elements;Subcellular;Biological process;Surfactant;Emulsifier;Membrane stabilizer;Energy source;Energy storage;Nutrient
Com_1095_pos	Tetradecanoylcarnitine	C21H42NO4	HMDB0005066	Organic compounds	Lipids and lipid-like molecules	Fatty Acyls	Fatty acid esters	Acyl carnitines	Endogenous;Food;Biological;Tissue and substructures;Biofluid and excreta;Cell and elements;Subcellular;Biological process;Surfactant;Emulsifier;Membrane stabilizer;Energy source;Energy storage;Nutrient
Com_1058_pos	Erucic acid	C22H42O2	HMDB0002068	Organic compounds	Lipids and lipid-like molecules	Fatty Acyls	Fatty acids and conjugates	Very long-chain fatty acids	Food;Endogenous;Biological;Tissue and substructures;Organ and components;Biofluid and excreta;Cell and elements;Subcellular;Biological process;Surfactant;Emulsifier;Membrane stabilizer;Energy source;Energy storage;Nutrient
Com_18_pos	Indole	C8H7N	HMDB0000738	Organic compounds	Organoheterocyclic compounds	Indoles and derivatives	Indoles	Indoles	Endogenous;Food;Biological;Tissue and substructures;Organ and components;Cell and elements;Subcellular;Biofluid and excreta;Food and nutrition;Pharmaceutical industry
Com_1198_pos	Sipeimine	C27H43NO3	HMDB0256206	Organic compounds	Lipids and lipid-like molecules	Steroids and steroid derivatives	Steroidal alkaloids	Cerveratrum-type alkaloids	-
Com_1071_pos	Triptolide	C20H24O6	HMDB0259270	Organic compounds	Organoheterocyclic compounds	Oxepanes	-	Oxepanes	-
Com_43_pos	Cuminaldehyde	C10H12O	HMDB0002214	Organic compounds	Lipids and lipid-like molecules	Prenol lipids	Monoterpenoids	Aromatic monoterpenoids	Food;Endogenous;Biological;Cell and elements;Subcellular;Biofluid and excreta;Biological process;Membrane stabilizer;Energy source;Energy storage;Nutrient;Cosmetic;Surfactant;Emulsifier
Com_380_pos	2-(2-Methylbenzamido)acetic acid	C10H11NO3	HMDB0011723	Organic compounds	Benzenoids	Benzene and substituted derivatives	Benzoic acids and derivatives	Hippuric acids	Endogenous
Com_1082_pos	7-Dehydrocholesterol	C27H44O	HMDB0000032	Organic compounds	Lipids and lipid-like molecules	Steroids and steroid derivatives	Cholestane steroids	Cholesterols and derivatives	Endogenous;Food;Biological;Tissue and substructures;Organ and components;Cell and elements;Biofluid and excreta;Subcellular;Biological process;Membrane stabilizer;Energy source;Energy storage;Inflammatory;Molecular messenger;Surfactant;Emulsifier
Com_1277_pos	Lecithin	C42H80NO8P	HMDB0007973	Organic compounds	Lipids and lipid-like molecules	Glycerophospholipids	Glycerophosphocholines	Phosphatidylcholines	Endogenous;Food;Biological;Tissue and substructures;Biofluid and excreta;Cell and elements;Subcellular;Biological process;Surfactant;Emulsifier;Food and nutrition;Pharmaceutical industry;Energy source;Membrane stabilizer;Energy storage
Com_1092_pos	Anacardic Acid	C22H36O3	HMDB0029683	Organic compounds	Benzenoids	Benzene and substituted derivatives	Benzoic acids and derivatives	Salicylic acids	Endogenous;Food;Biological
Com_588_pos	Pentadecanolide	C15H28O2	HMDB0034455	Organic compounds	Phenylpropanoids and polyketides	Macrolides and analogues	-	Macrolides and analogues	Food;Biological;Food and nutrition;Nutrient
Com_4_pos	3-Amino-2-oxazolidinone	C3H6N2O2	HMDB0060739	Organic compounds	Organoheterocyclic compounds	Azolidines	Oxazolidines	Oxazolidinones	Endogenous;Organ and components;Subcellular;Biofluid and excreta;Drug metabolite;Waste product
Com_1214_pos	D-alpha-Tocopherylquinone	C29H50O3	HMDB0034408	Organic compounds	Lipids and lipid-like molecules	Prenol lipids	Diterpenoids	Diterpenoids	Endogenous;Food;Biological;Biological process;Surfactant;Emulsifier;Nutrient;Membrane stabilizer;Energy source;Energy storage
Com_496_pos	N-acetylarginine	C8H16N4O3	HMDB0004620	Organic compounds	Organic acids and derivatives	Carboxylic acids and derivatives	Amino acids, peptides, and analogues	N-acyl-L-alpha-amino acids	Endogenous;Food;Biological;Pharmaceutical industry
Com_112_pos	2-Phenylacetamide	C8H9NO	HMDB0010715	Organic compounds	Benzenoids	Benzene and substituted derivatives	Phenylacetamides	Phenylacetamides	Endogenous
Com_116_pos	D-Glucurono-6,3-lactone	C6H8O6	HMDB0006355	Organic compounds	Organoheterocyclic compounds	Furofurans	Isosorbides	Isosorbides	Endogenous
Com_8_pos	Choline	C5H14NO	HMDB0000097	Organic compounds	Organic nitrogen compounds	Organonitrogen compounds	Quaternary ammonium salts	Cholines	Food;Biological;Tissue and substructures;Organ and components;Biofluid and excreta;Subcellular;Cell and elements;Biological process;Essential vitamin;Drug;Pharmaceutical industry
Com_654_pos	Glutarylcarnitine	C12H22NO6	HMDB0013130	Organic compounds	Lipids and lipid-like molecules	Fatty Acyls	Fatty acid esters	Acyl carnitines	Endogenous;Food;Biological;Tissue and substructures;Biofluid and excreta;Cell and elements;Subcellular;Biological process;Surfactant;Emulsifier;Membrane stabilizer;Energy source;Energy storage;Nutrient
Com_2421_pos	Octadecylamine	C18H39N	HMDB0029586	Organic compounds	Organic nitrogen compounds	Organonitrogen compounds	Amines	Monoalkylamines	Endogenous;Food
Com_2567_pos	2-Octenoylcarnitine	C15H27NO4	HMDB0013324	Organic compounds	Lipids and lipid-like molecules	Fatty Acyls	Fatty acid esters	Acyl carnitines	Endogenous;Food;Biological;Biofluid and excreta;Cell and elements;Subcellular;Biological process;Surfactant;Emulsifier;Membrane stabilizer;Energy source;Energy storage;Nutrient
Com_1636_pos	Rimantadine	C12H21N	HMDB0014621	Organic compounds	Organic nitrogen compounds	Organonitrogen compounds	Amines	Monoalkylamines	-
Com_3796_pos	LysoPC(15:0/0:0)	C23H48NO7P	HMDB0010381	Organic compounds	Lipids and lipid-like molecules	Glycerophospholipids	Glycerophosphocholines	1-acyl-sn-glycero-3-phosphocholines	Endogenous;Food;Biological;Tissue and substructures;Biofluid and excreta;Cell and elements;Subcellular;Biological process;Surfactant;Emulsifier;Food and nutrition;Energy source;Membrane stabilizer;Energy storage
Com_4191_pos	PC(16:0/18:1(9Z))	C42H82NO8P	HMDB0007972	Organic compounds	Lipids and lipid-like molecules	Glycerophospholipids	Glycerophosphocholines	Phosphatidylcholines	Endogenous;Food;Biological;Tissue and substructures;Biofluid and excreta;Cell and elements;Subcellular;Biological process;Surfactant;Emulsifier;Food and nutrition;Energy source;Membrane stabilizer;Energy storage
Com_3884_pos	LysoPC(18:4(6Z,9Z,12Z,15Z)/0:0)	C26H46NO7P	HMDB0010389	Organic compounds	Lipids and lipid-like molecules	Glycerophospholipids	Glycerophosphocholines	1-acyl-sn-glycero-3-phosphocholines	Endogenous;Food;Biological;Tissue and substructures;Biofluid and excreta;Cell and elements;Subcellular;Biological process;Surfactant;Emulsifier;Food and nutrition;Energy source;Membrane stabilizer;Energy storage
Com_3524_pos	(8Z)-10-Hydroxyhexadecenoylcarnitine	C23H43NO5	HMDB0241480	Organic compounds	Lipids and lipid-like molecules	Fatty Acyls	Fatty acid esters	Acyl carnitines	-
Com_3958_pos	LysoPC(22:5(4Z,7Z,10Z,13Z,16Z)/0:0)	C30H52NO7P	HMDB0010402	Organic compounds	Lipids and lipid-like molecules	Glycerophospholipids	Glycerophosphocholines	1-acyl-sn-glycero-3-phosphocholines	Endogenous;Food;Biological;Tissue and substructures;Biofluid and excreta;Cell and elements;Subcellular;Biological process;Surfactant;Emulsifier;Food and nutrition;Energy source;Membrane stabilizer;Energy storage
Com_3980_pos	LysoPC(22:5(7Z,10Z,13Z,16Z,19Z)/0:0)	C30H52NO7P	HMDB0010403	Organic compounds	Lipids and lipid-like molecules	Glycerophospholipids	Glycerophosphocholines	1-acyl-sn-glycero-3-phosphocholines	Endogenous;Food;Biological;Tissue and substructures;Biofluid and excreta;Cell and elements;Subcellular;Biological process;Surfactant;Emulsifier;Food and nutrition;Energy source;Membrane stabilizer;Energy storage
Com_3859_pos	9-Methyltricosanoylcarnitine	C31H61NO4	HMDB0240974	Organic compounds	Lipids and lipid-like molecules	Fatty Acyls	Fatty acid esters	Acyl carnitines	-
Com_4754_pos	PC(20:4(5Z,8Z,11Z,14Z)/20:4(8Z,11Z,14Z,17Z))	C48H80NO8P	HMDB0008444	Organic compounds	Lipids and lipid-like molecules	Glycerophospholipids	Glycerophosphocholines	Phosphatidylcholines	Endogenous;Food;Biological;Biofluid and excreta;Tissue and substructures;Cell and elements;Subcellular;Biological process;Surfactant;Emulsifier;Food and nutrition;Energy source;Membrane stabilizer;Energy storage
Com_3410_pos	(6Z,10Z,14Z)-Hexadeca-6,10,14-trienoylcarnitine	C23H39NO4	HMDB0241499	Organic compounds	Lipids and lipid-like molecules	Fatty Acyls	Fatty acid esters	Acyl carnitines	-
Com_3370_pos	10-Methyltetradecanoylcarnitine	C22H43NO4	HMDB0240834	Organic compounds	Lipids and lipid-like molecules	Fatty Acyls	Fatty acid esters	Acyl carnitines	-
Com_4899_pos	PC(20:4(8Z,11Z,14Z,17Z)/22:5(4Z,7Z,10Z,13Z,16Z))	C50H82NO8P	HMDB0008483	Organic compounds	Lipids and lipid-like molecules	Glycerophospholipids	Glycerophosphocholines	Phosphatidylcholines	Endogenous;Food;Biological;Biofluid and excreta;Tissue and substructures;Cell and elements;Subcellular;Biological process;Surfactant;Emulsifier;Food and nutrition;Energy source;Membrane stabilizer;Energy storage
Com_2482_pos	4-Hydroxyhexanoycarnitine	C13H25NO5	HMDB0241665	Organic compounds	Lipids and lipid-like molecules	Fatty Acyls	Fatty acid esters	Acyl carnitines	-
Com_3534_pos	10-MethylHexadecanoylcarnitine	C24H47NO4	HMDB0240857	Organic compounds	Lipids and lipid-like molecules	Fatty Acyls	Fatty acid esters	Acyl carnitines	-
Com_4204_pos	PC(20:3(5Z,8Z,11Z)/P-16:0)	C44H82NO7P	HMDB0008390	Organic compounds	Lipids and lipid-like molecules	Glycerophospholipids	Glycerophosphocholines	1-acyl,2-(1Z-alkenyl)-glycerophosphocholines	Endogenous;Food;Biological;Tissue and substructures;Biofluid and excreta;Cell and elements;Subcellular;Biological process;Surfactant;Emulsifier;Food and nutrition;Energy source;Membrane stabilizer;Energy storage
Com_4219_pos	PC(18:3(6Z,9Z,12Z)/16:0)	C42H78NO8P	HMDB0008166	Organic compounds	Lipids and lipid-like molecules	Glycerophospholipids	Glycerophosphocholines	Phosphatidylcholines	Endogenous;Food;Biological;Tissue and substructures;Biofluid and excreta;Cell and elements;Subcellular;Biological process;Surfactant;Emulsifier;Food and nutrition;Energy source;Membrane stabilizer;Energy storage
Com_3748_pos	9-(3,4-Dimethyl-5-pentylfuran-2-yl)nonanoylcarnitine	C27H47NO5	HMDB0241803	Organic compounds	Lipids and lipid-like molecules	Fatty Acyls	Fatty acid esters	Acyl carnitines	-
Com_3772_pos	Docosa-4,7,10,13,16-pentaenoyl carnitine	C29H47NO4	HMDB0006321	Organic compounds	Lipids and lipid-like molecules	Fatty Acyls	Fatty acid esters	Acyl carnitines	Endogenous;Food;Biological;Biofluid and excreta;Subcellular;Cell and elements;Biological process;Surfactant;Emulsifier;Membrane stabilizer;Energy source;Energy storage;Nutrient
Com_3651_pos	(9Z,12Z)-6-Hydroxyoctadeca-9,12-dienoylcarnitine	C25H45NO5	HMDB0241543	Organic compounds	Lipids and lipid-like molecules	Fatty Acyls	Fatty acid esters	Acyl carnitines	-
Com_1698_pos	cis- and trans-L-Mercapto-p-menthan-3-one	C10H18OS	HMDB0032205	Organic compounds	Lipids and lipid-like molecules	Prenol lipids	Monoterpenoids	Menthane monoterpenoids	Endogenous;Food;Biological;Biological process;Surfactant;Emulsifier;Membrane stabilizer;Energy source;Energy storage;Nutrient
Com_3551_pos	10-Hydroxyhexadecanoylcarnitine	C23H45NO5	HMDB0241464	Organic compounds	Lipids and lipid-like molecules	Fatty Acyls	Fatty acid esters	Acyl carnitines	-
Com_3188_pos	6-Hydroxydodecanoylcarnitine	C19H37NO5	HMDB0241301	Organic compounds	Lipids and lipid-like molecules	Fatty Acyls	Fatty acid esters	Acyl carnitines	-
Com_3695_pos	LysoPE(0:0/16:1(9Z))	C21H42NO7P	HMDB0011474	Organic compounds	Lipids and lipid-like molecules	Glycerophospholipids	Glycerophosphoethanolamines	2-acyl-sn-glycero-3-phosphoethanolamines	Food;Endogenous;Biological;Biofluid and excreta;Tissue and substructures;Cell and elements;Subcellular;Biological process;Surfactant;Emulsifier;Food and nutrition;Nutrient;Membrane stabilizer;Energy source;Energy storage
Com_2225_pos	(R)-3-hydroxybutyrylcarnitine	C11H21NO5	HMDB0062735	Organic compounds	Lipids and lipid-like molecules	Fatty Acyls	Fatty acid esters	Acyl carnitines	Food;Endogenous;Biological;Subcellular;Biofluid and excreta;Biological process;Nutrient;Energy storage;Energy source;Membrane stabilizer
Com_2721_pos	6-Hydroxyoctanoylcarnitine	C15H29NO5	HMDB0241741	Organic compounds	Lipids and lipid-like molecules	Fatty Acyls	Fatty acid esters	Acyl carnitines	-
Com_4429_pos	PC(18:1(11Z)/20:5(5Z,8Z,11Z,14Z,17Z))	C46H80NO8P	HMDB0008083	Organic compounds	Lipids and lipid-like molecules	Glycerophospholipids	Glycerophosphocholines	Phosphatidylcholines	Endogenous;Food;Biological;Tissue and substructures;Biofluid and excreta;Cell and elements;Subcellular;Biological process;Surfactant;Emulsifier;Food and nutrition;Energy source;Membrane stabilizer;Energy storage
Com_3170_pos	(9E)-7-Hydroxydodec-9-enoylcarnitine	C19H35NO5	HMDB0241224	Organic compounds	Lipids and lipid-like molecules	Fatty Acyls	Fatty acid esters	Acyl carnitines	-
Com_4859_pos	PC(22:5(7Z,10Z,13Z,16Z,19Z)/20:5(5Z,8Z,11Z,14Z,17Z))	C50H80NO8P	HMDB0008708	Organic compounds	Lipids and lipid-like molecules	Glycerophospholipids	Glycerophosphocholines	Phosphatidylcholines	Endogenous;Food;Biological;Biofluid and excreta;Tissue and substructures;Cell and elements;Subcellular;Biological process;Surfactant;Emulsifier;Food and nutrition;Energy source;Membrane stabilizer;Energy storage
Com_4129_pos	PC(16:0/16:0)	C40H80NO8P	HMDB0000564	Organic compounds	Lipids and lipid-like molecules	Glycerophospholipids	Glycerophosphocholines	Phosphatidylcholines	Endogenous;Food;Biological;Tissue and substructures;Biofluid and excreta;Subcellular;Cell and elements;Biological process;Membrane stabilizer;Energy source;Energy storage;Surfactant;Emulsifier;Food and nutrition;Pharmaceutical industry
Com_3948_pos	LysoPC(20:4(5Z,8Z,11Z,14Z)/0:0)	C28H50NO7P	HMDB0010395	Organic compounds	Lipids and lipid-like molecules	Glycerophospholipids	Glycerophosphocholines	1-acyl-sn-glycero-3-phosphocholines	Endogenous;Food;Biological;Tissue and substructures;Biofluid and excreta;Cell and elements;Subcellular;Biological process;Surfactant;Emulsifier;Food and nutrition;Energy source;Membrane stabilizer;Energy storage
Com_3917_pos	LysoPC(18:3(6Z,9Z,12Z)/0:0)	C26H48NO7P	HMDB0010387	Organic compounds	Lipids and lipid-like molecules	Glycerophospholipids	Glycerophosphocholines	1-acyl-sn-glycero-3-phosphocholines	Endogenous;Food;Biological;Tissue and substructures;Biofluid and excreta;Cell and elements;Subcellular;Biological process;Surfactant;Emulsifier;Food and nutrition;Energy source;Membrane stabilizer;Energy storage
Com_3697_pos	(11Z,14Z)-Eicosadienoylcarnitine	C27H49NO4	HMDB0240747	Organic compounds	Lipids and lipid-like molecules	Fatty Acyls	Fatty acid esters	Acyl carnitines	-
Com_3732_pos	(5Z,8Z,10E,12S,14Z)-12-Hydroxyicosa-5,8,10,14-tetraenoylcarnitine	C27H45NO5	HMDB0241591	Organic compounds	Lipids and lipid-like molecules	Fatty Acyls	Fatty acid esters	Acyl carnitines	-
Com_3434_pos	(6Z)-Hexadecenoylcarnitine	C23H43NO4	HMDB0241470	Organic compounds	Lipids and lipid-like molecules	Fatty Acyls	Fatty acid esters	Acyl carnitines	-
Com_3708_pos	(9Z)-Icos-9-enoylcarnitine	C27H51NO4	HMDB0241572	Organic compounds	Lipids and lipid-like molecules	Fatty Acyls	Fatty acid esters	Acyl carnitines	-
Com_3663_pos	(12Z)-10-Hydroxyoctadecenoylcarnitine	C25H47NO5	HMDB0241535	Organic compounds	Lipids and lipid-like molecules	Fatty Acyls	Fatty acid esters	Acyl carnitines	-
Com_3633_pos	8-{3-[(2Z,5Z)-Octa-2,5-dien-1-yl]oxiran-2-yl}octanoylcarnitine	C25H43NO5	HMDB0241889	Organic compounds	Lipids and lipid-like molecules	Fatty Acyls	Fatty acid esters	Acyl carnitines	-
Com_4117_pos	PC(14:1(9Z)/20:2(11Z,14Z))	C42H78NO8P	HMDB0007913	Organic compounds	Lipids and lipid-like molecules	Glycerophospholipids	Glycerophosphocholines	Phosphatidylcholines	Endogenous;Food;Biological;Tissue and substructures;Biofluid and excreta;Cell and elements;Subcellular;Biological process;Surfactant;Emulsifier;Food and nutrition;Energy source;Membrane stabilizer;Energy storage
Com_2274_pos	N-lactoyl-Tyrosine	C12H15NO5	HMDB0062177	Organic compounds	Organic acids and derivatives	Carboxylic acids and derivatives	Amino acids, peptides, and analogues	Tyrosine and derivatives	-
Com_1401_pos	Imidazotetrazinone	C3N6O	HMDB0253425	Organic compounds	Organoheterocyclic compounds	Tetrazines	-	Tetrazines	-
Com_3162_pos	Aacocf3	C21H31F3O	HMDB0247736	Organic compounds	Organic oxygen compounds	Organooxygen compounds	Carbonyl compounds	Alpha-haloketones	-
Com_4913_pos	PC(22:5(4Z,7Z,10Z,13Z,16Z)/22:5(7Z,10Z,13Z,16Z,19Z))	C52H84NO8P	HMDB0008681	Organic compounds	Lipids and lipid-like molecules	Glycerophospholipids	Glycerophosphocholines	Phosphatidylcholines	Endogenous;Food;Biological;Biofluid and excreta;Tissue and substructures;Cell and elements;Subcellular;Biological process;Surfactant;Emulsifier;Food and nutrition;Energy source;Membrane stabilizer;Energy storage
Com_3687_pos	Icosa-8,11,14-trienoylcarnitine	C27H47NO4	HMDB0241578	Organic compounds	Lipids and lipid-like molecules	Fatty Acyls	Fatty acid esters	Acyl carnitines	-
Com_2821_pos	(6E)-8-Methylnon-6-enoylcarnitine	C17H31NO4	HMDB0240792	Organic compounds	Lipids and lipid-like molecules	Fatty Acyls	Fatty acid esters	Acyl carnitines	-
Com_4105_pos	PC(16:0/P-18:1(9Z))	C42H82NO7P	HMDB0007997	Organic compounds	Lipids and lipid-like molecules	Glycerophospholipids	Glycerophosphocholines	1-acyl,2-(1Z-alkenyl)-glycerophosphocholines	Endogenous;Food;Biological;Tissue and substructures;Biofluid and excreta;Cell and elements;Subcellular;Biological process;Surfactant;Emulsifier;Food and nutrition;Energy source;Membrane stabilizer;Energy storage
Com_4244_pos	PC(16:0/18:1(11Z))	C42H82NO8P	HMDB0007971	Organic compounds	Lipids and lipid-like molecules	Glycerophospholipids	Glycerophosphocholines	Phosphatidylcholines	Endogenous;Food;Biological;Tissue and substructures;Biofluid and excreta;Cell and elements;Subcellular;Biological process;Surfactant;Emulsifier;Food and nutrition;Energy source;Membrane stabilizer;Energy storage
Com_3363_pos	(5E)-8-Hydroxytetradec-5-enoylcarnitine	C21H39NO5	HMDB0241364	Organic compounds	Lipids and lipid-like molecules	Fatty Acyls	Fatty acid esters	Acyl carnitines	-
Com_3671_pos	13-Hydroxyoctadecanoylcarnitine	C25H49NO5	HMDB0241521	Organic compounds	Lipids and lipid-like molecules	Fatty Acyls	Fatty acid esters	Acyl carnitines	-
Com_4766_pos	PC(20:3(8Z,11Z,14Z)/20:4(8Z,11Z,14Z,17Z))	C48H82NO8P	HMDB0008411	Organic compounds	Lipids and lipid-like molecules	Glycerophospholipids	Glycerophosphocholines	Phosphatidylcholines	Endogenous;Food;Biological;Biofluid and excreta;Tissue and substructures;Cell and elements;Subcellular;Biological process;Surfactant;Emulsifier;Food and nutrition;Energy source;Membrane stabilizer;Energy storage
Com_2091_pos	Valylhydroxyproline	C10H18N2O4	HMDB0029128	Organic compounds	Organic acids and derivatives	Carboxylic acids and derivatives	Amino acids, peptides, and analogues	Dipeptides	Endogenous
Com_1863_pos	N-(3-Amino-2-hydroxy-3-oxopropyl)-L-valine	C8H16N2O4	HMDB0245695	Organic compounds	Organic acids and derivatives	Carboxylic acids and derivatives	Amino acids, peptides, and analogues	Valine and derivatives	-
Com_2986_pos	3-hydroxydecanoyl carnitine	C17H33NO5	HMDB0061636	Organic compounds	Lipids and lipid-like molecules	Fatty Acyls	Fatty acid esters	Acyl carnitines	Food;Endogenous;Biological;Subcellular;Biofluid and excreta;Biological process;Nutrient;Energy storage;Energy source;Membrane stabilizer
Com_2936_pos	L-Proline, 1-(1-L-leucyl-L-prolyl)-	C16H27N3O4	HMDB0253022	Organic compounds	Organic acids and derivatives	Carboxylic acids and derivatives	Amino acids, peptides, and analogues	Oligopeptides	-
Com_1732_pos	1-Carboxyethylvaline	C8H15NO4	HMDB0240627	Organic compounds	Organic acids and derivatives	Carboxylic acids and derivatives	Amino acids, peptides, and analogues	Valine and derivatives	-
Com_3520_pos	N-Palmitoyl Arginine	C22H44N4O3	HMDB0241920	Organic compounds	Lipids and lipid-like molecules	Steroids and steroid derivatives	Androstane steroids	Androstane steroids	-
Com_3801_pos	Docosanoylcarnitine	C29H57NO4	HMDB0062468	Organic compounds	Lipids and lipid-like molecules	Fatty Acyls	Fatty acid esters	Acyl carnitines	Food;Endogenous;Biological;Subcellular;Biofluid and excreta;Biological process;Nutrient;Energy storage;Energy source;Membrane stabilizer
Com_3512_pos	(9Z,12Z)-3-Hydroxyhexadecadienoylcarnitine	C23H41NO5	HMDB0240762	Organic compounds	Lipids and lipid-like molecules	Fatty Acyls	Fatty acid esters	Acyl carnitines	-
Com_3966_pos	LysoPC(22:4(7Z,10Z,13Z,16Z)/0:0)	C30H54NO7P	HMDB0010401	Organic compounds	Lipids and lipid-like molecules	Glycerophospholipids	Glycerophosphocholines	1-acyl-sn-glycero-3-phosphocholines	Endogenous;Food;Biological;Tissue and substructures;Biofluid and excreta;Cell and elements;Subcellular;Biological process;Surfactant;Emulsifier;Food and nutrition;Energy source;Membrane stabilizer;Energy storage
Com_3955_pos	LysoPC(22:6(4Z,7Z,10Z,13Z,16Z,19Z)/0:0)	C30H50NO7P	HMDB0010404	Organic compounds	Lipids and lipid-like molecules	Glycerophospholipids	Glycerophosphocholines	1-acyl-sn-glycero-3-phosphocholines	Endogenous;Food;Biological;Tissue and substructures;Biofluid and excreta;Cell and elements;Subcellular;Biological process;Surfactant;Emulsifier;Food and nutrition;Energy source;Membrane stabilizer;Energy storage
Com_1605_pos	2-Aminoheptanedioic acid	C7H13NO4	HMDB0034252	Organic compounds	Organic acids and derivatives	Carboxylic acids and derivatives	Amino acids, peptides, and analogues	Alpha amino acids	Food;Biological;Biofluid and excreta;Subcellular;Cell and elements;Nutrient
Com_3923_pos	LysoPC(18:2(9Z,12Z)/0:0)	C26H50NO7P	HMDB0010386	Organic compounds	Lipids and lipid-like molecules	Glycerophospholipids	Glycerophosphocholines	1-acyl-sn-glycero-3-phosphocholines	Endogenous;Food;Biological;Tissue and substructures;Biofluid and excreta;Cell and elements;Subcellular;Biological process;Surfactant;Emulsifier;Food and nutrition;Energy source;Membrane stabilizer;Energy storage
Com_1718_pos	(+/-)-2-Phenyl-4-methyl-2-hexenal	C13H16O	HMDB0303268	Organic compounds	Benzenoids	Benzene and substituted derivatives	Phenylacetaldehydes	Phenylacetaldehydes	-
Com_3788_pos	LysoPC(P-16:0/0:0)	C24H50NO6P	HMDB0010407	Organic compounds	Lipids and lipid-like molecules	Glycerophospholipids	Glycerophosphocholines	1-(1Z-alkenyl)-glycero-3-phosphocholines	Endogenous;Food;Biological;Tissue and substructures;Biofluid and excreta;Cell and elements;Subcellular;Biological process;Surfactant;Emulsifier;Food and nutrition;Energy source;Membrane stabilizer;Energy storage
Com_3314_pos	Pentadeca-5,12-dienoylcarnitine	C22H39NO4	HMDB0241443	Organic compounds	Lipids and lipid-like molecules	Fatty Acyls	Fatty acid esters	Acyl carnitines	-
Com_3421_pos	(6Z,9Z)-Hexadecadienoylcarnitine	C23H41NO4	HMDB0241482	Organic compounds	Lipids and lipid-like molecules	Fatty Acyls	Fatty acid esters	Acyl carnitines	-
Com_1765_pos	1-(2,4,6-Trimethylphenoxy)propan-2-amine	C12H19NO	HMDB0246512	Organic compounds	Benzenoids	Phenol ethers	-	Phenol ethers	-
Com_3765_pos	15-Hydroxyicosanoylcarnitine	C27H53NO5	HMDB0241570	-	-	-	-	-	-
Com_1946_pos	Valylproline	C10H18N2O3	HMDB0029135	Organic compounds	Organic acids and derivatives	Carboxylic acids and derivatives	Amino acids, peptides, and analogues	Dipeptides	Endogenous
Com_4199_pos	PC(18:4(6Z,9Z,12Z,15Z)/P-18:0)	C44H80NO7P	HMDB0008259	Organic compounds	Lipids and lipid-like molecules	Glycerophospholipids	Glycerophosphocholines	1-acyl,2-(1Z-alkenyl)-glycerophosphocholines	Endogenous;Food;Biological;Tissue and substructures;Biofluid and excreta;Cell and elements;Subcellular;Biological process;Surfactant;Emulsifier;Food and nutrition;Energy source;Membrane stabilizer;Energy storage
Com_1790_pos	4-(2,6,6-Trimethyl-1-cyclohexenyl)-2-butanol	C13H24O	HMDB0036172	Organic compounds	Lipids and lipid-like molecules	Prenol lipids	Sesquiterpenoids	Sesquiterpenoids	Endogenous;Food;Biological;Biological process;Surfactant;Emulsifier;Food and nutrition;Nutrient;Membrane stabilizer;Energy source;Energy storage
Com_3574_pos	(9Z,11E,13Z)-Octadeca-9,11,13-trienoylcarnitine	C25H43NO4	HMDB0241550	Organic compounds	Lipids and lipid-like molecules	Fatty Acyls	Fatty acid esters	Acyl carnitines	-
Com_4072_pos	PC(14:0/18:1(9Z))	C40H78NO8P	HMDB0007873	Organic compounds	Lipids and lipid-like molecules	Glycerophospholipids	Glycerophosphocholines	Phosphatidylcholines	Endogenous;Food;Biological;Tissue and substructures;Biofluid and excreta;Cell and elements;Subcellular;Biological process;Surfactant;Emulsifier;Food and nutrition;Energy source;Membrane stabilizer;Energy storage
Com_4015_pos	PC(15:0/14:0)	C37H74NO8P	HMDB0007932	Organic compounds	Lipids and lipid-like molecules	Glycerophospholipids	Glycerophosphocholines	Phosphatidylcholines	Endogenous;Food;Biological;Biofluid and excreta;Tissue and substructures;Cell and elements;Subcellular;Biological process;Surfactant;Emulsifier;Food and nutrition;Energy source;Membrane stabilizer;Energy storage
Com_3039_pos	17-(1h-Imidazol-1-yl)androsta-4,16-diene-3-one	C22H28N2O	HMDB0249985	Organic compounds	Lipids and lipid-like molecules	Steroids and steroid derivatives	Androstane steroids	Androgens and derivatives	-
Com_3658_pos	(10Z)-Nonadec-10-enoylcarnitine	C26H49NO4	HMDB0241564	Organic compounds	Lipids and lipid-like molecules	Fatty Acyls	Fatty acid esters	Acyl carnitines	-
Com_4115_pos	PC(16:1(9Z)/16:0)	C40H78NO8P	HMDB0008001	Organic compounds	Lipids and lipid-like molecules	Glycerophospholipids	Glycerophosphocholines	Phosphatidylcholines	Endogenous;Food;Biological;Tissue and substructures;Biofluid and excreta;Cell and elements;Subcellular;Biological process;Surfactant;Emulsifier;Food and nutrition;Energy source;Membrane stabilizer;Energy storage
Com_2026_pos	3-Pentadecenal	C15H28O	HMDB0040377	Organic compounds	Lipids and lipid-like molecules	Fatty Acyls	Fatty aldehydes	Fatty aldehydes	Endogenous;Food;Biological;Biofluid and excreta;Cell and elements;Subcellular;Biological process;Surfactant;Emulsifier;Nutrient;Membrane stabilizer;Energy source;Energy storage
Com_2096_pos	2-Gonen	C17H26	HMDB0245136	Organic compounds	Lipids and lipid-like molecules	Steroids and steroid derivatives	-	Steroids and steroid derivatives	-
Com_3999_pos	LysoPC(24:1(15Z)/0:0)	C32H64NO7P	HMDB0010406	Organic compounds	Lipids and lipid-like molecules	Glycerophospholipids	Glycerophosphocholines	1-acyl-sn-glycero-3-phosphocholines	Endogenous;Food;Biological;Tissue and substructures;Biofluid and excreta;Cell and elements;Subcellular;Biological process;Surfactant;Emulsifier;Food and nutrition;Energy source;Membrane stabilizer;Energy storage
Com_3925_pos	LysoPC(20:5(5Z,8Z,11Z,14Z,17Z)/0:0)	C28H48NO7P	HMDB0010397	Organic compounds	Lipids and lipid-like molecules	Glycerophospholipids	Glycerophosphocholines	1-acyl-sn-glycero-3-phosphocholines	Endogenous;Food;Biological;Tissue and substructures;Biofluid and excreta;Cell and elements;Subcellular;Biological process;Surfactant;Emulsifier;Food and nutrition;Energy source;Membrane stabilizer;Energy storage
Com_1883_pos	N-Acetylmethionine sulfoxide	C7H13NO4S	HMDB0240343	Organic compounds	Organic acids and derivatives	Carboxylic acids and derivatives	Amino acids, peptides, and analogues	N-acyl-L-alpha-amino acids	-
Com_4051_pos	SM(d18:1/16:0)	C39H79N2O6P	HMDB0010169	Organic compounds	Lipids and lipid-like molecules	Sphingolipids	Phosphosphingolipids	Phosphosphingolipids	Endogenous;Food;Biological;System;Organ and components;Tissue and substructures;Biofluid and excreta;Cell and elements;Subcellular;Biological process;Surfactant;Emulsifier;Food and nutrition;Energy source;Membrane stabilizer;Energy storage
Com_3385_pos	3-Hydroxytetradecanoyl carnitine	C21H41NO5	HMDB0061640	Organic compounds	Lipids and lipid-like molecules	Fatty Acyls	Fatty acid esters	Acyl carnitines	Food;Endogenous;Biological;Subcellular;Biofluid and excreta;Biological process;Nutrient;Energy storage;Energy source;Membrane stabilizer
Com_4101_pos	PC(15:0/18:2(9Z,12Z))	C41H78NO8P	HMDB0007940	Organic compounds	Lipids and lipid-like molecules	Glycerophospholipids	Glycerophosphocholines	Phosphatidylcholines	Endogenous;Food;Biological;Biofluid and excreta;Tissue and substructures;Cell and elements;Subcellular;Biological process;Surfactant;Emulsifier;Food and nutrition;Energy source;Membrane stabilizer;Energy storage
Com_4867_pos	PC(20:3(5Z,8Z,11Z)/20:3(5Z,8Z,11Z))	C48H84NO8P	HMDB0008376	Organic compounds	Lipids and lipid-like molecules	Glycerophospholipids	Glycerophosphocholines	Phosphatidylcholines	Endogenous;Food;Biological;Tissue and substructures;Biofluid and excreta;Cell and elements;Subcellular;Biological process;Surfactant;Emulsifier;Food and nutrition;Energy source;Membrane stabilizer;Energy storage
Com_3682_pos	(5Z,8Z,11Z,14Z,17Z)-Icosa-5,8,11,14,17-pentaenoylcarnitine	C27H43NO4	HMDB0241609	Organic compounds	Lipids and lipid-like molecules	Fatty Acyls	Fatty acid esters	Acyl carnitines	-
Com_3927_pos	LysoPC(18:1(9Z)/0:0)	C26H52NO7P	HMDB0002815	Organic compounds	Lipids and lipid-like molecules	Glycerophospholipids	Glycerophosphocholines	1-acyl-sn-glycero-3-phosphocholines	Endogenous;Food;Biological;Tissue and substructures;Biofluid and excreta;Cell and elements;Subcellular;Biological process;Surfactant;Emulsifier;Food and nutrition;Membrane stabilizer;Energy source;Energy storage
Com_3964_pos	1-(9Z-Eicosenoyl)-sn-glycero-3-phosphocholine	C28H56NO7P	HMDB0243798	Organic compounds	Lipids and lipid-like molecules	Glycerophospholipids	Glycerophosphocholines	1-acyl-sn-glycero-3-phosphocholines	-
Com_2350_pos	3-Hydroxyisovalerylcarnitine	C12H23NO5	HMDB0061189	Organic compounds	Lipids and lipid-like molecules	Fatty Acyls	Fatty acid esters	Acyl carnitines	Food;Endogenous;Biological;Biofluid and excreta;Subcellular;Biological process;Nutrient;Energy storage;Energy source;Membrane stabilizer
Com_3901_pos	LysoPE(0:0/22:6(4Z,7Z,10Z,13Z,16Z,19Z))	C27H44NO7P	HMDB0011496	Organic compounds	Lipids and lipid-like molecules	Glycerophospholipids	Glycerophosphoethanolamines	2-acyl-sn-glycero-3-phosphoethanolamines	Food;Endogenous;Biological;Biofluid and excreta;Tissue and substructures;Cell and elements;Subcellular;Biological process;Surfactant;Emulsifier;Food and nutrition;Nutrient;Membrane stabilizer;Energy source;Energy storage
Com_3763_pos	Cervonyl carnitine	C29H45NO4	HMDB0006510	Organic compounds	Lipids and lipid-like molecules	Fatty Acyls	Fatty acid esters	Acyl carnitines	Endogenous;Food;Biological;Biofluid and excreta;Subcellular;Cell and elements;Biological process;Surfactant;Emulsifier;Membrane stabilizer;Energy source;Energy storage;Nutrient
Com_4336_pos	PC(P-18:1(9Z)/20:5(5Z,8Z,11Z,14Z,17Z))	C46H80NO7P	HMDB0011321	Organic compounds	Lipids and lipid-like molecules	Glycerophospholipids	Glycerophosphocholines	1-(1Z-alkenyl),2-acyl-glycerophosphocholines	Endogenous;Food;Biological;Tissue and substructures;Biofluid and excreta;Cell and elements;Subcellular;Biological process;Surfactant;Emulsifier;Food and nutrition;Energy source;Membrane stabilizer;Energy storage
Com_3856_pos	(15Z)-tetracos-15-enoylcarnitine	C31H59NO4	HMDB0241632	Organic compounds	Lipids and lipid-like molecules	Fatty Acyls	Fatty acid esters	Acyl carnitines	-
Com_3758_pos	(8Z,11Z)-3-Icosa-8,11-dienoylcarnitine	C27H49NO5	HMDB0241576	Organic compounds	Lipids and lipid-like molecules	Fatty Acyls	Fatty acid esters	Acyl carnitines	-
Com_2564_pos	Glycylprolylhydroxyproline	C12H19N3O5	HMDB0002171	Organic compounds	Organic acids and derivatives	Carboxylic acids and derivatives	Amino acids, peptides, and analogues	Oligopeptides	Endogenous
Com_3971_pos	LysoPC(22:2(13Z,16Z)/0:0)	C30H58NO7P	HMDB0010400	Organic compounds	Lipids and lipid-like molecules	Glycerophospholipids	Glycerophosphocholines	1-acyl-sn-glycero-3-phosphocholines	Endogenous;Food;Biological;Tissue and substructures;Biofluid and excreta;Cell and elements;Subcellular;Biological process;Surfactant;Emulsifier;Food and nutrition;Energy source;Membrane stabilizer;Energy storage
Com_4042_pos	PC(16:0/15:0)	C39H78NO8P	HMDB0007967	Organic compounds	Lipids and lipid-like molecules	Glycerophospholipids	Glycerophosphocholines	Phosphatidylcholines	Endogenous;Food;Biological;Biofluid and excreta;Tissue and substructures;Cell and elements;Subcellular;Biological process;Surfactant;Emulsifier;Food and nutrition;Energy source;Membrane stabilizer;Energy storage
Com_2191_pos	Hydroxyprolyl-Isoleucine	C11H20N2O4	HMDB0028866	Organic compounds	Organic acids and derivatives	Carboxylic acids and derivatives	Amino acids, peptides, and analogues	Peptides	Endogenous
Com_2348_pos	Gamma glutamyl ornithine	C10H19N3O5	HMDB0002248	Organic compounds	Organic acids and derivatives	Carboxylic acids and derivatives	Amino acids, peptides, and analogues	Dipeptides	Endogenous;Food;Biological
Com_3077_pos	MG(P-18:0/0:0/0:0)	C21H42O3	HMDB0011153	Organic compounds	Lipids and lipid-like molecules	Glycerolipids	Glycerol vinyl ethers	Glycerol vinyl ethers	Endogenous;Food;Biological;Biological process;Energy storage;Energy source;Membrane stabilizer
Com_1908_pos	Labienoxime	C13H23NO	HMDB0036031	Organic compounds	Organic nitrogen compounds	Organonitrogen compounds	Oximes	Ketoximes	Food;Nutrient
Com_3850_pos	LysoPC(P-18:0/0:0)	C26H54NO6P	HMDB0013122	Organic compounds	Lipids and lipid-like molecules	Glycerophospholipids	Glycerophosphocholines	1-(1Z-alkenyl)-glycero-3-phosphocholines	Endogenous;Food;Biological;Biofluid and excreta;Cell and elements;Subcellular;Biological process;Surfactant;Emulsifier;Food and nutrition;Energy source;Membrane stabilizer;Energy storage
Com_4197_pos	PC(15:0/20:5(5Z,8Z,11Z,14Z,17Z))	C43H76NO8P	HMDB0007951	Organic compounds	Lipids and lipid-like molecules	Glycerophospholipids	Glycerophosphocholines	Phosphatidylcholines	Endogenous;Food;Biological;Biofluid and excreta;Tissue and substructures;Cell and elements;Subcellular;Biological process;Surfactant;Emulsifier;Food and nutrition;Energy source;Membrane stabilizer;Energy storage
Com_1633_pos	9-Ethylguanine	C7H9N5O	HMDB0247591	Organic compounds	Organoheterocyclic compounds	Imidazopyrimidines	Purines and purine derivatives	Hypoxanthines	-
Com_1341_pos	3-Mercapto-2-methyl-1-butanol	C5H12OS	HMDB0032373	Organic compounds	Organosulfur compounds	Thiols	Alkylthiols	Alkylthiols	Endogenous;Food;Subcellular;Cell and elements
Com_3828_pos	LysoPC(16:1(9Z)/0:0)	C24H48NO7P	HMDB0010383	Organic compounds	Lipids and lipid-like molecules	Glycerophospholipids	Glycerophosphocholines	1-acyl-sn-glycero-3-phosphocholines	Endogenous;Food;Biological;Tissue and substructures;Biofluid and excreta;Cell and elements;Subcellular;Biological process;Surfactant;Emulsifier;Food and nutrition;Energy source;Membrane stabilizer;Energy storage
Com_2144_pos	2-Keto-3-Deoxy-D-Mannooctanoic Acid	C8H14O8	HMDB0250768	Organic compounds	Organic oxygen compounds	Organooxygen compounds	Carbohydrates and carbohydrate conjugates	C-glucuronides	-
Com_1599_pos	Ne,Ne dimethyllysine	C8H18N2O2	HMDB0013287	Organic compounds	Organic acids and derivatives	Carboxylic acids and derivatives	Amino acids, peptides, and analogues	Alpha amino acids	Endogenous
Com_1933_pos	Prolylproline	C10H16N2O3	HMDB0011180	Organic compounds	Organic acids and derivatives	Carboxylic acids and derivatives	Amino acids, peptides, and analogues	Dipeptides	Endogenous
Com_3289_pos	5alpha-Hydroxytriptolide	C20H24O7	HMDB0247016	Organic compounds	Organoheterocyclic compounds	Oxepanes	-	Oxepanes	-
Com_1570_pos	p-Menth-3-ene-3-thiol	C10H18S	HMDB0038192	Organic compounds	Lipids and lipid-like molecules	Prenol lipids	Monoterpenoids	Menthane monoterpenoids	Food;Endogenous;Biological;Biological process;Nutrient;Energy storage;Energy source;Membrane stabilizer;Surfactant;Emulsifier;Food and nutrition
Com_4734_pos	PC(22:6(4Z,7Z,10Z,13Z,16Z,19Z)/16:0)	C46H80NO8P	HMDB0008725	Organic compounds	Lipids and lipid-like molecules	Glycerophospholipids	Glycerophosphocholines	Phosphatidylcholines	Endogenous;Food;Biological;Tissue and substructures;Biofluid and excreta;Cell and elements;Subcellular;Biological process;Surfactant;Emulsifier;Food and nutrition;Energy source;Membrane stabilizer;Energy storage
Com_2327_pos	1-Hexadecanethiol	C16H34S	HMDB0243888	Organic compounds	Organosulfur compounds	Thiols	Alkylthiols	Alkylthiols	-
Com_2224_pos	Malonylcarnitine	C10H17NO6	HMDB0002095	Organic compounds	Lipids and lipid-like molecules	Fatty Acyls	Fatty acid esters	Acyl carnitines	Endogenous;Food;Biological;Tissue and substructures;Biofluid and excreta;Cell and elements;Subcellular;Biological process;Surfactant;Emulsifier;Membrane stabilizer;Energy source;Energy storage;Nutrient
Com_2237_pos	(all-Z)-8,11,14-Heptadecatrienal	C17H28O	HMDB0041333	Organic compounds	Lipids and lipid-like molecules	Fatty Acyls	Fatty aldehydes	Fatty aldehydes	Endogenous;Food;Biological;Biofluid and excreta;Cell and elements;Subcellular;Biological process;Surfactant;Emulsifier;Nutrient;Membrane stabilizer;Energy source;Energy storage
Com_2832_pos	Methyl 6,7-dimethoxy-4-ethyl-beta-carboline-3-carboxylate	C17H18N2O4	HMDB0251535	Organic compounds	Organoheterocyclic compounds	Indoles and derivatives	Pyridoindoles	Beta carbolines	-
Com_2068_pos	Glycinamide, glycyl-L-prolyl-	C9H16N4O3	HMDB0253016	Organic compounds	Organic acids and derivatives	Carboxylic acids and derivatives	Amino acids, peptides, and analogues	Oligopeptides	-
Com_1313_pos	(+/-)-2-Methylthiazolidine	C4H9NS	HMDB0031682	Organic compounds	Organoheterocyclic compounds	Azolidines	Thiazolidines	Thiazolidines	Endogenous;Food;Subcellular;Cell and elements
Com_1388_pos	Methyl 3-(methylthio)propanoate	C5H10O2S	HMDB0034377	Organic compounds	Organic acids and derivatives	Carboxylic acids and derivatives	Carboxylic acid derivatives	Methyl esters	Endogenous;Food;Biological;Subcellular;Cell and elements;Biological process;Surfactant;Emulsifier;Food and nutrition;Nutrient;Membrane stabilizer;Energy source;Energy storage
Com_2263_pos	Epoxy-hexobarbital	C12H16N2O4	HMDB0013941	Organic compounds	Organoheterocyclic compounds	Diazines	Pyrimidines and pyrimidine derivatives	Barbituric acid derivatives	Endogenous;Organ and components;Cell and elements;Biofluid and excreta;Pharmaceutical industry;Drug metabolite;Waste product
Com_1380_pos	Thioproline	C4H7NO2S	HMDB0062164	Organic compounds	Organic acids and derivatives	Carboxylic acids and derivatives	Amino acids, peptides, and analogues	L-alpha-amino acids	-
Com_1844_pos	Spermine	C10H26N4	HMDB0001256	Organic compounds	Organic nitrogen compounds	Organonitrogen compounds	Amines	Dialkylamines	Endogenous;Food;Biological;Tissue and substructures;Cell and elements;Organ and components;Biofluid and excreta;Subcellular;Biological process;Antioxidant;Pharmaceutical industry
Com_1577_pos	NEROL	C10H18O	HMDB0035155	Organic compounds	Lipids and lipid-like molecules	Prenol lipids	Monoterpenoids	Acyclic monoterpenoids	Endogenous;Food;Synthetic;Biological;Cell and elements;Subcellular;Biofluid and excreta;Biological process;Personal care products;Surfactant;Emulsifier;Food and nutrition;Nutrient;Membrane stabilizer;Energy source;Energy storage
Com_1402_pos	Hypoxanthine	C5H4N4O	HMDB0000157	Organic compounds	Organoheterocyclic compounds	Imidazopyrimidines	Purines and purine derivatives	Hypoxanthines	Endogenous;Food;Biological;Organ and components;Tissue and substructures;Biofluid and excreta;Subcellular;Cell and elements;Biological process;Pharmaceutical industry;Drug metabolite;Waste product;Metabolite
Com_1929_pos	Perseitol	C7H16O7	HMDB0033750	Organic compounds	Organic oxygen compounds	Organooxygen compounds	Carbohydrates and carbohydrate conjugates	Sugar alcohols	Endogenous;Food;Biological;Subcellular;Cell and elements;Biological process;Surfactant;Emulsifier;Nutrient;Membrane stabilizer;Energy source;Energy storage
Com_1323_pos	Hypotaurine	C2H7NO2S	HMDB0000965	Organic compounds	Organic acids and derivatives	Sulfinic acids and derivatives	Sulfinic acids	Sulfinic acids	Endogenous;Tissue and substructures;Organ and components;Cell and elements;Biofluid and excreta;Subcellular;Biological process
Com_2154_pos	CYSTINE	C6H12N2O4S2	HMDB0250712	Organic compounds	Organic acids and derivatives	Carboxylic acids and derivatives	Amino acids, peptides, and analogues	Cysteine and derivatives	-
Com_1554_pos	3-METHYLGLUTARIC ACID	C6H10O4	HMDB0000752	Organic compounds	Lipids and lipid-like molecules	Fatty Acyls	Fatty acids and conjugates	Methyl-branched fatty acids	Endogenous;Food;Biological;Organ and components;Biofluid and excreta;Cell and elements;Subcellular;Biological process;Metabolite;Membrane stabilizer;Energy source;Energy storage;Nutrient;Surfactant;Emulsifier
Com_1590_pos	HEXANOYLGLYCINE	C8H15NO3	HMDB0000701	Organic compounds	Organic acids and derivatives	Carboxylic acids and derivatives	Amino acids, peptides, and analogues	N-acyl-alpha amino acids	Endogenous;Subcellular;Biofluid and excreta;Metabolite
Com_2808_pos	Phenylalanylphenylalanine	C18H20N2O3	HMDB0013302	Organic compounds	Organic acids and derivatives	Carboxylic acids and derivatives	Amino acids, peptides, and analogues	Dipeptides	Endogenous
Com_1326_pos	cytosine	C4H5N3O	HMDB0000630	Organic compounds	Organoheterocyclic compounds	Diazines	Pyrimidines and pyrimidine derivatives	Pyrimidones	Endogenous;Food;Biological;Organ and components;Tissue and substructures;Cell and elements;Biofluid and excreta
Com_1950_pos	Kinetin	C10H9N5O	HMDB0012245	Organic compounds	Organoheterocyclic compounds	Imidazopyrimidines	Purines and purine derivatives	6-alkylaminopurines	Endogenous;Pharmaceutical industry
Com_2139_pos	1-Amino-2-methylanthraquinone	C15H11NO2	HMDB0243816	Organic compounds	Benzenoids	Anthracenes	Anthraquinones	Anthraquinones	-
Com_2358_pos	Asp-Glu	C9H14N2O7	HMDB0028752	Organic compounds	Organic acids and derivatives	Carboxylic acids and derivatives	Amino acids, peptides, and analogues	Dipeptides	Endogenous
Com_1631_pos	S-CARBOXYMETHYL-L-CYSTEINE	C5H9NO4S	HMDB0029415	Organic compounds	Organic acids and derivatives	Carboxylic acids and derivatives	Amino acids, peptides, and analogues	Cysteine and derivatives	Endogenous;Food;Biological;Subcellular;Cell and elements
Com_1394_pos	Diglyme	C6H14O3	HMDB0251284	Organic compounds	Organic oxygen compounds	Organooxygen compounds	Ethers	Dialkyl ethers	-
Com_2883_pos	Palmitoleoyl Ethanolamide	C18H35NO2	HMDB0013648	Organic compounds	Organic nitrogen compounds	Organonitrogen compounds	Amines	N-acylethanolamines	Endogenous;Food;Cell and elements;Subcellular;Biological process;Surfactant;Emulsifier;Membrane stabilizer;Energy source;Energy storage
Com_1332_pos	GUANIDINOACETATE	C3H7N3O2	HMDB0000128	Organic compounds	Organic acids and derivatives	Carboxylic acids and derivatives	Amino acids, peptides, and analogues	Alpha amino acids and derivatives	Endogenous;Tissue and substructures;Organ and components;Biofluid and excreta;Subcellular;Biological process;Metabolite;Pharmaceutical industry
Com_3399_pos	Bis(2-ethylhexyl) phthalate	C24H38O4	HMDB0249243	Organic compounds	Benzenoids	Benzene and substituted derivatives	Benzoic acids and derivatives	Benzoic acid esters	-
Com_3944_pos	LysoPC(20:0)	C28H58NO7P	HMDB0010390	Organic compounds	Lipids and lipid-like molecules	Glycerophospholipids	Glycerophosphocholines	1-acyl-sn-glycero-3-phosphocholines	Endogenous;Food;Biological;Tissue and substructures;Biofluid and excreta;Cell and elements;Subcellular;Biological process;Surfactant;Emulsifier;Food and nutrition;Energy source;Membrane stabilizer;Energy storage
Com_3892_pos	2-Oleoyl-sn-glycero-3-phosphocholine	C26H52NO7P	HMDB0061701	Organic compounds	Lipids and lipid-like molecules	Glycerophospholipids	Glycerophosphocholines	2-acyl-sn-glycero-3-phosphocholines	Food;Endogenous;Biological;Biofluid and excreta;Subcellular;Biological process;Energy storage;Energy source;Membrane stabilizer;Surfactant;Emulsifier;Food and nutrition
Com_3888_pos	2-linoleoyllysophosphatidylcholine	C26H50NO7P	HMDB0061700	Organic compounds	Lipids and lipid-like molecules	Glycerophospholipids	Glycerophosphocholines	2-acyl-sn-glycero-3-phosphocholines	Food;Endogenous;Biological;Biofluid and excreta;Subcellular;Biological process;Energy storage;Energy source;Membrane stabilizer;Surfactant;Emulsifier;Food and nutrition
Com_3779_pos	LysoPE(18:2w6/0:0)	C23H44NO7P	HMDB0011507	Organic compounds	Lipids and lipid-like molecules	Glycerophospholipids	Glycerophosphoethanolamines	1-acyl-sn-glycero-3-phosphoethanolamines	Food;Endogenous;Biological;Tissue and substructures;Biofluid and excreta;Cell and elements;Subcellular;Biological process;Surfactant;Emulsifier;Food and nutrition;Nutrient;Membrane stabilizer;Energy source;Energy storage
Com_3707_pos	LysoPE(0:0/16:0)	C21H44NO7P	HMDB0011473	Organic compounds	Lipids and lipid-like molecules	Glycerophospholipids	Glycerophosphoethanolamines	2-acyl-sn-glycero-3-phosphoethanolamines	Endogenous;Food;Biological;Tissue and substructures;Biofluid and excreta;Cell and elements;Subcellular;Biological process;Surfactant;Emulsifier;Food and nutrition;Membrane stabilizer;Energy source;Energy storage
Com_3335_pos	Succinyladenosine	C14H17N5O8	HMDB0000912	Organic compounds	Nucleosides, nucleotides, and analogues	Purine nucleosides	-	Purine nucleosides	Endogenous;Tissue and substructures;Subcellular;Biofluid and excreta;Metabolite
Com_2677_pos	5-Nitro-2-(3-phenylpropylamino)benzoic acid	C16H16N2O4	HMDB0255766	Organic compounds	Benzenoids	Benzene and substituted derivatives	Benzoic acids and derivatives	Nitrobenzoic acids and derivatives	-
Com_2629_pos	Lysylphenylalanine	C15H23N3O3	HMDB0028958	Organic compounds	Organic acids and derivatives	Carboxylic acids and derivatives	Amino acids, peptides, and analogues	Dipeptides	Endogenous
Com_2495_pos	Stearidonic acid	C18H28O2	HMDB0006547	Organic compounds	Lipids and lipid-like molecules	Fatty Acyls	Lineolic acids and derivatives	Lineolic acids and derivatives	Endogenous;Food;Biological;Tissue and substructures;Biofluid and excreta;Cell and elements;Subcellular;Biological process;Surfactant;Emulsifier;Membrane stabilizer;Energy source;Energy storage;Nutrient
Com_2162_pos	Pirbuterol	C12H20N2O3	HMDB0015407	Organic compounds	Organoheterocyclic compounds	Pyridines and derivatives	Hydroxypyridines	Hydroxypyridines	-
Com_1743_pos	2,2,6,7-Tetramethylbicyclo[4.3.0]nona-1(9),4-dien	C13H18O	HMDB0036685	Organic compounds	Organic oxygen compounds	Organooxygen compounds	Carbonyl compounds	Cyclic ketones	Endogenous;Food;Biological;Cell and elements;Subcellular;Biological process;Surfactant;Emulsifier;Nutrient;Membrane stabilizer;Energy source;Energy storage
Com_1731_pos	Prenisteine	C8H15NO2S	HMDB0012286	Organic compounds	Organic acids and derivatives	Carboxylic acids and derivatives	Amino acids, peptides, and analogues	Cysteine and derivatives	Endogenous;Food;Biological
Com_1470_pos	2,6,6-Trimethyl-2-cyclohexene-1,4-dione	C9H12O2	HMDB0040216	Organic compounds	Organic oxygen compounds	Organooxygen compounds	Carbonyl compounds	Cyclohexenones	Endogenous;Food;Biological;Subcellular;Cell and elements;Biological process;Surfactant;Emulsifier;Food and nutrition;Nutrient;Membrane stabilizer;Energy source;Energy storage
Com_1461_pos	Guanine	C5H5N5O	HMDB0000132	Organic compounds	Organoheterocyclic compounds	Imidazopyrimidines	Purines and purine derivatives	Purines and purine derivatives	Endogenous;Food;Biological;Tissue and substructures;Subcellular;Organ and components;Biofluid and excreta;Cell and elements;Biological process;Pharmaceutical industry
Com_1322_pos	4-Vinylcyclohexene	C8H12	HMDB0246592	Organic compounds	Hydrocarbons	Unsaturated hydrocarbons	Olefins	Cycloalkenes	-
Com_3030_pos	Isopentenyladenosine	C15H21N5O4	HMDB0304396	Organic compounds	Nucleosides, nucleotides, and analogues	Purine nucleosides	-	Purine nucleosides	-
Com_2641_pos	13-OxoODE	C18H30O3	HMDB0004668	Organic compounds	Lipids and lipid-like molecules	Fatty Acyls	Lineolic acids and derivatives	Lineolic acids and derivatives	Endogenous;Food;Biological;Biofluid and excreta;Cell and elements;Subcellular;Biological process;Surfactant;Emulsifier;Membrane stabilizer;Energy source;Energy storage;Nutrient
Com_2469_pos	Apo-13-zeaxanthinone	C18H26O2	HMDB0302026	Organic compounds	Lipids and lipid-like molecules	Prenol lipids	Sesquiterpenoids	Sesquiterpenoids	-
Com_2385_pos	Farnesyl acetate	C17H28O2	HMDB0240268	Organic compounds	Lipids and lipid-like molecules	Prenol lipids	Sesquiterpenoids	Sesquiterpenoids	-
Com_1880_pos	alpha-Irone	C14H22O	HMDB0035631	Organic compounds	Lipids and lipid-like molecules	Prenol lipids	Sesquiterpenoids	Sesquiterpenoids	Endogenous;Food;Biological;Biological process;Surfactant;Emulsifier;Food and nutrition;Nutrient;Membrane stabilizer;Energy source;Energy storage
Com_1704_pos	3,6-Dihydrochamazulene	C14H18	HMDB0036471	Organic compounds	Hydrocarbons	Unsaturated hydrocarbons	Branched unsaturated hydrocarbons	Branched unsaturated hydrocarbons	Endogenous;Food;Biological;Cell and elements;Subcellular;Biological process;Surfactant;Emulsifier;Nutrient;Membrane stabilizer;Energy source;Energy storage
Com_1528_pos	2-Hydroxy-3-phenylpropenoate	C9H8O3	HMDB0012225	Organic compounds	Benzenoids	Benzene and substituted derivatives	Phenylpyruvic acid derivatives	Phenylpyruvic acid derivatives	Endogenous;Food;Biological
Com_1496_pos	1,5-Naphthalenediamine	C10H10N2	HMDB0244231	Organic compounds	Benzenoids	Naphthalenes	-	Naphthalenes	-
Com_1395_pos	o-Cymol	C10H14	HMDB0037050	Organic compounds	Benzenoids	Benzene and substituted derivatives	Cumenes	Cumenes	Food;Biological;Subcellular;Biofluid and excreta;Nutrient
Com_1392_pos	Indan-1-ol	C9H10O	HMDB0059601	Organic compounds	Benzenoids	Indanes	-	Indanes	-
Com_1335_pos	Benzofuran	C8H6O	HMDB0032929	Organic compounds	Organoheterocyclic compounds	Benzofurans	-	Benzofurans	Food;Biological;Drug;Food and nutrition;Pharmaceutical industry;Household products;Nutrient
Com_2321_pos	Dibutyl adipate	C14H26O4	HMDB0251172	Organic compounds	Lipids and lipid-like molecules	Fatty Acyls	Fatty acid esters	Fatty acid esters	-
Com_1786_pos	LOLIOLIDE	C11H16O3	HMDB0302428	Organic compounds	Organoheterocyclic compounds	Benzofurans	-	Benzofurans	-
Com_1759_pos	beta-Ionone	C13H20O	HMDB0036565	Organic compounds	Lipids and lipid-like molecules	Prenol lipids	Sesquiterpenoids	Sesquiterpenoids	Endogenous;Food;Biological;Cell and elements;Subcellular;Biofluid and excreta;Biological process;Surfactant;Emulsifier;Food and nutrition;Nutrient;Energy storage;Energy source;Membrane stabilizer
Com_1345_pos	Santene	C9H14	HMDB0038140	Organic compounds	Hydrocarbons	Unsaturated hydrocarbons	Branched unsaturated hydrocarbons	Branched unsaturated hydrocarbons	Food;Biological;Surfactant;Emulsifier;Food and nutrition;Nutrient
Com_1366_pos	Octylamine	C8H19N	HMDB0255916	Organic compounds	Organic nitrogen compounds	Organonitrogen compounds	Amines	Monoalkylamines	-
Com_1457_pos	3-Methyladenine	C6H7N5	HMDB0011600	Organic compounds	Organoheterocyclic compounds	Imidazopyrimidines	Purines and purine derivatives	6-aminopurines	Endogenous;Food;Biological;Pharmaceutical industry
Com_2364_pos	L-phenylalanyl-L-proline	C14H18N2O3	HMDB0011177	Organic compounds	Organic acids and derivatives	Carboxylic acids and derivatives	Amino acids, peptides, and analogues	Dipeptides	Endogenous
Com_1654_pos	1,2-Dihydrostilbene	C14H14	HMDB0244093	Organic compounds	Phenylpropanoids and polyketides	Stilbenes	-	Stilbenes	-
Com_2497_pos	9,12-Octadecadiynoic Acid	C18H28O2	HMDB0247623	Organic compounds	Lipids and lipid-like molecules	Fatty Acyls	Fatty acids and conjugates	Long-chain fatty acids	-
Com_2508_pos	Prolyl-tyrosine	C14H18N2O4	HMDB0029029	Organic compounds	Organic acids and derivatives	Carboxylic acids and derivatives	Amino acids, peptides, and analogues	Dipeptides	Endogenous
Com_2657_pos	3-Ketosphingosine	C18H35NO2	HMDB0245914	Organic compounds	Organic oxygen compounds	Organooxygen compounds	Carbonyl compounds	b'-hydroxy-alpha,beta-unsaturated ketones	-
Com_2337_pos	Gamma-Glu-Leu	C11H20N2O5	HMDB0011171	Organic compounds	Organic acids and derivatives	Carboxylic acids and derivatives	Amino acids, peptides, and analogues	Dipeptides	Endogenous;Food;Biological
Com_1722_pos	N6,N6,N6-Trimethyl-L-lysine	C9H20N2O2	HMDB0001325	Organic compounds	Organic acids and derivatives	Carboxylic acids and derivatives	Amino acids, peptides, and analogues	L-alpha-amino acids	Endogenous;Tissue and substructures;Organ and components;Biofluid and excreta;Subcellular;Biological process
Com_2440_pos	Isoamyl laurate	C17H34O2	HMDB0037372	Organic compounds	Lipids and lipid-like molecules	Fatty Acyls	Fatty acid esters	Fatty acid esters	Endogenous;Food;Biological;Biofluid and excreta;Cell and elements;Subcellular;Biological process;Surfactant;Emulsifier;Food and nutrition;Nutrient;Membrane stabilizer;Energy source;Energy storage
Com_2205_pos	Valyllysine	C11H23N3O3	HMDB0029132	Organic compounds	Organic acids and derivatives	Carboxylic acids and derivatives	Amino acids, peptides, and analogues	Dipeptides	Endogenous
Com_2074_pos	L-isoleucyl-L-proline	C11H20N2O3	HMDB0011174	Organic compounds	Organic acids and derivatives	Carboxylic acids and derivatives	Amino acids, peptides, and analogues	Dipeptides	Endogenous
Com_1462_pos	8-Oxoadenine	C5H5N5O	HMDB0000542	Organic compounds	Organoheterocyclic compounds	Imidazopyrimidines	Purines and purine derivatives	Purinones	Endogenous
Com_2963_pos	2-palmitoleoyl-glycerol	C19H36O4	HMDB0011534	Organic compounds	Lipids and lipid-like molecules	Glycerolipids	Monoradylglycerols	2-monoacylglycerols	Endogenous;Food;Biological;Tissue and substructures;Cell and elements;Subcellular;Biological process;Emulsifier;Surfactant;Energy source;Membrane stabilizer;Energy storage
Com_3358_pos	Persicaxanthin	C25H36O3	HMDB0034952	Organic compounds	Lipids and lipid-like molecules	Prenol lipids	Diterpenoids	Diterpenoids	Endogenous;Food;Biological;Biological process;Surfactant;Emulsifier;Nutrient;Membrane stabilizer;Energy source;Energy storage
Com_2789_pos	Cl-Amidine	C14H19ClN4O2	HMDB0250310	Organic compounds	Benzenoids	Benzene and substituted derivatives	Benzoic acids and derivatives	Hippuric acids and derivatives	-
Com_2695_pos	Allylestrenol	C21H32O	HMDB0015500	Organic compounds	Lipids and lipid-like molecules	Steroids and steroid derivatives	Estrane steroids	Estrane steroids	Food;Cell and elements;Tissue and substructures;Subcellular;Biofluid and excreta;Biological process;Membrane stabilizer;Energy source;Energy storage;Molecular messenger;Drug;Surfactant;Emulsifier;Pharmaceutical industry
Com_2876_pos	Methyl arachidonate	C21H34O2	HMDB0062594	-	-	-	-	-	Food;Endogenous;Biological;Subcellular;Biofluid and excreta;Biological process;Nutrient;Energy storage;Energy source;Membrane stabilizer
Com_1695_pos	L-Alanyl-L-proline	C8H14N2O3	HMDB0028695	Organic compounds	Organic acids and derivatives	Carboxylic acids and derivatives	Amino acids, peptides, and analogues	Dipeptides	Endogenous
Com_2948_pos	Promegestone	C22H30O2	HMDB0256802	Organic compounds	Lipids and lipid-like molecules	Steroids and steroid derivatives	Oxosteroids	20-oxosteroids	-
Com_1343_pos	Cumene	C9H12	HMDB0034029	Organic compounds	Benzenoids	Benzene and substituted derivatives	Cumenes	Cumenes	Food;Biological;Subcellular;Biofluid and excreta;Air pollutant;Hazardous air pollutant;Nutrient
Com_1575_pos	gabapentin	C9H17NO2	HMDB0005015	Organic compounds	Organic acids and derivatives	Carboxylic acids and derivatives	Amino acids, peptides, and analogues	Gamma amino acids and derivatives	Environmental;Enteral;Biofluid and excreta;Organ and components;Environmental contaminant;Drug;Pharmaceutical industry
Com_2222_pos	Estrane	C18H30	HMDB0251974	Organic compounds	Lipids and lipid-like molecules	Steroids and steroid derivatives	Estrane steroids	Estrane steroids	-
Com_2397_pos	Phe-Thr	C13H18N2O4	HMDB0029005	Organic compounds	Organic acids and derivatives	Carboxylic acids and derivatives	Amino acids, peptides, and analogues	Dipeptides	Endogenous
Com_2418_pos	Capsi-amide	C17H35NO	HMDB0040940	Organic compounds	Organic acids and derivatives	Carboxylic acids and derivatives	Carboxylic acid derivatives	Acetamides	Food;Biological;Nutrient
Com_2449_pos	Estradiol-17alpha	C18H24O2	HMDB0000429	Organic compounds	Lipids and lipid-like molecules	Steroids and steroid derivatives	Estrane steroids	Estrogens and derivatives	Endogenous;Food;Biological;Cell and elements;Tissue and substructures;Subcellular;Biofluid and excreta;Biological process;Membrane stabilizer;Energy source;Energy storage;Molecular messenger;Surfactant;Emulsifier
Com_2783_pos	Hexadecanoylpyrrolidine	C20H39NO	HMDB0032740	Organic compounds	Organoheterocyclic compounds	Pyrrolidines	N-acylpyrrolidines	N-acylpyrrolidines	Food;Biological;Nutrient
Com_3093_pos	Himbacine	C22H35NO2	HMDB0253171	Organic compounds	Organoheterocyclic compounds	Naphthofurans	-	Naphthofurans	-
Com_3718_pos	Vindoline	C25H32N2O6	HMDB0259814	Organic compounds	Alkaloids and derivatives	Plumeran-type alkaloids	-	Plumeran-type alkaloids	-
Com_3931_pos	2-arachidonoyl-lysophosphatidylcholine	C28H50NO7P	HMDB0061699	Organic compounds	Lipids and lipid-like molecules	Glycerophospholipids	Glycerophosphocholines	2-acyl-sn-glycero-3-phosphocholines	Food;Endogenous;Biological;Biofluid and excreta;Subcellular;Biological process;Energy storage;Energy source;Membrane stabilizer;Surfactant;Emulsifier;Food and nutrition
Com_2477_pos	L-Alanyl-L-tryptophan	C14H17N3O3	HMDB0013209	Organic compounds	Organic acids and derivatives	Carboxylic acids and derivatives	Amino acids, peptides, and analogues	Dipeptides	Endogenous
Com_1354_pos	Thymine	C5H6N2O2	HMDB0000262	Organic compounds	Organoheterocyclic compounds	Diazines	Pyrimidines and pyrimidine derivatives	Hydroxypyrimidines	Endogenous;Food;Biological;Tissue and substructures;Organ and components;Biofluid and excreta;Cell and elements;Biological process;Metabolite;Pharmaceutical industry
Com_2203_pos	2-Methylbutyroylcarnitine	C12H23NO4	HMDB0000378	Organic compounds	Lipids and lipid-like molecules	Fatty Acyls	Fatty acid esters	Acyl carnitines	Endogenous;Food;Biological;Tissue and substructures;Biofluid and excreta;Cell and elements;Subcellular;Biological process;Surfactant;Emulsifier;Membrane stabilizer;Energy source;Energy storage;Nutrient
Com_3938_pos	LysoPC(20:2)	C28H54NO7P	HMDB0010392	Organic compounds	Lipids and lipid-like molecules	Glycerophospholipids	Glycerophosphocholines	1-acyl-sn-glycero-3-phosphocholines	Endogenous;Food;Biological;Tissue and substructures;Biofluid and excreta;Cell and elements;Subcellular;Biological process;Surfactant;Emulsifier;Food and nutrition;Energy source;Membrane stabilizer;Energy storage
Com_2194_pos	Falcarinol	C17H24O	HMDB0304675	Organic compounds	Lipids and lipid-like molecules	Glycerolipids	Triradylcglycerols	Triacylglycerols	-
Com_1982_pos	Lysopine	C9H18N2O4	HMDB0033675	Organic compounds	Organic acids and derivatives	Carboxylic acids and derivatives	Amino acids, peptides, and analogues	Alanine and derivatives	Food;Subcellular;Cell and elements;Nutrient
Com_3922_pos	Cyclic ADP-ribose	C15H21N5O13P2	HMDB0249529	Organic compounds	Organic oxygen compounds	Organooxygen compounds	Carbohydrates and carbohydrate conjugates	Pentose phosphates	-
Com_2951_pos	Stearoylethanolamide	C20H41NO2	HMDB0013078	Organic compounds	Organic nitrogen compounds	Organonitrogen compounds	Amines	N-acylethanolamines	Endogenous;Food;Biofluid and excreta;Cell and elements;Subcellular;Biological process;Surfactant;Emulsifier;Membrane stabilizer;Energy source;Energy storage
Com_3746_pos	1-(9Z-tetradecenoyl)-sn-glycero-3-phosphocholine	C22H44NO7P	HMDB0010380	Organic compounds	Lipids and lipid-like molecules	Glycerophospholipids	Glycerophosphocholines	1-acyl-sn-glycero-3-phosphocholines	Endogenous;Food;Biological;Tissue and substructures;Biofluid and excreta;Cell and elements;Subcellular;Biological process;Surfactant;Emulsifier;Food and nutrition;Energy source;Membrane stabilizer;Energy storage
Com_2952_pos	N,N-Dimethylsphingosine	C20H41NO2	HMDB0013645	Organic compounds	Organic nitrogen compounds	Organonitrogen compounds	Amines	1,2-aminoalcohols	Endogenous;Food;Cell and elements;Subcellular;Biological process;Surfactant;Emulsifier;Membrane stabilizer;Energy source;Energy storage
Com_3839_pos	LysoPE(20:4(8Z,11Z,14Z,17Z)/0:0)	C25H44NO7P	HMDB0011518	Organic compounds	Lipids and lipid-like molecules	Glycerophospholipids	Glycerophosphoethanolamines	1-acyl-sn-glycero-3-phosphoethanolamines	Food;Endogenous;Biological;Tissue and substructures;Biofluid and excreta;Cell and elements;Subcellular;Biological process;Surfactant;Emulsifier;Food and nutrition;Nutrient;Membrane stabilizer;Energy source;Energy storage
Com_3936_pos	LysoPC(20:3)	C28H52NO7P	HMDB0010394	Organic compounds	Lipids and lipid-like molecules	Glycerophospholipids	Glycerophosphocholines	1-acyl-sn-glycero-3-phosphocholines	Endogenous;Food;Biological;Tissue and substructures;Biofluid and excreta;Cell and elements;Subcellular;Biological process;Surfactant;Emulsifier;Food and nutrition;Energy source;Membrane stabilizer;Energy storage
Com_3218_pos	Gibberellin A21	C19H22O7	HMDB0035050	Organic compounds	Lipids and lipid-like molecules	Prenol lipids	Diterpenoids	C19-gibberellin 6-carboxylic acids	Endogenous;Food;Biological;Biological process;Surfactant;Emulsifier;Nutrient;Membrane stabilizer;Energy source;Energy storage
Com_2705_pos	2,6 dimethylheptanoyl carnitine	C16H31NO4	HMDB0006320	Organic compounds	Lipids and lipid-like molecules	Fatty Acyls	Fatty acid esters	Acyl carnitines	Endogenous;Food;Biological;Biofluid and excreta;Subcellular;Cell and elements;Biological process;Surfactant;Emulsifier;Membrane stabilizer;Energy source;Energy storage;Nutrient
Com_1862_pos	3',4',5,6,7-Pentahydroxyflavone	C13H16O2	HMDB0037628	Organic compounds	Lipids and lipid-like molecules	Fatty Acyls	Fatty acid esters	Fatty acid esters	Endogenous;Food;Biological;Biofluid and excreta;Cell and elements;Subcellular;Biological process;Surfactant;Emulsifier;Food and nutrition;Nutrient;Membrane stabilizer;Energy source;Energy storage
Com_3219_pos	Thyrotropin releasing hormone	C16H22N6O4	HMDB0060080	Organic compounds	Lipids and lipid-like molecules	Steroids and steroid derivatives	Estrane steroids	Estrogens and derivatives	-
Com_3475_pos	7-Ketocholesterol	C27H44O2	HMDB0000501	Organic compounds	Lipids and lipid-like molecules	Steroids and steroid derivatives	Cholestane steroids	Cholesterols and derivatives	Endogenous;Food;Biological;Cell and elements;Tissue and substructures;Subcellular;Biofluid and excreta;Biological process;Membrane stabilizer;Energy source;Energy storage;Inflammatory;Molecular messenger;Surfactant;Emulsifier
Com_1708_pos	N1-Acetylspermidine	C9H21N3O	HMDB0001276	Organic compounds	Organic acids and derivatives	Carboximidic acids and derivatives	Carboximidic acids	Carboximidic acids	Endogenous;Food;Biological;Subcellular;Biofluid and excreta
Com_3989_pos	Glutathione disulfide	C20H32N6O12S2	HMDB0003337	Organic compounds	Organic acids and derivatives	Carboxylic acids and derivatives	Amino acids, peptides, and analogues	Peptides	Endogenous;Food;Biological;Organ and components;Tissue and substructures;Biofluid and excreta;Cell and elements;Subcellular;Biological process
Com_3298_pos	1-Arachidonoylglycerol	C23H38O4	HMDB0243830	Organic compounds	Lipids and lipid-like molecules	Glycerolipids	Monoradylglycerols	Monoacylglycerols	-
Com_2586_pos	5alpha-Androstane-3,17-dione	C19H28O2	HMDB0248410	Organic compounds	Lipids and lipid-like molecules	Steroids and steroid derivatives	Androstane steroids	Androgens and derivatives	-
Com_2120_pos	ZILEUTON	C11H12N2O2S	HMDB0014882	Organic compounds	Organoheterocyclic compounds	Benzothiophenes	1-benzothiophenes	1-benzothiophenes	-
Com_2259_pos	Thymine dimer	C10H12N4O4	HMDB0259053	Organic compounds	Organoheterocyclic compounds	Diazines	Pyrimidines and pyrimidine derivatives	Pyrimidones	-
Com_1565_pos	6-HYDROXYDOPAMINE	C8H11NO3	HMDB0001537	Organic compounds	Benzenoids	Phenols	Benzenediols	Catecholamines and derivatives	Endogenous;Organ and components;Cell and elements;Subcellular;Biofluid and excreta;Drug metabolite;Waste product
Com_1541_pos	7-Methylxanthine	C6H6N4O2	HMDB0001991	Organic compounds	Organoheterocyclic compounds	Imidazopyrimidines	Purines and purine derivatives	Xanthines	Endogenous;Food;Biological;Organ and components;Subcellular;Biofluid and excreta;Biological process;Drug metabolite;Waste product
Com_2106_pos	Asp-Val	C9H16N2O5	HMDB0028766	Organic compounds	Organic acids and derivatives	Carboxylic acids and derivatives	Amino acids, peptides, and analogues	Dipeptides	Endogenous
Com_1357_pos	N-Cyclohexylformamide	C7H13NO	HMDB0255105	Organic compounds	Organic acids and derivatives	Carboxylic acids and derivatives	Carboxylic acid derivatives	Secondary carboxylic acid amides	-
Com_1409_pos	Pelletierine	C8H15NO	HMDB0030324	Organic compounds	Organoheterocyclic compounds	Piperidines	-	Piperidines	Endogenous;Food;Biological;Subcellular;Cell and elements
Com_1532_pos	3-Methylguanine	C6H7N5O	HMDB0001566	Organic compounds	Organoheterocyclic compounds	Imidazopyrimidines	Purines and purine derivatives	Purines and purine derivatives	Endogenous
Com_1813_pos	11-Nitro-1-Undecene	C11H21NO2	HMDB0062669	Organic compounds	Organic 1,3-dipolar compounds	Allyl-type 1,3-dipolar organic compounds	Organic nitro compounds	C-nitro compounds	-
Com_1814_pos	Dodecanamide	C12H25NO	HMDB0251566	Organic compounds	Lipids and lipid-like molecules	Fatty Acyls	Fatty amides	Fatty amides	-
Com_2018_pos	Pellitorine	C14H25NO	HMDB0030951	Organic compounds	Lipids and lipid-like molecules	Fatty Acyls	Fatty amides	N-acyl amines	Endogenous;Food;Biological;Cell and elements;Subcellular;Biological process;Surfactant;Emulsifier;Membrane stabilizer;Energy source;Energy storage
Com_2639_pos	17-Hydroxylinolenic acid	C18H30O3	HMDB0011108	Organic compounds	Lipids and lipid-like molecules	Fatty Acyls	Lineolic acids and derivatives	Lineolic acids and derivatives	Endogenous;Food;Biological;Biofluid and excreta;Cell and elements;Subcellular;Biological process;Surfactant;Emulsifier;Membrane stabilizer;Energy source;Energy storage;Nutrient
Com_3488_pos	Aminopentol	C22H47NO5	HMDB0248328	Organic compounds	Organic nitrogen compounds	Organonitrogen compounds	Amines	1,2-aminoalcohols	-
Com_1480_pos	4-Hydroxynonenal	C9H16O2	HMDB0004362	Organic compounds	Lipids and lipid-like molecules	Fatty Acyls	Fatty alcohols	Fatty alcohols	Endogenous;Food;Biological;Biofluid and excreta;Cell and elements;Subcellular;Biological process;Surfactant;Emulsifier;Membrane stabilizer;Energy source;Energy storage;Nutrient
Com_3096_pos	Taxiresinol	C19H22O6	HMDB0258751	Organic compounds	Lignans, neolignans and related compounds	Furanoid lignans	Tetrahydrofuran lignans	7,9'-epoxylignans	-
Com_1619_pos	3-Phenylpropyl acetate	C11H14O2	HMDB0033386	Organic compounds	Benzenoids	Benzene and substituted derivatives	-	Benzene and substituted derivatives	Food;Biological;Food and nutrition;Nutrient
Com_689_pos	Oxysophocarpine	C15H22N2O2	HMDB0256022	Organic compounds	Alkaloids and derivatives	Lupin alkaloids	Matrine alkaloids	Matrine alkaloids	-
Com_811_pos	Gastrodin	C13H18O7	HMDB0252648	Organic compounds	Organic oxygen compounds	Organooxygen compounds	Carbohydrates and carbohydrate conjugates	Phenolic glycosides	-
Com_605_pos	Anisomycin	C14H19NO4	HMDB0243530	Organic compounds	Benzenoids	Phenol ethers	Anisoles	Anisoles	-
Com_368_pos	Butylphthalide	C12H14O2	HMDB0032064	Organic compounds	Organoheterocyclic compounds	Benzofurans	Benzofuranones	Benzofuranones	Food;Biological;Pharmaceutical industry;Nutrient
Com_604_pos	Aristeromycin	C11H15N5O3	HMDB0244841	Organic compounds	Nucleosides, nucleotides, and analogues	Nucleoside and nucleotide analogues	Cyclopentyl nucleosides	1,3-substituted cyclopentyl purine nucleosides	-
Com_1193_pos	Ponasterone A	C27H44O6	HMDB0256697	Organic compounds	Lipids and lipid-like molecules	Steroids and steroid derivatives	Bile acids, alcohols and derivatives	Pentahydroxy bile acids, alcohols and derivatives	-
Com_361_pos	Castanospermine	C8H15NO4	HMDB0249700	Organic compounds	Organoheterocyclic compounds	Indolizidines	-	Indolizidines	-
Com_962_pos	Sclareol	C20H36O2	HMDB0036827	Organic compounds	Lipids and lipid-like molecules	Prenol lipids	Diterpenoids	Diterpenoids	Endogenous;Food;Biological;Biological process;Surfactant;Emulsifier;Nutrient;Energy storage;Energy source;Membrane stabilizer
Com_1068_pos	Triptonide	C20H22O6	HMDB0259271	Organic compounds	Organoheterocyclic compounds	Oxepanes	-	Oxepanes	-
Com_1122_pos	Humulone	C21H30O5	HMDB0253231	Organic compounds	Organic oxygen compounds	Organooxygen compounds	Carbonyl compounds	Acyloins	-
Com_251_pos	4-(1,2-Dihydroxyethyl)benzene-1,2-diol	C8H10O4	HMDB0000318	Organic compounds	Benzenoids	Phenols	Benzenediols	Catechols	Endogenous;Food;Biological;Organ and components;Biofluid and excreta;Subcellular;Cell and elements;Biological process
Com_114_pos	1,3-Dimethyluracil	C6H8N2O2	HMDB0002144	Organic compounds	Organoheterocyclic compounds	Diazines	Pyrimidines and pyrimidine derivatives	Pyrimidones	Endogenous
Com_551_pos	N1,N8-Diacetylspermidine	C11H23N3O2	HMDB0041947	Organic compounds	Organic acids and derivatives	Carboxylic acids and derivatives	Carboxylic acid derivatives	Acetamides	Endogenous;Nutrient
Com_445_pos	5,6-Dihydrouridine	C9H14N2O6	HMDB0000497	Organic compounds	Organic oxygen compounds	Organooxygen compounds	Carbohydrates and carbohydrate conjugates	Glycosylamines	Endogenous;Subcellular;Biofluid and excreta
Com_661_pos	L-Ascorbic acid 2-phosphate	C6H9O9P	HMDB0245643	Organic compounds	Organoheterocyclic compounds	Dihydrofurans	Furanones	Butenolides	-
Com_1124_pos	27-Hydroxycholesterol	C27H46O2	HMDB0002103	Organic compounds	Lipids and lipid-like molecules	Steroids and steroid derivatives	Bile acids, alcohols and derivatives	Dihydroxy bile acids, alcohols and derivatives	Endogenous;Food;Biological;Tissue and substructures;Subcellular;Organ and components;Cell and elements;Biofluid and excreta;Biological process;Metabolite;Membrane stabilizer;Energy source;Energy storage;Molecular messenger;Surfactant;Emulsifier
Com_1202_pos	Limonin	C26H30O8	HMDB0302538	Organic compounds	Lipids and lipid-like molecules	Prenol lipids	Triterpenoids	Limonoids	-
Com_1235_pos	Crustecdysone	C27H44O7	HMDB0030180	Organic compounds	Lipids and lipid-like molecules	Steroids and steroid derivatives	Bile acids, alcohols and derivatives	Hydroxy bile acids, alcohols and derivatives	Endogenous;Food;Biological;Biological process;Surfactant;Emulsifier;Membrane stabilizer;Energy source;Energy storage;Molecular messenger
Com_527_pos	Farnesol	C15H26O	HMDB0004305	Organic compounds	Lipids and lipid-like molecules	Prenol lipids	Sesquiterpenoids	Sesquiterpenoids	Endogenous;Food;Synthetic;Environmental;Biological;Tissue and substructures;Organ and components;Cell and elements;Subcellular;Biofluid and excreta;Biological process;Membrane stabilizer;Energy source;Energy storage;Nutrient;Food and nutrition;Personal care products;Surfactant;Emulsifier
Com_573_pos	AICAR	C9H14N4O5	HMDB0001517	Organic compounds	Nucleosides, nucleotides, and analogues	Imidazole ribonucleosides and ribonucleotides	1-ribosyl-imidazolecarboxamides	1-ribosyl-imidazolecarboxamides	Endogenous;Food;Biological;Tissue and substructures;Biofluid and excreta;Subcellular;Biological process;Pharmaceutical industry
Com_1079_pos	Malabaricone B	C21H26O4	HMDB0254307	Organic compounds	Organic oxygen compounds	Organooxygen compounds	Carbonyl compounds	Alkyl-phenylketones	-
Com_763_pos	Ro 20-1724	C15H22N2O3	HMDB0062483	Organic compounds	Benzenoids	Phenol ethers	Anisoles	Anisoles	Endogenous
Com_397_pos	Asaraldehyde	C10H12O4	HMDB0029648	Organic compounds	Benzenoids	Benzene and substituted derivatives	Benzoyl derivatives	Benzoyl derivatives	Endogenous;Food;Biological;Subcellular;Cell and elements
Com_470_pos	Vanillyl butyl ether	C12H18O3	HMDB0037642	Organic compounds	Benzenoids	Phenols	Methoxyphenols	Methoxyphenols	Food;Pharmaceutical industry;Nutrient
Com_568_pos	Monolaurin	C15H30O4	HMDB0245396	Organic compounds	Lipids and lipid-like molecules	Glycerolipids	Monoradylglycerols	1-monoacylglycerols	-
Com_1258_pos	Glycerol phenylbutyrate	C33H38O6	HMDB0252844	Organic compounds	Lipids and lipid-like molecules	Glycerolipids	Triradylcglycerols	Triacylglycerols	-
Com_652_pos	His-Pro	C11H16N4O3	HMDB0028893	Organic compounds	Organic acids and derivatives	Carboxylic acids and derivatives	Amino acids, peptides, and analogues	Dipeptides	Endogenous
Com_405_pos	Linalyl acetate	C12H20O2	HMDB0039522	Organic compounds	Lipids and lipid-like molecules	Prenol lipids	Monoterpenoids	Acyclic monoterpenoids	Endogenous;Food;Biological;Biological process;Surfactant;Emulsifier;Food and nutrition;Nutrient;Membrane stabilizer;Energy source;Energy storage
Com_1028_pos	Ajmaline	C20H26N2O2	HMDB0015495	Organic compounds	Alkaloids and derivatives	Ajmaline-sarpagine alkaloids	-	Ajmaline-sarpagine alkaloids	-
Com_99_pos	L-Pipecolic acid	C6H11NO2	HMDB0000716	Organic compounds	Organic acids and derivatives	Carboxylic acids and derivatives	Amino acids, peptides, and analogues	L-alpha-amino acids	Endogenous;Food;Biological;Organ and components;Biofluid and excreta;Subcellular;Biological process
Com_221_pos	5-Hydroxylysine	C6H14N2O3	HMDB0000450	Organic compounds	Organic acids and derivatives	Carboxylic acids and derivatives	Amino acids, peptides, and analogues	L-alpha-amino acids	Endogenous;Food;Biological;Tissue and substructures;Subcellular;Biofluid and excreta
Com_220_pos	3-hydroxy-3-methylglutarate	C6H10O5	HMDB0000355	Organic compounds	Lipids and lipid-like molecules	Fatty Acyls	Fatty acids and conjugates	Hydroxy fatty acids	Endogenous;Food;Biological;Tissue and substructures;Subcellular;Biofluid and excreta;Biological process;Acidogen;Metabotoxin;Nutrient;Energy storage;Energy source;Membrane stabilizer;Pharmaceutical industry
Com_95_pos	2-hydroxy-3-methylvalerate	C6H12O3	HMDB0000317	Organic compounds	Lipids and lipid-like molecules	Fatty Acyls	Fatty acids and conjugates	Hydroxy fatty acids	Endogenous;Food;Biological;Biofluid and excreta;Cell and elements;Subcellular;Biological process;Surfactant;Emulsifier;Membrane stabilizer;Energy source;Energy storage;Nutrient
Com_142_pos	3-methylglutaconate	C6H8O4	HMDB0000522	Organic compounds	Lipids and lipid-like molecules	Fatty Acyls	Fatty acids and conjugates	Methyl-branched fatty acids	Endogenous;Food;Biological;Tissue and substructures;Biofluid and excreta;Subcellular;Cell and elements;Biological process;Acidogen;Metabotoxin;Surfactant;Emulsifier;Membrane stabilizer;Energy source;Energy storage;Nutrient
Com_719_pos	Ophthalmic acid	C11H19N3O6	HMDB0005765	Organic compounds	Organic acids and derivatives	Carboxylic acids and derivatives	Amino acids, peptides, and analogues	Oligopeptides	Endogenous
Com_360_pos	Methyl 2-(1H-indol-3-yl)acetate	C11H11NO2	HMDB0029738	Organic compounds	Organoheterocyclic compounds	Indoles and derivatives	Indolyl carboxylic acids and derivatives	Indole-3-acetic acid derivatives	Endogenous;Food;Biological;Subcellular;Biofluid and excreta
Com_224_pos	L-Fucose	C6H12O5	HMDB0000174	Organic compounds	Organic oxygen compounds	Organooxygen compounds	Carbohydrates and carbohydrate conjugates	Hexoses	Endogenous;Food;Biological;Organ and components;Tissue and substructures;Biofluid and excreta;Subcellular;Cell and elements;Biological process;Pharmaceutical industry
Com_1187_pos	3beta-Hydroxy-5-cholestenoic acid	C27H44O3	HMDB0012453	Organic compounds	Lipids and lipid-like molecules	Steroids and steroid derivatives	Bile acids, alcohols and derivatives	Monohydroxy bile acids, alcohols and derivatives	Endogenous;Food;Biological;Biological process;Surfactant;Emulsifier;Membrane stabilizer;Energy source;Energy storage;Molecular messenger
Com_137_pos	Ectoine	C6H10N2O2	HMDB0240650	Organic compounds	Organic acids and derivatives	Carboxylic acids and derivatives	Amino acids, peptides, and analogues	L-alpha-amino acids	-
Com_1038_pos	Phenylalanyltryptophan	C20H21N3O3	HMDB0029006	Organic compounds	Organic acids and derivatives	Carboxylic acids and derivatives	Amino acids, peptides, and analogues	Peptides	Endogenous
Com_831_pos	Trimethoprim	C14H18N4O3	HMDB0014583	Organic compounds	Benzenoids	Phenol ethers	Anisoles	Anisoles	-
Com_193_pos	Tiglylglycine	C7H11NO3	HMDB0000959	Organic compounds	Organic acids and derivatives	Carboxylic acids and derivatives	Amino acids, peptides, and analogues	N-acyl-alpha amino acids	Endogenous;Subcellular;Biofluid and excreta;Metabolite
Com_374_pos	Quinic acid	C7H12O6	HMDB0003072	Organic compounds	Organic oxygen compounds	Organooxygen compounds	Alcohols and polyols	Quinic acids and derivatives	Food;Biological;Tissue and substructures;Organ and components;Subcellular;Biofluid and excreta;Biological process
Com_65_pos	L-Proline	C5H9NO2	HMDB0000162	Organic compounds	Organic acids and derivatives	Carboxylic acids and derivatives	Amino acids, peptides, and analogues	Proline and derivatives	Endogenous;Food;Synthetic;Biological;Tissue and substructures;Organ and components;Biofluid and excreta;Subcellular;Cell and elements;Biological process;Neurotoxin;Metabotoxin;Environmental contaminant;Food and nutrition;Pharmaceutical industry;Drug metabolite;Waste product;Trace element
Com_107_pos	L-Asparagine	C4H8N2O3	HMDB0000168	Organic compounds	Organic acids and derivatives	Carboxylic acids and derivatives	Amino acids, peptides, and analogues	Asparagine and derivatives	Endogenous;Food;Synthetic;Biological;Tissue and substructures;Organ and components;Biofluid and excreta;Subcellular;Cell and elements;Biological process;Environmental contaminant;Food and nutrition;Pharmaceutical industry;Essential amino acid;Trace element
Com_534_pos	Carnosine	C9H14N4O3	HMDB0000033	Organic compounds	Organic acids and derivatives	Peptidomimetics	Hybrid peptides	Hybrid peptides	Endogenous;Food;Synthetic;Biological;Tissue and substructures;Cell and elements;Organ and components;Biofluid and excreta;Subcellular;Biological process;Antioxidant;Personal care products;Pharmaceutical industry
Com_1685_pos	DL-O-Phosphoserine	C3H8NO6P	HMDB0001721	Organic compounds	Organic acids and derivatives	Carboxylic acids and derivatives	Amino acids, peptides, and analogues	Alpha amino acids	Endogenous;Tissue and substructures;Organ and components;Subcellular;Biofluid and excreta
Com_2672_pos	Temazepam	C16H13ClN2O2	HMDB0014376	Organic compounds	Organoheterocyclic compounds	Benzodiazepines	1,4-benzodiazepines	1,4-benzodiazepines	Endogenous;Organ and components;Subcellular;Biofluid and excreta;Drug;Pharmaceutical industry;Drug metabolite;Gaba modulator;Waste product
Com_1917_pos	Zalcitabine	C9H13N3O3	HMDB0015078	Organic compounds	Nucleosides, nucleotides, and analogues	Pyrimidine nucleosides	Pyrimidine 2',3'-dideoxyribonucleosides	Pyrimidine 2',3'-dideoxyribonucleosides	-
Com_2635_pos	Alosetron	C17H18N4O	HMDB0015104	Organic compounds	Organoheterocyclic compounds	Indoles and derivatives	N-alkylindoles	N-alkylindoles	-
Com_1818_pos	Hexamethylene bisacetamide	C10H20N2O2	HMDB0041901	Organic compounds	Organic acids and derivatives	Carboximidic acids and derivatives	Carboximidic acids	Carboximidic acids	-
Com_2028_pos	2,2'-Anhydrocytidine	C9H11N3O4	HMDB0243629	Organic compounds	Organic oxygen compounds	Organooxygen compounds	Ethers	Alkyl aryl ethers	-
Com_4193_pos	PE(16:0/22:6(4Z,7Z,10Z,13Z,16Z,19Z))	C43H74NO8P	HMDB0008946	Organic compounds	Lipids and lipid-like molecules	Glycerophospholipids	Glycerophosphoethanolamines	Phosphatidylethanolamines	Endogenous;Food;Biological;System;Biofluid and excreta;Tissue and substructures;Organ and components;Cell and elements;Subcellular;Biological process;Surfactant;Emulsifier;Food and nutrition;Energy source;Membrane stabilizer;Energy storage
Com_1995_pos	Tanakamine	C13H17NO2	HMDB0033429	Organic compounds	Organoheterocyclic compounds	Indoles and derivatives	Indoles	3-alkylindoles	Food;Biological;Subcellular;Cell and elements;Nutrient
Com_1848_pos	1-Carboxyethylleucine	C9H17NO4	HMDB0240626	Organic compounds	Organic acids and derivatives	Carboxylic acids and derivatives	Amino acids, peptides, and analogues	Leucine and derivatives	-
Com_2958_pos	N-Lauroyl Glutamine	C17H32N2O4	HMDB0242031	Organic compounds	Organic acids and derivatives	Carboxylic acids and derivatives	Amino acids, peptides, and analogues	Glutamine and derivatives	-
Com_3973_pos	Deserpidine	C32H38N2O8	HMDB0015221	Organic compounds	Alkaloids and derivatives	Yohimbine alkaloids	-	Yohimbine alkaloids	-
Com_3485_pos	6|A-Hydroxy-7|A-(thiomethyl)spirolactone	C23H32O4S	HMDB0246665	Organic compounds	Lipids and lipid-like molecules	Steroids and steroid derivatives	Steroid lactones	Spironolactones and derivatives	-
Com_4111_pos	PE(20:5(5Z,8Z,11Z,14Z,17Z)/P-18:0)	C43H76NO7P	HMDB0009478	Organic compounds	Lipids and lipid-like molecules	Glycerophospholipids	Glycerophosphoethanolamines	Glycerophosphoethanolamines	Endogenous;Food;Biological;Biofluid and excreta;Tissue and substructures;Organ and components;Cell and elements;Subcellular;Biological process;Surfactant;Emulsifier;Food and nutrition;Energy source;Membrane stabilizer;Energy storage
Com_3777_pos	(7Z,10Z,13Z,16Z)-Docosatetraenoylcarnitine	C29H49NO4	HMDB0240758	Organic compounds	Lipids and lipid-like molecules	Fatty Acyls	Fatty acid esters	Acyl carnitines	-
Com_2423_pos	Histidylaspartic acid	C10H14N4O5	HMDB0028881	Organic compounds	Organic acids and derivatives	Carboxylic acids and derivatives	Amino acids, peptides, and analogues	Dipeptides	Endogenous
Com_3781_pos	(13Z,16Z,19Z)-Docosa-13,16,19-trienoylcarnitine	C29H51NO4	HMDB0241605	Organic compounds	Lipids and lipid-like molecules	Fatty Acyls	Fatty acid esters	Acyl carnitines	-
Com_3604_pos	MG(0:0/22:4(7Z,10Z,13Z,16Z)/0:0)	C25H42O4	HMDB0011554	Organic compounds	Lipids and lipid-like molecules	Glycerolipids	Monoradylglycerols	2-monoacylglycerols	Endogenous;Food;Biological;Tissue and substructures;Cell and elements;Subcellular;Biological process;Emulsifier;Surfactant;Energy source;Membrane stabilizer;Energy storage
Com_1997_pos	3-(1-Propyl-3-piperidinyl)phenol	C14H21NO	HMDB0245975	Organic compounds	Organoheterocyclic compounds	Piperidines	Phenylpiperidines	Phenylpiperidines	-
Com_2923_pos	galactosyl hydroxylysine	C12H24N2O8	HMDB0252582	Organic compounds	Organic acids and derivatives	Carboxylic acids and derivatives	Amino acids, peptides, and analogues	Glycosyl-amino acids	-
Com_3836_pos	LysoPE(0:0/20:5(5Z,8Z,11Z,14Z,17Z))	C25H42NO7P	HMDB0011489	Organic compounds	Lipids and lipid-like molecules	Glycerophospholipids	Glycerophosphoethanolamines	2-acyl-sn-glycero-3-phosphoethanolamines	Food;Endogenous;Biological;Biofluid and excreta;Tissue and substructures;Cell and elements;Subcellular;Biological process;Surfactant;Emulsifier;Food and nutrition;Nutrient;Membrane stabilizer;Energy source;Energy storage
Com_1791_pos	2-Amino-5-phosphonopentanoic acid	C5H12NO5P	HMDB0247376	Organic compounds	Organic acids and derivatives	Carboxylic acids and derivatives	Amino acids, peptides, and analogues	Alpha amino acids	-
Com_3760_pos	3-Hydroxyicos-11-enoylcarnitine	C27H51NO5	HMDB0241574	Organic compounds	Lipids and lipid-like molecules	Fatty Acyls	Fatty acid esters	Acyl carnitines	-
Com_2579_pos	Leucyl-Arginine	C12H25N5O3	HMDB0028923	Organic compounds	Organic acids and derivatives	Carboxylic acids and derivatives	Amino acids, peptides, and analogues	Dipeptides	Endogenous
Com_2315_pos	Cysteinyl-Histidine	C9H14N4O3S	HMDB0028777	Organic compounds	Organic acids and derivatives	Carboxylic acids and derivatives	Amino acids, peptides, and analogues	Dipeptides	Endogenous
Com_2081_pos	3-Butenylcarnitine	C11H19NO4	HMDB0241650	Organic compounds	Lipids and lipid-like molecules	Fatty Acyls	Fatty acid esters	Acyl carnitines	-
Com_2844_pos	N-Lauroyl Aspartic acid	C16H29NO5	HMDB0242029	Organic compounds	Organic acids and derivatives	Carboxylic acids and derivatives	Amino acids, peptides, and analogues	Aspartic acid and derivatives	-
Com_2102_pos	Polyribosylribitolphosphate	C5H13O8P	HMDB0249913	Organic compounds	Organic oxygen compounds	Organooxygen compounds	Carbohydrates and carbohydrate conjugates	Monosaccharide phosphates	-
Com_3465_pos	Eicosa-5,8,11,14-tetraenoic acid 1,3-dihydroxypropan-2-yl ester	C23H38O4	HMDB0245032	Organic compounds	Lipids and lipid-like molecules	Endocannabinoids	-	Endocannabinoids	-
Com_3277_pos	MG(18:1(11Z)/0:0/0:0)	C21H40O4	HMDB0011566	Organic compounds	Lipids and lipid-like molecules	Glycerolipids	Monoradylglycerols	1-monoacylglycerols	Endogenous;Food;Biological;Tissue and substructures;Cell and elements;Subcellular;Biological process;Emulsifier;Surfactant;Energy source;Membrane stabilizer;Energy storage
Com_1834_pos	Serylproline	C8H14N2O4	HMDB0029047	Organic compounds	Organic acids and derivatives	Carboxylic acids and derivatives	Amino acids, peptides, and analogues	Dipeptides	Endogenous
Com_4025_pos	SM(d18:0/16:1(9Z))	C39H79N2O6P	HMDB0013464	Organic compounds	Lipids and lipid-like molecules	Sphingolipids	Phosphosphingolipids	Phosphosphingolipids	Endogenous;Food;Biological;System;Organ and components;Biofluid and excreta;Cell and elements;Subcellular;Biological process;Surfactant;Emulsifier;Food and nutrition;Energy source;Membrane stabilizer;Energy storage
Com_1846_pos	Glutaminylglycine	C7H13N3O4	HMDB0028797	Organic compounds	Organic acids and derivatives	Carboxylic acids and derivatives	Amino acids, peptides, and analogues	Dipeptides	Endogenous
Com_3905_pos	LysoPE(0:0/22:5(7Z,10Z,13Z,16Z,19Z))	C27H46NO7P	HMDB0011495	Organic compounds	Lipids and lipid-like molecules	Glycerophospholipids	Glycerophosphoethanolamines	2-acyl-sn-glycero-3-phosphoethanolamines	Food;Endogenous;Biological;Biofluid and excreta;Tissue and substructures;Cell and elements;Subcellular;Biological process;Surfactant;Emulsifier;Food and nutrition;Nutrient;Membrane stabilizer;Energy source;Energy storage
Com_4000_pos	LysoPC(26:1(5Z)/0:0)	C34H68NO7P	HMDB0029220	Organic compounds	Lipids and lipid-like molecules	Glycerophospholipids	Glycerophosphocholines	1-acyl-sn-glycero-3-phosphocholines	Endogenous;Food;Biological;Subcellular;Biofluid and excreta;Biological process;Energy storage;Energy source;Membrane stabilizer;Surfactant;Emulsifier;Food and nutrition
Com_1692_pos	alpha-AMINO-3-HYDROXY-5-METHYL-4-ISOXAZOLEPROPIONIC ACID	C7H10N2O4	HMDB0248356	Organic compounds	Organic acids and derivatives	Carboxylic acids and derivatives	Amino acids, peptides, and analogues	Alpha amino acids	-
Com_4031_pos	Parthenocissin A	C37H74NO8P	HMDB0304716	Organic compounds	Lipids and lipid-like molecules	Glycerophospholipids	Glycerophosphocholines	Phosphatidylcholines	-
Com_1707_pos	Amrinone	C10H9N3O	HMDB0015496	Organic compounds	Organoheterocyclic compounds	Pyridines and derivatives	Bipyridines and oligopyridines	Bipyridines and oligopyridines	-
Com_1935_pos	beta-L-Dioxolane-cytidine	C8H11N3O4	HMDB0249137	Organic compounds	Nucleosides, nucleotides, and analogues	Nucleoside and nucleotide analogues	-	Nucleoside and nucleotide analogues	-
Com_3360_pos	N-Palmitoyl Lysine	C22H44N2O3	HMDB0241929	Organic compounds	Organic acids and derivatives	Carboxylic acids and derivatives	Amino acids, peptides, and analogues	N-acyl-alpha amino acids	-
Com_2424_pos	Aspartyl-Histidine	C10H14N4O5	HMDB0028755	Organic compounds	Organic acids and derivatives	Carboxylic acids and derivatives	Amino acids, peptides, and analogues	Dipeptides	Endogenous
Com_2046_pos	(8E,15E)-1,8,15-Heptadecatriene-11,13-diyne	C17H22	HMDB0031041	Organic compounds	Hydrocarbons	Unsaturated hydrocarbons	Enynes	Enynes	Endogenous;Food;Biological
Com_1931_pos	S-2,5-Dimethyl-3-furanyl 3-methylbutanethioate	C11H16O2S	HMDB0037153	Organic compounds	Organosulfur compounds	Thioethers	Aryl thioethers	Aryl thioethers	Food;Food and nutrition;Nutrient
Com_1928_pos	Glycyl-Histidine	C8H12N4O3	HMDB0028843	Organic compounds	Organic acids and derivatives	Carboxylic acids and derivatives	Amino acids, peptides, and analogues	Dipeptides	Endogenous
Com_2208_pos	Aspartylhydroxyproline	C9H14N2O6	HMDB0011160	Organic compounds	Organic acids and derivatives	Carboxylic acids and derivatives	Amino acids, peptides, and analogues	Dipeptides	Endogenous
Com_2628_pos	N-(1-Deoxy-1-fructosyl)leucine	C12H23NO7	HMDB0037840	Organic compounds	Organic acids and derivatives	Carboxylic acids and derivatives	Amino acids, peptides, and analogues	Leucine and derivatives	Food;Nutrient
Com_3336_pos	Dihydrozeatin-O-glucoside	C16H25N5O6	HMDB0012214	Organic compounds	Lipids and lipid-like molecules	Fatty Acyls	Fatty acyl glycosides	Fatty acyl glycosides of mono- and disaccharides	Endogenous;Food;Biological;Biological process;Nutrient;Energy storage;Energy source;Membrane stabilizer
Com_2199_pos	5'-Deoxy-5-fluorocytidine	C9H12FN3O4	HMDB0060405	Organic compounds	Nucleosides, nucleotides, and analogues	5'-deoxyribonucleosides	-	5'-deoxyribonucleosides	Endogenous;Biofluid and excreta;Organ and components;Drug metabolite;Waste product
Com_2232_pos	Glutamylthreonine	C9H16N2O6	HMDB0028829	Organic compounds	Organic acids and derivatives	Carboxylic acids and derivatives	Amino acids, peptides, and analogues	Dipeptides	Endogenous
Com_3990_pos	PC(20:4(6Z,8E,10E,14Z)-2OH(5S,12R)/2:0)	C30H52NO10P	HMDB0288839	-	-	-	-	-	-
Com_4037_pos	SM(d17:1/18:0)	C40H81N2O6P	HMDB0240620	Organic compounds	Organic nitrogen compounds	Organonitrogen compounds	Quaternary ammonium salts	Phosphocholines	-
Com_2223_pos	Aspartyl-Asparagine	C8H13N3O6	HMDB0028748	Organic compounds	Organic acids and derivatives	Carboxylic acids and derivatives	Amino acids, peptides, and analogues	Dipeptides	Endogenous
Com_2863_pos	1,2,4-Nonadecanetriol	C19H40O3	HMDB0032112	Organic compounds	Lipids and lipid-like molecules	Fatty Acyls	Fatty alcohols	Long-chain fatty alcohols	Endogenous;Food;Biological;Biofluid and excreta;Cell and elements;Subcellular;Biological process;Surfactant;Emulsifier;Membrane stabilizer;Energy source;Energy storage;Nutrient
Com_2151_pos	Methyldopate	C12H17NO4	HMDB0254628	Organic compounds	Benzenoids	Benzene and substituted derivatives	Phenethylamines	Amphetamines and derivatives	-
Com_1906_pos	n-(3-Chloro-2-hydroxypropyl)valine	C8H16ClNO3	HMDB0255000	Organic compounds	Organic acids and derivatives	Carboxylic acids and derivatives	Amino acids, peptides, and analogues	Valine and derivatives	-
Com_1557_pos	3-Methyl-(triazen-1-yl)imidazole-4-carboxamide	C5H8N6O	HMDB0245922	Organic compounds	Organoheterocyclic compounds	Azoles	Imidazoles	1,2,5-trisubstituted imidazoles	-
Com_3506_pos	MG(0:0/20:0/0:0)	C23H46O4	HMDB0011542	Organic compounds	Lipids and lipid-like molecules	Endocannabinoids	-	Endocannabinoids	Endogenous;Food;Biological;Tissue and substructures;Cell and elements;Subcellular;Biological process;Emulsifier;Surfactant;Energy source;Membrane stabilizer;Energy storage
Com_4096_pos	PC(15:0/18:4(6Z,9Z,12Z,15Z))	C41H74NO8P	HMDB0007943	Organic compounds	Lipids and lipid-like molecules	Glycerophospholipids	Glycerophosphocholines	Phosphatidylcholines	Endogenous;Food;Biological;Biofluid and excreta;Tissue and substructures;Cell and elements;Subcellular;Biological process;Surfactant;Emulsifier;Food and nutrition;Energy source;Membrane stabilizer;Energy storage
Com_2983_pos	R-95913	C18H18FNO2S	HMDB0013930	Organic compounds	Organoheterocyclic compounds	Thienopyridines	-	Thienopyridines	Endogenous;Organ and components;Cell and elements;Biofluid and excreta;Pharmaceutical industry;Drug metabolite;Waste product
Com_1970_pos	Lysylalanine	C9H19N3O3	HMDB0028944	Organic compounds	Organic acids and derivatives	Carboxylic acids and derivatives	Amino acids, peptides, and analogues	Dipeptides	Endogenous
Com_1944_pos	alpha-Carboxy-delta-decalactone	C11H18O4	HMDB0030985	Organic compounds	Organoheterocyclic compounds	Lactones	Delta valerolactones	Delta valerolactones	Endogenous;Food;Biological
Com_2331_pos	Ala-Hyp-Gly	C10H17N3O5	HMDB0248094	Organic compounds	Organic acids and derivatives	Carboxylic acids and derivatives	Amino acids, peptides, and analogues	Oligopeptides	-
Com_3776_pos	LysoPE(0:0/18:3(9Z,12Z,15Z))	C23H42NO7P	HMDB0011479	Organic compounds	Lipids and lipid-like molecules	Glycerophospholipids	Glycerophosphoethanolamines	2-acyl-sn-glycero-3-phosphoethanolamines	Food;Endogenous;Biological;Biofluid and excreta;Tissue and substructures;Cell and elements;Subcellular;Biological process;Surfactant;Emulsifier;Food and nutrition;Nutrient;Membrane stabilizer;Energy source;Energy storage
Com_2035_pos	Alanyl-Histidine	C9H14N4O3	HMDB0304775	Organic compounds	Organic acids and derivatives	Carboxylic acids and derivatives	Amino acids, peptides, and analogues	Dipeptides	-
Com_1729_pos	3-Indoleglyoxylic acid	C10H7NO3	HMDB0242143	Organic compounds	Organoheterocyclic compounds	Indoles and derivatives	Indolyl carboxylic acids and derivatives	Indole-3-acetic acid derivatives	-
Com_3244_pos	MG(0:0/i-17:0/0:0)	C20H40O4	HMDB0072852	Organic compounds	Lipids and lipid-like molecules	Glycerolipids	Monoradylglycerols	2-monoacylglycerols	Endogenous;Food;Biological;Biological process;Energy storage;Energy source;Membrane stabilizer
Com_3486_pos	MG(0:0/20:2(11Z,14Z)/0:0)	C23H42O4	HMDB0011544	Organic compounds	Lipids and lipid-like molecules	Endocannabinoids	-	Endocannabinoids	Endogenous;Food;Biological;Tissue and substructures;Cell and elements;Subcellular;Biological process;Emulsifier;Surfactant;Energy source;Membrane stabilizer;Energy storage
Com_3309_pos	MG(0:0/18:0/0:0)	C21H42O4	HMDB0011535	Organic compounds	Lipids and lipid-like molecules	Glycerolipids	Monoradylglycerols	2-monoacylglycerols	Endogenous;Food;Biological;Tissue and substructures;Cell and elements;Subcellular;Biological process;Emulsifier;Surfactant;Energy source;Membrane stabilizer;Energy storage
Com_2276_pos	1R-cis-3,3,5-Trimethylcyclohexyl ester5-oxo-L-proline	C14H23NO3	HMDB0244460	Organic compounds	Organic acids and derivatives	Carboxylic acids and derivatives	Amino acids, peptides, and analogues	Alpha amino acid esters	-
Com_1854_pos	S-(2-(N,N-Diisopropylamino)ethyl)isothiourea	C9H21N3S	HMDB0244614	Organic compounds	Organosulfur compounds	Isothioureas	-	Isothioureas	-
Com_1701_pos	1-Hydroxy-2,2,5,5-tetramethylpyrrolidine-3-carboxamide	C9H18N2O2	HMDB0243894	Organic compounds	Organoheterocyclic compounds	Pyrrolidines	Pyrrolidine carboxylic acids and derivatives	Pyrrolidinecarboxamides	-
Com_2466_pos	Bakers yeast extract	C19H14O2	HMDB0032173	Organic compounds	Benzenoids	Fluorenes	-	Fluorenes	Endogenous;Food
Com_3202_pos	Isodityrosine	C18H20N2O6	HMDB0302972	Organic compounds	Phenylpropanoids and polyketides	Flavonoids	Flavonoid glycosides	Flavonoid-7-O-glycosides	-
Com_2525_pos	Tyrosyl-Valine	C14H20N2O4	HMDB0029118	Organic compounds	Organic acids and derivatives	Carboxylic acids and derivatives	Amino acids, peptides, and analogues	Dipeptides	Endogenous
Com_2859_pos	MG(0:0/a-15:0/0:0)[rac]	C18H36O4	HMDB0072862	Organic compounds	Lipids and lipid-like molecules	Glycerolipids	Monoradylglycerols	2-monoacylglycerols	Endogenous;Food;Biological;Biological process;Energy storage;Energy source;Membrane stabilizer
Com_3295_pos	MG(0:0/18:1(9Z)/0:0)	C21H40O4	HMDB0011537	Organic compounds	Lipids and lipid-like molecules	Glycerolipids	Monoradylglycerols	2-monoacylglycerols	Endogenous;Food;Biological;Tissue and substructures;Biofluid and excreta;Cell and elements;Subcellular;Biological process;Emulsifier;Surfactant;Energy source;Membrane stabilizer;Energy storage
Com_2211_pos	Prolyl-Methionine	C10H18N2O3S	HMDB0029023	Organic compounds	Organic acids and derivatives	Carboxylic acids and derivatives	Amino acids, peptides, and analogues	Dipeptides	Endogenous
Com_3313_pos	2-Methylthio-N6-(delta2-isopentenyl)adenosine	C16H23N5O4S	HMDB0301782	Organic compounds	Nucleosides, nucleotides, and analogues	Purine nucleosides	-	Purine nucleosides	-
Com_2967_pos	N-Lauroyl Glutamic acid	C17H31NO5	HMDB0242032	Organic compounds	Organic acids and derivatives	Carboxylic acids and derivatives	Amino acids, peptides, and analogues	Glutamic acid and derivatives	-
Com_1476_pos	7-Isothiocyanato-1-heptene	C8H13NS	HMDB0038434	Organic compounds	Organosulfur compounds	Isothiocyanates	-	Isothiocyanates	Food;Biological;Nutrient
Com_1513_pos	5,6,7,8-Tetrahydro-2,4-dimethylquinoline	C11H15N	HMDB0029708	Organic compounds	Organoheterocyclic compounds	Quinolines and derivatives	Hydroquinolines	Hydroquinolines	Endogenous;Food;Biological
Com_3724_pos	10,11-Dihydro-12R-hydroxy-leukotriene E4	C23H39NO6S	HMDB0012501	Organic compounds	Lipids and lipid-like molecules	Fatty Acyls	Eicosanoids	Hydroxyeicosatrienoic acids	Endogenous;Food;Biological;Biofluid and excreta;Cell and elements;Subcellular;Biological process;Surfactant;Emulsifier;Membrane stabilizer;Energy source;Energy storage;Nutrient
Com_1611_pos	6-Methylpteridine-2,4-diamine	C7H8N6	HMDB0247090	Organic compounds	Organoheterocyclic compounds	Pteridines and derivatives	-	Pteridines and derivatives	-
Com_1524_pos	(S1)-Methoxy-3-heptanethiol	C8H18OS	HMDB0032380	Organic compounds	Organic oxygen compounds	Organooxygen compounds	Ethers	Dialkyl ethers	Endogenous;Food
Com_1519_pos	Ethyl 4-(methylthio)butyrate	C7H14O2S	HMDB0037620	Organic compounds	Lipids and lipid-like molecules	Fatty Acyls	Fatty acid esters	Fatty acid esters	Endogenous;Food;Biological;Biofluid and excreta;Subcellular;Cell and elements;Biological process;Surfactant;Emulsifier;Food and nutrition;Nutrient;Membrane stabilizer;Energy source;Energy storage
Com_2606_pos	Fluasterone	C19H27FO	HMDB0252321	Organic compounds	Lipids and lipid-like molecules	Steroids and steroid derivatives	Androstane steroids	Androstane steroids	-
Com_1864_pos	Hexyl 3-mercaptobutanoate	C10H20O2S	HMDB0032327	Organic compounds	Lipids and lipid-like molecules	Fatty Acyls	Fatty acid esters	Fatty acid esters	Endogenous;Food;Biological;Biofluid and excreta;Cell and elements;Subcellular;Biological process;Surfactant;Emulsifier;Membrane stabilizer;Energy source;Energy storage;Nutrient
Com_3799_pos	(11Z)-Docos-11-enoylcarnitine	C29H55NO4	HMDB0241602	Organic compounds	Lipids and lipid-like molecules	Fatty Acyls	Fatty acid esters	Acyl carnitines	-
Com_1510_pos	4-Acetylimidazo[4,5-c]pyridine	C8H7N3O	HMDB0034888	Organic compounds	Organoheterocyclic compounds	Imidazopyridines	Imidazo-[4,5-c]pyridines	Imidazo-[4,5-c]pyridines	Food;Subcellular;Cell and elements;Nutrient
Com_3418_pos	MG(0:0/19:0/0:0)	C22H44O4	HMDB0072840	Organic compounds	Lipids and lipid-like molecules	Glycerolipids	Monoradylglycerols	2-monoacylglycerols	Endogenous;Food;Biological;Biological process;Energy storage;Energy source;Membrane stabilizer
Com_1484_pos	7-(Methylthio)heptanenitrile	C8H15NS	HMDB0031890	Organic compounds	Organic nitrogen compounds	Organonitrogen compounds	Organic cyanides	Nitriles	Endogenous;Food;Biological
Com_3029_pos	gamma-Glutamyl-S-methylcysteinyl-beta-alanine	C12H21N3O6S	HMDB0039504	Organic compounds	Organic acids and derivatives	Peptidomimetics	Hybrid peptides	Hybrid peptides	Food;Biological;Subcellular;Cell and elements;Nutrient
Com_4092_pos	PE(20:5(6E,8Z,11Z,14Z,17Z)-OH(5)/P-16:0)	C41H72NO8P	HMDB0285237	-	-	-	-	-	-
Com_2472_pos	Lysyllysine	C12H26N4O3	HMDB0028956	Organic compounds	Organic acids and derivatives	Carboxylic acids and derivatives	Amino acids, peptides, and analogues	Peptides	Endogenous
Com_1384_pos	Diisopropanolamine	C6H15NO2	HMDB0251354	Organic compounds	Organic nitrogen compounds	Organonitrogen compounds	Amines	1,2-aminoalcohols	-
Com_2982_pos	8-Hydroxyefavirenz	C14H9ClF3NO3	HMDB0247440	Organic compounds	Organoheterocyclic compounds	Benzoxazines	-	Benzoxazines	-
Com_2283_pos	1,2-dibutyrin	C11H20O5	HMDB0304007	Organic compounds	Lipids and lipid-like molecules	Glycerolipids	Diradylglycerols	1,2-diacylglycerols	-
Com_2749_pos	3-Pentadecylphenol	C21H36O	HMDB0033872	Organic compounds	Benzenoids	Phenols	1-hydroxy-4-unsubstituted benzenoids	1-hydroxy-4-unsubstituted benzenoids	Food;Biological;Nutrient
Com_2416_pos	Asparaginylhistidine	C10H15N5O4	HMDB0028733	Organic compounds	Organic acids and derivatives	Carboxylic acids and derivatives	Amino acids, peptides, and analogues	Dipeptides	Endogenous
Com_1991_pos	N-Acetylalliin	C8H13NO4S	HMDB0242184	Organic compounds	Organic acids and derivatives	Carboxylic acids and derivatives	Amino acids, peptides, and analogues	N-acyl-alpha amino acids	-
Com_2693_pos	MG(14:1(9Z)/0:0/0:0)	C17H32O4	HMDB0011562	Organic compounds	Lipids and lipid-like molecules	Glycerolipids	Monoradylglycerols	1-monoacylglycerols	Endogenous;Food;Biological;Tissue and substructures;Cell and elements;Subcellular;Biological process;Emulsifier;Surfactant;Energy source;Membrane stabilizer;Energy storage
Com_3593_pos	Cysteineglutathione disulfide	C13H22N4O8S2	HMDB0000656	Organic compounds	Organic acids and derivatives	Carboxylic acids and derivatives	Amino acids, peptides, and analogues	Oligopeptides	Endogenous;Tissue and substructures;Subcellular;Biofluid and excreta
Com_2442_pos	Prolyl-Arginine	C11H21N5O3	HMDB0029011	Organic compounds	Organic acids and derivatives	Carboxylic acids and derivatives	Amino acids, peptides, and analogues	Dipeptides	Endogenous
Com_1696_pos	(all-E)-3,5,7-Tridecatriene-9,11-diyn-1-ol	C13H14O	HMDB0038526	Organic compounds	Lipids and lipid-like molecules	Fatty Acyls	Fatty alcohols	Long-chain fatty alcohols	Endogenous;Food;Biological;Biofluid and excreta;Cell and elements;Subcellular;Biological process;Surfactant;Emulsifier;Nutrient;Membrane stabilizer;Energy source;Energy storage
Com_2937_pos	Farnesylcysteine	C18H31NO2S	HMDB0011627	Organic compounds	Lipids and lipid-like molecules	Prenol lipids	Sesquiterpenoids	Sesquiterpenoids	Endogenous;Food;Biological;Biological process;Nutrient;Energy storage;Energy source;Membrane stabilizer
Com_2545_pos	gamma-Glutamylhistidine	C11H16N4O5	HMDB0029151	Organic compounds	Organic acids and derivatives	Carboxylic acids and derivatives	Amino acids, peptides, and analogues	Dipeptides	Endogenous
Com_2153_pos	6-n-Octylaminouracil	C12H21N3O2	HMDB0247103	Organic compounds	Organoheterocyclic compounds	Diazines	Pyrimidines and pyrimidine derivatives	Pyrimidones	-
Com_2869_pos	Asparaginyl-Tryptophan	C15H18N4O4	HMDB0028742	Organic compounds	Organic acids and derivatives	Carboxylic acids and derivatives	Amino acids, peptides, and analogues	Dipeptides	Endogenous
Com_2164_pos	epsilon-Maleimido-lysine	C10H15N3O4	HMDB0251891	Organic compounds	Organic acids and derivatives	Carboxylic acids and derivatives	Amino acids, peptides, and analogues	Alpha amino acids	-
Com_3986_pos	Cycloartanyl ferulate	C40H60O4	HMDB0036295	Organic compounds	Lipids and lipid-like molecules	Steroids and steroid derivatives	Cycloartanols and derivatives	Cycloartanols and derivatives	Endogenous;Food;Biological;Biological process;Surfactant;Emulsifier;Nutrient;Membrane stabilizer;Energy source;Energy storage;Molecular messenger
Com_3650_pos	LysoPE(15:0/0:0)	C20H42NO7P	HMDB0011502	Organic compounds	Lipids and lipid-like molecules	Glycerophospholipids	Glycerophosphoethanolamines	1-acyl-sn-glycero-3-phosphoethanolamines	Food;Endogenous;Biological;Tissue and substructures;Biofluid and excreta;Cell and elements;Subcellular;Biological process;Surfactant;Emulsifier;Food and nutrition;Nutrient;Membrane stabilizer;Energy source;Energy storage
Com_2319_pos	gamma-L-Glutamyl-L-pipecolic acid	C11H18N2O5	HMDB0038614	Organic compounds	Organic acids and derivatives	Carboxylic acids and derivatives	Amino acids, peptides, and analogues	Dipeptides	Food;Biological;Subcellular;Cell and elements;Nutrient
Com_3972_pos	LysoPC(22:1(13Z)/0:0)	C30H60NO7P	HMDB0010399	Organic compounds	Lipids and lipid-like molecules	Glycerophospholipids	Glycerophosphocholines	1-acyl-sn-glycero-3-phosphocholines	Endogenous;Food;Biological;Tissue and substructures;Biofluid and excreta;Cell and elements;Subcellular;Biological process;Surfactant;Emulsifier;Food and nutrition;Energy source;Membrane stabilizer;Energy storage
Com_1376_pos	(+/-)-2-Propylthiazolidine	C6H13NS	HMDB0040058	Organic compounds	Organoheterocyclic compounds	Azolidines	Thiazolidines	Thiazolidines	Food;Subcellular;Cell and elements;Food and nutrition;Nutrient
Com_2769_pos	Delpazolid	C14H17FN4O3	HMDB0250974	Organic compounds	Benzenoids	Benzene and substituted derivatives	Aniline and substituted anilines	Aniline and substituted anilines	-
Com_1761_pos	Phosphocreatinine	C4H8N3O4P	HMDB0041624	Organic compounds	Organic acids and derivatives	Carboxylic acids and derivatives	Amino acids, peptides, and analogues	Alpha amino acids and derivatives	Food;Subcellular;Cell and elements;Nutrient
Com_3998_pos	11-trans Leukotriene C4	C30H47N3O9S	HMDB0254188	Organic compounds	Benzenoids	Benzene and substituted derivatives	Diphenylmethanes	Diphenylmethanes	-
Com_1584_pos	Glycyl-D-proline	C7H12N2O3	HMDB0252876	Organic compounds	Organic acids and derivatives	Carboxylic acids and derivatives	Amino acids, peptides, and analogues	Dipeptides	-
Com_3260_pos	(2-((3,5-Di-t-butyl-4-hydroxyphenyl)thio)-1-methylpropoxy)acetic acid	C20H32O4S	HMDB0242455	Organic compounds	Benzenoids	Benzene and substituted derivatives	Phenylpropanes	Phenylpropanes	-
Com_2901_pos	Mequitazine	C20H22N2S	HMDB0015204	Organic compounds	Organoheterocyclic compounds	Benzothiazines	Phenothiazines	Phenothiazines	-
Com_2085_pos	Di-2-thienyl disulfide	C8H6S4	HMDB0037173	Organic compounds	Organoheterocyclic compounds	Heteroaromatic compounds	-	Heteroaromatic compounds	Food;Food and nutrition;Nutrient
Com_1453_pos	3-Hydroxy-L-aspartic acid	C4H7NO5	HMDB0245891	Organic compounds	Organic acids and derivatives	Carboxylic acids and derivatives	Amino acids, peptides, and analogues	Aspartic acid and derivatives	-
Com_2845_pos	Val-Val-Val	C15H29N3O4	HMDB0094676	Organic compounds	Organic acids and derivatives	Carboxylic acids and derivatives	Amino acids, peptides, and analogues	Oligopeptides	-
Com_3234_pos	N-Linoleoyl GABA	C22H39NO3	HMDB0062334	Organic compounds	Organic acids and derivatives	Carboxylic acids and derivatives	Amino acids, peptides, and analogues	Gamma amino acids and derivatives	-
Com_3851_pos	(13Z,16Z)-Tetracosa-13,16-dienoylcarnitine	C31H57NO4	HMDB0241633	Organic compounds	Lipids and lipid-like molecules	Fatty Acyls	Fatty acid esters	Acyl carnitines	-
Com_3114_pos	alpha-(4-Fluorophenyl)-4-(5-fluoro-2-pyrimidinyl)-1-piperazine butanol	C18H22F2N4O	HMDB0249324	Organic compounds	Organoheterocyclic compounds	Diazinanes	Piperazines	N-arylpiperazines	-
Com_2438_pos	9-Oxohexadecanoic acid	C16H30O3	HMDB0030973	Organic compounds	Lipids and lipid-like molecules	Fatty Acyls	Fatty acids and conjugates	Long-chain fatty acids	Endogenous;Food;Biological;Biofluid and excreta;Cell and elements;Subcellular;Biological process;Surfactant;Emulsifier;Membrane stabilizer;Energy source;Energy storage;Nutrient
Com_3159_pos	5,7-Megastigmadien-9-ol glucoside	C19H32O6	HMDB0041044	Organic compounds	Lipids and lipid-like molecules	Fatty Acyls	Fatty acyl glycosides	Fatty acyl glycosides of mono- and disaccharides	Food;Endogenous;Biological;Biofluid and excreta;Subcellular;Cell and elements;Biological process;Surfactant;Emulsifier;Nutrient;Energy storage;Energy source;Membrane stabilizer
Com_1669_pos	6-Thiourate	C5H4N4O2S	HMDB0060417	Organic compounds	Organoheterocyclic compounds	Imidazopyrimidines	Purines and purine derivatives	Purinones	-
Com_2159_pos	Homocarnosine	C10H16N4O3	HMDB0000745	Organic compounds	Organic acids and derivatives	Peptidomimetics	Hybrid peptides	Hybrid peptides	Endogenous;Organ and components;Subcellular;Biofluid and excreta;Metabolite
Com_3285_pos	MG(i-18:0/0:0/0:0)	C21H42O4	HMDB0072842	Organic compounds	Lipids and lipid-like molecules	Glycerolipids	Monoradylglycerols	1-monoacylglycerols	Endogenous;Food;Biological;Biological process;Energy storage;Energy source;Membrane stabilizer
Com_2363_pos	Nopalinic acid	C10H18N2O6	HMDB0029437	Organic compounds	Organic acids and derivatives	Carboxylic acids and derivatives	Amino acids, peptides, and analogues	Glutamic acid and derivatives	Endogenous;Food;Subcellular;Cell and elements
Com_3291_pos	MG(0:0/18:2(9Z,12Z)/0:0)	C21H38O4	HMDB0011538	Organic compounds	Lipids and lipid-like molecules	Fatty Acyls	Lineolic acids and derivatives	Lineolic acids and derivatives	Endogenous;Food;Biological;Tissue and substructures;Biofluid and excreta;Cell and elements;Subcellular;Biological process;Emulsifier;Surfactant;Energy source;Membrane stabilizer;Energy storage;Nutrient
Com_2886_pos	Eterobarb	C16H20N2O5	HMDB0251993	Organic compounds	Organoheterocyclic compounds	Diazines	Pyrimidines and pyrimidine derivatives	Barbituric acid derivatives	-
Com_3522_pos	N-Stearoyl Lysine	C24H48N2O3	HMDB0241946	Organic compounds	Organic acids and derivatives	Carboxylic acids and derivatives	Amino acids, peptides, and analogues	N-acyl-alpha amino acids	-
Com_3359_pos	MG(20:1(11Z)/0:0/0:0)	C23H44O4	HMDB0011573	Organic compounds	Lipids and lipid-like molecules	Glycerolipids	Monoradylglycerols	1-monoacylglycerols	Endogenous;Food;Biological;Tissue and substructures;Cell and elements;Subcellular;Biological process;Emulsifier;Surfactant;Energy source;Membrane stabilizer;Energy storage
Com_3495_pos	MG(0:0/20:1(11Z)/0:0)	C23H44O4	HMDB0011543	Organic compounds	Lipids and lipid-like molecules	Endocannabinoids	-	Endocannabinoids	Endogenous;Food;Biological;Tissue and substructures;Cell and elements;Subcellular;Biological process;Emulsifier;Surfactant;Energy source;Membrane stabilizer;Energy storage
Com_1433_pos	Thiomorpholine 3-carboxylate	C5H9NO2S	HMDB0059611	Organic compounds	Organic acids and derivatives	Carboxylic acids and derivatives	Amino acids, peptides, and analogues	Alpha amino acids	-
Com_1493_pos	1-(5-Hydroxy-2-oxo-2,3-dihydroimidazol-4-yl)urea	C4H6N4O3	HMDB0248150	Organic compounds	Organoheterocyclic compounds	Azoles	Imidazoles	Imidazoles	-
Com_1949_pos	3-(Pyridin-2-yldisulfanyl)propanoic acid	C8H9NO2S2	HMDB0247198	Organic compounds	Organoheterocyclic compounds	Pyridines and derivatives	-	Pyridines and derivatives	-
Com_2737_pos	Arctinone A acetate	C15H12O3S2	HMDB0302307	Organic compounds	Organoheterocyclic compounds	Bi- and oligothiophenes	-	Bi- and oligothiophenes	-
Com_2751_pos	Threoninyl-Tryptophan	C15H19N3O4	HMDB0304790	Organic compounds	Organic acids and derivatives	Carboxylic acids and derivatives	Amino acids, peptides, and analogues	Dipeptides	-
Com_3821_pos	PA(O-20:4(5Z,8Z,11Z,14Z)/2:0)	C25H43O7P	HMDB0011156	Organic compounds	Lipids and lipid-like molecules	Glycerophospholipids	Glycerophosphates	1-alkyl,2-acylglycerophosphates	Endogenous;Food;Biological;Biofluid and excreta;Cell and elements;Subcellular;Biological process;Surfactant;Emulsifier;Food and nutrition;Membrane stabilizer;Energy source;Energy storage
Com_1536_pos	Glycerol 1-propanoate	C6H12O4	HMDB0031639	Organic compounds	Lipids and lipid-like molecules	Glycerolipids	Monoradylglycerols	1-monoacylglycerols	Endogenous;Food;Biological;Subcellular;Cell and elements;Biological process;Energy storage;Energy source;Membrane stabilizer
Com_2027_pos	Vanilloylglycine	C10H11NO5	HMDB0060026	Organic compounds	Benzenoids	Benzene and substituted derivatives	Benzoic acids and derivatives	Hippuric acids	-
Com_3795_pos	(13Z,16Z)-Docosadienoylcarnitine	C29H53NO4	HMDB0240748	Organic compounds	Lipids and lipid-like molecules	Fatty Acyls	Fatty acid esters	Acyl carnitines	-
Com_2879_pos	(2S)-2-Hydroxy-2-(propan-2-yl)butanedioylcarnitine	C14H25NO7	HMDB0241792	Organic compounds	Lipids and lipid-like molecules	Fatty Acyls	Fatty acid esters	Acyl carnitines	-
Com_3595_pos	MG(0:0/22:5(7Z,10Z,13Z,16Z,19Z)/0:0)	C25H40O4	HMDB0011556	Organic compounds	Lipids and lipid-like molecules	Glycerolipids	Monoradylglycerols	2-monoacylglycerols	Endogenous;Food;Biological;Tissue and substructures;Cell and elements;Subcellular;Biological process;Emulsifier;Surfactant;Energy source;Membrane stabilizer;Energy storage
Com_3076_pos	Cardenolide	C23H34O2	HMDB0249669	Organic compounds	Lipids and lipid-like molecules	Steroids and steroid derivatives	Steroid lactones	Cardenolides and derivatives	-
Com_2595_pos	Glutamic acid glutamate	C10H14N2O8	HMDB0252808	Organic compounds	Organic acids and derivatives	Carboxylic acids and derivatives	Tetracarboxylic acids and derivatives	Tetracarboxylic acids and derivatives	-
Com_2833_pos	Homochlorcyclizine	C19H23ClN2	HMDB0240243	Organic compounds	Benzenoids	Benzene and substituted derivatives	Diphenylmethanes	Diphenylmethanes	-
Com_1604_pos	2-n-Propylthiazolidine-4-carboxylic acid	C7H13NO2S	HMDB0245245	Organic compounds	Organic acids and derivatives	Carboxylic acids and derivatives	Amino acids, peptides, and analogues	Alpha amino acids and derivatives	-
Com_2323_pos	Leucylleucine methyl ester	C13H26N2O3	HMDB0248073	Organic compounds	Organic acids and derivatives	Carboxylic acids and derivatives	Amino acids, peptides, and analogues	Peptides	-
Com_1508_pos	(+/-)-3-(Methylthio)heptanal	C8H16OS	HMDB0032426	Organic compounds	Organic oxygen compounds	Organooxygen compounds	Carbonyl compounds	Alpha-hydrogen aldehydes	Endogenous;Food
Com_2806_pos	13-Azaprostanoic acid	C19H37NO2	HMDB0244503	Organic compounds	Lipids and lipid-like molecules	Fatty Acyls	Fatty acids and conjugates	Medium-chain fatty acids	-
Com_1397_pos	Dithiobiuret	C2H5N3S2	HMDB0251491	Organic compounds	Organosulfur compounds	Thioureas	-	Thioureas	-
Com_2125_pos	S-aminomethyldihydrolipoamide	C9H20N2OS2	HMDB0006239	Organic compounds	Lipids and lipid-like molecules	Fatty Acyls	Fatty amides	Fatty amides	Endogenous;Food;Biological;Biological process;Nutrient;Energy storage;Energy source;Membrane stabilizer
Com_2444_pos	5-Carboxy-2'-deoxyuridine	C10H12N2O7	HMDB0060774	Organic compounds	Nucleosides, nucleotides, and analogues	Pyrimidine nucleosides	Pyrimidine 2'-deoxyribonucleosides	Pyrimidine 2'-deoxyribonucleosides	Endogenous;Organ and components;Subcellular;Biofluid and excreta;Drug metabolite;Waste product
Com_3322_pos	LysoPA(i-14:0/0:0)	C17H35O7P	HMDB0114765	Organic compounds	Lipids and lipid-like molecules	Glycerophospholipids	Glycerophosphates	1-acylglycerol-3-phosphates	Food;Endogenous;Biological;Biofluid and excreta;Subcellular;Biological process;Energy storage;Energy source;Membrane stabilizer;Surfactant;Emulsifier;Food and nutrition
Com_1810_pos	DICTAMNINE	C12H9NO2	HMDB0251209	Organic compounds	Organoheterocyclic compounds	Quinolines and derivatives	Furanoquinolines	Furanoquinolines	-
Com_1745_pos	PYRIDOXINE	C8H11NO3	HMDB0000239	Organic compounds	Organoheterocyclic compounds	Pyridines and derivatives	Pyridoxines	Pyridoxines	Endogenous;Food;Synthetic;Biological;Organ and components;Biofluid and excreta;Cell and elements;Biological process;Food and nutrition;Personal care products;Pharmaceutical industry
Com_1580_pos	Xylose	C5H10O5	HMDB0000098	Organic compounds	Organic oxygen compounds	Organooxygen compounds	Carbohydrates and carbohydrate conjugates	Pentoses	Endogenous;Food;Synthetic;Biological;Organ and components;Biofluid and excreta;Subcellular;Cell and elements;Food and nutrition;Personal care products;Pharmaceutical industry
Com_1774_pos	Menthol	C10H20O	HMDB0003352	Organic compounds	Lipids and lipid-like molecules	Prenol lipids	Monoterpenoids	Menthane monoterpenoids	Food;Synthetic;Environmental;Biological;Tissue and substructures;Organ and components;Cell and elements;Subcellular;Biofluid and excreta;Biological process;Membrane stabilizer;Energy source;Energy storage;Nutrient;Drug;Food and nutrition;Personal care products;Surfactant;Emulsifier;Pharmaceutical industry
Com_2504_pos	Piscidic Acid	C11H12O7	HMDB0030809	Organic compounds	Phenylpropanoids and polyketides	Phenylpropanoic acids	-	Phenylpropanoic acids	Endogenous;Food;Biological;Subcellular;Cell and elements
Com_1792_pos	4-methyl-7-aminocoumarin	C10H9NO2	HMDB0247230	Organic compounds	Phenylpropanoids and polyketides	Coumarins and derivatives	-	Coumarins and derivatives	-
Com_2176_pos	N-Acetyl-D-galactosamine	C8H15NO6	HMDB0000853	Organic compounds	Organic oxygen compounds	Organooxygen compounds	Carbohydrates and carbohydrate conjugates	N-acyl-alpha-hexosamines	Endogenous
Com_2052_pos	Deoxycytidine	C9H13N3O4	HMDB0000014	Organic compounds	Nucleosides, nucleotides, and analogues	Pyrimidine nucleosides	Pyrimidine 2'-deoxyribonucleosides	Pyrimidine 2'-deoxyribonucleosides	Endogenous;Food;Biological;Tissue and substructures;Biofluid and excreta;Cell and elements;Subcellular;Biological process;Pharmaceutical industry
Com_1868_pos	Xanthurenic acid	C10H7NO4	HMDB0000881	Organic compounds	Organoheterocyclic compounds	Quinolines and derivatives	Quinoline carboxylic acids	Quinoline carboxylic acids	Endogenous;Tissue and substructures;Biofluid and excreta;Subcellular;Biological process
Com_2137_pos	sn-glycerol-3-phosphoethanolamine	C5H14NO6P	HMDB0059660	Organic compounds	Lipids and lipid-like molecules	Glycerophospholipids	Glycerophosphoethanolamines	Glycerophosphoethanolamines	Food;Biofluid and excreta;Subcellular;Biological process;Energy storage;Energy source;Membrane stabilizer;Surfactant;Emulsifier;Food and nutrition;Pharmaceutical industry
Com_2148_pos	Pentaethylene glycol	C10H22O6	HMDB0256256	Organic compounds	Organic oxygen compounds	Organooxygen compounds	Ethers	Polyethylene glycols	-
Com_2750_pos	Fenoldopam	C16H16ClNO3	HMDB0014938	Organic compounds	Organoheterocyclic compounds	Benzazepines	-	Benzazepines	-
Com_2376_pos	2',2'-Difluoro-2'-deoxyuridine	C9H10F2N2O5	HMDB0060727	Organic compounds	Nucleosides, nucleotides, and analogues	Pyrimidine nucleosides	Pyrimidine 2'-deoxyribonucleosides	Pyrimidine 2'-deoxyribonucleosides	Endogenous;Organ and components;Subcellular;Biofluid and excreta;Drug metabolite;Waste product
Com_3213_pos	Bisacodyl	C22H19NO4	HMDB0249262	Organic compounds	Benzenoids	Benzene and substituted derivatives	Diphenylmethanes	Diphenylmethanes	-
Com_3253_pos	Blonanserin	C23H30FN3	HMDB0249290	Organic compounds	Organoheterocyclic compounds	Diazinanes	Piperazines	Pyridinylpiperazines	-
Com_2767_pos	Nimesulide	C13H12N2O5S	HMDB0255611	Organic compounds	Benzenoids	Benzene and substituted derivatives	Diphenylethers	Diphenylethers	-
Com_2281_pos	Dyphylline	C10H14N4O4	HMDB0014789	Organic compounds	Organoheterocyclic compounds	Imidazopyrimidines	Purines and purine derivatives	Xanthines	-
Com_3241_pos	Bortezomib	C19H25BN4O4	HMDB0014334	Organic compounds	Organic acids and derivatives	Carboxylic acids and derivatives	Amino acids, peptides, and analogues	Phenylalanine and derivatives	-
Com_1443_pos	Melamine	C3H6N6	HMDB0041922	Organic compounds	Organoheterocyclic compounds	Triazines	1,3,5-triazines	1,3,5-triazines	-
Com_2097_pos	Fenfluramine	C12H16F3N	HMDB0252200	Organic compounds	Benzenoids	Benzene and substituted derivatives	Phenethylamines	Amphetamines and derivatives	-
Com_2870_pos	Exemestane	C20H24O2	HMDB0015125	Organic compounds	Lipids and lipid-like molecules	Steroids and steroid derivatives	Androstane steroids	Androgens and derivatives	Food;Cell and elements;Tissue and substructures;Subcellular;Biofluid and excreta;Biological process;Membrane stabilizer;Energy source;Energy storage;Molecular messenger;Drug;Surfactant;Emulsifier;Pharmaceutical industry
Com_2033_pos	carbidopa	C10H14N2O4	HMDB0014336	Organic compounds	Phenylpropanoids and polyketides	Phenylpropanoic acids	-	Phenylpropanoic acids	Biological;Biofluid and excreta;Drug;Enzyme inhibitor;Pharmaceutical industry
Com_2536_pos	Thr-Tyr	C13H18N2O5	HMDB0029073	Organic compounds	Organic acids and derivatives	Carboxylic acids and derivatives	Amino acids, peptides, and analogues	Dipeptides	Endogenous
Com_1939_pos	Tetradecylamine	C14H31N	HMDB0258887	Organic compounds	Organic nitrogen compounds	Organonitrogen compounds	Amines	Monoalkylamines	-
Com_2362_pos	1,6-Dimethoxypyrene	C18H14O2	HMDB0060337	Organic compounds	Benzenoids	Pyrenes	-	Pyrenes	-
Com_1749_pos	5-Methoxytryptophol	C11H13NO2	HMDB0001896	Organic compounds	Organoheterocyclic compounds	Indoles and derivatives	Indoles	3-alkylindoles	Endogenous
Com_1456_pos	9-Methyladenine	C6H7N5	HMDB0240713	Organic compounds	Organoheterocyclic compounds	Imidazopyrimidines	Purines and purine derivatives	6-aminopurines	-
Com_1504_pos	2-Aminooctanoic acid	C8H17NO2	HMDB0000991	Organic compounds	Organic acids and derivatives	Carboxylic acids and derivatives	Amino acids, peptides, and analogues	Alpha amino acids	Endogenous;Subcellular;Biofluid and excreta
Com_2140_pos	Fructosyl-glycine	C8H15NO7	HMDB0060278	Organic compounds	Organic acids and derivatives	Carboxylic acids and derivatives	Amino acids, peptides, and analogues	Alpha amino acids	-
Com_2347_pos	O-methylmalonylcarnitine	C11H19NO6	HMDB0240781	Organic compounds	Lipids and lipid-like molecules	Fatty Acyls	Fatty acid esters	Acyl carnitines	-
Com_2626_pos	N-Acetylmuramate	C11H19NO8	HMDB0060493	Organic compounds	Organic oxygen compounds	Organooxygen compounds	Carbohydrates and carbohydrate conjugates	Acylaminosugars	-
Com_3107_pos	O-Arachidonoyl Ethanolamine	C22H37NO2	HMDB0013655	Organic compounds	Lipids and lipid-like molecules	Fatty Acyls	Fatty acid esters	Fatty acid esters	Endogenous;Food;Biological;Biofluid and excreta;Cell and elements;Subcellular;Biological process;Surfactant;Emulsifier;Membrane stabilizer;Energy source;Energy storage;Nutrient
Com_3392_pos	7alpha-Hydroxy-3-oxochol-4-en-24-oic acid	C24H36O4	HMDB0062744	Organic compounds	Lipids and lipid-like molecules	Steroids and steroid derivatives	Bile acids, alcohols and derivatives	Monohydroxy bile acids, alcohols and derivatives	Food;Endogenous;Biological;Cell and elements;Tissue and substructures;Subcellular;Biofluid and excreta;Biological process;Energy storage;Energy source;Membrane stabilizer;Molecular messenger
Com_2370_pos	Cernuine	C16H26N2O	HMDB0034150	Organic compounds	Phenylpropanoids and polyketides	Aurone flavonoids	-	Aurone flavonoids	Food;Biological;Nutrient
Com_2156_pos	Chrysarobin	C15H12O3	HMDB0250218	Organic compounds	Benzenoids	Anthracenes	-	Anthracenes	-
Com_2570_pos	Abacavir	C14H18N6O	HMDB0015182	Organic compounds	Nucleosides, nucleotides, and analogues	Nucleoside and nucleotide analogues	Cyclopentyl nucleosides	1,3-substituted cyclopentyl purine nucleosides	-
Com_2702_pos	3-hydroxy-cis-5-octenoylcarnitine	C15H27NO5	HMDB0240766	Organic compounds	Lipids and lipid-like molecules	Fatty Acyls	Fatty acid esters	Acyl carnitines	-
Com_1474_pos	3,4-Dihydroxybenzoate	C7H6O4	HMDB0001856	Organic compounds	Benzenoids	Benzene and substituted derivatives	Benzoic acids and derivatives	Hydroxybenzoic acid derivatives	Food;Biological;Organ and components;Cell and elements;Biofluid and excreta;Pharmaceutical industry
Com_1918_pos	2-Methoxy-3-methylcarbazole	C14H13NO	HMDB0033456	Organic compounds	Organoheterocyclic compounds	Indoles and derivatives	Carbazoles	Carbazoles	Food;Biological;Nutrient
Com_1445_pos	Ethyl 3-(methylthio)propionate	C6H12O2S	HMDB0040413	Organic compounds	Organic acids and derivatives	Carboxylic acids and derivatives	Carboxylic acid derivatives	Carboxylic acid esters	Endogenous;Food;Biological;Subcellular;Cell and elements;Biological process;Surfactant;Emulsifier;Food and nutrition;Nutrient;Membrane stabilizer;Energy source;Energy storage
Com_2577_pos	(2E)-hexenedioylcarnitine	C13H21NO6	HMDB0240749	Organic compounds	Lipids and lipid-like molecules	Fatty Acyls	Fatty acid esters	Acyl carnitines	-
Com_2994_pos	(2,3-diphenylcyclopropyl)methyl phenyl sulfoxide	C22H20OS	HMDB0062791	Organic compounds	Phenylpropanoids and polyketides	Stilbenes	-	Stilbenes	-
Com_1996_pos	Miglustat	C10H21NO4	HMDB0014563	Organic compounds	Organoheterocyclic compounds	Piperidines	-	Piperidines	-
Com_1826_pos	11-Aminoundecanoic acid	C11H23NO2	HMDB0032669	Organic compounds	Lipids and lipid-like molecules	Steroids and steroid derivatives	Ergostane steroids	Ergosterols and derivatives	Endogenous;Food;Biological;Biological process;Surfactant;Emulsifier;Membrane stabilizer;Energy source;Energy storage;Molecular messenger
Com_2899_pos	Phe-arg	C15H23N5O3	HMDB0028989	Organic compounds	Organic acids and derivatives	Carboxylic acids and derivatives	Amino acids, peptides, and analogues	Dipeptides	Endogenous
Com_3125_pos	8,11,14-Eicosatrienoylethanolamide	C22H39NO2	HMDB0013627	Organic compounds	Lipids and lipid-like molecules	Fatty Acyls	Fatty acid esters	Fatty acid esters	Endogenous;Food;Biological;Biofluid and excreta;Cell and elements;Subcellular;Biological process;Surfactant;Emulsifier;Membrane stabilizer;Energy source;Energy storage;Nutrient
Com_3227_pos	8(9)-EpETrE-EA	C22H37NO3	HMDB0013659	Organic compounds	Organic nitrogen compounds	Organonitrogen compounds	Amines	N-acylethanolamines	Endogenous;Food;Cell and elements;Subcellular;Biological process;Surfactant;Emulsifier;Membrane stabilizer;Energy source;Energy storage
Com_2868_pos	PHENOLPHTHALEIN	C20H14O4	HMDB0256412	Organic compounds	Organoheterocyclic compounds	Benzofurans	Benzofuranones	Benzofuranones	-
Com_1874_pos	(2S,3R)-3-Hydroxybutane-1,2,3-tricarboxylate	C7H10O7	HMDB0006471	Organic compounds	Organic acids and derivatives	Carboxylic acids and derivatives	Tricarboxylic acids and derivatives	Tricarboxylic acids and derivatives	Biological;Subcellular;Drug
Com_2152_pos	Isoetharine	C13H21NO3	HMDB0014366	Organic compounds	Benzenoids	Phenols	Benzenediols	Catechols	-
Com_2643_pos	Indican	C14H17NO6	HMDB0061755	Organic compounds	Organic oxygen compounds	Organooxygen compounds	Carbohydrates and carbohydrate conjugates	O-glycosyl compounds	Biological;Biofluid and excreta
Com_3061_pos	Pentamidine	C19H24N4O2	HMDB0014876	Organic compounds	Benzenoids	Phenol ethers	-	Phenol ethers	-
Com_2180_pos	Lysylproline	C11H21N3O3	HMDB0028959	Organic compounds	Organic acids and derivatives	Carboxylic acids and derivatives	Amino acids, peptides, and analogues	Dipeptides	Endogenous
Com_1937_pos	Guanadrel	C10H19N3O2	HMDB0014371	Organic compounds	Organic oxygen compounds	Organooxygen compounds	Ethers	Ketals	-
Com_2404_pos	Metoprolol	C15H25NO3	HMDB0001932	Organic compounds	Benzenoids	Phenols	Tyrosols and derivatives	Tyrosols and derivatives	-
Com_3396_pos	Meclizine	C25H27ClN2	HMDB0014875	Organic compounds	Benzenoids	Benzene and substituted derivatives	Diphenylmethanes	Diphenylmethanes	-
Com_1822_pos	PENICILLANIC ACID	C8H11NO3S	HMDB0256227	Organic compounds	Organic acids and derivatives	Carboxylic acids and derivatives	Amino acids, peptides, and analogues	Alpha amino acids and derivatives	-
Com_3390_pos	Ramiprilat	C21H28N2O5	HMDB0060579	Organic compounds	Organic acids and derivatives	Carboxylic acids and derivatives	Amino acids, peptides, and analogues	Dipeptides	Endogenous;Organ and components;Subcellular;Biofluid and excreta;Biological process;Drug metabolite;Waste product
Com_1803_pos	2,4-Dinitrophenylhydrazine	C6H6N4O4	HMDB0245463	Organic compounds	Benzenoids	Benzene and substituted derivatives	Nitrobenzenes	Nitrobenzenes	-
Com_2147_pos	secobarbital	C12H18N2O3	HMDB0014562	Organic compounds	Organoheterocyclic compounds	Diazines	Pyrimidines and pyrimidine derivatives	Barbituric acid derivatives	-
Com_69_neg	alpha-Isopropylmalate	C7H12O5	HMDB0000402	Organic compounds	Lipids and lipid-like molecules	Fatty Acyls	Fatty acids and conjugates	Hydroxy fatty acids	Food;Endogenous;Biological;Subcellular;Biofluid and excreta;Biological process;Nutrient;Energy storage;Energy source;Membrane stabilizer
Com_196_neg	N-Lactoyl-Phenylalanine	C12H15NO4	HMDB0062175	Organic compounds	Organic acids and derivatives	Carboxylic acids and derivatives	Amino acids, peptides, and analogues	Phenylalanine and derivatives	-
Com_239_neg	D-Fructose-6-phosphate	C6H13O9P	HMDB0000124	Organic compounds	Organic oxygen compounds	Organooxygen compounds	Carbohydrates and carbohydrate conjugates	Hexose phosphates	Endogenous;Organ and components;Biofluid and excreta;Subcellular;Biological process;Pharmaceutical industry
Com_49_neg	beta-Glycerophosphate	C3H9O6P	HMDB0002520	Organic compounds	Lipids and lipid-like molecules	Glycerophospholipids	Glycerophosphates	Glycerophosphates	Endogenous;Food;Subcellular;Biofluid and excreta;Biological process;Energy storage;Energy source;Membrane stabilizer;Surfactant;Emulsifier;Food and nutrition;Pharmaceutical industry
Com_214_neg	Tridecanedioic acid	C13H24O4	HMDB0002327	Organic compounds	Lipids and lipid-like molecules	Fatty Acyls	Fatty acids and conjugates	Long-chain fatty acids	Endogenous;Food;Biological;Biological process;Nutrient;Energy storage;Energy source;Membrane stabilizer
Com_96_neg	p-Cresyl sulfate	C7H8O4S	HMDB0011635	Organic compounds	Organic acids and derivatives	Organic sulfuric acids and derivatives	Arylsulfates	Phenylsulfates	Endogenous;Biological
Com_384_neg	Uridine 5'-monophosphate	C9H13N2O9P	HMDB0000288	Organic compounds	Nucleosides, nucleotides, and analogues	Pyrimidine nucleotides	Pyrimidine ribonucleotides	Pyrimidine ribonucleoside monophosphates	Endogenous;Food;Biological;Tissue and substructures;Biofluid and excreta;Subcellular;Cell and elements;Biological process;Pharmaceutical industry
Com_237_neg	O-Desmethylangolensin	C15H14O4	HMDB0004629	Organic compounds	Phenylpropanoids and polyketides	Alpha-methyldeoxybenzoin flavonoids	-	Alpha-methyldeoxybenzoin flavonoids	Endogenous;Biological;Subcellular;Biofluid and excreta
Com_85_neg	(Ethoxymethyl)benzene	C9H12O	HMDB0031312	Organic compounds	Benzenoids	Benzene and substituted derivatives	Benzylethers	Benzylethers	Endogenous;Food;Biological;Subcellular;Cell and elements;Food and nutrition
Com_209_neg	Uridine	C9H12N2O6	HMDB0000296	Organic compounds	Nucleosides, nucleotides, and analogues	Pyrimidine nucleosides	-	Pyrimidine nucleosides	Endogenous;Food;Biological;Tissue and substructures;Biofluid and excreta;Cell and elements;Subcellular;Biological process;Pharmaceutical industry
Com_405_neg	Prostaglandin E2	C20H32O5	HMDB0001220	Organic compounds	Lipids and lipid-like molecules	Fatty Acyls	Eicosanoids	Prostaglandins and related compounds	Endogenous;Food;Biological;Tissue and substructures;Organ and components;Biofluid and excreta;Subcellular;Cell and elements;Biological process;Membrane stabilizer;Energy source;Energy storage;Nutrient;Inflammatory;Modulator;Surfactant;Emulsifier;Pharmaceutical industry
Com_45_neg	Phosphoenolpyruvic acid	C3H5O6P	HMDB0000263	Organic compounds	Organic acids and derivatives	Organic phosphoric acids and derivatives	Phosphate esters	Phosphate esters	Endogenous;Food;Biological;Tissue and substructures;Organ and components;Biofluid and excreta;Subcellular;Biological process;Pharmaceutical industry
Com_117_neg	Hexylresorcinol	C12H18O2	HMDB0032567	Organic compounds	Benzenoids	Phenols	Benzenediols	Resorcinols	Endogenous;Food;Synthetic;Personal care products;Pharmaceutical industry
Com_163_neg	D-Pantothenic acid	C9H17NO5	HMDB0000210	Organic compounds	Organic oxygen compounds	Organooxygen compounds	Alcohols and polyols	Secondary alcohols	Food;Tissue and substructures;Organ and components;Biofluid and excreta;Cell and elements;Subcellular;Biological process;Drug;Pharmaceutical industry;Essential vitamin
Com_203_neg	Galactose 1-phosphate	C6H13O9P	HMDB0000645	Organic compounds	Organic oxygen compounds	Organooxygen compounds	Carbohydrates and carbohydrate conjugates	Monosaccharide phosphates	Endogenous;Food;Biological;Tissue and substructures;Cell and elements;Biofluid and excreta;Subcellular;Biological process;Pharmaceutical industry
Com_138_neg	gamma-Glu-Gly	C7H12N2O5	HMDB0011667	Organic compounds	Organic acids and derivatives	Carboxylic acids and derivatives	Amino acids, peptides, and analogues	Dipeptides	Endogenous
Com_416_neg	Fosfructose	C6H14O12P2	HMDB0001058	Organic compounds	Organic oxygen compounds	Organooxygen compounds	Carbohydrates and carbohydrate conjugates	Hexose phosphates	Endogenous;Food;Biological;Tissue and substructures;Biofluid and excreta;Subcellular;Biological process;Pharmaceutical industry
Com_55_neg	Dehydroascorbic acid	C6H6O6	HMDB0001264	Organic compounds	Organoheterocyclic compounds	Lactones	Gamma butyrolactones	Gamma butyrolactones	Endogenous;Food;Biological;Organ and components;Tissue and substructures;Biofluid and excreta;Subcellular;Cell and elements;Biological process
Com_62_neg	N-Acetylornithine	C7H14N2O3	HMDB0003357	Organic compounds	Organic acids and derivatives	Carboxylic acids and derivatives	Amino acids, peptides, and analogues	N-acyl-L-alpha-amino acids	Endogenous;Food;Biological;Biofluid and excreta;Organ and components
Com_26_neg	D-alpha-Hydroxyglutaric acid	C5H8O5	HMDB0000606	Organic compounds	Organic acids and derivatives	Hydroxy acids and derivatives	Short-chain hydroxy acids and derivatives	Short-chain hydroxy acids and derivatives	Endogenous;Biological;Tissue and substructures;Organ and components;Subcellular;Biofluid and excreta;Neurotoxin;Acidogen;Metabotoxin;Metabolite;Oncometabolite
Com_255_neg	Emodin	C15H10O5	HMDB0035214	Organic compounds	Benzenoids	Anthracenes	Anthraquinones	Hydroxyanthraquinones	Food;Biological;Pharmaceutical industry;Nutrient
Com_211_neg	5-Azacytidine	C8H12N4O5	HMDB0015063	Organic compounds	Organic oxygen compounds	Organooxygen compounds	Carbohydrates and carbohydrate conjugates	Glycosylamines	-
Com_258_neg	Naringenin chalcone	C15H12O5	HMDB0029631	Organic compounds	Phenylpropanoids and polyketides	Linear 1,3-diarylpropanoids	Chalcones and dihydrochalcones	2'-Hydroxychalcones	Endogenous;Food;Biological
Com_179_neg	Traumatic Acid	C12H20O4	HMDB0000933	Organic compounds	Lipids and lipid-like molecules	Fatty Acyls	Fatty acids and conjugates	Medium-chain fatty acids	Endogenous;Food;Biological;Biofluid and excreta;Cell and elements;Subcellular;Biological process;Surfactant;Emulsifier;Membrane stabilizer;Energy source;Energy storage;Nutrient
Com_356_neg	Palmitoylglycine	C18H35NO3	HMDB0013034	Organic compounds	Organic acids and derivatives	Carboxylic acids and derivatives	Amino acids, peptides, and analogues	N-acyl-alpha amino acids	Endogenous;Pharmaceutical industry
Com_165_neg	Monobutyl phthalate	C12H14O4	HMDB0013247	Organic compounds	Benzenoids	Benzene and substituted derivatives	Benzoic acids and derivatives	Benzoic acid esters	Endogenous;Subcellular;Biofluid and excreta
Com_113_neg	Phthalide	C8H6O2	HMDB0032469	Organic compounds	Organoheterocyclic compounds	Isocoumarans	Isobenzofuranones	Phthalides	Endogenous;Food;Subcellular;Cell and elements
Com_492_neg	18:0 LYSO-PE	C23H48NO7P	HMDB0011130	Organic compounds	Lipids and lipid-like molecules	Glycerophospholipids	Glycerophosphoethanolamines	1-acyl-sn-glycero-3-phosphoethanolamines	Endogenous;Food;Biological;Tissue and substructures;Biofluid and excreta;Cell and elements;Subcellular;Biological process;Surfactant;Emulsifier;Food and nutrition;Membrane stabilizer;Energy source;Energy storage
Com_380_neg	5-Pentadecylresorcinol	C21H36O2	HMDB0031009	Organic compounds	Benzenoids	Phenols	Benzenediols	Resorcinols	Endogenous;Food;Biological
Com_158_neg	H-Val-Val-OH	C10H20N2O3	HMDB0029140	Organic compounds	Organic acids and derivatives	Carboxylic acids and derivatives	Amino acids, peptides, and analogues	Peptides	Endogenous
Com_7_neg	N-Acetyl-L-alanine	C5H9NO3	HMDB0000766	Organic compounds	Organic acids and derivatives	Carboxylic acids and derivatives	Amino acids, peptides, and analogues	N-acyl-L-alpha-amino acids	Endogenous;Tissue and substructures;Subcellular;Biofluid and excreta;Biological process;Pharmaceutical industry
Com_487_neg	Hyodeoxycholic acid	C24H40O4	HMDB0000733	Organic compounds	Lipids and lipid-like molecules	Steroids and steroid derivatives	Bile acids, alcohols and derivatives	Dihydroxy bile acids, alcohols and derivatives	Endogenous;Food;Biological;Cell and elements;Tissue and substructures;Subcellular;Biofluid and excreta;Organ and components;Biological process;Surfactant;Emulsifier;Membrane stabilizer;Energy source;Energy storage;Molecular messenger
Com_478_neg	hyocholic acid	C24H40O5	HMDB0000760	Organic compounds	Lipids and lipid-like molecules	Steroids and steroid derivatives	Bile acids, alcohols and derivatives	Trihydroxy bile acids, alcohols and derivatives	Endogenous;Food;Biological;Cell and elements;Tissue and substructures;Subcellular;Biofluid and excreta;Organ and components;Biological process;Surfactant;Emulsifier;Membrane stabilizer;Energy source;Energy storage;Molecular messenger
Com_202_neg	cis-10-Pentadecenoic acid	C15H28O2	HMDB0304816	Organic compounds	Lipids and lipid-like molecules	Fatty Acyls	Fatty acids and conjugates	Long-chain fatty acids	-
Com_287_neg	Petroselinic acid	C18H34O2	HMDB0002080	Organic compounds	Lipids and lipid-like molecules	Fatty Acyls	Fatty acids and conjugates	Long-chain fatty acids	Endogenous;Food;Biological;Biofluid and excreta;Cell and elements;Subcellular;Biological process;Surfactant;Emulsifier;Membrane stabilizer;Energy source;Energy storage;Nutrient
Com_399_neg	cis-4,7,10,13,16-Docosapentaenoic acid	C22H34O2	HMDB0001976	Organic compounds	Lipids and lipid-like molecules	Fatty Acyls	Fatty acids and conjugates	Very long-chain fatty acids	Endogenous;Food;Biological;Tissue and substructures;Biofluid and excreta;Cell and elements;Subcellular;Biological process;Surfactant;Emulsifier;Membrane stabilizer;Energy source;Energy storage;Nutrient
Com_283_neg	Conjugated linoleic acids (CLA)	C18H32O2	HMDB0005048	Organic compounds	Lipids and lipid-like molecules	Fatty Acyls	Lineolic acids and derivatives	Lineolic acids and derivatives	Endogenous;Food;Biological;Biofluid and excreta;Cell and elements;Subcellular;Biological process;Surfactant;Emulsifier;Membrane stabilizer;Energy source;Energy storage;Nutrient
Com_10_neg	2-Hydroxycaproic acid	C6H12O3	HMDB0001624	Organic compounds	Lipids and lipid-like molecules	Fatty Acyls	Fatty acids and conjugates	Medium-chain fatty acids	Endogenous;Food;Biological;Biological process;Nutrient;Energy storage;Energy source;Membrane stabilizer
Com_60_neg	Suberic acid	C8H14O4	HMDB0000893	Organic compounds	Lipids and lipid-like molecules	Fatty Acyls	Fatty acids and conjugates	Medium-chain fatty acids	Endogenous;Food;Biological;Subcellular;Biofluid and excreta;Organ and components;Biological process;Nutrient;Energy storage;Energy source;Membrane stabilizer
Com_191_neg	N'-Formylkynurenine	C11H12N2O4	HMDB0001200	Organic compounds	Organic oxygen compounds	Organooxygen compounds	Carbonyl compounds	Alkyl-phenylketones	Endogenous;Subcellular;Biological process
Com_16_neg	Threonic acid	C4H8O5	HMDB0000943	Organic compounds	Organic oxygen compounds	Organooxygen compounds	Carbohydrates and carbohydrate conjugates	Sugar acids and derivatives	Endogenous;Biological;Tissue and substructures;Subcellular;Biofluid and excreta;Pharmaceutical industry
Com_3_neg	2-Hydroxy-2-methylbutyric acid	C5H10O3	HMDB0001987	Organic compounds	Lipids and lipid-like molecules	Fatty Acyls	Fatty acids and conjugates	Hydroxy fatty acids	Endogenous;Food;Biological;Biofluid and excreta;Cell and elements;Subcellular;Biological process;Surfactant;Emulsifier;Membrane stabilizer;Energy source;Energy storage;Nutrient
Com_122_neg	D-Gluconic Acid	C6H12O7	HMDB0000625	Organic compounds	Organic oxygen compounds	Organooxygen compounds	Carbohydrates and carbohydrate conjugates	Sugar acids and derivatives	Endogenous;Biological;Tissue and substructures;Organ and components;Subcellular;Biofluid and excreta;Chelating agent;Pharmaceutical industry;Food and nutrition
Com_490_neg	Glycohyocholic acid	C26H43NO6	HMDB0240607	Organic compounds	Lipids and lipid-like molecules	Steroids and steroid derivatives	Bile acids, alcohols and derivatives	Glycinated bile acids and derivatives	-
Com_327_neg	2-hydroxystearate	C18H36O3	HMDB0062549	Organic compounds	Lipids and lipid-like molecules	Fatty Acyls	Fatty acids and conjugates	Long-chain fatty acids	Food;Endogenous;Biological;Tissue and substructures;Biofluid and excreta;Subcellular;Biological process;Nutrient;Energy storage;Energy source;Membrane stabilizer
Com_103_neg	3-hydroxydecanoate	C10H20O3	HMDB0002203	Organic compounds	Organic acids and derivatives	Hydroxy acids and derivatives	Medium-chain hydroxy acids and derivatives	Medium-chain hydroxy acids and derivatives	Endogenous;Tissue and substructures;Subcellular;Biofluid and excreta
Com_108_neg	N-acetylmethionine	C7H13NO3S	HMDB0011745	Organic compounds	Organic acids and derivatives	Carboxylic acids and derivatives	Amino acids, peptides, and analogues	Methionine and derivatives	Endogenous
Com_146_neg	N-acetylphenylalanine	C11H13NO3	HMDB0000512	Organic compounds	Organic acids and derivatives	Carboxylic acids and derivatives	Amino acids, peptides, and analogues	Phenylalanine and derivatives	Endogenous;Subcellular;Biofluid and excreta
Com_39_neg	N-formylanthranilic acid	C8H7NO3	HMDB0004089	Organic compounds	Benzenoids	Benzene and substituted derivatives	Benzoic acids and derivatives	Benzoic acids	Endogenous;Subcellular;Biological process
Com_289_neg	p-cresol glucuronide	C13H16O7	HMDB0011686	Organic compounds	Organic oxygen compounds	Organooxygen compounds	Carbohydrates and carbohydrate conjugates	Phenolic glycosides	Endogenous;Biofluid and excreta;Organ and components;Waste product
Com_131_neg	Gama-glutamylalanine	C8H14N2O5	HMDB0006248	Organic compounds	Organic acids and derivatives	Carboxylic acids and derivatives	Amino acids, peptides, and analogues	Dipeptides	Endogenous;Tissue and substructures;Cell and elements;Biological process
Com_175_neg	2'-Deoxyuridine	C9H12N2O5	HMDB0000012	Organic compounds	Nucleosides, nucleotides, and analogues	Pyrimidine nucleosides	Pyrimidine 2'-deoxyribonucleosides	Pyrimidine 2'-deoxyribonucleosides	Endogenous;Food;Biological;Organ and components;Tissue and substructures;Biofluid and excreta;Cell and elements;Subcellular;Biological process;Pharmaceutical industry
Com_251_neg	inosine	C10H12N4O5	HMDB0000195	Organic compounds	Nucleosides, nucleotides, and analogues	Purine nucleosides	-	Purine nucleosides	Endogenous;Food;Biological;Organ and components;Tissue and substructures;Biofluid and excreta;Subcellular;Cell and elements;Biological process;Pharmaceutical industry;Drug metabolite;Waste product;Metabolite
Com_208_neg	pseudouridine	C9H12N2O6	HMDB0000767	Organic compounds	Nucleosides, nucleotides, and analogues	Nucleoside and nucleotide analogues	-	Nucleoside and nucleotide analogues	Endogenous;Food;Biological;Tissue and substructures;Subcellular;Biofluid and excreta
Com_154_neg	Indoxyl sulfate	C8H7NO4S	HMDB0000682	Organic compounds	Organic acids and derivatives	Organic sulfuric acids and derivatives	Arylsulfates	Arylsulfates	Endogenous;Biological;Organ and components;Tissue and substructures;Subcellular;Biofluid and excreta;Metabolite;Pharmaceutical industry
Com_194_neg	7,8-Dihydroneopterin	C9H13N5O4	HMDB0002275	Organic compounds	Organoheterocyclic compounds	Pteridines and derivatives	Pterins and derivatives	Biopterins and derivatives	Endogenous;Biological process
Com_385_neg	N-Glycolylneuraminic acid	C11H19NO10	HMDB0000833	Organic compounds	Organic oxygen compounds	Organooxygen compounds	Carbohydrates and carbohydrate conjugates	Neuraminic acids	Endogenous;Subcellular;Organ and components
Com_184_neg	Dodecanedioic acid	C12H22O4	HMDB0000623	Organic compounds	Lipids and lipid-like molecules	Fatty Acyls	Fatty acids and conjugates	Medium-chain fatty acids	Endogenous;Food;Biological;Subcellular;Biofluid and excreta;Biological process;Energy source;Nutrient;Energy storage;Membrane stabilizer
Com_41_neg	D-Xylonic acid	C5H10O6	HMDB0059750	Organic compounds	Organic oxygen compounds	Organooxygen compounds	Carbohydrates and carbohydrate conjugates	Sugar acids and derivatives	-
Com_341_neg	3-Methyluridine	C10H14N2O6	HMDB0004813	Organic compounds	Nucleosides, nucleotides, and analogues	Pyrimidine nucleosides	-	Pyrimidine nucleosides	Endogenous
Com_387_neg	1-Methylinosine	C11H14N4O5	HMDB0002721	Organic compounds	Nucleosides, nucleotides, and analogues	Purine nucleosides	-	Purine nucleosides	Endogenous;Subcellular;Biofluid and excreta
Com_104_neg	2-Hydroxydecanoate	C10H20O3	HMDB0094656	Organic compounds	Lipids and lipid-like molecules	Fatty Acyls	Fatty acids and conjugates	Medium-chain fatty acids	Food;Endogenous;Biological;Tissue and substructures;Biofluid and excreta;Subcellular;Biological process;Nutrient;Energy storage;Energy source;Membrane stabilizer
Com_299_neg	Hexadecanedioic acid	C16H30O4	HMDB0000672	Organic compounds	Lipids and lipid-like molecules	Fatty Acyls	Fatty acids and conjugates	Long-chain fatty acids	Endogenous;Food;Biological;Subcellular;Biofluid and excreta;Biological process;Nutrient;Energy storage;Energy source;Membrane stabilizer
Com_265_neg	2-Hydroxyhexadecanoic acid	C16H32O3	HMDB0031057	Organic compounds	Lipids and lipid-like molecules	Fatty Acyls	Fatty acids and conjugates	Long-chain fatty acids	Endogenous;Food;Biological;Tissue and substructures;Biofluid and excreta;Cell and elements;Subcellular;Biological process;Surfactant;Emulsifier;Membrane stabilizer;Energy source;Energy storage;Nutrient
Com_37_neg	2-hydroxyoctanoic acid	C8H16O3	HMDB0000711	Organic compounds	Lipids and lipid-like molecules	Fatty Acyls	Fatty acids and conjugates	Medium-chain fatty acids	Endogenous;Food;Biological;Biological process;Nutrient;Energy storage;Energy source;Membrane stabilizer
Com_236_neg	2'-O-Methyluridine	C10H14N2O6	HMDB0240328	Organic compounds	Nucleosides, nucleotides, and analogues	Pyrimidine nucleosides	-	Pyrimidine nucleosides	-
Com_313_neg	1-Methylguanosine	C11H15N5O5	HMDB0001563	Organic compounds	Nucleosides, nucleotides, and analogues	Purine nucleosides	-	Purine nucleosides	Endogenous
Com_185_neg	L-Leucyl-L-Valine	C11H22N2O3	HMDB0028942	Organic compounds	Organic acids and derivatives	Carboxylic acids and derivatives	Amino acids, peptides, and analogues	Dipeptides	Endogenous
Com_295_neg	N4-Acetylcytidine	C11H15N3O6	HMDB0005923	Organic compounds	Nucleosides, nucleotides, and analogues	Pyrimidine nucleosides	-	Pyrimidine nucleosides	Endogenous
Com_452_neg	GMP	C10H14N5O8P	HMDB0001397	Organic compounds	Nucleosides, nucleotides, and analogues	Purine nucleotides	Purine ribonucleotides	Purine ribonucleoside monophosphates	Endogenous;Tissue and substructures;Organ and components;Biofluid and excreta;Cell and elements;Subcellular;Biological process;Pharmaceutical industry;Molecular messenger
Com_76_neg	Inositol	C6H12O6	HMDB0000211	Organic compounds	Organic oxygen compounds	Organooxygen compounds	Alcohols and polyols	Cyclohexanols	Endogenous;Food;Biological;Tissue and substructures;Subcellular;Organ and components;Biofluid and excreta;Cell and elements;Biological process;Pharmaceutical industry;Osmolyte;Molecular messenger
Com_112_neg	Phenylacetylglycine	C10H11NO3	HMDB0000821	Organic compounds	Organic acids and derivatives	Carboxylic acids and derivatives	Amino acids, peptides, and analogues	N-acyl-alpha amino acids	Endogenous
Com_505_neg	Tauro-alpha-Muricholic acid	C26H45NO7S	HMDB0258742	Organic compounds	Lipids and lipid-like molecules	Steroids and steroid derivatives	Bile acids, alcohols and derivatives	Taurinated bile acids and derivatives	-
Com_351_neg	N-Acetylneuraminic acid	C11H19NO9	HMDB0000230	Organic compounds	Organic oxygen compounds	Organooxygen compounds	Carbohydrates and carbohydrate conjugates	N-acylneuraminic acids	Endogenous;Food;Biological;Tissue and substructures;Organ and components;Biofluid and excreta;Subcellular;Biological process;Antioxidant;Pharmaceutical industry
Com_215_neg	N-Acetyl-L-tryptophan	C13H14N2O3	HMDB0013713	Organic compounds	Organic acids and derivatives	Carboxylic acids and derivatives	Amino acids, peptides, and analogues	N-acyl-L-alpha-amino acids	Endogenous;Metabolite
Com_257_neg	Heptadecanoic acid	C17H34O2	HMDB0002259	Organic compounds	Lipids and lipid-like molecules	Fatty Acyls	Fatty acids and conjugates	Long-chain fatty acids	Food;Endogenous;Biological;Tissue and substructures;Organ and components;Biofluid and excreta;Subcellular;Cell and elements;Biological process;Metabolite;Membrane stabilizer;Energy source;Energy storage;Nutrient;Surfactant;Emulsifier
Com_1_neg	Maleic acid	C4H4O4	HMDB0000176	Organic compounds	Organic acids and derivatives	Carboxylic acids and derivatives	Dicarboxylic acids and derivatives	Dicarboxylic acids and derivatives	Endogenous;Food;Biological;Tissue and substructures;Organ and components;Biofluid and excreta;Subcellular;Cell and elements;Biological process;Membrane stabilizer;Energy source;Energy storage;Air pollutant;Surfactant;Emulsifier;Pharmaceutical industry
Com_56_neg	Isocitrate	C6H8O7	HMDB0000193	Organic compounds	Organic acids and derivatives	Carboxylic acids and derivatives	Tricarboxylic acids and derivatives	Tricarboxylic acids and derivatives	Endogenous;Food;Biological;Organ and components;Biofluid and excreta;Subcellular;Biological process
Com_84_neg	Sorbitol	C6H14O6	HMDB0000247	Organic compounds	Organic oxygen compounds	Organooxygen compounds	Carbohydrates and carbohydrate conjugates	Sugar alcohols	Endogenous;Food;Biological;Organ and components;Tissue and substructures;Biofluid and excreta;Cell and elements;Subcellular;Biological process;Membrane stabilizer;Energy source;Energy storage;Surfactant;Emulsifier;Pharmaceutical industry
Com_35_neg	Allantoin	C4H6N4O3	HMDB0000462	Organic compounds	Organoheterocyclic compounds	Azoles	Imidazoles	Imidazoles	Endogenous;Food;Synthetic;Biological;Tissue and substructures;Subcellular;Biofluid and excreta;Personal care products
Com_135_neg	Sebacic acid	C10H18O4	HMDB0000792	Organic compounds	Lipids and lipid-like molecules	Fatty Acyls	Fatty acids and conjugates	Medium-chain fatty acids	Endogenous;Food;Synthetic;Subcellular;Biofluid and excreta;Biological process;Nutrient;Energy storage;Energy source;Membrane stabilizer;Personal care products;Pharmaceutical industry
Com_12_neg	L-Aspartic acid	C4H7NO4	HMDB0000191	Organic compounds	Organic acids and derivatives	Carboxylic acids and derivatives	Amino acids, peptides, and analogues	Aspartic acid and derivatives	Endogenous;Food;Biological;Tissue and substructures;Organ and components;Biofluid and excreta;Subcellular;Cell and elements;Biological process;Pharmaceutical industry;Essential amino acid
Com_21_neg	L-Glutamic acid	C5H9NO4	HMDB0000148	Organic compounds	Organic acids and derivatives	Carboxylic acids and derivatives	Amino acids, peptides, and analogues	Glutamic acid and derivatives	Endogenous;Food;Biological;Organ and components;Tissue and substructures;Biofluid and excreta;Cell and elements;Subcellular;Biological process;Metabolite;Trace element;Molecular messenger;Food and nutrition;Pharmaceutical industry
Com_100_neg	Glycyl-L-leucine	C8H16N2O3	HMDB0028929	Organic compounds	Organic acids and derivatives	Carboxylic acids and derivatives	Amino acids, peptides, and analogues	Dipeptides	Endogenous
Com_469_neg	Deoxycholic acid	C24H40O4	HMDB0000626	Organic compounds	Lipids and lipid-like molecules	Steroids and steroid derivatives	Bile acids, alcohols and derivatives	Dihydroxy bile acids, alcohols and derivatives	Endogenous;Food;Tissue and substructures;Subcellular;Organ and components;Cell and elements;Biofluid and excreta;Biological process;Hepatotoxin;Metabotoxin;Food and nutrition;Surfactant;Emulsifier;Pharmaceutical industry;Membrane stabilizer;Energy source;Energy storage;Oncometabolite;Molecular messenger
Com_477_neg	Cholic acid	C24H40O5	HMDB0000619	Organic compounds	Lipids and lipid-like molecules	Steroids and steroid derivatives	Bile acids, alcohols and derivatives	Trihydroxy bile acids, alcohols and derivatives	Endogenous;Food;Subcellular;Cell and elements;Organ and components;Biofluid and excreta;Tissue and substructures;Biological process;Hepatotoxin;Metabotoxin;Food and nutrition;Surfactant;Emulsifier;Pharmaceutical industry;Metabolite;Membrane stabilizer;Energy source;Energy storage;Molecular messenger
Com_349_neg	homo-gamma-Linolenic acid	C20H34O2	HMDB0002925	Organic compounds	Lipids and lipid-like molecules	Fatty Acyls	Fatty acids and conjugates	Long-chain fatty acids	Endogenous;Food;Tissue and substructures;Biofluid and excreta;Subcellular;Cell and elements;Biological process;Surfactant;Emulsifier;Pharmaceutical industry;Membrane stabilizer;Energy source;Energy storage;Nutrient
Com_499_neg	Taurochenodeoxycholic acid	C26H45NO6S	HMDB0000951	Organic compounds	Lipids and lipid-like molecules	Steroids and steroid derivatives	Bile acids, alcohols and derivatives	Taurinated bile acids and derivatives	Endogenous;Food;Biological;Biological process;Membrane stabilizer;Energy source;Energy storage;Molecular messenger;Surfactant;Emulsifier;Pharmaceutical industry
Com_506_neg	Taurocholic acid	C26H45NO7S	HMDB0000036	Organic compounds	Lipids and lipid-like molecules	Steroids and steroid derivatives	Bile acids, alcohols and derivatives	Trihydroxy bile acids, alcohols and derivatives	Endogenous;Food;Biological;Tissue and substructures;Subcellular;Organ and components;Cell and elements;Biofluid and excreta;Biological process;Membrane stabilizer;Energy source;Energy storage;Molecular messenger;Surfactant;Emulsifier
Com_73_neg	Hippuric acid	C9H9NO3	HMDB0000714	Organic compounds	Benzenoids	Benzene and substituted derivatives	Benzoic acids and derivatives	Hippuric acids	Endogenous;Food;Biological;Tissue and substructures;Organ and components;Subcellular;Biofluid and excreta;Uremic toxin;Drug metabolite;Waste product;Metabolite
Com_13_neg	L-Malate	C4H6O5	HMDB0000156	Organic compounds	Organic acids and derivatives	Hydroxy acids and derivatives	Beta hydroxy acids and derivatives	Beta hydroxy acids and derivatives	Endogenous;Food;Biological;Tissue and substructures;Organ and components;Biofluid and excreta;Subcellular;Biological process;Pharmaceutical industry
Com_36_neg	Pimelic acid	C7H12O4	HMDB0000857	Organic compounds	Lipids and lipid-like molecules	Fatty Acyls	Fatty acids and conjugates	Medium-chain fatty acids	Endogenous;Food;Subcellular;Biofluid and excreta;Biological process;Pharmaceutical industry;Nutrient;Energy storage;Energy source;Membrane stabilizer
Com_27_neg	Mevalonic acid	C6H12O4	HMDB0000227	Organic compounds	Lipids and lipid-like molecules	Fatty Acyls	Fatty acids and conjugates	Hydroxy fatty acids	Endogenous;Food;Biological;Organ and components;Cell and elements;Biofluid and excreta;Subcellular;Biological process;Pharmaceutical industry;Nutrient;Energy storage;Energy source;Membrane stabilizer
Com_65_neg	N-Acetyl-L-aspartic acid	C6H9NO5	HMDB0000812	Organic compounds	Organic acids and derivatives	Carboxylic acids and derivatives	Amino acids, peptides, and analogues	Aspartic acid and derivatives	Endogenous;Tissue and substructures;Organ and components;Cell and elements;Biofluid and excreta;Subcellular;Biological process;Neurotoxin;Acidogen;Metabotoxin;Food and nutrition;Metabolite
Com_71_neg	N-formylmethionine	C6H11NO3S	HMDB0001015	Organic compounds	Organic acids and derivatives	Carboxylic acids and derivatives	Amino acids, peptides, and analogues	Methionine and derivatives	Endogenous;Biological;Tissue and substructures;Biofluid and excreta;Organ and components;Biological process
Com_19_neg	L-Glutamine	C5H10N2O3	HMDB0000641	Organic compounds	Organic acids and derivatives	Carboxylic acids and derivatives	Amino acids, peptides, and analogues	L-alpha-amino acids	Endogenous;Food;Synthetic;Biological;Organ and components;Tissue and substructures;Biofluid and excreta;Cell and elements;Subcellular;Biological process;Personal care products;Food and nutrition;Pharmaceutical industry;Essential amino acid;Energy source;Rna component;Metabolite;Trace element
Com_468_neg	7-Ketolithocholic acid	C24H38O4	HMDB0000467	Organic compounds	Lipids and lipid-like molecules	Steroids and steroid derivatives	Bile acids, alcohols and derivatives	Monohydroxy bile acids, alcohols and derivatives	Endogenous;Food;Biological;Cell and elements;Tissue and substructures;Subcellular;Biofluid and excreta;Organ and components;Biological process;Surfactant;Emulsifier;Membrane stabilizer;Energy source;Energy storage;Molecular messenger
Com_223_neg	Damascenone	C13H18O	HMDB0013804	Organic compounds	Organic oxygen compounds	Organooxygen compounds	Carbonyl compounds	Enones	Endogenous;Subcellular;Biofluid and excreta
Com_129_neg	Camalexin	C11H8N2S	HMDB0038631	Organic compounds	Organoheterocyclic compounds	Indoles and derivatives	Indoles	Indoles	Food;Household products;Nutrient
Com_192_neg	N-benzoyl-L-aspartic acid	C11H11NO5	HMDB0034251	Organic compounds	Organic acids and derivatives	Carboxylic acids and derivatives	Amino acids, peptides, and analogues	Aspartic acid and derivatives	Food;Biological;Subcellular;Cell and elements;Nutrient
Com_8_neg	D-Ribose	C5H10O5	HMDB0000283	Organic compounds	Organic oxygen compounds	Organooxygen compounds	Carbohydrates and carbohydrate conjugates	Pentoses	Endogenous;Food;Biological;Organ and components;Tissue and substructures;Biofluid and excreta;Cell and elements;Biological process;Molecular messenger
Com_1253_neg	N-Acetylaspartylglutamic acid	C11H16N2O8	HMDB0001067	Organic compounds	Organic acids and derivatives	Carboxylic acids and derivatives	Amino acids, peptides, and analogues	Dipeptides	Endogenous
Com_1815_neg	1-Nonadecanoyl-glycero-3-phosphoethanolamine	C24H50NO7P	HMDB0243971	Organic compounds	Lipids and lipid-like molecules	Glycerophospholipids	Glycerophosphoethanolamines	1-acyl-sn-glycero-3-phosphoethanolamines	-
Com_1402_neg	(ent-2alpha,3beta,15beta,16beta)-15,16-Epoxy-2,3-kauranediol	C20H32O3	HMDB0038688	Organic compounds	Lipids and lipid-like molecules	Prenol lipids	Diterpenoids	Kaurane diterpenoids	Endogenous;Food;Biological;Biological process;Surfactant;Emulsifier;Nutrient;Membrane stabilizer;Energy source;Energy storage
Com_1272_neg	11-Ketoetiocholanolone	C19H28O3	HMDB0006031	Organic compounds	Lipids and lipid-like molecules	Steroids and steroid derivatives	Androstane steroids	Androgens and derivatives	Endogenous;Food;Biological;Cell and elements;Tissue and substructures;Subcellular;Biofluid and excreta;Biological process;Membrane stabilizer;Energy source;Energy storage;Molecular messenger;Surfactant;Emulsifier
Com_1838_neg	LysoPG(18:1(9Z)/0:0)	C24H47O9P	HMDB0240602	Organic compounds	Lipids and lipid-like molecules	Glycerophospholipids	Glycerophosphoglycerols	Lysophosphatidylglycerols	-
Com_1568_neg	Tetracosahexaenoic acid	C24H36O2	HMDB0002007	Organic compounds	Lipids and lipid-like molecules	Fatty Acyls	Fatty acids and conjugates	Very long-chain fatty acids	Endogenous;Food;Biological;Biofluid and excreta;Cell and elements;Subcellular;Biological process;Surfactant;Emulsifier;Membrane stabilizer;Energy source;Energy storage;Nutrient
Com_680_neg	Pseudoecgonine	C9H15NO3	HMDB0006348	Organic compounds	Alkaloids and derivatives	Tropane alkaloids	-	Tropane alkaloids	Endogenous
Com_1420_neg	14,15-Epoxyeicosa-5z-enoic acid	C20H36O3	HMDB0244590	Organic compounds	Lipids and lipid-like molecules	Fatty Acyls	Fatty acids and conjugates	Long-chain fatty acids	-
Com_1846_neg	LysoPS(18:1(9Z)/0:0)	C24H46NO9P	HMDB0240603	Organic compounds	Lipids and lipid-like molecules	Glycerophospholipids	Glycerophosphoserines	1-acyl-glycerol-3-phosphoserines	-
Com_1820_neg	LysoPE(20:5(5Z,8Z,11Z,14Z,17Z)/0:0)	C25H42NO7P	HMDB0011519	Organic compounds	Lipids and lipid-like molecules	Glycerophospholipids	Glycerophosphoethanolamines	1-acyl-sn-glycero-3-phosphoethanolamines	Food;Endogenous;Biological;Biofluid and excreta;Tissue and substructures;Cell and elements;Subcellular;Biological process;Surfactant;Emulsifier;Food and nutrition;Nutrient;Membrane stabilizer;Energy source;Energy storage
Com_1913_neg	1,2-Dipalmitoyl-rac-glycero-3-phosphoethanolamine	C37H74NO8P	HMDB0246972	Organic compounds	Lipids and lipid-like molecules	Glycerophospholipids	Glycerophosphoethanolamines	Phosphatidylethanolamines	-
Com_837_neg	N-lactoyl-Methionine	C8H15NO4S	HMDB0062182	Organic compounds	Organic acids and derivatives	Carboxylic acids and derivatives	Amino acids, peptides, and analogues	N-acyl-alpha amino acids	-
Com_1671_neg	N-Stearoyltaurine	C20H41NO4S	HMDB0240595	Organic compounds	Lipids and lipid-like molecules	Fatty Acyls	Fatty amides	N-acyl amines	-
Com_1152_neg	5b-Dihydrotestosterone	C19H30O2	HMDB0006770	Organic compounds	Lipids and lipid-like molecules	Steroids and steroid derivatives	Androstane steroids	Androgens and derivatives	Endogenous;Food;Cell and elements;Tissue and substructures;Biofluid and excreta;Subcellular;Biological process;Surfactant;Emulsifier;Pharmaceutical industry;Membrane stabilizer;Energy source;Energy storage;Molecular messenger
Com_1760_neg	LysoPE(0:0/15:0)	C20H42NO7P	HMDB0011472	Organic compounds	Lipids and lipid-like molecules	Glycerophospholipids	Glycerophosphoethanolamines	2-acyl-sn-glycero-3-phosphoethanolamines	Endogenous;Food;Biological;Biofluid and excreta;Tissue and substructures;Cell and elements;Subcellular;Biological process;Surfactant;Emulsifier;Food and nutrition;Membrane stabilizer;Energy source;Energy storage
Com_1832_neg	LysoPE(20:1(11Z)/0:0)	C25H50NO7P	HMDB0011512	Organic compounds	Lipids and lipid-like molecules	Glycerophospholipids	Glycerophosphoethanolamines	1-acyl-sn-glycero-3-phosphoethanolamines	Food;Endogenous;Biological;Biofluid and excreta;Tissue and substructures;Cell and elements;Subcellular;Biological process;Surfactant;Emulsifier;Food and nutrition;Nutrient;Membrane stabilizer;Energy source;Energy storage
Com_1762_neg	LysoPE(16:1(9Z)/0:0)	C21H42NO7P	HMDB0011504	Organic compounds	Lipids and lipid-like molecules	Glycerophospholipids	Glycerophosphoethanolamines	1-acyl-sn-glycero-3-phosphoethanolamines	Food;Endogenous;Biological;Biofluid and excreta;Tissue and substructures;Cell and elements;Subcellular;Biological process;Surfactant;Emulsifier;Food and nutrition;Nutrient;Membrane stabilizer;Energy source;Energy storage
Com_1977_neg	PG(18:1(9Z)/18:1(11Z))	C42H79O10P	HMDB0010633	Organic compounds	Lipids and lipid-like molecules	Glycerophospholipids	Glycerophosphoglycerols	Phosphatidylglycerols	Endogenous;Food;Biological;Tissue and substructures;Biofluid and excreta;Cell and elements;Subcellular;Biological process;Surfactant;Emulsifier;Food and nutrition;Energy source;Membrane stabilizer;Energy storage
Com_1492_neg	Oleoyl glycine	C20H37NO3	HMDB0013631	Organic compounds	Organic acids and derivatives	Carboxylic acids and derivatives	Amino acids, peptides, and analogues	N-acyl-alpha amino acids	Endogenous;Subcellular;Biofluid and excreta
Com_1733_neg	DHAP(O-18:0)	C21H43O6P	HMDB0011142	Organic compounds	Organic oxygen compounds	Organooxygen compounds	Carbonyl compounds	O-alkylglycerone phosphates	Endogenous;Subcellular;Biological process
Com_1574_neg	9,12,15,18,21-Tetracosapentaenoic acid	C24H38O2	HMDB0247624	Organic compounds	Lipids and lipid-like molecules	Fatty Acyls	Fatty acids and conjugates	Very long-chain fatty acids	-
Com_1337_neg	15,16-DiHODE	C18H32O4	HMDB0010208	Organic compounds	Lipids and lipid-like molecules	Fatty Acyls	Lineolic acids and derivatives	Lineolic acids and derivatives	Endogenous;Food;Biological;Subcellular;Biofluid and excreta;Biological process;Nutrient;Energy storage;Energy source;Membrane stabilizer;Molecular messenger
Com_1858_neg	LysoPE(22:5(7Z,10Z,13Z,16Z,19Z)/0:0)	C27H46NO7P	HMDB0011525	Organic compounds	Lipids and lipid-like molecules	Glycerophospholipids	Glycerophosphoethanolamines	1-acyl-sn-glycero-3-phosphoethanolamines	Food;Endogenous;Biological;Biofluid and excreta;Tissue and substructures;Cell and elements;Subcellular;Biological process;Surfactant;Emulsifier;Food and nutrition;Nutrient;Membrane stabilizer;Energy source;Energy storage
Com_844_neg	3-Methyl-5-pentyl-2-furanpropanoic acid	C13H20O3	HMDB0112084	Organic compounds	Lipids and lipid-like molecules	Fatty Acyls	Fatty acids and conjugates	Furanoid fatty acids	-
Com_864_neg	7-Hydroxy-4-(trifluoromethyl)coumarin	C10H5F3O3	HMDB0247257	Organic compounds	Phenylpropanoids and polyketides	Coumarins and derivatives	Hydroxycoumarins	7-hydroxycoumarins	-
Com_1844_neg	LysoPS(18:2(9Z,12Z)/0:0)	C24H44NO9P	HMDB0240604	Organic compounds	Lipids and lipid-like molecules	Glycerophospholipids	Glycerophosphoserines	1-acyl-glycerol-3-phosphoserines	-
Com_1227_neg	7a-Hydroxyandrost-4-ene-3,17-dione	C19H26O3	HMDB0006771	Organic compounds	Lipids and lipid-like molecules	Steroids and steroid derivatives	Androstane steroids	Androgens and derivatives	Endogenous;Food;Biological;Biological process;Surfactant;Emulsifier;Membrane stabilizer;Energy source;Energy storage;Molecular messenger
Com_910_neg	3-Oxotetradecanoic acid	C14H26O3	HMDB0010730	Organic compounds	Lipids and lipid-like molecules	Fatty Acyls	Fatty acids and conjugates	Long-chain fatty acids	Endogenous;Food;Biological;Biofluid and excreta;Cell and elements;Subcellular;Biological process;Surfactant;Emulsifier;Membrane stabilizer;Energy source;Energy storage;Nutrient
Com_1809_neg	LysoPG(16:0/0:0)	C22H45O9P	HMDB0240601	Organic compounds	Lipids and lipid-like molecules	Glycerophospholipids	Glycerophosphoglycerols	Lysophosphatidylglycerols	-
Com_1202_neg	beta-D-3-Ribofuranosyluric acid	C10H12N4O7	HMDB0029920	Organic compounds	Organoheterocyclic compounds	Imidazopyrimidines	Purines and purine derivatives	Xanthines	Endogenous;Food;Biofluid and excreta;Subcellular;Cell and elements
Com_1988_neg	PG(16:0/22:6(4Z,7Z,10Z,13Z,16Z,19Z))	C44H75O10P	HMDB0010584	Organic compounds	Lipids and lipid-like molecules	Glycerophospholipids	Glycerophosphoglycerols	Phosphatidylglycerols	Endogenous;Food;Biological;Tissue and substructures;Biofluid and excreta;Cell and elements;Subcellular;Biological process;Surfactant;Emulsifier;Food and nutrition;Energy source;Membrane stabilizer;Energy storage
Com_1775_neg	1-Lyso-2-arachidonoyl-phosphatidate	C23H39O7P	HMDB0012496	Organic compounds	Lipids and lipid-like molecules	Glycerophospholipids	Glycerophosphates	2-acylglycerol-3-phosphates	Endogenous;Food;Biological;Biofluid and excreta;Cell and elements;Subcellular;Biological process;Surfactant;Emulsifier;Food and nutrition;Membrane stabilizer;Energy source;Energy storage
Com_952_neg	1-Carboxyethyltyrosine	C12H15NO5	HMDB0242159	Organic compounds	Organic acids and derivatives	Carboxylic acids and derivatives	Amino acids, peptides, and analogues	Tyrosine and derivatives	-
Com_1890_neg	LysoPI(18:2(9Z,12Z)/0:0)	C27H49O12P	HMDB0240597	Organic compounds	Lipids and lipid-like molecules	Glycerophospholipids	Glycerophosphoinositols	1-acyl-sn-glycerol-3-phosphoinositols	-
Com_1315_neg	5-Ethyl-3,4-dimethyl-2-furanundecanoic acid	C19H32O3	HMDB0112070	Organic compounds	Lipids and lipid-like molecules	Fatty Acyls	Fatty acids and conjugates	Long-chain fatty acids	-
Com_1506_neg	2,3-Dinor-TXB1	C19H34O5	HMDB0245413	Organic compounds	Lipids and lipid-like molecules	Fatty Acyls	Fatty acids and conjugates	Carbocyclic fatty acids	-
Com_1587_neg	1alpha-Hydroxycorticosterone	C21H30O5	HMDB0244860	Organic compounds	Lipids and lipid-like molecules	Steroids and steroid derivatives	Hydroxysteroids	21-hydroxysteroids	-
Com_1382_neg	(+)-Hardwickiic acid	C20H28O3	HMDB0302915	Organic compounds	Lipids and lipid-like molecules	Prenol lipids	Diterpenoids	Colensane and clerodane diterpenoids	-
Com_934_neg	3-Hydroxydodecanedioic acid	C12H22O5	HMDB0000413	Organic compounds	Organic acids and derivatives	Hydroxy acids and derivatives	Medium-chain hydroxy acids and derivatives	Medium-chain hydroxy acids and derivatives	Endogenous;Food;Biofluid and excreta;Subcellular;Cell and elements;Biological process;Surfactant;Emulsifier;Membrane stabilizer;Energy source;Energy storage
Com_1807_neg	1-(4Z,7Z,10Z,13Z,16Z,19Z-docosahexaenoyl)-glycero-3-phosphate	C25H39O7P	HMDB0062307	Organic compounds	Lipids and lipid-like molecules	Glycerophospholipids	Glycerophosphates	1-acylglycerol-3-phosphates	Food;Endogenous;Biological;Biofluid and excreta;Subcellular;Biological process;Energy storage;Energy source;Membrane stabilizer;Surfactant;Emulsifier;Food and nutrition
Com_1852_neg	1-Stearoylglycerophosphoserine	C24H48NO9P	HMDB0061698	Organic compounds	Lipids and lipid-like molecules	Glycerophospholipids	Glycerophosphoserines	1-acyl-glycerol-3-phosphoserines	Food;Endogenous;Biological;Biofluid and excreta;Subcellular;Biological process;Energy storage;Energy source;Membrane stabilizer;Surfactant;Emulsifier;Food and nutrition
Com_1786_neg	LysoPE(P-18:1(9Z)/0:0)	C23H46NO6P	HMDB0240599	Organic compounds	Lipids and lipid-like molecules	Glycerophospholipids	Glycerophosphoethanolamines	1-(1Z-alkenyl)-glycero-3-phosphoethanolamines	-
Com_1595_neg	N-Palmitoyltaurine	C18H37NO4S	HMDB0240594	Organic compounds	Lipids and lipid-like molecules	Fatty Acyls	Fatty amides	N-acyl amines	-
Com_1817_neg	LysoPS(16:0/0:0)	C22H44NO9P	HMDB0240605	Organic compounds	Lipids and lipid-like molecules	Glycerophospholipids	Glycerophosphoserines	1-acyl-glycerol-3-phosphoserines	-
Com_1862_neg	LysoPE(22:4(7Z,10Z,13Z,16Z)/0:0)	C27H48NO7P	HMDB0011523	Organic compounds	Lipids and lipid-like molecules	Glycerophospholipids	Glycerophosphoethanolamines	1-acyl-sn-glycero-3-phosphoethanolamines	Food;Endogenous;Biological;Biofluid and excreta;Tissue and substructures;Cell and elements;Subcellular;Biological process;Surfactant;Emulsifier;Food and nutrition;Nutrient;Membrane stabilizer;Energy source;Energy storage
Com_1517_neg	methoxyprogesterone	C22H32O3	HMDB0254554	Organic compounds	Lipids and lipid-like molecules	Steroids and steroid derivatives	Pregnane steroids	Gluco/mineralocorticoids, progestogins and derivatives	-
Com_612_neg	Phosphodimethylethanolamine	C4H12NO4P	HMDB0060244	Organic compounds	Organic acids and derivatives	Organic phosphoric acids and derivatives	Phosphate esters	Phosphoethanolamines	-
Com_905_neg	5-phosphonooxy-L-lysine	C6H15N2O6P	HMDB0059600	Organic compounds	Organic acids and derivatives	Carboxylic acids and derivatives	Amino acids, peptides, and analogues	L-alpha-amino acids	-
Com_556_neg	Aminoethanol phosphate	C2H8NO4P	HMDB0248314	Organic compounds	Organic acids and derivatives	Organic phosphoric acids and derivatives	Phosphate esters	Monoalkyl phosphates	-
Com_1649_neg	13,14-Dihydro-15-keto-20-ethyl prostaglandin f2alpha	C22H38O5	HMDB0244515	Organic compounds	Lipids and lipid-like molecules	Fatty Acyls	Eicosanoids	Prostaglandins and related compounds	-
Com_1738_neg	LysoPE(0:0/14:0)	C19H40NO7P	HMDB0011470	Organic compounds	Lipids and lipid-like molecules	Glycerophospholipids	Glycerophosphoethanolamines	2-acyl-sn-glycero-3-phosphoethanolamines	Endogenous;Food;Biological;Biofluid and excreta;Tissue and substructures;Cell and elements;Subcellular;Biological process;Surfactant;Emulsifier;Food and nutrition;Membrane stabilizer;Energy source;Energy storage
Com_1656_neg	Cinnzeylanol	C20H32O7	HMDB0036010	Organic compounds	Lipids and lipid-like molecules	Prenol lipids	Diterpenoids	Diterpenoids	Endogenous;Food;Biological;Biological process;Surfactant;Emulsifier;Nutrient;Membrane stabilizer;Energy source;Energy storage
Com_1059_neg	3-Hydroxyhexadecanoic acid	C16H32O3	HMDB0061658	Organic compounds	Lipids and lipid-like molecules	Fatty Acyls	Fatty acids and conjugates	Long-chain fatty acids	Food;Endogenous;Biological;Subcellular;Biofluid and excreta;Biological process;Nutrient;Energy storage;Energy source;Membrane stabilizer
Com_995_neg	5alpha-Androstane	C19H32	HMDB0247011	Organic compounds	Lipids and lipid-like molecules	Steroids and steroid derivatives	Androstane steroids	Androstane steroids	-
Com_1459_neg	(20R)-17,20-Dihydroxypregn-4-en-3-one	C21H32O3	HMDB0242496	Organic compounds	Lipids and lipid-like molecules	Steroids and steroid derivatives	Pregnane steroids	Gluco/mineralocorticoids, progestogins and derivatives	-
Com_1834_neg	LysoPG(18:2(9Z,12Z)/0:0)	C24H45O9P	HMDB0240600	Organic compounds	Lipids and lipid-like molecules	Glycerophospholipids	Glycerophosphoglycerols	Lysophosphatidylglycerols	-
Com_860_neg	Hexanal octane-1,3-diol acetal	C14H28O2	HMDB0032318	Organic compounds	Organoheterocyclic compounds	Dioxanes	1,3-dioxanes	1,3-dioxanes	Endogenous;Food
Com_513_neg	Propanamide, 2-hydroxy-2-methyl-	C4H9NO2	HMDB0244529	Organic compounds	Organic oxygen compounds	Organooxygen compounds	Alcohols and polyols	Tertiary alcohols	-
Com_731_neg	Benzoic acid, 2-(acetyloxy)-5-amino-	C9H9NO4	HMDB0247698	Organic compounds	Benzenoids	Benzene and substituted derivatives	Benzoic acids and derivatives	Acylsalicylic acids	-
Com_1840_neg	1-Stearoylglycerophosphoglycerol	C24H49O9P	HMDB0061697	Organic compounds	Lipids and lipid-like molecules	Glycerophospholipids	Glycerophosphoglycerols	Lysophosphatidylglycerols	Food;Endogenous;Biological;Biofluid and excreta;Subcellular;Biological process;Energy storage;Energy source;Membrane stabilizer;Surfactant;Emulsifier;Food and nutrition
Com_1111_neg	6-Thioinosinic acid	C10H12N4O4S	HMDB0060791	Organic compounds	Nucleosides, nucleotides, and analogues	Purine nucleosides	-	Purine nucleosides	Endogenous;Organ and components;Subcellular;Biofluid and excreta;Biological process;Drug metabolite;Waste product
Com_1219_neg	2-(Acetylamino)-2-Deoxy-6-O-Sulfo-alpha-D-Glucopyranose	C8H15NO9S	HMDB0244937	Organic compounds	Organic oxygen compounds	Organooxygen compounds	Carbohydrates and carbohydrate conjugates	Acylaminosugars	-
Com_526_neg	6-Acetyl-1,2,3,4-tetrahydropyridine	C7H11NO	HMDB0030345	Organic compounds	Organoheterocyclic compounds	Pyridines and derivatives	Hydropyridines	Tetrahydropyridines	Endogenous;Food;Biological
Com_1424_neg	Anordiol	C22H30O2	HMDB0248450	Organic compounds	Lipids and lipid-like molecules	Steroids and steroid derivatives	Androstane steroids	Androstane steroids	-
Com_1737_neg	LysoPA(O-18:0/0:0)	C21H45O6P	HMDB0011144	Organic compounds	Lipids and lipid-like molecules	Glycerophospholipids	Glycerophosphates	Monoalkylglycerophosphates	Endogenous;Food;Biological;Biofluid and excreta;Cell and elements;Subcellular;Biological process;Surfactant;Emulsifier;Food and nutrition;Membrane stabilizer;Energy source;Energy storage
Com_1899_neg	LysoPI(20:4(5Z,8Z,11Z,14Z)/0:0)	C29H49O12P	HMDB0061690	Organic compounds	Lipids and lipid-like molecules	Glycerophospholipids	Glycerophosphoinositols	1-acyl-sn-glycerol-3-phosphoinositols	Food;Endogenous;Biological;Tissue and substructures;Biofluid and excreta;Subcellular;Biological process;Energy storage;Energy source;Membrane stabilizer;Surfactant;Emulsifier;Food and nutrition
Com_1540_neg	Carbocyclic thromboxane A2	C22H36O3	HMDB0249633	Organic compounds	Lipids and lipid-like molecules	Fatty Acyls	Fatty acids and conjugates	Long-chain fatty acids	-
Com_1892_neg	LysoPI(18:1(9Z)/0:0)	C27H51O12P	HMDB0061693	Organic compounds	Lipids and lipid-like molecules	Glycerophospholipids	Glycerophosphoinositols	1-acyl-sn-glycerol-3-phosphoinositols	Food;Endogenous;Biological;Tissue and substructures;Biofluid and excreta;Subcellular;Biological process;Energy storage;Energy source;Membrane stabilizer;Surfactant;Emulsifier;Food and nutrition
Com_702_neg	4-nitroquinoline 1-oxide	C9H6N2O3	HMDB0246549	Organic compounds	Organoheterocyclic compounds	Quinolines and derivatives	Nitroquinolines and derivatives	4-nitroquinoline N-oxides	-
Com_1422_neg	Dodecylbenzenesulfonic acid	C18H30O3S	HMDB0031031	Organic compounds	Benzenoids	Benzene and substituted derivatives	Benzenesulfonic acids and derivatives	Benzenesulfonic acids and derivatives	Endogenous;Food
Com_620_neg	4-Bromophenol	C6H5BrO	HMDB0062397	Organic compounds	Benzenoids	Phenols	Halophenols	P-bromophenols	-
Com_576_neg	Oxypurinol	C5H4N4O2	HMDB0000786	Organic compounds	Organoheterocyclic compounds	Imidazopyrimidines	Purines and purine derivatives	Xanthines	Endogenous;Subcellular;Biofluid and excreta;Pharmaceutical industry;Drug metabolite;Waste product
Com_1415_neg	Cytidine-3'-monophosphate	C9H14N3O8P	HMDB0240312	Organic compounds	Organic oxygen compounds	Organooxygen compounds	Carbohydrates and carbohydrate conjugates	Pentose phosphates	-
Com_997_neg	HOMOVANILLIC ACID SULFATE	C9H10O7S	HMDB0011719	Organic compounds	Organic acids and derivatives	Organic sulfuric acids and derivatives	Arylsulfates	Phenylsulfates	Endogenous
Com_1113_neg	Xanthosine	C10H12N4O6	HMDB0000299	Organic compounds	Nucleosides, nucleotides, and analogues	Purine nucleosides	-	Purine nucleosides	Endogenous;Food;Biological;Tissue and substructures;Biofluid and excreta;Subcellular;Biological process
Com_669_neg	4-Pyridoxic acid	C8H9NO4	HMDB0000017	Organic compounds	Organoheterocyclic compounds	Pyridines and derivatives	Pyridinecarboxylic acids and derivatives	Pyridinecarboxylic acids	Endogenous;Tissue and substructures;Organ and components;Biofluid and excreta;Subcellular;Cell and elements;Biological process
Com_665_neg	1-Methyluric acid	C6H6N4O3	HMDB0003099	Organic compounds	Organoheterocyclic compounds	Imidazopyrimidines	Purines and purine derivatives	Xanthines	Endogenous;Biological;Organ and components;Biofluid and excreta;Subcellular;Biological process;Drug metabolite;Waste product
Com_607_neg	Uric acid	C5H4N4O3	HMDB0000289	Organic compounds	Organoheterocyclic compounds	Imidazopyrimidines	Purines and purine derivatives	Xanthines	Endogenous;Food;Biological;Organ and components;Tissue and substructures;Biofluid and excreta;Cell and elements;Subcellular;Biological process;Pharmaceutical industry;Drug metabolite;Waste product;Metabolite
Com_895_neg	HEPES	C8H18N2O4S	HMDB0062295	Organic compounds	Organoheterocyclic compounds	Diazinanes	Piperazines	N-alkylpiperazines	-
Com_628_neg	Phenol sulfate	C6H6O4S	HMDB0060015	Organic compounds	Organic acids and derivatives	Organic sulfuric acids and derivatives	Arylsulfates	Phenylsulfates	Endogenous;Tissue and substructures;Subcellular;Biofluid and excreta;Biological process
Com_1192_neg	Enterolactone	C18H18O4	HMDB0006101	Organic compounds	Lignans, neolignans and related compounds	Furanoid lignans	Tetrahydrofuran lignans	Dibenzylbutyrolactone lignans	Endogenous;Food;Biological;Subcellular;Biofluid and excreta
Com_701_neg	2,5-dihydroxybenzenesulfonate	C6H6O5S	HMDB0245498	Organic compounds	Benzenoids	Benzene and substituted derivatives	Benzenesulfonic acids and derivatives	Benzenesulfonic acids and derivatives	-
Com_1405_neg	11-HETE	C20H32O3	HMDB0244355	Organic compounds	Lipids and lipid-like molecules	Fatty Acyls	Eicosanoids	Hydroxyeicosatetraenoic acids	-
Com_1516_neg	11-HDoHE	C22H32O3	HMDB0060040	Organic compounds	Lipids and lipid-like molecules	Fatty Acyls	Fatty acids and conjugates	Very long-chain fatty acids	Food;Endogenous;Biological;Subcellular;Biofluid and excreta;Biological process;Nutrient;Energy storage;Energy source;Membrane stabilizer
Com_1102_neg	12-HHTrE	C17H28O3	HMDB0012535	Organic compounds	Lipids and lipid-like molecules	Fatty Acyls	Fatty acids and conjugates	Long-chain fatty acids	Endogenous;Food;Biological;Biofluid and excreta;Cell and elements;Subcellular;Biological process;Surfactant;Emulsifier;Membrane stabilizer;Energy source;Energy storage;Nutrient
Com_1356_neg	Octadecanedioic acid	C18H34O4	HMDB0000782	Organic compounds	Lipids and lipid-like molecules	Fatty Acyls	Fatty acids and conjugates	Long-chain fatty acids	Endogenous;Food;Biological;Biological process;Nutrient;Energy storage;Energy source;Membrane stabilizer
Com_926_neg	beta-Hydroxymyristic acid	C14H28O3	HMDB0061656	Organic compounds	Lipids and lipid-like molecules	Fatty Acyls	Fatty acids and conjugates	Long-chain fatty acids	Food;Endogenous;Biological;Subcellular;Biofluid and excreta;Biological process;Nutrient;Energy storage;Energy source;Membrane stabilizer
Com_1107_neg	Vaccenic acid	C18H34O2	HMDB0003231	Organic compounds	Lipids and lipid-like molecules	Fatty Acyls	Fatty acids and conjugates	Long-chain fatty acids	Endogenous;Food;Biological;Tissue and substructures;Biofluid and excreta;Subcellular;Cell and elements;Biological process;Membrane stabilizer;Energy source;Energy storage;Nutrient;Surfactant;Emulsifier;Pharmaceutical industry
Com_514_neg	GLYCERATE	C3H6O4	HMDB0000148	Organic compounds	Organic acids and derivatives	Carboxylic acids and derivatives	Amino acids, peptides, and analogues	Glutamic acid and derivatives	Endogenous;Food;Biological;Organ and components;Tissue and substructures;Biofluid and excreta;Cell and elements;Subcellular;Biological process;Metabolite;Trace element;Molecular messenger;Food and nutrition;Pharmaceutical industry
Com_743_neg	3,4-DIHYDROXY-L-PHENYLALANINE	C9H11NO4	HMDB0000181	Organic compounds	Organic acids and derivatives	Carboxylic acids and derivatives	Amino acids, peptides, and analogues	Tyrosine and derivatives	Endogenous;Food;Environmental;Biological;Organ and components;Tissue and substructures;Biofluid and excreta;Subcellular;Cell and elements;Biological process;Neurotoxin;Environmental contaminant;Prodrug;Pharmaceutical industry
Com_695_neg	NALPHA-ACETYL-L-LYSINE	C8H16N2O3	HMDB0000446	Organic compounds	Organic acids and derivatives	Carboxylic acids and derivatives	Amino acids, peptides, and analogues	N-acyl-alpha amino acids	Endogenous;Subcellular;Biofluid and excreta
Com_575_neg	XANTHINE	C5H4N4O2	HMDB0000292	Organic compounds	Organoheterocyclic compounds	Imidazopyrimidines	Purines and purine derivatives	Xanthines	Endogenous;Food;Biological;Cell and elements;Tissue and substructures;Organ and components;Biofluid and excreta;Subcellular;Biological process;Pharmaceutical industry;Drug metabolite;Waste product;Metabolite
Com_586_neg	Orotic acid	C5H4N2O4	HMDB0000226	Organic compounds	Organoheterocyclic compounds	Diazines	Pyrimidines and pyrimidine derivatives	Pyrimidinecarboxylic acids	Endogenous;Food;Biological;Tissue and substructures;Organ and components;Biofluid and excreta;Subcellular;Biological process;Acidogen;Metabotoxin;Metabolite;Pharmaceutical industry
Com_1530_neg	Adenosine 3'-monophosphate	C10H14N5O7P	HMDB0003540	Organic compounds	Nucleosides, nucleotides, and analogues	Ribonucleoside 3'-phosphates	-	Ribonucleoside 3'-phosphates	Endogenous;Biological process
Com_1884_neg	1-palmitoyl-sn--glycero-3-phospho-D-myo-inositol	C25H49O12P	HMDB0061695	Organic compounds	Lipids and lipid-like molecules	Glycerophospholipids	Glycerophosphoinositols	1-acyl-sn-glycerol-3-phosphoinositols	Food;Endogenous;Biological;Tissue and substructures;Biofluid and excreta;Subcellular;Biological process;Energy storage;Energy source;Membrane stabilizer;Surfactant;Emulsifier;Food and nutrition
Com_1448_neg	9,10,13-TriHOME	C18H34O5	HMDB0004710	Organic compounds	Lipids and lipid-like molecules	Fatty Acyls	Fatty acids and conjugates	Long-chain fatty acids	Endogenous;Food;Biological;Biofluid and excreta;Cell and elements;Subcellular;Biological process;Surfactant;Emulsifier;Membrane stabilizer;Energy source;Energy storage;Nutrient
Com_1187_neg	9(S)-HODE	C18H32O3	HMDB0004670	Organic compounds	Lipids and lipid-like molecules	Fatty Acyls	Lineolic acids and derivatives	Lineolic acids and derivatives	Endogenous;Food;Biological;Tissue and substructures;Biofluid and excreta;Cell and elements;Subcellular;Biological process;Surfactant;Emulsifier;Pharmaceutical industry;Membrane stabilizer;Energy source;Energy storage;Nutrient;Molecular messenger
Com_545_neg	4-Methylbenzoate	C8H7O2-	HMDB0029635	Organic compounds	Benzenoids	Benzene and substituted derivatives	Benzoic acids and derivatives	Benzoic acids	Endogenous;Food;Biological;Biofluid and excreta;Subcellular;Cell and elements
Com_1432_neg	Corchorifatty acid F	C18H32O5	HMDB0035919	Organic compounds	Lipids and lipid-like molecules	Fatty Acyls	Lineolic acids and derivatives	Lineolic acids and derivatives	Endogenous;Food;Biological;Biofluid and excreta;Cell and elements;Subcellular;Biological process;Surfactant;Emulsifier;Nutrient;Membrane stabilizer;Energy source;Energy storage
Com_826_neg	3-Hydroxysebacic acid	C10H18O5	HMDB0000350	Organic compounds	Organic acids and derivatives	Hydroxy acids and derivatives	Medium-chain hydroxy acids and derivatives	Medium-chain hydroxy acids and derivatives	Endogenous
Com_632_neg	cis-Aconitate	C6H6O6	HMDB0000072	Organic compounds	Organic acids and derivatives	Carboxylic acids and derivatives	Tricarboxylic acids and derivatives	Tricarboxylic acids and derivatives	Endogenous;Food;Biological;Organ and components;Biofluid and excreta;Subcellular;Biological process
Com_1712_neg	1-palmitoyl-sn-glycerol 3-phosphate	C19H39O7P	HMDB0007853	Organic compounds	Lipids and lipid-like molecules	Glycerophospholipids	Glycerophosphates	1-acylglycerol-3-phosphates	Endogenous;Food;Biological;Biofluid and excreta;Tissue and substructures;Cell and elements;Subcellular;Biological process;Surfactant;Emulsifier;Food and nutrition;Energy source;Membrane stabilizer;Energy storage
Com_1181_neg	Sterculic acid	C19H34O2	HMDB0258495	Organic compounds	Lipids and lipid-like molecules	Fatty Acyls	Fatty acids and conjugates	Medium-chain fatty acids	-
Com_976_neg	N-Lauroylglycine	C14H27NO3	HMDB0013272	Organic compounds	Organic acids and derivatives	Carboxylic acids and derivatives	Amino acids, peptides, and analogues	N-acyl-alpha amino acids	Endogenous
Com_517_neg	o-Cresol	C7H8O	HMDB0002055	Organic compounds	Benzenoids	Phenols	Cresols	Ortho cresols	Food;Synthetic;Environmental;Biological;Parenteral;Enteral;Subcellular;Biofluid and excreta;Air pollutant;Environmental contaminant;Hazardous air pollutant;Food and nutrition
Com_797_neg	Jasmonic acid	C12H18O3	HMDB0032797	Organic compounds	Lipids and lipid-like molecules	Fatty Acyls	Lineolic acids and derivatives	Jasmonic acids	Endogenous;Food;Biological;Biofluid and excreta;Subcellular;Cell and elements;Biological process;Surfactant;Emulsifier;Nutrient;Energy storage;Energy source;Membrane stabilizer
Com_1565_neg	13,14-dihydro-PGF2alpha	C20H36O5	HMDB0244518	Organic compounds	Lipids and lipid-like molecules	Fatty Acyls	Eicosanoids	Prostaglandins and related compounds	-
Com_983_neg	Tetradecanedioic acid	C14H26O4	HMDB0000872	Organic compounds	Lipids and lipid-like molecules	Fatty Acyls	Fatty acids and conjugates	Long-chain fatty acids	Endogenous;Food;Biological;Subcellular;Biofluid and excreta;Biological process;Nutrient;Energy storage;Energy source;Membrane stabilizer
Com_928_neg	Glycerophosphoglycerol	C6H15O8P	HMDB0240316	Organic compounds	Organic acids and derivatives	Organic phosphoric acids and derivatives	Phosphate esters	Dialkyl phosphates	-
Com_859_neg	Myristic acid	C14H28O2	HMDB0000806	Organic compounds	Lipids and lipid-like molecules	Fatty Acyls	Fatty acids and conjugates	Long-chain fatty acids	Endogenous;Food;Biological;Tissue and substructures;Organ and components;Biofluid and excreta;Subcellular;Cell and elements;Biological process;Membrane stabilizer;Energy source;Energy storage;Nutrient;Food and nutrition;Surfactant;Emulsifier;Pharmaceutical industry
Com_913_neg	N-Undecanoylglycine	C13H25NO3	HMDB0013286	Organic compounds	Organic acids and derivatives	Carboxylic acids and derivatives	Amino acids, peptides, and analogues	N-acyl-alpha amino acids	Endogenous
Com_951_neg	Neopterin	C9H11N5O4	HMDB0000845	Organic compounds	Organoheterocyclic compounds	Pteridines and derivatives	Pterins and derivatives	Biopterins and derivatives	Endogenous;Food;Biological;Cell and elements;Organ and components;Biofluid and excreta;Subcellular;Biological process
Com_1183_neg	cis-coutaric acid	C13H12O8	HMDB0034620	Organic compounds	Phenylpropanoids and polyketides	Cinnamic acids and derivatives	Hydroxycinnamic acids and derivatives	Coumaric acid esters	Food;Biological;Subcellular;Cell and elements;Nutrient
Com_1485_neg	imidazoleacetic acid ribotide	C10H15N2O9P	HMDB0006032	Organic compounds	Nucleosides, nucleotides, and analogues	Purine nucleosides	-	Purine nucleosides	Endogenous
Com_683_neg	D-Glycerate 3-phosphate	C3H7O7P	HMDB0060180	Organic compounds	Organic oxygen compounds	Organooxygen compounds	Carbohydrates and carbohydrate conjugates	Sugar acids and derivatives	-
Com_559_neg	2-Oxoglutarate	C5H6O5	HMDB0000208	Organic compounds	Organic acids and derivatives	Keto acids and derivatives	Gamma-keto acids and derivatives	Gamma-keto acids and derivatives	Endogenous;Food;Biological;Tissue and substructures;Biofluid and excreta;Cell and elements;Subcellular;Biological process;Metabolite;Food and nutrition;Pharmaceutical industry
Com_1383_neg	Pregnenolone	C21H32O2	HMDB0000253	Organic compounds	Lipids and lipid-like molecules	Steroids and steroid derivatives	Pregnane steroids	Gluco/mineralocorticoids, progestogins and derivatives	Endogenous;Food;Biological;Tissue and substructures;Cell and elements;Organ and components;Biofluid and excreta;Subcellular;Biological process;Surfactant;Emulsifier;Membrane stabilizer;Energy source;Energy storage;Molecular messenger
Com_1335_neg	9(S)-HpODE	C18H32O4	HMDB0006940	Organic compounds	Lipids and lipid-like molecules	Fatty Acyls	Lineolic acids and derivatives	Lineolic acids and derivatives	Endogenous;Food;Biological;Biofluid and excreta;Cell and elements;Subcellular;Biological process;Surfactant;Emulsifier;Membrane stabilizer;Energy source;Energy storage;Nutrient
Com_1209_neg	Dehydroabietic acid	C20H28O2	HMDB0061925	Organic compounds	Lipids and lipid-like molecules	Prenol lipids	Diterpenoids	Diterpenoids	Food;Endogenous;Biological;Cell and elements;Biofluid and excreta;Subcellular;Biological process;Nutrient;Energy storage;Energy source;Membrane stabilizer
Com_861_neg	N-decanoylglycine	C12H23NO3	HMDB0013267	Organic compounds	Organic acids and derivatives	Carboxylic acids and derivatives	Amino acids, peptides, and analogues	N-acyl-alpha amino acids	Endogenous
Com_1046_neg	Tridecanoylglycine	C15H29NO3	HMDB0013317	Organic compounds	Organic acids and derivatives	Carboxylic acids and derivatives	Amino acids, peptides, and analogues	N-acyl-alpha amino acids	Endogenous
Com_1089_neg	Monooctyl phthalate	C16H22O4	HMDB0254869	Organic compounds	Benzenoids	Benzene and substituted derivatives	Benzoic acids and derivatives	Benzoic acid esters	-
Com_1474_neg	Docosatrienoic Acid	C22H38O2	HMDB0002823	Organic compounds	Lipids and lipid-like molecules	Fatty Acyls	Fatty acids and conjugates	Very long-chain fatty acids	Endogenous;Food;Biological;Tissue and substructures;Biofluid and excreta;Cell and elements;Subcellular;Biological process;Surfactant;Emulsifier;Membrane stabilizer;Energy source;Energy storage;Nutrient
Com_1608_neg	(5Z,8Z)-tetradecadienoylcarnitine	C21H37NO4	HMDB0240756	Organic compounds	Lipids and lipid-like molecules	Fatty Acyls	Fatty acid esters	Acyl carnitines	-
Com_1653_neg	N-oleoyl threonine	C22H41NO4	HMDB0241967	-	-	-	-	-	-
Com_1457_neg	Carnosic acid	C20H28O4	HMDB0002358	Organic compounds	Lipids and lipid-like molecules	Prenol lipids	Diterpenoids	Diterpenoids	Food;Biological;Biological process;Membrane stabilizer;Energy source;Energy storage;Nutrient;Drug;Surfactant;Emulsifier
Com_1358_neg	9,10-DiHOME	C18H34O4	HMDB0004704	Organic compounds	Lipids and lipid-like molecules	Fatty Acyls	Fatty acids and conjugates	Long-chain fatty acids	Endogenous;Food;Biological;Biofluid and excreta;Cell and elements;Subcellular;Biological process;Surfactant;Emulsifier;Membrane stabilizer;Energy source;Energy storage;Nutrient
Com_636_neg	Dimethyl adipate	C8H14O4	HMDB0041606	Organic compounds	Lipids and lipid-like molecules	Fatty Acyls	Fatty acid esters	Fatty acid methyl esters	Endogenous;Food;Biological;Biofluid and excreta;Subcellular;Cell and elements;Biological process;Surfactant;Emulsifier;Food and nutrition;Nutrient;Membrane stabilizer;Energy source;Energy storage
Com_618_neg	trans-2-p-Menthene-1,4-diol	C10H18O2	HMDB0040379	Organic compounds	Lipids and lipid-like molecules	Prenol lipids	Monoterpenoids	Menthane monoterpenoids	Food;Biological;Nutrient
Com_1710_neg	risperidone	C23H27FN4O2	HMDB0005020	Organic compounds	Organoheterocyclic compounds	Pyridopyrimidines	-	Pyridopyrimidines	-
Com_1081_neg	N6-(L-1,3-Dicarboxypropyl)-L-lysine	C11H20N2O6	HMDB0000279	Organic compounds	Organic acids and derivatives	Carboxylic acids and derivatives	Amino acids, peptides, and analogues	Glutamic acid and derivatives	Endogenous;Food;Biological;Tissue and substructures;Biofluid and excreta;Subcellular;Biological process;Metabotoxin;Acidogen;Pharmaceutical industry
Com_551_neg	4-Propylphenol	C9H12O	HMDB0032625	Organic compounds	Benzenoids	Benzene and substituted derivatives	Phenylpropanes	Phenylpropanes	Endogenous;Food;Food and nutrition
Com_675_neg	5-Hydroxyisourate	C5H4N4O4	HMDB0030097	Organic compounds	Organoheterocyclic compounds	Imidazopyrimidines	Purines and purine derivatives	Xanthines	Endogenous;Food;Biological;Subcellular;Cell and elements
Com_578_neg	Dehydro-1,8-cineole	C10H16O	HMDB0036085	Organic compounds	Organoheterocyclic compounds	Pyrans	-	Pyrans	Endogenous;Food;Biological;Cell and elements;Subcellular;Biological process;Surfactant;Emulsifier;Nutrient;Membrane stabilizer;Energy source;Energy storage
Com_1805_neg	LysoPE(0:0/18:0)	C23H48NO7P	HMDB0011129	Organic compounds	Lipids and lipid-like molecules	Glycerophospholipids	Glycerophosphoethanolamines	2-acyl-sn-glycero-3-phosphoethanolamines	Endogenous;Food;Biological;Tissue and substructures;Biofluid and excreta;Cell and elements;Subcellular;Biological process;Surfactant;Emulsifier;Food and nutrition;Membrane stabilizer;Energy source;Energy storage
Com_972_neg	Palmitic acid	C16H32O2	HMDB0000220	Organic compounds	Lipids and lipid-like molecules	Fatty Acyls	Fatty acids and conjugates	Long-chain fatty acids	Endogenous;Food;Synthetic;Biological;Organ and components;Tissue and substructures;Biofluid and excreta;Subcellular;Cell and elements;Biological process;Food and nutrition;Personal care products;Surfactant;Emulsifier;Membrane stabilizer;Energy source;Energy storage;Nutrient
Com_1220_neg	N-Acetyl-alpha-D-glucosamine 1-phosphate	C8H16NO9P	HMDB0001367	Organic compounds	Organic oxygen compounds	Organooxygen compounds	Carbohydrates and carbohydrate conjugates	N-acyl-alpha-hexosamines	Endogenous;Tissue and substructures;Biofluid and excreta;Subcellular;Biological process
Com_1831_neg	LysoPE(0:0/20:2(11Z,14Z))	C25H48NO7P	HMDB0011483	Organic compounds	Lipids and lipid-like molecules	Glycerophospholipids	Glycerophosphoethanolamines	2-acyl-sn-glycero-3-phosphoethanolamines	Food;Endogenous;Biological;Biofluid and excreta;Tissue and substructures;Cell and elements;Subcellular;Biological process;Surfactant;Emulsifier;Food and nutrition;Nutrient;Membrane stabilizer;Energy source;Energy storage
Com_992_neg	Biotin sulfoxide	C10H16N2O4S	HMDB0249229	Organic compounds	Organoheterocyclic compounds	Biotin and derivatives	-	Biotin and derivatives	-
Com_1829_neg	LysoPE(0:0/20:3(5Z,8Z,11Z))	C25H46NO7P	HMDB0011485	Organic compounds	Lipids and lipid-like molecules	Glycerophospholipids	Glycerophosphoethanolamines	2-acyl-sn-glycero-3-phosphoethanolamines	Food;Endogenous;Biological;Biofluid and excreta;Tissue and substructures;Cell and elements;Subcellular;Biological process;Surfactant;Emulsifier;Food and nutrition;Nutrient;Membrane stabilizer;Energy source;Energy storage
Com_1319_neg	gamma-Glutamyltyrosine	C14H18N2O6	HMDB0011741	Organic compounds	Organic acids and derivatives	Carboxylic acids and derivatives	Amino acids, peptides, and analogues	Tyrosine and derivatives	Endogenous;Food;Biological
Com_1145_neg	Sedoheptulose 7-phosphate	C7H15O10P	HMDB0258206	Organic compounds	Organic oxygen compounds	Organooxygen compounds	Carbohydrates and carbohydrate conjugates	Monosaccharide phosphates	-
Com_1245_neg	2-Monomyristin	C17H34O4	HMDB0011530	Organic compounds	Lipids and lipid-like molecules	Glycerolipids	Monoradylglycerols	2-monoacylglycerols	Endogenous;Food;Biological;Tissue and substructures;Cell and elements;Subcellular;Biological process;Emulsifier;Surfactant;Energy source;Membrane stabilizer;Energy storage
Com_839_neg	Glycyl-L-phenylalanine	C11H14N2O3	HMDB0028848	Organic compounds	Organic acids and derivatives	Carboxylic acids and derivatives	Amino acids, peptides, and analogues	Dipeptides	Endogenous
Com_821_neg	(3R)-3-Hydroxydodecanoic acid	C12H24O3	HMDB0010728	Organic compounds	Organic acids and derivatives	Hydroxy acids and derivatives	Medium-chain hydroxy acids and derivatives	Medium-chain hydroxy acids and derivatives	Endogenous;Food;Cell and elements;Subcellular;Biological process;Surfactant;Emulsifier;Pharmaceutical industry;Membrane stabilizer;Energy source;Energy storage
Com_554_neg	Gabaculine	C7H9NO2	HMDB0251519	Organic compounds	Organic acids and derivatives	Carboxylic acids and derivatives	Amino acids, peptides, and analogues	Gamma amino acids and derivatives	-
Com_1248_neg	Nicotianamine	C12H21N3O6	HMDB0255025	Organic compounds	Organic acids and derivatives	Carboxylic acids and derivatives	Amino acids, peptides, and analogues	Alpha amino acids	-
Com_1475_neg	NMNH	C11H17N2O8P	HMDB0304437	Organic compounds	Nucleosides, nucleotides, and analogues	Pyridine nucleotides	Nicotinamide nucleotides	Nicotinamide nucleotides	-
Com_1637_neg	7-Methylguanosine 5'-phosphate	C11H17N5O8P+	HMDB0059612	Organic compounds	Organic acids and derivatives	Carboxylic acids and derivatives	Dicarboxylic acids and derivatives	Dicarboxylic acids and derivatives	-
Com_1116_neg	2-phenylethyl beta-D-glucopyranoside	C14H20O6	HMDB0029819	Organic compounds	Organic oxygen compounds	Organooxygen compounds	Carbohydrates and carbohydrate conjugates	O-glycosyl compounds	Food;Biological;Subcellular;Cell and elements;Nutrient
Com_352_neg	Moracin N	C19H18O4	HMDB0041298	Organic compounds	Phenylpropanoids and polyketides	2-arylbenzofuran flavonoids	-	2-arylbenzofuran flavonoids	Food;Biological;Nutrient
Com_495_neg	Ilexgenin A	C30H46O6	HMDB0253399	Organic compounds	Lipids and lipid-like molecules	Prenol lipids	Triterpenoids	Triterpenoids	-
Com_246_neg	Tubercidin	C11H14N4O4	HMDB0259318	Organic compounds	Nucleosides, nucleotides, and analogues	Pyrrolopyrimidine nucleosides and nucleotides	-	Pyrrolopyrimidine nucleosides and nucleotides	-
Com_52_neg	2-Aminobenzenesulfonic acid	C6H7NO3S	HMDB0304940	Organic compounds	Benzenoids	Benzene and substituted derivatives	Benzenesulfonic acids and derivatives	Benzenesulfonic acids and derivatives	-
Com_282_neg	H-Val-Tyr-OH	C14H20N2O4	HMDB0029139	Organic compounds	Organic acids and derivatives	Carboxylic acids and derivatives	Amino acids, peptides, and analogues	Dipeptides	Endogenous
Com_277_neg	Costunolide	C15H20O2	HMDB0036688	Organic compounds	Lipids and lipid-like molecules	Prenol lipids	Terpene lactones	Germacranolides and derivatives	Endogenous;Food;Biological;Biological process;Surfactant;Emulsifier;Pharmaceutical industry;Nutrient;Energy storage;Energy source;Membrane stabilizer
Com_212_neg	Biotin	C10H16N2O3S	HMDB0000030	Organic compounds	Organoheterocyclic compounds	Biotin and derivatives	-	Biotin and derivatives	Food;Synthetic;Biological;Tissue and substructures;Organ and components;Biofluid and excreta;Subcellular;Cell and elements;Biological process;Personal care products;Food and nutrition;Pharmaceutical industry;Essential vitamin
Com_164_neg	Ethyl glucuronide	C8H14O7	HMDB0010325	Organic compounds	Organic oxygen compounds	Organooxygen compounds	Carbohydrates and carbohydrate conjugates	O-glucuronides	Endogenous;Organ and components;Subcellular;Biofluid and excreta;Drug metabolite;Waste product
Com_51_neg	L-Prolylglycine	C7H12N2O3	HMDB0011178	Organic compounds	Organic acids and derivatives	Carboxylic acids and derivatives	Amino acids, peptides, and analogues	Dipeptides	Endogenous
Com_137_neg	L-Alanyl-L-leucine	C9H18N2O3	HMDB0028691	Organic compounds	Organic acids and derivatives	Carboxylic acids and derivatives	Amino acids, peptides, and analogues	Peptides	Endogenous
Com_442_neg	N-Feruloylserotonin	C20H20N2O4	HMDB0032759	Organic compounds	Organoheterocyclic compounds	Indoles and derivatives	Tryptamines and derivatives	N-acylserotonins	Food;Biological;Nutrient
Com_124_neg	Safranal	C10H14O	HMDB0036061	Organic compounds	Organic oxygen compounds	Organic oxides	-	Organic oxides	Endogenous;Food;Biological;Cell and elements;Subcellular;Biological process;Surfactant;Emulsifier;Food and nutrition;Pharmaceutical industry;Nutrient;Energy storage;Energy source;Membrane stabilizer
Com_198_neg	Glycyl-L-tyrosine	C11H14N2O4	HMDB0028853	Organic compounds	Organic acids and derivatives	Carboxylic acids and derivatives	Amino acids, peptides, and analogues	Peptides	Endogenous
Com_99_neg	N-Acetylglutamine	C7H12N2O4	HMDB0006029	Organic compounds	Organic acids and derivatives	Carboxylic acids and derivatives	Amino acids, peptides, and analogues	Glutamine and derivatives	Endogenous
Com_502_neg	Glycolithocholic acid 3-sulfate	C26H43NO7S	HMDB0002639	Organic compounds	Lipids and lipid-like molecules	Steroids and steroid derivatives	Bile acids, alcohols and derivatives	Glycinated bile acids and derivatives	Endogenous;Food;Biological;Biological process;Surfactant;Emulsifier;Membrane stabilizer;Energy source;Energy storage;Molecular messenger
Com_59_neg	1H-Indole-3-acetamide	C10H10N2O	HMDB0029739	Organic compounds	Organoheterocyclic compounds	Indoles and derivatives	Indoles	3-alkylindoles	Endogenous;Food;Biological;Subcellular;Cell and elements;Pharmaceutical industry
Com_50_neg	N-Carbamylglutamate	C6H10N2O5	HMDB0015673	Organic compounds	Organic acids and derivatives	Carboxylic acids and derivatives	Amino acids, peptides, and analogues	Glutamic acid and derivatives	-
Com_241_neg	4-Thiouridine	C9H12N2O5S	HMDB0246588	Organic compounds	Nucleosides, nucleotides, and analogues	Pyrimidine nucleosides	-	Pyrimidine nucleosides	-
Com_463_neg	lithocholic acid	C24H40O3	HMDB0000761	Organic compounds	Lipids and lipid-like molecules	Steroids and steroid derivatives	Bile acids, alcohols and derivatives	Monohydroxy bile acids, alcohols and derivatives	Endogenous;Food;Biological;Cell and elements;Tissue and substructures;Subcellular;Biofluid and excreta;Organ and components;Biological process;Surfactant;Emulsifier;Membrane stabilizer;Energy source;Energy storage;Oncometabolite;Molecular messenger
Com_187_neg	Melatonine	C13H16N2O2	HMDB0001389	Organic compounds	Organoheterocyclic compounds	Indoles and derivatives	Indoles	3-alkylindoles	Endogenous;Food;Biological;Organ and components;Cell and elements;Tissue and substructures;Biofluid and excreta;Subcellular;Biological process;Free radical scavenger;Antioxidant;Modulator;Molecular messenger;Pharmaceutical industry
Com_89_neg	Undecylenic acid	C11H20O2	HMDB0033724	Organic compounds	Lipids and lipid-like molecules	Fatty Acyls	Fatty acids and conjugates	Medium-chain fatty acids	Endogenous;Food;Biological;Biofluid and excreta;Cell and elements;Subcellular;Biological process;Surfactant;Emulsifier;Food and nutrition;Nutrient;Membrane stabilizer;Energy source;Energy storage
Com_974_neg	5-Methylcytidine	C10H15N3O5	HMDB0000982	Organic compounds	Nucleosides, nucleotides, and analogues	Pyrimidine nucleosides	-	Pyrimidine nucleosides	Endogenous;Subcellular;Biofluid and excreta
Com_741_neg	L-alpha-Amino-1H-pyrrole-1-hexanoic acid	C10H16N2O2	HMDB0040551	Organic compounds	Organic acids and derivatives	Carboxylic acids and derivatives	Amino acids, peptides, and analogues	Alpha amino acids	Food;Biological;Subcellular;Cell and elements;Nutrient
Com_827_neg	(4-Amino-2-methylpyrimidin-5-YL)methyl dihydrogen phosphate	C6H10N3O4P	HMDB0243613	Organic compounds	Organoheterocyclic compounds	Diazines	Pyrimidines and pyrimidine derivatives	Aminopyrimidines and derivatives	-
Com_1200_neg	D-4'-Phosphopantothenate	C9H18NO8P	HMDB0001016	Organic compounds	Organic acids and derivatives	Carboxylic acids and derivatives	Amino acids, peptides, and analogues	Beta amino acids and derivatives	Endogenous;Food;Biological;Subcellular;Biological process
Com_1057_neg	5alpha-Androst-1-en-3-one	C19H28O	HMDB0246873	Organic compounds	Lipids and lipid-like molecules	Steroids and steroid derivatives	Androstane steroids	Androgens and derivatives	-
Com_1003_neg	Jacquinelin	C15H18O4	HMDB0302021	Organic compounds	Organoheterocyclic compounds	Lactones	Gamma butyrolactones	Gamma butyrolactones	-
Com_1923_neg	PE(18:1(9Z)/16:0)	C39H76NO8P	HMDB0009055	Organic compounds	Lipids and lipid-like molecules	Glycerophospholipids	Glycerophosphoethanolamines	Phosphatidylethanolamines	Endogenous;Food;Biological;System;Biofluid and excreta;Tissue and substructures;Organ and components;Cell and elements;Subcellular;Biological process;Surfactant;Emulsifier;Food and nutrition;Energy source;Membrane stabilizer;Energy storage
Com_1753_neg	LysoPA(0:0/18:1(9Z))	C21H41O7P	HMDB0007851	Organic compounds	Lipids and lipid-like molecules	Glycerophospholipids	Glycerophosphates	2-acylglycerol-3-phosphates	Endogenous;Food;Biological;Biofluid and excreta;Tissue and substructures;Cell and elements;Subcellular;Biological process;Surfactant;Emulsifier;Food and nutrition;Energy source;Membrane stabilizer;Energy storage
Com_1798_neg	LysoPE(18:3(6Z,9Z,12Z)/0:0)	C23H42NO7P	HMDB0011508	Organic compounds	Lipids and lipid-like molecules	Glycerophospholipids	Glycerophosphoethanolamines	1-acyl-sn-glycero-3-phosphoethanolamines	Food;Endogenous;Biological;Biofluid and excreta;Tissue and substructures;Cell and elements;Subcellular;Biological process;Surfactant;Emulsifier;Food and nutrition;Nutrient;Membrane stabilizer;Energy source;Energy storage
Com_1721_neg	N-Docosahexaenoyl Serine	C25H37NO4	HMDB0242021	Organic compounds	Organic acids and derivatives	Carboxylic acids and derivatives	Amino acids, peptides, and analogues	N-acyl-alpha amino acids	-
Com_1164_neg	3-Hydroxy-4-(4-hydroxyphenyl)-1H,3H-naphtho[1,8-cd]pyran-1-one	C18H12O4	HMDB0039405	Organic compounds	Benzenoids	Naphthalenes	Phenylnaphthalenes	Phenylnaphthalenes	Food;Biological;Nutrient
Com_516_neg	3-Mercapto-2-butanol	C4H10OS	HMDB0040185	Organic compounds	Organic oxygen compounds	Organooxygen compounds	Alcohols and polyols	Secondary alcohols	Food;Subcellular;Cell and elements;Food and nutrition;Nutrient
Com_1582_neg	10S,17S-DiHDoHE	C22H32O4	HMDB0244278	Organic compounds	Lipids and lipid-like molecules	Fatty Acyls	Fatty acids and conjugates	Very long-chain fatty acids	-
Com_941_neg	Deoxyinosine	C10H12N4O4	HMDB0000071	Organic compounds	Nucleosides, nucleotides, and analogues	Purine nucleosides	Purine 2'-deoxyribonucleosides	Purine 2'-deoxyribonucleosides	Endogenous;Food;Biological;Tissue and substructures;Biofluid and excreta;Subcellular;Cell and elements;Biological process;Pharmaceutical industry
Com_534_neg	2,5-Dimethyl-3-mercaptotetrahydrofuran	C6H12OS	HMDB0032237	Organic compounds	Organoheterocyclic compounds	Tetrahydrofurans	-	Tetrahydrofurans	Endogenous;Food;Subcellular;Cell and elements
Com_1105_neg	(+)-Aspidospermidine	C19H26N2	HMDB0030360	Organic compounds	Lipids and lipid-like molecules	Prenol lipids	Diterpenoids	Acyclic diterpenoids	Endogenous;Food
Com_1384_neg	9,10-Dihydroxystearic acid	C18H36O4	HMDB0302281	Organic compounds	Lipids and lipid-like molecules	Fatty Acyls	Fatty acids and conjugates	Long-chain fatty acids	-
Com_1660_neg	N-Lauroyl Tryptophan	C23H34N2O3	HMDB0242042	Organic compounds	Organic acids and derivatives	Carboxylic acids and derivatives	Amino acids, peptides, and analogues	N-acyl-alpha amino acids	-
Com_966_neg	N-(4-Amino-5-methoxy-2-methylphenyl)benzamide	C15H16N2O2	HMDB0247695	Organic compounds	Benzenoids	Benzene and substituted derivatives	Anilides	Benzanilides	-
Com_1504_neg	Stearoylglycine	C20H39NO3	HMDB0013308	Organic compounds	Organic acids and derivatives	Carboxylic acids and derivatives	Amino acids, peptides, and analogues	N-acyl-alpha amino acids	Endogenous
Com_986_neg	3-Bromotyrosine	C9H10BrNO3	HMDB0005874	Organic compounds	Organic acids and derivatives	Carboxylic acids and derivatives	Amino acids, peptides, and analogues	Tyrosine and derivatives	Endogenous
Com_1780_neg	1-(11Z,14Z-eicosadienoyl)-glycero-3-phosphate	C23H43O7P	HMDB0062303	Organic compounds	Lipids and lipid-like molecules	Glycerophospholipids	Glycerophosphates	1-acylglycerol-3-phosphates	Food;Endogenous;Biological;Biofluid and excreta;Subcellular;Biological process;Energy storage;Energy source;Membrane stabilizer;Surfactant;Emulsifier;Food and nutrition
Com_1777_neg	LysoPA(20:3(8Z,11Z,14Z)/0:0)	C23H41O7P	HMDB0114759	Organic compounds	Lipids and lipid-like molecules	Glycerophospholipids	Glycerophosphates	1-acylglycerol-3-phosphates	Food;Endogenous;Biological;Biofluid and excreta;Subcellular;Biological process;Energy storage;Energy source;Membrane stabilizer;Surfactant;Emulsifier;Food and nutrition
Com_1076_neg	Indeno[1,2,3-cd]pyrene	C22H12	HMDB0253452	Organic compounds	Benzenoids	Pyrenes	-	Pyrenes	-
Com_746_neg	4-Methyldibenzothiophene	C13H10S	HMDB0040164	Organic compounds	Organoheterocyclic compounds	Benzothiophenes	Dibenzothiophenes	Dibenzothiophenes	Food;Nutrient
Com_1784_neg	Adenylosuccinic acid	C14H18N5O11P	HMDB0248010	Organic compounds	Nucleosides, nucleotides, and analogues	Purine nucleotides	Purine ribonucleotides	Purine ribonucleoside monophosphates	-
Com_1667_neg	Latanoprost acid	C23H34O5	HMDB0253988	Organic compounds	Lipids and lipid-like molecules	Fatty Acyls	Eicosanoids	Prostaglandins and related compounds	-
Com_881_neg	N-Acetyl-S-(2-carbamoylethyl)-L-cysteine	C8H14N2O4S	HMDB0247489	Organic compounds	Organic acids and derivatives	Carboxylic acids and derivatives	Amino acids, peptides, and analogues	N-acyl-alpha amino acids	-
Com_1692_neg	N-Palmitoyl phenylalanine	C25H41NO3	HMDB0062339	Organic compounds	Organic acids and derivatives	Carboxylic acids and derivatives	Amino acids, peptides, and analogues	Phenylalanine and derivatives	-
Com_755_neg	3-ethylphenyl Sulfate	C8H10O4S	HMDB0062721	Organic compounds	Organic acids and derivatives	Organic sulfuric acids and derivatives	Arylsulfates	Phenylsulfates	Endogenous
Com_783_neg	2'',6''-O-Diacetyloninin	C9H12N4O2	HMDB0302015	Organic compounds	Organoheterocyclic compounds	Pteridines and derivatives	-	Pteridines and derivatives	-
Com_1390_neg	5-(8-Pentadecenyl)-1,3-benzenediol	C21H34O2	HMDB0030983	Organic compounds	Benzenoids	Phenols	Benzenediols	Resorcinols	Endogenous;Food;Biological
Com_1539_neg	3b,15b,17a-Trihydroxy-pregnenone	C21H32O4	HMDB0000353	Organic compounds	Lipids and lipid-like molecules	Fatty Acyls	Fatty acids and conjugates	Hydroxy fatty acids	Endogenous;Food;Biological;Biological process;Membrane stabilizer;Energy source;Energy storage;Molecular messenger;Surfactant;Emulsifier
Com_1766_neg	N-Arachidonoyl Phenylalanine	C29H41NO3	HMDB0242001	Organic compounds	Organic acids and derivatives	Carboxylic acids and derivatives	Amino acids, peptides, and analogues	Phenylalanine and derivatives	-
Com_547_neg	N-Acetylarylamine	C8H9NO	HMDB0001250	Organic compounds	Benzenoids	Benzene and substituted derivatives	-	Benzene and substituted derivatives	Endogenous
Com_1742_neg	3,5-Dihydroxyergosta-7,22-dien-6-one	C28H44O3	HMDB0031953	Organic compounds	Lipids and lipid-like molecules	Steroids and steroid derivatives	Ergostane steroids	Ergosterols and derivatives	Endogenous;Food;Biological;Biological process;Surfactant;Emulsifier;Membrane stabilizer;Energy source;Energy storage;Molecular messenger
Com_1729_neg	CPA(18:1(11Z)/0:0)	C21H39O6P	HMDB0007005	Organic compounds	Lipids and lipid-like molecules	Glycerophospholipids	Glycerophosphates	1-acyl-sn-glycerol-2,3-cyclic-phosphates	Endogenous;Food;Biological;Biofluid and excreta;Tissue and substructures;Cell and elements;Subcellular;Biological process;Surfactant;Emulsifier;Food and nutrition;Energy source;Membrane stabilizer;Energy storage
Com_668_neg	5-Pentyl-3h-furan-2-one	C11H18O2	HMDB0032463	Organic compounds	Organoheterocyclic compounds	Tetrahydrofurans	-	Tetrahydrofurans	Endogenous;Food
Com_1514_neg	Oxyphencyclimine	C20H28N2O3	HMDB0014527	Organic compounds	Organoheterocyclic compounds	Diazines	Pyrimidines and pyrimidine derivatives	Hydropyrimidines	-
Com_1428_neg	N-Palmitoyl Alanine	C19H37NO3	HMDB0241919	-	-	-	-	-	-
Com_1986_neg	PE(22:6(4Z,7Z,10Z,13Z,16Z,19Z)/18:0)	C45H78NO8P	HMDB0009684	Organic compounds	Lipids and lipid-like molecules	Glycerophospholipids	Glycerophosphoethanolamines	Phosphatidylethanolamines	Endogenous;Food;Biological;System;Biofluid and excreta;Tissue and substructures;Organ and components;Cell and elements;Subcellular;Biological process;Surfactant;Emulsifier;Food and nutrition;Energy source;Membrane stabilizer;Energy storage
Com_573_neg	Ethyl benzoate	C9H10O2	HMDB0033967	Organic compounds	Benzenoids	Benzene and substituted derivatives	Benzoic acids and derivatives	Benzoic acid esters	Food;Biological;Laboratory chemical;Food and nutrition;Nutrient
Com_1606_neg	Tryptophan 2-C-mannoside	C17H22N2O7	HMDB0240296	Organic compounds	Organoheterocyclic compounds	Indoles and derivatives	Indolyl carboxylic acids and derivatives	Indolyl carboxylic acids and derivatives	-
Com_1756_neg	LysoPA(0:0/18:0)	C21H43O7P	HMDB0007850	Organic compounds	Lipids and lipid-like molecules	Glycerophospholipids	Glycerophosphates	2-acylglycerol-3-phosphates	Endogenous;Food;Biological;Biofluid and excreta;Tissue and substructures;Cell and elements;Subcellular;Biological process;Surfactant;Emulsifier;Food and nutrition;Energy source;Membrane stabilizer;Energy storage
Com_1412_neg	Bis(2-ethylhexyl) hydrogen phosphate	C16H35O4P	HMDB0249242	Organic compounds	Organic acids and derivatives	Organic phosphoric acids and derivatives	Phosphate esters	Dialkyl phosphates	-
Com_1833_neg	LysoPE(0:0/20:1(11Z))	C25H50NO7P	HMDB0011482	Organic compounds	Lipids and lipid-like molecules	Glycerophospholipids	Glycerophosphoethanolamines	2-acyl-sn-glycero-3-phosphoethanolamines	Food;Endogenous;Biological;Biofluid and excreta;Tissue and substructures;Cell and elements;Subcellular;Biological process;Surfactant;Emulsifier;Food and nutrition;Nutrient;Membrane stabilizer;Energy source;Energy storage
Com_1837_neg	LysoPE(0:0/20:0)	C25H52NO7P	HMDB0011481	Organic compounds	Lipids and lipid-like molecules	Glycerophospholipids	Glycerophosphoethanolamines	2-acyl-sn-glycero-3-phosphoethanolamines	Food;Endogenous;Biological;Biofluid and excreta;Tissue and substructures;Cell and elements;Subcellular;Biological process;Surfactant;Emulsifier;Food and nutrition;Nutrient;Membrane stabilizer;Energy source;Energy storage
Com_1868_neg	1-Nonadecanoyl-glycero-3-phosphoserine	C25H50NO9P	HMDB0243972	Organic compounds	Lipids and lipid-like molecules	Glycerophospholipids	Glycerophosphoserines	1-acyl-glycerol-3-phosphoserines	-
Com_1638_neg	4R-Hydroxy solifenacin	C23H26N2O3	HMDB0061127	Organic compounds	Organoheterocyclic compounds	Tetrahydroisoquinolines	1-phenyltetrahydroisoquinolines	1-phenyltetrahydroisoquinolines	Endogenous;Organ and components;Subcellular;Biofluid and excreta;Drug metabolite;Waste product
Com_841_neg	3-Hexylsalicylic acid	C13H18O3	HMDB0245879	Organic compounds	Benzenoids	Benzene and substituted derivatives	Benzoic acids and derivatives	Salicylic acids	-
Com_1670_neg	N-Arachidonoyl Serine	C23H37NO4	HMDB0242003	Organic compounds	Organic acids and derivatives	Carboxylic acids and derivatives	Amino acids, peptides, and analogues	N-acyl-alpha amino acids	-
Com_1713_neg	N-Linoleoyl Methionine	C23H41NO3S	HMDB0241981	Organic compounds	Organic acids and derivatives	Carboxylic acids and derivatives	Amino acids, peptides, and analogues	Methionine and derivatives	-
Com_1074_neg	Dihydroferulic acid 4-O-sulfate	C10H12O7S	HMDB0041724	Organic compounds	Organic acids and derivatives	Organic sulfuric acids and derivatives	Arylsulfates	Phenylsulfates	Endogenous;Food;Biofluid and excreta;Subcellular;Cell and elements;Nutrient
Com_1085_neg	1-[(5-Chloro-1H-indol-2-yl)carbonyl]-4-methylpiperazine	C14H16ClN3O	HMDB0253737	Organic compounds	Organoheterocyclic compounds	Indoles and derivatives	Indolecarboxylic acids and derivatives	Indolecarboxamides and derivatives	-
Com_1873_neg	LysoPC(18:1(11Z)/0:0)	C26H52NO7P	HMDB0010385	Organic compounds	Lipids and lipid-like molecules	Glycerophospholipids	Glycerophosphocholines	1-acyl-sn-glycero-3-phosphocholines	Endogenous;Food;Biological;Tissue and substructures;Biofluid and excreta;Cell and elements;Subcellular;Biological process;Surfactant;Emulsifier;Food and nutrition;Energy source;Membrane stabilizer;Energy storage
Com_914_neg	2-Deoxy-D-glucopyranose 6-phosphate	C6H13O8P	HMDB0245098	Organic compounds	Organic oxygen compounds	Organooxygen compounds	Carbohydrates and carbohydrate conjugates	Hexose phosphates	-
Com_793_neg	2-Methoxy-3-(4-methoxyphenyl)propanoic acid	C11H14O4	HMDB0039428	Organic compounds	Phenylpropanoids and polyketides	Phenylpropanoic acids	-	Phenylpropanoic acids	Food;Biological;Subcellular;Cell and elements;Nutrient
Com_1419_neg	Galactosylhydroxylysine	C12H24N2O8	HMDB0000600	Organic compounds	Organic acids and derivatives	Carboxylic acids and derivatives	Amino acids, peptides, and analogues	Glycosyl-amino acids	Endogenous;Food;Subcellular;Biofluid and excreta
Com_764_neg	4-Methylcatechol 1-sulfate	C7H8O5S	HMDB0240459	Organic compounds	Organic acids and derivatives	Organic sulfuric acids and derivatives	Arylsulfates	Phenylsulfates	-
Com_1785_neg	4-Hydroxynonenal glutathione	C19H33N3O8S	HMDB0240578	Organic compounds	Organic acids and derivatives	Carboxylic acids and derivatives	Amino acids, peptides, and analogues	Oligopeptides	-
Com_1767_neg	1-nonadecanoyl-glycero-3-phosphate	C22H45O7P	HMDB0062322	Organic compounds	Lipids and lipid-like molecules	Glycerophospholipids	Glycerophosphates	1-acylglycerol-3-phosphates	Food;Endogenous;Biological;Biofluid and excreta;Subcellular;Biological process;Energy storage;Energy source;Membrane stabilizer;Surfactant;Emulsifier;Food and nutrition
Com_936_neg	Dihydroxyphenylacetic acid sulfate	C8H8O7S	HMDB0304904	-	-	-	-	-	-
Com_592_neg	2-Methyl-4-propyl-1,3-oxathiane	C8H16OS	HMDB0031572	Organic compounds	Organoheterocyclic compounds	Oxathianes	-	Oxathianes	Endogenous;Food;Biological
Com_1661_neg	N-Palmitoyl Methionine	C21H41NO3S	HMDB0241930	Organic compounds	Organic acids and derivatives	Carboxylic acids and derivatives	Amino acids, peptides, and analogues	Methionine and derivatives	-
Com_889_neg	Coumestan	C15H8O3	HMDB0250498	Organic compounds	Phenylpropanoids and polyketides	Isoflavonoids	Coumestans	Coumestans	-
Com_571_neg	1,6-Hexanedithiol	C6H14S2	HMDB0031709	Organic compounds	Organosulfur compounds	Thiols	Alkylthiols	Alkylthiols	Endogenous;Food;Food and nutrition
Com_1318_neg	Dibutyl sulfosuccinate	C12H22O7S	HMDB0242124	Organic compounds	Lipids and lipid-like molecules	Fatty Acyls	Fatty acid esters	Fatty acid esters	-
Com_883_neg	S-4-Hydroxymephenytoin	C12H14N2O3	HMDB0013894	Organic compounds	Organoheterocyclic compounds	Azolidines	Imidazolidines	Phenylhydantoins	Endogenous;Organ and components;Cell and elements;Biofluid and excreta;Pharmaceutical industry;Drug metabolite;Waste product
Com_1058_neg	5alpha-Androst-16-en-3-one	C19H28O	HMDB0034406	Organic compounds	Lipids and lipid-like molecules	Steroids and steroid derivatives	Androstane steroids	Androgens and derivatives	Endogenous;Food;Biological;Biological process;Surfactant;Emulsifier;Nutrient;Membrane stabilizer;Energy source;Energy storage;Molecular messenger
Com_1101_neg	1-Phenethyl-N-phenylpiperidin-4-amine	C19H24N2	HMDB0245612	Organic compounds	Benzenoids	Benzene and substituted derivatives	Phenethylamines	Phenethylamines	-
Com_569_neg	2,4,6-Trimethyl-1,3,5-dioxathiane	C6H12O2S	HMDB0039653	Organic compounds	Organoheterocyclic compounds	Dioxathiolanes	-	Dioxathiolanes	Food;Subcellular;Cell and elements;Nutrient
Com_1771_neg	LysoPA(20:5(5Z,8Z,11Z,14Z,17Z)/0:0)	C23H37O7P	HMDB0114748	Organic compounds	Lipids and lipid-like molecules	Glycerophospholipids	Glycerophosphates	1-acylglycerol-3-phosphates	Food;Endogenous;Biological;Biofluid and excreta;Subcellular;Biological process;Energy storage;Energy source;Membrane stabilizer;Surfactant;Emulsifier;Food and nutrition
Com_1564_neg	Dopexamine	C22H32N2O2	HMDB0041882	Organic compounds	Benzenoids	Phenols	Benzenediols	Catecholamines and derivatives	-
Com_1087_neg	Tyrosyl-Proline	C14H18N2O4	HMDB0029113	Organic compounds	Organic acids and derivatives	Carboxylic acids and derivatives	Amino acids, peptides, and analogues	Dipeptides	Endogenous
Com_712_neg	2,4-Thiazolidinedicarboxylic acid, 2-methyl-	C6H9NO4S	HMDB0244750	Organic compounds	Organic acids and derivatives	Carboxylic acids and derivatives	Amino acids, peptides, and analogues	Alpha amino acids and derivatives	-
Com_750_neg	4-Vinylphenol sulfate	C8H8O4S	HMDB0062775	Organic compounds	Organic acids and derivatives	Organic sulfuric acids and derivatives	Arylsulfates	Phenylsulfates	Endogenous
Com_544_neg	Ethyl 2-mercaptopropionate	C5H10O2S	HMDB0031521	Organic compounds	Organic acids and derivatives	Carboxylic acids and derivatives	Carboxylic acid derivatives	Carboxylic acid esters	Endogenous;Food;Subcellular;Cell and elements
Com_766_neg	3,5,6-Trihydroxy-5-(hydroxymethyl)-2-methoxy-2-cyclohexen-1-one	C8H12O6	HMDB0041031	Organic compounds	Organic oxygen compounds	Organooxygen compounds	Carbonyl compounds	Cyclohexenones	Food;Biological;Subcellular;Cell and elements;Nutrient
Com_1666_neg	Oleoyltaurine	C20H39NO4S	HMDB0242113	Organic compounds	Lipids and lipid-like molecules	Fatty Acyls	Fatty amides	N-acyl amines	-
Com_1399_neg	2,3-Thioepoxy Madol	C20H32OS	HMDB0253075	Organic compounds	Lipids and lipid-like molecules	Steroids and steroid derivatives	Estrane steroids	Estrane steroids	-
Com_598_neg	Chloral hydrate	C2H3Cl3O2	HMDB0060451	Organic compounds	Organohalogen compounds	Halohydrins	Chlorohydrins	Chlorohydrins	-
Com_1662_neg	5,6-Dihydroxyprostaglandin F1a	C20H36O7	HMDB0012109	Organic compounds	Lipids and lipid-like molecules	Fatty Acyls	Eicosanoids	Prostaglandins and related compounds	Endogenous;Food;Biological;Biofluid and excreta;Cell and elements;Subcellular;Biological process;Surfactant;Emulsifier;Membrane stabilizer;Energy source;Energy storage;Nutrient;Inflammatory;Modulator
Com_651_neg	2,5-Dimethyl-1,4-dithiane-2,5-diol	C6H12O2S2	HMDB0033556	Organic compounds	Organoheterocyclic compounds	Dithianes	-	Dithianes	Food;Subcellular;Cell and elements;Food and nutrition;Nutrient
Com_1326_neg	20-Dihydrodydrogesterone	C23H34	HMDB0060729	Organic compounds	Phenylpropanoids and polyketides	Phenylpropanoic acids	-	Phenylpropanoic acids	Endogenous;Food;Biological;Cell and elements;Tissue and substructures;Organ and components;Subcellular;Biofluid and excreta;Biological process;Drug metabolite;Waste product;Energy storage;Energy source;Membrane stabilizer;Molecular messenger
Com_555_neg	Santene hydrate	C9H16O	HMDB0037001	Organic compounds	Lipids and lipid-like molecules	Prenol lipids	Monoterpenoids	Bicyclic monoterpenoids	Endogenous;Food;Biological;Biological process;Surfactant;Emulsifier;Food and nutrition;Nutrient;Membrane stabilizer;Energy source;Energy storage
Com_1391_neg	N-Gluconyl ethanolamine phosphate	C8H18NO10P	HMDB0032294	Organic compounds	Organic acids and derivatives	Organic phosphoric acids and derivatives	Phosphate esters	Phosphoethanolamines	Endogenous;Food;Subcellular;Cell and elements
Com_1393_neg	Aspartyl-Tryptophan	C15H17N3O5	HMDB0028764	Organic compounds	Organic acids and derivatives	Carboxylic acids and derivatives	Amino acids, peptides, and analogues	Dipeptides	Endogenous
Com_752_neg	1-(2-Hydroxyethoxy)methyl-5-methyluracil	C8H12N2O4	HMDB0247200	Organic compounds	Organoheterocyclic compounds	Diazines	Pyrimidines and pyrimidine derivatives	Pyrimidones	-
Com_1191_neg	8-Aminoguanosine	C10H14N6O5	HMDB0247416	Organic compounds	Nucleosides, nucleotides, and analogues	Purine nucleosides	-	Purine nucleosides	-
Com_1759_neg	Leukotriene E4	C23H37NO5S	HMDB0002200	Organic compounds	Lipids and lipid-like molecules	Fatty Acyls	Eicosanoids	Leukotrienes	Endogenous;Food;Biological;Tissue and substructures;Biofluid and excreta;Subcellular;Cell and elements;Biological process;Surfactant;Emulsifier;Membrane stabilizer;Energy source;Energy storage;Nutrient
Com_1481_neg	5-Hexyl-3,4-dimethyl-2-furannonanoic acid	C21H36O3	HMDB0112101	Organic compounds	Lipids and lipid-like molecules	Fatty Acyls	Fatty acids and conjugates	Furanoid fatty acids	-
Com_703_neg	2-O-Methylascorbic acid	C7H10O6	HMDB0240294	Organic compounds	Organoheterocyclic compounds	Dihydrofurans	Furanones	Butenolides	-
Com_816_neg	2-C-methyl-D-erythritol-4-phosphate	C5H13O7P	HMDB0304061	Organic compounds	Organic acids and derivatives	Organic phosphoric acids and derivatives	Phosphate esters	Monoalkyl phosphates	-
Com_1589_neg	Triton X 100	C24H42O2	HMDB0038380	Organic compounds	Lipids and lipid-like molecules	Fatty Acyls	Fatty alcohols	Fatty alcohols	Endogenous;Food;Biological;Biofluid and excreta;Cell and elements;Subcellular;Biological process;Surfactant;Emulsifier;Nutrient;Membrane stabilizer;Energy source;Energy storage
Com_1672_neg	CPA(16:0/0:0)	C19H37O6P	HMDB0007003	Organic compounds	Lipids and lipid-like molecules	Glycerophospholipids	Glycerophosphates	1-acyl-sn-glycerol-2,3-cyclic-phosphates	Endogenous;Food;Biological;Biofluid and excreta;Tissue and substructures;Cell and elements;Subcellular;Biological process;Surfactant;Emulsifier;Food and nutrition;Energy source;Membrane stabilizer;Energy storage
Com_880_neg	Serinyl-Gamma-glutamate	C8H15N3O5	HMDB0029053	Organic compounds	Organic acids and derivatives	Carboxylic acids and derivatives	Amino acids, peptides, and analogues	Glutamine and derivatives	Endogenous
Com_758_neg	Prolyl-Serine	C8H14N2O4	HMDB0029026	Organic compounds	Organic acids and derivatives	Carboxylic acids and derivatives	Amino acids, peptides, and analogues	Dipeptides	Endogenous
Com_717_neg	Dihydro-4,6-dimethyl-2-(1-methylethyl)-4H-1,3,5-dithiazine	C8H17NS2	HMDB0040333	Organic compounds	Organoheterocyclic compounds	Azacyclic compounds	Dithiazinanes	1,3,5-dithiazinanes	Food;Biological;Subcellular;Cell and elements;Food and nutrition;Nutrient
Com_950_neg	N-Salicyloylaspartic acid	C11H11NO6	HMDB0039506	Organic compounds	Organic acids and derivatives	Carboxylic acids and derivatives	Amino acids, peptides, and analogues	Aspartic acid and derivatives	Food;Biological;Subcellular;Cell and elements;Nutrient
Com_1567_neg	N-Myristoyl Glutamine	C19H36N2O4	HMDB0242050	Organic compounds	Organic acids and derivatives	Carboxylic acids and derivatives	Amino acids, peptides, and analogues	Glutamine and derivatives	-
Com_923_neg	Hexanoylglutamine	C11H20N2O4	HMDB0242182	Organic compounds	Organic acids and derivatives	Carboxylic acids and derivatives	Amino acids, peptides, and analogues	Glutamine and derivatives	-
Com_834_neg	1,2-O-Isopropylidene-D-glucofuranose	C9H16O6	HMDB0242729	Organic compounds	Organic oxygen compounds	Organooxygen compounds	Ethers	Ketals	-
Com_887_neg	6-Succinoaminopurine	C9H9N5O3	HMDB0013204	Organic compounds	Organoheterocyclic compounds	Imidazopyrimidines	Purines and purine derivatives	Purines and purine derivatives	Endogenous
Com_1001_neg	N-Acetyl-serylaspartic acid	C9H14N2O7	HMDB0062501	Organic compounds	Organic acids and derivatives	Carboxylic acids and derivatives	Amino acids, peptides, and analogues	Dipeptides	-
Com_1073_neg	3-Hydroxytetradecanedioic acid	C14H26O5	HMDB0000394	Organic compounds	Lipids and lipid-like molecules	Fatty Acyls	Fatty acids and conjugates	Long-chain fatty acids	Endogenous;Food;Biological;Biofluid and excreta;Cell and elements;Subcellular;Biological process;Surfactant;Emulsifier;Membrane stabilizer;Energy source;Energy storage;Nutrient
Com_794_neg	Etimizol	C9H14N4O2	HMDB0252102	Organic compounds	Organic acids and derivatives	Carboxylic acids and derivatives	Carboxylic acid derivatives	2-heteroaryl carboxamides	-
Com_1392_neg	N-Ethyl-N-(2-hydroxy-3-sulfopropyl)-3,5-dimethoxyaniline	C13H21NO6S	HMDB0250855	Organic compounds	Benzenoids	Benzene and substituted derivatives	Methoxybenzenes	Dimethoxybenzenes	-
Com_1520_neg	Becocalcidiol	C23H36O2	HMDB0248927	Organic compounds	Lipids and lipid-like molecules	Steroids and steroid derivatives	Vitamin D and derivatives	Vitamin D and derivatives	-
Com_1731_neg	CPA(18:0/0:0)	C21H41O6P	HMDB0007004	Organic compounds	Lipids and lipid-like molecules	Glycerophospholipids	Glycerophosphates	1-acyl-sn-glycerol-2,3-cyclic-phosphates	Endogenous;Food;Biological;Biofluid and excreta;Tissue and substructures;Cell and elements;Subcellular;Biological process;Surfactant;Emulsifier;Food and nutrition;Energy source;Membrane stabilizer;Energy storage
Com_512_neg	Dihydro-3(2H)-thiophenone	C4H6OS	HMDB0031242	Organic compounds	Organoheterocyclic compounds	Thiolanes	-	Thiolanes	Endogenous;Food;Biological;Subcellular;Cell and elements;Food and nutrition
Com_930_neg	5,6-Dihydro-5-azacytidine	C8H14N4O5	HMDB0246860	Organic compounds	Organic oxygen compounds	Organooxygen compounds	Carbohydrates and carbohydrate conjugates	Glycosylamines	-
Com_985_neg	Androst-5-ene group	C19H30	HMDB0248402	Organic compounds	Lipids and lipid-like molecules	Steroids and steroid derivatives	Androstane steroids	Androstane steroids	-
Com_777_neg	N-Propionylmethionine	C8H15NO3S	HMDB0094704	Organic compounds	Organic acids and derivatives	Carboxylic acids and derivatives	Amino acids, peptides, and analogues	Methionine and derivatives	-
Com_1455_neg	Mytilin A	C13H20N2O8	HMDB0039002	Organic compounds	Organic acids and derivatives	Carboxylic acids and derivatives	Amino acids, peptides, and analogues	Serine and derivatives	Food;Biological;Subcellular;Cell and elements;Nutrient
Com_1796_neg	Lucidenic acid K	C27H36O7	HMDB0035890	Organic compounds	Lipids and lipid-like molecules	Prenol lipids	Triterpenoids	Triterpenoids	Endogenous;Food;Biological;Biological process;Surfactant;Emulsifier;Nutrient;Membrane stabilizer;Energy source;Energy storage
Com_1008_neg	1,4,7,10,13,16-Hexaoxacyclooctadecane	C12H24O6	HMDB0244804	Organic compounds	Organic oxygen compounds	Organooxygen compounds	Ethers	Dialkyl ethers	-
Com_1696_neg	Annoglabasin C	C23H34O6	HMDB0036263	Organic compounds	Lipids and lipid-like molecules	Prenol lipids	Diterpenoids	Kaurane diterpenoids	Endogenous;Food;Biological;Biological process;Surfactant;Emulsifier;Nutrient;Membrane stabilizer;Energy source;Energy storage
Com_682_neg	Diethyldithiophosphate	C4H11O2PS2	HMDB0061736	Organic compounds	Organic acids and derivatives	Organic dithiophosphoric acids and derivatives	Dithiophosphate O-esters	Phosphorodithioic acid O,O-diesters	-
Com_1720_neg	N6-(delta2-isopentenyl)-adenosine 5'-monophosphate	C15H22N5O7P	HMDB0304433	Organic compounds	Benzenoids	Phenanthrenes and derivatives	-	Phenanthrenes and derivatives	-
Com_1328_neg	Val-pro-pro	C15H25N3O4	HMDB0253034	Organic compounds	Organic acids and derivatives	Carboxylic acids and derivatives	Amino acids, peptides, and analogues	Oligopeptides	-
Com_1791_neg	LysoPA(i-20:0/0:0)	C23H47O7P	HMDB0114767	Organic compounds	Lipids and lipid-like molecules	Glycerophospholipids	Glycerophosphates	1-acylglycerol-3-phosphates	Food;Endogenous;Biological;Biofluid and excreta;Subcellular;Biological process;Energy storage;Energy source;Membrane stabilizer;Surfactant;Emulsifier;Food and nutrition
Com_807_neg	Deoxyribose 1-phosphate	C5H11O7P	HMDB0001351	Organic compounds	Organic oxygen compounds	Organooxygen compounds	Carbohydrates and carbohydrate conjugates	Pentoses	Endogenous;Subcellular;Biological process
Com_1745_neg	Hydrocortisone 17-butyrate	C25H36O6	HMDB0253243	Organic compounds	Lipids and lipid-like molecules	Steroids and steroid derivatives	Hydroxysteroids	21-hydroxysteroids	-
Com_1788_neg	1-(11Z-eicosenoyl)-glycero-3-phosphate	C23H45O7P	HMDB0062305	Organic compounds	Lipids and lipid-like molecules	Glycerophospholipids	Glycerophosphates	1-acylglycerol-3-phosphates	Food;Endogenous;Biological;Biofluid and excreta;Subcellular;Biological process;Energy storage;Energy source;Membrane stabilizer;Surfactant;Emulsifier;Food and nutrition
Com_1652_neg	Dihydrozeatin-9-N-glucoside	C16H25N5O6	HMDB0012213	Organic compounds	Organic oxygen compounds	Organooxygen compounds	Carbohydrates and carbohydrate conjugates	Glycosylamines	Endogenous;Food;Biological
Com_1182_neg	7-Hydroxyheptaphylline	C18H17NO3	HMDB0041245	Organic compounds	Organoheterocyclic compounds	Indoles and derivatives	Carbazoles	Carbazoles	Food;Biological;Nutrient
Com_593_neg	Tryptamine	C10H12N2	HMDB0000303	Organic compounds	Organoheterocyclic compounds	Indoles and derivatives	Tryptamines and derivatives	Tryptamines and derivatives	-
Com_825_neg	2-Benzyl-4-chlorophenol	C13H11ClO	HMDB0245035	Organic compounds	Benzenoids	Benzene and substituted derivatives	Diphenylmethanes	Diphenylmethanes	-
Com_2019_neg	Soyasaponin Bb	C48H78O18	HMDB0034649	Organic compounds	Lipids and lipid-like molecules	Prenol lipids	Terpene glycosides	Triterpene saponins	Endogenous;Food;Biological;Biological process;Surfactant;Emulsifier;Nutrient;Membrane stabilizer;Energy source;Energy storage
Com_953_neg	PENCICLOVIR	C10H15N5O3	HMDB0014444	Organic compounds	Organoheterocyclic compounds	Imidazopyrimidines	Purines and purine derivatives	Hypoxanthines	-
Com_1075_neg	6-PHOSPHOGLUCONIC ACID	C6H13O10P	HMDB0001316	Organic compounds	Organic oxygen compounds	Organooxygen compounds	Carbohydrates and carbohydrate conjugates	Monosaccharide phosphates	Endogenous;Food;Biological;Tissue and substructures;Organ and components;Cell and elements;Biofluid and excreta;Subcellular;Biological process;Pharmaceutical industry
Com_1454_neg	Fluorescein	C20H12O5	HMDB0014831	Organic compounds	Organoheterocyclic compounds	Benzopyrans	1-benzopyrans	Xanthenes	-
Com_1580_neg	Resolvin D5	C22H32O4	HMDB0004038	Organic compounds	Lipids and lipid-like molecules	Fatty Acyls	Fatty acids and conjugates	Very long-chain fatty acids	Endogenous;Food;Biological;Biofluid and excreta;Cell and elements;Subcellular;Biological process;Surfactant;Emulsifier;Membrane stabilizer;Energy source;Energy storage;Nutrient
Com_1581_neg	Maresin 1	C22H32O4	HMDB0254335	Organic compounds	Lipids and lipid-like molecules	Fatty Acyls	Fatty acids and conjugates	Very long-chain fatty acids	-
Com_1695_neg	Nifekalant	C19H27N5O5	HMDB0255595	Organic compounds	Benzenoids	Benzene and substituted derivatives	Phenylpropylamines	Phenylpropylamines	-
Com_996_neg	Sulfotyrosine	C9H11NO6S	HMDB0155722	Organic compounds	Organic acids and derivatives	Carboxylic acids and derivatives	Amino acids, peptides, and analogues	Phenylalanine and derivatives	-
Com_833_neg	N-Hydroxy-L-tryptophan	C11H12N2O3	HMDB0255152	Organic compounds	Organoheterocyclic compounds	Indoles and derivatives	Indolyl carboxylic acids and derivatives	Indolyl carboxylic acids and derivatives	-
Com_1526_neg	Ginkgoic acid	C22H34O3	HMDB0033897	Organic compounds	Benzenoids	Benzene and substituted derivatives	Benzoic acids and derivatives	Salicylic acids	Food;Biological;Nutrient
Com_611_neg	2-Methylisoborneol	C11H20O	HMDB0035417	Organic compounds	Lipids and lipid-like molecules	Prenol lipids	Monoterpenoids	Bicyclic monoterpenoids	Endogenous;Food;Biological;Biological process;Surfactant;Emulsifier;Nutrient;Membrane stabilizer;Energy source;Energy storage
Com_829_neg	O-Succinyl-L-homoserine	C8H13NO6	HMDB0255868	Organic compounds	Organic acids and derivatives	Carboxylic acids and derivatives	Amino acids, peptides, and analogues	Alpha amino acids	-
Com_999_neg	CLONIXIN	C13H11ClN2O2	HMDB0250352	Organic compounds	Organoheterocyclic compounds	Pyridines and derivatives	Pyridinecarboxylic acids and derivatives	Pyridinecarboxylic acids	-
Com_528_neg	2-Isopropylcyclopentanone	C8H14O	HMDB0301946	Organic compounds	Organic oxygen compounds	Organooxygen compounds	Carbonyl compounds	Cyclic ketones	-
Com_546_neg	N-Benzylformamide	C8H9NO	HMDB0304423	Organic compounds	Benzenoids	Benzene and substituted derivatives	-	Benzene and substituted derivatives	-
Com_1643_neg	Cinncassiol C3	C20H30O7	HMDB0036859	Organic compounds	Lipids and lipid-like molecules	Prenol lipids	Sesquiterpenoids	Sesquiterpenoids	Endogenous;Food;Biological;Biological process;Surfactant;Emulsifier;Nutrient;Membrane stabilizer;Energy source;Energy storage
Com_1624_neg	Nabilone	C24H36O3	HMDB0014629	Organic compounds	Organoheterocyclic compounds	Naphthopyrans	Naphthopyranones	Naphthopyranones	-
Com_1879_neg	9-OAHSA	C36H68O4	HMDB0112109	Organic compounds	Lipids and lipid-like molecules	Fatty Acyls	Fatty acids and conjugates	Long-chain fatty acids	-
Com_564_neg	3-Methyloxindole	C9H9NO	HMDB0304943	Organic compounds	Organoheterocyclic compounds	Indoles and derivatives	Indolines	Indolines	-
Com_989_neg	Caffeic acid 3'-sulfate	C9H8O7S	HMDB0041706	Organic compounds	Phenylpropanoids and polyketides	Cinnamic acids and derivatives	Hydroxycinnamic acids and derivatives	Hydroxycinnamic acids	Endogenous;Food;Biological;Biofluid and excreta;Subcellular;Cell and elements;Nutrient
Com_1021_neg	Musk ambrette	C12H16N2O5	HMDB0254956	Organic compounds	Benzenoids	Benzene and substituted derivatives	Toluenes	Dinitrotoluenes	-
Com_1602_neg	Ciprostene	C22H36O4	HMDB0250270	Organic compounds	Lipids and lipid-like molecules	Fatty Acyls	Eicosanoids	Prostaglandins and related compounds	-
Com_847_neg	Porphobilinogen	C10H14N2O4	HMDB0000245	Organic compounds	Organic nitrogen compounds	Organonitrogen compounds	Amines	Aralkylamines	Endogenous;Food;Biological;Organ and components;Biofluid and excreta;Subcellular;Biological process;Neurotoxin;Phototoxin;Metabotoxin;Metabolite;Pharmaceutical industry
Com_832_neg	Isophosphamide mustard	C4H11Cl2N2O2P	HMDB0060691	Organic compounds	Organic acids and derivatives	Organic phosphoric acids and derivatives	Organic phosphoramides	Organic phosphoric acid diamides	Endogenous;Biofluid and excreta;Organ and components;Biological process;Drug metabolite;Waste product
Com_558_neg	Isobutyl isobutyrate	C8H16O2	HMDB0040252	Organic compounds	Organic acids and derivatives	Carboxylic acids and derivatives	Carboxylic acid derivatives	Carboxylic acid esters	Food;Biological;Food and nutrition;Nutrient
Com_1451_neg	Monopalmitin	C19H38O4	HMDB0245964	Organic compounds	Lipids and lipid-like molecules	Glycerolipids	Monoradylglycerols	1-monoacylglycerols	-
Com_661_neg	Acamprosate	C5H11NO4S	HMDB0014797	Organic compounds	Organic acids and derivatives	Organic sulfonic acids and derivatives	Organosulfonic acids and derivatives	Organosulfonic acids	-
Com_1224_neg	Masoprocol	C18H22O4	HMDB0014325	Organic compounds	Lignans, neolignans and related compounds	Dibenzylbutane lignans	-	Dibenzylbutane lignans	Endogenous;Food;Biological;Subcellular;Biofluid and excreta;Drug;Food and nutrition;Pharmaceutical industry;Antioxidant;Lipoxygenase inhibitor
Com_527_neg	trans-2-Octenal	C8H14O	HMDB0302984	Organic compounds	Organic oxygen compounds	Organooxygen compounds	Carbonyl compounds	Medium-chain aldehydes	-
