# Supplementary material for: Integrated Analysis of the Lung Microbiome and Metabolome Reveals Associations Between Amino Acid Metabolism and Pulmonary Fibrosis in a Bleomycin-Induced Mouse Model
Source: Int J Mol Sci. 2026 Jun 30;27(13):5895. doi: 10.3390/ijms27135895 (PMC13362081; doi:10.3390/ijms27135895)
Supplement: Supplementary file 1 [file ijms-27-05895-s001.zip › result/2.MetAnnotation/HMDB/meta_all_hmdb_anno_category.xls]

SuperClass	Metabolites_nums	Metabolites	Metabolite_Descriptions
-	7	Com_3765_pos,Com_2876_pos,Com_3990_pos,Com_4092_pos,Com_1653_neg,Com_1428_neg,Com_936_neg	15-Hydroxyicosanoylcarnitine,Methyl arachidonate,PC(20:4(6Z,8E,10E,14Z)-2OH(5S,12R)/2:0),PE(20:5(6E,8Z,11Z,14Z,17Z)-OH(5)/P-16:0),N-oleoyl threonine,N-Palmitoyl Alanine,Dihydroxyphenylacetic acid sulfate
Alkaloids and derivatives	5	Com_3718_pos,Com_689_pos,Com_1028_pos,Com_3973_pos,Com_680_neg	Vindoline,Oxysophocarpine,Ajmaline,Deserpidine,Pseudoecgonine
Benzenoids	84	Com_329_pos,Com_25_pos,Com_10_pos,Com_21_pos,Com_764_pos,Com_185_pos,Com_149_pos,Com_66_pos,Com_11_pos,Com_62_pos,Com_97_pos,Com_380_pos,Com_1092_pos,Com_112_pos,Com_1718_pos,Com_1765_pos,Com_2139_pos,Com_3399_pos,Com_2677_pos,Com_1528_pos,Com_1496_pos,Com_1395_pos,Com_1392_pos,Com_2789_pos,Com_1343_pos,Com_1565_pos,Com_1619_pos,Com_605_pos,Com_251_pos,Com_763_pos,Com_397_pos,Com_470_pos,Com_831_…	3-Methoxy-4-hydroxyphenylglycol,m-Tolualdehyde,4-Hydroxybenzyl alcohol,1-Phenyl-1-propanol,Paradol,Methyl Eugenol,Ethylparaben,m-Aminobenzoic acid,p-Cresol,p-Octopamine,3-Methylphenylacetic acid,2-(2-Methylbenzamido)acetic acid,Anacardic Acid,2-Phenylacetamide,(+/-)-2-Phenyl-4-methyl-2-hexenal,1-(2,4,6-Trimethylphenoxy)propan-2-amine,1-Amino-2-methylanthraquinone,Bis(2-ethylhexyl) phthalate,5-Nit…
Hydrocarbons	4	Com_1322_pos,Com_1704_pos,Com_1345_pos,Com_2046_pos	4-Vinylcyclohexene,3,6-Dihydrochamazulene,Santene,(8E,15E)-1,8,15-Heptadecatriene-11,13-diyne
Lignans, neolignans and related compounds	3	Com_3096_pos,Com_1192_neg,Com_1224_neg	Taxiresinol,Enterolactone,Masoprocol
Lipids and lipid-like molecules	447	Com_880_pos,Com_1115_pos,Com_324_pos,Com_1246_pos,Com_291_pos,Com_545_pos,Com_483_pos,Com_1018_pos,Com_1132_pos,Com_642_pos,Com_1081_pos,Com_1104_pos,Com_1255_pos,Com_716_pos,Com_316_pos,Com_685_pos,Com_497_pos,Com_1144_pos,Com_569_pos,Com_698_pos,Com_1212_pos,Com_1052_pos,Com_1183_pos,Com_1251_pos,Com_1161_pos,Com_1096_pos,Com_1044_pos,Com_1230_pos,Com_1067_pos,Com_978_pos,Com_1215_pos,Com_364_p…	Kirenol,Ferutinin,Guaiol,Taurodeoxycholate,Germacrone,Nardosinone,Isocurcumenol,Tetrahydrocortisone,Beta-Cortol,Epiandrosterone,Batilol,Prostaglandin E1,1-Stearoyl-sn-glycero-3-phosphocholine,11beta-Hydroxyandrosterone,Acetylcarnitine,Retinoic acid,Undecanedioic acid,Palmitoylcarnitine,sn-Glycero-3-phosphocholine,9-cis-Retinal,LysoPC(14:0/0:0),21-Hydroxypregnenolone,Eplerenone,C16-PAF,Smilagenin,…
Nucleosides, nucleotides, and analogues	37	Com_518_pos,Com_680_pos,Com_594_pos,Com_3335_pos,Com_3030_pos,Com_604_pos,Com_573_pos,Com_1917_pos,Com_1935_pos,Com_2199_pos,Com_3313_pos,Com_2444_pos,Com_2052_pos,Com_2376_pos,Com_2570_pos,Com_384_neg,Com_209_neg,Com_175_neg,Com_251_neg,Com_208_neg,Com_341_neg,Com_387_neg,Com_236_neg,Com_313_neg,Com_295_neg,Com_452_neg,Com_1111_neg,Com_1113_neg,Com_1530_neg,Com_1485_neg,Com_1475_neg,Com_246_neg,…	cytidine,N1-methyladenosine,Thymidine,Succinyladenosine,Isopentenyladenosine,Aristeromycin,AICAR,Zalcitabine,beta-L-Dioxolane-cytidine,5'-Deoxy-5-fluorocytidine,2-Methylthio-N6-(delta2-isopentenyl)adenosine,5-Carboxy-2'-deoxyuridine,Deoxycytidine,2',2'-Difluoro-2'-deoxyuridine,Abacavir,Uridine 5'-monophosphate,Uridine,2'-Deoxyuridine,inosine,pseudouridine,3-Methyluridine,1-Methylinosine,2'-O-Meth…
Organic 1,3-dipolar compounds	1	Com_1813_pos	11-Nitro-1-Undecene
Organic acids and derivatives	262	Com_655_pos,Com_973_pos,Com_1073_pos,Com_599_pos,Com_276_pos,Com_653_pos,Com_1222_pos,Com_351_pos,Com_480_pos,Com_488_pos,Com_666_pos,Com_686_pos,Com_681_pos,Com_46_pos,Com_242_pos,Com_138_pos,Com_271_pos,Com_206_pos,Com_531_pos,Com_724_pos,Com_240_pos,Com_737_pos,Com_664_pos,Com_172_pos,Com_308_pos,Com_163_pos,Com_657_pos,Com_277_pos,Com_457_pos,Com_110_pos,Com_675_pos,Com_272_pos,Com_2_pos,Com_…	Epsilon-(gamma-glutamyl)-lysine,Oglufanide,N-Arachidonylglycine,L-Valyl-L-phenylalanine,2-Amino-5-ureidopentanoic acid,H-gamma-Glu-Gln-OH,Goralatide,Pivagabine,gamma-Glutamylserine,Phenylalanylalanine,DL-Leucyl-DL-phenylalanine,Stearamide,Alpha-N-Phenylacetyl-L-glutamine,4-Hydroxyproline,homoarginine,methionine sulfoxide,N-acetylleucine,N-acetylvaline,gamma-Glutamyl-valine,Argininosuccinic acid,N…
Organic nitrogen compounds	24	Com_23_pos,Com_32_pos,Com_325_pos,Com_12_pos,Com_759_pos,Com_124_pos,Com_1024_pos,Com_80_pos,Com_8_pos,Com_2421_pos,Com_1636_pos,Com_1908_pos,Com_1844_pos,Com_2883_pos,Com_1366_pos,Com_2951_pos,Com_2952_pos,Com_3488_pos,Com_4037_pos,Com_1484_pos,Com_1384_pos,Com_1939_pos,Com_3227_pos,Com_847_neg	2-Amino-1-phenylethanol,3-Methylhistamine,Phosphorylcholine,Histamine,sphingosine,L-Carnitine,oleoyl ethanolamide,Spermidine,Choline,Octadecylamine,Rimantadine,Labienoxime,Spermine,Palmitoleoyl Ethanolamide,Octylamine,Stearoylethanolamide,N,N-Dimethylsphingosine,Aminopentol,SM(d17:1/18:0),7-(Methylthio)heptanenitrile,Diisopropanolamine,Tetradecylamine,8(9)-EpETrE-EA,Porphobilinogen
Organic oxygen compounds	69	Com_466_pos,Com_339_pos,Com_1022_pos,Com_1267_pos,Com_430_pos,Com_257_pos,Com_297_pos,Com_328_pos,Com_3162_pos,Com_2144_pos,Com_1929_pos,Com_1394_pos,Com_1743_pos,Com_1470_pos,Com_2657_pos,Com_3922_pos,Com_811_pos,Com_1122_pos,Com_445_pos,Com_1079_pos,Com_224_pos,Com_374_pos,Com_2028_pos,Com_2102_pos,Com_1524_pos,Com_1508_pos,Com_1580_pos,Com_2176_pos,Com_2148_pos,Com_2626_pos,Com_2643_pos,Com_19…	D-Glucaric acid,2-Amino-4-(2-aminophenyl)-4-oxobutanoic acid,Adenosine-2'-monophosphate,Maltotetraose,Pogostone,beta-Damascone,D-Fructose,Panthenol,Aacocf3,2-Keto-3-Deoxy-D-Mannooctanoic Acid,Perseitol,Diglyme,2,2,6,7-Tetramethylbicyclo[4.3.0]nona-1(9),4-dien,2,6,6-Trimethyl-2-cyclohexene-1,4-dione,3-Ketosphingosine,Cyclic ADP-ribose,Gastrodin,Humulone,5,6-Dihydrouridine,Malabaricone B,L-Fucose,Q…
Organohalogen compounds	1	Com_598_neg	Chloral hydrate
Organoheterocyclic compounds	145	Com_26_pos,Com_1264_pos,Com_64_pos,Com_1098_pos,Com_31_pos,Com_510_pos,Com_754_pos,Com_302_pos,Com_253_pos,Com_416_pos,Com_159_pos,Com_244_pos,Com_231_pos,Com_1120_pos,Com_68_pos,Com_440_pos,Com_135_pos,Com_1_pos,Com_248_pos,Com_77_pos,Com_48_pos,Com_27_pos,Com_323_pos,Com_18_pos,Com_1071_pos,Com_4_pos,Com_116_pos,Com_1401_pos,Com_1633_pos,Com_3289_pos,Com_2832_pos,Com_1313_pos,Com_2263_pos,Com_1…	Pi-Methylimidazoleacetic acid,Biliverdin,TRIA-662,Riboflavin,5-Methylcytosine,Lumichrome,Cafestol,(+/-)-Dihydroactinidiolide,delta-Decalactone,2,2,5,7,8-Pentamethyl-6-Chromanol,Indoleacrylic acid,Indole-3-propionic acid,Indolelactic acid,S-Adenosylhomocysteine,trans-urocanate,5-Methoxyindoleacetate,6-Dimethylaminopurine,2-Piperidinone,5-Hydroxyindole-3-acetic acid,Indole-3-carboxaldehyde,3-Methyl…
Organosulfur compounds	7	Com_1341_pos,Com_2327_pos,Com_1931_pos,Com_1854_pos,Com_1476_pos,Com_1397_pos,Com_571_neg	3-Mercapto-2-methyl-1-butanol,1-Hexadecanethiol,S-2,5-Dimethyl-3-furanyl 3-methylbutanethioate,S-(2-(N,N-Diisopropylamino)ethyl)isothiourea,7-Isothiocyanato-1-heptene,Dithiobiuret,1,6-Hexanedithiol
Phenylpropanoids and polyketides	24	Com_919_pos,Com_299_pos,Com_885_pos,Com_607_pos,Com_974_pos,Com_238_pos,Com_284_pos,Com_588_pos,Com_1654_pos,Com_3202_pos,Com_2504_pos,Com_1792_pos,Com_2033_pos,Com_2370_pos,Com_2994_pos,Com_237_neg,Com_258_neg,Com_864_neg,Com_1183_neg,Com_352_neg,Com_793_neg,Com_889_neg,Com_1326_neg,Com_989_neg	Licarin A,3-(3-Methoxyphenyl)propionic acid,Flavokawain C,Suberosin,Yakuchinone A,3-(2-Hydroxyphenyl)propanoic acid,2-Hexyl-3-phenyl-2-propenal,Pentadecanolide,1,2-Dihydrostilbene,Isodityrosine,Piscidic Acid,4-methyl-7-aminocoumarin,carbidopa,Cernuine,(2,3-diphenylcyclopropyl)methyl phenyl sulfoxide,O-Desmethylangolensin,Naringenin chalcone,7-Hydroxy-4-(trifluoromethyl)coumarin,cis-coutaric acid,…
