# Supplementary material for: Integrated Analysis of the Lung Microbiome and Metabolome Reveals Associations Between Amino Acid Metabolism and Pulmonary Fibrosis in a Bleomycin-Induced Mouse Model
Source: Int J Mol Sci. 2026 Jun 30;27(13):5895. doi: 10.3390/ijms27135895 (PMC13362081; doi:10.3390/ijms27135895)
Supplement: Supplementary file 1 [file ijms-27-05895-s001.zip › result/2.MetAnnotation/HMDB_KEGG_Lipidmaps/meta_intensity_all_hmdb_kegg_lipidmaps.xls]

Compound_ID	Name	ChineseName	IonMode	Formula	MolecularWeight	m/z	MassError	Adduct	RT (min)	Score	Level	Column	ClassI	ClassI (Chinese)	ClassII	ClassII (Chinese)	ClassIII	ClassIII (Chinese)	CAS	HMDB_ID	SuperClass(HMDB)	Class(HMDB)	SubClass(HMDB)	Other_name(Kegg_name)	KEGG_ID	KEGG_MapID	Lipidmaps_ID	CATEGORY(Lipidmaps)	MAIN_CLASS(Lipidmaps)	SUB_CLASS(Lipidmaps)	PubChemID	SMILES	InChIKey	all_B_1_14d	all_B_1_28d	all_B_2_14d	all_B_2_28d	all_B_3_14d	all_B_3_28d	all_B_4_14d	all_B_4_28d	all_B_5_14d	all_B_5_28d	all_C_1_14d	all_C_1_28d	all_C_2_14d	all_C_2_28d	all_C_3_14d	all_C_3_28d
Com_562_pos	Bombykol	(E,Z)-10,12-Ê®ÁùÌ¼Ï©´¼	P	C16H30O	238.22966	256.263531553507	0.30035515722266	[M+NH4]+	9.915	0.748075801894135	1	C18	Lipids and lipid-like molecules	Ö¬ÖÊºÍÀàÖ¬·Ö×Ó	Fatty Acyls	Ö¬·¾õ£Àà	Fatty alcohols	Ö¬·¾´¼	"765-17-3"	-	-	-	-	-	C16873	-	LMFA05000007	Fatty Acyls [FA]	Fatty alcohols [FA05]	_	-	CCCC=CC=CCCCCCCCCCO	CIVIWCVVOFNUST-SCFJQAPRSA-N	9231645100.817474	14315823185.224958	17804786042.639835	15660495025.106255	16167711482.290606	6253742266.638703	19544259295.996555	13540883002.489477	17664029440.721718	11022903967.143415	16252153013.740322	14804661143.884493	14400783646.483356	13218304429.377594	15161306957.764936	13048475632.653833
Com_618_pos	Sphingosine (d17:1)	ÇÊ°±´¼(d17:1)	P	C17H35NO2	285.26678	268.263576795951	0.339317290925978	[M+H-H2O]+	7.875	0.82248525992393	1	C18	Organic nitrogen compounds	ÓÐ»úµª»¯ºÏÎï	Organonitrogen compounds	ÓÐ»úµª»¯ºÏÎï	Amines	°·Àà	"6918-48-5"	-	-	-	-	-	-	-	LMSP01040002	Sphingolipids [SP]	Sphingoid bases [SP01]	Sphingoid base homologs and variants [SP0104]	-	CCCCCCCCCCCCC=CC(C(CO)N)O	RBEJCQPPFCKTRZ-LHMZYYNSSA-N	3079769.409802835	9400423.375287235	7166918.390474793	6955642.265417218	8778462.541774228	4502751.95559386	6191830.064331349	11026984.06728885	11878991.32467622	6685643.209346496	4099747.1866052286	2454706.6211505425	2206395.1198424343	3286112.0060061305	2736056.600442341	3922425.672767416
Com_880_pos	Kirenol	ÆæÈÉ´¼	P	C20H34O4	338.24571	321.242362193461	0.141336719354285	[M+H-H2O]+	6.887	0.730486265125566	1	C18	Lipids and lipid-like molecules	Ö¬ÖÊºÍÀàÖ¬·Ö×Ó	Prenol lipids	ÒìÎìÏ©´¼Ö¬	Diterpenoids	¶þÝÆÀà	"52659-56-0"	HMDB0253803	Lipids and lipid-like molecules	Prenol lipids	Diterpenoids	-	-	-	-	-	-	-	45934421	CC1(CO)CC(O)CC2(C)C3CCC(C)(C=C3CCC12)C(O)CO	NRYNTARIOIRWAB-UHFFFAOYSA-N	54210608.74794126	37755756.693935774	62869434.58460586	37851086.85012601	8230909.2722386345	41863379.5155851	15525983.030568764	30712499.656248078	13366546.106880931	27371970.149716463	34077954.5350933	41342745.7854555	26975907.527536087	35460180.91712008	44003960.89887196	23802643.363530777
Com_1115_pos	Ferutinin	ÒÁÀÊ°¢Îº	P	C22H30O4	358.21441	381.203327756504	0.787917761406604	[M+Na]+	6.980	0.558366233558904	1	C18	Lipids and lipid-like molecules	Ö¬ÖÊºÍÀàÖ¬·Ö×Ó	Prenol lipids	ÒìÎìÏ©´¼Ö¬	Sesquiterpenoids	±¶°ëÝÆÀà	"41743-44-6"	HMDB0252237	Lipids and lipid-like molecules	Prenol lipids	Sesquiterpenoids	-	-	-	-	-	-	-	496289	CC(C)C1(O)CCC2(C)CC=C(C)CC(OC(=O)C3=CC=C(O)C=C3)C12	CYSHNJQMYORNJI-UHFFFAOYSA-N	8167065.192699718	29705106.417397257	6421923.555649926	10815625.635659117	6073654.12412593	6219352.014412715	18573889.387512118	11080992.81903543	17198359.978059653	6406187.524430276	10754181.693412585	24834004.13305731	13236273.713278705	15905717.678090269	34709032.56816626	10788491.623120397
Com_625_pos	ascaroside C6	£¨R£© -5-£¨£¨£¨2R£¬3R£¬5R£¬6S£©-3,5-¶þôÇ»ù-6-¼×»ùËÄÇâ-2H-ßÁà«-2-»ù£©Ñõ»ù£©¼ºÍé-2-Íª	P	C12H22O5	246.14673	269.135824482269	0.428678174835501	[M+Na]+	6.318	0.696511854665637	1	C18	Organic oxygen compounds	ÓÐ»úÑõ»¯ºÏÎï	Organooxygen compounds	ÓÐ»úÑõ»¯ºÏÎï	Carbohydrates and carbohydrate conjugates	Ì¼Ë®»¯ºÏÎïºÍÌ¼Ë®»¯ºÏÎï½áºÏÎï	"946524-24-9"	-	-	-	-	-	-	-	LMFA13040003	Fatty Acyls [FA]	Fatty acyl glycosides [FA13]	Ascarosides [FA1304]	-	CC1C(CC(C(O1)OC(C)CCC(=O)C)O)O	KDIFLHQRDPSWHT-IYKVGLELSA-N	7895023.347717612	5823593.423273357	3352367.2870689402	10813044.84188103	3854335.4678202313	5718808.379826391	12840416.615106907	10936540.43081316	7032140.747074432	7221872.715682804	13670100.383934798	14443515.772330659	45014908.27653857	25830686.42943866	36609281.61259937	16488856.145255731
Com_324_pos	Guaiol	Óú´´´¼	P	C15H26O	222.19836	205.195357642882	1.33953680834989	[M+H-H2O]+	8.883	0.892829265744101	1	C18	Lipids and lipid-like molecules	Ö¬ÖÊºÍÀàÖ¬·Ö×Ó	Prenol lipids	ÒìÎìÏ©´¼Ö¬	Sesquiterpenoids	±¶°ëÝÆÀà	"489-86-1"	HMDB0252966	Lipids and lipid-like molecules	Prenol lipids	Sesquiterpenoids	-	C09676	-	LMPR0103410007	Prenol Lipids [PR]	Isoprenoids [PR01]	C15 isoprenoids (sesquiterpenes) [PR0103]	521245	CC1CCC2=C1CC(CCC2C)C(C)(C)O	TWVJWDMOZJXUID-UHFFFAOYSA-N	3892163.687417175	3944727.662992163	2640297.858631825	3305737.4190031444	5536804.609985656	3524876.7833723477	5576409.197374593	4165767.790256564	4129059.234974343	3262245.2161164572	740751.8156489324	6202968.862147974	1344992.5604178107	3546470.8112711567	2651967.793948876	4769574.666182549
Com_1246_pos	Taurodeoxycholate	Å£»ÇÍÑÑõµ¨Ëá	P	C26H45NO6S	499.29676	522.286286269395	0.653457865254722	[M+Na]+	7.208	0.685514400300138	1	C18	Lipids and lipid-like molecules	Ö¬ÖÊºÍÀàÖ¬·Ö×Ó	Steroids and steroid derivatives	Àà¹Ì´¼ºÍÀà¹Ì´¼ÑÜÉúÎï	Bile acids, alcohols and derivatives	µ¨Ö­Ëá¡¢´¼¼°ÆäÑÜÉúÎï	"1180-95-6"	HMDB0000896	Lipids and lipid-like molecules	Steroids and steroid derivatives	Bile acids, alcohols and derivatives	-	C05463	map00120	LMST05040013	Sterol Lipids [ST]	Steroid conjugates [ST05]	Taurine conjugates [ST0504]	-	CC(CCC(=O)NCCS(=O)(=O)[O-])C1CCC2C1(C(CC3C2CCC4C3(CCC(C4)O)C)O)C.[Na+]	YXHRQQJFKOHLAP-UHFFFAOYSA-M	1222638.9918421637	872408.293335311	4881131.057361642	1677794.4340829777	178379408.7705347	1530150.2568592988	1199247.1693239375	710142.263837871	6229057.6868237825	641693.5492472672	2990659.959344815	4056072.5466969833	7983138.062379619	2574574.741642629	4906098.6209267005	2487055.7812429843
Com_291_pos	Germacrone	¼ªÂíÍª	P	C15H22O	218.16706	201.163901794952	0.649937492922198	[M+H-H2O]+	8.359	0.870486954747373	1	C18	Lipids and lipid-like molecules	Ö¬ÖÊºÍÀàÖ¬·Ö×Ó	Prenol lipids	ÒìÎìÏ©´¼Ö¬	Sesquiterpenoids	±¶°ëÝÆÀà	"6902-91-6"	HMDB0252704	Lipids and lipid-like molecules	Prenol lipids	Sesquiterpenoids	-	C16966	-	-	-	-	-	81323	CC(C)=C1CC=C(C)CCC=C(C)CC1=O	CAULGCQHVOVVRN-UHFFFAOYSA-N	14857549.637920879	14377484.918851187	12715366.084178258	19074694.03651232	8417984.529835295	10427246.837107144	14455267.603983736	18085264.65936644	12483755.156539245	10407572.240204653	17385953.39740022	19276364.48266202	17258110.45010418	37525447.871676244	37309325.61792273	19633497.499372378
Com_919_pos	Licarin A	Àû¿¨Áé A	P	C20H22O4	326.15181	327.159303220616	0.592425398416742	[M+H]+	8.448	0.539446196726857	1	C18	Phenylpropanoids and polyketides	±½±ûËØÀàºÍ¾ÛÍªÀà	2-arylbenzofuran flavonoids	2-·¼»ù±½²¢ß»à«Àà»ÆÍª	-	-	"51020-86-1"	HMDB0033319	Phenylpropanoids and polyketides	2-arylbenzofuran flavonoids	-	-	C10650	-	-	-	-	-	131751410	COC1=CC(\C=C/C)=CC2=C1OC(C2C)C1=CC(OC)=C(OC)C(OC)=C1	GPTWTKZDAAYJRN-FPLPWBNLSA-N	663275.1273922051	919016.5433279108	1054298.0037430087	589031.2085186151	938079.759864656	694740.6558428155	698486.6344482232	823389.6725465654	1029962.22868228	575536.8048957662	358365.81766457926	595833.4463411818	225819.7138115041	406408.1745330624	494872.1427958188	675064.0777084037
Com_545_pos	Nardosinone	¸ÊËÉÐÂÍª	P	C15H22O3	250.15689	251.164267030623	0.307929247936338	[M+H]+	7.443	0.772134517723327	1	C18	Lipids and lipid-like molecules	Ö¬ÖÊºÍÀàÖ¬·Ö×Ó	Prenol lipids	ÒìÎìÏ©´¼Ö¬	Sesquiterpenoids	±¶°ëÝÆÀà	"23720-80-1"	HMDB0255460	Lipids and lipid-like molecules	Prenol lipids	Sesquiterpenoids	-	-	-	-	-	-	-	168136	CC1CCC=C2C1(C3C(CC2=O)OOC3(C)C)C	KXGHHSIMRWPVQM-JWFUOXDNSA-N	1579266.860428097	1290126.5698631965	3023344.035431616	2427295.8310687365	3365620.709641412	2892793.972839006	15491518.049210235	4499150.527380892	20712840.55051608	4226432.811824343	937121.5221333129	2608713.1763666053	7062760.560610185	15185790.857562989	4519572.954682503	1760521.4662248588
Com_483_pos	Isocurcumenol	ÒìÝ­Êõ´¼	P	C15H22O2	234.16198	235.169406612234	0.540703636119234	[M+H]+	6.934	0.898125634298261	1	C18	Lipids and lipid-like molecules	Ö¬ÖÊºÍÀàÖ¬·Ö×Ó	Prenol lipids	ÒìÎìÏ©´¼Ö¬	Sesquiterpenoids	±¶°ëÝÆÀà	"24063-71-6"	HMDB0036647	Lipids and lipid-like molecules	Prenol lipids	Sesquiterpenoids	-	-	-	-	-	-	-	5255901	CC1CCC2C(=C)CC3(O)OC12CC3=C(C)C	DEBDFZGNZTYPMF-UHFFFAOYSA-N	20610566.41025021	23444869.919007614	23007436.612069435	21595668.94963854	25728648.516746942	25461495.275400065	37918098.9042631	27950664.333709132	42388772.87136594	20485000.895780765	20720863.261730913	30411329.56293119	69193439.08975394	27220258.06375376	46530250.478099205	30738027.007258467
Com_466_pos	D-Glucaric acid	ÆÏÌÑÌÇ¶þËá	P	C6H10O8	210.03757	233.027099813571	1.57025988731304	[M+Na]+	1.407	0.853639034044422	1	C18	Organic oxygen compounds	ÓÐ»úÑõ»¯ºÏÎï	Organooxygen compounds	ÓÐ»úÑõ»¯ºÏÎï	Carbohydrates and carbohydrate conjugates	Ì¼Ë®»¯ºÏÎïºÍÌ¼Ë®»¯ºÏÎï½áºÏÎï	"576-42-1"	HMDB0000663	Organic oxygen compounds	Organooxygen compounds	Carbohydrates and carbohydrate conjugates	D-Glucarate; D-Glucaric acid; L-Gularic acid; D-Saccharic acid; D-Glucosaccharic acid; Glucaric acid; Glucarate	C00818	map00053;map01100	LMFA01170108	Fatty Acyls [FA]	Fatty Acids and Conjugates [FA01]	Dicarboxylic acids [FA0117]	-	C(C(C(C(=O)O)O)O)(C(C(=O)O)O)O	DSLZVSRJTYRBFB-LLEIAEIESA-N	5102709.396326094	8005427.733158135	8943274.376037978	7460549.251122544	11041617.34979964	6218354.523510745	2239153.0992106856	258771.25357565374	9138130.082292145	7188660.709292809	1860878.1807037818	6312709.804583548	2394081.3677210505	8721154.066025339	573597.1906162595	11736572.850474104
Com_1119_pos	Myriocin	ÊÈÈÈ¾úÉ±½ÍÄ¸ËØ	P	C21H39NO6	401.27774	384.27427739622	0.40521505140212	[M+H-H2O]+	6.694	0.615304144054062	1	C18	Lipids and lipid-like molecules	Ö¬ÖÊºÍÀàÖ¬·Ö×Ó	Fatty Acyls	Ö¬·¾õ£Àà	Fatty acids and conjugates	Ö¬·¾ËáºÍ½áºÏÎï	"35891-70-4"	-	-	-	-	-	C19914	-	LMSP01080020	Sphingolipids [SP]	Sphingoid bases [SP01]	Sphingoid base analogs [SP0108]	-	CCCCCCC(=O)CCCCCCC=CCC(C(C(CO)(C(=O)O)N)O)O	ZZIKIHCNFWXKDY-GNTQXERDSA-N	7955191.441479131	4588304.161940591	4774784.1764756655	35676438.999328494	9181174.974796057	6302516.774168672	921071.2821822913	6417084.203075682	6865953.666965736	4320380.309345911	8271868.653406641	15130907.408290084	5068349.840103004	32231985.803227954	5580136.070535122	4570734.206757355
Com_26_pos	Pi-Methylimidazoleacetic acid	Pi-¼×»ùßäßòÒÒËá	P	C6H8N2O2	140.05858	123.055382829083	0.734186245533567	[M+H-H2O]+	0.439	0.93320987852838	1	C18	Organoheterocyclic compounds	ÓÐ»úÔÓ»·»¯ºÏÎï	Azoles	ßòÀà	Imidazoles	ßäßòÀà	"1071661-55-6"	HMDB0004988	Organoheterocyclic compounds	Azoles	Imidazoles	-	-	-	-	-	-	-	6451814	CN1C=NC=C1CC(O)=O	UJCGYTCAMOHYCG-UHFFFAOYSA-N	526418450.3297032	437627628.4744743	538234442.234515	386333906.621835	569823472.8111705	506371583.2960838	615400769.0002162	585533020.7802236	416042182.81091654	515967281.23383003	584080171.6087189	914648181.9602298	613837192.0473536	379861588.62071824	523458652.8860449	590147445.5742476
Com_329_pos	3-Methoxy-4-hydroxyphenylglycol	4-ôÇ»ù-3-¼×Ñõ»ù±½ÒÒ¶þ´¼	P	C9H12O4	184.07356	207.062863857133	0.564215376791498	[M+Na]+	5.751	0.614941336708318	1	C18	Benzenoids	±½Àà»¯ºÏÎï	Phenols	·ÓÀà	Methoxyphenols	¼×Ñõ»ù·ÓÀà	"534-82-7"	HMDB0001490	Benzenoids	Phenols	Methoxyphenols	3-Methoxy-4-hydroxyphenylethyleneglycol	C05594	-	-	-	-	-	-	COC1=CC(=CC=C1O)C(O)CO	FBWPWWWZWKPJFL-UHFFFAOYSA-N	1434560.3033942487	1466022.882183094	1275789.7721894383	1307597.031992983	1515326.0950714408	1080711.8324621452	2627041.9540475626	2147393.462629531	3825725.425519222	1230280.4056229664	1688839.7223439184	2986726.086483154	3063588.742028331	2828555.694477647	2379725.361987452	2341745.091299361
Com_1018_pos	Tetrahydrocortisone	ËÄÇâ¿ÉµÄËÉ	P	C21H32O5	364.22498	347.221690777163	0.0295893022683044	[M+H-H2O]+	6.394	0.767017054620831	1	C18	Lipids and lipid-like molecules	Ö¬ÖÊºÍÀàÖ¬·Ö×Ó	Steroids and steroid derivatives	Àà¹Ì´¼ºÍÀà¹Ì´¼ÑÜÉúÎï	Hydroxysteroids	ôÇ»ùÀà¹Ì´¼	"53-05-4"	HMDB0000903	Lipids and lipid-like molecules	Steroids and steroid derivatives	Hydroxysteroids	Tetrahydrocortisone; Urocortisone	C05470	map00140	LMST02030098	Sterol Lipids [ST]	Steroids [ST02]	C21 steroids (gluco/mineralocorticoids, progestogins) and derivatives [ST0203]	12444617	[H][C@@]12CC[C@](O)(C(=O)CO)[C@@]1(C)CC(=O)[C@@]1([H])[C@@]2([H])CC[C@@]2([H])C[C@@H](O)CC[C@]12C	SYGWGHVTLUBCEM-SDYDLROXSA-N	55160289.474179015	30382661.997952044	35646260.265369534	58555666.78854687	265769977.95901868	41260786.632436	15109752.026454953	36305118.85324069	242241482.99640626	25470766.455820344	31356488.961072482	22593226.11080628	26442501.634784453	53209211.018529266	36104058.25268608	27424278.914958343
Com_1132_pos	Beta-Cortol	beta-Æ¤çÞÎå´¼	P	C21H36O5	368.25628	391.245485167066	0.0140311688248277	[M+Na]+	7.268	0.82625422624179	1	C18	Lipids and lipid-like molecules	Ö¬ÖÊºÍÀàÖ¬·Ö×Ó	Steroids and steroid derivatives	Àà¹Ì´¼ºÍÀà¹Ì´¼ÑÜÉúÎï	Hydroxysteroids	ôÇ»ùÀà¹Ì´¼	"667-65-2"	HMDB0005821	Lipids and lipid-like molecules	Steroids and steroid derivatives	Hydroxysteroids	-	-	-	LMST02030229	Sterol Lipids [ST]	Steroids [ST02]	C21 steroids (gluco/mineralocorticoids, progestogins) and derivatives [ST0203]	439451	[H][C@@]12CC[C@](O)([C@H](O)CO)[C@@]1(C)C[C@H](O)[C@@]1([H])[C@@]2([H])CC[C@]2([H])C[C@H](O)CC[C@]12C	FFPUNPBUZDTHJI-ZFOKFBPFSA-N	108583987.40634507	52271270.8096709	81371924.25928813	131186323.37981336	24805940.834037583	163671734.51479733	31288715.453980867	83612158.07981908	36974540.881273806	74224787.94198647	112916706.41205648	128230989.74421571	197454837.78614268	128938405.80493447	110301260.13108544	112991789.08382012
Com_642_pos	Epiandrosterone	±íÐÛÍª	P	C19H30O2	290.22458	273.221272349141	0.0263618574419705	[M+H-H2O]+	7.755	0.743245657772721	1	C18	Lipids and lipid-like molecules	Ö¬ÖÊºÍÀàÖ¬·Ö×Ó	Steroids and steroid derivatives	Àà¹Ì´¼ºÍÀà¹Ì´¼ÑÜÉúÎï	Androstane steroids	ÐÛçÞÍéÀà¹Ì´¼	"481-29-8"	HMDB0000365	Lipids and lipid-like molecules	Steroids and steroid derivatives	Androstane steroids	-	C07635	map01120;map00984	LMST02020023	Sterol Lipids [ST]	Steroids [ST02]	C19 steroids (androgens) and derivatives [ST0202]	11055399	[H][C@@]12CCC(=O)[C@@]1(C)CC[C@@]1([H])[C@@]2([H])CCC2C[C@@H](O)CC[C@]12C	QGXBDMJGAMFCBF-QRIARFFBSA-N	16329015.598807046	26298939.15649501	26571996.45602806	25967895.147114594	24175785.267457884	11031201.164609212	41885072.77691588	28755040.99879798	51075883.59408998	17186857.496839922	12752033.15647345	26791708.598753028	31186222.027473424	31246687.292744085	47045447.034024216	32710160.740614012
Com_655_pos	Epsilon-(gamma-glutamyl)-lysine	¦Å-£¨¹È°±õ£°·£©-Àµ°±Ëá	P	C11H21N3O5	275.14812	276.155571927806	0.552167341830344	[M+H]+	1.482	0.958805822380504	1	C18	Organic acids and derivatives	ÓÐ»úËá¼°ÆäÑÜÉúÎï	Carboxylic acids and derivatives	ôÈËá¼°ÆäÑÜÉúÎï	Amino acids, peptides, and analogues	°±»ùËá¡¢ëÄºÍÀàËÆÎï	"-"	HMDB0003869	Organic acids and derivatives	Carboxylic acids and derivatives	Amino acids, peptides, and analogues	-	C21730	-	-	-	-	-	7015684	N[C@@H](CCCCNC(=O)CC[C@H](N)C(O)=O)C(O)=O	JPKNLFVGUZRHOB-YUMQZZPRSA-N	184592341.13187155	109112553.3036221	112226801.83670263	77371819.92462945	148048483.42756334	94130714.50580412	83311814.33505848	95523310.55343778	103116188.1505302	147333455.15372542	53887850.908567734	33309757.674552944	37997112.39548734	63858365.38168039	59880653.03767136	48572122.08315989
Com_339_pos	2-Amino-4-(2-aminophenyl)-4-oxobutanoic acid	È®ÄòËØ	P	C10H12N2O3	208.08479	209.092366236765	1.32752021418449	[M+H]+	4.965	0.8367991484405	1	C18	Organic oxygen compounds	ÓÐ»úÑõ»¯ºÏÎï	Organooxygen compounds	ÓÐ»úÑõ»¯ºÏÎï	Carbonyl compounds	ôÊ»ù»¯ºÏÎï	"343-65-7"	HMDB0250769	Organic oxygen compounds	Organooxygen compounds	Carbonyl compounds	-	C01718	-	-	-	-	-	846	NC(CC(=O)C1=CC=CC=C1N)C(O)=O	YGPSJZOEDVAXAB-UHFFFAOYSA-N	51435806.53854917	29142143.654505745	26889627.07237383	61573608.56395558	75764499.66089626	29223516.743967123	33068396.124161743	70388289.93273412	71673723.56204362	41351556.83955286	28493722.589941937	37330951.734480776	38458342.84494121	43325126.69237137	36311774.70684087	26655547.98330104
Com_1081_pos	Batilol	öè¸Î´¼	P	C21H44O3	344.32904	367.318521506735	0.817551534448103	[M+Na]+	11.647	0.705352521322589	1	C18	Lipids and lipid-like molecules	Ö¬ÖÊºÍÀàÖ¬·Ö×Ó	Glycerolipids	¸ÊÓÍÖ¬	Monoradylglycerols	µ¥õ£»ù¸ÊÓÍ	"544-62-7"	HMDB0248884	Lipids and lipid-like molecules	Glycerolipids	Monoradylglycerols	-	C13858	-	-	-	-	-	-	CCCCCCCCCCCCCCCCCCOCC(O)CO	OGBUMNBNEWYMNJ-UHFFFAOYSA-N	8880725.8726403	99392789.65416189	28914793.924799606	38816864.59098705	72450552.39883685	25235679.16883586	105332131.14178777	47729661.04248535	180725299.31275246	12131971.518953688	80146343.99418804	39913059.69898521	34473526.92023475	45240841.179267034	40035364.034424976	104631825.60420051
Com_1104_pos	Prostaglandin E1	ÁÐÏÙËØ E1	P	C20H34O5	354.24063	377.229674758105	0.438238535809624	[M+Na]+	6.843	0.916259684502838	1	C18	Lipids and lipid-like molecules	Ö¬ÖÊºÍÀàÖ¬·Ö×Ó	Fatty Acyls	Ö¬·¾õ£Àà	Eicosanoids	Àà¶þÊ®ÍéËá	"745-65-3"	HMDB0001442	Lipids and lipid-like molecules	Fatty Acyls	Eicosanoids	-	C04741	-	LMFA03010134	Fatty Acyls [FA]	Eicosanoids [FA03]	Prostaglandins [FA0301]	5280723	CCCCC[C@H](O)\C=C\[C@H]1[C@H](O)CC(=O)[C@@H]1CCCCCCC(O)=O	GMVPRGQOIOIIMI-DWKJAMRDSA-N	2452932379.653456	1452642189.5501204	2045215785.959571	1466577482.9179728	537273573.9654617	2152571722.622416	865088869.852906	1671026598.8740714	605839327.032127	1313835452.794193	1318219330.286408	1058917969.1419979	991044092.9794844	1280225399.744072	978286526.7316039	588314588.6845603
Com_1255_pos	1-Stearoyl-sn-glycero-3-phosphocholine	1-Ó²Ö¬õ£-sn-¸ÊÓÍ-3-Á×õ£µ¨¼î	P	C26H54NO7P	523.36379	546.353286860113	0.567215613165173	[M+Na]+	10.736	0.999087943407473	1	C18	Lipids and lipid-like molecules	Ö¬ÖÊºÍÀàÖ¬·Ö×Ó	Glycerophospholipids	¸ÊÓÍÁ×Ö¬	Glycerophosphocholines	¸ÊÓÍÁ×Ëáµ¨¼î	"19420-57-6"	HMDB0010384	Lipids and lipid-like molecules	Glycerophospholipids	Glycerophosphocholines	-	-	-	LMGP01050026	Glycerophospholipids [GP]	Glycerophosphocholines [GP01]	Monoacylglycerophosphocholines [GP0105]	497299	CCCCCCCCCCCCCCCCCC(=O)OC[C@@H](O)COP([O-])(=O)OCC[N+](C)(C)C	IHNKQIMGVNPMTC-RUZDIDTESA-N	1446157979.9450936	2125690789.7234154	2512280328.233562	2242225459.3680253	3008626232.1533465	1404659782.435703	1692679976.2038608	1671056113.8563776	3240229549.893694	730209434.4372064	2195493155.1109447	1425282258.329539	2034866467.5795858	2019588070.47447	2023458470.2226562	2643876738.67574
Com_716_pos	11beta-Hydroxyandrosterone	11-beta-ôÇ»ùÐÛÍª	P	C19H30O3	306.2195	289.216236082246	0.117831313713651	[M+H-H2O]+	7.933	0.724598136251493	1	C18	Lipids and lipid-like molecules	Ö¬ÖÊºÍÀàÖ¬·Ö×Ó	Steroids and steroid derivatives	Àà¹Ì´¼ºÍÀà¹Ì´¼ÑÜÉúÎï	Androstane steroids	ÐÛçÞÍéÀà¹Ì´¼	"57-61-4"	HMDB0002984	Lipids and lipid-like molecules	Steroids and steroid derivatives	Androstane steroids	-	C14606	-	LMST02020086	Sterol Lipids [ST]	Steroids [ST02]	C19 steroids (androgens) and derivatives [ST0202]	10286365	[H][C@@]12CCC(=O)[C@@]1(C)C[C@H](O)[C@@]1([H])[C@@]2([H])CC[C@@]2([H])C[C@H](O)CC[C@]12C	PIXFHVWJOVNKQK-PTXZMSDUSA-N	43567881.46128933	51966717.20746344	44324273.72182922	59869643.569834806	37788436.34018128	31727830.902920987	69385881.99845211	70652351.26379044	73903826.86274163	53567046.877434164	6264086.63209851	28972263.896322783	14143883.042583011	70030818.04771109	4069444.168791458	36040746.05458665
Com_1022_pos	Adenosine-2'-monophosphate	ÏÙÜÕ 2¡ä(3¡ä)-µ¥Á×Ëá(2'-AMP)	P	C10H14N5O7P	347.06309	348.070710668508	0.923948749602211	[M+H]+	3.181	0.996711168756612	1	C18	Organic oxygen compounds	ÓÐ»úÑõ»¯ºÏÎï	Organooxygen compounds	ÓÐ»úÑõ»¯ºÏÎï	Carbohydrates and carbohydrate conjugates	Ì¼Ë®»¯ºÏÎïºÍÌ¼Ë®»¯ºÏÎï½áºÏÎï	"130-49-4"	HMDB0011617	Organic oxygen compounds	Organooxygen compounds	Carbohydrates and carbohydrate conjugates	-	C00946	-	-	-	-	-	53481006	NC1=NC=NC2=C1N=CN2C1O[C@H](CO)[C@@H](O)[C@H]1OP(O)(O)=O	QDFHPFSBQFLLSW-VTHZCTBJSA-N	204393059.74404475	214672989.24965096	80478716.23946401	127516533.98427856	61056511.97903791	410679012.6537122	18403126.119939175	95246189.356576	135001594.86251798	141638862.85937998	777218001.3163497	171009012.67179838	161263746.36749476	974571278.2847786	412041645.0108714	584674346.611884
Com_1264_pos	Biliverdin	µ¨ÂÌËØ	P	C33H34N4O6	582.24784	583.255133739664	0.0107520124454626	[M+H]+	6.378	0.745423964581543	1	C18	Organoheterocyclic compounds	ÓÐ»úÔÓ»·»¯ºÏÎï	Tetrapyrroles and derivatives	ËÄßÁ¿©¼°ÆäÑÜÉúÎï	Bilirubins	µ¨ºìËØ	"856699-18-8"	HMDB0001008	Organoheterocyclic compounds	Tetrapyrroles and derivatives	Bilirubins	Biliverdin; Biliverdin IX alpha	C00500	map00860;map01100;map01110	-	-	-	-	5353439	CC1=C(C=C)\C(NC1=O)=C\C1=C(C)C(CCC(O)=O)=C(N1)\C=C1/N=C(/C=C2\NC(=O)C(C=C)=C2C)C(C)=C1CCC(O)=O	QBUVFDKTZJNUPP-BBROENKCSA-N	2652711.4935184577	5524310.596320963	3579749.803046702	5862718.185261898	27865520.659533523	1597167.750333854	3973583.679862841	2993069.0050818725	22361724.562829483	3654539.1559101613	2500397.4131766497	2465246.5186147653	2397526.587452769	8100185.069032781	4809489.373030167	4748615.138788709
Com_973_pos	Oglufanide	°Â¹È·¨ÄÎ	P	C16H19N3O5	333.13247	334.140414572553	1.93488360059411	[M+H]+	5.472	0.740652800566707	1	C18	Organic acids and derivatives	ÓÐ»úËá¼°ÆäÑÜÉúÎï	Carboxylic acids and derivatives	ôÈËá¼°ÆäÑÜÉúÎï	Amino acids, peptides, and analogues	°±»ùËá¡¢ëÄºÍÀàËÆÎï	"38101-59-6"	HMDB0028830	Organic acids and derivatives	Carboxylic acids and derivatives	Amino acids, peptides, and analogues	-	-	-	-	-	-	-	100094	N[C@@H](CCC(O)=O)C(=O)N[C@@H](CC1=CNC2=CC=CC=C12)C(O)=O	LLEUXCDZPQOJMY-AAEUAGOBSA-N	50137984.00631167	24927967.970801726	26576009.03816896	35709050.89777493	35892699.03082176	37860942.017724626	20603284.447818205	42384426.29001886	25749515.020831283	30056989.26702951	11456419.575197728	8775006.740590824	5793995.668893972	30275624.72121102	5709148.121519515	8652491.451837212
Com_299_pos	3-(3-Methoxyphenyl)propionic acid	3-(3-¼×Ñõ»ù±½»ù)±ûËá	P	C10H12O3	180.07864	203.067750578011	0.496571881056288	[M+Na]+	6.075	0.534576505888685	1	C18	Phenylpropanoids and polyketides	±½±ûËØÀàºÍ¾ÛÍªÀà	Phenylpropanoic acids	±½±ûËáÀà	-	-	"10516-71-9"	HMDB0011751	Phenylpropanoids and polyketides	Phenylpropanoic acids	-	-	-	-	-	-	-	-	66336	COC1=CC=CC(CCC(O)=O)=C1	BJJQJLOZWBZEGA-UHFFFAOYSA-N	393426.68025499047	381994.1732792736	699180.3576284909	1021415.6317953907	87551.22413332589	639452.8942429293	380205.38025114866	333620.11527978466	1679757.6561267907	305623.750536496	59292.56450321642	766951.5969470721	273516.36616627243	61177.44079568943	152632.1186363559	988344.985740445
Com_316_pos	Acetylcarnitine	ÒÒõ£»ùÈâ¼î	P	C9H17NO4	203.11576	204.123226029035	0.817410894163468	[M+H]+	1.526	0.978903476669302	1	C18	Lipids and lipid-like molecules	Ö¬ÖÊºÍÀàÖ¬·Ö×Ó	Fatty Acyls	Ö¬·¾õ£Àà	Fatty acid esters	Ö¬·¾Ëáõ¥	"14992-62-2"	HMDB0240773	Lipids and lipid-like molecules	Fatty Acyls	Fatty acid esters	O-Acetylcarnitine; O-Acetyl-L-carnitine	C02571	map04931	LMFA07070060	Fatty Acyls [FA]	Fatty esters [FA07]	Fatty acyl carnitines [FA0707]	1	CC(=O)OC(CC([O-])=O)C[N+](C)(C)C	RDHQFKQIGNGIED-UHFFFAOYSA-N	997958494.545462	461296114.8876278	400879361.1629576	2203017173.607528	615744535.3384513	1471888644.4607391	175114860.76516703	915527376.3824499	681375909.4550612	538597302.0128022	802141694.1515785	3066381.8103668187	624666696.9714044	2057785080.3497775	870530333.7466134	1063030127.8735946
Com_23_pos	2-Amino-1-phenylethanol	2-°±»ù-1-±½»ùÒÒ´¼	P	C8H11NO	137.08406	120.080832251918	0.527062869298996	[M+H-H2O]+	5.073	0.625760836814286	1	C18	Organic nitrogen compounds	ÓÐ»úµª»¯ºÏÎï	Organonitrogen compounds	ÓÐ»úµª»¯ºÏÎï	Amines	°·Àà	"7568-93-6"	HMDB0001065	Organic nitrogen compounds	Organonitrogen compounds	Amines	-	C02735	-	-	-	-	-	1000	NCC(O)C1=CC=CC=C1	ULSIYEODSMZIPX-UHFFFAOYSA-N	23340349888.86335	17113949437.669506	13732856755.938602	12833490150.882332	14127024100.786427	18158159238.28741	14465790290.656404	17411008564.52275	12876472067.532204	20907375484.871838	11074667544.351822	8216859767.674448	10769347907.326914	11565023795.982897	11998090090.35796	11816054178.012722
Com_32_pos	3-Methylhistamine	3-¼×»ù×é°·	P	C6H11N3	125.0953	126.102758851885	1.26984694871987	[M+H]+	1.333	0.590796114531864	1	C18	Organic nitrogen compounds	ÓÐ»úµª»¯ºÏÎï	Organonitrogen compounds	ÓÐ»úµª»¯ºÏÎï	Amines	°·Àà	"36475-47-5"	HMDB0001861	Organic nitrogen compounds	Organonitrogen compounds	Amines	-	-	-	-	-	-	-	69520	CN1C=NC=C1CCN	CPAGZVLINCPJEH-UHFFFAOYSA-N	3089998.8539930223	3367760.4200393264	1500770.5752466123	634940.3415125312	974843.4910105884	3984583.7887687497	78512.26668515112	2949909.6958239945	1820092.049220544	1333981.552506435	3349757.865128812	1621858.5014137249	520269.8669847072	3116867.929693098	364604.441244911	4495471.079232882
Com_685_pos	Retinoic acid	Î¬ÉúËØAËá	P	C20H28O2	300.20893	283.205714140464	0.280273021943401	[M+H-H2O]+	7.943	0.615560623417661	1	C18	Lipids and lipid-like molecules	Ö¬ÖÊºÍÀàÖ¬·Ö×Ó	Prenol lipids	ÒìÎìÏ©´¼Ö¬	Retinoids	ÀàÊÓ»Æ´¼	"302-79-4"	HMDB0001852	Lipids and lipid-like molecules	Prenol lipids	Retinoids	Retinoate; Retinoic acid; Vitamin A acid; all-trans-Retinoate; Acide retinoique (French) (DSL); Tretinoine (French) (EINECS); 3,7-Dimethyl-9-(2,6,6-trimethyl-1-cyclohexene-1-yl)-2,4,6,8-nonatetraenoic acid (ECL); (all-E)-3,7-Dimethyl-9-(2,6,6-trimethyl-1-cyclohexen-1-yl)-2,4,6,8-nonatetraenoic acid; beta-Retinoic acid; AGN 100335; all-(E)-Retinoic acid; all-trans-beta-Retinoic acid; all-trans-Ret…	C00777	map04659;map05200;map05223;map01100;map05226;map05222;map04672;map00830	LMPR01090019	Prenol Lipids [PR]	Isoprenoids [PR01]	Retinoids [PR0109]	444795	C\C(\C=C\C1=C(C)CCCC1(C)C)=C/C=C/C(/C)=C/C(O)=O	SHGAZHPCJJPHSC-YCNIQYBTSA-N	24454831.58779153	20014650.058753267	47493832.70013891	30568742.99835585	29970124.205167416	19389953.011890564	29362664.673944704	26524678.495211672	24541592.24291929	32999724.35414034	20343572.917934004	24238570.18471919	22227178.136441853	31152613.520634573	25413205.81497637	16742711.006492335
Com_497_pos	Undecanedioic acid	Ê®Ò»Íé¶þËá	P	C11H20O4	216.13616	239.125378888568	0.0873919847908331	[M+Na]+	5.784	0.674470352052371	1	C18	Lipids and lipid-like molecules	Ö¬ÖÊºÍÀàÖ¬·Ö×Ó	Fatty Acyls	Ö¬·¾õ£Àà	Fatty acids and conjugates	Ö¬·¾ËáºÍ½áºÏÎï	"1852-04-6"	HMDB0000888	Lipids and lipid-like molecules	Fatty Acyls	Fatty acids and conjugates	-	-	-	LMFA01170007	Fatty Acyls [FA]	Fatty Acids and Conjugates [FA01]	Dicarboxylic acids [FA0117]	15816	OC(=O)CCCCCCCCCC(O)=O	LWBHHRRTOZQPDM-UHFFFAOYSA-N	46580643.31300799	45125668.9630349	26863403.607796356	142735831.6848069	63073067.6569344	37495418.69434137	96849919.84647529	171456604.27561194	84798609.58303705	56423183.95755939	381488859.9534338	299466388.4768101	1441710079.4304273	551792382.1034893	1257124897.3863509	422221810.5766266
Com_1073_pos	N-Arachidonylglycine	N-»¨ÉúËÄÏ©Ëá¸Ê°±Ëá	P	C22H35NO3	361.26169	362.268270284464	1.99222767290672	[M+H]+	9.330	0.84831259560389	1	C18	Organic acids and derivatives	ÓÐ»úËá¼°ÆäÑÜÉúÎï	Carboxylic acids and derivatives	ôÈËá¼°ÆäÑÜÉúÎï	Amino acids, peptides, and analogues	°±»ùËá¡¢ëÄºÍÀàËÆÎï	"179113-91-8"	HMDB0005096	Organic acids and derivatives	Carboxylic acids and derivatives	Amino acids, peptides, and analogues	-	-	-	LMFA08020003	Fatty Acyls [FA]	Fatty amides [FA08]	N-acyl amino acids [FA0805]	5283389	CCCCC\C=C/C\C=C/C\C=C/C\C=C/CCCC(=O)NCC(O)=O	YLEARPUNMCCKMP-DOFZRALJSA-N	3956254.3045220645	1594106.0358750755	2664152.4619980855	4514443.424403488	765933.6456566519	2895009.2829088806	1818689.8189473369	4452181.410806663	4136978.600940783	1075603.5481338794	2154252.454926127	5206438.205237415	6201896.38896059	11418574.488886183	5274304.570882243	5061885.479775615
Com_1144_pos	Palmitoylcarnitine	×Øéµõ£Èâ¼î	P	C23H46NO4+	400.34268	400.342269174725	0.2727031877433	[M+H]+	8.718	0.984639946784692	1	C18	Lipids and lipid-like molecules	Ö¬ÖÊºÍÀàÖ¬·Ö×Ó	Fatty Acyls	Ö¬·¾õ£Àà	Fatty acid esters	Ö¬·¾Ëáõ¥	"6865-14-1"	HMDB0240783	Lipids and lipid-like molecules	Fatty Acyls	Fatty acid esters	-	-	-	LMFA07070004	Fatty Acyls [FA]	Fatty esters [FA07]	Fatty acyl carnitines [FA0707]	462	CCCCCCCCCCCCCCCC(=O)OC(CC(=O)O)C[N+](C)(C)C	XOMRRQXKHMYMOC-UHFFFAOYSA-O	645035533.4375421	1094989041.821949	661670232.4548473	3834411104.3956623	1554245223.7886193	850179267.3802547	474259809.81173974	1691677411.098991	1372546125.6257083	687157019.3375406	2100506016.672561	1191414811.4560826	2000348832.2079988	1961750065.7076347	2289020618.402252	1127254172.4044156
Com_569_pos	sn-Glycero-3-phosphocholine	¸ÊÓÍÁ×õ£µ¨¼î	P	C8H20NO6P	257.10283	258.110341082119	0.821002705394003	[M+H]+	1.421	0.963737073272495	1	C18	Lipids and lipid-like molecules	Ö¬ÖÊºÍÀàÖ¬·Ö×Ó	Glycerophospholipids	¸ÊÓÍÁ×Ö¬	Glycerophosphocholines	¸ÊÓÍÁ×Ëáµ¨¼î	"28319-77-9"	HMDB0000086	Lipids and lipid-like molecules	Glycerophospholipids	Glycerophosphocholines	sn-Glycero-3-phosphocholine; Glycerophosphocholine	C00670	map00564;map00565;map05231	-	-	-	-	657272	C[N+](C)(C)CCOP([O-])(=O)OC[C@H](O)CO	SUHOQUVVVLNYQR-MRVPVSSYSA-N	1327084418.221595	609058568.700358	546342272.5552732	158780396.31953198	240691648.18304926	2290652819.3039503	317005005.55164975	550361941.1468143	178408293.73670772	1194281118.5469184	699442459.5754924	268300990.26422668	203532682.3378726	281304869.87978506	315200543.97689587	239666474.5699891
Com_698_pos	9-cis-Retinal	9-Ë³Ê½ÊÓ»ÆÈ©	P	C20H28O	284.21402	285.221162173199	0.555309695843779	[M+H]+	10.005	0.926223542599687	1	C18	Lipids and lipid-like molecules	Ö¬ÖÊºÍÀàÖ¬·Ö×Ó	Prenol lipids	ÒìÎìÏ©´¼Ö¬	Retinoids	ÀàÊÓ»Æ´¼	"514-85-2"	HMDB0006218	Lipids and lipid-like molecules	Prenol lipids	Retinoids	9-cis-Retinal	C16681	map00830	LMPR01090017	Prenol Lipids [PR]	Isoprenoids [PR01]	Retinoids [PR0109]	6436082	C/C(/C=C/C=C(/C)\C=C\C1=C(C)CCCC1(C)C)=C\C=O	NCYCYZXNIZJOKI-MKOSUFFBSA-N	9201788.101181455	11670818.1099269	6584275.095367138	30516312.43025009	13662434.680518148	4588861.1812773505	28808955.3593634	25096761.323146984	43404284.220331796	11597734.004951034	63538612.47605888	54574292.60081159	50624392.29696033	95398417.3291072	65088394.4055192	86377410.14193226
Com_599_pos	L-Valyl-L-phenylalanine	L-çÓ°±õ£-L-±½±û°±Ëá	P	C14H20N2O3	264.14739	265.154920713827	0.873428380139254	[M+H]+	5.425	0.687877039834256	1	C18	Organic acids and derivatives	ÓÐ»úËá¼°ÆäÑÜÉúÎï	Carboxylic acids and derivatives	ôÈËá¼°ÆäÑÜÉúÎï	Amino acids, peptides, and analogues	°±»ùËá¡¢ëÄºÍÀàËÆÎï	"3918-92-1"	HMDB0029134	Organic acids and derivatives	Carboxylic acids and derivatives	Amino acids, peptides, and analogues	-	-	-	-	-	-	-	6993119	CC(C)[C@H](N)C(=O)N[C@@H](CC1=CC=CC=C1)C(O)=O	GJNDXQBALKCYSZ-RYUDHWBXSA-N	12059047.295350723	9103292.8159729	6596238.5135807805	6729047.120329163	5847274.953053104	11810364.628300762	5293294.235705415	6533904.981034474	4529504.414589116	9256515.370082568	5220244.816320112	4005566.8591975	5707517.928164383	6411042.0118232	7906433.320713864	5713095.15657543
Com_1212_pos	LysoPC(14:0/0:0)	1-Èâ¶¹Þ¢-sn-¸ÊÓÍ-3-Á×Ëáµ¨¼î	P	C22H46NO7P	467.30119	468.308874665854	0.823164721603759	[M+H]+	8.857	0.993695993408793	1	C18	Lipids and lipid-like molecules	Ö¬ÖÊºÍÀàÖ¬·Ö×Ó	Glycerophospholipids	¸ÊÓÍÁ×Ö¬	Glycerophosphocholines	¸ÊÓÍÁ×Ëáµ¨¼î	"20559-16-4"	HMDB0010379	Lipids and lipid-like molecules	Glycerophospholipids	Glycerophosphocholines	-	-	-	LMGP01050012	Glycerophospholipids [GP]	Glycerophosphocholines [GP01]	Monoacylglycerophosphocholines [GP0105]	460604	CCCCCCCCCCCCCC(=O)OC[C@@H](O)COP([O-])(=O)OCC[N+](C)(C)C	VXUOFDJKYGDUJI-OAQYLSRUSA-N	304711111.3344926	243315017.64153162	272019259.14580077	928784803.6097786	378454623.25136465	306863513.0734556	195324887.99739954	530053478.35139775	379637483.90547895	359787917.08489966	373181399.87850434	240373749.6355735	398960888.55532545	708955317.5246092	459516593.28598714	476352246.30281126
Com_64_pos	TRIA-662	3-°±»ù¼×õ£-1-¼×»ùßÁà¤	P	C7H8N2O	136.06366	137.071066325096	0.781436395277969	[M+H]+	1.453	0.850404199498054	1	C18	Organoheterocyclic compounds	ÓÐ»úÔÓ»·»¯ºÏÎï	Pyridines and derivatives	ßÁà¤¼°ÆäÑÜÉúÎï	Pyridinecarboxylic acids and derivatives	ßÁà¤ôÈËá¼°ÆäÑÜÉúÎï	"1005-24-9"	HMDB0000699	Organoheterocyclic compounds	Pyridines and derivatives	Pyridinecarboxylic acids and derivatives	-	-	-	-	-	-	-	457	C[N+]1=CC=CC(=C1)C(N)=O	LDHMAVIPBRSVRG-UHFFFAOYSA-O	107601576.79173584	74212098.94807282	60121920.42589856	53915594.62453564	112871412.91841067	29924475.34116487	64156950.511410326	56048312.83992111	106620951.87324601	76332784.8964548	10646691.92539373	20316938.34730925	9897356.231854254	11371238.414094381	17897035.475681625	9177273.210190805
Com_1098_pos	Riboflavin	ºË»ÆËØ	P	C17H20N4O6	376.13829	377.146218442991	1.67077643438286	[M+H]+	5.441	0.976993385048298	1	C18	Organoheterocyclic compounds	ÓÐ»úÔÓ»·»¯ºÏÎï	Pteridines and derivatives	µûà¤¼°ÆäÑÜÉúÎï	Alloxazines and isoalloxazines	¿©àºÀàºÍÒì¿©àºÀà	"83-88-5"	HMDB0000244	Organoheterocyclic compounds	Pteridines and derivatives	Alloxazines and isoalloxazines	Riboflavin; Lactoflavin; 7,8-Dimethyl-10-ribitylisoalloxazine; Vitamin B2	C00255	map00740;map01100;map01110;map04977	-	-	-	-	493570	CC1=C(C)C=C2N(C[C@H](O)[C@H](O)[C@H](O)CO)C3=NC(=O)NC(=O)C3=NC2=C1	AUNGANRZJHBGPY-SCRDCRAPSA-N	107291034.88234118	33582344.017027006	52560669.535098635	38750987.42407889	38005786.13411641	165879478.5098127	17336745.087429482	48133920.68762461	52151999.69045697	47988228.29948765	69259704.90295134	22459876.17244531	39381297.6228061	59247967.64472503	42472180.3480646	44052551.41191826
Com_25_pos	m-Tolualdehyde	¼ä¼×»ù±½¼×È©	P	C8H8O	120.05752	121.064800452958	0.162813974510072	[M+H]+	6.181	0.608229767534381	1	C18	Benzenoids	±½Àà»¯ºÏÎï	Benzene and substituted derivatives	±½¼°ÆäÈ¡´úÑÜÉúÎï	Benzoyl derivatives	±½¼×õ£ÑÜÉúÎï	"620-23-5"	HMDB0029637	Benzenoids	Benzene and substituted derivatives	Benzoyl derivatives	3-Methylbenzaldehyde; m-Tolualdehyde	C07209	map00622;map01120;map01100;map01220	-	-	-	-	12105	CC1=CC(C=O)=CC=C1	OVWYEQOVUDKZNU-UHFFFAOYSA-N	17778887.890500315	9229082.708585825	11987446.811614556	15321569.796846038	16109195.710560855	15943682.844427196	12718212.62028723	20236832.7170349	10907112.715609018	14141679.813339131	21433942.15802671	24699431.68261388	41462049.24389649	30147360.145098057	37467018.68000475	27093670.701722864
Com_10_pos	4-Hydroxybenzyl alcohol	¶ÔôÇ»ù±½¼×´¼	P	C7H8O2	124.05243	107.049255979102	1.01553111047276	[M+H-H2O]+	5.072	0.844779579451309	1	C18	Benzenoids	±½Àà»¯ºÏÎï	Benzene and substituted derivatives	±½¼°ÆäÈ¡´úÑÜÉúÎï	Benzyl alcohols	±½¼×´¼	"623-05-2"	HMDB0011724	Benzenoids	Benzene and substituted derivatives	Benzyl alcohols	-	C17467	-	-	-	-	-	125	OCC1=CC=C(O)C=C1	BVJSUAQZOZWCKN-UHFFFAOYSA-N	134782701.6519929	104431002.7841111	87141759.15035056	78012915.360403	93297914.99188793	111506472.45575567	94280028.76393148	109756066.95116922	83425491.96279496	124039119.5052894	71542688.32299268	66092787.42517452	75350087.72153176	72614490.60597284	73835391.98818898	74498696.11919883
Com_31_pos	5-Methylcytosine	5-¼×»ù°ûà×à¤	P	C5H7N3O	125.05891	126.066275636164	0.524841964442709	[M+H]+	1.512	0.755104845596693	1	C18	Organoheterocyclic compounds	ÓÐ»úÔÓ»·»¯ºÏÎï	Diazines	¶þàºÀà	Pyrimidines and pyrimidine derivatives	à×à¤ºÍà×à¤ÑÜÉúÎï	"554-01-8"	HMDB0002894	Organoheterocyclic compounds	Diazines	Pyrimidines and pyrimidine derivatives	5-Methylcytosine	C02376	map00240	-	-	-	-	65040	CC1=C(N)NC(=O)N=C1	LRSASMSXMSNRBT-UHFFFAOYSA-N	5771273.359138204	9015217.55064063	6928395.655456008	3575766.408799117	8687771.358644065	6541196.391571945	6098934.570042247	5923574.387069478	11836416.338075515	6171782.974343671	20960986.733897973	5485157.03623717	6498306.963670033	8213760.165539546	2502072.5834684703	7545697.105386092
Com_1052_pos	21-Hydroxypregnenolone	21-ôÇ»ùÔÐÏ©´¼Íª	P	C21H32O3	332.23514	355.224428707164	0.267001148719493	[M+Na]+	8.540	0.827608221949443	1	C18	Lipids and lipid-like molecules	Ö¬ÖÊºÍÀàÖ¬·Ö×Ó	Steroids and steroid derivatives	Àà¹Ì´¼ºÍÀà¹Ì´¼ÑÜÉúÎï	Hydroxysteroids	ôÇ»ùÀà¹Ì´¼	"1164-98-3"	HMDB0004026	Lipids and lipid-like molecules	Steroids and steroid derivatives	Hydroxysteroids	21-Hydroxypregnenolone	C05485	map00140	LMST02030167	Sterol Lipids [ST]	Steroids [ST02]	C21 steroids (gluco/mineralocorticoids, progestogins) and derivatives [ST0203]	247020	[H][C@@]12CC[C@H](C(=O)CO)[C@@]1(C)CC[C@@]1([H])[C@@]2([H])CC=C2C[C@@H](O)CC[C@]12C	MOIQRAOBRXUWGN-WPWXJNKXSA-N	104644525.70096485	107796435.11299132	210361955.62993473	111135396.47946604	111999829.68517467	156191329.56118387	78167385.81195538	65795706.414175704	96921577.435234	121914159.63575467	102458235.69303279	107049356.87260297	23393942.381790478	199785736.030369	59779213.217985325	113530643.55817947
Com_1183_pos	Eplerenone	ÒÀÆÕÀûÍª	P	C24H30O6	414.20424	437.193427700333	0.029694691178358	[M+Na]+	6.859	0.892233106999896	1	C18	Lipids and lipid-like molecules	Ö¬ÖÊºÍÀàÖ¬·Ö×Ó	Steroids and steroid derivatives	Àà¹Ì´¼ºÍÀà¹Ì´¼ÑÜÉúÎï	Steroid lactones	Àà¹Ì´¼ÄÚõ¥	"107724-20-9"	HMDB0014838	Lipids and lipid-like molecules	Steroids and steroid derivatives	Steroid lactones	-	C12512	-	-	-	-	-	443872	[H][C@@]12CC[C@@]3(CCC(=O)O3)[C@@]1(C)C[C@H]1O[C@@]11[C@@]2([H])[C@@H](CC2=CC(=O)CC[C@]12C)C(=O)OC	JUKPWJGBANNWMW-VWBFHTRKSA-N	1130218374.3204772	1335858973.0715907	2091955513.045078	1220072194.4236567	1750546402.0446467	1106931251.315615	2547741536.1283803	955634720.6917448	2259910993.60906	1932021881.171801	1158317288.4772952	1062531630.4632797	894765675.5664743	1678852198.3203323	731549960.094359	1998727837.9245458
Com_1251_pos	C16-PAF	1-O-Ê®ÁùÍé»ù-2-ÒÒõ£»ù-sn-¸ÊÓÍ-3-Á×Ëáµ¨¼î	P	C26H54NO7P	523.36379	524.371604708598	0.983462379151662	[M+H]+	10.467	0.997579401379318	1	C18	Lipids and lipid-like molecules	Ö¬ÖÊºÍÀàÖ¬·Ö×Ó	Glycerophospholipids	¸ÊÓÍÁ×Ö¬	Glycerophosphocholines	¸ÊÓÍÁ×Ëáµ¨¼î	"74389-68-7"	HMDB0062195	Lipids and lipid-like molecules	Glycerophospholipids	Glycerophosphocholines	-	-	-	LMGP01020046	Glycerophospholipids [GP]	Glycerophosphocholines [GP01]	1-alkyl,2-acylglycerophosphocholines [GP0102]	108156	CCCCCCCCCCCCCCCCOC[C@H](COP([O-])(=O)OCC[N+](C)(C)C)OC(C)=O	HVAUUPRFYPCOCA-AREMUKBSSA-N	163419436.85772738	308919564.32510865	503129943.8489829	525132551.8611717	696606915.5017319	400036543.52229375	296453712.17876107	403638493.5566637	887388559.9491795	204917535.6484142	478294027.8916958	270992289.2989067	481381227.35685277	483247719.9449044	510832402.4132256	447039616.0091221
Com_1161_pos	Smilagenin	ÝÃÝÖ	P	C27H44O3	416.32904	417.336472144281	0.317403467691628	[M+H]+	9.347	0.528368171270768	1	C18	Lipids and lipid-like molecules	Ö¬ÖÊºÍÀàÖ¬·Ö×Ó	Prenol lipids	ÒìÎìÏ©´¼Ö¬	Triterpenoids	ÈýÝÆÀà	"126-18-1"	HMDB0030048	Lipids and lipid-like molecules	Prenol lipids	Triterpenoids	-	C08913	-	LMST01080005	Sterol Lipids [ST]	Sterols [ST01]	Spirostanols and derivatives [ST0108]	91439	[H][C@]12C[C@@]3([H])[C@]4([H])CC[C@]5([H])C[C@@H](O)CC[C@]5(C)[C@@]4([H])CC[C@]3(C)[C@@]1([H])[C@H](C)[C@@]1(CC[C@@H](C)CO1)O2	GMBQZIIUCVWOCD-UQHLGXRBSA-N	14827846.830202311	11332390.141374355	18147577.55815447	5288808.373303515	52082122.982872345	1252684.3150059038	7366548.21123366	4817876.508465519	46475479.397159494	7328531.912758722	1792068.2391700177	882983.1378622063	2967988.583463409	3501740.8736313926	2748948.8592316406	1915178.6234508348
Com_1096_pos	Prostaglandin D2	Ç°ÁÐÏÙËØ D2	P	C20H32O5	352.22498	375.213959952467	0.624735738480075	[M+Na]+	6.482	0.934747554301882	1	C18	Lipids and lipid-like molecules	Ö¬ÖÊºÍÀàÖ¬·Ö×Ó	Fatty Acyls	Ö¬·¾õ£Àà	Eicosanoids	Àà¶þÊ®ÍéËá	"41598-07-6"	HMDB0001403	Lipids and lipid-like molecules	Fatty Acyls	Eicosanoids	Prostaglandin D2; (5Z,13E)-(15S)-9alpha,15-Dihydroxy-11-oxoprosta-5,13-dienoate; (5Z,13E,15S)-9alpha,15-Dihydroxy-11-oxoprosta-5,13-dienoate; PGD2	C00696	map00590;map01100;map04080;map04664;map04726;map05143;map05310	LMFA03010004	Fatty Acyls [FA]	Eicosanoids [FA03]	Prostaglandins [FA0301]	448457	[H][C@](O)(CCCCC)\C=C\[C@@]1([H])C(=O)C[C@]([H])(O)[C@]1([H])C\C=C/CCCC(O)=O	BHMBVRSPMRCCGG-OUTUXVNYSA-N	1325611595.851273	798882343.4065094	694280474.5813267	1386816250.3439732	317065771.7822251	991733946.8294628	559433281.1068652	1332481415.1867158	405181998.59924936	1051586555.0945328	575957773.9488176	810980697.4117264	609062454.6795034	780585687.8826065	889697859.1872616	581720746.4406476
Com_1044_pos	Eicosapentaenoic acid ethyl ester	È«Ë³-5,8,11,14,17-¶þÊ®Ì¼ÎåÏ©ËáÒÒõ¥	P	C22H34O2	330.25588	353.245107228812	0.0824476222194411	[M+Na]+	10.391	0.997179379403192	1	C18	Lipids and lipid-like molecules	Ö¬ÖÊºÍÀàÖ¬·Ö×Ó	Fatty Acyls	Ö¬·¾õ£Àà	Fatty acid esters	Ö¬·¾Ëáõ¥	"86227-47-6"	HMDB0039530	Lipids and lipid-like molecules	Fatty Acyls	Fatty acid esters	-	C16184	-	LMFA07010877	Fatty Acyls [FA]	Fatty esters [FA07]	Short fatty esters [FA0710]	9831415	CCOC(=O)CCC\C=C/C\C=C/C\C=C/C\C=C/C\C=C/CC	SSQPWTVBQMWLSZ-AAQCHOMXSA-N	1704126207.7504723	1883069247.452812	2434046775.4474487	1789959599.319293	2071908191.8367748	1391933057.0957265	2533430200.1098223	1769270308.71015	2693505587.2906294	2665766236.8194814	2611309271.142925	2221604645.659873	2607874637.1537743	3347432653.657716	2607002306.7542315	2847240076.3029995
Com_1230_pos	1-Palmitoyl-sn-glycero-3-phosphocholine	1-×Øéµõ£»ù-sn-¸ÊÓÍ-3-Á×Ëáµ¨¼î	P	C24H50NO7P	495.33249	496.34023577804	0.899957198424252	[M+H]+	10.630	0.990496102845776	1	C18	Lipids and lipid-like molecules	Ö¬ÖÊºÍÀàÖ¬·Ö×Ó	Glycerophospholipids	¸ÊÓÍÁ×Ö¬	Glycerophosphocholines	¸ÊÓÍÁ×Ëáµ¨¼î	"17364-16-8"	HMDB0010382	Lipids and lipid-like molecules	Glycerophospholipids	Glycerophosphocholines	-	-	-	LMGP01050018	Glycerophospholipids [GP]	Glycerophosphocholines [GP01]	Monoacylglycerophosphocholines [GP0105]	460602	CCCCCCCCCCCCCCCC(=O)OC[C@@H](O)COP([O-])(=O)OCC[N+](C)(C)C	ASWBNKHCZGQVJV-HSZRJFAPSA-N	45392754.05214386	62485137.278471306	66928443.04978471	114099027.59688236	86792837.17494348	31039292.96816653	56599591.26040355	47567715.26779383	90510058.78649236	17349398.918305796	70451351.78009261	82312368.71370192	81954829.61070976	115074454.68681599	89144602.48199736	124716004.04583377
Com_1267_pos	Maltotetraose	ÂóÑ¿ËÄÌÇ	P	C24H42O21	666.22186	689.211621271689	0.842469637636949	[M+Na]+	1.498	0.69263751655282	1	C18	Organic oxygen compounds	ÓÐ»úÑõ»¯ºÏÎï	Organooxygen compounds	ÓÐ»úÑõ»¯ºÏÎï	Carbohydrates and carbohydrate conjugates	Ì¼Ë®»¯ºÏÎïºÍÌ¼Ë®»¯ºÏÎï½áºÏÎï	"34612-38-9"	HMDB0001296	Organic oxygen compounds	Organooxygen compounds	Carbohydrates and carbohydrate conjugates	-	C02052	-	-	-	-	-	439639	OC[C@H]1O[C@H](O[C@H]2[C@H](O)[C@@H](O)[C@@H](O[C@H]3[C@H](O)[C@@H](O)[C@@H](O[C@H]4[C@H](O)[C@@H](O)C(O)O[C@@H]4CO)O[C@@H]3CO)O[C@@H]2CO)[C@H](O)[C@@H](O)[C@@H]1O	LUEWUZLMQUOBSB-AYQJAVFRSA-N	4160343.1086201975	3346055.069444763	5348484.104651862	5861236.17738751	3501303.2011187878	4140053.6643763836	2244673.844388152	11705793.64627752	2891488.934923091	4421212.105990446	9699969.65305135	7532526.626748939	8396759.971512105	3605010.6713890946	9852622.047898518	13529319.129703864
Com_276_pos	2-Amino-5-ureidopentanoic acid	DL-¹Ï°±Ëá	P	C6H13N3O3	175.09569	198.085131200115	1.37753313630492	[M+Na]+	1.422	0.80351733496901	1	C18	Organic acids and derivatives	ÓÐ»úËá¼°ÆäÑÜÉúÎï	Carboxylic acids and derivatives	ôÈËá¼°ÆäÑÜÉúÎï	Amino acids, peptides, and analogues	°±»ùËá¡¢ëÄºÍÀàËÆÎï	"627-77-0"	HMDB0250742	Organic acids and derivatives	Carboxylic acids and derivatives	Amino acids, peptides, and analogues	-	-	-	-	-	-	-	833	NC(CCCNC(N)=O)C(O)=O	RHGKLRLOHDJJDR-UHFFFAOYSA-N	33726851.15200709	24652198.978135884	29745467.29288753	62327774.71264852	38635513.82547773	40161050.14379435	30227937.77309906	71785616.88721524	44120380.539231546	35371091.70377562	44889558.636699416	20713559.477096703	33674558.15278619	9648587.90185929	37125965.2589328	34330107.74419862
Com_325_pos	Phosphorylcholine	Á×Ëáµ¨¼î	P	C5H14NO4P	183.06605	206.055542564618	1.59813694569484	[M+Na]+	1.363	0.930080389320129	1	C18	Organic nitrogen compounds	ÓÐ»úµª»¯ºÏÎï	Organonitrogen compounds	ÓÐ»úµª»¯ºÏÎï	Quaternary ammonium salts	¼¾ï§ÑÎ	"3616-04-4"	HMDB0001565	Organic nitrogen compounds	Organonitrogen compounds	Quaternary ammonium salts	-	-	-	-	-	-	-	1014	C[N+](C)(C)CCOP(O)(O)=O	YHHSONZFOIEMCP-UHFFFAOYSA-O	246683166.0528358	187965736.33547997	159037626.29438427	209525699.59097168	178422928.59609902	299561833.9451364	146108501.28714913	180276978.42815888	190098133.3724568	219679862.7150119	140641577.89085278	131168055.5487027	95039404.30700696	164887857.69246304	151424385.63323557	210749526.66232812
Com_12_pos	Histamine	×é°·	P	C5H9N3	111.07965	112.087108281366	1.42493576454316	[M+H]+	1.393	0.680505827940157	1	C18	Organic nitrogen compounds	ÓÐ»úµª»¯ºÏÎï	Organonitrogen compounds	ÓÐ»úµª»¯ºÏÎï	Amines	°·Àà	"51-74-1"	HMDB0000870	Organic nitrogen compounds	Organonitrogen compounds	Amines	Histamine; 1H-Imidazole-4-ethanamine; 2-(4-Imidazolyl)ethylamine	C00388	map00340;map01065;map01100;map01110;map04080;map04664;map04721;map04750;map04971;map04974;map05310;map07227	-	-	-	-	774	C1=C(NC=N1)CCN	NTYJJOPFIAHURM-UHFFFAOYSA-N	11459312.130837439	4162977.7827808363	5016522.029680502	4815536.825148434	2839811.946866695	16103288.552651023	1248365.213742264	7382281.908985853	2392829.1036484553	6627066.505907548	10645687.313037688	3736745.327555034	3391636.379197053	9046445.059506351	4366296.671495144	8351192.398610823
Com_1067_pos	Monoolein	¸ÊÓÍµ¥ÓÍËáõ¥	P	C21H40O4	356.29266	357.299997688824	0.105780523299449	[M+H]+	10.330	0.953802922194767	1	C18	Lipids and lipid-like molecules	Ö¬ÖÊºÍÀàÖ¬·Ö×Ó	Glycerolipids	¸ÊÓÍÖ¬	Monoradylglycerols	µ¥õ£»ù¸ÊÓÍ	"111-03-5"	HMDB0254854	Lipids and lipid-like molecules	Glycerolipids	Monoradylglycerols	-	-	-	LMGL01010005	Glycerolipids [GL]	Monoradylglycerols [GL01]	Monoacylglycerols [GL0101]	33022	CCCCCCCCC=CCCCCCCCC(=O)OCC(O)CO	RZRNAYUHWVFMIP-UHFFFAOYSA-N	20762319.81141583	28913684.76622243	14629529.455351349	96331972.90674058	8195017.7802647585	58942749.896063544	13681461.416366387	33159679.600366652	10503241.286387771	14280987.956930272	122673726.8842236	65101393.00173883	92392485.7955259	106736755.55216515	139798318.07520851	74428835.89102115
Com_510_pos	Lumichrome	7,8-¶þ¼×»ù¿©àº	P	C12H10N4O2	242.08038	243.087715867949	0.148165452238197	[M+H]+	5.907	0.895806258686686	1	C18	Organoheterocyclic compounds	ÓÐ»úÔÓ»·»¯ºÏÎï	Pteridines and derivatives	µûà¤¼°ÆäÑÜÉúÎï	Alloxazines and isoalloxazines	¿©àºÀàºÍÒì¿©àºÀà	"1086-80-2"	HMDB0254199	Organoheterocyclic compounds	Pteridines and derivatives	Alloxazines and isoalloxazines	Lumichrome; 7,8-Dimethylalloxazine	C01727	map00740	-	-	-	-	506	CC1=CC2=NC3=C(N=C2C=C1C)C(=O)NC(=O)N3	ZJTJUVIJVLLGSP-UHFFFAOYSA-N	73947270.72493035	48912241.0325499	53290918.22939107	36202752.63650476	42357973.22129659	127281561.09093176	35732792.081969455	52755931.01733496	75819155.36297667	55962799.935150124	61012091.2396166	39339903.38686574	41063900.725052014	90703242.50513446	47529396.89200389	79080125.36337554
Com_21_pos	1-Phenyl-1-propanol	1-±½»ù-1-±û´¼	P	C9H12O	136.08882	119.085526771869	0.049760656284806	[M+H-H2O]+	6.859	0.759199267368722	1	C18	Benzenoids	±½Àà»¯ºÏÎï	Benzene and substituted derivatives	±½¼°ÆäÈ¡´úÑÜÉúÎï	Phenylpropanes	±½±ûÍéÀà	"93-54-9"	HMDB0031627	Benzenoids	Benzene and substituted derivatives	Phenylpropanes	-	D01470	-	-	-	-	-	7147	CCC(O)C1=CC=CC=C1	DYUQAZSOFZSPHD-UHFFFAOYSA-N	66798534.12083943	71353148.6952705	92755652.58666651	51401873.15921178	65255786.26959478	55707660.00409915	106987208.26542947	38948627.66067407	103932018.8308693	88932285.04297712	48075692.75402483	55020575.052171804	57143233.444110684	77546890.38580517	48628087.78913499	74007998.45605457
Com_885_pos	Flavokawain C	¿¨Íßºú½·ËØC	P	C17H16O5	300.09978	323.089263524415	0.944767153813178	[M+Na]+	5.676	0.618790116586193	1	C18	Phenylpropanoids and polyketides	±½±ûËØÀàºÍ¾ÛÍªÀà	Linear 1,3-diarylpropanoids	Ö±Á´ 1,3-¶þ·¼»ù±ûÍé	Chalcones and dihydrochalcones	²é¶ûÍªºÍ¶þÇâ²é¶ûÍª	"37308-75-1"	HMDB0030875	Phenylpropanoids and polyketides	Linear 1,3-diarylpropanoids	Chalcones and dihydrochalcones	-	-	-	LMPK12120320	Polyketides [PK]	Flavonoids [PK12]	Chalcones and dihydrochalcones [PK1212]	6293081	COC1=CC(O)=C(C(=O)\C=C\C2=CC=C(O)C=C2)C(OC)=C1	UXUFMIJZNYXWDX-VMPITWQZSA-N	732379.1690855325	672537.6183300882	900314.3420218781	425471.3737357999	958299.6100488679	698264.4812572076	661589.788492215	777185.5505737939	822241.3622933729	528195.59552824	357831.2166771896	1363802.5466448502	473417.69262546825	756941.9449111157	444778.2248438852	752901.962707143
Com_754_pos	Cafestol	¿§·ÈÓÍ´¼	P	C20H28O3	316.20385	299.200426257626	0.391337341404327	[M+H-H2O]+	6.483	0.781541854537785	1	C18	Organoheterocyclic compounds	ÓÐ»úÔÓ»·»¯ºÏÎï	Naphthofurans	ÝÁ²¢ß»à«Àà	-	-	"469-83-0"	HMDB0035710	Organoheterocyclic compounds	Naphthofurans	-	-	C09066	-	-	-	-	-	2516	CC12CCC3=C(C=CO3)C1CCC13CC(CCC21)C(O)(CO)C3	DNJVYWXIDISQRD-UHFFFAOYSA-N	206045099.593314	137204256.43586335	101257563.49208659	347300350.8668468	52331025.07137572	156377481.44433895	101717431.74833111	214926141.6421254	49061434.227586515	148198344.97527948	111525103.3311628	90581321.02402125	88104755.12544112	114902184.62635441	158027859.36206177	93052792.91829225
Com_978_pos	Guggulsterone	¹ÌçÞÍª	P	C21H28O2	312.20893	335.19868097137	1.76475211644133	[M+Na]+	8.118	0.588017226646304	1	C18	Lipids and lipid-like molecules	Ö¬ÖÊºÍÀàÖ¬·Ö×Ó	Steroids and steroid derivatives	Àà¹Ì´¼ºÍÀà¹Ì´¼ÑÜÉúÎï	Androstane steroids	ÐÛçÞÍéÀà¹Ì´¼	"95975-55-6"	HMDB0002726	Lipids and lipid-like molecules	Steroids and steroid derivatives	Androstane steroids	-	-	-	-	-	-	-	643658	[H][C@@]12CC(=O)\C(=C(/C)OC)[C@@]1(C)CC[C@]1([H])[C@]2([H])CCC2=CC(=O)CC[C@]12C	WOVLRQSWILBDQL-IABMEBKLSA-N	14744175.35500199	14306750.965049863	9560815.20842427	10440052.224709516	4069614.5709527894	16351961.154848695	8460043.254875256	14219466.208016925	11424375.580235645	9366691.495658988	13687947.653633306	4818544.034380231	7533152.208512067	13920596.869196337	10485547.826808544	11036970.918928623
Com_653_pos	H-gamma-Glu-Gln-OH	gamma-¹È°±õ£-¹È°±õ£°·	P	C10H17N3O6	275.11174	276.119185418545	0.528579932659144	[M+H]+	1.504	0.853322092496168	1	C18	Organic acids and derivatives	ÓÐ»úËá¼°ÆäÑÜÉúÎï	Carboxylic acids and derivatives	ôÈËá¼°ÆäÑÜÉúÎï	Amino acids, peptides, and analogues	°±»ùËá¡¢ëÄºÍÀàËÆÎï	"10148-81-9"	HMDB0011738	Organic acids and derivatives	Carboxylic acids and derivatives	Amino acids, peptides, and analogues	-	C05283	-	-	-	-	-	150914	N[C@@H](CCC(=O)N[C@@H](CCC(N)=O)C(O)=O)C(O)=O	JBFYFLXEJFQWMU-WDSKDSINSA-N	21866498.40838262	24723774.020154282	18144917.099236794	31775024.10244825	19417508.508266255	13962151.543023774	23354442.018058643	36711872.30595213	15180888.665233428	26596085.484613273	17038890.05103558	11729289.49132978	9874344.194349257	8382564.5089786	12201430.350845335	5955794.232136713
Com_607_pos	Suberosin	ÈíÄ¾»¨½·ËØ	P	C15H16O3	244.10995	267.099144921236	0.0208052313750248	[M+Na]+	5.861	0.610600095138959	1	C18	Phenylpropanoids and polyketides	±½±ûËØÀàºÍ¾ÛÍªÀà	Coumarins and derivatives	Ïã¶¹ËØ¼°ÆäÑÜÉúÎï	-	-	"581-31-7"	HMDB0302544	Phenylpropanoids and polyketides	Coumarins and derivatives	-	-	-	-	-	-	-	-	-	COC1=C(CC=C(C)C)C=C2C=CC(=O)OC2=C1	RSZDAYHEZSRVHS-UHFFFAOYSA-N	1166757.3330651945	425298.35585592926	58410.57408238899	1174460.3821768502	427875.82976289175	885898.5890384787	306845.997022037	1721692.8987351311	633497.3947467927	687038.4403325706	3546618.904783504	3255851.776465968	6169352.571137592	4997048.12599714	4576251.450207949	4292271.099851646
Com_1215_pos	11-Keto-beta-boswellic acid	11-Ñõ´ú-beta-ÈéÏãËá	P	C30H46O4	470.33961	471.347082457356	0.366665601541733	[M+H]+	7.161	0.514359301700833	1	C18	Lipids and lipid-like molecules	Ö¬ÖÊºÍÀàÖ¬·Ö×Ó	Prenol lipids	ÒìÎìÏ©´¼Ö¬	Triterpenoids	ÈýÝÆÀà	"17019-92-0"	HMDB0036671	Lipids and lipid-like molecules	Prenol lipids	Triterpenoids	-	-	-	LMPR0106180008	Prenol Lipids [PR]	Isoprenoids [PR01]	C30 isoprenoids (triterpenes) [PR0106]	9847548	[H][C@@]12[C@@H](C)[C@H](C)CC[C@]1(C)CC[C@]1(C)C2=CC(=O)[C@]2([H])[C@@]3(C)CC[C@@H](O)[C@](C)(C(O)=O)[C@]3([H])CC[C@@]12C	YIMHGPSYDOGBPI-YZCVQEKWSA-N	271466.0857955408	221272.62242534652	180218.65682648096	464100.7778644686	545731.6268134954	575265.6371567795	251242.6439840315	81357.40778666243	424375.68432037364	259895.14621781686	439251.55559684074	500855.9363497119	517796.473690077	1444941.563480232	714026.0646015167	604674.7399535242
Com_974_pos	Yakuchinone A	ÒæÖÇÍª¼×	P	C20H24O3	312.17255	335.16181768838	0.216830019166351	[M+Na]+	7.086	0.81300541413863	1	C18	Phenylpropanoids and polyketides	±½±ûËØÀàºÍ¾ÛÍªÀà	Diarylheptanoids	¶þ·¼»ù¸ýÍéÀà	Linear diarylheptanoids	ÏßÐÔ¶þ·¼»ù¸ýÍé	"78954-23-1"	HMDB0259946	Phenylpropanoids and polyketides	Diarylheptanoids	Linear diarylheptanoids	-	C20211	-	-	-	-	-	133145	COC1=C(C=CC(=C1)CCC(=O)CCCCC2=CC=CC=C2)O	TXELARZTKDBEKS-UHFFFAOYSA-N	12097269.182525666	20279934.18062091	23346644.379008763	19067734.60824908	29359114.159874186	4885675.824375397	42350263.72997546	24962044.51785059	57018649.03711273	9756030.767679233	14040619.527305966	28965326.419025775	19231418.144081343	16092214.136051785	9485522.550566569	16130214.68569337
Com_364_pos	TRPM8 agonist WS-3	±¡ºÉõ£°·	P	C13H25NO	211.19361	212.201026731964	0.552724885942206	[M+H]+	7.890	0.585126271473389	1	C18	Lipids and lipid-like molecules	Ö¬ÖÊºÍÀàÖ¬·Ö×Ó	Prenol lipids	ÒìÎìÏ©´¼Ö¬	Monoterpenoids	µ¥ÝÆÀà	"39711-79-0"	HMDB0037834	Lipids and lipid-like molecules	Prenol lipids	Monoterpenoids	-	-	-	-	-	-	-	62907	CCNC(=O)C1CC(C)CCC1C(C)C	VUNOFAIHSALQQH-UHFFFAOYSA-N	78809449.84435719	66249914.53678403	117837460.94027947	81069691.07578954	70810103.85220885	54588210.2031271	75814209.74216041	60821181.62353041	70528166.8375094	54446016.72775305	79969912.7257576	47264450.203248456	74417965.99945632	62866341.7450449	81062173.4728119	65870814.426712126
Com_1222_pos	Goralatide	¸êÀ×À­ëÄ	P	C20H33N5O9	487.22783	488.235847031533	1.47165553532904	[M+H]+	4.887	0.907474967260893	1	C18	Organic acids and derivatives	ÓÐ»úËá¼°ÆäÑÜÉúÎï	Carboxylic acids and derivatives	ôÈËá¼°ÆäÑÜÉúÎï	Amino acids, peptides, and analogues	°±»ùËá¡¢ëÄºÍÀàËÆÎï	"-"	HMDB0062552	Organic acids and derivatives	Carboxylic acids and derivatives	Amino acids, peptides, and analogues	-	-	-	-	-	-	-	65938	[H][C@@](CO)(N=C(C)O)C(O)=N[C@@]([H])(CC(O)=O)C(O)=N[C@@]([H])(CCCCN)C(=O)N1CCC[C@@]1([H])C(O)=O	HJDRXEQUFWLOGJ-AJNGGQMLSA-N	18092593.122481823	9734827.125554709	1881415.6228356892	12164925.993975718	2703513.5796386558	31808625.252275348	1489036.595717732	9147569.138968727	3084431.1017062212	4771251.833189233	11231718.497871548	4513518.731593419	2590950.0981737603	10574015.148601996	3504022.228811642	3865813.090172711
Com_740_pos	Methyl linoleate	ÑÇÓÍËá¼×õ¥	P	C19H34O2	294.25588	295.263355562686	0.596632719877943	[M+H]+	11.156	0.93317689813134	1	C18	Lipids and lipid-like molecules	Ö¬ÖÊºÍÀàÖ¬·Ö×Ó	Fatty Acyls	Ö¬·¾õ£Àà	Lineolic acids and derivatives	ÑÇÂéËá¼°ÆäÑÜÉúÎï	"112-63-0"	HMDB0034381	Lipids and lipid-like molecules	Fatty Acyls	Lineolic acids and derivatives	-	-	-	-	-	-	-	5284421	CCCCC\C=C/C\C=C/CCCCCCCC(=O)OC	WTTJVINHCBCLGX-NQLNTKRDSA-N	5913823.4629867505	20699954.497438103	14561994.384095741	12584740.639560139	13191614.842793707	23475433.572026893	13266860.878695542	15535280.676174935	12858438.3492651	11927087.487133102	20809786.18212529	8836806.287238931	6218494.918740323	33688872.68356422	4922625.449619654	24132607.862936225
Com_764_pos	Paradol	·ÇÖÞ¶¹Þ¢´¼	P	C17H26O3	278.1882	301.177393810024	0.0222510371652077	[M+Na]+	7.390	0.640196461246928	1	C18	Benzenoids	±½Àà»¯ºÏÎï	Phenols	·ÓÀà	Methoxyphenols	¼×Ñõ»ù·ÓÀà	"27113-22-0"	HMDB0030801	Benzenoids	Phenols	Methoxyphenols	-	C10482	-	-	-	-	-	94378	CCCCCCCC(=O)CCC1=CC(OC)=C(O)C=C1	CZNLTCTYLMYLHL-UHFFFAOYSA-N	281644085.0692301	269077825.51589215	301717497.2752167	244873207.37564102	246004166.3500338	190460455.12285513	349962078.5092213	405105477.8538135	371197815.2073564	247623576.4169436	320942807.49132115	578078914.3006513	295385810.0412727	572864620.8314867	385951860.4207837	612789573.5080389
Com_1078_pos	Kojibiose	A-ÆÏÌÇ-A-ÆÏÌÇÜÕ	P	C12H22O11	342.11622	365.105651830945	0.677637982321333	[M+Na]+	1.438	0.535461640985454	1	C18	Lipids and lipid-like molecules	Ö¬ÖÊºÍÀàÖ¬·Ö×Ó	Fatty Acyls	Ö¬·¾õ£Àà	Fatty acyl glycosides	Ö¬·¾õ£ÌÇÜÕ	"2140-29-6"	HMDB0011742	Lipids and lipid-like molecules	Fatty Acyls	Fatty acyl glycosides	-	C19632	-	-	-	-	-	164939	OC[C@@H](O)[C@@H](O)[C@H](O)[C@@H](O[C@H]1O[C@H](CO)[C@@H](O)[C@H](O)[C@H]1O)C=O	PZDOWFGHCNHPQD-OQPGPFOOSA-N	2742834.3029654147	3510263.862768252	4768517.630495613	5661148.900729644	5599790.994652795	3501624.6926981923	2996536.054136934	9544294.910556871	6845649.2456665635	3056961.136258072	38482855.626093715	7050070.003416712	12143096.774187142	896660.2901136222	13530476.26200051	9835779.188447464
Com_351_pos	Pivagabine	Æ¥·¥¼Ó±ö	P	C9H17NO3	187.12084	210.110282750887	1.2972947695035	[M+Na]+	5.614	0.565853187362147	1	C18	Organic acids and derivatives	ÓÐ»úËá¼°ÆäÑÜÉúÎï	Carboxylic acids and derivatives	ôÈËá¼°ÆäÑÜÉúÎï	Amino acids, peptides, and analogues	°±»ùËá¡¢ëÄºÍÀàËÆÎï	"69542-93-4"	HMDB0246575	Organic acids and derivatives	Carboxylic acids and derivatives	Amino acids, peptides, and analogues	-	D07342	-	-	-	-	-	68888	CC(C)(C)C(O)=NCCCC(O)=O	SRPNQDXRVRCTNK-UHFFFAOYSA-N	12182031.983317463	14515792.075926246	17797769.961286373	15486835.750738189	36917863.98887354	25136549.505372908	32381078.501033984	30723572.721222073	42308529.73230575	19116557.846487142	24911099.067105796	16249096.926856486	24256081.360015634	20150222.310816478	17277818.02357862	19192876.506855126
Com_480_pos	gamma-Glutamylserine	gamma-¹È°±õ£±û°±Ëá	P	C8H14N2O6	234.08519	235.092664666268	0.746165393928189	[M+H]+	1.482	0.62783561915154	1	C18	Organic acids and derivatives	ÓÐ»úËá¼°ÆäÑÜÉúÎï	Carboxylic acids and derivatives	ôÈËá¼°ÆäÑÜÉúÎï	Amino acids, peptides, and analogues	°±»ùËá¡¢ëÄºÍÀàËÆÎï	"5875-35-4"	HMDB0029158	Organic acids and derivatives	Carboxylic acids and derivatives	Amino acids, peptides, and analogues	-	-	-	-	-	-	-	22844748	N[C@@H](CCC(=O)N[C@@H](CO)C(O)=O)C(O)=O	SQBNIUOYNOKDTI-WHFBIAKZSA-N	72271169.2782794	54133502.98395619	30134068.5488991	18879643.034626674	24344033.267060567	33242177.521686465	45382024.633438215	41696127.58374842	12153283.707570221	70473140.80881567	13616585.00884353	10666761.5161724	9808840.975546932	14599372.373657953	9580624.819307229	8756889.694729744
Com_488_pos	Phenylalanylalanine	±½²¢°±õ£±û°±Ëá	P	C12H16N2O3	236.11609	237.123541327798	0.640904217894986	[M+H]+	5.163	0.646149017022253	1	C18	Organic acids and derivatives	ÓÐ»úËá¼°ÆäÑÜÉúÎï	Carboxylic acids and derivatives	ôÈËá¼°ÆäÑÜÉúÎï	Amino acids, peptides, and analogues	°±»ùËá¡¢ëÄºÍÀàËÆÎï	"3918-87-4"	HMDB0028988	Organic acids and derivatives	Carboxylic acids and derivatives	Amino acids, peptides, and analogues	-	-	-	-	-	-	-	5488196	C[C@H](NC(=O)[C@@H](N)CC1=CC=CC=C1)C(O)=O	MIDZLCFIAINOQN-WPRPVWTQSA-N	6277529.055998257	9824652.165599909	10207539.90651777	6015705.497930479	6668064.695339333	11733417.75779114	4116445.799152929	6021831.276660494	6949953.560388866	9641635.57402459	9171848.212505234	3438181.275786687	8476206.581031347	3464203.5490607233	14087549.000087157	6980151.090457299
Com_666_pos	DL-Leucyl-DL-phenylalanine	DL-ÁÁ°±õ£-DL-±½±û°±Ëá	P	C15H22N2O3	278.16304	279.170559601679	0.789471092075907	[M+H]+	5.583	0.75956626024283	1	C18	Organic acids and derivatives	ÓÐ»úËá¼°ÆäÑÜÉúÎï	Carboxylic acids and derivatives	ôÈËá¼°ÆäÑÜÉúÎï	Amino acids, peptides, and analogues	°±»ùËá¡¢ëÄºÍÀàËÆÎï	"56217-82-4"	HMDB0302841	Organic acids and derivatives	Carboxylic acids and derivatives	Amino acids, peptides, and analogues	-	-	-	-	-	-	-	259325	CC(C)CC(N)C(=O)NC(CC1=CC=CC=C1)C(O)=O	KFKWRHQBZQICHA-UHFFFAOYSA-N	26682829.804435715	16632202.377011528	11190887.6991797	10820113.658694943	9477500.635448663	21593383.829509936	9457440.279475624	11712176.80544908	6757761.3008991955	21046179.81706533	8816838.827947266	4392202.937696483	7746506.244148927	5891359.376652369	10946779.87447638	8249059.700735223
Com_686_pos	Stearamide	Ó²Ö¬Ëáõ£°·	P	C18H37NO	283.28751	284.294773001111	0.130605436712708	[M+H]+	10.813	0.9744171006714	1	C18	Organic acids and derivatives	ÓÐ»úËá¼°ÆäÑÜÉúÎï	Carboximidic acids and derivatives	¼×õ£ÑÇ°·Ëá¼°ÆäÑÜÉúÎï	Carboximidic acids	¼×õ£ÑÇ°·Ëá	"124-26-5"	HMDB0034146	Organic acids and derivatives	Carboximidic acids and derivatives	Carboximidic acids	-	C13846	-	LMFA08010003	Fatty Acyls [FA]	Fatty amides [FA08]	Primary amides [FA0801]	31292	CCCCCCCCCCCCCCCCCC(N)=O	LYRFLYHAGKPMFH-UHFFFAOYSA-N	2464762041.468001	5152650181.14742	4616689628.284312	5072378020.976986	4912021682.148282	1409619068.123659	10590854266.513388	5696167624.68033	7439415915.395244	1686798597.294849	4443477146.561236	5668790799.897223	4197806863.6258583	4373253898.905568	4295100231.070206	6315965065.037686
Com_302_pos	(+/-)-Dihydroactinidiolide	¶þÇââ¨ºïÌÒÄÚõ¥	P	C11H16O2	180.11503	203.104214986764	0.0833535991363619	[M+Na]+	6.227	0.525950381740272	1	C18	Organoheterocyclic compounds	ÓÐ»úÔÓ»·»¯ºÏÎï	Benzofurans	±½²¢ß»à«Àà	-	-	"15356-74-8"	HMDB0035240	Organoheterocyclic compounds	Benzofurans	-	-	-	-	-	-	-	-	27209	CC12CCCC(C)(C)C1=CC(=O)O2	IMKHDCBNRDRUEB-UHFFFAOYSA-N	161235429.65087056	70354668.65775877	28639567.273411315	199190910.18091667	45249844.32210168	52460365.18317736	160735055.1653588	343246475.39063513	82196208.14760165	87701158.53534998	654966628.6064596	589844571.728723	2013634345.736515	582481955.6419619	1750625280.3384953	638863921.8662171
Com_430_pos	Pogostone	¹ãÞ½ÏãÍª	P	C12H16O4	224.10486	225.11182275739	1.50484291142657	[M+H]+	6.497	0.504137353662234	1	C18	Organic oxygen compounds	ÓÐ»úÑõ»¯ºÏÎï	Organooxygen compounds	ÓÐ»úÑõ»¯ºÏÎï	Carbonyl compounds	ôÊ»ù»¯ºÏÎï	"23800-56-8"	HMDB0030703	Organic oxygen compounds	Organooxygen compounds	Carbonyl compounds	-	-	-	-	-	-	-	54695756	CC(C)CCC(=O)C1=C(O)C=C(C)OC1=O	AJFJTORMMHWKFW-UHFFFAOYSA-N	3285776.4434981276	2360619.2725957604	740272.7457848487	5076047.209765232	1929796.4791448927	1893521.745646128	1628541.4580602485	4364911.950935392	250986.7308294064	2987579.356078059	460144.77841596137	626211.8271273582	2532694.1172700548	1695609.801093969	1394698.9734286824	994465.731000161
Com_185_pos	Methyl Eugenol	¼×»ù¶¡Ïã·Ó	P	C11H14O2	178.09938	179.10688870322	1.17183574688723	[M+H]+	5.846	0.561751446805309	1	C18	Benzenoids	±½Àà»¯ºÏÎï	Benzene and substituted derivatives	±½¼°ÆäÈ¡´úÑÜÉúÎï	Methoxybenzenes	¼×Ñõ»ù±½Àà	"93-15-2"	HMDB0031864	Benzenoids	Benzene and substituted derivatives	Methoxybenzenes	-	C10454	map00940	-	-	-	-	7127	COC1=C(OC)C=C(CC=C)C=C1	ZYEMGPIYFIJGTP-UHFFFAOYSA-N	7187777.349490235	3768968.1931027626	2747380.10524855	8523022.172944618	3148096.635860098	4896177.194080312	5860903.752002933	10533542.657258498	4396643.050564358	4968844.986324737	23763901.03321471	14857258.421525007	118024218.05457135	30387110.26086341	59190880.36849486	26784288.200885378
Com_311_pos	Spathulenol	èñÓÍÏ©´¼	P	C15H24O	220.18272	203.179612559173	0.874542620789804	[M+H-H2O]+	8.328	0.913053622576077	1	C18	Lipids and lipid-like molecules	Ö¬ÖÊºÍÀàÖ¬·Ö×Ó	Prenol lipids	ÒìÎìÏ©´¼Ö¬	Sesquiterpenoids	±¶°ëÝÆÀà	"6750-60-3"	HMDB0036420	Lipids and lipid-like molecules	Prenol lipids	Sesquiterpenoids	-	-	-	-	-	-	-	92231	[H][C@@]12CC[C@](C)(O)[C@@]1([H])[C@H]1[C@@H](CCC2=C)C1(C)C	FRMCCTDTYSRUBE-BGPZULBFSA-N	16832511.832562223	12985931.503042318	13433655.54922158	18038056.020306326	17345755.940057375	19165503.260114543	20170702.63639275	19044687.505223878	20304962.007311057	18121465.288884297	11470147.276350308	22986483.465229053	24818064.687624775	25892216.545184225	31532957.9617872	28433475.600163423
Com_257_pos	beta-Damascone	´óÂíÍª	P	C13H20O	192.15141	193.158898474388	0.980863934242018	[M+H]+	7.600	0.836720586791745	1	C18	Organic oxygen compounds	ÓÐ»úÑõ»¯ºÏÎï	Organooxygen compounds	ÓÐ»úÑõ»¯ºÏÎï	Carbonyl compounds	ôÊ»ù»¯ºÏÎï	"23726-91-2"	HMDB0032541	Organic oxygen compounds	Organooxygen compounds	Carbonyl compounds	-	-	-	-	-	-	-	5374527	C\C=C\C(=O)C1=C(C)CCCC1(C)C	BGTBFNDXYDYBEY-FNORWQNLSA-N	11094173.997720731	14217824.846625185	8194784.452767986	10429004.196707455	12463323.223206827	10625510.991829392	19861948.84179019	16054931.901063167	15805986.399389884	18002937.305457264	37354384.58205972	23489178.9606446	80150282.56374823	53754180.55239265	55224121.5951693	40844709.75915093
Com_149_pos	Ethylparaben	Äá²´½ðÒÒõ¥	P	C9H10O3	166.063	167.070585439524	1.71886286525103	[M+H]+	6.980	0.636001557410169	1	C18	Benzenoids	±½Àà»¯ºÏÎï	Benzene and substituted derivatives	±½¼°ÆäÈ¡´úÑÜÉúÎï	Benzoic acids and derivatives	±½¼×Ëá¼°ÆäÑÜÉúÎï	"120-47-8"	HMDB0032573	Benzenoids	Benzene and substituted derivatives	Benzoic acids and derivatives	-	D01647	-	-	-	-	-	8434	CCOC(=O)C1=CC=C(O)C=C1	NUVBSKCKDOMJSU-UHFFFAOYSA-N	7583851.435285907	7590104.121462097	7675046.200037546	7036864.063805664	8821871.300713466	8285409.386099424	11021803.149292262	8919186.98156499	9262485.001360059	8615555.654265871	7756243.050010828	15367786.966306973	12276669.399427444	8247184.7952589	9687676.360219127	8668259.549200492
Com_253_pos	delta-Decalactone	¦Ä-¹ïÄÚõ¥	P	C10H18O2	170.13068	193.119953290005	0.430786528280039	[M+Na]+	5.723	0.645675573436359	1	C18	Organoheterocyclic compounds	ÓÐ»úÔÓ»·»¯ºÏÎï	Lactones	ÄÚõ¥Àà	Delta valerolactones	¦ÄÎìÄÚõ¥	"705-86-2"	HMDB0037116	Organoheterocyclic compounds	Lactones	Delta valerolactones	-	-	-	LMFA07040028	Fatty Acyls [FA]	Fatty esters [FA07]	Lactones [FA0704]	12810	CCCCCC1CCCC(=O)O1	GHBSPIPJMLAMEP-UHFFFAOYSA-N	23316331.286658715	10386307.56093163	3352969.069047003	34424109.17386138	5636408.078019725	8485863.939508379	12827521.606844109	43961281.36721034	8541769.148024708	15376286.057748718	62365213.1391287	38704468.90401555	207284903.59659418	86271621.53142434	201827011.912172	66462172.39262921
Com_416_pos	2,2,5,7,8-Pentamethyl-6-Chromanol	3,4-¶þÇâ-2,2,5,7,8-Îå¼×»ù-2H-1-±½²¢ßÁà«-6-·Ó	P	C14H20O2	220.14633	221.15369811834	0.309423009733638	[M+H]+	6.963	0.742705331722267	1	C18	Organoheterocyclic compounds	ÓÐ»úÔÓ»·»¯ºÏÎï	Benzopyrans	±½²¢ßÁà«Àà	1-benzopyrans	1-±½²¢ßÁà«	"950-99-2"	HMDB0040217	Organoheterocyclic compounds	Benzopyrans	1-benzopyrans	-	-	-	-	-	-	-	99479	CC1=C(O)C(C)=C2CCC(C)(C)OC2=C1C	SEBPXHSZHLFWRL-UHFFFAOYSA-N	16830059.151914794	12674547.418045336	10693224.03641172	18445155.458551493	9778017.495629948	10325957.194703655	17694956.413923122	19104297.00103714	15016629.317958197	9734892.551504623	24780513.78748322	21667973.94341816	65421058.93163612	25763811.935001977	61729109.299679294	68765070.89511062
Com_951_pos	Ethyl linolenate	ÑÇÂéËáÒÒõ¥	P	C20H34O2	306.25588	329.245256062049	0.574885448847099	[M+Na]+	10.584	0.504648123739019	1	C18	Lipids and lipid-like molecules	Ö¬ÖÊºÍÀàÖ¬·Ö×Ó	Fatty Acyls	Ö¬·¾õ£Àà	Lineolic acids and derivatives	ÑÇÂéËá¼°ÆäÑÜÉúÎï	"1191-41-9"	HMDB0302158	Lipids and lipid-like molecules	Fatty Acyls	Lineolic acids and derivatives	-	-	-	-	-	-	-	5367460	CCOC(=O)CCCCCCC\C=C/C\C=C/C\C=C/CC	JYYFMIOPGOFNPK-AGRJPVHOSA-N	102302299.83923823	548313709.4565798	714753238.4981836	555256887.6584977	623908333.3560809	416700790.72770107	564419575.7938875	471937791.66224587	429193688.3334586	280564083.57611114	646883500.172986	737427311.3992873	809462125.1307548	862737666.1559229	755238138.3167281	964657962.8420602
Com_681_pos	Alpha-N-Phenylacetyl-L-glutamine	N-±½ÒÒõ£»ù-¹È°±õ£°·	P	C13H16N2O4	264.11101	282.145007056944	0.746114082821017	[M+NH4]+	5.348	0.907342535762993	1	C18	Organic acids and derivatives	ÓÐ»úËá¼°ÆäÑÜÉúÎï	Carboxylic acids and derivatives	ôÈËá¼°ÆäÑÜÉúÎï	Amino acids, peptides, and analogues	°±»ùËá¡¢ëÄºÍÀàËÆÎï	"28047-15-6"	HMDB0006344	Organic acids and derivatives	Carboxylic acids and derivatives	Amino acids, peptides, and analogues	Phenylacetylglutamine; alpha-N-Phenylacetyl-L-glutamine; N2-(2-Phenylacetyl)-L-glutamine	C04148	map00360	-	-	-	-	92258	NC(=O)CC[C@H](NC(=O)CC1=CC=CC=C1)C(O)=O	JFLIEFSWGNOPJJ-JTQLQIEISA-N	617170.8981190583	474756.4412125261	557851.4284938211	2925824.3447942263	3297533.6323008956	1496084.201896334	414486.21884133905	2639991.090283783	2697020.6060661855	594846.7920415336	2206705.6990435603	2112172.7372903717	5165454.864251509	727456.954611237	4656517.6936222995	3707540.4834965686
Com_46_pos	4-Hydroxyproline	4-ôÇ¸¬°±Ëá	P	C5H9NO3	131.05824	132.065746468689	1.5753964727062	[M+H]+	2.766	0.651192819251951	1	C18	Organic acids and derivatives	ÓÐ»úËá¼°ÆäÑÜÉúÎï	Carboxylic acids and derivatives	ôÈËá¼°ÆäÑÜÉúÎï	Amino acids, peptides, and analogues	°±»ùËá¡¢ëÄºÍÀàËÆÎï	"51-35-4"	HMDB0000725	Organic acids and derivatives	Carboxylic acids and derivatives	Amino acids, peptides, and analogues	Hydroxyproline; L-Hydroxyproline; trans-4-Hydroxy-L-proline	C01157	map00330;map01100	-	-	-	-	5810	O[C@H]1CN[C@@H](C1)C(O)=O	PMMYEEVYMWASQN-DMTCNVIQSA-N	67333901.43244237	28614407.934085716	52213800.00033153	45344195.5984178	29655701.40385666	49568800.158324845	48285653.99739652	52580956.95371105	67883478.75062789	32003890.126106266	24034752.396946378	32371428.315834813	47551922.071961366	22492184.244748067	47309957.78075494	47984623.47159642
Com_1156_pos	12-ketolithocholic acid	12-Íª»ùÊ¯µ¨Ëá	P	C24H38O4	390.27701	413.266187963134	0.0564646788392035	[M+Na]+	7.359	0.552340986576	1	C18	Lipids and lipid-like molecules	Ö¬ÖÊºÍÀàÖ¬·Ö×Ó	Steroids and steroid derivatives	Àà¹Ì´¼ºÍÀà¹Ì´¼ÑÜÉúÎï	Bile acids, alcohols and derivatives	µ¨Ö­Ëá¡¢´¼¼°ÆäÑÜÉúÎï	"5130-29-0"	HMDB0000328	Lipids and lipid-like molecules	Steroids and steroid derivatives	Bile acids, alcohols and derivatives	-	-	-	LMST04010155	Sterol Lipids [ST]	Bile acids and derivatives [ST04]	C24 bile acids, alcohols, and derivatives [ST0401]	3080612	[H][C@@]1(CC[C@@]2([H])[C@]3([H])CC[C@]4([H])C[C@H](O)CC[C@]4(C)[C@@]3([H])CC(=O)[C@]12C)[C@H](C)CCC(O)=O	CVNYHSDFZXHMMJ-VPUMZWJWSA-N	936103.4173346857	1293302.8447986706	1056228.6608860656	1782455.0501697848	2099928.042803326	1524220.0757159234	1186581.4463249655	1115797.0003841098	2566605.3038414447	459054.672589901	1751906.0739040903	3091179.245408623	1038192.935477153	1407163.8284479321	1196889.2717257515	1696309.9657510924
Com_1176_pos	3-dehydrocholic acid	3-ÍÑÇâµ¨Ëá	P	C24H38O5	406.27193	429.261257622957	0.314131859898148	[M+Na]+	8.554	0.668892945454639	1	C18	Lipids and lipid-like molecules	Ö¬ÖÊºÍÀàÖ¬·Ö×Ó	Steroids and steroid derivatives	Àà¹Ì´¼ºÍÀà¹Ì´¼ÑÜÉúÎï	Bile acids, alcohols and derivatives	µ¨Ö­Ëá¡¢´¼¼°ÆäÑÜÉúÎï	"2304-89-4"	HMDB0000502	Lipids and lipid-like molecules	Steroids and steroid derivatives	Bile acids, alcohols and derivatives	-	-	-	LMST04010443	Sterol Lipids [ST]	Bile acids and derivatives [ST04]	C24 bile acids, alcohols, and derivatives [ST0401]	5283956	[H][C@@]1(CC[C@@]2([H])[C@]3([H])[C@H](O)C[C@]4([H])CC(=O)CC[C@]4(C)[C@@]3([H])C[C@H](O)[C@]12C)[C@H](C)CCC(O)=O	OEKUSRBIIZNLHZ-DJDNIQJZSA-N	1088518.5686585926	2638202.5721792574	2655231.304561246	1351878.1911468182	3028045.651638993	885398.9420921697	4123322.4352772557	1974898.2981233506	4652855.035628827	1604155.6203559185	1060482.9650139282	2159450.6964959237	1809226.8406153622	3010407.1278600916	2167543.12158149	2659940.786016199
Com_549_pos	cis-10-Heptadecenoic acid	Ê®ÆßÌ¼Ï©Ëá(Ë³-10)	P	C17H32O2	268.24023	251.237102509507	0.643115713835192	[M+H-H2O]+	8.446	0.659074750858347	1	C18	Lipids and lipid-like molecules	Ö¬ÖÊºÍÀàÖ¬·Ö×Ó	Fatty Acyls	Ö¬·¾õ£Àà	Fatty acids and conjugates	Ö¬·¾ËáºÍ½áºÏÎï	"29743-97-3"	HMDB0060038	Lipids and lipid-like molecules	Fatty Acyls	Fatty acids and conjugates	-	-	-	LMFA01030283	Fatty Acyls [FA]	Fatty Acids and Conjugates [FA01]	Unsaturated fatty acids [FA0103]	5312435	CCCCCC\C=C/CCCCCCCCC(O)=O	GDTXICBNEOEPAZ-FPLPWBNLSA-N	3668836.0598688354	2793941.008488877	2535175.266272169	3705057.575214327	1883468.9500920842	4138118.9889908032	9175504.489038553	6932098.387064707	5518177.608863677	2359779.409974709	6738276.0977029735	3312696.6536060767	33771121.12829512	4654010.467630014	21388540.350055635	5110735.568320316
Com_736_pos	cis-11-Eicosenoic acid	¶þÊ®Ì¼Ï©Ëá(Ë³-11)	P	C20H38O2	310.28718	293.283911771585	0.102394127227615	[M+H-H2O]+	11.002	0.970000824249978	1	C18	Lipids and lipid-like molecules	Ö¬ÖÊºÍÀàÖ¬·Ö×Ó	Fatty Acyls	Ö¬·¾õ£Àà	Fatty acids and conjugates	Ö¬·¾ËáºÍ½áºÏÎï	"5561-99-9"	HMDB0002231	Lipids and lipid-like molecules	Fatty Acyls	Fatty acids and conjugates	Icosenoic acid; Eicosenoic acid; 11-Icosenoic acid; 11-Eicosenoic acid; (11Z)-Icosenoic acid; (11Z)-Eicosenoic acid; (Z)-Icosa-11-enoic acid	C16526	map01040	LMFA01030085	Fatty Acyls [FA]	Fatty Acids and Conjugates [FA01]	Unsaturated fatty acids [FA0103]	5282768	CCCCCCCC\C=C/CCCCCCCCCC(O)=O	BITHHVVYSMSWAG-KTKRTIGZSA-N	66671030.020931184	157722722.64656633	193437106.45071137	173439376.88841766	184852356.3190935	94135756.40024275	235470265.5124367	150837379.61255544	183717327.76134497	88340799.24171	193722041.06892458	156543631.8477316	162021372.22387516	154286998.70313638	169398950.04226416	202310628.24106663
Com_667_pos	alpha-Linolenic acid	Ê®°ËÌ¼ÈýÏ©Ëá(Ë³-9,12,15)/¦Á-ÑÇÂéËá	P	C18H30O2	278.22458	279.231868538532	0.0411950230183454	[M+H]+	8.129	0.953688586902257	1	C18	Lipids and lipid-like molecules	Ö¬ÖÊºÍÀàÖ¬·Ö×Ó	Fatty Acyls	Ö¬·¾õ£Àà	Lineolic acids and derivatives	ÑÇÂéËá¼°ÆäÑÜÉúÎï	"463-40-1"	HMDB0001388	Lipids and lipid-like molecules	Fatty Acyls	Lineolic acids and derivatives	(9Z,12Z,15Z)-Octadecatrienoic acid; alpha-Linolenic acid; 9,12,15-Octadecatrienoic acid; Linolenate; alpha-Linolenate	C06427	map00592;map01040;map01060;map01070;map01100;map01110	LMFA01030152	Fatty Acyls [FA]	Fatty Acids and Conjugates [FA01]	Unsaturated fatty acids [FA0103]	5280934	CC\C=C/C\C=C/C\C=C/CCCCCCCC(O)=O	DTOSIQBPPRVQHS-PDBXOOCHSA-N	2177029690.760917	2721056592.356957	1331240417.5713224	1863774473.7642314	383777698.03355384	2787873196.87843	990160037.6359416	2606595652.8950973	1113284620.6429653	1601290450.095447	2641534212.030019	904990316.977224	1988036638.5610454	2397435830.322818	2150976163.0094566	1729547530.0217996
Com_869_pos	cis-13,16-Docosadienoic acid	¶þÊ®¶þÌ¼¶þÏ©Ëá(Ë³-13,16)	P	C22H40O2	336.30283	319.299685058991	0.461069539527193	[M+H-H2O]+	11.240	0.751687628123779	1	C18	Lipids and lipid-like molecules	Ö¬ÖÊºÍÀàÖ¬·Ö×Ó	Fatty Acyls	Ö¬·¾õ£Àà	Fatty acids and conjugates	Ö¬·¾ËáºÍ½áºÏÎï	"7370-49-2"	HMDB0062219	Lipids and lipid-like molecules	Fatty Acyls	Fatty acids and conjugates	13,16-Docosadienoic acid; (13Z,16Z)-Docosa-13,16-dienoic acid	C16533	map01040	LMFA01030132	Fatty Acyls [FA]	Fatty Acids and Conjugates [FA01]	Unsaturated fatty acids [FA0103]	5282807	CCCCCC=CCC=CCCCCCCCCCCCC(=O)O	HVGRZDASOHMCSK-AVQMFFATSA-N	518350.6065004439	2136896.5427649347	1910190.079280712	3507510.351887215	2397805.7950126627	117660.5028092975	3682804.716895964	1907976.9027956845	2922547.1642861525	343063.9269359909	1447207.868415806	796567.0683824496	951974.6746762076	1621135.252985086	1140873.131925623	1993971.429721101
Com_780_pos	cis-5,8,11,14,17-Eicosapentaenoic acid	¶þÊ®Ì¼ÎåÏ©Ëá(Ë³-5,8,11,14,17)/EPA	P	C20H30O2	302.22458	303.231854960137	0.0828518414219417	[M+H]+	8.358	0.923397949841593	1	C18	Lipids and lipid-like molecules	Ö¬ÖÊºÍÀàÖ¬·Ö×Ó	Fatty Acyls	Ö¬·¾õ£Àà	Fatty acids and conjugates	Ö¬·¾ËáºÍ½áºÏÎï	"10417-94-4"	HMDB0001999	Lipids and lipid-like molecules	Fatty Acyls	Fatty acids and conjugates	(5Z,8Z,11Z,14Z,17Z)-Icosapentaenoic acid; (5Z,8Z,11Z,14Z,17Z)-Eicosapentaenoic acid; Eicosapentaenoic acid; 5,8,11,14,17-Icosapentaenoic acid; (5Z,8Z,11Z,14Z,17Z)-Eicosapentaenoate	C06428	map01040	LMFA01030759	Fatty Acyls [FA]	Fatty Acids and Conjugates [FA01]	Unsaturated fatty acids [FA0103]	446284	CC\C=C/C\C=C/C\C=C/C\C=C/C\C=C/CCCC(O)=O	JAZBEHYOTPTENJ-JLNKQSITSA-N	3356490536.3506246	2915902270.963737	4090107826.0346403	3905577560.0924134	1892667726.1428857	2803303693.164833	2133115656.4285836	3283213505.3386955	1855894738.6434596	2940226944.699667	3490062995.5512295	4763974821.118955	3728062627.915205	4494089349.660812	4484711440.864029	3335921984.9670486
Com_970_pos	cis-7,10,13,16-Docosic acidtraenoic acid	¶þÊ®¶þÌ¼ËÄÏ©Ëá(Ë³-7,10,13,16)	P	C22H36O2	332.27153	333.278830110831	0.000333555413292948	[M+H]+	10.899	0.978558671980563	1	C18	Lipids and lipid-like molecules	Ö¬ÖÊºÍÀàÖ¬·Ö×Ó	Fatty Acyls	Ö¬·¾õ£Àà	Fatty acids and conjugates	Ö¬·¾ËáºÍ½áºÏÎï	"28874-58-0"	HMDB0002226	Lipids and lipid-like molecules	Fatty Acyls	Fatty acids and conjugates	7,10,13,16-Docosatetraenoic acid; (7Z,10Z,13Z,16Z)-Docosa-7,10,13,16-tetraenoic acid; Adrenic acid	C16527	map01040;map04216	LMFA01030178	Fatty Acyls [FA]	Fatty Acids and Conjugates [FA01]	Unsaturated fatty acids [FA0103]	5497181	CCCCC\C=C/C\C=C/C\C=C/C\C=C/CCCCCC(O)=O	TWSWSIQAPQLDBP-DOFZRALJSA-N	236317992.60007223	273884371.40638155	345917258.10438603	218607793.4391443	519119041.78611076	151013969.6610489	454304185.4088257	337019071.0885928	354592121.2740735	322078820.7773477	172043007.6970303	193487532.98175964	215921523.6665158	361601114.251289	172058700.82203352	327035545.64280653
Com_950_pos	cis-4,7,10,13,16,19-Docosahexaenoic acid	¶þÊ®¶þÌ¼ÁùÏ©Ëá(Ë³-4,7,10,13,16,19)/DHA	P	C22H32O2	328.24023	329.247441238568	0.270416066861215	[M+H]+	10.065	0.97040379057382	1	C18	Lipids and lipid-like molecules	Ö¬ÖÊºÍÀàÖ¬·Ö×Ó	Fatty Acyls	Ö¬·¾õ£Àà	Fatty acids and conjugates	Ö¬·¾ËáºÍ½áºÏÎï	"6217-54-5"	HMDB0002183	Lipids and lipid-like molecules	Fatty Acyls	Fatty acids and conjugates	(4Z,7Z,10Z,13Z,16Z,19Z)-Docosahexaenoic acid; 4,7,10,13,16,19-Docosahexaenoic acid; Docosahexaenoic acid; Docosahexaenoate	C06429	-	LMFA01030185	Fatty Acyls [FA]	Fatty Acids and Conjugates [FA01]	Unsaturated fatty acids [FA0103]	445580	CC\C=C/C\C=C/C\C=C/C\C=C/C\C=C/C\C=C/CCC(O)=O	MBMBGCFOFBJSGT-KUBAVDMBSA-N	476082791.9228797	353695279.5969038	457230561.68325275	294216538.30081606	1025130919.6715713	594673895.8374057	437825115.54352397	406742768.1574281	1008594355.2510456	836566137.7060614	407495205.3334294	417780384.8729745	1255572337.75103	689514956.2812167	460242603.94567454	388068759.0589014
Com_876_pos	Ricinoleic acid	±ÍÂéÓÍËá	P	C18H34O3	298.2508	321.240511034104	1.71343749611185	[M+Na]+	8.570	0.759495246687653	1	C18	Lipids and lipid-like molecules	Ö¬ÖÊºÍÀàÖ¬·Ö×Ó	Fatty Acyls	Ö¬·¾õ£Àà	Fatty acids and conjugates	Ö¬·¾ËáºÍ½áºÏÎï	"141-22-0"	HMDB0034297	Lipids and lipid-like molecules	Fatty Acyls	Fatty acids and conjugates	-	C08365	-	LMFA02000184	Fatty Acyls [FA]	Octadecanoids [FA02]	Other Octadecanoids [FA0200]	5282942	CCCCCCC(O)C\C=C/CCCCCCCC(O)=O	WBHHMMIMDMUBKC-XFXZXTDPSA-N	520915217.1534355	363169470.02464277	342535072.5775321	200170412.74522793	186633486.0419475	289477287.5214639	382249209.26408976	265955628.04337063	939984333.1360334	306216542.96965414	628955190.0903431	191123164.4143969	554868555.885685	369065052.4765557	497809067.8590066	278407269.33783835
Com_159_pos	Indoleacrylic acid	3-ßÅßá±ûÏ©Ëá	P	C11H9NO2	187.06333	170.060248064019	1.16572296120577	[M+H-H2O]+	5.318	0.999613286217798	1	C18	Organoheterocyclic compounds	ÓÐ»úÔÓ»·»¯ºÏÎï	Indoles and derivatives	ßÅßá¼°ÆäÑÜÉúÎï	Indoles	ßÅßá	"29953-71-7"	HMDB0000734	Organoheterocyclic compounds	Indoles and derivatives	Indoles	-	C21283	-	-	-	-	-	5375048	OC(=O)\C=C\C1=CNC2=C1C=CC=C2	PLVPPLCLBIEYEA-AATRIKPKSA-N	160011691.68503585	123585476.45241667	90422374.54448998	82174293.42704503	97840493.33008015	135426227.95703012	91269311.06789272	106525918.1962917	82738183.59211755	157390038.47687593	64378044.15648075	32931244.55708185	50401101.35029275	65225214.80888416	60549533.39789247	64318931.81821189
Com_244_pos	Indole-3-propionic acid	ßÅßá-3-±ûËá	P	C11H11NO2	189.07898	190.086240242357	0.210270030970528	[M+H]+	5.954	0.765912465996673	1	C18	Organoheterocyclic compounds	ÓÐ»úÔÓ»·»¯ºÏÎï	Indoles and derivatives	ßÅßá¼°ÆäÑÜÉúÎï	Indolyl carboxylic acids and derivatives	ßÅßá»ùôÈËá¼°ÆäÑÜÉúÎï	"830-96-6"	HMDB0002302	Organoheterocyclic compounds	Indoles and derivatives	Indolyl carboxylic acids and derivatives	-	C22236	-	-	-	-	-	3744	OC(=O)CCC1=CNC2=C1C=CC=C2	GOLXRNDWAUTYKT-UHFFFAOYSA-N	2117495.2714468422	1795827.0327179793	2228563.0993256667	19790431.602009736	2480605.571841845	5782727.116848909	1578107.0739004367	5274250.175685344	1043609.6890289938	5494589.858558803	2773489.870348478	5534156.008476847	1584801.5818719005	4204535.450792888	1601274.9913945429	5581398.334999484
Com_231_pos	Indolelactic acid	ßÅßáÈéËá	P	C11H11NO3	205.07389	188.070837135643	1.20510535485235	[M+H-H2O]+	5.318	0.958045496517249	1	C18	Organoheterocyclic compounds	ÓÐ»úÔÓ»·»¯ºÏÎï	Indoles and derivatives	ßÅßá¼°ÆäÑÜÉúÎï	Indolyl carboxylic acids and derivatives	ßÅßá»ùôÈËá¼°ÆäÑÜÉúÎï	"1821-52-9"	HMDB0000671	Organoheterocyclic compounds	Indoles and derivatives	Indolyl carboxylic acids and derivatives	Indolelactate	C02043	map00380	-	-	-	-	676157	O[C@@H](CC1=CNC2=C1C=CC=C2)C(O)=O	XGILAAMKEQUXLS-JTQLQIEISA-N	9834810205.9143	7518203747.862954	5409811854.001884	4967024366.175543	6115125299.099952	8138300962.988508	5553113321.520936	6591455342.806723	4985003230.229864	9162435925.522312	3899629417.8014746	2112134077.1046429	3050779641.506633	3964601132.0562506	3843602926.625337	3920030547.780247
Com_1120_pos	S-Adenosylhomocysteine	ÏÙÜÕ¸ß°ëë×°±Ëá	P	C14H20N6O5S	384.12159	385.129018416995	0.334313400563274	[M+H]+	2.816	0.87871014919662	1	C18	Nucleosides, nucleotides, and analogues	ºËÜÕ¡¢ºËÜÕËáºÍÀàËÆÎï	5'-deoxyribonucleosides	5'-ÍÑÑõºËÌÇºËÜÕ	5'-deoxy-5'-thionucleosides	5'-ÍÑÑõ-5'-ÁòºËÜÕ	"979-92-0"	HMDB0000939	Organoheterocyclic compounds	Lactones	Gamma butyrolactones	S-Adenosyl-L-homocysteine; S-Adenosylhomocysteine	C00021	map00270;map01100;map01230	-	-	-	-	439155	N[C@@H](CCSC[C@H]1O[C@H]([C@H](O)[C@@H]1O)N1C=NC2=C1N=CN=C2N)C(O)=O	ZJUKTBDSGOFHSH-WFMPWKQPSA-N	77501381.24724527	33034214.1026256	26294891.213395253	115615996.3759584	7661464.6389745325	31599691.9869946	13188358.13680351	53037655.54951968	10508395.688459206	31248393.743938256	109445773.21246104	117277537.80689599	138291509.42172477	206241105.88845998	179796779.42314062	107863628.2508426
Com_66_pos	m-Aminobenzoic acid	¼ä°±»ù±½¼×Ëá	P	C7H7NO2	137.04768	138.055081451228	0.740262279559124	[M+H]+	1.496	0.74501666884458	1	C18	Benzenoids	±½Àà»¯ºÏÎï	Benzene and substituted derivatives	±½¼°ÆäÈ¡´úÑÜÉúÎï	Benzoic acids and derivatives	±½¼×Ëá¼°ÆäÑÜÉúÎï	"99-05-8"	HMDB0001891	Benzenoids	Benzene and substituted derivatives	Benzoic acids and derivatives	-	-	-	-	-	-	-	7419	NC1=CC=CC(=C1)C(O)=O	XFDUHJPVQKIXHO-UHFFFAOYSA-N	67785360.50136507	62203640.93552015	55318372.61868938	51735354.67899969	69704076.29726537	74183901.57386422	53319265.408393025	62131276.89799976	75321206.42583475	72727448.55611138	40043011.374844395	118587990.28983107	47399947.96547229	66767778.02541541	10695947.316902306	59909210.68433479
Com_297_pos	D-Fructose	D-¹ûÌÇ	P	C6H12O6	180.06339	203.052842799832	1.40394908702798	[M+Na]+	1.393	0.625392696555196	1	C18	Organic oxygen compounds	ÓÐ»úÑõ»¯ºÏÎï	Organooxygen compounds	ÓÐ»úÑõ»¯ºÏÎï	Carbohydrates and carbohydrate conjugates	Ì¼Ë®»¯ºÏÎïºÍÌ¼Ë®»¯ºÏÎï½áºÏÎï	"7660-25-5"	HMDB0000660	Organic oxygen compounds	Organooxygen compounds	Carbohydrates and carbohydrate conjugates	D-Fructose; Levulose; Fruit sugar; D-arabino-Hexulose	C00095	map00051;map00052;map00500;map01100;map01120;map02010;map02060;map04742;map04931;map04973	-	-	-	-	439709	OC[C@H]1O[C@](O)(CO)[C@@H](O)[C@@H]1O	RFSUNEUAIZKAJO-ARQDHWQXSA-N	818927909.0051193	680188047.1885166	909658914.3012713	974530974.3385758	984740889.1033337	971619880.11496	605297565.3628007	1215330139.7919571	983233677.3154994	819318885.7789915	1758429813.9964285	1000071001.2222898	1747171070.7271314	517297042.08758664	1892420486.1829321	1655850018.7470317
Com_14_pos	Methylsuccinic acid	¼×»ùçúçêËá	P	C5H8O4	132.04226	115.039122033528	1.22713385850472	[M+H-H2O]+	5.567	0.909078712020026	1	C18	Lipids and lipid-like molecules	Ö¬ÖÊºÍÀàÖ¬·Ö×Ó	Fatty Acyls	Ö¬·¾õ£Àà	Fatty acids and conjugates	Ö¬·¾ËáºÍ½áºÏÎï	"498-21-5"	HMDB0001844	Lipids and lipid-like molecules	Fatty Acyls	Fatty acids and conjugates	-	C08645	-	LMFA01170119	Fatty Acyls [FA]	Fatty Acids and Conjugates [FA01]	Dicarboxylic acids [FA0117]	6950476	C[C@@H](CC(O)=O)C(O)=O	WXUAQHNMJWJLTG-VKHMYHEASA-N	16920117.46908835	20933566.51574901	20722567.1023035	17347396.20616365	31715765.412678167	25797404.46151536	31970594.419773318	23220589.959239066	28966458.37810818	17828956.237410057	27226741.88347259	62034825.0749956	31066620.177947957	29116737.243711777	22130065.519161772	31093413.21853555
Com_90_pos	3-(4-Hydroxyphenyl)propionic acid	¶ÔôÇ»ù±½±ûËá	P	C9H10O3	166.063	149.05992423548	1.35030367995645	[M+H-H2O]+	5.072	0.756823478299317	1	C18	Phenylpropanoids and polyketides	±½±ûËØÀàºÍ¾ÛÍªÀà	Phenylpropanoic acids	±½±ûËáÀà	-	-	"501-97-3"	HMDB0061145	-	-	-	-	C01744	-	-	-	-	-	10394	C1=CC(=CC=C1CCC(=O)O)O	NMHMNPHRMNGLLB-UHFFFAOYSA-N	298576626.19324756	221277759.83468592	188820574.8751962	167982956.71050268	185123514.1641884	241040299.97965115	193102998.9420535	225217753.88540158	168915600.47413048	275975957.16625345	143910647.1203977	116615951.37862158	148372362.44177878	155653057.48595908	162579845.64815283	156728818.67742887
Com_729_pos	cis-11,14-Eicosadienoic acid	¶þÊ®Ì¼¶þÏ©Ëá(Ë³-11,14)	P	C20H36O2	308.27153	291.268222547668	0.0241745710332133	[M+H-H2O]+	10.423	0.92967362140457	1	C18	Lipids and lipid-like molecules	Ö¬ÖÊºÍÀàÖ¬·Ö×Ó	Fatty Acyls	Ö¬·¾õ£Àà	Fatty acids and conjugates	Ö¬·¾ËáºÍ½áºÏÎï	"2091-39-6"	HMDB0005060	Lipids and lipid-like molecules	Fatty Acyls	Fatty acids and conjugates	Icosadienoic acid; Eicosadienoic acid; 11,14-Icosadienoic acid; (11Z,14Z)-Icosa-11,14-dienoic acid; 11,14-Eicosadienoic acid; (11Z,14Z)-Eicosa-11,14-dienoic acid	C16525	map01040	LMFA01030130	Fatty Acyls [FA]	Fatty Acids and Conjugates [FA01]	Unsaturated fatty acids [FA0103]	6439848	CCCCC\C=C/C\C=C/CCCCCCCCCC(O)=O	XSXIVVZCUAHUJO-HZJYTTRNSA-N	18297468.294851262	32046305.350291234	49456834.94900081	45547696.73871928	26334944.094954792	16417828.889729049	45979437.82669578	25899311.107850924	27620401.572109595	17236374.474072177	41196935.61647748	28517362.678069793	34580325.915019915	36212088.29898049	38816587.411320955	39159793.36545049
Com_710_pos	L-Octanoylcarnitine	ÐÁõ£Èâ¼î	P	C15H30NO4	288.21748	288.21680606165	0.534104836277019	[M+H]+	6.030	0.859963302399263	1	C18	Lipids and lipid-like molecules	Ö¬ÖÊºÍÀàÖ¬·Ö×Ó	Fatty Acyls	Ö¬·¾õ£Àà	Fatty acid esters	Ö¬·¾Ëáõ¥	"25243-95-2"	HMDB0000791	Lipids and lipid-like molecules	Fatty Acyls	Fatty acid esters	-	C02838	-	LMFA07070002	Fatty Acyls [FA]	Fatty esters [FA07]	Fatty acyl carnitines [FA0707]	11953814	CCCCCCCC(=O)O[C@H](CC(O)=O)C[N+](C)(C)C	CXTATJFJDMJMIY-CYBMUJFWSA-O	5341420.601362534	2769273.5903037153	2432232.2997421473	13047314.23053418	5197710.32717819	4592393.411937154	807481.2657582521	3522760.1456596553	3455830.5842974414	1417138.728009044	7283560.3868841985	8232421.4406965375	6012708.58912868	13345443.91219881	6947381.693053554	4204355.766854864
Com_1164_pos	Linoleoylcarnitine	ÑÇÓÍõ£»ùÈâ¼î	P	C25H46NO4	424.34268	424.342304749923	0.341115635688671	[M+H]+	8.413	0.976777345776648	1	C18	Lipids and lipid-like molecules	Ö¬ÖÊºÍÀàÖ¬·Ö×Ó	Fatty Acyls	Ö¬·¾õ£Àà	Fatty acid esters	Ö¬·¾Ëáõ¥	"36816-10-1"	HMDB0006469	Lipids and lipid-like molecules	Fatty Acyls	Fatty acid esters	-	-	-	LMFA07070009	Fatty Acyls [FA]	Fatty esters [FA07]	Fatty acyl carnitines [FA0707]	6450015	CCCCC\C=C/C\C=C/CCCCCCCC(=O)O[C@H](CC(O)=O)C[N+](C)(C)C	MJLXQSQYKZWZCB-DQFWFXSYSA-O	39415919.60792104	68049884.77623041	117026957.53718846	117999371.57950251	253204727.26460576	77345403.13122287	15467050.39263737	79926170.82093698	196623344.27015117	34077358.53560901	194620084.27696815	102934791.77036372	125483274.38013037	196731926.79965848	240080947.88729152	50409599.7871569
Com_1063_pos	3b-hydroxy-5-cholenoic acid	3beta-ôÇ»ù-5-µ¨Ï©Ëá	P	C24H38O3	374.2821	357.27880879132	0.023488486355855	[M+H-H2O]+	8.296	0.877873905485099	1	C18	Lipids and lipid-like molecules	Ö¬ÖÊºÍÀàÖ¬·Ö×Ó	Steroids and steroid derivatives	Àà¹Ì´¼ºÍÀà¹Ì´¼ÑÜÉúÎï	Bile acids, alcohols and derivatives	µ¨Ö­Ëá¡¢´¼¼°ÆäÑÜÉúÎï	"5255-17-4"	HMDB0000308	Lipids and lipid-like molecules	Steroids and steroid derivatives	Bile acids, alcohols and derivatives	-	-	-	LMST04010201	Sterol Lipids [ST]	Bile acids and derivatives [ST04]	C24 bile acids, alcohols, and derivatives [ST0401]	92997	[H][C@@]12CC[C@H]([C@H](C)CCC(O)=O)[C@@]1(C)CC[C@@]1([H])[C@@]2([H])CC=C2C[C@@H](O)CC[C@]12C	HIAJCGFYHIANNA-QIZZZRFXSA-N	7819633.483290929	4230703.55755712	15185802.222723885	28157855.015825715	23448017.2548006	7938044.665810391	6470030.60578406	5209727.14558486	21737227.801843137	8981520.470549708	4604593.569066993	1966212.9478265722	1355197.4326951283	1907781.7716360295	2920181.3519867593	1197882.665534979
Com_242_pos	homoarginine	¸ß¾«°±Ëá	P	C7H16N4O2	188.12733	189.134820485488	1.01253490399017	[M+H]+	1.437	0.775565140071913	1	C18	Organic acids and derivatives	ÓÐ»úËá¼°ÆäÑÜÉúÎï	Carboxylic acids and derivatives	ôÈËá¼°ÆäÑÜÉúÎï	Amino acids, peptides, and analogues	°±»ùËá¡¢ëÄºÍÀàËÆÎï	"156-86-5"	HMDB0000670	Organic acids and derivatives	Carboxylic acids and derivatives	Amino acids, peptides, and analogues	-	C01924	-	-	-	-	-	9085	N[C@@H](CCCCNC(N)=N)C(O)=O	QUOGESRFPZDMMT-YFKPBYRVSA-N	99516959.08608909	64798617.83424237	38898810.576033406	31950559.80750881	38592356.10689663	60764765.64824347	48003625.63646372	55316005.95079847	30520048.24728089	78822763.73517525	22005891.916283872	11895548.248246364	18553055.76947992	22303865.256975982	18783713.5065611	21988358.326715767
Com_465_pos	isobutyrylcarnitine (C4)	Òì¶¡õ£-L-Èâ¼î	P	C11H22NO4	232.15488	232.154564447056	0.880649400979765	[M+H]+	5.106	0.999883205688583	1	C18	Lipids and lipid-like molecules	Ö¬ÖÊºÍÀàÖ¬·Ö×Ó	Fatty Acyls	Ö¬·¾õ£Àà	Fatty acid esters	Ö¬·¾Ëáõ¥	"25518-49-4"	HMDB0000736	Lipids and lipid-like molecules	Fatty Acyls	Fatty acid esters	-	-	-	-	-	-	-	168379	CC(C)C(=O)O[C@H](CC(O)=O)C[N+](C)(C)C	LRCNOZRCYBNMEP-SECBINFHSA-O	77697468.10533106	55282423.111789726	61587585.23076946	396019876.8154705	814174848.9857005	101776512.55713333	12100087.810182061	109651744.61235562	793134761.72099	58919858.03090874	77914466.3129407	102311344.8009548	69555101.42119536	217809593.11177483	80654008.86757497	94020067.18510932
Com_138_pos	methionine sulfoxide	µ°°±ËáÑÇí¿	P	C5H11NO3S	165.04596	166.053419742287	0.967865478175496	[M+H]+	1.451	0.988030308347653	1	C18	Organic acids and derivatives	ÓÐ»úËá¼°ÆäÑÜÉúÎï	Carboxylic acids and derivatives	ôÈËá¼°ÆäÑÜÉúÎï	Amino acids, peptides, and analogues	°±»ùËá¡¢ëÄºÍÀàËÆÎï	"3226-65-1"	HMDB0002005	Organic acids and derivatives	Carboxylic acids and derivatives	Amino acids, peptides, and analogues	L-Methionine S-oxide	C02989	map00270	-	-	-	-	158980	CS(=O)CC[C@H](N)C(O)=O	QEFRNWWLZKMPFJ-YGVKFDHGSA-N	430586189.9955756	292229110.82581085	284467059.1638277	208229465.7697567	175922325.0610201	346024931.3758998	392154318.9649425	310370842.2976935	153238814.69290814	510827871.16309005	162846636.42513084	200567050.40444732	154999636.53878215	317027569.5335118	182985214.9204539	149096262.07081622
Com_271_pos	N-acetylleucine	N-ÒÒõ£»ùÁÁ°±Ëá	P	C8H15NO3	173.10519	196.094414059877	0.138989922868668	[M+Na]+	5.730	0.763992604283521	1	C18	Organic acids and derivatives	ÓÐ»úËá¼°ÆäÑÜÉúÎï	Carboxylic acids and derivatives	ôÈËá¼°ÆäÑÜÉúÎï	Amino acids, peptides, and analogues	°±»ùËá¡¢ëÄºÍÀàËÆÎï	"1188-21-2"	HMDB0011756	Organic acids and derivatives	Carboxylic acids and derivatives	Amino acids, peptides, and analogues	-	C02710	-	-	-	-	-	70912	CC(C)C[C@H](NC(C)=O)C(O)=O	WXNXCEHXYPACJF-ZETCQYMHSA-N	10415778.668353466	12835710.11908598	8497296.768120369	19261513.102505773	57993375.33597981	12617572.386063425	4858064.366417929	9715768.73053066	64667776.67693499	8637352.196792785	7237848.919832098	6439831.882666699	305459.02395713725	92850170.35280676	1482415.7873892584	4824341.631666247
Com_206_pos	N-acetylvaline	N-ÒÒõ£çÓ°±Ëá	P	C7H13NO3	159.08954	182.078943665594	1.28019475070651	[M+Na]+	5.413	0.656162704238771	1	C18	Organic acids and derivatives	ÓÐ»úËá¼°ÆäÑÜÉúÎï	Carboxylic acids and derivatives	ôÈËá¼°ÆäÑÜÉúÎï	Amino acids, peptides, and analogues	°±»ùËá¡¢ëÄºÍÀàËÆÎï	"96-81-1"	HMDB0011757	Organic acids and derivatives	Carboxylic acids and derivatives	Amino acids, peptides, and analogues	-	-	-	-	-	-	-	66789	CC(C)[C@H](NC(C)=O)C(O)=O	IHYJTAOFMMMOPX-LURJTMIESA-N	2990635.2776236786	4319661.157189114	4481654.741265791	13385561.321024714	36267820.16183841	4228265.184655419	3229204.0527794645	5138832.753106874	39200945.65256761	3561488.6588548822	2567934.0817592125	2630688.675260842	1660178.064448563	17441682.256079115	1094382.6031587783	3136458.515358883
Com_68_pos	trans-urocanate	Äò¿¯Ëá	P	C6H6N2O2	138.04293	139.050380474732	1.09005750609464	[M+H]+	2.075	0.746690841921301	1	C18	Organoheterocyclic compounds	ÓÐ»úÔÓ»·»¯ºÏÎï	Azoles	ßòÀà	Imidazoles	ßäßòÀà	"104-98-3"	HMDB0000301	Organoheterocyclic compounds	Azoles	Imidazoles	Urocanate; Urocanic acid	C00785	map00340;map01100	-	-	-	-	736715	OC(=O)\C=C\C1=CNC=N1	LOIYMIARKYCTBW-OWOJBTEDSA-N	125477483.65292743	60859064.63106526	44013950.34619362	27453978.957486458	51618559.717728235	35270626.68437414	28415631.116117973	51840792.709254	73498323.90306471	63975859.765511625	26004603.147499684	32105238.705106076	9103239.333816275	42935779.35855447	35833382.060466774	45829450.415837355
Com_531_pos	gamma-Glutamyl-valine	ÌÇ»ù»¯çÓ°±Ëá	P	C10H18N2O5	246.12157	247.129026581735	0.636196717679922	[M+H]+	5.029	0.908186271950067	1	C18	Organic acids and derivatives	ÓÐ»úËá¼°ÆäÑÜÉúÎï	Carboxylic acids and derivatives	ôÈËá¼°ÆäÑÜÉúÎï	Amino acids, peptides, and analogues	°±»ùËá¡¢ëÄºÍÀàËÆÎï	"2746-34-1"	HMDB0011172	Organic acids and derivatives	Carboxylic acids and derivatives	Amino acids, peptides, and analogues	-	-	-	-	-	-	-	7015683	CC(C)[C@H](NC(=O)CC[C@H](N)C(O)=O)C(O)=O	AQAKHZVPOOGUCK-XPUUQOCRSA-N	65339953.23321879	60571632.50492531	34150472.502990685	39748384.35904629	42912773.620056175	57655227.36499415	37954867.09972264	48190262.81158678	40628417.37004812	68228870.1044584	35656011.959313944	66719270.31215738	32217185.69028083	61359506.651886255	30994590.547971096	36264968.419583425
Com_724_pos	Argininosuccinic acid	¾«°±»ùçúçêËá	P	C10H18N4O6	290.12264	291.130061071788	0.417312444295942	[M+H]+	1.437	0.965693421580729	1	C18	Organic acids and derivatives	ÓÐ»úËá¼°ÆäÑÜÉúÎï	Carboxylic acids and derivatives	ôÈËá¼°ÆäÑÜÉúÎï	Amino acids, peptides, and analogues	°±»ùËá¡¢ëÄºÍÀàËÆÎï	"918149-29-8"	HMDB0000052	Organic acids and derivatives	Carboxylic acids and derivatives	Amino acids, peptides, and analogues	N-(L-Arginino)succinate; 2-(Nomega-L-Arginino)succinate; L-Argininosuccinate; L-Argininosuccinic acid; L-Arginosuccinic acid	C03406	map00220;map01110;map01100;map00250;map01230;map01130	-	-	-	-	16950	N[C@@H](CCCNC(=N)N[C@@H](CC(O)=O)C(O)=O)C(O)=O	KDZOASGQNOPSCU-WDSKDSINSA-N	83957631.64025377	53332638.13013443	13301001.461954243	205338302.34653753	59581354.6945935	140236554.12263957	21315856.767885588	35845505.632276766	62287584.92547994	61398905.119708054	29073394.97596306	71952895.38121943	12872229.609844096	262814655.9361288	23069789.15310471	64216395.02559641
Com_240_pos	N6-Acetyllysine	N-ÒÒõ£»ùÀµ°±Ëá	P	C8H16N2O3	188.11609	189.123545721308	0.82779366722318	[M+H]+	1.528	0.777048290403528	1	C18	Organic acids and derivatives	ÓÐ»úËá¼°ÆäÑÜÉúÎï	Carboxylic acids and derivatives	ôÈËá¼°ÆäÑÜÉúÎï	Amino acids, peptides, and analogues	°±»ùËá¡¢ëÄºÍÀàËÆÎï	"692-04-6"	HMDB0000206	Organic acids and derivatives	Carboxylic acids and derivatives	Amino acids, peptides, and analogues	N6-Acetyl-L-lysine	C02727	map00310	-	-	-	-	92832	CC(=O)NCCCC[C@H](N)C(O)=O	DTERQYGMUDWYAZ-ZETCQYMHSA-N	66640908.1952766	19459230.45617849	24263651.316091266	30891193.33825067	20706263.129221834	42075249.17946172	14623947.094307374	49600705.752619766	20132206.706982702	28379783.557746485	24164403.34628558	5518661.465486377	21933189.804584447	14368288.53719726	36665793.41951278	18459603.481147524
Com_737_pos	gamma-Glutamylphenylalanine	ÌÇ»ù»¯±½±û°±Ëá	P	C14H18N2O5	294.12157	295.129345800298	1.61769943624673	[M+H]+	5.457	0.989743620634796	1	C18	Organic acids and derivatives	ÓÐ»úËá¼°ÆäÑÜÉúÎï	Carboxylic acids and derivatives	ôÈËá¼°ÆäÑÜÉúÎï	Amino acids, peptides, and analogues	°±»ùËá¡¢ëÄºÍÀàËÆÎï	"7432-24-8"	HMDB0000594	Organic acids and derivatives	Carboxylic acids and derivatives	Amino acids, peptides, and analogues	-	-	-	-	-	-	-	111299	N[C@@H](CCC(=O)N[C@@H](CC1=CC=CC=C1)C(O)=O)C(O)=O	XHHOHZPNYFQJKL-QWRGUYRKSA-N	168553446.1384661	79253942.49729638	57601199.47846388	120861167.53824285	108363103.02017468	143779956.38845682	69427435.20280467	153404654.15099758	82321779.80999647	104136511.63204433	67205565.19781779	68270323.39593935	57400617.573949635	175925708.94577283	46965380.89638366	69736209.39475057
Com_664_pos	gamma-Glutamyl-methionine	ÌÇ»ù»¯¼×Áò°±Ëá	P	C10H18N2O5S	278.09364	279.101225720751	1.02742641305061	[M+H]+	4.995	0.664304522809995	1	C18	Organic acids and derivatives	ÓÐ»úËá¼°ÆäÑÜÉúÎï	Carboxylic acids and derivatives	ôÈËá¼°ÆäÑÜÉúÎï	Amino acids, peptides, and analogues	°±»ùËá¡¢ëÄºÍÀàËÆÎï	"17663-87-5"	HMDB0034367	Organic acids and derivatives	Carboxylic acids and derivatives	Amino acids, peptides, and analogues	-	-	-	-	-	-	-	7009567	CSCC[C@H](NC(=O)CC[C@H](N)C(O)=O)C(O)=O	RQNSKRXMANOPQY-BQBZGAKWSA-N	5093864.114255458	2178935.5721222446	2824252.5639921837	3291815.02548357	2675944.8156780335	1751417.945407306	1650463.1103373978	3563215.5184346004	1463984.2894039138	2505310.496269388	2256663.729060459	1813830.9569512415	3781776.568799993	2511298.067549172	4341614.635047447	2428072.9775837325
Com_172_pos	N-Acetylasparagine	N-ÒÒõ£ÌìÃÅ¶¬õ£°·	P	C6H10N2O4	174.06406	175.071563512098	1.16917931255344	[M+H]+	1.519	0.50698949986163	1	C18	Organic acids and derivatives	ÓÐ»úËá¼°ÆäÑÜÉúÎï	Carboxylic acids and derivatives	ôÈËá¼°ÆäÑÜÉúÎï	Amino acids, peptides, and analogues	°±»ùËá¡¢ëÄºÍÀàËÆÎï	"4033-40-3"	HMDB0006028	Organic acids and derivatives	Carboxylic acids and derivatives	Amino acids, peptides, and analogues	-	-	-	-	-	-	-	99715	CC(=O)N[C@@H](CC(N)=O)C(O)=O	HXFOXFJUNFFYMO-BYPYZUCNSA-N	12578208.446049374	867436.3926965037	362019.52001972584	3575619.6799951405	1131665.1458429864	123691.67214382064	3486502.3881328674	8234461.530933077	3901635.0684850947	436804.2960641051	1211830.7847068	1978189.4325901857	2499845.0725369216	532693.7112858386	139698.89960731287	2418146.870573645
Com_308_pos	Asymmetric dimethylarginine	N5 - (¶þ¼×»ù°±»ù)ÑÇ°±»ù¼×»ùÄñ°±Ëá	P	C8H18N4O2	202.14298	203.150488279302	1.03035634480528	[M+H]+	1.498	0.84767746701739	1	C18	Organic acids and derivatives	ÓÐ»úËá¼°ÆäÑÜÉúÎï	Carboxylic acids and derivatives	ôÈËá¼°ÆäÑÜÉúÎï	Amino acids, peptides, and analogues	°±»ùËá¡¢ëÄºÍÀàËÆÎï	"30315-93-6"	HMDB0001539	Organic acids and derivatives	Carboxylic acids and derivatives	Amino acids, peptides, and analogues	-	C03626	-	-	-	-	-	123831	N[C@@H](CCC\N=C(/N)N(C)C)C(O)=O	YDGMGEXADBMOMJ-LURJTMIESA-N	2284166249.3371296	1272942655.483909	1080846181.3038852	463837322.4495659	825734174.4060366	1247474031.5332103	1252849605.0060596	1266744889.6138744	577151012.6766474	1600497199.5814779	340706289.9178624	258912154.567015	418278036.52671754	191484958.10783792	370255227.5800771	338403222.07948947
Com_163_pos	10-Hydroxydecanoate	10-ôÇ»ù¹ïËá	P	C10H20O3	188.14124	171.137923200327	0.0892928789944499	[M+H-H2O]+	6.272	0.847112325882004	1	C18	Organic acids and derivatives	ÓÐ»úËá¼°ÆäÑÜÉúÎï	Hydroxy acids and derivatives	ôÇ»ùËá¼°ÆäÑÜÉúÎï	Medium-chain hydroxy acids and derivatives	ÖÐÁ´ôÇ»ùËá¼°ÆäÑÜÉúÎï	"1679-53-4"	HMDB0244272	Organic acids and derivatives	Hydroxy acids and derivatives	Medium-chain hydroxy acids and derivatives	-	C02774	-	LMFA01050033	Fatty Acyls [FA]	Fatty Acids and Conjugates [FA01]	Hydroxy fatty acids [FA0105]	74300	OCCCCCCCCCC(O)=O	YJCJVMMDTBEITC-UHFFFAOYSA-N	31829020.535215326	24501571.00127326	31305495.0305505	29968299.160421316	37770287.08524367	32804836.384201195	48409241.53808775	40475825.870520584	35890530.42254161	28223692.821428135	36987364.89648299	77557895.72766232	68766711.01450275	34001529.51181597	51825453.161785685	42680882.04335544
Com_106_pos	Ethylmalonic acid	ÒÒ»ù±û¶þËá	P	C5H8O4	132.04226	155.031296739523	1.23642595199174	[M+Na]+	4.810	0.650651085128256	1	C18	Lipids and lipid-like molecules	Ö¬ÖÊºÍÀàÖ¬·Ö×Ó	Fatty Acyls	Ö¬·¾õ£Àà	Fatty acids and conjugates	Ö¬·¾ËáºÍ½áºÏÎï	"601-75-2"	HMDB0000622	Lipids and lipid-like molecules	Fatty Acyls	Fatty acids and conjugates	-	-	-	LMFA01170105	Fatty Acyls [FA]	Fatty Acids and Conjugates [FA01]	Dicarboxylic acids [FA0117]	11756	CCC(C(O)=O)C(O)=O	UKFXDFUAPNAMPJ-UHFFFAOYSA-N	355710.8264277282	411743.77111918107	724909.0306938491	737011.7226015215	2060111.6230459923	433991.5942734135	864314.3453552964	827056.9703045192	2112395.7542092935	288614.64446090953	699851.7799689316	1789890.0992072688	1004790.8321163796	1446698.0730514515	769377.130297544	499542.9985815094
Com_238_pos	3-(2-Hydroxyphenyl)propanoic acid	3-(2-ôÇ±½»ù)±ûËá	P	C9H10O3	166.063	189.052225272156	0.152184146947672	[M+Na]+	5.752	0.509091284293783	1	C18	Phenylpropanoids and polyketides	±½±ûËØÀàºÍ¾ÛÍªÀà	Phenylpropanoic acids	±½±ûËáÀà	-	-	"495-78-3"	HMDB0033752	Phenylpropanoids and polyketides	Phenylpropanoic acids	-	3-(2-Hydroxyphenyl)propanoate; 2-Hydroxyphenylpropanoate; 3-(2-Hydroxyphenyl)propionic acid; Melilotate; 3-(2-Hydroxyphenyl)propionate	C01198	map00360;map01120;map00624	-	-	-	-	873	OC(=O)CCC1=CC=CC=C1O	CJBDUOMQLFKVQC-UHFFFAOYSA-N	362390.4912180363	320628.5614152701	437795.1387170948	795328.883542053	2573359.2006190326	7959317.401323291	804836.8917067373	1105897.2294819718	3404925.7948179115	170435.35399514457	680972.8480085606	1101205.4446139326	181039.05889630405	709283.6509394903	88946.48272212132	526107.32088064
Com_960_pos	cis-7,10,13,16,19-Docosapentaenoic acid	¶þÊ®¶þÌ¼ÎåÏ©Ëá(Ë³-7,10,13,16,19)	P	C22H34O2	330.25588	331.263267510219	0.264977020339753	[M+H]+	10.391	0.982760810348584	1	C18	Lipids and lipid-like molecules	Ö¬ÖÊºÍÀàÖ¬·Ö×Ó	Fatty Acyls	Ö¬·¾õ£Àà	Fatty acids and conjugates	Ö¬·¾ËáºÍ½áºÏÎï	"24880-45-3"	HMDB0006528	Lipids and lipid-like molecules	Fatty Acyls	Fatty acids and conjugates	(7Z,10Z,13Z,16Z,19Z)-Docosa-7,10,13,16,19-pentaenoic acid; Docosapentaenoic acid	C16513	map01040	LMFA04000044	Fatty Acyls [FA]	Docosanoids [FA04]	Other Docosanoids [FA0400]	5497182	CC\C=C/C\C=C/C\C=C/C\C=C/C\C=C/CCCCCC(O)=O	YUFFSWGQGVEMMI-JLNKQSITSA-N	321605800.75835574	395292291.7517337	552098218.0040438	427616395.0866178	534406446.98638564	311185004.1080044	492742856.7115251	418965436.8155455	646184522.1479777	726135998.411208	614932742.1137353	400184322.7948825	626012665.5520507	818800664.5942991	697923399.5613661	622255810.257832
Com_807_pos	cis-11,14,17-Eicosatrienoic acid	¶þÊ®Ì¼ÈýÏ©Ëá(Ë³-11,14,17)	P	C20H34O2	306.25588	307.263250399315	0.229870900786795	[M+H]+	8.827	0.967180721945191	1	C18	Lipids and lipid-like molecules	Ö¬ÖÊºÍÀàÖ¬·Ö×Ó	Fatty Acyls	Ö¬·¾õ£Àà	Fatty acids and conjugates	Ö¬·¾ËáºÍ½áºÏÎï	"2091-27-2"	HMDB0244373	Lipids and lipid-like molecules	Fatty Acyls	Fatty acids and conjugates	Icosatrienoic acid; Eicosatrienoic acid; ETA; 11,14,17-Icosatrienoic acid; (11Z,14Z,17Z)-Icosa-11,14,17-trienoic acid; 11,14,17-Eicosatrienoic acid; (11Z,14Z,17Z)-Eicosa-11,14,17-trienoic acid	C16522	map01040	LMFA01030090	Fatty Acyls [FA]	Fatty Acids and Conjugates [FA01]	Unsaturated fatty acids [FA0103]	3210	CCC=CCC=CCC=CCCCCCCCCCC(O)=O	AHANXAKGNAKFSK-UHFFFAOYSA-N	48678753.70142661	59696417.746331885	36891992.1147884	84361229.25668156	16934698.412514538	38211508.389149405	31789373.12970869	53875727.66455443	26858644.5164282	34128284.09007324	43305106.166336805	29146957.985031646	46908139.47415962	44702359.91061469	50458773.501709186	37662812.47547585
Com_11_pos	p-Cresol	¶Ô¼×·Ó	P	C7H8O	108.05752	109.065003346767	1.69675157270397	[M+H]+	5.072	0.930949497221055	1	C18	Benzenoids	±½Àà»¯ºÏÎï	Phenols	·ÓÀà	Cresols	¼×·Ó	"106-44-5"	HMDB0001858	Benzenoids	Phenols	Cresols	4-Cresol; p-Cresol; 4-Hydroxytoluene; 4-Methylphenol	C01468	map01120;map00623;map04974;map00633;map01100;map01220	-	-	-	-	2879	CC1=CC=C(O)C=C1	IWDCLRJOBJJRNH-UHFFFAOYSA-N	83943636.42285398	67168422.45701523	57456297.28658834	51995820.88804347	60057550.93046029	69112388.74885514	64492038.895039015	71789502.7157229	57717440.50291848	80256322.22146772	49334399.72498829	105399224.95707089	58657093.06762828	53379739.17672013	58129510.143116	55033528.91251757
Com_657_pos	gamma-glutamylglutamate	gamma-L-¹È°±õ£-L-¹È°±Ëá	P	C10H16N2O7	276.09575	277.103216984073	0.604804938209802	[M+H]+	1.512	0.953216862440341	1	C18	Organic acids and derivatives	ÓÐ»úËá¼°ÆäÑÜÉúÎï	Carboxylic acids and derivatives	ôÈËá¼°ÆäÑÜÉúÎï	Amino acids, peptides, and analogues	°±»ùËá¡¢ëÄºÍÀàËÆÎï	"1116-22-9"	HMDB0011737	Organic acids and derivatives	Carboxylic acids and derivatives	Amino acids, peptides, and analogues	-	C05282	-	-	-	-	-	92865	N[C@@H](CCC(=O)N[C@@H](CCC(O)=O)C(O)=O)C(O)=O	OWQDWQKWSLFFFR-WDSKDSINSA-N	157921628.92659467	66321731.023068525	60594031.69657284	153569816.52479234	85824970.08174069	77989067.95811266	60076348.52862968	130109817.32688457	63531283.615901925	83126463.82934813	22061888.685180858	5113534.797473692	15869364.42523008	37631031.72947022	14830511.212194651	12691726.480958622
Com_518_pos	cytidine	°ûà×à¤ºËÜÕ	P	C9H13N3O5	243.08552	244.093039873727	0.904511823736554	[M+H]+	1.889	0.999641612383483	1	C18	Nucleosides, nucleotides, and analogues	ºËÜÕ¡¢ºËÜÕËáºÍÀàËÆÎï	Pyrimidine nucleosides	à×à¤ºËÜÕ	-	-	"65-46-3"	HMDB0000089	Nucleosides, nucleotides, and analogues	Pyrimidine nucleosides	-	Cytidine	C00475	map00240;map01100	-	-	-	-	6175	NC1=NC(=O)N(C=C1)[C@@H]1O[C@H](CO)[C@@H](O)[C@H]1O	UHDGCWIWMRVCDJ-XVFCMESISA-N	431038212.52135974	361195815.65772235	1015191813.328719	251400679.99865824	370400020.0480381	688783329.0839845	123962524.71978629	280444919.8341841	523227701.07641745	209267153.512299	785463400.3189379	457657464.7929464	936362026.76922	86276555.70892312	1092697069.5538359	385051559.0124975
Com_680_pos	N1-methyladenosine	1-¼×»ùÏÙÜÕ	P	C11H15N5O4	281.11241	282.119881815786	0.611199576775051	[M+H]+	2.182	0.84632882251446	1	C18	Nucleosides, nucleotides, and analogues	ºËÜÕ¡¢ºËÜÕËáºÍÀàËÆÎï	Purine nucleosides	àÑßÊºËÜÕ	-	-	"15763-06-1"	HMDB0003331	Nucleosides, nucleotides, and analogues	Purine nucleosides	-	-	C02494	-	-	-	-	-	27476	CN1C=NC2=C(N=CN2[C@@H]2O[C@H](CO)[C@@H](O)[C@H]2O)C1=N	GFYLSDSUCHVORB-IOSLPCCCSA-N	201967177.39747334	89955115.0785805	87161765.10662924	79993438.71657956	58051904.2879851	109188329.764955	44964823.500269964	109348930.48965561	52054946.826936826	95067190.29376985	59398475.29478727	107081213.3923232	63800462.73945695	46667941.21478981	84239317.58972855	56251156.9790556
Com_759_pos	sphingosine	ÇÊ°±´¼	P	C18H37NO2	299.28243	300.289834288652	0.34846232698205	[M+H]+	8.252	0.921564758420154	1	C18	Organic nitrogen compounds	ÓÐ»úµª»¯ºÏÎï	Organonitrogen compounds	ÓÐ»úµª»¯ºÏÎï	Amines	°·Àà	"123-78-4"	HMDB0000252	Organic nitrogen compounds	Organonitrogen compounds	Amines	Sphingosine; Sphingenine; Sphingoid; Sphing-4-enine	C00319	map00600;map04071;map04210;map04217;map01100	LMSP01010001	Sphingolipids [SP]	Sphingoid bases [SP01]	Sphing-4-enines (Sphingosines) [SP0101]	5280335	CCCCCCCCCCCCC\C=C\[C@@H](O)[C@@H](N)CO	WWUZIQQURGPMPG-KRWOKUGFSA-N	231849770.03456202	775833137.0118783	649103542.2049766	852446888.9484074	879804344.9571784	390217513.6365569	935854725.2377045	1225206669.1654809	1700656625.7116754	527606018.02620363	418847320.5349202	353744943.53219044	285782353.9553432	314017849.98312074	288486155.5064224	420761053.4696417
Com_62_pos	p-Octopamine	ÕÂ°·	P	C8H11NO2	153.07898	136.075883294209	1.32803477656511	[M+H-H2O]+	2.911	0.978885293996402	1	C18	Benzenoids	±½Àà»¯ºÏÎï	Phenols	·ÓÀà	1-hydroxy-2-unsubstituted benzenoids	1-ôÇ»ù-2-Î´È¡´ú±½Àà»¯ºÏÎï	"104-14-3"	HMDB0004825	Benzenoids	Phenols	1-hydroxy-2-unsubstituted benzenoids	Octopamine; 1-(4-Hydroxyphenyl)-2-aminoethanol; p-Hydroxyphenylethanolamine	C04227	map04080	-	-	-	-	440266	NC[C@H](O)C1=CC=C(O)C=C1	QHGUCRYDKWKLMG-QMMMGPOBSA-N	7538345457.4415655	5392366629.56292	3835253770.827096	3374469049.305274	2240018663.5498276	5400660672.860997	2483854144.473162	4820701176.22548	2893948078.386619	6812439916.349331	2836172447.9256744	1330028198.465845	2526420232.125858	1846135880.8728418	2915495845.9089313	2887625607.428412
Com_123_pos	D-Mannosamine	D-¸ÊÂ¶ÌÇ°·	P	C6H13NO5	179.07937	162.07625499055	1.03300871577266	[M+H-H2O]+	1.513	0.676231309421812	1	C18	Organic oxygen compounds	ÓÐ»úÑõ»¯ºÏÎï	Organooxygen compounds	ÓÐ»úÑõ»¯ºÏÎï	Carbohydrates and carbohydrate conjugates	Ì¼Ë®»¯ºÏÎïºÍÌ¼Ë®»¯ºÏÎï½áºÏÎï	"14307-02-9"	-	-	-	-	-	C03570	-	-	-	-	-	440049	C(C1C(C(C(C(O1)O)N)O)O)O	MSWZFWKMSRAUBD-CBPJZXOFSA-N	135423275.21676677	51701649.03483664	58037939.37139992	145767656.23198748	42172738.41113686	127015055.99635263	29573163.977705996	103371965.75395514	42125239.31691806	47408264.94487879	40970556.01979948	168440428.9277437	61992647.79536582	79720328.53429487	40120894.348359674	66474360.28803746
Com_277_pos	L-Histidine trimethylbetaine	L-×é°±ËáÈý¼×»ùÌð²Ë¼î	P	C9H15N3O2	197.11643	198.123958422061	1.15881796871823	[M+H]+	1.393	0.630995452167389	1	C18	Organic acids and derivatives	ÓÐ»úËá¼°ÆäÑÜÉúÎï	Carboxylic acids and derivatives	ôÈËá¼°ÆäÑÜÉúÎï	Amino acids, peptides, and analogues	°±»ùËá¡¢ëÄºÍÀàËÆÎï	"534-30-5"	HMDB0029422	Organic acids and derivatives	Carboxylic acids and derivatives	Amino acids, peptides, and analogues	Hercynine; Nalpha,Nalpha,Nalpha-Trimethyl-L-histidine	C05575	-	-	-	-	-	3083620	C[N+](C)(C)C(CC1=CN=CN1)C([O-])=O	GPPYTCRVKHULJH-UHFFFAOYSA-N	8407436.18075981	1188470.70881145	2821048.056378196	6192979.610502553	1805717.629172595	11998367.08760549	7787086.849892785	10074028.778636737	4509468.680589748	2631218.189084043	8436162.108342124	29789697.893779807	4948063.470140928	13589057.550761776	7502874.755122895	3909979.0971174487
Com_45_pos	cis-3-Hydroxy-l-proline	Ë³Ê½-3-ôÇ»ù-L-¸¬°±Ëá	P	C5H9NO3	131.05824	132.065876973252	2.57117180873177	[M+H]+	1.445	0.606070441988998	1	C18	Organic acids and derivatives	ÓÐ»úËá¼°ÆäÑÜÉúÎï	Carboxylic acids and derivatives	ôÈËá¼°ÆäÑÜÉúÎï	Amino acids, peptides, and analogues	°±»ùËá¡¢ëÄºÍÀàËÆÎï	"567-35-1"	-	-	-	-	cis-3-Hydroxy-L-proline; cis-3-Hydroxyproline	C19706	-	-	-	-	-	7098652	C1CNC(C1O)C(=O)O	BJBUEDPLEOHJGE-DMTCNVIQSA-N	52465526.92115955	43346514.29944759	30371322.183685876	58441404.46917318	32563472.05379913	43722971.961164676	36905337.34907979	59860255.1387596	32361101.38987258	39241200.234632015	37198630.503060356	46692794.107399106	31121305.05195962	45870778.27654757	24460644.011188403	29685667.814157203
Com_1103_pos	Prostaglandin F2a	Ç°ÁÐÏÙËØ F2a	P	C20H34O5	354.24063	377.229794093553	0.101361741058183	[M+Na]+	6.542	0.920585222883576	1	C18	Lipids and lipid-like molecules	Ö¬ÖÊºÍÀàÖ¬·Ö×Ó	Fatty Acyls	Ö¬·¾õ£Àà	Eicosanoids	Àà¶þÊ®ÍéËá	"551-11-1"	HMDB0001139	Lipids and lipid-like molecules	Fatty Acyls	Eicosanoids	Prostaglandin F2alpha; (5Z,13E)-(15S)-9alpha,11alpha,15-Trihydroxyprosta-5,13-dienoate; (+)-Prostaglandin F2a; 7-[3,5-Dihydroxy-2-(3-hydroxy-1-octenyl)cyclopentyl]-5-heptenoic acid; 9a,11a-PGF2; Amoglandin; Cyclosin; Dinoprost; Enzaprost; Enzaprost F; Panacelan; PGF2a; 9,11,15-Trihydroxy-(5Z,9a,11a,13E,15S)-prosta-5,13-dien-1-oic acid; Prostaglandin F2a; Prostin F 2 alpha; Protamodin; U 14583; (5…	C00639	map00590;map01100;map04072;map04080;map04913;map04976;map04921;map04726	LMFA03010002	Fatty Acyls [FA]	Eicosanoids [FA03]	Prostaglandins [FA0301]	5283078	CCCCC[C@H](O)\C=C\[C@H]1[C@H](O)C[C@H](O)[C@@H]1C\C=C\CCCC(O)=O	PXGPLTODNUVGFL-UAAPODJFSA-N	279204954.66969675	238360305.3102466	153791881.85202083	363225471.6500033	97339832.37447608	198489092.64497435	174992102.32147962	397755961.51195025	163672737.01402676	223916805.46324077	69159636.63838993	239744062.57290918	196581779.6123175	443963912.7396367	298298752.40945184	250708121.31063685
Com_457_pos	Ergothioneine	Âó½ÇÁòÒò	P	C9H15N3O2S	229.0885	230.095995450683	0.85316671508547	[M+H]+	1.512	0.94411452384359	1	C18	Organic acids and derivatives	ÓÐ»úËá¼°ÆäÑÜÉúÎï	Carboxylic acids and derivatives	ôÈËá¼°ÆäÑÜÉúÎï	Amino acids, peptides, and analogues	°±»ùËá¡¢ëÄºÍÀàËÆÎï	"497-30-3"	HMDB0003045	Organic acids and derivatives	Carboxylic acids and derivatives	Amino acids, peptides, and analogues	Ergothioneine	C05570	map00340	-	-	-	-	5351619	C[N+](C)(C)[C@@H](CC1=CNC(=S)N1)C([O-])=O	SSISHJJTAXXQAX-ZETCQYMHSA-N	158069956.5583486	97596641.2138047	81202566.0612614	93946327.62807861	64171648.742039956	80173880.36273225	30555897.058970846	83494469.4138906	51695947.61257359	70765550.75103857	51147570.4780532	184962887.3705181	24350393.128759734	146197771.8045652	53775228.02784821	89457809.88331562
Com_440_pos	5-Methoxyindoleacetate	5-¼×Ñõ»ùßÅßá-3-ÒÒËá	P	C11H11NO3	205.07389	228.063125891612	0.175017950919512	[M+Na]+	5.707	0.683670714509805	1	C18	Organoheterocyclic compounds	ÓÐ»úÔÓ»·»¯ºÏÎï	Indoles and derivatives	ßÅßá¼°ÆäÑÜÉúÎï	Indolyl carboxylic acids and derivatives	ßÅßá»ùôÈËá¼°ÆäÑÜÉúÎï	"3471-31-6"	HMDB0004096	Organoheterocyclic compounds	Indoles and derivatives	Indolyl carboxylic acids and derivatives	5-Methoxyindoleacetate; 5-Methoxyindoleacetic acid	C05660	map00380	-	-	-	-	18986	COC1=CC2=C(NC=C2CC(O)=O)C=C1	COCNDHOPIHDTHK-UHFFFAOYSA-N	2767719.5397268464	3171954.120179528	2488084.3826663136	7584837.54260106	22013094.78644342	9038804.243566472	1563746.7619721917	3953331.3509606128	20306702.42885428	2236234.2419811375	3390662.888848315	5238560.593107636	811474.3541398905	40505142.85628063	2083126.3748542864	6504838.901827733
Com_118_pos	Hydroxyectoine	5-ôÇ»ùÒÀ¿Ë¶àÒò	P	C6H10N2O3	158.06914	159.076641773613	1.27648959824929	[M+H]+	1.438	0.505997061231577	1	C18	Organic acids and derivatives	ÓÐ»úËá¼°ÆäÑÜÉúÎï	Carboxylic acids and derivatives	ôÈËá¼°ÆäÑÜÉúÎï	Amino acids, peptides, and analogues	°±»ùËá¡¢ëÄºÍÀàËÆÎï	"165542-15-4"	-	-	-	-	5-Hydroxyectoine	C16432	-	-	-	-	-	12011795	CC1=NCC(C(N1)C(=O)O)O	KIIBBJKLKFTNQO-WHFBIAKZSA-N	86436130.42068526	65945337.96218853	44104722.45716899	142569257.5552459	102666271.02614684	109106121.85709335	57899203.43607367	104008835.96926978	93851832.95730813	81256211.89617561	63872112.0693602	59524957.16823769	39335105.690139614	67269590.77239777	44158977.090496466	57649620.799473815
Com_349_pos	Methyl dihydrojasmonate	¶þÇâÜÔÀòÍªËá¼×õ¥	P	C13H22O3	226.15689	209.153788565428	0.877998578682467	[M+H-H2O]+	6.723	0.695354123723273	1	C18	Lipids and lipid-like molecules	Ö¬ÖÊºÍÀàÖ¬·Ö×Ó	Fatty Acyls	Ö¬·¾õ£Àà	Lineolic acids and derivatives	ÑÇÂéËá¼°ÆäÑÜÉúÎï	"24851-98-7"	HMDB0031740	Lipids and lipid-like molecules	Fatty Acyls	Lineolic acids and derivatives	-	-	-	-	-	-	-	102861	CCCCC[C@@H]1[C@@H](CC(=O)OC)CCC1=O	KVWWIYGFBYDJQC-GHMZBOCLSA-N	25596621.409205083	14969012.935753994	12343448.756738635	28230096.87914336	15991492.158282802	14576289.925469587	54760360.604636215	60018084.23742613	29816056.690424915	14110899.607343767	70844697.42983893	56884299.849890955	368028131.583776	51911789.76361535	232414254.3013423	61639113.30540677
Com_110_pos	Iminodiacetic acid	ÑÇ°±»ù¶þÒÒËá	P	C4H7NO4	133.03751	156.026887438335	1.33374666277838	[M+Na]+	1.378	0.561754033021874	1	C18	Organic acids and derivatives	ÓÐ»úËá¼°ÆäÑÜÉúÎï	Carboxylic acids and derivatives	ôÈËá¼°ÆäÑÜÉúÎï	Amino acids, peptides, and analogues	°±»ùËá¡¢ëÄºÍÀàËÆÎï	"142-73-4"	HMDB0011753	Organic acids and derivatives	Carboxylic acids and derivatives	Amino acids, peptides, and analogues	-	C19911	-	-	-	-	-	8897	OC(=O)CNCC(O)=O	NBZBKCUXIYYUSX-UHFFFAOYSA-N	47394859.76329388	38239356.99125572	42707728.62293697	29916262.862386055	25305326.581624363	46413741.58411485	41645913.05511052	41622879.84480299	22764607.261220474	42639849.51454554	31181792.40225897	38855839.18537084	33998381.122940436	19409798.671679743	40806755.970884375	46084401.690409
Com_135_pos	6-Dimethylaminopurine	6-(¶þ¼×»ù°±»ù)àÑßÊ	P	C7H9N5	163.0858	164.093132878867	0.201604719831011	[M+H]+	5.273	0.631004060385318	1	C18	Organoheterocyclic compounds	ÓÐ»úÔÓ»·»¯ºÏÎï	Imidazopyrimidines	ßäßò²¢à×à¤Àà	Purines and purine derivatives	àÑßÊºÍàÑßÊÑÜÉúÎï	"938-55-6"	HMDB0000473	Organoheterocyclic compounds	Imidazopyrimidines	Purines and purine derivatives	-	-	-	-	-	-	-	3134	CN(C)C1=NC=NC2=C1NC=N2	BVIAOQMSVZHOJM-UHFFFAOYSA-N	651235.6207188776	1089084.6996678554	2180362.3416586737	386649.34264042816	332042.9303521263	1098673.208615168	907624.7450485607	1318011.0650146946	725844.2476686853	1149800.9764291777	1758396.962207404	216442.3810324568	2151539.9719181983	134727.05900985168	1369411.4608282482	673189.0431748992
Com_675_pos	Aspartylphenylalanine	L-Ìì¶¬°±õ£-L-±½±û°±Ëá	P	C13H16N2O5	280.10592	281.113536458456	1.12978139121104	[M+H]+	5.366	0.957024081510669	1	C18	Organic acids and derivatives	ÓÐ»úËá¼°ÆäÑÜÉúÎï	Carboxylic acids and derivatives	ôÈËá¼°ÆäÑÜÉúÎï	Amino acids, peptides, and analogues	°±»ùËá¡¢ëÄºÍÀàËÆÎï	"13433-09-5"	HMDB0000706	Organic acids and derivatives	Carboxylic acids and derivatives	Amino acids, peptides, and analogues	-	-	-	-	-	-	-	93078	N[C@@H](CC(O)=O)C(=O)N[C@@H](CC1=CC=CC=C1)C(O)=O	YZQCXOFQZKCETR-UWVGGRQHSA-N	137127003.5738147	170352028.04778966	68924673.32726435	20230690.33489339	57108521.88820905	254573811.78332898	77445334.58314039	55365431.205250934	28200266.753792603	169025953.6208572	78042480.56597917	8479318.107772797	20259890.475905955	13079462.114591314	16974956.694338184	23920550.768462945
Com_272_pos	L-Tyrosinemethylester	L-ÀÒ°±Ëá¼×õ¥	P	C10H13NO3	195.08954	196.096985556249	0.74609970893037	[M+H]+	5.087	0.859888899454088	1	C18	Organic acids and derivatives	ÓÐ»úËá¼°ÆäÑÜÉúÎï	Carboxylic acids and derivatives	ôÈËá¼°ÆäÑÜÉúÎï	Amino acids, peptides, and analogues	°±»ùËá¡¢ëÄºÍÀàËÆÎï	"1080-06-4"	HMDB0029217	Organic acids and derivatives	Carboxylic acids and derivatives	Amino acids, peptides, and analogues	-	C03404	-	-	-	-	-	70652	COC(=O)[C@@H](N)CC1=CC=C(O)C=C1	MWZPENIJLUWBSY-VIFPVBQESA-N	25460570.716233592	14185915.64314077	14812913.759506136	8482304.853393579	10274364.451335523	12587067.471266186	21630193.847854756	9806752.564413128	8300531.632844126	18850247.199765477	7003894.286959003	12133266.039400324	6524427.879034834	6535629.544396023	5409258.484209761	8695497.5094041
Com_328_pos	Panthenol	D-·º´¼	P	C9H19NO4	205.13141	206.138977708258	1.30505736789805	[M+H]+	5.148	0.95111533337903	1	C18	Lipids and lipid-like molecules	Ö¬ÖÊºÍÀàÖ¬·Ö×Ó	Fatty Acyls	Ö¬·¾õ£Àà	Fatty amides	Ö¬·¾õ£°·	"81-13-0"	HMDB0004231	Organic oxygen compounds	Organooxygen compounds	Alcohols and polyols	Pantothenol; (R)-2,4-Dihydroxy-N-(3-hydroxypropyl)-3,3-dimethylbutanamide; Dexpanthenol; 2,4-Dihydroxy-N-(3-hydroxypropyl)-3,3-dimethylbutanamide; (+)-Panthenol; Bepanthen; Bepanthene; Bepantol; D-(+)-2,4-Dihydroxy-N-(3-hydroxypropyl)-3,3-dimethylbutyramide; Cozyme; D(+)-Panthenol; D(+)-Pantothenyl alcohol; D-P-A Injection; D-Panthenol; d-Pantothenol; d-Pantothenyl alcohol; Ilopan; Motilyn; Panad…	C05944	map00770	LMFA08020198	Fatty Acyls [FA]	Fatty amides [FA08]	N-acyl amines [FA0802]	131204	CC(C)(CO)[C@@H](O)C(=O)NCCCO	SNPLKNRPJHDVJA-ZETCQYMHSA-N	117726878.08384714	10210864.310157163	25456836.76124799	48720480.19989559	40692255.14021961	8828337.085432664	11263513.856022673	38768946.14604144	21406701.09125375	34304934.218385585	47714924.41487867	20654113.882509597	27577291.15847172	28648039.082778193	37445768.221392296	23345630.68897554
Com_2_pos	L-2,4-diaminobutyric acid	L-2,4-¶þ°±»ù¶¡Ëá	P	C4H10N2O2	118.07423	101.071067520183	1.16469260895233	[M+H-H2O]+	1.423	0.596886270664437	1	C18	Organic acids and derivatives	ÓÐ»úËá¼°ÆäÑÜÉúÎï	Carboxylic acids and derivatives	ôÈËá¼°ÆäÑÜÉúÎï	Amino acids, peptides, and analogues	°±»ùËá¡¢ëÄºÍÀàËÆÎï	"1758-80-1"	HMDB0006284	Organic acids and derivatives	Carboxylic acids and derivatives	Amino acids, peptides, and analogues	L-2,4-Diaminobutanoate; alpha,gamma-Diaminobutyrate; L-2,4-Diaminobutyrate	C03283	-	-	-	-	-	134490	NCC[C@H](N)C(O)=O	OGNSCSPNOLGXSM-VKHMYHEASA-N	2346159.1499198982	3606415.16291977	1492938.816395538	3814879.0148326433	3285575.879446899	1238750.8551336927	3246567.407354701	3260852.993472585	1884654.582288201	4443143.540289143	767577.7874522817	2218454.7433996676	132338.59372502952	2598723.846785532	278954.90302673314	1607625.2048063367
Com_683_pos	Oleamide	ÓÍËáõ£°·	P	C18H35NO	281.27186	282.279148834855	0.0396952080346539	[M+H]+	10.150	0.988960475852385	1	C18	Lipids and lipid-like molecules	Ö¬ÖÊºÍÀàÖ¬·Ö×Ó	Fatty Acyls	Ö¬·¾õ£Àà	Fatty amides	Ö¬·¾õ£°·	"301-02-0"	HMDB0002117	Lipids and lipid-like molecules	Fatty Acyls	Fatty amides	-	C19670	-	LMFA08010004	Fatty Acyls [FA]	Fatty amides [FA08]	Primary amides [FA0801]	5283387	CCCCCCCC\C=C/CCCCCCCC(N)=O	FATBGEAMYMYZAF-KTKRTIGZSA-N	46212704192.64102	55335301620.88974	65864817287.44878	53188213369.6401	62321881191.88716	45110906077.95656	70031444953.84773	54742980552.31458	59369341031.19986	48739718031.90036	58425594212.91004	83952856758.55765	61002936306.23363	52150193386.84467	59525615386.61869	60703195953.161316
Com_671_pos	Linoleic acid amide	ÑÇÓÍõ£°·	P	C18H33NO	279.25621	280.263498052892	0.0427818884353698	[M+H]+	9.602	0.974466548505927	1	C18	Lipids and lipid-like molecules	Ö¬ÖÊºÍÀàÖ¬·Ö×Ó	Fatty Acyls	Ö¬·¾õ£Àà	Fatty amides	Ö¬·¾õ£°·	"3999-01-7"	HMDB0062656	Lipids and lipid-like molecules	Fatty Acyls	Fatty amides	-	-	-	LMFA08010008	Fatty Acyls [FA]	Fatty amides [FA08]	Primary amides [FA0801]	6435901	[H]\C(CCCCC)=C(/[H])C\C([H])=C(\[H])CCCCCCCC(O)=N	SFIHQZFZMWZOJV-HZJYTTRNSA-N	27399744895.151634	33982388024.33723	44750960081.90238	34557532101.285904	37597319057.732605	24371747563.45808	41726068422.73047	25800614989.230717	34439878980.838745	25901132857.63947	35497840939.41054	34605132295.8911	33915603109.06129	31762954199.350105	37066730898.43467	34949857346.16463
Com_749_pos	6-O-Methyl Guanosine	6-O-¼×»ùÄñÜÕ	P	C11H15N5O5	297.10732	298.114886964989	0.898547329663457	[M+H]+	4.902	0.809436861071568	1	C18	Nucleosides, nucleotides, and analogues	ºËÜÕ¡¢ºËÜÕËáºÍÀàËÆÎï	Purine nucleosides	àÑßÊºËÜÕ	-	-	"7803-88-5"	-	-	-	-	-	-	-	-	-	-	-	96312	COC1=NC(=NC2=C1N=CN2C3C(C(C(O3)CO)O)O)N	IXOXBSCIXZEQEQ-UHTZMRCNSA-N	345018464.1063001	252568149.47929054	232471519.62490645	151790305.4824213	136378199.8622689	203584295.37611744	148429676.6538114	231746031.99183658	129852281.15282206	280743760.4046506	159046512.07286528	118281150.38848145	171162925.64556953	165440847.83250648	189982826.4753571	165103332.8646251
Com_742_pos	N6,N6-Dimethyladenosine	N6,N6-¶þ¼×»ùÏÙÜÕ	P	C12H17N5O4	295.12806	296.135649064561	0.979454684865633	[M+H]+	5.288	0.877227070157645	1	C18	Nucleosides, nucleotides, and analogues	ºËÜÕ¡¢ºËÜÕËáºÍÀàËÆÎï	Purine nucleosides	àÑßÊºËÜÕ	-	-	"2620-62-4"	-	-	-	-	-	C03416	-	-	-	-	-	440004	CN(C)C1=NC=NC2=C1N=CN2C3C(C(C(O3)CO)O)O	WVGPGNPCZPYCLK-WOUKDFQISA-N	67681693.26046044	69039339.31616555	93804887.94580501	24737214.735584937	19290123.31864395	61989488.134805754	42811727.32554024	65787266.691955	23160244.32028825	83606267.46000683	54730962.9710455	17595096.534819487	73015847.68110396	10568676.379444905	62684171.789040074	40085293.212791726
Com_49_pos	Glycylglycine	Ë«¸ÊëÄ	P	C4H8N2O3	132.05349	133.060901593607	0.84506367091398	[M+H]+	1.421	0.569990494256191	1	C18	Organic acids and derivatives	ÓÐ»úËá¼°ÆäÑÜÉúÎï	Carboxylic acids and derivatives	ôÈËá¼°ÆäÑÜÉúÎï	Amino acids, peptides, and analogues	°±»ùËá¡¢ëÄºÍÀàËÆÎï	"556-50-3"	HMDB0011733	Organic acids and derivatives	Carboxylic acids and derivatives	Amino acids, peptides, and analogues	-	C02037	-	-	-	-	-	11163	NCC(=O)NCC(O)=O	YMAWOPBAYDPSLA-UHFFFAOYSA-N	160162854.8424592	161415396.18525845	95938450.00057708	86833368.25907926	129603996.57875986	76381366.54760996	223395711.7163216	108289022.29642156	78685624.2998217	184839476.7151995	60573932.45776911	59906332.73249018	57975450.96782024	97565036.02728596	59681076.28490701	69512421.37277387
Com_1_pos	2-Piperidinone	2-µª¼º»·Íª	P	C5H9NO	99.06841	100.075755628929	0.460580007303999	[M+H]+	5.030	0.883938109970223	1	C18	Organoheterocyclic compounds	ÓÐ»úÔÓ»·»¯ºÏÎï	Piperidines	ßßà¤Àà	Piperidinones	ßßà¤ÍªÀà	"675-20-7"	HMDB0011749	Organoheterocyclic compounds	Piperidines	Piperidinones	-	-	-	-	-	-	-	12665	O=C1CCCCN1	XUWHAWMETYGRKB-UHFFFAOYSA-N	32051117.826329347	36618539.85106249	34586423.53273192	48848378.08463296	260703.435682505	41462533.175540626	42415784.645547375	85790774.68073526	40352331.18087942	30070573.910009634	78264424.24587116	135452068.41106305	88510385.19847874	34983548.42982798	75921539.35791752	55979773.11166673
Com_284_pos	2-Hexyl-3-phenyl-2-propenal	alpha-¼º»ùÈâ¹ðÈ©	P	C15H20O	216.15141	199.148253723844	0.664922074718498	[M+H-H2O]+	8.308	0.563268906190717	1	C18	Phenylpropanoids and polyketides	±½±ûËØÀàºÍ¾ÛÍªÀà	Cinnamaldehydes	Èâ¹ðÈ©	-	-	"101-86-0"	HMDB0031736	Phenylpropanoids and polyketides	Cinnamaldehydes	-	-	-	-	-	-	-	-	1550884	CCCCCC\C(C=O)=C/C1=CC=CC=C1	GUUHFMWKWLOQMM-NTCAYCPXSA-N	3049594.728769275	4643021.472290362	4485620.277850838	4338258.454106161	3710509.889385482	3354977.042856153	7876456.242484426	4006475.1636518235	5586218.777739423	3560511.5866278526	1605141.6827493568	6283668.935459027	6340998.556663614	7301084.851427823	5864896.266226572	4998464.44823036
Com_38_pos	5-oxoproline	5-Ñõ»¯¸¬°±Ëá	P	C5H7NO3	129.04259	130.050073254731	1.42011045333616	[M+H]+	2.012	0.94855917733548	1	C18	Organic acids and derivatives	ÓÐ»úËá¼°ÆäÑÜÉúÎï	Carboxylic acids and derivatives	ôÈËá¼°ÆäÑÜÉúÎï	Amino acids, peptides, and analogues	°±»ùËá¡¢ëÄºÍÀàËÆÎï	"149-87-1"	HMDB0000267	Organic acids and derivatives	Carboxylic acids and derivatives	Amino acids, peptides, and analogues	5-Oxoproline; Pidolic acid; Pyroglutamic acid; 5-Pyrrolidone-2-carboxylic acid; Pyroglutamate; 5-Oxo-L-proline; L-Pyroglutamic acid; L-5-Pyrrolidone-2-carboxylic acid	C01879	map00480	-	-	-	-	499	C1CC(=O)NC1C(=O)O	ODHCTXKNWHHXJC-UHFFFAOYSA-N	214630292.28748032	215347257.73983875	199075564.45947358	205193299.94779062	289480077.0882393	261339743.7935022	206341163.88975906	106594003.33354549	301572661.50831527	275345699.78219944	275826913.2952662	73897843.11180188	312471595.12661314	823782835.797778	339333968.8153023	457978234.7016015
Com_97_pos	3-Methylphenylacetic acid	¼ä¼×±½ÒÒËá	P	C9H10O2	150.06808	151.075648686026	1.79042755797343	[M+H]+	6.242	0.598475181107312	1	C18	Benzenoids	±½Àà»¯ºÏÎï	Benzene and substituted derivatives	±½¼°ÆäÈ¡´úÑÜÉúÎï	Toluenes	¼×±½	"621-36-3"	HMDB0002222	Benzenoids	Benzene and substituted derivatives	Toluenes	-	-	-	-	-	-	-	12121	CC1=CC(CC(O)=O)=CC=C1	GJMPSRSMBJLKKB-UHFFFAOYSA-N	9708328.808389245	9005361.771489603	9374777.253527677	9965943.352196055	11688149.923259916	9778453.166196927	12312543.312683308	11944922.17524438	11100758.87435356	9305409.349031216	11927562.27924224	20113624.442082945	17903226.594789438	13188498.443189146	3338069.1609027022	14526879.927095644
Com_73_pos	2-Hydroxyadipic acid	2-ôÇ»ù¼º¶þËá	P	C6H10O5	162.05282	145.049703730895	1.13377166162865	[M+H-H2O]+	1.556	0.684960671404732	1	C18	Lipids and lipid-like molecules	Ö¬ÖÊºÍÀàÖ¬·Ö×Ó	Fatty Acyls	Ö¬·¾õ£Àà	Fatty acids and conjugates	Ö¬·¾ËáºÍ½áºÏÎï	"18294-85-4"	HMDB0000321	Lipids and lipid-like molecules	Fatty Acyls	Fatty acids and conjugates	-	C02360	-	LMFA01170049	Fatty Acyls [FA]	Fatty Acids and Conjugates [FA01]	Dicarboxylic acids [FA0117]	193530	OC(CCCC(O)=O)C(O)=O	OTTXIFWBPRRYOG-UHFFFAOYSA-N	633456195.423604	293973960.5483172	165036303.72616583	270471219.89523405	356678441.00335634	320484118.494643	395294729.4275814	193228454.97851208	295381317.260242	428136477.4765625	176266702.23920798	910325151.0982516	386431060.647868	297095768.8085582	184658125.0775739	384018645.37839514
Com_448_pos	Prolylhydroxyproline	4-ôÇ»ù-1-L-¸¬°±õ£-L-¸¬°±Ëá	P	C10H16N2O4	228.11101	229.118351573183	0.182249786992994	[M+H]+	1.799	0.673522447841905	1	C18	Organic acids and derivatives	ÓÐ»úËá¼°ÆäÑÜÉúÎï	Carboxylic acids and derivatives	ôÈËá¼°ÆäÑÜÉúÎï	Amino acids, peptides, and analogues	°±»ùËá¡¢ëÄºÍÀàËÆÎï	"18684-24-7"	HMDB0006695	Organic acids and derivatives	Carboxylic acids and derivatives	Amino acids, peptides, and analogues	-	-	-	-	-	-	-	11902892	O[C@@H]1C[C@H](N(C1)C(=O)[C@@H]1CCCN1)C(O)=O	ONPXCLZMBSJLSP-CSMHCCOUSA-N	38550638.61707196	30649052.94296155	28592789.1361499	26069946.23992715	29025821.219577823	16529986.958748873	19633804.689210393	30454163.814810928	26714093.476781342	29365903.120509703	10511042.611511027	10336379.447108181	9505644.537490485	10719695.170245519	6481601.446988097	6500981.472790269
Com_621_pos	N-(3-Indolylacetyl)-L-Alanine	N-(3-ßÅßáÒÒõ£»ù)-L-±û°±Ëá	P	C13H14N2O3	246.10044	269.090047667396	1.65650819648472	[M+Na]+	5.662	0.720118447578474	1	C18	Organic acids and derivatives	ÓÐ»úËá¼°ÆäÑÜÉúÎï	Carboxylic acids and derivatives	ôÈËá¼°ÆäÑÜÉúÎï	Amino acids, peptides, and analogues	°±»ùËá¡¢ëÄºÍÀàËÆÎï	"57105-39-2"	-	-	-	-	-	-	-	-	-	-	-	644225	C[C@@H](C(=O)O)NC(=O)CC1=CNC2=CC=CC=C21	FBDCJLXTUCMFLF-QMMMGPOBSA-N	603417.8648790265	462452.59985143616	221653.0552803233	1011795.5999918907	2332647.964718396	380561.5282008299	56380.20093905356	281186.5269524061	1678036.573996298	367059.69272599387	333566.55811339396	487517.6432436763	518656.0818240794	3507601.9813830894	100961.5504171823	121141.90158519098
Com_248_pos	5-Hydroxyindole-3-acetic acid	5-ôÇßÅßáÒÒËá	P	C10H9NO3	191.05824	192.065797963328	1.35018164100458	[M+H]+	4.965	0.643726906684646	1	C18	Organoheterocyclic compounds	ÓÐ»úÔÓ»·»¯ºÏÎï	Indoles and derivatives	ßÅßá¼°ÆäÑÜÉúÎï	Indolyl carboxylic acids and derivatives	ßÅßá»ùôÈËá¼°ÆäÑÜÉúÎï	"54-16-0"	HMDB0000763	Organoheterocyclic compounds	Indoles and derivatives	Indolyl carboxylic acids and derivatives	5-Hydroxyindoleacetate	C05635	-	-	-	-	-	1826	OC(=O)CC1=CNC2=C1C=C(O)C=C2	DUUGKQCEGZLZNO-UHFFFAOYSA-N	21764361.67798503	11578291.367206538	11431134.624767859	23774540.78801952	30218309.35766247	11887183.500740487	19154378.59079395	28954990.95876275	29049065.89325511	17250970.856464554	11864211.06615867	17340279.93231039	16229619.234079633	18052223.153743524	15300794.847508222	12566605.293677025
Com_77_pos	Indole-3-carboxaldehyde	ßÅßá-3-¼×È©	P	C9H7NO	145.05276	146.060269327584	1.44311341612869	[M+H]+	5.318	0.881780500989937	1	C18	Organoheterocyclic compounds	ÓÐ»úÔÓ»·»¯ºÏÎï	Indoles and derivatives	ßÅßá¼°ÆäÑÜÉúÎï	Indoles	ßÅßá	"487-89-8"	HMDB0029737	Organoheterocyclic compounds	Indoles and derivatives	Indoles	-	C08493	-	-	-	-	-	10256	O=CC1=CNC2=C1C=CC=C2	OLNJUISKUQQNIM-UHFFFAOYSA-N	729457008.5834138	554359937.5187354	408935005.0335699	377199144.40502334	457918134.03145283	593927098.6473262	419969025.16900885	491031485.66075426	379518973.960458	695664871.5291934	298587969.0191458	173908014.71404478	233276921.5378106	310111640.11743695	292096247.0015208	300507104.6183084
Com_669_pos	gamma-Linolenic acid	Ê®°ËÌ¼ÈýÏ©Ëá(Ë³-6,9,12)/gamma-ÑÇÂéËá	P	C18H30O2	278.22458	279.231876186078	0.0137080698557804	[M+H]+	7.787	0.918027746415944	1	C18	Lipids and lipid-like molecules	Ö¬ÖÊºÍÀàÖ¬·Ö×Ó	Fatty Acyls	Ö¬·¾õ£Àà	Lineolic acids and derivatives	ÑÇÂéËá¼°ÆäÑÜÉúÎï	"506-26-3"	HMDB0003073	Lipids and lipid-like molecules	Fatty Acyls	Lineolic acids and derivatives	(6Z,9Z,12Z)-Octadecatrienoic acid; 6,9,12-Octadecatrienoic acid; gamma-Linolenic acid; Gamolenic acid	C06426	map00591;map01040;map01100	LMFA01030141	Fatty Acyls [FA]	Fatty Acids and Conjugates [FA01]	Unsaturated fatty acids [FA0103]	5280933	CCCCC\C=C/C\C=C/C\C=C/CCCCC(O)=O	VZCCETWTMQHEPK-QNEBEIHSSA-N	68345912.60516866	48950873.40619714	55932424.56198385	48665712.06532345	59072379.0731209	95899613.55197631	38749091.92430846	57747345.60909167	97350742.8857328	39189063.05570411	77636171.15427758	31725802.467029836	101454118.62123442	82445197.77416861	111570203.06666887	50235602.64410749
Com_124_pos	L-Carnitine	×óÐýÈâ¼î	P	C7H16NO3	162.11302	162.11255555881	0.404401879497022	[M+H]+	1.452	0.999172905673791	1	C18	Organic nitrogen compounds	ÓÐ»úµª»¯ºÏÎï	Organonitrogen compounds	ÓÐ»úµª»¯ºÏÎï	Quaternary ammonium salts	¼¾ï§ÑÎ	"541-15-1"	HMDB0000062	Organic nitrogen compounds	Organonitrogen compounds	Quaternary ammonium salts	L-Carnitine; L-gamma-Trimethyl-beta-hydroxybutyrobetaine; Vitamin BT; 3-Carboxy-2-hydroxy-N,N,N-trimethyl-1-propanaminium hydroxide, inner salt; Levocarnitine; (R)-Carnitine	C00318	map04976	-	-	-	-	10917	C[N+](C)(C)C[C@H](O)CC(O)=O	PHIQHXFUZVPYII-ZCFIWIBFSA-O	1779857383.7989867	936554171.7043926	698817670.627703	3842662073.068642	978378346.8825628	2829253732.2863154	527150750.5695971	1388183363.261947	1249232489.3491752	1179606210.6772037	2073575727.537622	3653722894.266007	1114646483.1145165	4988374389.933628	1055756050.5333995	2122823600.0998735
Com_48_pos	3-Methylindole	3-¼×»ùßÅßá	P	C9H9N	131.0735	132.08097144785	1.30802831993848	[M+H]+	5.318	0.757886232160448	1	C18	Organoheterocyclic compounds	ÓÐ»úÔÓ»·»¯ºÏÎï	Indoles and derivatives	ßÅßá¼°ÆäÑÜÉúÎï	Indoles	ßÅßá	"83-34-1"	HMDB0000466	Organoheterocyclic compounds	Indoles and derivatives	Indoles	-	C08313	-	-	-	-	-	6736	CC1=CNC2=C1C=CC=C2	ZFRKQXVRDFCRJG-UHFFFAOYSA-N	219670948.66864178	164524192.2620857	120899756.56110023	109918669.74473286	138100846.69489256	180233072.25444803	125916517.00683026	146655121.41707367	114463530.99380575	208892816.43062174	87453555.84175728	47399504.05891871	69448167.94787297	91645727.89718397	85527609.88554537	88382981.54499228
Com_1024_pos	oleoyl ethanolamide	ÓÍõ£ÒÒ´¼õ£°·	P	C20H39NO2	325.29808	348.287639840783	1.10618784779006	[M+Na]+	10.020	0.910846552424256	1	C18	Organic nitrogen compounds	ÓÐ»úµª»¯ºÏÎï	Organonitrogen compounds	ÓÐ»úµª»¯ºÏÎï	Amines	°·Àà	"111-58-0"	HMDB0002088	Organic nitrogen compounds	Organonitrogen compounds	Amines	Oleoylethanolamide; OEA	C20792	map04024	LMFA08040015	Fatty Acyls [FA]	Fatty amides [FA08]	N-acyl ethanolamines (endocannabinoids) [FA0804]	5283454	CCCCCCCC\C=C/CCCCCCCC(=O)NCCO	BOWVQLFMWHZBEF-KTKRTIGZSA-N	22018737.009947196	105509814.69815853	31882289.83046314	34165796.901750535	12035445.095334537	32655968.770695154	16982568.860940494	31015124.670684315	24968122.98041552	21610935.17323659	46189457.471547596	26491271.79428841	32028726.240179703	45570559.50771248	29712117.079335745	33450391.39232103
Com_27_pos	Picolinic acid	ßÁà¤¼×Ëá	P	C6H5NO2	123.03203	124.039454939216	1.01550154048044	[M+H]+	1.960	0.630327551173118	1	C18	Organoheterocyclic compounds	ÓÐ»úÔÓ»·»¯ºÏÎï	Pyridines and derivatives	ßÁà¤¼°ÆäÑÜÉúÎï	Pyridinecarboxylic acids and derivatives	ßÁà¤ôÈËá¼°ÆäÑÜÉúÎï	"98-98-6"	HMDB0002243	Organoheterocyclic compounds	Pyridines and derivatives	Pyridinecarboxylic acids and derivatives	Picolinic acid; 2-Pyridinecarboxylic acid	C10164	map00380;map01100	-	-	-	-	1018	OC(=O)C1=CC=CC=N1	SIOXPEMLGUPBBT-UHFFFAOYSA-N	120939294.1307351	324048742.0850597	157487728.35001552	272875722.8496574	158090222.65335545	597515436.5593362	162103960.51361537	112263028.13957126	235819267.55680144	132782468.6175429	158555828.62278152	298173711.9906498	143651013.07093805	210697078.80680922	90102297.25994381	171993822.41838646
Com_80_pos	Spermidine	ÑÇ¾«°·	P	C7H19N3	145.1579	146.165399370957	1.37347644879018	[M+H]+	1.211	0.822989360461668	1	C18	Organic nitrogen compounds	ÓÐ»úµª»¯ºÏÎï	Organonitrogen compounds	ÓÐ»úµª»¯ºÏÎï	Amines	°·Àà	"124-20-9"	HMDB0001257	Organic nitrogen compounds	Organonitrogen compounds	Amines	Spermidine; N-(3-Aminopropyl)-1,4-butane-diamine	C00315	map00940;map01100;map02010;map04976;map00480;map00410;map00330	-	-	-	-	1102	NCCCCNCCCN	ATHGHQPFGPMSJY-UHFFFAOYSA-N	269568285.5239098	396574114.7756475	279398704.86684823	226662335.66414538	194146202.1903649	272495764.70439255	148076712.69914183	432176772.9493921	113936092.07671602	354191843.7852274	225870319.17158428	271579375.3436973	214337777.07255757	244856398.99732316	156054559.79758963	241183366.46224913
Com_883_pos	Palmitoylethanolamide	×Øéµõ£ÒÒ´¼õ£°·	P	C18H37NO2	299.28243	322.271782538432	0.509680544768556	[M+Na]+	8.253	0.871419678279483	1	C18	Organic acids and derivatives	ÓÐ»úËá¼°ÆäÑÜÉúÎï	Carboximidic acids and derivatives	¼×õ£ÑÇ°·Ëá¼°ÆäÑÜÉúÎï	Carboximidic acids	¼×õ£ÑÇ°·Ëá	"544-31-0"	HMDB0002100	Organic acids and derivatives	Carboximidic acids and derivatives	Carboximidic acids	-	C16512	-	LMFA08040057	Fatty Acyls [FA]	Fatty amides [FA08]	N-acyl ethanolamines (endocannabinoids) [FA0804]	4671	CCCCCCCCCCCCCCCC(=O)NCCO	HXYVTAGFYLMHSO-UHFFFAOYSA-N	63791892.99245131	154162506.66312742	187472911.7031081	101772099.63097194	263199389.67788818	82588717.52512288	226374638.0026003	162150323.74166375	360458579.3844176	64427136.08117843	90641870.29291415	158211636.70367864	70482672.18343483	64684158.017041124	66672452.25370822	125320878.29076529
Com_494_pos	Palmitoleic acid	Ê®ÁùÌ¼Ï©Ëá(Ë³-9)/×ØéµÓÍËá	P	C16H30O2	254.22458	237.221423905414	0.566056256269319	[M+H-H2O]+	8.160	0.895922459739711	1	C18	Lipids and lipid-like molecules	Ö¬ÖÊºÍÀàÖ¬·Ö×Ó	Fatty Acyls	Ö¬·¾õ£Àà	Fatty acids and conjugates	Ö¬·¾ËáºÍ½áºÏÎï	"373-49-9"	HMDB0003229	Lipids and lipid-like molecules	Fatty Acyls	Fatty acids and conjugates	(9Z)-Hexadecenoic acid; Palmitoleic acid; cis-9-Hexadecenoic acid; (9Z)-Hexadec-9-enoate	C08362	map00061	LMFA01030056	Fatty Acyls [FA]	Fatty Acids and Conjugates [FA01]	Unsaturated fatty acids [FA0103]	445638	CCCCCC\C=C/CCCCCCCC(O)=O	SECPZKHBENQXJG-FPLPWBNLSA-N	7937045.95421375	3625981.5476602865	5614214.46872389	7857387.249964118	6068939.050164951	15382338.21038017	4247424.972496368	6643132.126297503	14522950.246468488	6501635.879514931	12892362.474595498	12533122.448120046	15292524.815508174	10988010.38751372	14126509.116196468	10996983.449728427
Com_139_pos	L-Phenylalanine	L-±½±û°±Ëá	P	C9H11NO2	165.07898	166.086404572323	0.754622563193639	[M+H]+	5.072	0.999719613164918	1	C18	Organic acids and derivatives	ÓÐ»úËá¼°ÆäÑÜÉúÎï	Carboxylic acids and derivatives	ôÈËá¼°ÆäÑÜÉúÎï	Amino acids, peptides, and analogues	°±»ùËá¡¢ëÄºÍÀàËÆÎï	"63-91-2"	HMDB0000159	Organic acids and derivatives	Carboxylic acids and derivatives	Amino acids, peptides, and analogues	L-Phenylalanine; (S)-alpha-Amino-beta-phenylpropionic acid	C00079	map01063;map00940;map01064;map04978;map01210;map01230;map02010;map00400;map00970;map00360;map00966;map00460;map01070;map01100;map01061;map00960;map01110;map04974;map01060;map01130	-	-	-	-	6140	N[C@@H](CC1=CC=CC=C1)C(O)=O	COLNVLDHVKWLRT-QMMMGPOBSA-N	24128189143.893833	17780324564.237076	14642153812.601643	12766973377.125547	14579192288.445444	19108751966.638493	14584414367.41413	17824914502.021515	13060875175.935205	21820749113.899776	11270051540.20946	8265872033.878911	10913271777.31275	12258305481.193563	12746454377.157179	12147927095.702484
Com_174_pos	L-Arginine	L-¾«°±Ëá	P	C6H14N4O2	174.11168	175.119003783579	0.136599560672881	[M+H]+	1.378	0.985031996754033	1	C18	Organic acids and derivatives	ÓÐ»úËá¼°ÆäÑÜÉúÎï	Carboxylic acids and derivatives	ôÈËá¼°ÆäÑÜÉúÎï	Amino acids, peptides, and analogues	°±»ùËá¡¢ëÄºÍÀàËÆÎï	"74-79-3"	HMDB0000517	Organic acids and derivatives	Carboxylic acids and derivatives	Amino acids, peptides, and analogues	L-Arginine; (S)-2-Amino-5-guanidinovaleric acid; L-Arg	C00062	map00220;map00261;map00330;map00331;map00472;map00970;map01060;map01064;map01100;map01110;map01130;map01230;map02010;map04974;map05014;map05132;map05142;map05146;map05230	-	-	-	-	6322	N[C@@H](CCCNC(N)=N)C(O)=O	ODKSFYDXXFIFQN-BYPYZUCNSA-N	2803440731.4713187	2109387651.176457	878398250.3431109	2831774390.534528	969647647.6172965	3547811304.299357	1068142424.6177127	2805883057.1916885	890555112.7248598	2125538076.4401913	2598327352.623979	2080882327.4776783	2487435121.5738926	3129599670.623717	3248289019.6233034	3453600728.8393393
Com_47_pos	Creatine	¼¡Ëá	P	C4H9N3O2	131.06948	132.076713624413	0.506415276925835	[M+H]+	1.497	0.998649845916024	1	C18	Organic acids and derivatives	ÓÐ»úËá¼°ÆäÑÜÉúÎï	Carboxylic acids and derivatives	ôÈËá¼°ÆäÑÜÉúÎï	Amino acids, peptides, and analogues	°±»ùËá¡¢ëÄºÍÀàËÆÎï	"57-00-1"	HMDB0000064	Organic acids and derivatives	Carboxylic acids and derivatives	Amino acids, peptides, and analogues	Creatine; alpha-Methylguanidino acetic acid; Methylglycocyamine	C00300	map00260;map00330;map01100	-	-	-	-	586	CN(CC(O)=O)C(N)=N	CVSVTCORWBXHQV-UHFFFAOYSA-N	5825555188.563904	4935705816.43209	3146912315.1820354	2893073677.74882	5643383299.259907	6645598322.628371	2333761076.9704266	3492496419.5063043	7165042587.957441	3374612193.9218593	5039503007.496526	2824606385.4871755	1670280146.2831774	5263408162.172316	1999655976.856393	4057661459.005861
Com_111_pos	L-Histidine	L-×é°±Ëá	P	C6H9N3O2	155.06948	156.076871939717	0.592893695013099	[M+H]+	1.377	0.999874966909108	1	C18	Organic acids and derivatives	ÓÐ»úËá¼°ÆäÑÜÉúÎï	Carboxylic acids and derivatives	ôÈËá¼°ÆäÑÜÉúÎï	Amino acids, peptides, and analogues	°±»ùËá¡¢ëÄºÍÀàËÆÎï	"71-00-1"	HMDB0000177	Organic acids and derivatives	Carboxylic acids and derivatives	Amino acids, peptides, and analogues	L-Histidine; (S)-alpha-Amino-1H-imidazole-4-propionic acid	C00135	map00340;map00410;map00970;map01060;map01065;map01100;map01110;map01230;map02010;map04974;map05230	-	-	-	-	6274	N[C@@H](CC1=CN=CN1)C(O)=O	HNDVDQJCIGZPNO-YFKPBYRVSA-N	889735595.543249	771358223.573368	509277936.6005292	390570696.32610124	679550837.952148	687646608.3288515	593295840.0808964	321419633.3053163	490816460.880627	939750611.6890855	248126332.62313545	202993848.67559394	135519558.245031	511975285.73514134	213553488.85273138	336842404.8277511
Com_306_pos	L-Leucyl-L-alanine	L-ÁÁ°±Ëá-L-±û°±Ëá	P	C9H18N2O3	202.13174	203.139223236913	0.906522216733633	[M+H]+	4.826	0.640399743074617	1	C18	Organic acids and derivatives	ÓÐ»úËá¼°ÆäÑÜÉúÎï	Carboxylic acids and derivatives	ôÈËá¼°ÆäÑÜÉúÎï	Amino acids, peptides, and analogues	°±»ùËá¡¢ëÄºÍÀàËÆÎï	"7298-84-2"	HMDB0028922	Organic acids and derivatives	Carboxylic acids and derivatives	Amino acids, peptides, and analogues	-	-	-	-	-	-	-	81721	CC(C)C[C@H](N)C(=O)N[C@@H](C)C(O)=O	HSQGMTRYSIHDAC-BQBZGAKWSA-N	8294805.0659016585	5120805.411318925	3739735.6576019074	4532522.546075453	4236802.815864606	8938331.06712379	2799029.4139629276	3469325.5680856006	3039406.772645886	5793055.651463251	3854149.767093402	2876364.115828472	2332137.5266316812	2676854.3615539516	3895924.355743229	3503428.8538522427
Com_22_pos	L-Threonine	L-ËÕ°±Ëá	P	C4H9NO3	119.05824	120.065695760972	1.30827544575366	[M+H]+	1.423	0.956958229558379	1	C18	Organic acids and derivatives	ÓÐ»úËá¼°ÆäÑÜÉúÎï	Carboxylic acids and derivatives	ôÈËá¼°ÆäÑÜÉúÎï	Amino acids, peptides, and analogues	°±»ùËá¡¢ëÄºÍÀàËÆÎï	"72-19-5"	HMDB0000167	Organic acids and derivatives	Carboxylic acids and derivatives	Amino acids, peptides, and analogues	L-Threonine; 2-Amino-3-hydroxybutyric acid	C00188	map01120;map00290;map01100;map04978;map00860;map01230;map02010;map00261;map00970;map01110;map04974;map01060;map00260;map01130	-	-	-	-	6288	C[C@@H](O)[C@H](N)C(O)=O	AYFVYJQAPQTCCC-GBXIJSLDSA-N	738297214.0924783	546660163.570132	425451438.8208506	438922540.45736486	498507465.28820825	489883106.47142804	588308288.8757623	467932880.3698222	377327720.4841226	628468944.5828294	303366472.370525	281780429.69229215	275908130.13556665	358635418.8471631	302186112.5414602	347981602.41746384
Com_323_pos	L-Tryptophan	L-É«°±Ëá	P	C11H12N2O2	204.08988	205.097372099217	0.941248125594497	[M+H]+	5.318	0.981210189492079	1	C18	Organoheterocyclic compounds	ÓÐ»úÔÓ»·»¯ºÏÎï	Indoles and derivatives	ßÅßá¼°ÆäÑÜÉúÎï	Indolyl carboxylic acids and derivatives	ßÅßá»ùôÈËá¼°ÆäÑÜÉúÎï	"73-22-3"	HMDB0000929	Organoheterocyclic compounds	Indoles and derivatives	Indolyl carboxylic acids and derivatives	L-Tryptophan; Tryptophan; (S)-alpha-Amino-beta-(3-indolyl)-propionic acid	C00078	map00260;map00380;map00400;map00404;map00901;map00966;map00970;map01060;map01061;map01063;map01070;map01100;map01110;map01130;map01210;map01230;map04726;map04974;map04978;map05143	-	-	-	-	6305	N[C@@H](CC1=CNC2=C1C=CC=C2)C(O)=O	QIVBCDIJIAJPQS-VIFPVBQESA-N	6292861791.01147	4830977920.817129	3387705356.637659	3214309026.666425	3935081437.279032	5185974729.547855	3463652953.2861266	4127114180.0814404	3108953631.3937173	5705468802.577286	2465748559.9040885	1282793779.3924534	1887714065.4499958	2429310363.2576795	2349971399.697518	2452336815.3115907
Com_92_pos	L-Methionine	L-µ°°±Ëá	P	C5H11NO2S	149.05105	150.05847425704	0.833654241278543	[M+H]+	2.166	0.99466667706208	1	C18	Organic acids and derivatives	ÓÐ»úËá¼°ÆäÑÜÉúÎï	Carboxylic acids and derivatives	ôÈËá¼°ÆäÑÜÉúÎï	Amino acids, peptides, and analogues	°±»ùËá¡¢ëÄºÍÀàËÆÎï	"63-68-3"	HMDB0000696	Organic acids and derivatives	Carboxylic acids and derivatives	Amino acids, peptides, and analogues	L-Methionine; Methionine; L-2-Amino-4methylthiobutyric acid	C00073	map01100;map01523;map04978;map01210;map05230;map01230;map00970;map00270;map01110;map01060;map04974;map00966;map01070	-	-	-	-	6137	CSCC[C@H](N)C(O)=O	FFEARJCKVFRZRR-BYPYZUCNSA-N	9364861491.32279	6705186297.878996	3929509172.533035	4467582601.411121	4361541675.357226	5961728536.967464	4406986529.463797	5784417487.261381	3706741309.6234593	6849396095.265666	3325332419.526655	2065616809.8919487	3434160534.695022	3108827410.057532	3983578997.9151926	4114363550.6130652
Com_594_pos	Thymidine	beta-ÐØÜÕ	P	C10H14N2O5	242.09027	265.079808470805	1.39811816885792	[M+Na]+	4.966	0.703173986128992	1	C18	Nucleosides, nucleotides, and analogues	ºËÜÕ¡¢ºËÜÕËáºÍÀàËÆÎï	Pyrimidine nucleosides	à×à¤ºËÜÕ	Pyrimidine 2'-deoxyribonucleosides	à×à¤2'-ÍÑÑõºËÌÇºËÜÕ	"50-89-5"	HMDB0000273	Nucleosides, nucleotides, and analogues	Pyrimidine nucleosides	Pyrimidine 2'-deoxyribonucleosides	Thymidine; Deoxythymidine	C00214	map00240;map01100	-	-	-	-	5789	CC1=CN([C@H]2C[C@H](O)[C@@H](CO)O2)C(=O)NC1=O	IQFYYKKMVGJFEH-XLPZGREQSA-N	12484233.09812387	14073614.234895894	7927336.433041772	2704169.6041169157	16003942.767476873	16014796.147021739	26749947.013339706	34776708.071932875	6943089.025364484	7549771.603997594	79379225.20089208	8194346.331582266	74659974.53611785	7160868.591741653	30566365.18319287	4089555.242967557
Com_5_pos	Dimethylglycine	¶þ¼×»ù¸Ê°±Ëá	P	C4H9NO2	103.06333	104.070832276483	1.96264261021593	[M+H]+	1.453	0.715630158562364	1	C18	Organic acids and derivatives	ÓÐ»úËá¼°ÆäÑÜÉúÎï	Carboxylic acids and derivatives	ôÈËá¼°ÆäÑÜÉúÎï	Amino acids, peptides, and analogues	°±»ùËá¡¢ëÄºÍÀàËÆÎï	"1118-68-9"	HMDB0000092	Organic acids and derivatives	Carboxylic acids and derivatives	Amino acids, peptides, and analogues	N,N-Dimethylglycine; Dimethylglycine	C01026	map00260;map01100	-	-	-	-	673	CN(C)CC(O)=O	FFDGPVCHZBVARC-UHFFFAOYSA-N	64628138.19115347	40365467.888730526	27543162.030367944	159181416.61195207	42338630.21432185	108473067.5308435	28427525.973853808	50119930.43671954	36156036.47274554	43129043.786972694	31228946.65866743	58725994.60504859	18319515.567911938	270149591.5072382	20475471.226342272	41998966.90215958
Com_1160_pos	23-Norcholic acid	23-ÍÑ¼×µ¨Ëá	P	C23H38O5	394.27193	417.26139755855	0.678614249905069	[M+Na]+	7.420	0.591457534865832	1	C18	Lipids and lipid-like molecules	Ö¬ÖÊºÍÀàÖ¬·Ö×Ó	Steroids and steroid derivatives	Àà¹Ì´¼ºÍÀà¹Ì´¼ÑÜÉúÎï	Bile acids, alcohols and derivatives	µ¨Ö­Ëá¡¢´¼¼°ÆäÑÜÉúÎï	"60696-62-0"	-	-	-	-	-	-	-	LMST04060019	Sterol Lipids [ST]	Bile acids and derivatives [ST04]	C23 bile acids, alcohols, and derivatives [ST0406]	164231498	CC(CC(=O)O)C1CCC2C1(C(CC3C2C(CC4C3(CCC(C4)O)C)O)O)C	SHUYNJFEXPRUGR-RTCCEZQESA-N	10657272.609038524	10272413.473298812	4400527.907171839	17897726.599973053	4351577.951057244	11992867.343268353	4325408.844932971	5986233.700889892	5599632.671223106	7605085.429468641	7801068.130737953	6834173.67345081	7229431.808962685	12389919.079663808	4576661.729138782	8587027.32720832
Com_50_pos	L-Ornithine	L-Äñ°±Ëá	P	C5H12N2O2	132.08988	133.097276341578	0.729363808950747	[M+H]+	1.272	0.894788750402807	1	C18	Organic acids and derivatives	ÓÐ»úËá¼°ÆäÑÜÉúÎï	Carboxylic acids and derivatives	ôÈËá¼°ÆäÑÜÉúÎï	Amino acids, peptides, and analogues	°±»ùËá¡¢ëÄºÍÀàËÆÎï	"70-26-8"	HMDB0000214	Organic acids and derivatives	Carboxylic acids and derivatives	Amino acids, peptides, and analogues	L-Ornithine; (S)-2,5-Diaminovaleric acid; (S)-2,5-Diaminopentanoic acid; (S)-2,5-Diaminopentanoate	C00077	map01064;map01100;map01210;map01230;map02010;map00472;map00480;map00220;map01110;map01060;map01130;map00330	-	-	-	-	6262	NCCC[C@H](N)C(O)=O	AHLPHDHHMVZTML-BYPYZUCNSA-N	473903145.2752864	358981977.36376196	379337295.97797275	55076883.87926625	383371062.8476052	101125130.2377867	316811674.4642303	110296833.28813055	233133265.273932	526541852.53628016	52216056.95695013	50071609.61690648	34779983.26861497	68457320.09466758	45165851.530888066	51995838.75526109
Com_1171_pos	Oleylcarnitine	ÓÍÏ©»ùÈâ¼î	P	C25H48NO4	426.35833	426.357943278591	0.312597600760351	[M+H]+	8.901	0.998444296647018	1	C18	Lipids and lipid-like molecules	Ö¬ÖÊºÍÀàÖ¬·Ö×Ó	Fatty Acyls	Ö¬·¾õ£Àà	Fatty acid esters	Ö¬·¾Ëáõ¥	"38677-66-6"	HMDB0005065	Lipids and lipid-like molecules	Fatty Acyls	Fatty acid esters	-	-	-	-	-	-	-	46907933	CCCCCCCC\C=C/CCCCCCCC(=O)O[C@H](CC(O)=O)C[N+](C)(C)C	IPOLTUVFXFHAHI-WHIOSMTNSA-O	143393322.11497465	376933664.4020289	386584034.0140969	856678489.5734206	857294661.283573	225600582.9188524	75825188.06787862	248744187.71533933	868344432.546458	109176693.54075518	782597876.2106547	403109326.2146052	564346326.0445234	652091844.6245123	803886324.3204867	119006608.27053556
Com_1174_pos	Stearylcarnitine	Ó²Ö¬õ£Èâ¼î	P	C25H50NO4	428.37398	428.373692257852	0.542184779669527	[M+H]+	9.451	0.998813120092267	1	C18	Lipids and lipid-like molecules	Ö¬ÖÊºÍÀàÖ¬·Ö×Ó	Fatty Acyls	Ö¬·¾õ£Àà	Fatty acid esters	Ö¬·¾Ëáõ¥	"25597-09-5"	HMDB0000848	Lipids and lipid-like molecules	Fatty Acyls	Fatty acid esters	-	-	-	LMFA07070008	Fatty Acyls [FA]	Fatty esters [FA07]	Fatty acyl carnitines [FA0707]	52922056	CCCCCCCCCCCCCCCCCC(=O)O[C@H](CC(O)=O)C[N+](C)(C)C	FNPHNLNTJNMAEE-HSZRJFAPSA-O	143326603.63188896	485152280.08711183	239834591.6612727	895889095.4831861	605188619.8519642	346757462.65036017	263957997.47074455	383975860.6217077	622127136.7675178	303050012.03688824	742102480.1257207	186521672.74315688	409145611.14393777	484229302.44835746	412394299.7818303	309884650.1648014
Com_1008_pos	Dodecanoylcarnitine	Ê®¶þõ£×óÐýÈâ¼î	P	C19H38NO4	344.28008	344.279411791309	0.43048872020144	[M+H]+	7.177	0.976338151014478	1	C18	Lipids and lipid-like molecules	Ö¬ÖÊºÍÀàÖ¬·Ö×Ó	Fatty Acyls	Ö¬·¾õ£Àà	Fatty acid esters	Ö¬·¾Ëáõ¥	"25518-54-1"	HMDB0002250	Lipids and lipid-like molecules	Fatty Acyls	Fatty acid esters	-	-	-	LMFA07070090	Fatty Acyls [FA]	Fatty esters [FA07]	Fatty acyl carnitines [FA0707]	168381	CCCCCCCCCCCC(=O)O[C@H](CC(O)=O)C[N+](C)(C)C	FUJLYHJROOYKRA-QGZVFWFLSA-O	14343096.719324483	10283727.384574028	11330596.36021826	59124770.0381392	24282170.99209827	10934010.347962717	2221120.309430306	13526364.386703644	20335714.7353317	3944291.900591484	35083926.137780644	17912818.303392645	19080188.403694693	27864104.440554272	27777308.538822748	8735942.141283892
Com_1095_pos	Tetradecanoylcarnitine	Ê®ËÄõ£»ùÈâ¼î	P	C21H42NO4	372.31138	372.310781494447	0.210859933977643	[M+H]+	7.918	0.947773887135985	1	C18	Lipids and lipid-like molecules	Ö¬ÖÊºÍÀàÖ¬·Ö×Ó	Fatty Acyls	Ö¬·¾õ£Àà	Fatty acid esters	Ö¬·¾Ëáõ¥	"25597-07-3"	HMDB0005066	Lipids and lipid-like molecules	Fatty Acyls	Fatty acid esters	-	-	-	LMFA07070107	Fatty Acyls [FA]	Fatty esters [FA07]	Fatty acyl carnitines [FA0707]	53477791	CCCCCCCCCCCCCC(=O)O[C@H](CC(O)=O)C[N+](C)(C)C	PSHXNVGSVNEJBD-LJQANCHMSA-O	82589241.00755014	90869052.15815686	88857975.91689	626235091.6962008	164060873.54046687	95135568.92175087	26924229.80295047	178010820.34071246	142301372.42038226	44835656.51795152	303050850.9667068	174003587.44902813	210024501.88309336	327104872.1861724	260246866.2270382	92116995.93579262
Com_1058_pos	Erucic acid	¶þÊ®¶þÌ¼Ï©Ëá(Ë³-13)/½æËá	P	C22H42O2	338.31848	356.352387207577	0.316883597380063	[M+NH4]+	8.689	0.731122328768445	1	C18	Lipids and lipid-like molecules	Ö¬ÖÊºÍÀàÖ¬·Ö×Ó	Fatty Acyls	Ö¬·¾õ£Àà	Fatty acids and conjugates	Ö¬·¾ËáºÍ½áºÏÎï	"112-86-7"	HMDB0002068	Lipids and lipid-like molecules	Fatty Acyls	Fatty acids and conjugates	Erucic acid; (13Z)-Docosenoic acid; cis-13-Docosenoic acid	C08316	-	LMFA01030089	Fatty Acyls [FA]	Fatty Acids and Conjugates [FA01]	Unsaturated fatty acids [FA0103]	5281116	CCCCCCCC\C=C/CCCCCCCCCCCC(O)=O	DPUOLQHDNGRHBS-KTKRTIGZSA-N	40953330.78257559	77826170.17393045	61609357.79968568	57151739.32969942	55986577.04863144	42511460.87076243	69247486.25307709	61014510.57603068	89604092.99518743	37021797.97742113	69364892.21204057	35008301.523710094	67517720.60186993	55350589.70194011	55129563.80848397	85275613.71862416
Com_18_pos	Indole	ßÅßá	P	C8H7N	117.05785	118.065291142504	1.20575001157023	[M+H]+	5.057	0.933348279150838	1	C18	Organoheterocyclic compounds	ÓÐ»úÔÓ»·»¯ºÏÎï	Indoles and derivatives	ßÅßá¼°ÆäÑÜÉúÎï	Indoles	ßÅßá	"120-72-9"	HMDB0000738	Organoheterocyclic compounds	Indoles and derivatives	Indoles	Indole; 2,3-Benzopyrrole	C00463	map00400;map00402;map00380;map01110;map01100;map04974	-	-	-	-	798	N1C=CC2=C1C=CC=C2	SIKJAQJRHWYJAI-UHFFFAOYSA-N	59664912.942669876	47514660.979973376	38226213.04074868	35246095.872890726	37896874.96873387	48400674.75331948	40066038.3021834	46828516.4441725	35983988.94437038	52162223.731993444	31913165.49017159	26163697.981553826	30421238.438839845	32640578.276072145	35369305.700524844	33058336.708138462
Com_1198_pos	Sipeimine	Î÷±´¼î	P	C27H43NO3	429.32429	452.314089577783	1.39656152001271	[M+Na]+	8.958	0.552109693811696	2	C18	Lipids and lipid-like molecules	Ö¬ÖÊºÍÀàÖ¬·Ö×Ó	Steroids and steroid derivatives	Àà¹Ì´¼ºÍÀà¹Ì´¼ÑÜÉúÎï	Steroidal alkaloids	çÞÌåÉúÎï¼î	"61825-98-7"	HMDB0256206	Lipids and lipid-like molecules	Steroids and steroid derivatives	Steroidal alkaloids	-	-	-	-	-	-	-	-	CC1CCC2C(C3CCC4C(C3CN2C1)CC5C4CC(=O)C6C5(CCC(C6)O)C)(C)O	IQDIERHFZVCNRZ-YUYPDVIUSA-N	2043645.9295091412	157661.14294431696	2382309.2268378832	171542.50653104085	774269.563868312	2787067.541381265	1073681.229854146	396228.1157779859	1508080.0961646892	886856.7112015557	1436462.4150552447	653781.0812531911	287667.0836262598	679388.7791277019	1109044.1612984668	706014.7925178166
Com_458_pos	Fraxetin	ÇØÆ¤ËØ	P	C10H8O5	208.03717	231.026919904114	2.64329741662993	[M+Na]+	1.302	0.524216562988752	2	C18	Phenylpropanoids and polyketides	±½±ûËØÀàºÍ¾ÛÍªÀà	Coumarins and derivatives	Ïã¶¹ËØ¼°ÆäÑÜÉúÎï	Hydroxycoumarins	ôÇ»ùÏã¶¹ËØ	"574-84-5"	-	-	-	-	-	C09265	-	-	-	-	-	-	COC1=C(C(=C2C(=C1)C=CC(=O)O2)O)O	HAVWRBANWNTOJX-UHFFFAOYSA-N	61083.49431926476	60671.490342816694	190524.23841281992	550928.9264697705	147572.23315585536	223662.04856384636	189778.59342394513	323983.0616668124	400116.10691177065	70503.68898364657	225730.4590623288	808496.2235866153	258417.57195401192	706362.0390985315	206695.3155611289	306835.06578016904
Com_1071_pos	Triptolide	À×¹«ÌÙÄÚõ¥´¼	P	C20H24O6	360.15729	361.164069741165	1.44453229023224	[M+H]+	7.919	0.575001203471512	2	C18	Organoheterocyclic compounds	ÓÐ»úÔÓ»·»¯ºÏÎï	Oxepanes	ÑõÔÓ»·¼ºÍéÀà	-	-	"38748-32-2"	HMDB0259270	Organoheterocyclic compounds	Oxepanes	-	-	C09204	-	-	-	-	-	107985	CC(C)C12C(O1)C3C4(O3)C5(CCC6=C(C5CC7C4(C2O)O7)COC6=O)C	DFBIRQPKNDILPW-CIVMWXNOSA-N	1421572.9574056577	9336325.055908758	4535499.137932444	1659352.2971975354	9871209.959040012	1280585.753308558	7739005.635367526	2192320.2516402733	31949247.099494405	3278602.4151644865	2755894.7187626353	5032668.64219495	2024816.2467540854	561536.0121956998	2266459.793670277	31446925.7762914
Com_1080_pos	Hirsuteine	È¥ÇâÃ«¹³ÌÙ¼î	P	C22H26N2O3	366.19434	367.200993869698	1.76444644670366	[M+H]+	10.580	0.52525432319981	2	C18	Alkaloids and derivatives	ÉúÎï¼î¼°ÆäÑÜÉúÎï	Corynanthean-type alkaloids	CorynantheanÐÍÉúÎï¼î	-	-	"35467-43-7"	-	-	-	-	-	C16971	-	-	-	-	-	-	COC=C(C1CC2C3=C(CCN2CC1C=C)C4=CC=CC=C4N3)C(=O)OC	TZUGIFAYWNNSAO-AZQGJTAVSA-N	2075876.6087924368	1443386.943453779	1744278.3049340025	1047815.0051383896	1901849.1674856108	888023.473750177	1712957.6258804072	1036078.4995471177	1022562.4794514403	556845.3453321684	936629.757793842	2837763.9950827193	1213141.7965175763	1749478.0834971045	1318809.422306661	2436487.62654674
Com_1186_pos	Agaric acid	ËÉÞ¦Ëá	P	C22H40O7	416.2774	439.266814769865	0.515929678167892	[M+Na]+	6.347	0.567132498623415	2	C18	Organic acids and derivatives	ÓÐ»úËá¼°ÆäÑÜÉúÎï	Carboxylic acids and derivatives	ôÈËá¼°ÆäÑÜÉúÎï	Tricarboxylic acids and derivatives	ÈýôÈËá¼°ÆäÑÜÉúÎï	"666-99-9"	-	-	-	-	-	-	-	-	-	-	-	12629	CCCCCCCCCCCCCCCCC(C(=O)O)C(CC(=O)O)(C(=O)O)O	HZLCGUXUOFWCCN-UHFFFAOYSA-N	40050013.29239444	19615703.134047847	14079499.80458908	35438869.51634559	7854323.921526123	20176844.334055524	12487451.974724848	34346693.70839014	7846113.42096386	29540729.359630037	6626153.861973024	6984168.574454522	9078107.201204848	15258697.01978082	6725010.361165293	8403425.88927668
Com_485_pos	4',5-Dihydroxyflavone	5,4'-¶þôÇ»ù»ÆÍª	P	C15H10O4	254.05791	237.055152916269	2.13697841178037	[M+H-H2O]+	1.333	0.66883285553985	2	C18	Phenylpropanoids and polyketides	±½±ûËØÀàºÍ¾ÛÍªÀà	Flavonoids	»ÆÍªÀà»¯ºÏÎï	Flavones	»ÆÍªÀà	"6665-67-4"	-	-	-	-	-	-	-	-	-	-	-	-	C1=CC(=C2C(=C1)OC(=CC2=O)C3=CC=C(C=C3)O)O	OKRNDQLCMXUCGG-UHFFFAOYSA-N	205667.20323686735	333106.53430971695	790801.1173894595	1350584.09398851	395917.90880384727	572954.5714840582	625215.3496091439	1389704.70476984	355411.2675056032	522457.08797759406	1609054.8256350537	2774081.796564298	1855658.266007033	1264768.4387349049	1756753.1496764529	2087027.9447050835
Com_1219_pos	Podecdysone B	ÂÞººËÉçÞÍª B	P	C27H42O6	462.29814	485.287414910721	0.162039849490612	[M+Na]+	9.378	0.607437348305846	2	C18	Lipids and lipid-like molecules	Ö¬ÖÊºÍÀàÖ¬·Ö×Ó	Steroids and steroid derivatives	Àà¹Ì´¼ºÍÀà¹Ì´¼ÑÜÉúÎï	Bile acids, alcohols and derivatives	µ¨Ö­Ëá¡¢´¼¼°ÆäÑÜÉúÎï	"22612-27-7"	-	-	-	-	-	C08832	-	-	-	-	-	-	CC12CCC3=C(C1=CCC2C(C)(C(CCC(C)(C)O)O)O)CC(=O)C4C3(CC(C(C4)O)O)C	AEFMTBQZWMUASH-IILZZRPCSA-N	11026845.24403967	9735447.59079851	7734411.992651513	61853977.29970338	45656301.62808838	19867976.800705537	8985769.782348812	26174735.451249577	46414892.15645428	11001545.033968685	43046491.76411796	40174424.34388087	55670738.77111187	116805653.42582162	54235365.925595745	56461557.25398872
Com_43_pos	Cuminaldehyde	¿ÝÃûÈ©	P	C10H12O	148.08881	131.085663524123	1.03670306347303	[M+H-H2O]+	8.053	0.747333175886514	2	C18	Lipids and lipid-like molecules	Ö¬ÖÊºÍÀàÖ¬·Ö×Ó	Prenol lipids	ÒìÎìÏ©´¼Ö¬	Monoterpenoids	µ¥ÝÆÀà	"122-03-2"	HMDB0002214	Lipids and lipid-like molecules	Prenol lipids	Monoterpenoids	-	C06577	map00622;map01120;map01220	-	-	-	-	326	[H]C(=O)C1=CC=C(C=C1)C(C)C	WTWBUQJHJGUZCY-UHFFFAOYSA-N	18273116.737460066	22802645.460030217	20181830.343440235	20936968.24655533	21119726.789978955	14113344.393448021	33171760.050328862	22834580.053490907	37102269.72549274	18564719.190592673	4911689.027955732	24905238.48816488	12957858.365785116	27097531.855456483	24112972.689568024	26608905.027172733
Com_380_pos	2-(2-Methylbenzamido)acetic acid	2-¼×»ùÂíÄòËá	P	C10H11NO3	193.07389	216.063444733767	1.8372953847428	[M+Na]+	1.452	0.592025252499335	2	C18	Benzenoids	±½Àà»¯ºÏÎï	Benzene and substituted derivatives	±½¼°ÆäÈ¡´úÑÜÉúÎï	Benzoic acids and derivatives	±½¼×Ëá¼°ÆäÑÜÉúÎï	"42013-20-7"	HMDB0011723	Benzenoids	Benzene and substituted derivatives	Benzoic acids and derivatives	Hippurate; Hippuric acid; N-Benzoylglycine; Benzoylaminoacetic acid	C01586	map00360	-	-	-	-	91637	CC1=C(C=CC=C1)C(=O)NCC(O)=O	YOEBAVRJHRCKRE-UHFFFAOYSA-N	33309972.282348264	15517588.613324454	14278201.331046358	8489625.743990358	12991226.996239338	68944948.30586118	14698953.850772753	19158323.905455876	12100111.925181175	23176683.419128485	22054833.07447204	10700446.853245668	10129918.504128078	10119147.197827183	9932821.965926057	8996679.791628279
Com_1082_pos	7-Dehydrocholesterol	7-È¥Çâµ¨¹Ì´¼	P	C27H44O	384.33921	367.336094178258	0.47920756770011	[M+H-H2O]+	11.276	0.928362532356509	2	C18	Lipids and lipid-like molecules	Ö¬ÖÊºÍÀàÖ¬·Ö×Ó	Steroids and steroid derivatives	Àà¹Ì´¼ºÍÀà¹Ì´¼ÑÜÉúÎï	Cholestane steroids	µ¨çÞÍéÀà¹Ì´¼	"434-16-2"	HMDB0000032	Lipids and lipid-like molecules	Steroids and steroid derivatives	Cholestane steroids	7-Dehydrocholesterol; Provitamin D3; Cholesta-5,7-dien-3beta-ol	C01164	map00981;map00100;map01100	LMST01010069	Sterol Lipids [ST]	Sterols [ST01]	Cholesterol and derivatives [ST0101]	439423	[H][C@@]1(CC[C@@]2([H])C3=CC=C4C[C@@H](O)CC[C@]4(C)[C@@]3([H])CC[C@]12C)[C@H](C)CCCC(C)C	UCTLRSWJYQTBFZ-DDPQNLDTSA-N	10851449.37531728	34298656.04650118	6794686.906759995	14536589.003420927	8595844.258210527	13571671.23110487	63154106.54324761	31672112.46097355	42380737.77010972	9622138.067124791	17542371.39096756	6792248.7453942	62884322.28631465	14293411.80534736	37946225.86250794	18434535.199633066
Com_1277_pos	Lecithin	´ó¶¹Á×Ö¬	P	C42H80NO8P	757.56216	758.569998674195	0.711062699989679	[M+H]+	9.996	0.999797022792383	2	C18	Lipids and lipid-like molecules	Ö¬ÖÊºÍÀàÖ¬·Ö×Ó	Glycerophospholipids	¸ÊÓÍÁ×Ö¬	Glycerophosphocholines	¸ÊÓÍÁ×Ëáµ¨¼î	"8002-43-5"	HMDB0007973	Lipids and lipid-like molecules	Glycerophospholipids	Glycerophosphocholines	-	-	-	LMGP01010594	Glycerophospholipids [GP]	Glycerophosphocholines [GP01]	Diacylglycerophosphocholines [GP0101]	5287971	[H][C@@](COC(=O)CCCCCCCCCCCCCCC)(COP([O-])(=O)OCC[N+](C)(C)C)OC(=O)CCCCCCC\C=C/C\C=C/CCCCC	JLPULHDHAOZNQI-ZTIMHPMXSA-N	3176206110.2971272	1911824796.9345353	1282138144.687497	2197774601.641343	4707100983.314348	4650877393.711208	4275891273.994335	4302909484.401177	365504636.0378857	3058546433.0116982	3195467555.348302	11904150784.2487	4374038960.541107	6386268156.732127	2972378995.544234	8352677067.131003
Com_1092_pos	Anacardic Acid	Çâ»¯°×¹ûËá	P	C22H36O3	348.26644	371.255756999801	0.335949111203512	[M+Na]+	8.915	0.584590179010056	2	C18	Benzenoids	±½Àà»¯ºÏÎï	Benzene and substituted derivatives	±½¼°ÆäÈ¡´úÑÜÉúÎï	Benzoic acids and derivatives	±½¼×Ëá¼°ÆäÑÜÉúÎï	"16611-84-0"	HMDB0029683	Benzenoids	Benzene and substituted derivatives	Benzoic acids and derivatives	-	C10759	-	LMPK15040001	Polyketides [PK]	Phenolic lipids [PK15]	Anacardic acids and derivatives [PK1504]	167551	CCCCCCCCCCCCCCCC1=CC=CC(O)=C1C(O)=O	ADFWQBGTDJIESE-UHFFFAOYSA-N	310750869.3803287	340802093.0926212	267126457.4457082	437784411.4316638	154596378.8048948	200401759.23855323	299527149.0393011	251392197.7025482	180025217.40278894	243619746.85521296	190751703.8133402	260353145.55192298	191182349.79494384	263077025.6071053	172165137.1225699	223508803.6965636
Com_588_pos	Pentadecanolide	»·Ê®ÎåÄÚõ¥	P	C15H28O2	240.20893	263.198631267185	2.08679662754219	[M+Na]+	1.317	0.639748917088816	2	C18	Phenylpropanoids and polyketides	±½±ûËØÀàºÍ¾ÛÍªÀà	Macrolides and analogues	´ó»·ÄÚõ¥Àà¼°ÆäÀàËÆÎï	-	-	"106-02-5"	HMDB0034455	Phenylpropanoids and polyketides	Macrolides and analogues	-	-	-	-	-	-	-	-	235414	O=C1CCCCCCCCCCCCCCO1	FKUPPRZPSYCDRS-UHFFFAOYSA-N	691255.5793504264	915988.3322024287	1043049.2354400366	599109.7774330144	1109131.1023094219	1151127.385915339	839538.383694206	1516745.7950917452	605191.4176035023	861161.641483846	1304624.0830580434	1389266.6309681262	2157288.4641388967	405074.3873500077	1768433.8737270685	1464010.626200027
Com_4_pos	3-Amino-2-oxazolidinone	3-°±»ù-2-¶ñßòÍéÍª	P	C3H6N2O2	102.04293	103.050339076251	1.06892511815785	[M+H]+	5.073	0.537471437689519	2	C18	Organoheterocyclic compounds	ÓÐ»úÔÓ»·»¯ºÏÎï	Azolidines	ßòÍéÀà	Oxazolidines	¶ñßòÍéÀà	"80-65-9"	HMDB0060739	Organoheterocyclic compounds	Azolidines	Oxazolidines	-	-	-	-	-	-	-	65725	NN1CCOC1=O	KYCJNIUHWNJNCT-UHFFFAOYSA-N	2107181196.5138323	1593380159.9887288	1296736227.3055487	1200070522.014337	1319542755.2334094	1697976382.7135887	1396702719.849118	1614404934.665603	1235128708.3940418	1920817796.2265596	1052727740.7922591	782386098.9023628	1024690611.043677	1109254060.5523567	1133384577.94948	1122162753.5540223
Com_1214_pos	D-alpha-Tocopherylquinone	¦Á-ÍÐ¿Éõ«	P	C29H50O3	446.37599	469.365643608149	1.01620194453125	[M+Na]+	10.543	0.587719745999243	2	C18	Lipids and lipid-like molecules	Ö¬ÖÊºÍÀàÖ¬·Ö×Ó	Prenol lipids	ÒìÎìÏ©´¼Ö¬	Diterpenoids	¶þÝÆÀà	"7559-04-8"	HMDB0034408	Lipids and lipid-like molecules	Prenol lipids	Diterpenoids	-	-	-	-	-	-	-	24205	CC(C)CCCC(C)CCCC(C)CCCC(C)(O)CCC1=C(C)C(=O)C(C)=C(C)C1=O	LTVDFSLWFKLJDQ-UHFFFAOYSA-N	218319737.65134022	720588211.7464519	26258105.173565835	115474889.86043538	206522668.48959136	180498530.70752805	277169711.0278146	27150915.72101336	330254937.6169394	81522174.09939559	145213627.61529928	203402531.4823964	98554724.49408525	89578161.91405685	69189308.22824807	296489586.5068556
Com_496_pos	N-acetylarginine	N-¦Á-ÒÒõ£»ù-L-¾«°±Ëá	P	C8H16N4O3	216.12224	239.110993804895	2.06454969643467	[M+Na]+	5.784	0.76908113538372	2	C18	Organic acids and derivatives	ÓÐ»úËá¼°ÆäÑÜÉúÎï	Carboxylic acids and derivatives	ôÈËá¼°ÆäÑÜÉúÎï	Amino acids, peptides, and analogues	°±»ùËá¡¢ëÄºÍÀàËÆÎï	"155-84-0"	HMDB0004620	Organic acids and derivatives	Carboxylic acids and derivatives	Amino acids, peptides, and analogues	-	C02562	-	-	-	-	-	67427	CC(=O)N[C@@H](CCCNC(N)=N)C(O)=O	SNEIUMQYRCDYCH-LURJTMIESA-N	4385120.981212484	2705236.420107687	1015024.4192343274	5639218.0939755	7392253.146188457	5070862.397136792	1778758.780107553	3291281.0544118695	8569525.364359906	3785365.2689774726	2760775.490243907	1600472.4159625957	20440300.703424774	8872511.258252243	17960804.81334875	2639051.4013952557
Com_112_pos	2-Phenylacetamide	2-±½»ùÒÒõ£°·	P	C8H9NO	135.06841	158.057790041088	1.33296222252589	[M+Na]+	1.310	0.5582610127099	2	C18	Benzenoids	±½Àà»¯ºÏÎï	Benzene and substituted derivatives	±½¼°ÆäÈ¡´úÑÜÉúÎï	Phenylacetamides	±½ÒÒõ£°·Àà	"103-81-1"	HMDB0010715	Benzenoids	Benzene and substituted derivatives	Phenylacetamides	2-Phenylacetamide; alpha-Phenylacetamide	C02505	map00643;map00360;map01120	-	-	-	-	7680	NC(=O)CC1=CC=CC=C1	LSBDFXRDZJMBSC-UHFFFAOYSA-N	253181.5514952456	425643.3976600301	763142.7680736892	184604.5389828707	407496.83712997264	445381.16927677573	589371.4377051403	722358.6486076018	569832.5856431982	527475.9671447527	443607.8912294252	1207385.9020030184	540513.2998970989	42755.32803237427	483968.20436115033	582276.3870108939
Com_741_pos	5-Hydroxymethylcytidine	5-ôÇ¼×»ù°ûÜÕ	P	C10H15N3O6	273.09609	296.085955141808	2.43555961561182	[M+Na]+	5.461	0.749648594964694	2	C18	Nucleosides, nucleotides, and analogues	ºËÜÕ¡¢ºËÜÕËáºÍÀàËÆÎï	Pyrimidine nucleosides	à×à¤ºËÜÕ	-	-	"19235-17-7"	-	-	-	-	-	-	-	-	-	-	-	14367004	C1=C(C(=NC(=O)N1C2C(C(C(O2)CO)O)O)N)CO	NFEXJLMYXXIWPI-JXOAFFINSA-N	1294808.3690056447	450168.66610575496	1114785.3158620524	606221.6844222288	834739.7824508077	2341864.1069243136	399579.17764993524	694397.4617349285	787402.5532390181	1207791.6934007534	822414.1888986179	665049.9728644162	338806.60391765554	598884.2345703254	668048.1826788884	789070.0058575409
Com_116_pos	D-Glucurono-6,3-lactone	D-ÆÏÌÑÌÇÈ©ËáÄÚõ¥	P	C6H8O6	176.03209	159.028893493565	0.58792442336411	[M+H-H2O]+	5.691	0.681371092862801	2	C18	Organoheterocyclic compounds	ÓÐ»úÔÓ»·»¯ºÏÎï	Furofurans	Ë«ËÄÇâß»à«Àà	Isosorbides	ÒìÉ½Àæ´¼	"32449-92-6"	HMDB0006355	Organoheterocyclic compounds	Furofurans	Isosorbides	D-Glucuronolactone; Glucurone; D-Glucurono-3,6-lactone; D-Glucurone	C02670	map00053;map01100	-	-	-	-	2724333	O[C@@H]1O[C@@H]2[C@@H](O)C(=O)O[C@@H]2[C@H]1O	OGLCQHRZUSEXNB-WHDMSYDLSA-N	210834.5516663155	45181.304745767215	465887.3121100424	1709578.4023658528	754177.9626067	652740.9833153423	796302.8842935668	43264.42346850643	943707.1894062668	492664.4315619305	832023.7074398221	853346.5237198824	435038.0460844229	2975110.222373494	809982.471585389	1876533.6904623553
Com_745_pos	5-Methoxyuridine	5-¼×Ñõ»ùÄòÜÕ	P	C10H14N2O7	274.0801	297.06974424139	1.62084511070981	[M+Na]+	1.377	0.637714420017971	2	C18	Nucleosides, nucleotides, and analogues	ºËÜÕ¡¢ºËÜÕËáºÍÀàËÆÎï	Pyrimidine nucleosides	à×à¤ºËÜÕ	-	-	"35542-01-9"	-	-	-	-	-	-	-	-	-	-	-	1265899	COC1=CN(C(=O)NC1=O)C2C(C(C(O2)CO)O)O	ZXIATBNUWJBBGT-JXOAFFINSA-N	37488976.223960534	13278268.322332371	17483834.693551928	5746454.745846187	8624114.688756365	56427915.79153612	6053988.628978142	24081076.088807337	8728945.712917343	25720683.40711402	25664749.40147237	405112.3198041674	7798008.919623303	7706773.29319671	8848276.740700243	7328279.50953484
Com_8_pos	Choline	µ¨¼î	P	C5H14NO	104.10754	104.107084556109	0.716145141826767	[M+H]+	9.378	0.998948461534165	2	C18	Organic nitrogen compounds	ÓÐ»úµª»¯ºÏÎï	Organonitrogen compounds	ÓÐ»úµª»¯ºÏÎï	Quaternary ammonium salts	¼¾ï§ÑÎ	"62-49-7"	HMDB0000097	Organic nitrogen compounds	Organonitrogen compounds	Quaternary ammonium salts	Choline; Bilineurine	C00114	map05231;map01100;map00564;map02010;map04976;map00270;map00260;map04725	-	-	-	-	305	C[N+](C)(C)CCO	OEYIOHPDSNJKLS-UHFFFAOYSA-N	374516484.370675	320542021.3801095	264076968.56131595	270066336.55275714	354370277.7888393	217672951.94181752	168696931.91319573	136594406.6206101	326448691.8479037	97315132.08257462	99855328.2474538	269114235.7006878	160919572.47356254	165204986.10894933	208716693.45472908	338237970.4712796
Com_654_pos	Glutarylcarnitine	Îì¶þõ£»ùÈâ¼î	P	C12H22NO6	276.14471	276.144468581174	1.00882314214735	[M+H]+	4.918	0.663372369077419	2	C18	Lipids and lipid-like molecules	Ö¬ÖÊºÍÀàÖ¬·Ö×Ó	Fatty Acyls	Ö¬·¾õ£Àà	Fatty acid esters	Ö¬·¾Ëáõ¥	"102636-82-8"	HMDB0013130	Lipids and lipid-like molecules	Fatty Acyls	Fatty acid esters	-	-	-	LMFA07070091	Fatty Acyls [FA]	Fatty esters [FA07]	Fatty acyl carnitines [FA0707]	53481699	C[N+](C)(C)C[C@@H](CC(O)=O)OC(=O)CCCC(O)=O	NXJAXUYOQLTISD-SECBINFHSA-O	399316.7760295974	167872.06072357946	114099.41062017057	292558.0362533141	185451.82694535886	875381.6917686157	41287.6006588888	232991.79314903248	695786.2553136443	187426.69578444763	478286.4021088953	506460.3841593861	381472.21152848453	1036698.3079789254	540668.634155127	567749.9130116686
Com_2421_pos	Octadecylamine	Ê®°Ë°·	P	C18H39N	269.30825	270.315637160002	0.323644010201982	[M+H]+	9.378	0.779412015766189	2	C18	Organic nitrogen compounds	ÓÐ»úµª»¯ºÏÎï	Organonitrogen compounds	ÓÐ»úµª»¯ºÏÎï	Amines	°·Àà	"124-30-1"	HMDB0029586	Organic nitrogen compounds	Organonitrogen compounds	Amines	-	-	-	-	-	-	-	15793	CCCCCCCCCCCCCCCCCCN	REYJJPSVUYRZGE-UHFFFAOYSA-N	15474690.008021506	19322605.52459281	29265086.33438978	11793652.501276132	47864653.319993675	14381767.920618793	29389954.99000198	22291763.724833403	24619457.52861484	13822829.005659781	22068282.794320974	12835303.70062372	19820894.56914707	17750627.030728664	28477706.013338197	22357478.826382466
Com_2567_pos	2-Octenoylcarnitine	2-ÐÁÏ©õ£Èâ¼î	P	C15H27NO4	285.19401	286.201233910229	0.266800031918855	[M+H]+	5.846	0.614371779503099	2	C18	Lipids and lipid-like molecules	Ö¬ÖÊºÍÀàÖ¬·Ö×Ó	Fatty Acyls	Ö¬·¾õ£Àà	Fatty acid esters	Ö¬·¾Ëáõ¥	"-"	HMDB0013324	Lipids and lipid-like molecules	Fatty Acyls	Fatty acid esters	-	-	-	LMFA07070035	Fatty Acyls [FA]	Fatty esters [FA07]	Fatty acyl carnitines [FA0707]	70679121	CCCCC\C=C\C(=O)O[C@@H](CC([O-])=O)C[N+](C)(C)C	LOSHAHDSFZXVCT-LXKVQUBZSA-N	4184606.728984353	1890297.4058022818	1443837.3641516864	5969008.152015578	1283669.665993385	4208915.00959862	1708665.0748497061	3367592.7602021014	1873812.5965950873	1571124.593122515	4316367.191956389	3934637.955000631	2523537.8826425136	8871641.884253204	2682887.8430975736	2600225.186348174
Com_1636_pos	Rimantadine	ÑÎËá×óÑõ·úÉ³ÐÇ	P	C12H21N	179.1674	180.174687128285	0.0718418361852024	[M+H]+	6.408	0.632383722222405	2	C18	Organic nitrogen compounds	ÓÐ»úµª»¯ºÏÎï	Organonitrogen compounds	ÓÐ»úµª»¯ºÏÎï	Amines	°·Àà	"13392-28-4"	HMDB0014621	Organic nitrogen compounds	Organonitrogen compounds	Amines	-	C07236	-	-	-	-	-	5071	CC(N)C12CC3CC(CC(C3)C1)C2	UBCHPRBFMUDMNC-UHFFFAOYSA-N	2078315.4574719483	1896378.8319698721	3142667.885678318	538032.8193020562	1097439.6563059068	2835035.8309322447	1512165.9468944494	1538396.4711987393	1577607.6673990674	1759824.6971628005	3613053.315261107	782042.2238363168	3381356.9136649487	805146.8968896364	4188461.8058732203	880749.9975058583
Com_3796_pos	LysoPC(15:0/0:0)	ÈÜÑªÁ×Ö¬õ£µ¨¼î(15:0/0:0)	P	C23H48NO7P	481.31684	482.324493805704	0.73507858977149	[M+H]+	9.347	0.819735854480561	2	C18	Lipids and lipid-like molecules	Ö¬ÖÊºÍÀàÖ¬·Ö×Ó	Glycerophospholipids	¸ÊÓÍÁ×Ö¬	Glycerophosphocholines	¸ÊÓÍÁ×Ëáµ¨¼î	"-"	HMDB0010381	Lipids and lipid-like molecules	Glycerophospholipids	Glycerophosphocholines	1-Acyl-sn-glycero-3-phosphocholine; 1-Acyl-sn-glycerol-3-phosphocholine; alpha-Acylglycerophosphocholine; 2-Lysolecithin; 2-Lysophosphatidylcholine; 1-Acylglycerophosphocholine	C04230	-	LMGP01050016	Glycerophospholipids [GP]	Glycerophosphocholines [GP01]	Monoacylglycerophosphocholines [GP0105]	24779458	[H][C@@](O)(COC(=O)CCCCCCCCCCCCCC)COP([O-])(=O)OCC[N+](C)(C)C	RJZVWDTYEWCUAR-JOCHJYFZSA-N	85114653.39372833	94399265.21597095	142291923.65911874	188630205.37042597	165308335.87507784	75081408.23091464	70313052.55235791	121981718.19536181	176538693.64845031	81502690.18584277	102874283.42605126	73508290.81951566	115143093.48648886	144747604.5059767	141842829.83673042	122596962.40128417
Com_4191_pos	PC(16:0/18:1(9Z))	Á×Ö¬õ£µ¨¼î(16:0/18:1(9Z))	P	C42H82NO8P	759.57781	760.585535859796	0.56065328711495	[M+H]+	10.890	0.643513515672132	2	C18	Lipids and lipid-like molecules	Ö¬ÖÊºÍÀàÖ¬·Ö×Ó	Glycerophospholipids	¸ÊÓÍÁ×Ö¬	Glycerophosphocholines	¸ÊÓÍÁ×Ëáµ¨¼î	"26853-31-6"	HMDB0007972	Lipids and lipid-like molecules	Glycerophospholipids	Glycerophosphocholines	-	-	-	LMGP01010005	Glycerophospholipids [GP]	Glycerophosphocholines [GP01]	Diacylglycerophosphocholines [GP0101]	5497103	[H][C@@](COC(=O)CCCCCCCCCCCCCCC)(COP([O-])(=O)OCC[N+](C)(C)C)OC(=O)CCCCCCC\C=C/CCCCCCCC	WTJKGGKOPKCXLL-VYOBOKEXSA-N	2681400401.15102	408114870.82635486	2891220368.748207	1066855209.8974783	1701166663.7847533	1894491670.3877637	4533610828.074683	5187130192.085434	4388166713.848545	4018786610.4300647	3572347581.172581	7440684434.871523	3735068286.386866	3539187342.588956	3389795122.2546363	4402370464.141692
Com_3884_pos	LysoPC(18:4(6Z,9Z,12Z,15Z)/0:0)	ÈÜÑªÁ×Ö¬õ£µ¨¼î (18:4 (6Z,9Z,12Z,15Z)/0:0)	P	C26H46NO7P	515.30119	516.308645840574	0.302426186787583	[M+H]+	8.429	0.574095608213561	2	C18	Lipids and lipid-like molecules	Ö¬ÖÊºÍÀàÖ¬·Ö×Ó	Glycerophospholipids	¸ÊÓÍÁ×Ö¬	Glycerophosphocholines	¸ÊÓÍÁ×Ëáµ¨¼î	"-"	HMDB0010389	Lipids and lipid-like molecules	Glycerophospholipids	Glycerophosphocholines	-	-	-	LMGP01050129	Glycerophospholipids [GP]	Glycerophosphocholines [GP01]	Monoacylglycerophosphocholines [GP0105]	52924047	CC\C=C/C\C=C/C\C=C/C\C=C/CCCCC(=O)OC[C@](O)([H])COP([O-])(=O)OCC[N+](C)(C)C	RVSJNDKZLRQIIG-VDNIJTNNSA-N	1075113.927245603	573008.9915151255	637151.7697369093	1374440.7946217987	1281709.2972356027	1050531.4695062742	328489.1657522391	743342.9329846511	2376238.720451614	1964133.101756481	1233138.9374104314	147276.6769804984	1086971.4399151516	1760629.8326923833	1472081.8581241162	1991419.155030071
Com_3524_pos	(8Z)-10-Hydroxyhexadecenoylcarnitine	(8Z)-10-ôÇ»ùÊ®ÁùÏ©õ£Èâ¼î	P	C23H43NO5	413.31412	414.321484135012	0.155172564625456	[M+H]+	7.587	0.660578040478595	2	C18	Lipids and lipid-like molecules	Ö¬ÖÊºÍÀàÖ¬·Ö×Ó	Fatty Acyls	Ö¬·¾õ£Àà	Fatty acid esters	Ö¬·¾Ëáõ¥	"-"	HMDB0241480	Lipids and lipid-like molecules	Fatty Acyls	Fatty acid esters	-	-	-	-	-	-	-	-	CCCCCCC(O)C=CCCCCCCC(=O)OC(CC([O-])=O)C[N+](C)(C)C	RVVQPRSGYMIEEO-UHFFFAOYSA-N	36081667.89172411	28494845.373267148	13530559.693049842	307169534.56967837	23617156.459858064	36628161.511400156	11623436.046457635	36460684.80248009	20561432.00281946	25327890.313998345	53692839.592452474	85221689.32395668	27807326.304952625	174217298.73887116	25686897.18515736	39003678.39633742
Com_3958_pos	LysoPC(22:5(4Z,7Z,10Z,13Z,16Z)/0:0)	ÈÜÑªÁ×Ö¬õ£µ¨¼î(22:5(4Z,7Z,10Z,13Z,16Z)/0:0)	P	C30H52NO7P	569.34814	570.355841211497	0.704685707725767	[M+H]+	9.594	0.754057524938146	2	C18	Lipids and lipid-like molecules	Ö¬ÖÊºÍÀàÖ¬·Ö×Ó	Glycerophospholipids	¸ÊÓÍÁ×Ö¬	Glycerophosphocholines	¸ÊÓÍÁ×Ëáµ¨¼î	"-"	HMDB0010402	Lipids and lipid-like molecules	Glycerophospholipids	Glycerophosphocholines	1-Acyl-sn-glycero-3-phosphocholine; 1-Acyl-sn-glycerol-3-phosphocholine; alpha-Acylglycerophosphocholine; 2-Lysolecithin; 2-Lysophosphatidylcholine; 1-Acylglycerophosphocholine	C04230	-	LMGP01050142	Glycerophospholipids [GP]	Glycerophosphocholines [GP01]	Monoacylglycerophosphocholines [GP0105]	53480473	CCCCC\C=C/C\C=C/C\C=C/C\C=C/C\C=C/CCC(=O)OC[C@](O)([H])COP([O-])(=O)OCC[N+](C)(C)C	YBUXFQUGNPBZPS-YNBHEIDWSA-N	67100740.580817774	81722886.74925998	49305484.95165775	66605710.24133684	78285250.55499597	92926536.5889088	37457850.43050852	48170373.092147924	251493861.95487022	88182910.95791656	88775265.83433451	102302810.67130741	90988802.4448334	125944866.66579832	158178128.7166092	112882682.15356046
Com_3980_pos	LysoPC(22:5(7Z,10Z,13Z,16Z,19Z)/0:0)	ÈÜÑªÁ×Ö¬õ£µ¨¼î(22:5(7Z,10Z,13Z,16Z,19Z)/0:0)	P	C30H52NO7P	569.34814	592.337993966006	1.14862236308409	[M+Na]+	9.379	0.70960656590756	2	C18	Lipids and lipid-like molecules	Ö¬ÖÊºÍÀàÖ¬·Ö×Ó	Glycerophospholipids	¸ÊÓÍÁ×Ö¬	Glycerophosphocholines	¸ÊÓÍÁ×Ëáµ¨¼î	"-"	HMDB0010403	Lipids and lipid-like molecules	Glycerophospholipids	Glycerophosphocholines	1-Acyl-sn-glycero-3-phosphocholine; 1-Acyl-sn-glycerol-3-phosphocholine; alpha-Acylglycerophosphocholine; 2-Lysolecithin; 2-Lysophosphatidylcholine; 1-Acylglycerophosphocholine	C04230	-	LMGP01050143	Glycerophospholipids [GP]	Glycerophosphocholines [GP01]	Monoacylglycerophosphocholines [GP0105]	53480475	CC\C=C/C\C=C/C\C=C/C\C=C/C\C=C/CCCCCC(=O)OC[C@](O)([H])COP([O-])(=O)OCC[N+](C)(C)C	BIEOSECQPGGZMF-NAIWXXGBSA-N	25946982.305471424	44778958.92262736	26400712.643086687	29605435.024010427	37367427.7911531	30491282.98798879	29532984.625988983	12301090.46025539	76472639.7273571	30369286.702048413	36534948.81220089	22128992.782257844	23936129.783405453	60084264.27838423	26306315.815016806	62028365.19002356
Com_3859_pos	9-Methyltricosanoylcarnitine	9-¼×»ù¶þÊ®Èýõ£Èâ¼î	P	C31H61NO4	511.46006	512.46804411927	1.33758102241002	[M+H]+	11.254	0.703010955681722	2	C18	Lipids and lipid-like molecules	Ö¬ÖÊºÍÀàÖ¬·Ö×Ó	Fatty Acyls	Ö¬·¾õ£Àà	Fatty acid esters	Ö¬·¾Ëáõ¥	"-"	HMDB0240974	Lipids and lipid-like molecules	Fatty Acyls	Fatty acid esters	-	-	-	-	-	-	-	-	CCCCCCCCCCCCCCC(C)CCCCCCCC(=O)OC(CC([O-])=O)C[N+](C)(C)C	SIBYLGADJMQWFC-UHFFFAOYSA-N	44843.902055180355	998655.0633471607	393762.7826968709	6278885.373898454	1370287.3346717898	593982.2103283036	3529089.395910594	2830184.2688059607	6445888.578031478	241924700.70362878	3098659.634190549	4656732.570570158	4876001.41560047	5823453.34192596	3655834.1370048313	4535536.223068239
Com_4754_pos	PC(20:4(5Z,8Z,11Z,14Z)/20:4(8Z,11Z,14Z,17Z))	Á×Ö¬õ£µ¨¼î(20:4(5Z,8Z,11Z,14Z)/20:4(8Z,11Z,14Z,17Z))	P	C48H80NO8P	829.56216	830.570143444515	0.823861728394109	[M+H]+	9.280	0.668824650098563	2	C18	Lipids and lipid-like molecules	Ö¬ÖÊºÍÀàÖ¬·Ö×Ó	Glycerophospholipids	¸ÊÓÍÁ×Ö¬	Glycerophosphocholines	¸ÊÓÍÁ×Ëáµ¨¼î	"-"	HMDB0008444	Lipids and lipid-like molecules	Glycerophospholipids	Glycerophosphocholines	Phosphatidylcholine; Lecithin; Phosphatidyl-N-trimethylethanolamine; 1,2-Diacyl-sn-glycero-3-phosphocholine; Choline phosphatide; 3-sn-Phosphatidylcholine	C00157	-	-	-	-	-	53479037	CCCCC\C=C/C\C=C/C\C=C/C\C=C/CCCC(=O)OC[C@]([H])(COP([O-])(=O)OCC[N+](C)(C)C)OC(=O)CCCCCC\C=C/C\C=C/C\C=C/C\C=C/CC	LFGIFMIQLQXSGT-ZECZWZEJSA-N	37936908.7032744	126954686.77138075	60299157.60984013	82201205.24894272	151327531.96308005	205275742.7457068	44804295.62778677	56174038.18560324	134791350.71422756	121111352.97630173	62797933.624573745	252486839.94721496	83829334.23692033	96877209.44988726	65097631.04090198	491853.5871843127
Com_3410_pos	(6Z,10Z,14Z)-Hexadeca-6,10,14-trienoylcarnitine	(6Z,10Z,14Z)-Ê®ÁùÍé-6,10,14-ÈýÏ©õ£Èâ¼î	P	C23H39NO4	393.28791	394.295052919117	0.399404301581009	[M+H]+	7.451	0.607060137092076	2	C18	Lipids and lipid-like molecules	Ö¬ÖÊºÍÀàÖ¬·Ö×Ó	Fatty Acyls	Ö¬·¾õ£Àà	Fatty acid esters	Ö¬·¾Ëáõ¥	"-"	HMDB0241499	Lipids and lipid-like molecules	Fatty Acyls	Fatty acid esters	-	-	-	-	-	-	-	-	CC=CCCC=CCCC=CCCCCC(=O)OC(CC([O-])=O)C[N+](C)(C)C	ZHQJBIQDKNBFDS-UHFFFAOYSA-N	4499527.867358058	1917258.9937364166	2874388.9810494073	17730678.992077403	5807408.55919819	1553143.8195436883	871863.009285841	2875026.576643298	4657933.478268067	1150376.5046848243	3303057.7924568877	5879840.837679814	2597621.103411724	14731203.068299092	2255387.685404162	1778463.921851653
Com_3370_pos	10-Methyltetradecanoylcarnitine	10-¼×»ùÊ®ËÄõ£Èâ¼î	P	C22H43NO4	385.31921	386.326713169255	0.527275177976174	[M+H]+	8.299	0.710558992362656	2	C18	Lipids and lipid-like molecules	Ö¬ÖÊºÍÀàÖ¬·Ö×Ó	Fatty Acyls	Ö¬·¾õ£Àà	Fatty acid esters	Ö¬·¾Ëáõ¥	"-"	HMDB0240834	Lipids and lipid-like molecules	Fatty Acyls	Fatty acid esters	-	-	-	-	-	-	-	-	CCCCC(C)CCCCCCCCC(=O)OC(CC([O-])=O)C[N+](C)(C)C	GWAHQSMRZNEIRX-UHFFFAOYSA-N	6676591.266365093	19148003.300474294	9986704.77181422	40330815.92695601	21818536.08725871	10732911.285524968	3171707.4259984544	16472619.88271833	18547465.520102575	5865394.488878115	20687401.21797574	7674033.369693802	15698476.044663638	22912333.98894812	22713480.456663933	7539498.987009613
Com_4899_pos	PC(20:4(8Z,11Z,14Z,17Z)/22:5(4Z,7Z,10Z,13Z,16Z))	Á×Ö¬õ£µ¨¼î(20:4(8Z,11Z,14Z,17Z)/22:5(4Z,7Z,10Z,13Z,16Z))	P	C50H82NO8P	855.57781	878.567417171741	0.475902642936718	[M+Na]+	10.648	0.504203784540313	2	C18	Lipids and lipid-like molecules	Ö¬ÖÊºÍÀàÖ¬·Ö×Ó	Glycerophospholipids	¸ÊÓÍÁ×Ö¬	Glycerophosphocholines	¸ÊÓÍÁ×Ëáµ¨¼î	"-"	HMDB0008483	Lipids and lipid-like molecules	Glycerophospholipids	Glycerophosphocholines	-	-	-	-	-	-	-	53479105	CCCCC\C=C/C\C=C/C\C=C/C\C=C/C\C=C/CCC(=O)O[C@]([H])(COC(=O)CCCCCC\C=C/C\C=C/C\C=C/C\C=C/CC)COP([O-])(=O)OCC[N+](C)(C)C	WHPDTIAYAPHTCM-MEYLAXBDSA-N	3171280.4825770985	7299685.24264585	5239621.186636444	6577027.932074686	6999103.82729448	10078136.687227229	243531622.72907627	289996.0382644014	1800936.4172822577	1125171.4481115532	6732280.4302174505	20993108.54636953	6024529.2724476205	7492487.286929657	3950573.05688567	246585012.615477
Com_2482_pos	4-Hydroxyhexanoycarnitine	4-ôÇ»ù¼ºõ£Èâ¼î	P	C13H25NO5	275.17327	276.18092877537	1.30381621001546	[M+H]+	5.245	0.715042951148785	2	C18	Lipids and lipid-like molecules	Ö¬ÖÊºÍÀàÖ¬·Ö×Ó	Fatty Acyls	Ö¬·¾õ£Àà	Fatty acid esters	Ö¬·¾Ëáõ¥	"-"	HMDB0241665	Lipids and lipid-like molecules	Fatty Acyls	Fatty acid esters	-	-	-	-	-	-	-	-	CCC(O)CCC(=O)OC(CC([O-])=O)C[N+](C)(C)C	JAXWMXMFLOWKCW-UHFFFAOYSA-N	19700461.738850098	9627895.948252914	7124429.148441662	87545563.55628057	10924993.174617438	40556958.819328904	3888672.5101666255	17149295.516175475	17845442.171833966	11769592.700785844	34403899.04209396	26553369.821774896	21559549.37202261	80865959.14633386	15255953.65440746	22977240.99933018
Com_3534_pos	10-MethylHexadecanoylcarnitine	10-¼×»ùÊ®Áùõ£Èâ¼î	P	C24H47NO4	413.35051	414.357998735533	0.456599250392749	[M+H]+	9.077	0.858165113346204	2	C18	Lipids and lipid-like molecules	Ö¬ÖÊºÍÀàÖ¬·Ö×Ó	Fatty Acyls	Ö¬·¾õ£Àà	Fatty acid esters	Ö¬·¾Ëáõ¥	"-"	HMDB0240857	Lipids and lipid-like molecules	Fatty Acyls	Fatty acid esters	-	-	-	-	-	-	-	-	CCCCCCC(C)CCCCCCCCC(=O)OC(CC([O-])=O)C[N+](C)(C)C	PJPFOKKABVRBSC-UHFFFAOYSA-N	14139392.8930615	49736320.440184996	19201275.48013642	61215407.41505259	42438715.76628793	22188452.74195041	11358627.145805636	29774997.2852245	36333600.6462641	15253790.356136786	40572056.85208697	14486868.52553691	30550012.572590403	35471560.71756508	44733489.33059305	16775763.700923886
Com_4204_pos	PC(20:3(5Z,8Z,11Z)/P-16:0)	Á×Ö¬õ£µ¨¼î(20:3(5Z,8Z,11Z)/P-16:0)	P	C44H82NO7P	767.58289	768.590402945091	0.277422925611778	[M+H]+	9.274	0.589136295767731	2	C18	Lipids and lipid-like molecules	Ö¬ÖÊºÍÀàÖ¬·Ö×Ó	Glycerophospholipids	¸ÊÓÍÁ×Ö¬	Glycerophosphocholines	¸ÊÓÍÁ×Ëáµ¨¼î	"-"	HMDB0008390	Lipids and lipid-like molecules	Glycerophospholipids	Glycerophosphocholines	-	-	-	-	-	-	-	53479001	CCCCCCCCCCCCCC\C=C/OC(COC(=O)CCC\C=C/C\C=C/C\C=C/CCCCCCCC)COP([O-])(=O)OCC[N+](C)(C)C	CMAADAYMDIZIOR-YDGSBDHOSA-N	47630072.13736428	23979375.000713766	112440902.6844707	145215274.21045607	75061299.54603133	79967727.62794888	142115269.70673886	112353833.57215273	205980215.23317677	117935131.37071052	146747377.90240484	191115484.47362834	133055412.78045827	116596418.09782422	112551742.44745107	113973349.02081878
Com_4219_pos	PC(18:3(6Z,9Z,12Z)/16:0)	Á×Ö¬õ£µ¨¼î(18:3(6Z,9Z,12Z)/16:0)	P	C42H78NO8P	755.54651	778.536646293652	1.23922702255513	[M+Na]+	10.645	0.548878539700791	2	C18	Lipids and lipid-like molecules	Ö¬ÖÊºÍÀàÖ¬·Ö×Ó	Glycerophospholipids	¸ÊÓÍÁ×Ö¬	Glycerophosphocholines	¸ÊÓÍÁ×Ëáµ¨¼î	"-"	HMDB0008166	Lipids and lipid-like molecules	Glycerophospholipids	Glycerophosphocholines	-	-	-	LMGP01011646	Glycerophospholipids [GP]	Glycerophosphocholines [GP01]	Diacylglycerophosphocholines [GP0101]	52922771	CCCCCCCCCCCCCCCC(=O)O[C@]([H])(COC(=O)CCCC\C=C/C\C=C/C\C=C/CCCCC)COP([O-])(=O)OCC[N+](C)(C)C	MXPOYZQNXGPEDV-REAAISNBSA-N	50553892.32480194	112180817.33234549	196063971.9272893	454279120.2379024	228255315.4050463	119117665.167236	31361798.17643866	57150584.18179039	105239630.00391069	73962533.77452376	136117831.75086933	237831449.16962883	158664494.10048455	200118125.18593436	134674928.14810017	1250469.4654297847
Com_3748_pos	9-(3,4-Dimethyl-5-pentylfuran-2-yl)nonanoylcarnitine	9-(3,4-¶þ¼×»ù-5-Îì»ùß»à«-2-»ù)ÈÉõ£»ùÈâ¼î	P	C27H47NO5	465.34542	466.353129791612	0.88061812666919	[M+H]+	8.163	0.526682255957692	2	C18	Lipids and lipid-like molecules	Ö¬ÖÊºÍÀàÖ¬·Ö×Ó	Fatty Acyls	Ö¬·¾õ£Àà	Fatty acid esters	Ö¬·¾Ëáõ¥	"-"	HMDB0241803	Lipids and lipid-like molecules	Fatty Acyls	Fatty acid esters	-	-	-	-	-	-	-	-	CCCCCC1=C(C)C(C)=C(CCCCCCCCC(=O)OC(CC([O-])=O)C[N+](C)(C)C)O1	HGMOYXUZWHDRLG-UHFFFAOYSA-N	3179234.674520333	3248354.8585809907	938891.270942133	43694931.13921783	2168898.21737336	6491395.2856986085	1704105.7320186694	4293061.299384417	2537758.175581048	6946573.934345465	6838809.798272972	9451843.698713548	5217481.94105926	32139053.905536722	4317665.818062345	7786926.52957799
Com_3772_pos	Docosa-4,7,10,13,16-pentaenoyl carnitine	-	P	C29H47NO4	473.35051	474.358411405749	1.27052942020352	[M+H]+	8.575	0.56717346617428	2	C18	Lipids and lipid-like molecules	Ö¬ÖÊºÍÀàÖ¬·Ö×Ó	Fatty Acyls	Ö¬·¾õ£Àà	Fatty acid esters	Ö¬·¾Ëáõ¥	"-"	HMDB0006321	Lipids and lipid-like molecules	Fatty Acyls	Fatty acid esters	-	-	-	LMFA07070061	Fatty Acyls [FA]	Fatty esters [FA07]	Fatty acyl carnitines [FA0707]	53477825	CCCCC\C=C\C\C=C\C\C=C\C\C=C\C\C=C\CCC(=O)OC(CC([O-])=O)C[N+](C)(C)C	KRXOUZZWQXTUIB-IDERWEGCSA-N	544703.5185923529	909414.8097086538	968482.4577955876	7691111.911753401	4821120.257762501	1211030.6836885836	474476.66698501253	445170.8955537394	3517959.6408746657	1532515.9819958815	3113164.755625393	3187950.9015812417	1690042.8299538584	7432225.4705052795	2077699.5713141111	289357.44250569906
Com_3651_pos	(9Z,12Z)-6-Hydroxyoctadeca-9,12-dienoylcarnitine	(9Z,12Z)-6-ôÇ»ùÊ®°ËÍé-9,12-¶þõ£»ùÈâ¼î	P	C25H45NO5	439.32977	440.337242496442	0.392635450174729	[M+H]+	7.843	0.658343065798759	2	C18	Lipids and lipid-like molecules	Ö¬ÖÊºÍÀàÖ¬·Ö×Ó	Fatty Acyls	Ö¬·¾õ£Àà	Fatty acid esters	Ö¬·¾Ëáõ¥	"-"	HMDB0241543	Lipids and lipid-like molecules	Fatty Acyls	Fatty acid esters	-	-	-	-	-	-	-	-	CCCCCC=CCC=CCCC(O)CCCCC(=O)OC(CC([O-])=O)C[N+](C)(C)C	CLELUHOHSFDURZ-UHFFFAOYSA-N	22121444.87713613	26759456.452550072	22237603.105884355	150830315.6065088	25737511.7573579	23709437.65593752	10230294.099742396	24965704.068420954	21728046.609986525	27453619.119024567	42907798.65242938	47718609.68850452	18923788.9847542	182509087.48618793	20052107.713095598	21511861.093925975
Com_1698_pos	cis- and trans-L-Mercapto-p-menthan-3-one	Ë³-ºÍ·´-L-ÛÏ»ù-p-±¡ºÉÍé-3-Íª	P	C10H18OS	186.10784	187.115944231726	4.32132104694532	[M+H]+	5.707	0.515409947689858	2	C18	Lipids and lipid-like molecules	Ö¬ÖÊºÍÀàÖ¬·Ö×Ó	Prenol lipids	ÒìÎìÏ©´¼Ö¬	Monoterpenoids	µ¥ÝÆÀà	"29725-66-4"	HMDB0032205	Lipids and lipid-like molecules	Prenol lipids	Monoterpenoids	-	-	-	-	-	-	-	23341028	CC(C)C1CCC(C)(S)CC1=O	LCFWUUYRTYROGC-UHFFFAOYSA-N	6500503.249682536	5620937.106647237	2844093.0401784936	7188218.809052383	2154644.5421268353	4525869.274288971	13454705.107590184	10326641.683943281	4648913.738624774	6826416.151082637	3891440.065102381	2220913.224353986	15664582.497902451	4603137.408057454	11935846.742064176	2797686.520546833
Com_3551_pos	10-Hydroxyhexadecanoylcarnitine	10-ôÇ»ùÊ®Áùõ£Èâ¼î	P	C23H45NO5	415.32977	416.337108102056	0.091739284689002	[M+H]+	8.084	0.701102836443984	2	C18	Lipids and lipid-like molecules	Ö¬ÖÊºÍÀàÖ¬·Ö×Ó	Fatty Acyls	Ö¬·¾õ£Àà	Fatty acid esters	Ö¬·¾Ëáõ¥	"-"	HMDB0241464	Lipids and lipid-like molecules	Fatty Acyls	Fatty acid esters	-	-	-	-	-	-	-	-	CCCCCCC(O)CCCCCCCCC(=O)OC(CC([O-])=O)C[N+](C)(C)C	YXWVPGXOTOINJT-UHFFFAOYSA-N	149274875.8014953	138052639.99622965	31458464.79525446	1171144912.257902	69382054.47488967	292541051.3693832	66324438.22216883	254097093.13722402	59519983.393236965	151437712.11648095	218087989.18600756	203183733.03308544	139291491.66049737	424480803.979632	113998387.51254529	351468846.3761376
Com_3188_pos	6-Hydroxydodecanoylcarnitine	6-ôÇ»ùÊ®¶þÍéõ£Èâ¼î	P	C19H37NO5	359.26717	360.274281712562	0.524087514016491	[M+H]+	6.675	0.721144038803783	2	C18	Lipids and lipid-like molecules	Ö¬ÖÊºÍÀàÖ¬·Ö×Ó	Fatty Acyls	Ö¬·¾õ£Àà	Fatty acid esters	Ö¬·¾Ëáõ¥	"-"	HMDB0241301	Lipids and lipid-like molecules	Fatty Acyls	Fatty acid esters	-	-	-	-	-	-	-	-	CCCCCCC(O)CCCCC(=O)OC(CC([O-])=O)C[N+](C)(C)C	HSSKJUUTLJONMC-UHFFFAOYSA-N	40607149.24436956	16739475.278588355	6607755.846841878	83697327.98302962	11378723.091414215	35028763.77838902	5469306.882429913	28098692.52877005	9428456.08476218	14186081.581901228	27375036.77508144	49155837.69836123	15157679.181877937	91319412.26375444	12037172.704873903	33320976.21136878
Com_3695_pos	LysoPE(0:0/16:1(9Z))	ÈÜÑªÁ×Ö¬õ£ÒÒ´¼°·(0:0/16:1(9Z))	P	C21H42NO7P	451.26989	452.2775176121	0.725978194480892	[M+H]+	8.959	0.533650890255059	2	C18	Lipids and lipid-like molecules	Ö¬ÖÊºÍÀàÖ¬·Ö×Ó	Glycerophospholipids	¸ÊÓÍÁ×Ö¬	Glycerophosphoethanolamines	¸ÊÓÍÁ×ËáÒÒ´¼°·Àà	"-"	HMDB0011474	Lipids and lipid-like molecules	Glycerophospholipids	Glycerophosphoethanolamines	-	-	-	LMGP02050037	Glycerophospholipids [GP]	Glycerophosphoethanolamines [GP02]	Monoacylglycerophosphoethanolamines [GP0205]	53480923	[H][C@@](CO)(COP(O)(=O)OCCN)OC(=O)CCCCCCC\C=C/CCCCCC	MAFRHGZTIOAXEL-WHXUGTBJSA-N	48816796.465652294	57300384.05406006	48954435.91213437	108698564.35840878	142438453.5289121	125760263.3918667	69185745.79336387	81246629.1368079	110123480.47699681	70354644.72967415	116994361.08014332	59860356.52394856	110765124.94195604	98901775.07390814	99753794.36352815	107347520.23282771
Com_2225_pos	(R)-3-hydroxybutyrylcarnitine	(R)-3-ôÇ»ù¶¡õ£Èâ¼î	P	C11H21NO5	247.14197	248.149510576371	0.973433897118827	[M+H]+	2.394	0.765935774428655	2	C18	Lipids and lipid-like molecules	Ö¬ÖÊºÍÀàÖ¬·Ö×Ó	Fatty Acyls	Ö¬·¾õ£Àà	Fatty acid esters	Ö¬·¾Ëáõ¥	"-"	HMDB0062735	Lipids and lipid-like molecules	Fatty Acyls	Fatty acid esters	-	-	-	-	-	-	-	90659885	[H]C(C)(O)CC(=O)O[C@]([H])(CC([O-])=O)C[N+](C)(C)C	UEFRDQSMQXDWTO-YGPZHTELSA-N	436728157.35288334	115938443.61140995	53336467.19410575	590605373.0928966	108120340.59944221	259192462.839511	43380171.77083183	175248533.0111078	244732500.71115634	123544730.87949707	332263477.4512534	136640138.97494978	202971605.11847293	357282801.70829713	123356491.51010253	200652153.5286464
Com_2721_pos	6-Hydroxyoctanoylcarnitine	6-ôÇ»ùÐÁõ£Èâ¼î	P	C15H29NO5	303.20457	304.211911065242	0.135437411263852	[M+H]+	5.707	0.710974237615593	2	C18	Lipids and lipid-like molecules	Ö¬ÖÊºÍÀàÖ¬·Ö×Ó	Fatty Acyls	Ö¬·¾õ£Àà	Fatty acid esters	Ö¬·¾Ëáõ¥	"-"	HMDB0241741	Lipids and lipid-like molecules	Fatty Acyls	Fatty acid esters	-	-	-	-	-	-	-	-	CCC(O)CCCCC(=O)OC(CC([O-])=O)C[N+](C)(C)C	MNBHSIWWHUIFNM-UHFFFAOYSA-N	17308638.5632302	6026615.455727783	2816613.8870494077	67641574.9421111	7607865.512015127	28894457.398984566	2432338.2535330206	14434648.880327217	9272628.081274837	8411969.693174781	24907025.90228235	19474082.242881645	8889710.386583244	77387805.25019482	8503436.784108186	23844152.363222573
Com_4429_pos	PC(18:1(11Z)/20:5(5Z,8Z,11Z,14Z,17Z))	Á×Ö¬õ£µ¨¼î(18:1(11Z)/20:5(5Z,8Z,11Z,14Z,17Z))	P	C46H80NO8P	805.56216	806.569839173473	0.470694245361511	[M+H]+	11.326	0.681219750989453	2	C18	Lipids and lipid-like molecules	Ö¬ÖÊºÍÀàÖ¬·Ö×Ó	Glycerophospholipids	¸ÊÓÍÁ×Ö¬	Glycerophosphocholines	¸ÊÓÍÁ×Ëáµ¨¼î	"-"	HMDB0008083	Lipids and lipid-like molecules	Glycerophospholipids	Glycerophosphocholines	-	-	-	LMGP01010844	Glycerophospholipids [GP]	Glycerophosphocholines [GP01]	Diacylglycerophosphocholines [GP0101]	24778898	CCCCCC\C=C/CCCCCCCCCC(=O)OC[C@]([H])(COP([O-])(=O)OCC[N+](C)(C)C)OC(=O)CCC\C=C/C\C=C/C\C=C/C\C=C/C\C=C/CC	BLXFIBZJVTVAKI-BLPZMAMRSA-N	393431290.42773926	756687841.7621307	628586310.0253885	1070965070.9140414	966815195.4883834	3097615391.1128936	554623301.5285295	783913807.8751862	548495877.848216	1031151520.1856694	880785371.5072342	1397263385.9187112	1077803170.2643034	828132139.8886179	953103840.762864	116466500.9437741
Com_3170_pos	(9E)-7-Hydroxydodec-9-enoylcarnitine	(9E)-7-ôÇ»ùÊ®¶þËáõ£Èâ¼î	P	C19H35NO5	357.25152	358.258596162524	0.626554299973772	[M+H]+	6.408	0.644427464774972	2	C18	Lipids and lipid-like molecules	Ö¬ÖÊºÍÀàÖ¬·Ö×Ó	Fatty Acyls	Ö¬·¾õ£Àà	Fatty acid esters	Ö¬·¾Ëáõ¥	"-"	HMDB0241224	Lipids and lipid-like molecules	Fatty Acyls	Fatty acid esters	-	-	-	-	-	-	-	-	CCC=CCC(O)CCCCCC(=O)OC(CC([O-])=O)C[N+](C)(C)C	CPNSTMOHZLXGCX-UHFFFAOYSA-N	9436375.185200743	3305435.462557628	3102137.596161261	21140812.011771742	4003328.809934049	7317588.153825882	1678493.7179170146	6918178.386563725	3980182.4069851115	3867798.987620382	7348917.500169676	15695977.440278664	4717627.592162223	32306605.137773614	4597474.842006675	7367414.8622833975
Com_4859_pos	PC(22:5(7Z,10Z,13Z,16Z,19Z)/20:5(5Z,8Z,11Z,14Z,17Z))	Á×Ö¬õ£µ¨¼î(22:5(7Z,10Z,13Z,16Z,19Z)/20:5(5Z,8Z,11Z,14Z,17Z))	P	C50H80NO8P	853.56216	854.570097067062	0.746362821327788	[M+H]+	11.545	0.650130081132455	2	C18	Lipids and lipid-like molecules	Ö¬ÖÊºÍÀàÖ¬·Ö×Ó	Glycerophospholipids	¸ÊÓÍÁ×Ö¬	Glycerophosphocholines	¸ÊÓÍÁ×Ëáµ¨¼î	"-"	HMDB0008708	Lipids and lipid-like molecules	Glycerophospholipids	Glycerophosphocholines	-	-	-	-	-	-	-	53479379	CC\C=C/C\C=C/C\C=C/C\C=C/C\C=C/CCCCCC(=O)OC[C@]([H])(COP([O-])(=O)OCC[N+](C)(C)C)OC(=O)CCC\C=C/C\C=C/C\C=C/C\C=C/C\C=C/CC	DPRXXWQXDVQALC-MHXQHBEZSA-N	40618184.87705623	74747779.20401086	51047747.016344436	129505731.65194507	14548997.643155415	33080088.23717802	70181791.24421819	93644124.36612307	115157920.0512144	36005281.75970066	56449537.39325242	93395175.93667954	62472270.44093052	243254365.35871947	50045472.29552369	56309257.47085272
Com_4129_pos	PC(16:0/16:0)	Á×Ö¬õ£µ¨¼î(16:0/16:0)	P	C40H80NO8P	733.56216	756.55205304214	0.944762663214149	[M+Na]+	10.903	0.542654420599607	2	C18	Lipids and lipid-like molecules	Ö¬ÖÊºÍÀàÖ¬·Ö×Ó	Glycerophospholipids	¸ÊÓÍÁ×Ö¬	Glycerophosphocholines	¸ÊÓÍÁ×Ëáµ¨¼î	"63-89-8"	HMDB0000564	Lipids and lipid-like molecules	Glycerophospholipids	Glycerophosphocholines	Phosphatidylcholine; Lecithin; Phosphatidyl-N-trimethylethanolamine; 1,2-Diacyl-sn-glycero-3-phosphocholine; Choline phosphatide; 3-sn-Phosphatidylcholine	C00157	map00590;map04723;map05231;map01100;map00564;map00591;map00592;map01110	LMGP01010564	Glycerophospholipids [GP]	Glycerophosphocholines [GP01]	Diacylglycerophosphocholines [GP0101]	452110	[H][C@@](COC(=O)CCCCCCCCCCCCCCC)(COP([O-])(=O)OCC[N+](C)(C)C)OC(=O)CCCCCCCCCCCCCCC	KILNVBDSWZSGLL-KXQOOQHDSA-N	53773104.644842	25281927.997203592	60418370.088362806	26537679.831437908	39305643.9817344	44116324.022625394	46413308.094909616	42587252.95317805	51405080.566435024	60172412.66050715	51196128.69886849	67278245.0903639	54762083.88509239	54135959.82593986	49292933.855163455	39906372.09343075
Com_3948_pos	LysoPC(20:4(5Z,8Z,11Z,14Z)/0:0)	ÈÜÑªÁ×Ö¬õ£µ¨¼î(20:4(5Z,8Z,11Z,14Z)/0:0)	P	C28H50NO7P	543.33249	566.322104913799	0.763646214083513	[M+Na]+	9.346	0.704249882602647	2	C18	Lipids and lipid-like molecules	Ö¬ÖÊºÍÀàÖ¬·Ö×Ó	Glycerophospholipids	¸ÊÓÍÁ×Ö¬	Glycerophosphocholines	¸ÊÓÍÁ×Ëáµ¨¼î	"60701-99-7"	HMDB0010395	Lipids and lipid-like molecules	Glycerophospholipids	Glycerophosphocholines	1-Acyl-sn-glycero-3-phosphocholine; 1-Acyl-sn-glycerol-3-phosphocholine; alpha-Acylglycerophosphocholine; 2-Lysolecithin; 2-Lysophosphatidylcholine; 1-Acylglycerophosphocholine	C04230	-	LMGP01050048	Glycerophospholipids [GP]	Glycerophosphocholines [GP01]	Monoacylglycerophosphocholines [GP0105]	24779476	CCCCC\C=C/C\C=C/C\C=C/C\C=C/CCCC(=O)OC[C@@H](O)COP([O-])(=O)OCC[N+](C)(C)C	LAXQYRRMGGEGOH-JXRLJXCWSA-N	636780453.3407781	588183470.0752975	410115183.2200235	741464115.4029471	628841361.4409989	598130024.6948302	416356835.25193495	369015104.62009686	783639874.3890994	394758077.6321387	549787726.9724509	601475885.5912318	582240754.9153293	901536869.9969928	874633736.8558285	1080561133.4602396
Com_3917_pos	LysoPC(18:3(6Z,9Z,12Z)/0:0)	ÈÜÑªÁ×Ö¬õ£µ¨¼î(18:3(6Z,9Z,12Z)/0:0)	P	C26H48NO7P	517.31684	540.306367136469	0.632371582893169	[M+Na]+	8.929	0.647318910040168	2	C18	Lipids and lipid-like molecules	Ö¬ÖÊºÍÀàÖ¬·Ö×Ó	Glycerophospholipids	¸ÊÓÍÁ×Ö¬	Glycerophosphocholines	¸ÊÓÍÁ×Ëáµ¨¼î	"-"	HMDB0010387	Lipids and lipid-like molecules	Glycerophospholipids	Glycerophosphocholines	1-Acyl-sn-glycero-3-phosphocholine; 1-Acyl-sn-glycerol-3-phosphocholine; alpha-Acylglycerophosphocholine; 2-Lysolecithin; 2-Lysophosphatidylcholine; 1-Acylglycerophosphocholine	C04230	-	LMGP01050128	Glycerophospholipids [GP]	Glycerophosphocholines [GP01]	Monoacylglycerophosphocholines [GP0105]	52924045	CCCCC\C=C/C\C=C/C\C=C/CCCCC(=O)OC[C@](O)([H])COP([O-])(=O)OCC[N+](C)(C)C	MRTUWVDDQVMUCR-ACHCNROVSA-N	33807468.5961631	29566415.35301897	39808077.214862026	40563424.93587525	34555964.475116126	31347365.112639777	21330219.909446232	23602536.20264082	30368614.93129686	20402492.90336369	28020629.040446255	23372929.08369364	27779895.450685445	31186082.35744211	32785159.165683072	41329519.27804268
Com_3697_pos	(11Z,14Z)-Eicosadienoylcarnitine	(11Z,14Z)-¶þÊ®Ì¼¶þÏ©õ£¸¨Ã¸A	P	C27H49NO4	451.36616	452.37380890639	0.773000771705963	[M+H]+	9.152	0.673373180390334	2	C18	Lipids and lipid-like molecules	Ö¬ÖÊºÍÀàÖ¬·Ö×Ó	Fatty Acyls	Ö¬·¾õ£Àà	Fatty acid esters	Ö¬·¾Ëáõ¥	"-"	HMDB0240747	Lipids and lipid-like molecules	Fatty Acyls	Fatty acid esters	-	-	-	LMFA07070011	Fatty Acyls [FA]	Fatty esters [FA07]	Fatty acyl carnitines [FA0707]	71464509	[H]\C(CCCCC)=C(/[H])C\C([H])=C(\[H])CCCCCCCCCC(=O)OC(CC([O-])=O)C[N+](C)(C)C	OLZWDVKTOGTVLC-UTJQPWESSA-N	13447763.358922523	28988562.73600941	19872351.07961086	27437372.176477596	68847946.38149107	14463494.13527408	13088719.51669603	28866598.703682534	50806519.48954862	25608559.8082126	38911905.818143554	9809237.864247682	21361629.196608797	19867904.139877897	27817998.76766815	7088772.667595057
Com_3732_pos	(5Z,8Z,10E,12S,14Z)-12-Hydroxyicosa-5,8,10,14-tetraenoylcarnitine	(5Z,8Z,10E,12S,14Z)-12-ôÇ»ù¶þÊ®Ì¼ÎåÏ©õ£¸¨Ã¸A	P	C27H45NO5	463.32977	464.337313720876	0.526020324634912	[M+H]+	7.921	0.627597150138612	2	C18	Lipids and lipid-like molecules	Ö¬ÖÊºÍÀàÖ¬·Ö×Ó	Fatty Acyls	Ö¬·¾õ£Àà	Fatty acid esters	Ö¬·¾Ëáõ¥	"-"	HMDB0241591	Lipids and lipid-like molecules	Fatty Acyls	Fatty acid esters	-	-	-	-	-	-	-	-	CCCCCC=CCC(O)C=CC=CCC=CCCCC(=O)OC(CC([O-])=O)C[N+](C)(C)C	NOARSWRROUOLCM-UHFFFAOYSA-N	3625310.8797964184	1915028.7297910696	968808.7060008771	32735299.39437352	2805106.1884516887	7907169.854615858	1449403.947726643	3889514.1411832036	1825514.4977205668	3582169.673017889	3981730.0446824254	7092134.400994055	3049519.4868579106	30844375.718651153	2731489.5146580175	4974636.917844543
Com_3434_pos	(6Z)-Hexadecenoylcarnitine	(6Z)-Ê®ÁùÌ¼ÁùÏ©õ£Èâ¼î	P	C23H43NO4	397.31921	398.326572830795	0.158136816496629	[M+H]+	8.144	0.758107957295084	2	C18	Lipids and lipid-like molecules	Ö¬ÖÊºÍÀàÖ¬·Ö×Ó	Fatty Acyls	Ö¬·¾õ£Àà	Fatty acid esters	Ö¬·¾Ëáõ¥	"-"	HMDB0241470	Lipids and lipid-like molecules	Fatty Acyls	Fatty acid esters	-	-	-	-	-	-	-	-	CCCCCCCCCC=CCCCCC(=O)OC(CC([O-])=O)C[N+](C)(C)C	HWJRUMCYGWWTOD-UHFFFAOYSA-N	30338354.936017826	45639006.11343085	47087794.03322051	205882485.4248146	97239474.73406182	43865242.53921008	10685126.91589091	54722295.87312653	97635264.51361269	21098074.846840363	137837129.0503916	94443330.34704271	106416642.78989527	141868934.37657312	149079364.35846046	31880771.64858252
Com_3708_pos	(9Z)-Icos-9-enoylcarnitine	(9Z)-¶þÊ®Ì¼¾ÅÏ©õ£Èâ¼î	P	C27H51NO4	453.38181	454.389050827833	0.130512882789794	[M+H]+	9.601	0.595963060767885	2	C18	Lipids and lipid-like molecules	Ö¬ÖÊºÍÀàÖ¬·Ö×Ó	Fatty Acyls	Ö¬·¾õ£Àà	Fatty acid esters	Ö¬·¾Ëáõ¥	"-"	HMDB0241572	Lipids and lipid-like molecules	Fatty Acyls	Fatty acid esters	-	-	-	-	-	-	-	-	CCCCCCCCCCC=CCCCCCCCC(=O)OC(CC([O-])=O)C[N+](C)(C)C	JBEFEJXBJYXSLO-UHFFFAOYSA-N	26423339.62442038	64116768.1278297	25390408.22877657	85021853.81432503	130678813.36476244	53366142.73358543	33764486.07862891	46473611.447827585	114673932.30584347	60448527.24417856	72790925.96015799	14364886.500571711	27949381.045348473	48255960.14772908	38885029.825536266	17657578.191476077
Com_3663_pos	(12Z)-10-Hydroxyoctadecenoylcarnitine	(12Z)-10-ôÇ»ùÊ®°ËÌ¼Ï©õ£Èâ¼î	P	C25H47NO5	441.34542	442.352999313915	0.632869182215346	[M+H]+	8.311	0.675961695222999	2	C18	Lipids and lipid-like molecules	Ö¬ÖÊºÍÀàÖ¬·Ö×Ó	Fatty Acyls	Ö¬·¾õ£Àà	Fatty acid esters	Ö¬·¾Ëáõ¥	"-"	HMDB0241535	Lipids and lipid-like molecules	Fatty Acyls	Fatty acid esters	-	-	-	-	-	-	-	-	CCCCCC=CCC(O)CCCCCCCCC(=O)OC(CC([O-])=O)C[N+](C)(C)C	YJDCDSFTLGLFHU-UHFFFAOYSA-N	88371855.37719277	96687346.59033753	43208863.669044405	900353749.9622078	69502088.98628417	123165169.8942783	37794225.3632108	124477185.33090638	61687411.10299441	87790892.80230826	195742912.5047547	179250289.18995008	116869130.3325718	427945160.60952884	110216547.04714642	105752654.30210711
Com_3633_pos	8-{3-[(2Z,5Z)-Octa-2,5-dien-1-yl]oxiran-2-yl}octanoylcarnitine	8-{3-[(2Z,5Z)-ÐÁ-2,5-¶þÏ©-1-»ù]»·ÑõÒÒÍé-2-»ù}ÐÁõ£Èâ¼î	P	C25H43NO5	437.31412	438.321535845876	0.264903122716461	[M+H]+	7.555	0.611481110821671	2	C18	Lipids and lipid-like molecules	Ö¬ÖÊºÍÀàÖ¬·Ö×Ó	Fatty Acyls	Ö¬·¾õ£Àà	Fatty acid esters	Ö¬·¾Ëáõ¥	"-"	HMDB0241889	Lipids and lipid-like molecules	Fatty Acyls	Fatty acid esters	-	-	-	-	-	-	-	-	CCC=CCC=CCC1OC1CCCCCCCC(=O)OC(CC([O-])=O)C[N+](C)(C)C	NFDSDDXSXIEBKH-UHFFFAOYSA-N	3073384.3907551104	1511849.071354394	1878629.612044178	29025397.055672724	3406267.2640405186	2843183.3123559514	397650.3092638269	3488297.665147961	2641325.0472257007	1935499.257738967	3704223.5294724703	6876088.770066186	2669859.5207920433	24021324.593577396	1922366.7851740986	3579108.308257429
Com_4117_pos	PC(14:1(9Z)/20:2(11Z,14Z))	Á×Ö¬õ£µ¨¼î(14:1(9Z)/20:2(11Z,14Z))	P	C42H78NO8P	755.54651	756.553974012227	0.217077605118442	[M+H]+	10.634	0.688386603781385	2	C18	Lipids and lipid-like molecules	Ö¬ÖÊºÍÀàÖ¬·Ö×Ó	Glycerophospholipids	¸ÊÓÍÁ×Ö¬	Glycerophosphocholines	¸ÊÓÍÁ×Ëáµ¨¼î	"-"	HMDB0007913	Lipids and lipid-like molecules	Glycerophospholipids	Glycerophosphocholines	-	-	-	LMGP01011399	Glycerophospholipids [GP]	Glycerophosphocholines [GP01]	Diacylglycerophosphocholines [GP0101]	52922280	CCCCC\C=C/C\C=C/CCCCCCCCCC(=O)O[C@]([H])(COC(=O)CCCCCCC\C=C/CCCC)COP([O-])(=O)OCC[N+](C)(C)C	KBHCBANQRIOXLD-FRPVHTQQSA-N	152999423.6032862	184039676.09437966	396526718.0273011	373547334.65624183	363523457.63947296	320848055.9007163	164613898.17815635	153676831.13324156	298214227.91940016	255958362.63127378	276248853.8962487	491158588.12573475	316919756.9888976	744162051.8318499	277774532.5310445	105060643.71636154
Com_2274_pos	N-lactoyl-Tyrosine	N-Èéõ£ÀÒ°±Ëá	P	C12H15NO5	253.09502	254.102718796831	1.57568027615508	[M+H]+	5.394	0.570588289670068	2	C18	Organic acids and derivatives	ÓÐ»úËá¼°ÆäÑÜÉúÎï	Carboxylic acids and derivatives	ôÈËá¼°ÆäÑÜÉúÎï	Amino acids, peptides, and analogues	°±»ùËá¡¢ëÄºÍÀàËÆÎï	"-"	HMDB0062177	Organic acids and derivatives	Carboxylic acids and derivatives	Amino acids, peptides, and analogues	-	-	-	-	-	-	-	57329379	C[C@H](O)C(=O)N[C@@H](CC1=CC=C(O)C=C1)C(O)=O	XBOGARDIMVJTKF-XVKPBYJWSA-N	8122612.59049022	6016618.200654325	2490374.3539055414	10516335.983912094	17094898.263409186	10056638.320916604	4496810.9610159835	6318156.662053929	18500993.096883874	7098702.559734489	3657384.6998614524	2857752.78900305	1400970.8023140694	5578906.907393522	1118268.9449849192	3029081.702133861
Com_1401_pos	Imidazotetrazinone	-	P	C3N6O	136.01336	137.02112362762	3.4086917638635	[M+H]+	1.303	0.56953360056842	2	C18	Organoheterocyclic compounds	ÓÐ»úÔÓ»·»¯ºÏÎï	Tetrazines	ËÄàºÀà	-	-	"-"	HMDB0253425	Organoheterocyclic compounds	Tetrazines	-	-	-	-	-	-	-	-	66612531	O=C1N=C2N=NN=NC2=N1	TWVFRCAHAAGDNR-UHFFFAOYSA-N	402033.582508133	390294.3894880281	739623.1058584908	150335.9183292385	361697.6609030182	211191.06293830814	602619.8120686376	556213.7139874571	536154.562332439	513639.9047984288	627615.4352736431	925705.5556630322	907057.0341044194	61574.05467467286	809342.9496655735	900719.8872405965
Com_3162_pos	Aacocf3	-	P	C21H31F3O	356.2327	357.240021392658	0.0600524824655607	[M+H]+	8.172	0.656992242054262	2	C18	Organic oxygen compounds	ÓÐ»úÑõ»¯ºÏÎï	Organooxygen compounds	ÓÐ»úÑõ»¯ºÏÎï	Carbonyl compounds	ôÊ»ù»¯ºÏÎï	"-"	HMDB0247736	Organic oxygen compounds	Organooxygen compounds	Carbonyl compounds	-	C01397	-	-	-	-	-	2224	CCCCCC=CCC=CCC=CCC=CCCCC(=O)C(F)(F)F	PLWROONZUDKYKG-UHFFFAOYSA-N	19292901.39528272	15128713.80728296	7301797.142511097	72407526.25920221	48965070.11722798	7869382.848220109	30514365.56311267	101055720.11436932	34659811.98411517	18795192.580603868	242952877.16875696	125643173.25270674	295112385.5645037	267982833.2523601	416456970.2141269	314680865.59306604
Com_4913_pos	PC(22:5(4Z,7Z,10Z,13Z,16Z)/22:5(7Z,10Z,13Z,16Z,19Z))	Á×Ö¬õ£µ¨¼î(22:5(4Z,7Z,10Z,13Z,16Z)/22:5(7Z,10Z,13Z,16Z,19Z))	P	C52H84NO8P	881.59346	882.601062681997	0.343335120604949	[M+H]+	11.611	0.64119579183739	2	C18	Lipids and lipid-like molecules	Ö¬ÖÊºÍÀàÖ¬·Ö×Ó	Glycerophospholipids	¸ÊÓÍÁ×Ö¬	Glycerophosphocholines	¸ÊÓÍÁ×Ëáµ¨¼î	"-"	HMDB0008681	Lipids and lipid-like molecules	Glycerophospholipids	Glycerophosphocholines	Phosphatidylcholine; Lecithin; Phosphatidyl-N-trimethylethanolamine; 1,2-Diacyl-sn-glycero-3-phosphocholine; Choline phosphatide; 3-sn-Phosphatidylcholine	C00157	-	-	-	-	-	53479325	CCCCC\C=C/C\C=C/C\C=C/C\C=C/C\C=C/CCC(=O)OC[C@]([H])(COP([O-])(=O)OCC[N+](C)(C)C)OC(=O)CCCCC\C=C/C\C=C/C\C=C/C\C=C/C\C=C/CC	JSESVUQDNBJLJQ-KZKVPQDOSA-N	606858.7513917994	8767799.842794877	660149.866365261	5734652.16995465	3741966.9542231075	15606808.690259457	5551921.533826058	5439561.352317478	2394087.476484247	4142908.6931555006	3629037.972527344	3030411.486780025	2149551.827948196	1650799.68682577	2128991.1524798134	3682410.137242595
Com_3687_pos	Icosa-8,11,14-trienoylcarnitine	-	P	C27H47NO4	449.35051	450.358212665938	0.896106556225495	[M+H]+	8.704	0.60045474652313	2	C18	Lipids and lipid-like molecules	Ö¬ÖÊºÍÀàÖ¬·Ö×Ó	Fatty Acyls	Ö¬·¾õ£Àà	Fatty acid esters	Ö¬·¾Ëáõ¥	"-"	HMDB0241578	Lipids and lipid-like molecules	Fatty Acyls	Fatty acid esters	-	-	-	-	-	-	-	-	CCCCCC=CCC=CCC=CCCCCCCC(=O)OC(CC([O-])=O)C[N+](C)(C)C	RDIZZXFTCZPSRY-UHFFFAOYSA-N	7163780.841319507	7791516.016934049	7164087.941123666	36208282.45117871	13293829.77654906	6435891.586444301	2716986.643414774	6363318.7469586395	9726925.576434659	6743416.984097046	20996649.074240632	14327377.420891427	19832297.619595286	25401338.95082829	21598119.72220834	4388153.979356685
Com_2821_pos	(6E)-8-Methylnon-6-enoylcarnitine	(6E)-8-¼×»ùÈÉ-6-Ï©õ£¸¨Ã¸A	P	C17H31NO4	313.22531	314.232355833688	0.811448832165398	[M+H]+	6.151	0.701268964321138	2	C18	Lipids and lipid-like molecules	Ö¬ÖÊºÍÀàÖ¬·Ö×Ó	Fatty Acyls	Ö¬·¾õ£Àà	Fatty acid esters	Ö¬·¾Ëáõ¥	"-"	HMDB0240792	Lipids and lipid-like molecules	Fatty Acyls	Fatty acid esters	-	-	-	-	-	-	-	-	CC(C)C=CCCCCC(=O)OC(CC([O-])=O)C[N+](C)(C)C	SMKMUPCZVDJEEW-UHFFFAOYSA-N	3336633.105277479	1812531.8356543714	1837599.7243353075	49547145.67821416	2691110.3656993317	8001310.559419427	196785.5473646429	9995631.93439827	1294133.5411663519	3972374.5364220194	14754235.30964663	26810614.23201226	10174300.037893008	92279140.40403114	14912430.078081293	17051639.63505089
Com_4105_pos	PC(16:0/P-18:1(9Z))	Á×Ö¬õ£µ¨¼î(16:0/P-18:1(9Z))	P	C42H82NO7P	743.58289	744.590842543292	0.877566308644971	[M+H]+	10.601	0.653380467268406	2	C18	Lipids and lipid-like molecules	Ö¬ÖÊºÍÀàÖ¬·Ö×Ó	Glycerophospholipids	¸ÊÓÍÁ×Ö¬	Glycerophosphocholines	¸ÊÓÍÁ×Ëáµ¨¼î	"-"	HMDB0007997	Lipids and lipid-like molecules	Glycerophospholipids	Glycerophosphocholines	-	-	-	-	-	-	-	53478677	CCCCCCCCCCCCCCCC(=O)OCC(COP([O-])(=O)OCC[N+](C)(C)C)O\C=C/CCCCCC\C=C/CCCCCCCC	UQCSRPHVLJIYTA-ADJITVTDSA-N	188427183.01013014	29852483.746481743	177348017.6682337	88357582.81466092	93158780.61094573	74597838.6753451	140939603.43163016	329081757.2572164	315559420.1049896	669838315.8529322	87395874.59565741	174923424.46328422	97450534.03822973	104477491.3712881	88302181.28150658	144180529.1333467
Com_4244_pos	PC(16:0/18:1(11Z))	Á×Ö¬õ£µ¨¼î(16:0/18:1(11Z))	P	C42H82NO8P	759.57781	782.567793865467	1.03197520612435	[M+Na]+	10.885	0.518512348941623	2	C18	Lipids and lipid-like molecules	Ö¬ÖÊºÍÀàÖ¬·Ö×Ó	Glycerophospholipids	¸ÊÓÍÁ×Ö¬	Glycerophosphocholines	¸ÊÓÍÁ×Ëáµ¨¼î	"-"	HMDB0007971	Lipids and lipid-like molecules	Glycerophospholipids	Glycerophosphocholines	-	-	-	LMGP01010576	Glycerophospholipids [GP]	Glycerophosphocholines [GP01]	Diacylglycerophosphocholines [GP0101]	24778688	[H][C@@](COC(=O)CCCCCCCCCCCCCCC)(COP([O-])(=O)OCC[N+](C)(C)C)OC(=O)CCCCCCCCC\C=C/CCCCCC	AEPVLLKGEBHLEJ-KWNHIAGJSA-N	1882675970.800482	519079050.6862474	1328279190.7997892	511980144.8126985	1386721347.0928955	1233623519.3870194	2395477308.4417315	2265012789.0277085	1975046846.9203296	1572408535.9922526	1890986136.5042608	2230348999.280924	1882740540.9001431	2117957398.9073665	1720680799.23826	2469255962.2597604
Com_3363_pos	(5E)-8-Hydroxytetradec-5-enoylcarnitine	(5E)-8-ôÇ»ùÊ®ËÄÏ©õ£Èâ¼î	P	C21H39NO5	385.28282	386.289925274294	0.505409781894106	[M+H]+	7.009	0.62931179425682	2	C18	Lipids and lipid-like molecules	Ö¬ÖÊºÍÀàÖ¬·Ö×Ó	Fatty Acyls	Ö¬·¾õ£Àà	Fatty acid esters	Ö¬·¾Ëáõ¥	"-"	HMDB0241364	Lipids and lipid-like molecules	Fatty Acyls	Fatty acid esters	-	-	-	-	-	-	-	-	CCCCCCC(O)CC=CCCCC(=O)OC(CC([O-])=O)C[N+](C)(C)C	FDDDTNWQHGZLMB-UHFFFAOYSA-N	22775569.452109564	11970155.066003477	8262187.511140056	126785402.01785311	13984222.65584834	18855338.798549257	4536978.504900593	17149292.405397408	12816601.151573705	9654752.909047982	24933947.570325065	46718309.035637744	14318674.632625699	83120293.78520525	16367186.73374784	15795768.97064954
Com_3671_pos	13-Hydroxyoctadecanoylcarnitine	13-ôÇ»ùÊ®°Ëõ£Èâ¼î	P	C25H49NO5	443.36107	444.368616166195	0.555227356754041	[M+H]+	8.937	0.689581472106283	2	C18	Lipids and lipid-like molecules	Ö¬ÖÊºÍÀàÖ¬·Ö×Ó	Fatty Acyls	Ö¬·¾õ£Àà	Fatty acid esters	Ö¬·¾Ëáõ¥	"-"	HMDB0241521	Lipids and lipid-like molecules	Fatty Acyls	Fatty acid esters	-	-	-	-	-	-	-	-	CCCCCC(O)CCCCCCCCCCCC(=O)OC(CC([O-])=O)C[N+](C)(C)C	DLMLREHNHPYYRN-UHFFFAOYSA-N	42688526.12207966	55843262.464847066	24621968.8101824	242380928.49425963	38330386.442483686	107755865.77129139	31664001.19833138	64399242.08095241	39667234.86473083	46437250.87659082	150098914.04616925	42440171.050606094	102954301.61448833	143109069.9585429	96364409.33519253	99133062.95481975
Com_4766_pos	PC(20:3(8Z,11Z,14Z)/20:4(8Z,11Z,14Z,17Z))	Á×Ö¬õ£µ¨¼î(20:3(8Z,11Z,14Z)/20:4(8Z,11Z,14Z,17Z))	P	C48H82NO8P	831.57781	832.584348323648	0.915941169713373	[M+H]+	10.887	0.680068912519755	2	C18	Lipids and lipid-like molecules	Ö¬ÖÊºÍÀàÖ¬·Ö×Ó	Glycerophospholipids	¸ÊÓÍÁ×Ö¬	Glycerophosphocholines	¸ÊÓÍÁ×Ëáµ¨¼î	"-"	HMDB0008411	Lipids and lipid-like molecules	Glycerophospholipids	Glycerophosphocholines	-	-	-	-	-	-	-	53479013	CCCCC\C=C/C\C=C/C\C=C/CCCCCCC(=O)OC[C@]([H])(COP([O-])(=O)OCC[N+](C)(C)C)OC(=O)CCCCCC\C=C/C\C=C/C\C=C/C\C=C/CC	HSNIOYVXNMCZEB-CEFNKSEFSA-N	65544256.896861084	52457761.066889256	55036714.354565255	48162701.40570583	54368579.61499948	89031105.11362128	14065231.904662335	37243161.92980694	70236386.236318	35721145.30532659	35606549.03572447	69776992.25324416	44501283.61002541	45999740.84245828	43797873.07095418	64726195.502915695
Com_2091_pos	Valylhydroxyproline	-	P	C10H18N2O4	230.12666	231.133855190116	0.455444336580057	[M+H]+	5.521	0.568701004910097	2	C18	Organic acids and derivatives	ÓÐ»úËá¼°ÆäÑÜÉúÎï	Carboxylic acids and derivatives	ôÈËá¼°ÆäÑÜÉúÎï	Amino acids, peptides, and analogues	°±»ùËá¡¢ëÄºÍÀàËÆÎï	"90965-79-0"	HMDB0029128	Organic acids and derivatives	Carboxylic acids and derivatives	Amino acids, peptides, and analogues	-	-	-	-	-	-	-	10242944	CC(C)[C@H](N)C(=O)N1C[C@H](O)C[C@H]1C(O)=O	IMOKOCYUKGZZAG-CSMHCCOUSA-N	286934.15444906993	47109.03908207536	54132.60782103381	430960.6520215748	71154.17415192333	42926.16565676344	236964.9998245685	910268.2379273177	49623.79734396793	183866.3291302352	1171123.0191672952	749335.720046263	1157223.7103124596	71534.09191839538	1203260.2715328503	493421.2524882931
Com_1863_pos	N-(3-Amino-2-hydroxy-3-oxopropyl)-L-valine	N-(3-°±»ù-2-ôÇ»ù-3-Ñõ´ú±û»ù)-L-çÓ°±Ëá	P	C8H16N2O4	204.11101	205.118548555877	1.16875555605833	[M+H]+	1.497	0.572408456425062	2	C18	Organic acids and derivatives	ÓÐ»úËá¼°ÆäÑÜÉúÎï	Carboxylic acids and derivatives	ôÈËá¼°ÆäÑÜÉúÎï	Amino acids, peptides, and analogues	°±»ùËá¡¢ëÄºÍÀàËÆÎï	"-"	HMDB0245695	Organic acids and derivatives	Carboxylic acids and derivatives	Amino acids, peptides, and analogues	-	-	-	-	-	-	-	78062398	CC(C)C(NCC(O)C(N)=O)C(O)=O	HNLUIEVSTYRKNY-UHFFFAOYSA-N	4141589.131868499	2156497.399975005	1650890.0073002623	9962876.547993382	6281884.968447583	6072482.335722198	1343226.6977253465	3570014.735385272	5949547.52348963	2071502.421364343	2246227.4301170637	4336290.131550713	3238863.457677273	8747016.31091222	3121094.845901059	4640808.0175264655
Com_2986_pos	3-hydroxydecanoyl carnitine	3-ôÇ»ù¹ïõ£Èâ¼î	P	C17H33NO5	331.23587	332.243025441342	0.436422112156978	[M+H]+	6.136	0.686822164899206	2	C18	Lipids and lipid-like molecules	Ö¬ÖÊºÍÀàÖ¬·Ö×Ó	Fatty Acyls	Ö¬·¾õ£Àà	Fatty acid esters	Ö¬·¾Ëáõ¥	"-"	HMDB0061636	Lipids and lipid-like molecules	Fatty Acyls	Fatty acid esters	-	-	-	-	-	-	-	121454166	CCCCCCCC(O)CC(=O)OC(CC([O-])=O)C[N+](C)(C)C	VCRSQDIROUELAR-UHFFFAOYSA-N	32060194.042880833	11570368.828306358	4452141.54551504	40643536.76232423	6886966.356676878	37562032.85454172	3490895.3558188397	20055417.406340573	4404055.552308119	12418262.084901962	31196078.021293793	26021198.00688316	8283808.577283054	68911577.292431	6629133.777503875	23506469.38469262
Com_2936_pos	L-Proline, 1-(1-L-leucyl-L-prolyl)-	L-¸¬°±Ëá£¬1-£¨1-L-ÁÁ°±õ£-L-¸¬°±õ££©-	P	C16H27N3O4	325.20016	326.207793482712	1.02546908954255	[M+H]+	5.178	0.509276625237931	2	C18	Organic acids and derivatives	ÓÐ»úËá¼°ÆäÑÜÉúÎï	Carboxylic acids and derivatives	ôÈËá¼°ÆäÑÜÉúÎï	Amino acids, peptides, and analogues	°±»ùËá¡¢ëÄºÍÀàËÆÎï	"-"	HMDB0253022	Organic acids and derivatives	Carboxylic acids and derivatives	Amino acids, peptides, and analogues	-	-	-	-	-	-	-	18222233	CC(C)CC(N)C(=O)N1CCCC1C(=O)N1CCCC1C(O)=O	DPURXCQCHSQPAN-UHFFFAOYSA-N	6391692.9887060225	6019069.696087535	2102909.4407094712	3662991.144376214	1511493.881950735	5431946.689646397	2550349.0275676083	6285146.778227593	1337999.415004586	6002764.496277781	3193380.81176417	2010703.2402731308	2859700.233550543	2253232.3508756845	2503654.060608696	3489453.871787097
Com_1732_pos	1-Carboxyethylvaline	1-ôÈÒÒ»ùçÓ°±Ëá	P	C8H15NO4	189.10011	190.107671732183	1.38409323516553	[M+H]+	5.566	0.548797943759471	2	C18	Organic acids and derivatives	ÓÐ»úËá¼°ÆäÑÜÉúÎï	Carboxylic acids and derivatives	ôÈËá¼°ÆäÑÜÉúÎï	Amino acids, peptides, and analogues	°±»ùËá¡¢ëÄºÍÀàËÆÎï	"179795-16-5"	HMDB0240627	Organic acids and derivatives	Carboxylic acids and derivatives	Amino acids, peptides, and analogues	-	-	-	-	-	-	-	-	CC(C)[C@H](N[C@H](C)C(O)=O)C(O)=O	MHWYRGPPKCKIQY-RITPCOANSA-N	12514888.626388704	7971777.835446123	4062848.912221684	13112064.574249055	22934954.95637442	16282286.019537594	6602204.5770100625	9928925.908842433	25971682.99245533	10806032.674271906	5683994.164516953	5624888.934454691	2269020.9177299724	8270416.429160337	1421171.4605996155	4331294.389838792
Com_3520_pos	N-Palmitoyl Arginine	N-×Øéµõ£¾«°±Ëá	P	C22H44N4O3	412.34134	413.348531798079	0.262408617496773	[M+H]+	8.474	0.522331192432168	2	C18	Lipids and lipid-like molecules	Ö¬ÖÊºÍÀàÖ¬·Ö×Ó	Steroids and steroid derivatives	Àà¹Ì´¼ºÍÀà¹Ì´¼ÑÜÉúÎï	Androstane steroids	ÐÛçÞÍéÀà¹Ì´¼	"-"	HMDB0241920	Lipids and lipid-like molecules	Steroids and steroid derivatives	Androstane steroids	-	-	-	-	-	-	-	129671303	CCCCCCCCCCCCCCCC(=O)NC(CCCN=C(N)N)C(O)=O	DENIQPHQUIGDJZ-UHFFFAOYSA-N	1451916.8469841708	1451626.2034013546	1001456.0066430455	4083110.4165294818	1464170.0186469578	4045483.0751889464	781956.584203333	5420925.419359955	1446935.7552840982	1052643.4742294708	7369137.723167136	4339221.362608813	28088588.224135883	4754459.491917098	23640813.47994322	6960025.820396856
Com_3801_pos	Docosanoylcarnitine	-	P	C29H57NO4	483.42876	484.436135268309	0.15569679592493	[M+H]+	10.693	0.693037117974016	2	C18	Lipids and lipid-like molecules	Ö¬ÖÊºÍÀàÖ¬·Ö×Ó	Fatty Acyls	Ö¬·¾õ£Àà	Fatty acid esters	Ö¬·¾Ëáõ¥	"-"	HMDB0062468	Lipids and lipid-like molecules	Fatty Acyls	Fatty acid esters	-	-	-	LMFA07070089	Fatty Acyls [FA]	Fatty esters [FA07]	Fatty acyl carnitines [FA0707]	71464577	CCCCCCCCCCCCCCCCCCCCCC(=O)OC(CC([O-])=O)C[N+](C)(C)C	IUMXSSOVGPXXJL-UHFFFAOYSA-N	122808.83372517575	2828454.1617787816	982267.0293858199	4492111.735904507	3363790.3867094954	289668.8058119474	1812371.2247190187	1078768.0777799909	7749298.6300748885	241924700.70362878	4583491.959200787	3924988.7096376154	4528004.331553474	5045866.580097294	3474926.541649061	2857278.887016671
Com_3512_pos	(9Z,12Z)-3-Hydroxyhexadecadienoylcarnitine	-	P	C23H41NO5	411.29847	412.305613364759	0.380831081166633	[M+H]+	7.206	0.638509163770522	2	C18	Lipids and lipid-like molecules	Ö¬ÖÊºÍÀàÖ¬·Ö×Ó	Fatty Acyls	Ö¬·¾õ£Àà	Fatty acid esters	Ö¬·¾Ëáõ¥	"-"	HMDB0240762	Lipids and lipid-like molecules	Fatty Acyls	Fatty acid esters	-	-	-	LMFA07070026	Fatty Acyls [FA]	Fatty esters [FA07]	Fatty acyl carnitines [FA0707]	71464484	[H]\C(CCC)=C(/[H])C\C([H])=C(\[H])CCCCCC(O)CC(=O)OC(CC([O-])=O)C[N+](C)(C)C	CPHHQDCIGLXPCO-NQLNTKRDSA-N	19061670.64756864	8860478.328504266	7243729.485771842	45163900.98702416	8324336.97908505	10000095.693650573	2691478.371380094	10232324.602618095	7808555.730403591	6799168.3061267845	11909258.5146456	21509051.946128428	6720376.6697898945	61808739.23750599	7250503.639938251	10905144.671251832
Com_3966_pos	LysoPC(22:4(7Z,10Z,13Z,16Z)/0:0)	ÈÜÑªÁ×Ö¬õ£µ¨¼î (22:4 (7Z,10Z,13Z,16Z)/0:0)	P	C30H54NO7P	571.36379	572.371419910888	0.577409513495454	[M+H]+	9.877	0.706866907313764	2	C18	Lipids and lipid-like molecules	Ö¬ÖÊºÍÀàÖ¬·Ö×Ó	Glycerophospholipids	¸ÊÓÍÁ×Ö¬	Glycerophosphocholines	¸ÊÓÍÁ×Ëáµ¨¼î	"-"	HMDB0010401	Lipids and lipid-like molecules	Glycerophospholipids	Glycerophosphocholines	1-Acyl-sn-glycero-3-phosphocholine; 1-Acyl-sn-glycerol-3-phosphocholine; alpha-Acylglycerophosphocholine; 2-Lysolecithin; 2-Lysophosphatidylcholine; 1-Acylglycerophosphocholine	C04230	-	LMGP01050124	Glycerophospholipids [GP]	Glycerophosphocholines [GP01]	Monoacylglycerophosphocholines [GP0105]	52924039	CCCCC\C=C/C\C=C/C\C=C/C\C=C/CCCCCC(=O)OC[C@](O)([H])COP([O-])(=O)OCC[N+](C)(C)C	ZOJBSSVHFSBHMP-JJJSWPRASA-N	61673484.44799882	90675863.70645379	71010227.21231253	68500856.63172786	90477931.64372678	54338815.23201093	65509191.50132338	50021056.54836398	100882721.06810808	113157763.27751145	49745607.211893186	49662039.26769519	63868994.0015196	127271980.42953023	56636991.143164024	143990297.56034213
Com_3955_pos	LysoPC(22:6(4Z,7Z,10Z,13Z,16Z,19Z)/0:0)	ÈÜÑªÁ×Ö¬õ£µ¨¼î(22:6(4Z,7Z,10Z,13Z,16Z)/0:0)	P	C30H50NO7P	567.33249	568.340232585472	0.780116562689995	[M+H]+	9.287	0.732734245740981	2	C18	Lipids and lipid-like molecules	Ö¬ÖÊºÍÀàÖ¬·Ö×Ó	Glycerophospholipids	¸ÊÓÍÁ×Ö¬	Glycerophosphocholines	¸ÊÓÍÁ×Ëáµ¨¼î	"162440-05-3"	HMDB0010404	Lipids and lipid-like molecules	Glycerophospholipids	Glycerophosphocholines	1-Acyl-sn-glycero-3-phosphocholine; 1-Acyl-sn-glycerol-3-phosphocholine; alpha-Acylglycerophosphocholine; 2-Lysolecithin; 2-Lysophosphatidylcholine; 1-Acylglycerophosphocholine	C04230	-	LMGP01050056	Glycerophospholipids [GP]	Glycerophosphocholines [GP01]	Monoacylglycerophosphocholines [GP0105]	10415542	[H][C@@](O)(COC(=O)CC\C=C/C\C=C/C\C=C/C\C=C/C\C=C/C\C=C/CC)COP([O-])(=O)OCC[N+](C)(C)C	LSOWKZULVQWMLY-APPDJCNMSA-N	1486540720.2088041	1443257825.676787	1250099869.2892187	1205339363.3398552	1721753146.7903032	1491151730.2238889	563246688.6282537	576063678.1724101	3380994884.8756537	629121541.4828398	1759508409.7222042	910100875.9588207	1081153798.6792936	2155982884.2124662	1602191768.8207529	2495360840.803735
Com_1605_pos	2-Aminoheptanedioic acid	-	P	C7H13NO4	175.08446	176.091995539381	1.34529004464003	[M+H]+	3.236	0.515370275428351	2	C18	Organic acids and derivatives	ÓÐ»úËá¼°ÆäÑÜÉúÎï	Carboxylic acids and derivatives	ôÈËá¼°ÆäÑÜÉúÎï	Amino acids, peptides, and analogues	°±»ùËá¡¢ëÄºÍÀàËÆÎï	"3721-85-5"	HMDB0034252	Organic acids and derivatives	Carboxylic acids and derivatives	Amino acids, peptides, and analogues	-	-	-	-	-	-	-	101122	NC(CCCCC(O)=O)C(O)=O	JUQLUIFNNFIIKC-UHFFFAOYSA-N	114372465.60453723	62944193.29522117	193841496.70415968	3819317.4377873023	471904124.3915173	7523425.603686281	11208482.333905943	7846448.297299155	395826201.1014337	13633413.115933308	41362423.682284325	10571352.78105738	37959553.16737983	4370836.282662614	39448913.0173394	8638901.064212047
Com_3923_pos	LysoPC(18:2(9Z,12Z)/0:0)	1-ÑÇÓÍõ£-2-ôÇ»ù-SN-¸ÊÓÍ-3-ÂÑÁ×Ö¬	P	C26H50NO7P	519.33249	542.322081723441	0.754282561829029	[M+Na]+	9.438	0.722043379241943	2	C18	Lipids and lipid-like molecules	Ö¬ÖÊºÍÀàÖ¬·Ö×Ó	Glycerophospholipids	¸ÊÓÍÁ×Ö¬	Glycerophosphocholines	¸ÊÓÍÁ×Ëáµ¨¼î	"22252-07-9"	HMDB0010386	Lipids and lipid-like molecules	Glycerophospholipids	Glycerophosphocholines	-	-	-	LMGP01050035	Glycerophospholipids [GP]	Glycerophosphocholines [GP01]	Monoacylglycerophosphocholines [GP0105]	11005824	CCCCC\C=C/C\C=C/CCCCCCCC(=O)OC[C@@H](O)COP([O-])(=O)OCC[N+](C)(C)C	SPJFYYJXNPEZDW-FTJOPAKQSA-N	1080633023.2084363	680804250.5465155	647186655.1991894	1079500736.9542708	953407100.0848179	1182596113.6748896	377172173.79632896	438486155.83613795	982445702.0010843	518839810.0279213	841532878.5018536	697416794.6513678	1147763380.336704	901046771.4315573	838108895.547997	1019935195.8073524
Com_1718_pos	(+/-)-2-Phenyl-4-methyl-2-hexenal	(+/-)-2-±½»ù-4-¼×»ù-2-¼ºÏ©È©	P	C13H16O	188.12011	189.127537033767	0.675280101636871	[M+H]+	7.162	0.587500178185788	2	C18	Benzenoids	±½Àà»¯ºÏÎï	Benzene and substituted derivatives	±½¼°ÆäÈ¡´úÑÜÉúÎï	Phenylacetaldehydes	±½ÒÒÈ©Àà	"-"	HMDB0303268	Benzenoids	Benzene and substituted derivatives	Phenylacetaldehydes	-	-	-	-	-	-	-	53424808	CCC(C)C=C(C=O)C1=CC=CC=C1	IOIWDGZFMUCYJR-UHFFFAOYSA-N	10095619.26862589	11711280.188050274	10741771.733990412	8339181.565746694	10065341.05257327	9513320.080577014	13778005.500767965	11571377.716590209	13964724.951595213	9813944.814091584	6772981.892690968	11436772.236198273	10842050.795368984	12122642.8863593	8920379.503066208	11286841.060192468
Com_3788_pos	LysoPC(P-16:0/0:0)	ÈÜÑªÁ×Ö¬õ£µ¨¼î(P-16:0/0:0)	P	C24H50NO6P	479.33758	480.345153663319	0.570919807779774	[M+H]+	10.242	0.554697212564813	2	C18	Lipids and lipid-like molecules	Ö¬ÖÊºÍÀàÖ¬·Ö×Ó	Glycerophospholipids	¸ÊÓÍÁ×Ö¬	Glycerophosphocholines	¸ÊÓÍÁ×Ëáµ¨¼î	"-"	HMDB0010407	Lipids and lipid-like molecules	Glycerophospholipids	Glycerophosphocholines	-	-	-	LMGP01070006	Glycerophospholipids [GP]	Glycerophosphocholines [GP01]	1Z-alkenylglycerophosphocholines [GP0107]	10917802	CCCCCCCCCCCCCC\C=C/OC[C@](O)([H])COP([O-])(=O)OCC[N+](C)(C)C	HTZINLFNXLXRBC-CQLBIITFSA-N	677150895.8719655	443215676.2128952	886794560.7683206	399689946.12090826	696725060.478111	1151254838.1492689	276635927.0487466	417039179.2873495	738955553.0772365	734735996.6906517	769920269.6877781	248460672.24725887	485421937.9654926	615661409.1456265	480255861.94215065	652300586.736035
Com_3314_pos	Pentadeca-5,12-dienoylcarnitine	Ê®ÎåÌ¼-5,12-¶þÏ©õ£Èâ¼î	P	C22H39NO4	381.28791	382.294917380692	0.767449741509504	[M+H]+	7.161	0.574963789039892	2	C18	Lipids and lipid-like molecules	Ö¬ÖÊºÍÀàÖ¬·Ö×Ó	Fatty Acyls	Ö¬·¾õ£Àà	Fatty acid esters	Ö¬·¾Ëáõ¥	"-"	HMDB0241443	Lipids and lipid-like molecules	Fatty Acyls	Fatty acid esters	-	-	-	-	-	-	-	-	CCC=CCCCCCC=CCCCC(=O)OC(CC([O-])=O)C[N+](C)(C)C	AUVOHJRGGUIKCH-UHFFFAOYSA-N	1291828.6867082433	601483.7370425025	215236.80479364385	19578604.12471211	759911.827151136	6489825.767630027	108233.9232762678	8404497.521423908	447330.25531836913	1439387.2942903105	9368470.980020698	10171937.849286001	6665399.3560709	26537096.566590384	15418510.267310152	5327817.421290775
Com_3421_pos	(6Z,9Z)-Hexadecadienoylcarnitine	-	P	C23H41NO4	395.30356	396.310751830189	0.273637330692148	[M+H]+	7.680	0.662650040529825	2	C18	Lipids and lipid-like molecules	Ö¬ÖÊºÍÀàÖ¬·Ö×Ó	Fatty Acyls	Ö¬·¾õ£Àà	Fatty acid esters	Ö¬·¾Ëáõ¥	"-"	HMDB0241482	Lipids and lipid-like molecules	Fatty Acyls	Fatty acid esters	-	-	-	-	-	-	-	-	CCCCCCC=CCC=CCCCCC(=O)OC(CC([O-])=O)C[N+](C)(C)C	VFMSRANYBNFART-UHFFFAOYSA-N	2658113.636246538	2963162.807033468	5098504.101711683	16770159.699987253	12982741.802770987	2860494.9844328337	666097.5978091066	3413920.7683102596	10219082.833367845	779396.6057741327	9013152.069321904	5933008.721720167	3703998.1946087703	11399931.394254727	7910826.987874122	1265682.789853544
Com_1765_pos	1-(2,4,6-Trimethylphenoxy)propan-2-amine	-	P	C12H19NO	193.14666	194.154369168634	2.11843494461207	[M+H]+	5.492	0.52971507643419	2	C18	Benzenoids	±½Àà»¯ºÏÎï	Phenol ethers	±½·ÓÃÑ	-	-	"-"	HMDB0246512	Benzenoids	Phenol ethers	-	-	-	-	-	-	-	-	9990192	CC(N)COC1=C(C)C=C(C)C=C1C	QDZOEZPRNQIPHY-UHFFFAOYSA-N	154072.92168013286	212813.10286266982	69949.48669684143	369410.7030253583	153111.57994884497	192419.8410001886	1736789.4782712702	886047.2081382605	479478.31874729565	157461.0801293162	788487.4780944027	878374.7180294511	3757336.527030853	386900.31123703835	1620521.3114436627	327983.6915099187
Com_3765_pos	15-Hydroxyicosanoylcarnitine	-	P	C27H53NO5	471.39237	472.399812613088	0.302535842855468	[M+H]+	9.662	0.64835713587794	2	C18	-	-	-	-	-	-	"-"	HMDB0241570	-	-	-	-	-	-	-	-	-	-	-	CCCCCC(O)CCCCCCCCCCCCCC(=O)OC(CC([O-])=O)C[N+](C)(C)C	BNDLAMIUEYREDQ-UHFFFAOYSA-N	687247.7918604162	1094458.2678812374	613650.3513953312	14108985.824058387	2240394.2761564027	2563124.4503180278	1075205.8138208122	893950.5586430607	843184.4518867737	818587.7123044664	8266297.820845433	4300878.754461671	8904637.74380592	11388621.705495613	9304311.242983362	6891827.233608913
Com_1946_pos	Valylproline	-	P	C10H18N2O3	214.13174	215.139335322071	1.37916065594441	[M+H]+	4.950	0.552076268191279	2	C18	Organic acids and derivatives	ÓÐ»úËá¼°ÆäÑÜÉúÎï	Carboxylic acids and derivatives	ôÈËá¼°ÆäÑÜÉúÎï	Amino acids, peptides, and analogues	°±»ùËá¡¢ëÄºÍÀàËÆÎï	"20488-27-1"	HMDB0029135	Organic acids and derivatives	Carboxylic acids and derivatives	Amino acids, peptides, and analogues	-	-	-	-	-	-	-	9837272	CC(C)[C@H](N)C(=O)N1CCC[C@H]1C(O)=O	GIAZPLMMQOERPN-YUMQZZPRSA-N	31171607.352621812	26972977.318755396	17837058.15887411	28052358.91172992	18987795.536027603	22905640.730075855	24994625.98113754	37700088.51421614	19605592.633192424	39446414.39836506	26488647.89533612	14870805.72126077	47836008.22887037	15649151.50516981	43885129.85207227	28471830.057460126
Com_4199_pos	PC(18:4(6Z,9Z,12Z,15Z)/P-18:0)	Á×Ö¬õ£µ¨¼î(18:4(6Z,9Z,12Z,15Z)/P-18:0)	P	C44H80NO7P	765.56724	766.575029311696	0.639149209172976	[M+H]+	11.323	0.595224684659926	2	C18	Lipids and lipid-like molecules	Ö¬ÖÊºÍÀàÖ¬·Ö×Ó	Glycerophospholipids	¸ÊÓÍÁ×Ö¬	Glycerophosphocholines	¸ÊÓÍÁ×Ëáµ¨¼î	"-"	HMDB0008259	Lipids and lipid-like molecules	Glycerophospholipids	Glycerophosphocholines	-	-	-	-	-	-	-	53478873	CCCCCCCCCCCCCCCC\C=C/OC(COC(=O)CCCC\C=C/C\C=C/C\C=C/C\C=C/CC)COP([O-])(=O)OCC[N+](C)(C)C	FHDLSCQITSAFFT-GZVUYCLPSA-N	149762476.7169259	124924225.37960044	65354690.55025944	126545331.76886477	127528164.1572051	223574589.22570312	267900755.35344958	710146800.6896752	38307419.140411645	73878976.89327624	162251663.71223885	264627176.97214958	178581484.69404313	104910046.5490273	155879144.63612804	298490474.7750235
Com_1790_pos	4-(2,6,6-Trimethyl-1-cyclohexenyl)-2-butanol	¶þÇâ-¦Â-×ÏÂÞÀ¼´¼	P	C13H24O	196.18272	197.189980557069	0.201052014224241	[M+H]+	6.587	0.619566523946846	2	C18	Lipids and lipid-like molecules	Ö¬ÖÊºÍÀàÖ¬·Ö×Ó	Prenol lipids	ÒìÎìÏ©´¼Ö¬	Sesquiterpenoids	±¶°ëÝÆÀà	"3293-47-8"	HMDB0036172	Lipids and lipid-like molecules	Prenol lipids	Sesquiterpenoids	-	-	-	-	-	-	-	579336	CC(O)CCC1=C(C)CCCC1(C)C	VSYLEWGIVLSDIY-UHFFFAOYSA-N	2405466.8691467177	1309141.3276625953	3000060.1676060567	1637821.519995132	3012735.579929495	1614009.653448926	2280843.1242243173	1422949.410920561	1800930.687369598	1597108.1850451971	1967413.0358955157	1771296.8758867942	1952631.8428251557	1516613.8146882958	1510667.4420151378	1981330.1496977927
Com_3574_pos	(9Z,11E,13Z)-Octadeca-9,11,13-trienoylcarnitine	-	P	C25H43NO4	421.31921	422.32658575879	0.179813282166216	[M+H]+	8.177	0.606455493291864	2	C18	Lipids and lipid-like molecules	Ö¬ÖÊºÍÀàÖ¬·Ö×Ó	Fatty Acyls	Ö¬·¾õ£Àà	Fatty acid esters	Ö¬·¾Ëáõ¥	"-"	HMDB0241550	Lipids and lipid-like molecules	Fatty Acyls	Fatty acid esters	-	-	-	-	-	-	-	-	CCCCC=CC=CC=CCCCCCCCC(=O)OC(CC([O-])=O)C[N+](C)(C)C	UYYGWAVLAWVNGG-UHFFFAOYSA-N	4708597.490194899	3283277.3772762655	6983598.635268878	27957446.508075316	7240270.577424734	3423058.991682761	616851.7798370733	3084682.2642666767	5970590.60457722	3256720.2278361223	9119460.090974797	7780651.961063423	2617877.334980505	31916160.44936222	6704807.337141606	3133562.1272346335
Com_4072_pos	PC(14:0/18:1(9Z))	Á×Ö¬õ£µ¨¼î(14:0/18:1(9Z))	P	C40H78NO8P	731.54651	732.554443026215	0.865325999629681	[M+H]+	11.540	0.635803964558124	2	C18	Lipids and lipid-like molecules	Ö¬ÖÊºÍÀàÖ¬·Ö×Ó	Glycerophospholipids	¸ÊÓÍÁ×Ö¬	Glycerophosphocholines	¸ÊÓÍÁ×Ëáµ¨¼î	"-"	HMDB0007873	Lipids and lipid-like molecules	Glycerophospholipids	Glycerophosphocholines	-	-	-	LMGP01010492	Glycerophospholipids [GP]	Glycerophosphocholines [GP01]	Diacylglycerophosphocholines [GP0101]	24778620	CCCCCCCCCCCCCC(=O)OC[C@]([H])(COP([O-])(=O)OCC[N+](C)(C)C)OC(=O)CCCCCCC\C=C/CCCCCCCC	NXASLICYTANYBI-OQHNRNOKSA-N	1667087361.287716	2285025315.0208755	5481133889.46389	4345661489.3403015	5053089413.887694	5665607203.1970215	825241899.230618	1745325243.1565936	1385353281.403168	7909355160.0875	4129508923.1264453	6370604148.169797	4654739741.28324	4731539630.285098	2434215682.1822305	19422822.096423108
Com_4015_pos	PC(15:0/14:0)	Á×Ö¬õ£µ¨¼î(15:0/14:0)	P	C37H74NO8P	691.51521	692.523348611797	1.21271634358934	[M+H]+	10.664	0.623066156298704	2	C18	Lipids and lipid-like molecules	Ö¬ÖÊºÍÀàÖ¬·Ö×Ó	Glycerophospholipids	¸ÊÓÍÁ×Ö¬	Glycerophosphocholines	¸ÊÓÍÁ×Ëáµ¨¼î	"-"	HMDB0007932	Lipids and lipid-like molecules	Glycerophospholipids	Glycerophosphocholines	-	-	-	LMGP01011410	Glycerophospholipids [GP]	Glycerophosphocholines [GP01]	Diacylglycerophosphocholines [GP0101]	52922302	[H][C@@](COC(=O)CCCCCCCCCCCCCC)(COP([O-])(=O)OCC[N+](C)(C)C)OC(=O)CCCCCCCCCCCCC	NRUYJKRRJLLXGF-PGUFJCEWSA-N	6149527.12273854	8092285.387009195	6133280.470941067	3893210.209442734	268281.3489154615	833169.2542322433	3163280.676068461	3270023.687340989	216935.1623690786	979469.3723485909	7341373.991381179	48940901.37895123	8307476.145616283	187171.49641567585	4644095.887088632	7235355.669413629
Com_3039_pos	17-(1h-Imidazol-1-yl)androsta-4,16-diene-3-one	17-(1H-ßäßò-1-»ù)ÐÛçÞ-4,16-¶þÏ©-3-Íª	P	C22H28N2O	336.22016	337.227353411816	0.317019015148695	[M+H]+	6.468	0.542804434162822	2	C18	Lipids and lipid-like molecules	Ö¬ÖÊºÍÀàÖ¬·Ö×Ó	Steroids and steroid derivatives	Àà¹Ì´¼ºÍÀà¹Ì´¼ÑÜÉúÎï	Androstane steroids	ÐÛçÞÍéÀà¹Ì´¼	"-"	HMDB0249985	Lipids and lipid-like molecules	Steroids and steroid derivatives	Androstane steroids	-	-	-	-	-	-	-	18431070	CC12CCC3C(CCC4=CC(=O)CCC34C)C1CC=C2N1C=CN=C1	JBDFGDJIQMKOLL-UHFFFAOYSA-N	19542335.315562427	11367970.405782938	10272199.829245389	19311010.556349657	5991687.5281109	15856252.413831774	8982489.020966837	26258650.129659098	6731572.070282596	15392422.676547665	7080074.810567551	9140356.412837505	10837862.985686043	11664913.103022465	13104458.66839817	8117842.974709862
Com_3658_pos	(10Z)-Nonadec-10-enoylcarnitine	-	P	C26H49NO4	439.36616	440.373869999266	0.933160774077283	[M+H]+	9.258	0.655407586583639	2	C18	Lipids and lipid-like molecules	Ö¬ÖÊºÍÀàÖ¬·Ö×Ó	Fatty Acyls	Ö¬·¾õ£Àà	Fatty acid esters	Ö¬·¾Ëáõ¥	"-"	HMDB0241564	Lipids and lipid-like molecules	Fatty Acyls	Fatty acid esters	-	-	-	-	-	-	-	-	CCCCCCCCC=CCCCCCCCCC(=O)OC(CC([O-])=O)C[N+](C)(C)C	NMJPCCCRCOPAFC-UHFFFAOYSA-N	549984.0940368633	2505088.228410002	1427822.130999324	5104247.797699098	6042951.856092096	1339755.201905409	290405.128571027	1542685.5648553006	4556864.144255458	529033.0119529857	4127738.777495645	1620244.8632429934	2445583.910991091	2984936.311596167	3739202.2639480727	262452.78646072984
Com_4115_pos	PC(16:1(9Z)/16:0)	Á×Ö¬õ£µ¨¼î(16:1(9Z)/16:0)	P	C40H78NO8P	731.54651	754.536118549407	0.558473591766699	[M+Na]+	11.542	0.568188695045003	2	C18	Lipids and lipid-like molecules	Ö¬ÖÊºÍÀàÖ¬·Ö×Ó	Glycerophospholipids	¸ÊÓÍÁ×Ö¬	Glycerophosphocholines	¸ÊÓÍÁ×Ëáµ¨¼î	"-"	HMDB0008001	Lipids and lipid-like molecules	Glycerophospholipids	Glycerophosphocholines	-	-	-	LMGP01011479	Glycerophospholipids [GP]	Glycerophosphocholines [GP01]	Diacylglycerophosphocholines [GP0101]	52922440	[H][C@@](COC(=O)CCCCCCC\C=C/CCCCCC)(COP([O-])(=O)OCC[N+](C)(C)C)OC(=O)CCCCCCCCCCCCCCC	IPMVHVDAYPUFKH-WYRBGLKBSA-N	723871183.10054	1239199114.8089323	2259079876.687293	2111441715.9095218	2214258014.2510347	1862469056.3296478	532595991.1024723	914355096.9395863	884475883.1014541	2355914886.641471	1790584490.929314	2483947182.755004	1900134996.7270594	1669488567.0727956	1715654866.7230244	26055392.54921105
Com_2026_pos	3-Pentadecenal	-	P	C15H28O	224.21401	225.221466614997	0.698506739273172	[M+H]+	8.702	0.643139692091029	2	C18	Lipids and lipid-like molecules	Ö¬ÖÊºÍÀàÖ¬·Ö×Ó	Fatty Acyls	Ö¬·¾õ£Àà	Fatty aldehydes	Ö¬·¾È©	"140899-08-7"	HMDB0040377	Lipids and lipid-like molecules	Fatty Acyls	Fatty aldehydes	-	-	-	-	-	-	-	15138499	CCCCCCCCCCC\C=C\CC=O	CLUQHDODXPPERO-OUKQBFOZSA-N	4885733.517789695	4014651.477923534	4439707.232286137	5658842.407801561	4923838.528039506	4016112.7832457493	7131409.333518686	9392847.37290634	13473368.491191154	3608808.175188782	6962741.816039117	7844941.205855427	12386090.73884766	3264230.166956923	8901954.879048532	5455985.0130136125
Com_2096_pos	2-Gonen	2-¸êÄÛ	P	C17H26	230.20345	231.210793303361	0.188109087837565	[M+H]+	8.121	0.604599086526739	2	C18	Lipids and lipid-like molecules	Ö¬ÖÊºÍÀàÖ¬·Ö×Ó	Steroids and steroid derivatives	Àà¹Ì´¼ºÍÀà¹Ì´¼ÑÜÉúÎï	-	-	"-"	HMDB0245136	Lipids and lipid-like molecules	Steroids and steroid derivatives	-	-	-	-	-	-	-	-	76376697	C1CC2CCC3C(CCC4CC=CCC34)C2C1	OCVHUUXFASRJEO-UHFFFAOYSA-N	1566622.360979711	2741124.532959272	1001345.6723116032	640784.5542213678	792851.5106852811	2589263.6068044812	2284381.2101067933	2074306.6990902338	1413956.5352130758	584752.161241177	3965125.039387091	1101876.5518674387	6056445.875158966	2000977.1255030327	4865171.731397885	1780775.9812924624
Com_3999_pos	LysoPC(24:1(15Z)/0:0)	ÈÜÑªÁ×Ö¬õ£µ¨¼î (24:1 (15Z)/0:0)	P	C32H64NO7P	605.44204	628.431779630972	0.891300795625613	[M+Na]+	10.679	0.518219956248595	2	C18	Lipids and lipid-like molecules	Ö¬ÖÊºÍÀàÖ¬·Ö×Ó	Glycerophospholipids	¸ÊÓÍÁ×Ö¬	Glycerophosphocholines	¸ÊÓÍÁ×Ëáµ¨¼î	"-"	HMDB0010406	Lipids and lipid-like molecules	Glycerophospholipids	Glycerophosphocholines	1-Acyl-sn-glycero-3-phosphocholine; 1-Acyl-sn-glycerol-3-phosphocholine; alpha-Acylglycerophosphocholine; 2-Lysolecithin; 2-Lysophosphatidylcholine; 1-Acylglycerophosphocholine	C04230	-	LMGP01050144	Glycerophospholipids [GP]	Glycerophosphocholines [GP01]	Monoacylglycerophosphocholines [GP0105]	53480477	CCCCCCCC\C=C/CCCCCCCCCCCCCC(=O)OC[C@@]([H])(O)COP([O-])(=O)OCC[N+](C)(C)C	GDXMCRNTFPQYOQ-RPUPUBLZSA-N	3096809.1963678515	18734401.9605123	211594.83703574105	7228111.9589690855	2011524.5127187453	2497352.831841389	7914666.159077994	2773310.633206727	3595497.5523381536	1070104.5942192771	4047534.6626345045	700126.1641270925	4154889.4247786943	560818.0600010632	4357893.857565075	2770784.426438461
Com_3925_pos	LysoPC(20:5(5Z,8Z,11Z,14Z,17Z)/0:0)	ÈÜÑªÁ×Ö¬õ£µ¨¼î (20:5 (5Z,8Z,11Z,14Z,17Z)/0:0)	P	C28H48NO7P	541.31684	542.324813669092	1.24450052570401	[M+H]+	8.827	0.76866967626564	2	C18	Lipids and lipid-like molecules	Ö¬ÖÊºÍÀàÖ¬·Ö×Ó	Glycerophospholipids	¸ÊÓÍÁ×Ö¬	Glycerophosphocholines	¸ÊÓÍÁ×Ëáµ¨¼î	"-"	HMDB0010397	Lipids and lipid-like molecules	Glycerophospholipids	Glycerophosphocholines	1-Acyl-sn-glycero-3-phosphocholine; 1-Acyl-sn-glycerol-3-phosphocholine; alpha-Acylglycerophosphocholine; 2-Lysolecithin; 2-Lysophosphatidylcholine; 1-Acylglycerophosphocholine	C04230	-	LMGP01050050	Glycerophospholipids [GP]	Glycerophosphocholines [GP01]	Monoacylglycerophosphocholines [GP0105]	11757087	CC\C=C/C\C=C/C\C=C/C\C=C/C\C=C/CCCC(=O)OC[C@](O)([H])COP([O-])(=O)OCC[N+](C)(C)C	PDIGSOAOQOXRDU-WJPZTBRDSA-N	16505087.759776006	15445085.045886585	15557911.46558266	23964233.918463465	27916677.17178734	21676371.602906313	12524315.066152338	13068828.427817397	29470415.626479436	24356105.500564877	42023349.43307477	16530794.392417789	25268561.49587496	68124463.51735488	34429898.71747879	52877983.88842355
Com_1883_pos	N-Acetylmethionine sulfoxide	-	P	C7H13NO4S	207.05653	208.06412000519	1.40060876133623	[M+H]+	1.603	0.558525436573452	2	C18	Organic acids and derivatives	ÓÐ»úËá¼°ÆäÑÜÉúÎï	Carboxylic acids and derivatives	ôÈËá¼°ÆäÑÜÉúÎï	Amino acids, peptides, and analogues	°±»ùËá¡¢ëÄºÍÀàËÆÎï	"108646-71-5"	HMDB0240343	Organic acids and derivatives	Carboxylic acids and derivatives	Amino acids, peptides, and analogues	-	-	-	-	-	-	-	7408371	CC(=O)N[C@@H](CCS(C)=O)C(O)=O	NPIMMZJBURSMON-YLTHGKPTSA-N	2687857.2185909194	11916888.198881073	24024221.75645587	2559894.982941977	11876379.518466188	7468182.547942684	10604157.223782176	1082172.5221629604	9249274.649148313	20416982.83315592	5797785.000260421	6059027.892825769	10301131.11356538	5989135.608204595	11232145.555410478	4535031.822896435
Com_4051_pos	SM(d18:1/16:0)	ÇÊÁ×Ö¬(d18:1/16:0)	P	C39H79N2O6P	702.56757	725.557156944997	0.55075840888837	[M+Na]+	10.885	0.573702464312691	2	C18	Lipids and lipid-like molecules	Ö¬ÖÊºÍÀàÖ¬·Ö×Ó	Sphingolipids	ÇÊÖ¬Àà	Phosphosphingolipids	Á×Ö¬ÇÊÖ¬	"6254-89-3"	HMDB0010169	Lipids and lipid-like molecules	Sphingolipids	Phosphosphingolipids	-	-	-	LMSP03010003	Sphingolipids [SP]	Phosphosphingolipids [SP03]	Ceramide phosphocholines (sphingomyelins) [SP0301]	9939941	[H][C@@](COP([O-])(=O)OCC[N+](C)(C)C)(NC(=O)CCCCCCCCCCCCCCC)[C@H](O)\C=C\CCCCCCCCCCCCC	RWKUXQNLWDTSLO-GWQJGLRPSA-N	677547997.2215673	1901374105.8294244	730318305.3783628	1430646860.4651213	1313576877.829674	2333083665.244575	182053922.406077	556443900.0230165	994228485.0687183	560075821.3702078	1212943154.8391361	1433427509.1768904	1183986479.843432	1089931027.3820653	1156986440.1052575	3498608.9374786406
Com_3385_pos	3-Hydroxytetradecanoyl carnitine	-	P	C21H41NO5	387.29847	388.305676011906	0.24267613043315	[M+H]+	7.329	0.719681837582901	2	C18	Lipids and lipid-like molecules	Ö¬ÖÊºÍÀàÖ¬·Ö×Ó	Fatty Acyls	Ö¬·¾õ£Àà	Fatty acid esters	Ö¬·¾Ëáõ¥	"282523-64-2"	HMDB0061640	Lipids and lipid-like molecules	Fatty Acyls	Fatty acid esters	-	-	-	LMFA07070045	Fatty Acyls [FA]	Fatty esters [FA07]	Fatty acyl carnitines [FA0707]	71464541	CCCCCCCCCCCC(O)CC(=O)OC(CC([O-])=O)C[N+](C)(C)C	GFAZJTUXMHGTOC-UHFFFAOYSA-N	69210647.10518353	40183220.49609559	13126547.206252038	295477185.05179864	22087007.954852954	72251241.30143356	16345121.589546941	66754161.603414655	20697958.50811431	32380510.057329487	62307880.38987743	94730333.23358944	42398217.70327267	194012228.63940555	36769831.096737176	96626791.32636814
Com_4101_pos	PC(15:0/18:2(9Z,12Z))	Á×Ö¬õ£µ¨¼î(15:0/18:2(9Z,12Z))	P	C41H78NO8P	743.54651	744.554063545863	0.340995296932926	[M+H]+	10.871	0.623006300322269	2	C18	Lipids and lipid-like molecules	Ö¬ÖÊºÍÀàÖ¬·Ö×Ó	Glycerophospholipids	¸ÊÓÍÁ×Ö¬	Glycerophosphocholines	¸ÊÓÍÁ×Ëáµ¨¼î	"-"	HMDB0007940	Lipids and lipid-like molecules	Glycerophospholipids	Glycerophosphocholines	Phosphatidylcholine; Lecithin; Phosphatidyl-N-trimethylethanolamine; 1,2-Diacyl-sn-glycero-3-phosphocholine; Choline phosphatide; 3-sn-Phosphatidylcholine	C00157	map00500	LMGP01010543	Glycerophospholipids [GP]	Glycerophosphocholines [GP01]	Diacylglycerophosphocholines [GP0101]	24778664	CCCCCCCCCCCCCCC(=O)OC[C@]([H])(COP([O-])(=O)OCC[N+](C)(C)C)OC(=O)CCCCCCC\C=C/C\C=C/CCCCC	DGBYUHHIADYUMU-UESLNCBNSA-N	32664871.676983718	50630809.10801998	49024708.678078376	86529253.34991857	56421825.34781414	53546866.7659382	26058350.166059177	92634539.59967269	104638852.7966168	139582988.86332875	49046317.82763685	106943511.58014773	53241778.107919045	93889356.86813562	41334006.08020101	12856349.791004188
Com_4867_pos	PC(20:3(5Z,8Z,11Z)/20:3(5Z,8Z,11Z))	Á×Ö¬õ£µ¨¼î(20:3(5Z,8Z,11Z)/20:3(5Z,8Z,11Z))	P	C48H84NO8P	833.59346	856.583157591448	0.596923406674287	[M+Na]+	10.887	0.577908675095586	2	C18	Lipids and lipid-like molecules	Ö¬ÖÊºÍÀàÖ¬·Ö×Ó	Glycerophospholipids	¸ÊÓÍÁ×Ö¬	Glycerophosphocholines	¸ÊÓÍÁ×Ëáµ¨¼î	"-"	HMDB0008376	Lipids and lipid-like molecules	Glycerophospholipids	Glycerophosphocholines	-	-	-	-	-	-	-	53478973	CCCCCCCC\C=C/C\C=C/C\C=C/CCCC(=O)OC[C@]([H])(COP([O-])(=O)OCC[N+](C)(C)C)OC(=O)CCC\C=C/C\C=C/C\C=C/CCCCCCCC	ZITMTGXPTAXDMQ-LGFSYLBFSA-N	105362860.14613932	33928099.615131505	64846118.92011957	50920354.59505307	39445963.695862636	119201508.16734754	82178874.95203061	116993178.72884293	115798428.9195768	165837197.03966755	112460530.10672835	128310720.06143057	114105403.72831492	75430434.65748262	103069333.36890799	132103968.2272543
Com_3682_pos	(5Z,8Z,11Z,14Z,17Z)-Icosa-5,8,11,14,17-pentaenoylcarnitine	-	P	C27H43NO4	445.31921	446.326660469854	0.337892124663182	[M+H]+	7.947	0.510536398437219	2	C18	Lipids and lipid-like molecules	Ö¬ÖÊºÍÀàÖ¬·Ö×Ó	Fatty Acyls	Ö¬·¾õ£Àà	Fatty acid esters	Ö¬·¾Ëáõ¥	"-"	HMDB0241609	Lipids and lipid-like molecules	Fatty Acyls	Fatty acid esters	-	-	-	-	-	-	-	-	CCC=CCC=CCC=CCC=CCC=CCCCC(=O)OC(CC([O-])=O)C[N+](C)(C)C	USUPQTJPNBGUSJ-UHFFFAOYSA-N	611450.8453323354	719359.170667884	1084968.0459084897	10093526.323415464	5499632.477707971	1368336.4489665788	126980.2603127613	621997.4891328999	3323721.4522232423	618277.5591342357	2111851.369403377	3135267.73696155	1079568.695613758	9393623.469159292	1511942.1684163604	300668.12192183203
Com_3927_pos	LysoPC(18:1(9Z)/0:0)	ÈÜÑªÁ×Ö¬õ£µ¨¼î(18:1(9Z)/0:0)	P	C26H52NO7P	521.34814	544.337766288031	0.817664816082342	[M+Na]+	10.020	0.72218896930988	2	C18	Lipids and lipid-like molecules	Ö¬ÖÊºÍÀàÖ¬·Ö×Ó	Glycerophospholipids	¸ÊÓÍÁ×Ö¬	Glycerophosphocholines	¸ÊÓÍÁ×Ëáµ¨¼î	"19420-56-5"	HMDB0002815	Lipids and lipid-like molecules	Glycerophospholipids	Glycerophosphocholines	-	-	-	LMGP01050032	Glycerophospholipids [GP]	Glycerophosphocholines [GP01]	Monoacylglycerophosphocholines [GP0105]	16081932	CCCCCCCC\C=C/CCCCCCCC(=O)OC[C@@H](O)COP([O-])(=O)OCC[N+](C)(C)C	YAMUFBLWGFFICM-PTGWMXDISA-N	609703798.553094	950579724.6010163	622539894.2461913	913751432.2297819	961402107.7709649	1085752748.2609577	459702830.3510378	720707124.1383095	1521148670.9574919	791254502.3971827	883005481.3058571	469392760.61327887	722997271.210077	934075699.8297762	763610349.7784877	810425598.0629851
Com_3964_pos	1-(9Z-Eicosenoyl)-sn-glycero-3-phosphocholine	-	P	C28H56NO7P	549.37944	572.369162832081	0.951677552670155	[M+Na]+	10.929	0.726394215768305	2	C18	Lipids and lipid-like molecules	Ö¬ÖÊºÍÀàÖ¬·Ö×Ó	Glycerophospholipids	¸ÊÓÍÁ×Ö¬	Glycerophosphocholines	¸ÊÓÍÁ×Ëáµ¨¼î	"-"	HMDB0243798	Lipids and lipid-like molecules	Glycerophospholipids	Glycerophosphocholines	-	-	-	LMGP01050047	Glycerophospholipids [GP]	Glycerophosphocholines [GP01]	Monoacylglycerophosphocholines [GP0105]	-	CCCCCCCCCCC=CCCCCCCCC(=O)OCC(O)COP([O-])(=O)OCC[N+](C)(C)C	GJTDRNFWIDPARY-UHFFFAOYSA-N	25773526.175826564	32567801.411264714	22222803.16041648	33969655.29142019	33192048.81897352	55092961.97147662	14485563.6167377	23763606.923878945	34192643.78173661	20220622.93920308	40497932.125091895	16142444.858715566	34732806.733900666	33678822.74925309	37704351.20744935	54027780.21520837
Com_2350_pos	3-Hydroxyisovalerylcarnitine	-	P	C12H23NO5	261.15762	262.165232892521	1.19809837821607	[M+H]+	4.794	0.66263656283332	2	C18	Lipids and lipid-like molecules	Ö¬ÖÊºÍÀàÖ¬·Ö×Ó	Fatty Acyls	Ö¬·¾õ£Àà	Fatty acid esters	Ö¬·¾Ëáõ¥	"99159-87-2"	HMDB0061189	Lipids and lipid-like molecules	Fatty Acyls	Fatty acid esters	-	-	-	LMFA07070041	Fatty Acyls [FA]	Fatty esters [FA07]	Fatty acyl carnitines [FA0707]	53915061	CC(C)(O)CC(=O)O[C@H](CC([O-])=O)C[N+](C)(C)C	IGLHHSKNBDXCEY-SECBINFHSA-N	78988995.71265885	41362703.26919416	36465849.178870454	101629473.10210544	44881160.46690441	113587376.59492898	14957422.267712072	63008949.091081366	66691879.30366277	46931701.767537706	65313015.48617308	62132901.65042153	45401730.07911508	153903744.0849159	47483608.97219333	81737342.454684
Com_3901_pos	LysoPE(0:0/22:6(4Z,7Z,10Z,13Z,16Z,19Z))	ÈÜÑªÁ×Ö¬õ£ÒÒ´¼°· (0:0/22:6 (4Z,7Z,10Z,13Z,16Z,19Z))	P	C27H44NO7P	525.28554	526.293321191797	0.916057573195982	[M+H]+	9.152	0.510808275115012	2	C18	Lipids and lipid-like molecules	Ö¬ÖÊºÍÀàÖ¬·Ö×Ó	Glycerophospholipids	¸ÊÓÍÁ×Ö¬	Glycerophosphoethanolamines	¸ÊÓÍÁ×ËáÒÒ´¼°·Àà	"-"	HMDB0011496	Lipids and lipid-like molecules	Glycerophospholipids	Glycerophosphoethanolamines	-	-	-	LMGP02050060	Glycerophospholipids [GP]	Glycerophosphoethanolamines [GP02]	Monoacylglycerophosphoethanolamines [GP0205]	53480945	[H][C@@](CO)(COP(O)(=O)OCCN)OC(=O)CC\C=C/C\C=C/C\C=C/C\C=C/C\C=C/C\C=C/CC	TWBVHOYVCUOMJY-PAUXXPOVSA-N	597310534.5091625	394336983.1942042	473130688.64389634	341268612.41200364	337148316.5381011	1156402595.3300562	342267774.62235075	403505473.1121758	929372319.7654431	396848806.17911035	1242370954.2453792	441896109.4167726	762831274.5207675	571769261.667977	775969754.1344844	515424602.4242424
Com_3763_pos	Cervonyl carnitine	Éñ¾­õ£°·vonyl carnitine	P	C29H45NO4	471.33486	472.342452718727	0.621041963660612	[M+H]+	8.310	0.575763480321385	2	C18	Lipids and lipid-like molecules	Ö¬ÖÊºÍÀàÖ¬·Ö×Ó	Fatty Acyls	Ö¬·¾õ£Àà	Fatty acid esters	Ö¬·¾Ëáõ¥	"-"	HMDB0006510	Lipids and lipid-like molecules	Fatty Acyls	Fatty acid esters	-	-	-	LMFA07070055	Fatty Acyls [FA]	Fatty esters [FA07]	Fatty acyl carnitines [FA0707]	53477842	CC\C=C\C\C=C\C\C=C\C\C=C\C\C=C\C\C=C\CCC(=O)OC(CC([O-])=O)C[N+](C)(C)C	WLLMYDQRCSWAST-BUHCESQUSA-N	5384243.213921825	3545296.2391304392	6017047.612083083	16800317.750199966	13547247.881002879	11321599.692546194	1817048.3110253443	2504528.0685509797	12101507.108366238	6279300.8851208035	11881635.36448271	17971180.19129156	6036748.776547072	44749848.253211945	7420372.878036112	3693385.767614746
Com_4336_pos	PC(P-18:1(9Z)/20:5(5Z,8Z,11Z,14Z,17Z))	Á×Ö¬õ£µ¨¼î(P-18:1(9Z)/20:5(5Z,8Z,11Z,14Z,17Z))	P	C46H80NO7P	789.56724	790.574965701848	0.539158448405556	[M+H]+	10.644	0.546270550839429	2	C18	Lipids and lipid-like molecules	Ö¬ÖÊºÍÀàÖ¬·Ö×Ó	Glycerophospholipids	¸ÊÓÍÁ×Ö¬	Glycerophosphocholines	¸ÊÓÍÁ×Ëáµ¨¼î	"-"	HMDB0011321	Lipids and lipid-like molecules	Glycerophospholipids	Glycerophosphocholines	-	-	-	-	-	-	-	53480825	CCCCCCCC\C=C/CCCCCC\C=C/OCC(COP([O-])(=O)OCC[N+](C)(C)C)OC(=O)CCC\C=C/C\C=C/C\C=C/C\C=C/C\C=C/CC	ZODCGHWSTRZXKA-HALYXBRLSA-N	117698087.86282943	106322167.9192359	90132613.62735747	123336760.66742654	154340367.59343034	128179111.36371636	371726645.4150304	839877480.549228	26616982.549266785	48140712.425214306	181247442.71053556	302199713.67744786	206044735.08237022	180431849.83919713	180302612.72564408	318183973.0717205
Com_3856_pos	(15Z)-tetracos-15-enoylcarnitine	-	P	C31H59NO4	509.44441	510.451939215454	0.449932219294892	[M+H]+	10.813	0.695560870393512	2	C18	Lipids and lipid-like molecules	Ö¬ÖÊºÍÀàÖ¬·Ö×Ó	Fatty Acyls	Ö¬·¾õ£Àà	Fatty acid esters	Ö¬·¾Ëáõ¥	"-"	HMDB0241632	Lipids and lipid-like molecules	Fatty Acyls	Fatty acid esters	-	-	-	-	-	-	-	-	CCCCCCCCC=CCCCCCCCCCCCCCC(=O)OC(CC([O-])=O)C[N+](C)(C)C	QGIHQXKFCAACHN-UHFFFAOYSA-N	715030.0147197694	3374491.8792970064	1116252.5881055463	28890301.24102645	2583130.4601974846	4223738.663154487	4075021.551033377	8743691.191594375	4906516.80649673	422879.64644383604	9347797.873764694	9189464.120253108	11679227.776628807	13291683.40446713	7998967.56440835	5386893.560740717
Com_3758_pos	(8Z,11Z)-3-Icosa-8,11-dienoylcarnitine	-	P	C27H49NO5	467.36107	468.368812404692	0.946601504414259	[M+H]+	8.628	0.590390882803353	2	C18	Lipids and lipid-like molecules	Ö¬ÖÊºÍÀàÖ¬·Ö×Ó	Fatty Acyls	Ö¬·¾õ£Àà	Fatty acid esters	Ö¬·¾Ëáõ¥	"-"	HMDB0241576	Lipids and lipid-like molecules	Fatty Acyls	Fatty acid esters	-	-	-	-	-	-	-	-	CCCCCCCCC=CCC=CCCCCC(O)CC(=O)OC(CC([O-])=O)C[N+](C)(C)C	XOLPEFXXTVQYCS-UHFFFAOYSA-N	8814000.57420999	8369006.052733473	3536443.8191346214	41912219.32820329	7783801.159341457	10371106.571884882	4991495.610621082	13474104.161378	6489193.802805854	13528511.98870902	12435752.758558793	8676792.015762437	12869945.036894845	24366930.776730258	13825139.637321856	7978085.096522547
Com_2564_pos	Glycylprolylhydroxyproline	ÈýëÄ-29	P	C12H19N3O5	285.13247	286.140283661458	1.80148356306465	[M+H]+	5.383	0.528658113051767	2	C18	Organic acids and derivatives	ÓÐ»úËá¼°ÆäÑÜÉúÎï	Carboxylic acids and derivatives	ôÈËá¼°ÆäÑÜÉúÎï	Amino acids, peptides, and analogues	°±»ùËá¡¢ëÄºÍÀàËÆÎï	"2239-67-0"	HMDB0002171	Organic acids and derivatives	Carboxylic acids and derivatives	Amino acids, peptides, and analogues	-	-	-	-	-	-	-	11778669	NCC(=O)N1CCC[C@H]1C(=O)N1C[C@H](O)C[C@H]1C(O)=O	SZEOBSAZWJLOGY-VGMNWLOBSA-N	1515393.8798436066	2082563.6796089318	457010.0794795516	558468.249920821	703119.1564478963	3437296.3107624063	493885.12331023696	751035.0765851842	687022.5894082225	1412186.8109188108	420206.99858195067	240718.08069950403	166901.75527492882	749111.7519202504	331520.90071273246	560358.1883294759
Com_3971_pos	LysoPC(22:2(13Z,16Z)/0:0)	ÈÜÑªÁ×Ö¬õ£µ¨¼î (22:2 (13Z,16Z)/0:0)	P	C30H58NO7P	575.39509	576.402865542457	0.826462486888545	[M+H]+	11.217	0.694406948701414	2	C18	Lipids and lipid-like molecules	Ö¬ÖÊºÍÀàÖ¬·Ö×Ó	Glycerophospholipids	¸ÊÓÍÁ×Ö¬	Glycerophosphocholines	¸ÊÓÍÁ×Ëáµ¨¼î	"-"	HMDB0010400	Lipids and lipid-like molecules	Glycerophospholipids	Glycerophosphocholines	1-Acyl-sn-glycero-3-phosphocholine; 1-Acyl-sn-glycerol-3-phosphocholine; alpha-Acylglycerophosphocholine; 2-Lysolecithin; 2-Lysophosphatidylcholine; 1-Acylglycerophosphocholine	C04230	-	LMGP01050135	Glycerophospholipids [GP]	Glycerophosphocholines [GP01]	Monoacylglycerophosphocholines [GP0105]	52924059	CCCCC\C=C/C\C=C/CCCCCCCCCCCC(=O)OC[C@](O)([H])COP([O-])(=O)OCC[N+](C)(C)C	YMGXOQLWSYJFSD-FALRGZJFSA-N	3032267.978923065	4808610.657225905	7052651.150301429	6296740.237859095	8899683.937971236	4062852.7712412784	4078123.797072555	7884671.302405844	9770739.94327179	3647583.5409346684	5519233.540202272	2275569.4294490563	6094239.738383922	6844386.472775383	5996113.452191997	7521887.526920595
Com_4042_pos	PC(16:0/15:0)	Á×Ö¬õ£µ¨¼î(16:0/15:0)	P	C39H78NO8P	719.54651	720.554128196579	0.442218222938201	[M+H]+	10.315	0.635139279014003	2	C18	Lipids and lipid-like molecules	Ö¬ÖÊºÍÀàÖ¬·Ö×Ó	Glycerophospholipids	¸ÊÓÍÁ×Ö¬	Glycerophosphocholines	¸ÊÓÍÁ×Ëáµ¨¼î	"-"	HMDB0007967	Lipids and lipid-like molecules	Glycerophospholipids	Glycerophosphocholines	Phosphatidylcholine; Lecithin; Phosphatidyl-N-trimethylethanolamine; 1,2-Diacyl-sn-glycero-3-phosphocholine; Choline phosphatide; 3-sn-Phosphatidylcholine	C00157	-	LMGP01010562	Glycerophospholipids [GP]	Glycerophosphocholines [GP01]	Diacylglycerophosphocholines [GP0101]	24778680	[H][C@@](COC(=O)CCCCCCCCCCCCCCC)(COP([O-])(=O)OCC[N+](C)(C)C)OC(=O)CCCCCCCCCCCCCC	NPGWXTIWUUFYAB-DIPNUNPCSA-N	113875306.07936658	37357319.44519906	44881241.74131983	50118586.02023583	186839791.63110715	277013761.92766273	246756476.13379762	125111209.84997699	16597426.334092826	38520007.88223404	70640108.45705652	162720067.4049237	85588586.16022941	79841311.45033836	72014491.77874807	228440894.96579787
Com_2191_pos	Hydroxyprolyl-Isoleucine	ôÇ¸¬°±õ£ÒìÁÁ°±Ëá	P	C11H20N2O4	244.14231	245.149893829062	1.16255581426704	[M+H]+	4.918	0.55196484774448	2	C18	Organic acids and derivatives	ÓÐ»úËá¼°ÆäÑÜÉúÎï	Carboxylic acids and derivatives	ôÈËá¼°ÆäÑÜÉúÎï	Amino acids, peptides, and analogues	°±»ùËá¡¢ëÄºÍÀàËÆÎï	"-"	HMDB0028866	Organic acids and derivatives	Carboxylic acids and derivatives	Amino acids, peptides, and analogues	-	-	-	-	-	-	-	61157357	CCC(C)C(NC(=O)C1CC(O)CN1)C(O)=O	JKCPTRCNCMWJJG-UHFFFAOYSA-N	74215357.77878825	45382852.83434508	37380688.829780124	18039018.06838262	52441059.01657197	24342656.233968835	31958408.2514949	36447266.589131966	47914218.548307784	56748749.518026255	12073323.689791914	3871261.5528191417	10260698.940507274	8544017.77304798	6477957.526359807	7875763.708295138
Com_2348_pos	Gamma glutamyl ornithine	-	P	C10H19N3O5	261.13247	262.14005452378	1.08957641311402	[M+H]+	1.407	0.545462017603025	2	C18	Organic acids and derivatives	ÓÐ»úËá¼°ÆäÑÜÉúÎï	Carboxylic acids and derivatives	ôÈËá¼°ÆäÑÜÉúÎï	Amino acids, peptides, and analogues	°±»ùËá¡¢ëÄºÍÀàËÆÎï	"56523-61-6"	HMDB0002248	Organic acids and derivatives	Carboxylic acids and derivatives	Amino acids, peptides, and analogues	-	-	-	-	-	-	-	189156	NCCC[C@H](NC(=O)[C@@H](N)CCC(O)=O)C(O)=O	FCQBDQYWNGUTPD-BQBZGAKWSA-N	18071325.025890578	20615722.511394918	5367633.544554741	4997165.296665507	7857594.031931414	18472687.70834373	15692497.595240965	6983438.774107138	4239464.036913573	17820132.098534796	7037810.21217497	1934757.516801404	1828762.0809362778	3866143.2843963713	1249114.5484203668	3348902.894494353
Com_3077_pos	MG(P-18:0/0:0/0:0)	-	P	C21H42O3	342.3134	343.320774257784	0.216929235126585	[M+H]+	10.957	0.606909880005503	2	C18	Lipids and lipid-like molecules	Ö¬ÖÊºÍÀàÖ¬·Ö×Ó	Glycerolipids	¸ÊÓÍÖ¬	Glycerol vinyl ethers	¸ÊÓÍÒÒÏ©»ùÃÑ	"18330-10-4"	HMDB0011153	Lipids and lipid-like molecules	Glycerolipids	Glycerol vinyl ethers	-	-	-	-	-	-	-	11824075	[H][C@](O)(CO)CO\C=C/CCCCCCCCCCCCCCCC	WXWPBUKRBCYIMR-OGLOHFSISA-N	24677250.31594709	35862930.27835748	30136232.35897314	28072338.847954623	58111191.64712832	42600610.138156235	37314784.56231658	47519005.80499524	57804917.64435008	44821125.37853993	29273097.696611416	27329441.338768966	30757021.60807547	34505321.969512455	29935906.374573883	50803079.89360838
Com_1908_pos	Labienoxime	2,4,4,7-ËÄ¼×»ù-6,8-ÈÉ¶þÏ©-3-Íªë¿	P	C13H23NO	209.17796	210.185414233786	0.737332871931939	[M+H]+	9.602	0.574919982666912	2	C18	Organic nitrogen compounds	ÓÐ»úµª»¯ºÏÎï	Organonitrogen compounds	ÓÐ»úµª»¯ºÏÎï	Oximes	ë¿Àà	"81783-01-9"	HMDB0036031	Organic nitrogen compounds	Organonitrogen compounds	Oximes	-	-	-	-	-	-	-	6432934	CC(C)C(=N\O)\C(C)(C)C\C=C(/C)C=C	MEJYWDUBOCZFFS-FENWIEIGSA-N	84290203.15377879	105352390.34872621	135901711.38270372	103802380.85172805	112049271.58618383	72795198.61133206	124421440.91744824	70040964.094354	101637663.91182868	75270648.12216043	107883656.49526916	99808540.94339192	101486722.49617624	92472745.80964574	112893472.91698849	107134893.17104064
Com_3850_pos	LysoPC(P-18:0/0:0)	ÈÜÑªÁ×Ö¬õ£µ¨¼î(P-18:0/0:0)	P	C26H54NO6P	507.36888	508.376647636913	0.921690177401524	[M+H]+	10.633	0.521096100124468	2	C18	Lipids and lipid-like molecules	Ö¬ÖÊºÍÀàÖ¬·Ö×Ó	Glycerophospholipids	¸ÊÓÍÁ×Ö¬	Glycerophosphocholines	¸ÊÓÍÁ×Ëáµ¨¼î	"-"	HMDB0013122	Lipids and lipid-like molecules	Glycerophospholipids	Glycerophosphocholines	1-Acyl-sn-glycero-3-phosphocholine; 1-Acyl-sn-glycerol-3-phosphocholine; alpha-Acylglycerophosphocholine; 2-Lysolecithin; 2-Lysophosphatidylcholine; 1-Acylglycerophosphocholine	C04230	-	LMGP01070009	Glycerophospholipids [GP]	Glycerophosphocholines [GP01]	1Z-alkenylglycerophosphocholines [GP0107]	24779527	CCCCCCCCCCCCCCCC\C=C/OC[C@](O)([H])COP([O-])(=O)OCC[N+](C)(C)C	WBOMIOWRFSPZMC-AYICAFKVSA-N	699053917.5732825	853796943.7860955	803391565.2563001	363242217.68268955	797873470.7239927	548663990.9059432	370037505.86711526	365372812.1078833	587824671.6055048	233244564.35121363	373748176.86944443	103484483.34235641	160197980.3997325	161160673.69208986	144139448.25381818	260125720.71351266
Com_4197_pos	PC(15:0/20:5(5Z,8Z,11Z,14Z,17Z))	Á×Ö¬õ£µ¨¼î(15:0/20:5(5Z,8Z,11Z,14Z,17Z))	P	C43H76NO8P	765.53086	766.53863514304	0.620671307796408	[M+H]+	11.575	0.625962382699252	2	C18	Lipids and lipid-like molecules	Ö¬ÖÊºÍÀàÖ¬·Ö×Ó	Glycerophospholipids	¸ÊÓÍÁ×Ö¬	Glycerophosphocholines	¸ÊÓÍÁ×Ëáµ¨¼î	"-"	HMDB0007951	Lipids and lipid-like molecules	Glycerophospholipids	Glycerophosphocholines	-	-	-	LMGP01011425	Glycerophospholipids [GP]	Glycerophosphocholines [GP01]	Diacylglycerophosphocholines [GP0101]	52922332	CCCCCCCCCCCCCCC(=O)OC[C@]([H])(COP([O-])(=O)OCC[N+](C)(C)C)OC(=O)CCC\C=C/C\C=C/C\C=C/C\C=C/C\C=C/CC	UJMUDAMKHIWLCZ-OTHSKKDYSA-N	14777100.77703621	27188044.766944494	23951034.208613288	71044819.28187667	42108531.32263549	89119142.28642158	7900181.835274455	19717834.793869562	30156417.344592396	40364411.95630302	37173985.44354583	39552079.76761153	40200183.56338318	25711365.257439658	37475889.130106635	404383.82577444316
Com_1633_pos	9-Ethylguanine	9-ÒÒ»ùÄñàÑßÊ	P	C7H9N5O	179.08071	180.08825924615	1.39180903398932	[M+H]+	5.058	0.694500572957644	2	C18	Organoheterocyclic compounds	ÓÐ»úÔÓ»·»¯ºÏÎï	Imidazopyrimidines	ßäßò²¢à×à¤Àà	Purines and purine derivatives	àÑßÊºÍàÑßÊÑÜÉúÎï	"879-08-3"	HMDB0247591	Organoheterocyclic compounds	Imidazopyrimidines	Purines and purine derivatives	-	-	-	-	-	-	-	95189	CCN1C=NC2=C1N=C(N)NC2=O	WDOYBEPLTCFIRQ-UHFFFAOYSA-N	57370399.87774888	45786434.95612348	23345246.686890543	26297339.34418358	28893567.671087943	50958847.16505636	15552127.999110067	20282349.44401262	33614472.42699564	28620001.536093563	29708222.298823375	15870801.166639984	9546355.51017411	49573733.27291684	11069899.491408547	24098499.051706843
Com_1341_pos	3-Mercapto-2-methyl-1-butanol	-	P	C5H12OS	120.06089	121.069007639484	6.81020675423798	[M+H]+	1.422	0.504956698724361	2	C18	Organosulfur compounds	ÓÐ»úÁò»¯ºÏÎï	Thiols	Áò´¼Àà	Alkylthiols	Íé»ùÁò´¼	"227456-33-9"	HMDB0032373	Organosulfur compounds	Thiols	Alkylthiols	-	-	-	-	-	-	-	22327742	CCC(C)C(O)S	MRVKDGZLSALAIU-UHFFFAOYSA-N	28698307.504069407	26770565.206567872	18658183.465177737	16220756.027886892	24212177.26663876	22044326.25453895	26161985.48029371	20877200.1603221	21110138.503311057	25629569.737321064	15747297.941509489	14430497.20184624	13092963.42723663	19705721.785434965	14821152.396195143	20363647.63507205
Com_3828_pos	LysoPC(16:1(9Z)/0:0)	-	P	C24H48NO7P	493.31684	494.324491878742	0.713291567303331	[M+H]+	9.124	0.790010734313301	2	C18	Lipids and lipid-like molecules	Ö¬ÖÊºÍÀàÖ¬·Ö×Ó	Glycerophospholipids	¸ÊÓÍÁ×Ö¬	Glycerophosphocholines	¸ÊÓÍÁ×Ëáµ¨¼î	"76790-27-7"	HMDB0010383	Lipids and lipid-like molecules	Glycerophospholipids	Glycerophosphocholines	1-Acyl-sn-glycero-3-phosphocholine; 1-Acyl-sn-glycerol-3-phosphocholine; alpha-Acylglycerophosphocholine; 2-Lysolecithin; 2-Lysophosphatidylcholine; 1-Acylglycerophosphocholine	C04230	-	LMGP01050022	Glycerophospholipids [GP]	Glycerophosphocholines [GP01]	Monoacylglycerophosphocholines [GP0105]	24779461	CCCCCC\C=C/CCCCCCCC(=O)OC[C@@H](O)COP([O-])(=O)OCC[N+](C)(C)C	LFUDDCMNKWEORN-ZXEGGCGDSA-N	996922558.1367173	646984177.9725071	894959230.3939254	2085046722.212777	1623346790.2465124	897662591.9633096	894527465.8941468	1183875988.223071	1451969757.4947782	1411979638.0044112	1114381992.7064924	1036224935.0254157	1534103956.5564	1771319722.957366	1535613988.1925676	1533972841.7455974
Com_2144_pos	2-Keto-3-Deoxy-D-Mannooctanoic Acid	-	P	C8H14O8	238.06887	239.07618325033	0.0556575498486504	[M+H]+	6.256	0.508286131994536	2	C18	Organic oxygen compounds	ÓÐ»úÑõ»¯ºÏÎï	Organooxygen compounds	ÓÐ»úÑõ»¯ºÏÎï	Carbohydrates and carbohydrate conjugates	Ì¼Ë®»¯ºÏÎïºÍÌ¼Ë®»¯ºÏÎï½áºÏÎï	"-"	HMDB0250768	Organic oxygen compounds	Organooxygen compounds	Carbohydrates and carbohydrate conjugates	-	-	-	-	-	-	-	4636210	OCC(O)C1OC(O)(CC(O)C1O)C(O)=O	NNLZBVFSCVTSLA-UHFFFAOYSA-N	7354083.320983401	6815211.302239412	7609458.809477298	6277043.628205605	8949397.396937452	7630394.971290482	9516170.0759277	7599435.201806995	8324994.60639542	6545626.751829058	7747309.525723889	16053444.733923042	7813309.448730074	8365556.625401225	7145868.393525407	8607089.002543146
Com_1599_pos	Ne,Ne dimethyllysine	Ne,Ne ¶þ¼×»ùÀµ°±Ëá	P	C8H18N2O2	174.13683	175.143878784985	1.44262999962875	[M+H]+	1.363	0.521439088126616	2	C18	Organic acids and derivatives	ÓÐ»úËá¼°ÆäÑÜÉúÎï	Carboxylic acids and derivatives	ôÈËá¼°ÆäÑÜÉúÎï	Amino acids, peptides, and analogues	°±»ùËá¡¢ëÄºÍÀàËÆÎï	"-"	HMDB0013287	Organic acids and derivatives	Carboxylic acids and derivatives	Amino acids, peptides, and analogues	Protein N6,N6-dimethyl-L-lysine	C05545	-	-	-	-	-	4478779	CN(C)CCCCC(N)C(O)=O	XXEWFEBMSGLYBY-UHFFFAOYSA-N	32467639.731193744	19421057.029115275	25201585.366365854	7951405.713817648	15110217.723268557	22177518.890089486	16175470.922129309	19760106.26945317	13227040.827422582	24628675.305794135	14872368.209724102	7899711.947988686	14911037.762771681	5906249.836675828	24833132.98456836	9599501.835215574
Com_1933_pos	Prolylproline	-	P	C10H16N2O3	212.11609	213.123620605572	1.08716680568566	[M+H]+	2.772	0.636887351304309	2	C18	Organic acids and derivatives	ÓÐ»úËá¼°ÆäÑÜÉúÎï	Carboxylic acids and derivatives	ôÈËá¼°ÆäÑÜÉúÎï	Amino acids, peptides, and analogues	°±»ùËá¡¢ëÄºÍÀàËÆÎï	"20488-28-2"	HMDB0011180	Organic acids and derivatives	Carboxylic acids and derivatives	Amino acids, peptides, and analogues	-	-	-	-	-	-	-	11622593	OC(=O)[C@@H]1CCCN1C(=O)[C@@H]1CCCN1	RWCOTTLHDJWHRS-YUMQZZPRSA-N	380744624.15770227	192607805.61578253	157108937.64270452	163092547.74190012	101271266.02050757	238650076.18533736	138436139.85479754	233991755.5774969	136338025.4025714	224978913.44552568	124272710.7769152	66299043.84970301	244825896.78762877	72755680.58407395	255345152.3621778	140038759.81293553
Com_3289_pos	5alpha-Hydroxytriptolide	5¦Á-ôÇ»ùÀ×¹«ÌÙÄÚõ¥´¼	P	C20H24O7	376.1522	377.158902335331	1.58889053151188	[M+H]+	6.631	0.713640879551246	2	C18	Organoheterocyclic compounds	ÓÐ»úÔÓ»·»¯ºÏÎï	Oxepanes	ÑõÔÓ»·¼ºÍéÀà	-	-	"-"	HMDB0247016	Organoheterocyclic compounds	Oxepanes	-	-	-	-	-	-	-	-	73028726	CC(C)C12OC1C1OC11C3(OC3CC3(O)C4=C(CCC13C)C(=O)OC4)C2O	OKRSVUYYCJPECG-UHFFFAOYSA-N	78127.33657260945	1118446.6041747583	1080721.6672845848	240841.43895564968	1472924.2469426102	474114.03832792933	3374354.400743118	635109.528854953	6465682.598950768	1089828.0992319356	661802.9865877028	1283470.377151997	547054.3986705627	538182.9348285111	641280.0576171714	3791587.882032497
Com_1570_pos	p-Menth-3-ene-3-thiol	-	P	C10H18S	170.11292	171.120949864625	4.29047144105749	[M+H]+	5.607	0.640968781553887	2	C18	Lipids and lipid-like molecules	Ö¬ÖÊºÍÀàÖ¬·Ö×Ó	Prenol lipids	ÒìÎìÏ©´¼Ö¬	Monoterpenoids	µ¥ÝÆÀà	"25946-28-5"	HMDB0038192	Lipids and lipid-like molecules	Prenol lipids	Monoterpenoids	-	-	-	-	-	-	-	3022213	CC(C)C1CCC(C)CC1=S	MUUULGAGZBWUDA-UHFFFAOYSA-N	546448.4037344176	510909.01881790766	675050.7072091388	419123.19823254494	1138604.899888822	828226.5464092315	1078544.646685825	1029124.3960192028	1417296.2299469234	674427.9029904216	970390.3891333087	772104.7743151459	1296965.2549635167	608160.7259655413	893788.6642885414	565836.1326878007
Com_4734_pos	PC(22:6(4Z,7Z,10Z,13Z,16Z,19Z)/16:0)	Á×Ö¬õ£µ¨¼î(22:6(4Z,7Z,10Z,13Z,16Z,19Z)/16:0)	P	C46H80NO8P	805.56216	828.552010020487	0.806915368270032	[M+Na]+	11.318	0.565072871953024	2	C18	Lipids and lipid-like molecules	Ö¬ÖÊºÍÀàÖ¬·Ö×Ó	Glycerophospholipids	¸ÊÓÍÁ×Ö¬	Glycerophosphocholines	¸ÊÓÍÁ×Ëáµ¨¼î	"-"	HMDB0008725	Lipids and lipid-like molecules	Glycerophospholipids	Glycerophosphocholines	-	-	-	LMGP01011116	Glycerophospholipids [GP]	Glycerophosphocholines [GP01]	Diacylglycerophosphocholines [GP0101]	24779131	CCCCCCCCCCCCCCCC(=O)O[C@]([H])(COC(=O)CC\C=C/C\C=C/C\C=C/C\C=C/C\C=C/C\C=C/CC)COP([O-])(=O)OCC[N+](C)(C)C	YALZVLCVXOASDL-FZGNBNATSA-N	128049983.05302584	260070899.31382012	197994357.43838388	255082007.96314904	337856248.24489963	633834667.2896843	51977572.10163942	138514477.3756627	192149860.37293953	274959660.5325871	256175055.38263583	455420630.6820199	280925501.83509004	250171532.8551962	248537385.00671786	136223.212612151
Com_2327_pos	1-Hexadecanethiol	-	P	C16H34S	258.23812	259.245311031287	0.421969897589934	[M+H]+	9.324	0.517543785586385	2	C18	Organosulfur compounds	ÓÐ»úÁò»¯ºÏÎï	Thiols	Áò´¼Àà	Alkylthiols	Íé»ùÁò´¼	"-"	HMDB0243888	Organosulfur compounds	Thiols	Alkylthiols	-	-	-	-	-	-	-	-	CCCCCCCCCCCCCCCCS	ORTRWBYBJVGVQC-UHFFFAOYSA-N	283042852.1358144	168027667.86342952	162700206.00612718	142007395.75523573	206693788.68925187	79881890.72019243	222224759.11302686	138903347.12524354	180118697.74962568	164375220.69170737	177462751.45642334	412757313.1614681	180530144.07339498	161692963.5347867	217058866.32093638	206835971.12242347
Com_2224_pos	Malonylcarnitine	-	P	C10H17NO6	247.10559	248.113033524593	0.580822930795337	[M+H]+	1.512	0.642119094561637	2	C18	Lipids and lipid-like molecules	Ö¬ÖÊºÍÀàÖ¬·Ö×Ó	Fatty Acyls	Ö¬·¾õ£Àà	Fatty acid esters	Ö¬·¾Ëáõ¥	"910825-21-7"	HMDB0002095	Lipids and lipid-like molecules	Fatty Acyls	Fatty acid esters	-	-	-	LMFA07070093	Fatty Acyls [FA]	Fatty esters [FA07]	Fatty acyl carnitines [FA0707]	91825606	C[N+](C)(C)C[C@@H](CC([O-])=O)OC(=O)CC(O)=O	ZGNBLKBZJBJFDG-SSDOTTSWSA-N	4989061.511013706	2896512.051866511	2097720.765727842	2000933.9062945426	2018834.1679494772	5965242.830428275	1491846.0788924696	2998560.0028099874	3966997.962547945	2409881.02481793	7757222.040076002	4346288.964162464	2819183.52056113	6157259.212025061	2431139.416973646	3790591.3453366775
Com_2237_pos	(all-Z)-8,11,14-Heptadecatrienal	-	P	C17H28O	248.21401	249.221406627394	0.389290652913019	[M+H]+	8.104	0.678837127833787	2	C18	Lipids and lipid-like molecules	Ö¬ÖÊºÍÀàÖ¬·Ö×Ó	Fatty Acyls	Ö¬·¾õ£Àà	Fatty aldehydes	Ö¬·¾È©	"56797-44-5"	HMDB0041333	Lipids and lipid-like molecules	Fatty Acyls	Fatty aldehydes	Heptadecatrienal; (8Z,11Z,14Z)-8,11,14-Heptadecatrienal	C16343	-	-	-	-	-	131753109	CC\C=C\C\C=C/C\C=C\CCCCCCC=O	NIPNNUONNZABRE-BXPSWRNBSA-N	4399990.027823742	7066847.498629717	2593349.2064583106	2933477.424659648	1229964.7301273786	7204033.089503459	3744834.0812474824	5076805.767636958	12193662.78588627	2821484.3414554275	10458787.99880359	3821084.5596425044	12018547.774929676	6396769.934240245	10429830.818411889	6322264.43398644
Com_2832_pos	Methyl 6,7-dimethoxy-4-ethyl-beta-carboline-3-carboxylate	-	P	C17H18N2O4	314.12666	315.133749503689	0.670100115070703	[M+H]+	5.984	0.535545665742144	2	C18	Organoheterocyclic compounds	ÓÐ»úÔÓ»·»¯ºÏÎï	Indoles and derivatives	ßÅßá¼°ÆäÑÜÉúÎï	Pyridoindoles	ßÁà¤²¢ßÅßá	"-"	HMDB0251535	Organoheterocyclic compounds	Indoles and derivatives	Pyridoindoles	-	-	-	-	-	-	-	-	CCC1=C2C(NC3=CC(OC)=C(OC)C=C23)=CN=C1C(=O)OC	GADIKQPUNWAMEB-UHFFFAOYSA-N	5387447.937608098	5780083.177337196	8541258.653890539	9221164.275241066	29233237.440462038	5016392.973695142	8922370.124589926	16611423.622567508	24095731.18953425	5235621.118516191	17139045.315586165	20796773.269519802	20048791.612379692	14382821.458320122	21324127.96074498	16930699.93518548
Com_2068_pos	Glycinamide, glycyl-L-prolyl-	¸Ê°±õ£°·£¬¸Ê°±õ£-L-¸¬°±õ£-	P	C9H16N4O3	228.12224	229.129528840917	0.0489171199942323	[M+H]+	1.498	0.603562714687857	2	C18	Organic acids and derivatives	ÓÐ»úËá¼°ÆäÑÜÉúÎï	Carboxylic acids and derivatives	ôÈËá¼°ÆäÑÜÉúÎï	Amino acids, peptides, and analogues	°±»ùËá¡¢ëÄºÍÀàËÆÎï	"-"	HMDB0253016	Organic acids and derivatives	Carboxylic acids and derivatives	Amino acids, peptides, and analogues	-	-	-	-	-	-	-	22236830	NCC(=O)N1CCCC1C(=O)NCC(N)=O	JWWLMJFURJYNEX-UHFFFAOYSA-N	1925600.255305783	166509.41229482729	78438.11197685602	4495882.049499947	175173.7862901721	2362865.972056827	1664174.8601780813	2818115.110090017	430619.6403652743	863169.6622793615	2082961.4909893472	3589356.3799117096	4974140.6819771	3368108.0252659894	3465725.758207115	2750635.678574667
Com_1313_pos	(+/-)-2-Methylthiazolidine	-	P	C4H9NS	103.04557	104.052976878432	1.03719579606238	[M+H]+	2.174	0.544151644183814	2	C18	Organoheterocyclic compounds	ÓÐ»úÔÓ»·»¯ºÏÎï	Azolidines	ßòÍéÀà	Thiazolidines	àçßòÍéÀà	"-"	HMDB0031682	Organoheterocyclic compounds	Azolidines	Thiazolidines	-	-	-	-	-	-	-	32196	CC1NCCS1	DQMLFUMEBNHPPB-UHFFFAOYSA-N	462402683.75434875	315308925.8370341	188067675.92069644	212054420.71800804	197839483.22213644	281322218.4163717	202809544.48540175	277186612.3592391	167925571.32781005	321823659.3104883	147478763.7803084	98711084.12209508	157674339.52761942	138070086.46406728	183114235.28143245	186160005.82081002
Com_1388_pos	Methyl 3-(methylthio)propanoate	3-¼×Áò»ù±ûËá¼×õ¥	P	C5H10O2S	134.04015	135.04824144679	5.90455016652583	[M+H]+	1.437	0.531673267815779	2	C18	Organic acids and derivatives	ÓÐ»úËá¼°ÆäÑÜÉúÎï	Carboxylic acids and derivatives	ôÈËá¼°ÆäÑÜÉúÎï	Carboxylic acid derivatives	ôÈËáÑÜÉúÎï	"13532-18-8"	HMDB0034377	Organic acids and derivatives	Carboxylic acids and derivatives	Carboxylic acid derivatives	-	-	-	-	-	-	-	61641	COC(=O)CCSC	DMMJVMYCBULSIS-UHFFFAOYSA-N	13004115.972252926	12357091.302504124	8742964.135110732	8896143.939112537	10124236.014287563	9928938.457607029	11026998.856638642	9531726.265370153	8514156.292125968	10733968.47929119	5553937.821510816	9573862.558290835	3458407.645314128	12184560.333281374	6270258.463775887	8046503.732520205
Com_2263_pos	Epoxy-hexobarbital	-	P	C12H16N2O4	252.11101	253.118550066243	0.952224351410414	[M+H]+	9.230	0.505602562986292	2	C18	Organoheterocyclic compounds	ÓÐ»úÔÓ»·»¯ºÏÎï	Diazines	¶þàºÀà	Pyrimidines and pyrimidine derivatives	à×à¤ºÍà×à¤ÑÜÉúÎï	"-"	HMDB0013941	Organoheterocyclic compounds	Diazines	Pyrimidines and pyrimidine derivatives	-	-	-	-	-	-	-	171784	CN1C(=O)NC(=O)C(C)(C1=O)C12CCCCC1O2	WOWLNDOPAUTOTH-UHFFFAOYSA-N	1215121.9649755994	2168241.931119561	3777989.2273134496	3142311.293586627	2386707.9059857354	1541982.9897932687	2250091.382765116	1829015.79473163	1466904.316714023	1380263.7044334272	1856891.8210151785	1961983.3946182253	1210076.2118001322	730524.3900234791	1771333.8402636838	2698516.7096758275
Com_1380_pos	Thioproline	L-Áò´ú¸¬°±Ëá	P	C4H7NO2S	133.01975	134.027148990544	0.744179296603926	[M+H]+	1.519	0.550352552605169	2	C18	Organic acids and derivatives	ÓÐ»úËá¼°ÆäÑÜÉúÎï	Carboxylic acids and derivatives	ôÈËá¼°ÆäÑÜÉúÎï	Amino acids, peptides, and analogues	°±»ùËá¡¢ëÄºÍÀàËÆÎï	"34592-47-7"	HMDB0062164	Organic acids and derivatives	Carboxylic acids and derivatives	Amino acids, peptides, and analogues	-	-	-	-	-	-	-	93176	OC(=O)[C@@H]1CSCN1	DZLNHFMRPBPULJ-VKHMYHEASA-N	24924786.29581127	8343088.6601617355	5089944.596361879	17669814.427043024	8714182.358989054	3697594.1467343755	6552970.959063892	27769360.575104088	4352238.6001797635	4392513.269327994	17081557.426914427	48573074.59134378	10179366.873401169	9291413.825651448	14115754.27801355	25912779.776616283
Com_1844_pos	Spermine	¾«°·	P	C10H26N4	202.21575	203.22332796275	1.37458506572653	[M+H]+	1.272	0.863942058028022	2	C18	Organic nitrogen compounds	ÓÐ»úµª»¯ºÏÎï	Organonitrogen compounds	ÓÐ»úµª»¯ºÏÎï	Amines	°·Àà	"71-44-3"	HMDB0001256	Organic nitrogen compounds	Organonitrogen compounds	Amines	Spermine; N,N'-Bis(3-aminopropyl)-1,4-butanediamine	C00750	map00330;map00410;map00480;map01100;map04976	-	-	-	-	-	NCCCNCCCCNCCCN	PFNFFQXMRSDOHW-UHFFFAOYSA-N	11321881.165369209	35408270.44969084	18662523.16871528	20502620.915817004	10487584.279463995	31654970.122699477	8335971.078840165	62128452.85416879	7514001.286644954	29484150.012840126	32222602.631189458	29270028.27203535	32776340.589557987	30317473.59078049	22233346.553761583	30933140.564276557
Com_3142_pos	(Z)-5,8,11-trihydroxyoctadec-9-enoic acid	-	P	C18H34O5	330.24063	353.230325034405	1.49901120583393	[M+Na]+	7.133	0.565070881565558	2	C18	Lipids and lipid-like molecules	Ö¬ÖÊºÍÀàÖ¬·Ö×Ó	Fatty Acyls	Ö¬·¾õ£Àà	Fatty acids and conjugates	Ö¬·¾ËáºÍ½áºÏÎï	-	-	-	-	-	-	-	-	-	-	-	-	-	O=C(O)CCCC(O)CCC(O)C=CC(O)CCCCCCC	FITAKYVPWCVTII-QBFSEMIESA-N	33921939.671513185	114289936.10432284	19048015.01872377	31482159.08098183	12931213.781607103	73865153.8790915	6532396.883724993	84783002.03541638	75461300.14728554	14648203.375354059	63836993.766918294	24672896.90967145	59115226.70677483	79810042.80211562	65519114.43463276	50773609.102324255
Com_1577_pos	NEROL	³È»¨´¼	P	C10H18O	154.13576	172.169631103985	0.461307518914732	[M+NH4]+	6.708	0.580444661640204	2	C18	Lipids and lipid-like molecules	Ö¬ÖÊºÍÀàÖ¬·Ö×Ó	Prenol lipids	ÒìÎìÏ©´¼Ö¬	Monoterpenoids	µ¥ÝÆÀà	-	HMDB0035155	Lipids and lipid-like molecules	Prenol lipids	Monoterpenoids	-	C09871	map00281;map01062	LMPR0102010010	Prenol Lipids [PR]	Isoprenoids [PR01]	C10 isoprenoids (monoterpenes) [PR0102]	-	OCC=C(C)CCC=C(C)C	GLZPCOQZEFWAFX-YFHOEESVSA-N	13117240.44673501	11335646.547916593	10821597.875641143	9704542.968391605	14477205.266737334	11705158.503449334	15064559.217237996	11870220.110057432	12187764.258457413	11553679.436445216	9799857.89488429	21483024.979716815	9811785.452137498	10418492.961937325	4711532.592401072	11081553.71689046
Com_3164_pos	Lagochilin	ÍÃ´½»¨Áé	P	C20H36O5	356.25628	357.264490022723	2.5544047196002	[M+H]+	11.424	0.786442037371316	2	C18	Lipids and lipid-like molecules	Ö¬ÖÊºÍÀàÖ¬·Ö×Ó	Prenol lipids	ÒìÎìÏ©´¼Ö¬	Diterpenoids	¶þÝÆÀà	"23554-81-6"	-	-	-	-	-	-	-	-	-	-	-	-	OCCC1(OC2(CC1)C(C)CCC3C(C)(CO)C(O)CCC32C)CO	XYPPDQHBNJURHU-RHFXQVJCSA-N	1471473.6701026955	1962525.2496893236	1091322.6819742448	1342006.7456966585	1646635.1125198628	202758.21209349978	2933216.6391736665	1520887.6644278336	1160697.2801418225	306897.92739535286	791082.5079498525	1254735.4154248561	1036504.2691029428	1686619.6407100293	1274086.8512064249	4761655.471115984
Com_1402_pos	Hypoxanthine	´Î»ÆàÑßÊ	P	C5H4N4O	136.03851	137.045982779732	1.27007956789039	[M+H]+	4.965	0.836877181010299	2	C18	Organoheterocyclic compounds	ÓÐ»úÔÓ»·»¯ºÏÎï	Imidazopyrimidines	ßäßò²¢à×à¤Àà	Purines and purine derivatives	àÑßÊºÍàÑßÊÑÜÉúÎï	"68-94-0"	HMDB0000157	Organoheterocyclic compounds	Imidazopyrimidines	Purines and purine derivatives	Hypoxanthine; Purine-6-ol	C00262	map00230;map01100	-	-	-	-	-	OC1=NC=NC=2NC=NC12	FDGQSTZJBFJUBT-UHFFFAOYSA-N	204622071.4992853	133366065.88847385	231878800.90309018	63513632.96433443	46890030.08020136	140698305.1723658	125012859.43696317	204099775.93220294	45125730.4693163	240559240.34838	117074244.6372432	89259871.40424746	195313392.07724118	42012846.043493986	193643162.90178868	99808925.74082841
Com_3014_pos	(2E,4E,12Z)-N-(2-methylpropyl)octadeca-2,4,12-trienamide	-	P	C22H39NO	333.30316	334.31062813315	0.504445112365824	[M+H]+	10.709	0.614085803368932	2	C18	Lipids and lipid-like molecules	Ö¬ÖÊºÍÀàÖ¬·Ö×Ó	Fatty Acyls	Ö¬·¾õ£Àà	Fatty amides	Ö¬·¾õ£°·	-	-	-	-	-	-	-	-	-	-	-	-	-	OC(=NCC(C)C)C=CC=CCCCCCCC=CCCCCC	PCWWIOUZYOPZHT-VBUSEHTESA-N	2247073.195213895	9519548.471118037	6601451.3428414	12204775.597521309	7238650.297528513	693693.0284211864	13340926.894978926	5046575.176200298	6435003.056968093	1592787.430642385	5206553.689770299	5139264.396232135	3118352.6969547947	6083211.367288151	3788040.648060185	8013434.620514336
Com_1929_pos	Perseitol	-	P	C7H16O7	212.08961	213.097369316985	2.16567414594767	[M+H]+	6.859	0.597523123423189	2	C18	Organic oxygen compounds	ÓÐ»úÑõ»¯ºÏÎï	Organooxygen compounds	ÓÐ»úÑõ»¯ºÏÎï	Carbohydrates and carbohydrate conjugates	Ì¼Ë®»¯ºÏÎïºÍÌ¼Ë®»¯ºÏÎï½áºÏÎï	-	HMDB0033750	Organic oxygen compounds	Organooxygen compounds	Carbohydrates and carbohydrate conjugates	-	C08255	-	-	-	-	-	-	OCC(O)C(O)C(O)C(O)C(O)CO	OXQKEKGBFMQTML-UHFFFAOYSA-N	404841.3737395853	522901.749423429	965785.0972396865	102999.0588573784	551315.5600538325	437496.34475031274	1035259.3178715629	130028.86072518138	1192295.1576132125	590043.9940147693	493643.4346518427	1567391.692219844	410710.6899761071	264789.03976131935	342197.50456130394	694632.0926063664
Com_1938_pos	N-(9-oxodecyl)acetamide	N-(9-Ñõ´ú¹ï»ù)ÒÒõ£°·	P	C12H23NO2	213.17288	214.180136350031	0.204763237242376	[M+H]+	6.197	0.553397081084838	2	C18	Organic acids and derivatives	ÓÐ»úËá¼°ÆäÑÜÉúÎï	Carboxylic acids and derivatives	ôÈËá¼°ÆäÑÜÉúÎï	Carboxylic acid derivatives	ôÈËáÑÜÉúÎï	-	-	-	-	-	-	-	-	-	-	-	-	-	O=C(C)CCCCCCCCN=C(O)C	JRJBWKJICGFLDP-UHFFFAOYSA-N	76340638.15797308	50815252.46389012	51446878.840780914	48382701.4334955	66811302.011694744	65934902.45944665	69311807.10621403	86615143.0385811	73117602.1596001	49775228.89345278	64608734.34678644	56574242.57311833	117542499.40347813	40792819.54846275	108082524.04150909	75223234.9856664
Com_3515_pos	N6-Threonylcarbamoyladenosine	°ßòúËá¶þÄÆ	P	C15H20N6O8	412.13426	413.142196858845	1.54527033249928	[M+H]+	5.256	0.582629740814375	2	C18	Nucleosides, nucleotides, and analogues	ºËÜÕ¡¢ºËÜÕËáºÍÀàËÆÎï	Purine nucleosides	àÑßÊºËÜÕ	-	-	"28874-45-5"	-	-	-	-	-	-	-	-	-	-	-	161466	O=C(O)C(N=C(O)NC1=NC=NC2=C1N=CN2C3OC(CO)C(O)C3O)C(O)C	UNUYMBPXEFMLNW-DWVDDHQFSA-N	49982990.94531634	39773034.215275116	28153983.751875628	26836325.65731495	33182261.053840112	53809052.26366382	24429495.951376442	31774140.764831215	41178262.6376844	38234213.60935301	28510028.466008674	19924300.726442732	12199269.614786858	40776319.37614968	13773127.166816972	27669262.399231836
Com_1323_pos	Hypotaurine	ÑÇÅ£»ÇËá	P	C2H7NO2S	109.01975	110.027101559192	0.472934417865201	[M+H]+	1.437	0.53612146378638	2	C18	Organic acids and derivatives	ÓÐ»úËá¼°ÆäÑÜÉúÎï	Sulfinic acids and derivatives	ÑÇ»ÇËá¼°ÆäÑÜÉúÎï	Sulfinic acids	ÑÇ»ÇËá	"300-84-5"	HMDB0000965	Organic acids and derivatives	Sulfinic acids and derivatives	Sulfinic acids	Hypotaurine; 2-Aminoethanesulfinic acid	C00519	map00430;map01100	-	-	-	-	-	O=S(O)CCN	VVIUBCNYACGLLV-UHFFFAOYSA-N	9979599.506517915	5123869.636441433	3410833.791111896	8499633.256800115	6734426.604966446	4324664.55477598	2745110.134159876	2200261.429843061	8417553.970827254	689039.2374374508	9094577.261433823	17499640.014437225	5712202.923365895	9143515.812140994	3353929.8794413656	11996244.845811827
Com_2154_pos	CYSTINE	ë×°±Ëá	P	C6H12N2O4S2	240.02385	241.031366614613	0.902471204463095	[M+H]+	1.451	0.75454886523769	2	C18	Organic acids and derivatives	ÓÐ»úËá¼°ÆäÑÜÉúÎï	Carboxylic acids and derivatives	ôÈËá¼°ÆäÑÜÉúÎï	Amino acids, peptides, and analogues	°±»ùËá¡¢ëÄºÍÀàËÆÎï	"24645-67-8"	HMDB0250712	Organic acids and derivatives	Carboxylic acids and derivatives	Amino acids, peptides, and analogues	-	C01420	-	-	-	-	-	-	O=C(O)C(N)CSSCC(N)C(=O)O	LEVWYRKDKASIDU-IMJSIDKUSA-N	69200203.05956358	49661561.78718616	68598732.63237005	52869506.601042375	86524738.2244602	64833331.886922054	42632843.026627555	24675210.778071247	48177390.339271605	76182364.79550408	33336239.704211127	55200195.56700366	12240660.66554142	211831459.31501314	31495933.723885518	109547548.79764602
Com_1554_pos	3-METHYLGLUTARIC ACID	3-¼×»ùÎì¶þËá	P	C6H10O4	146.05791	169.047387719416	1.90143358894174	[M+Na]+	1.332	0.567256037232439	2	C18	Lipids and lipid-like molecules	Ö¬ÖÊºÍÀàÖ¬·Ö×Ó	Fatty Acyls	Ö¬·¾õ£Àà	Fatty acids and conjugates	Ö¬·¾ËáºÍ½áºÏÎï	-	HMDB0000752	Lipids and lipid-like molecules	Fatty Acyls	Fatty acids and conjugates	-	-	-	LMFA01170117	Fatty Acyls [FA]	Fatty Acids and Conjugates [FA01]	Dicarboxylic acids [FA0117]	-	O=C(O)CC(C)CC(=O)O	XJMMNTGIMDZPMU-UHFFFAOYSA-N	6667315.421206891	6123714.442415017	7793746.88567132	4444985.3684781315	5061798.873486918	5667914.865925508	6169387.752877822	6837834.251746768	4327586.861617551	6579118.921511938	7898327.041546743	8072632.361889296	9516251.813823285	1911104.3328142285	8359253.846076275	7523179.782944084
Com_1590_pos	HEXANOYLGLYCINE	¼ºõ£¸Ê°±Ëá	P	C8H15NO3	173.10519	174.112579632282	0.517790841501169	[M+H]+	5.737	0.507950578003995	2	C18	Organic acids and derivatives	ÓÐ»úËá¼°ÆäÑÜÉúÎï	Carboxylic acids and derivatives	ôÈËá¼°ÆäÑÜÉúÎï	Amino acids, peptides, and analogues	°±»ùËá¡¢ëÄºÍÀàËÆÎï	-	HMDB0000701	Organic acids and derivatives	Carboxylic acids and derivatives	Amino acids, peptides, and analogues	-	-	-	-	-	-	-	-	O=C(O)CN=C(O)CCCCC	UPCKIPHSXMXJOX-UHFFFAOYSA-N	9175705.029106848	8421437.171496786	7185872.722297183	14873610.051330343	36220564.62735556	9434606.226699257	4762678.190013045	10004820.12832063	39746145.541465744	7739682.927496506	3322445.222201481	8727231.678538645	3186152.830137257	63861743.77581178	3577212.915084745	6234761.922440289
Com_2802_pos	N,N-Dimethylguanosine	N,N-¶þ¼×»ùÄñÜÕ	P	C12H17N5O5	311.12297	312.130355520397	0.274876512723602	[M+H]+	5.072	0.769677733463239	2	C18	Nucleosides, nucleotides, and analogues	ºËÜÕ¡¢ºËÜÕËáºÍÀàËÆÎï	Purine nucleosides	àÑßÊºËÜÕ	-	-	-	-	-	-	-	-	-	-	-	-	-	-	-	OC1=NC(=NC2=C1N=CN2C3OC(CO)C(O)C3O)N(C)C	RSPURTUNRHNVGF-IOSLPCCCSA-N	144592006.8753303	107815460.76502854	59399715.14989265	66758047.748861656	77139818.70177281	123459962.26858374	39330286.880924426	55423610.51305765	84549454.0986065	75848302.15711547	79266437.13775289	36887412.067426965	23699552.716032445	103098157.9027934	23843252.933986656	59851526.60853435
Com_3684_pos	Arachidonoyl-carnitine	-	P	C27H45NO4	447.33486	448.342402533296	0.5421739232342	[M+H]+	8.357	0.924049003847151	2	C18	Lipids and lipid-like molecules	Ö¬ÖÊºÍÀàÖ¬·Ö×Ó	Fatty Acyls	Ö¬·¾õ£Àà	Fatty acid esters	Ö¬·¾Ëáõ¥	-	-	-	-	-	-	-	-	-	-	-	-	-	O=C([O-])CC(OC(=O)CCCC=CCC=CCC=CCC=CCCCCC)C[N+](C)(C)C	RBFQHRALHSUPIA-JTPUQHSZSA-N	59721588.67698578	56260910.15557769	62225232.23501653	237560588.9004673	80076320.49545877	100928661.37047236	28104834.001369722	82139885.44283871	63747477.31363743	71752274.17539588	116481520.0185313	155075600.84095055	74286286.89157715	359235530.88773346	82127999.50443693	69501845.89956793
Com_1509_pos	N6-Methyl-lysine	N6-¼×»ùÀµ°±Ëá	P	C7H16N2O2	160.12118	161.128618630711	0.865786218954459	[M+H]+	1.347	0.767388045130485	2	C18	Organic acids and derivatives	ÓÐ»úËá¼°ÆäÑÜÉúÎï	Carboxylic acids and derivatives	ôÈËá¼°ÆäÑÜÉúÎï	Amino acids, peptides, and analogues	°±»ùËá¡¢ëÄºÍÀàËÆÎï	-	-	-	-	-	-	-	-	-	-	-	-	-	O=C(O)C(N)CCCCNC	PQNASZJZHFPQLE-LURJTMIESA-N	16534394.840604391	11808308.876721267	10928522.574419478	9683413.987984415	12856817.24921878	12115197.470073938	8878167.766417967	10112310.706552535	12181451.483615408	13629092.086332113	8133072.52217685	7820012.3711685985	5979803.614398802	10620329.635564392	8346911.041323914	6943172.644029469
Com_2808_pos	Phenylalanylphenylalanine	±½±û°±õ£±½±û°±Ëá	P	C18H20N2O3	312.14739	313.153947169548	2.37974263375271	[M+H]+	5.629	0.534374580768791	2	C18	Organic acids and derivatives	ÓÐ»úËá¼°ÆäÑÜÉúÎï	Carboxylic acids and derivatives	ôÈËá¼°ÆäÑÜÉúÎï	Amino acids, peptides, and analogues	°±»ùËá¡¢ëÄºÍÀàËÆÎï	-	HMDB0013302	Organic acids and derivatives	Carboxylic acids and derivatives	Amino acids, peptides, and analogues	-	-	-	-	-	-	-	-	O=C(O)C(N=C(O)C(N)CC=1C=CC=CC1)CC=2C=CC=CC2	GKZIWHRNKRBEOH-UHFFFAOYSA-N	4028060.906120159	2440641.4988634884	1903840.4186527685	1542408.836359094	1043879.6791163208	3400367.9156239424	1186066.0281285665	1496021.138802523	637546.6329964479	3032069.542065576	1472135.618251306	1293272.8416200364	628576.791226817	1569993.046605292	950440.0897597353	1631938.1361452881
Com_2333_pos	Hexanoyl-carnitine	¼ºõ£Èâ¼î	P	C13H25NO4	259.17836	260.185842703192	0.704932279162086	[M+H]+	5.614	0.843111599097004	2	C18	Lipids and lipid-like molecules	Ö¬ÖÊºÍÀàÖ¬·Ö×Ó	Fatty Acyls	Ö¬·¾õ£Àà	Fatty acid esters	Ö¬·¾Ëáõ¥	-	-	-	-	-	-	-	-	LMFA07070001	Fatty Acyls [FA]	Fatty esters [FA07]	Fatty acyl carnitines [FA0707]	-	O=C([O-])CC(OC(=O)CCCCC)C[N+](C)(C)C	VVPRQWTYSNDTEA-LLVKDONJSA-N	11081279.624213608	8702111.408838542	5425333.885714024	60650118.01836506	20182368.493452776	15135049.7349372	3511575.0667050574	15381371.635324588	16168360.724225186	7441317.662446868	18812321.597480983	28570650.451085217	13554145.774995852	60821911.80753621	18230292.710547313	19038651.025764666
Com_1992_pos	Benzoyl proline	-	P	C12H13NO3	219.08954	220.096966604162	0.577864931413913	[M+H]+	5.707	0.589949372869121	2	C18	Organic acids and derivatives	ÓÐ»úËá¼°ÆäÑÜÉúÎï	Carboxylic acids and derivatives	ôÈËá¼°ÆäÑÜÉúÎï	Amino acids, peptides, and analogues	°±»ùËá¡¢ëÄºÍÀàËÆÎï	-	-	-	-	-	-	-	-	-	-	-	-	-	O=C(O)C1N(C(=O)C=2C=CC=CC2)CCC1	RQYKQWFHJOBBAO-UHFFFAOYSA-N	32743412.85518987	25555331.548240606	12071239.740374407	33289619.233922124	8829314.068743631	20222340.452674437	63269080.45345359	51895703.978954256	20742032.9249132	31173530.50273063	18601382.4244628	9999173.89138445	72355047.51817523	17013229.592089072	50130967.56592821	12706330.515786653
Com_2311_pos	Myristamine Oxide	-	P	C16H35NO	257.27186	258.279239767865	0.310052817402957	[M+H]+	7.770	0.642798285547147	2	C18	Organic nitrogen compounds	ÓÐ»úµª»¯ºÏÎï	Organonitrogen compounds	ÓÐ»úµª»¯ºÏÎï	Aminoxides	°±»ùÑõ»¯Îï	-	-	-	-	-	-	-	-	-	-	-	-	-	[O-][N+](C)(C)CCCCCCCCCCCCCC	ONHFWHCMZAJCFB-UHFFFAOYSA-N	20518697.147077613	46634299.86712009	32722494.707627416	33546076.508749444	31444460.969505336	23709921.830121256	39902780.216930635	36125268.81198571	45124014.91558976	23650949.75764868	36758739.79926193	19393507.490828577	33259507.831653792	33292357.49886556	29654980.663525824	49678709.28056575
Com_1326_pos	cytosine	°ûà×à¤	P	C4H5N3O	111.04326	112.050668561889	0.97765401513886	[M+H]+	1.512	0.852895364896834	2	C18	Organoheterocyclic compounds	ÓÐ»úÔÓ»·»¯ºÏÎï	Diazines	¶þàºÀà	Pyrimidines and pyrimidine derivatives	à×à¤ºÍà×à¤ÑÜÉúÎï	"71-30-7"	HMDB0000630	Organoheterocyclic compounds	Diazines	Pyrimidines and pyrimidine derivatives	Cytosine	C00380	map00240;map01100	-	-	-	-	597	N=C1C=CN=C(O)N1	OPTASPLRGRRNAP-UHFFFAOYSA-N	429461834.6987041	395212967.70106626	386204987.4398977	206443248.59528598	354553758.1204239	610270583.5443112	195365638.07745448	224251169.66210005	382009196.5920227	242414244.47696486	830449124.7909254	106434717.79923643	940735348.8567423	164582881.91690683	7326195.361189376	421185134.0341513
Com_1950_pos	Kinetin	6-ÂÈàÑßÊ	P	C10H9N5O	215.08071	216.088463029823	2.10632475132961	[M+H]+	1.256	0.607274670329015	2	C18	Organoheterocyclic compounds	ÓÐ»úÔÓ»·»¯ºÏÎï	Imidazopyrimidines	ßäßò²¢à×à¤Àà	Purines and purine derivatives	àÑßÊºÍàÑßÊÑÜÉúÎï	"87-42-3"	HMDB0012245	Organoheterocyclic compounds	Imidazopyrimidines	Purines and purine derivatives	-	C08272	-	-	-	-	-	3830	N=1C=NC=2C1NC=NC2NCC=3OC=CC3	QANMHLXAZMSUEX-UHFFFAOYSA-N	1713177.5726706684	1467126.5512888685	1008942.09289432	812746.8553934654	1349299.9904084988	916664.2592783741	110265.13816270804	1103175.5095839605	529361.3579446047	1773798.021047159	783445.5896210083	176379.37605713547	897684.6080698058	763073.8717787398	458939.6317714568	881777.4869593987
Com_2139_pos	1-Amino-2-methylanthraquinone	·ÖÉ¢³È	P	C15H11NO2	237.07898	238.085360418509	3.87879807391672	[M+H]+	6.498	0.54978817256888	2	C18	Benzenoids	±½Àà»¯ºÏÎï	Anthracenes	ÝìÀà	Anthraquinones	Ýìõ«Àà	"82-28-0"	HMDB0243816	Benzenoids	Anthracenes	Anthraquinones	-	C19320	-	-	-	-	-	6702	O=C1C=2C=CC=CC2C(=O)C3=C(N)C(=CC=C13)C	ZLCUIOWQYBYEBG-UHFFFAOYSA-N	1249991.3904877775	1746601.7715518381	3257473.336546078	1131336.9314641326	2778355.8944962565	669175.4125098197	2902665.4647638155	429456.1522690008	4352662.162154805	1018523.4757200641	2189723.684310022	2791103.744847308	223592.68573274623	1624281.348882363	1210288.9543510505	3701550.9726875434
Com_1709_pos	3-(Octyloxy)propan-1-amine	4-¼×»ù±½»ùÒÒ¶þÈ©Ë®ºÏÎï	P	C11H25NO	187.19361	188.200937866079	0.148862340944868	[M+H]+	6.364	0.702200515021125	2	C18	Organic oxygen compounds	ÓÐ»úÑõ»¯ºÏÎï	Organooxygen compounds	ÓÐ»úÑõ»¯ºÏÎï	Ethers	ÃÑÀà	"16208-14-3"	-	-	-	-	-	-	-	-	-	-	-	85192	O(CCCN)CCCCCCCC	RDCAZFAKCIEASQ-UHFFFAOYSA-N	3518812.805341342	4520822.797167555	4420803.899851037	5687813.776899234	4562671.316167807	2905520.54831419	3128238.54421752	11366223.338030953	4353488.001046285	73589639.11013255	8129644.409572321	2117850.5530546494	6753342.891584252	2929251.6325064274	3433885.7541801436	12845125.127573065
Com_1430_pos	3-Trimethylsilylpropionic acid	3-Èý¼×»ù¹è»ù±ûËá	P	C6H14O2Si	146.07631	147.083622686026	0.0868451975327129	[M+H]+	1.422	0.513087491429804	2	C18	Organic acids and derivatives	ÓÐ»úËá¼°ÆäÑÜÉúÎï	Carboxylic acids and derivatives	ôÈËá¼°ÆäÑÜÉúÎï	Carboxylic acids	ôÈËá	"5683-30-7"	-	-	-	-	-	-	-	-	-	-	-	-	O=C(O)CC[Si](C)(C)C	NONFLFDSOSZQHR-UHFFFAOYSA-N	1922883.1076899872	927343.3549921028	2022459.7209176444	3849958.685687957	5920367.921515148	1726923.7596800013	4714769.906897929	2910785.9087102762	4553133.413645238	4590961.808712447	2207470.9747995874	3089320.1243950054	1203598.8566345405	1618017.3271051566	732730.5077617686	2810940.3112428687
Com_2358_pos	Asp-Glu	Ìì¶¬°±Ëá-¹È°±Ëá	P	C9H14N2O7	262.0801	263.08755086461	0.575643133609009	[M+H]+	1.513	0.789776757799557	2	C18	Organic acids and derivatives	ÓÐ»úËá¼°ÆäÑÜÉúÎï	Carboxylic acids and derivatives	ôÈËá¼°ÆäÑÜÉúÎï	Amino acids, peptides, and analogues	°±»ùËá¡¢ëÄºÍÀàËÆÎï	-	HMDB0028752	Organic acids and derivatives	Carboxylic acids and derivatives	Amino acids, peptides, and analogues	-	-	-	-	-	-	-	-	O=C(O)CCC(N=C(O)C(N)CC(=O)O)C(=O)O	CKAJHWFHHFSCDT-UHFFFAOYSA-N	398667369.13190216	250569624.28739774	143819240.89363676	87983216.54692633	66761652.637349255	165288472.8249539	128016859.07365961	220356043.03373054	32014798.763250094	297175295.3498975	78636557.94267215	23820480.8282358	46335772.259094484	28058201.73389659	51042711.176952235	57862339.14046642
Com_1631_pos	S-CARBOXYMETHYL-L-CYSTEINE	ôÈ¼×»ù°ëë×°±Ëá	P	C5H9NO4S	179.02523	180.032658335684	0.716858087523661	[M+H]+	1.512	0.696045906786462	2	C18	Organic acids and derivatives	ÓÐ»úËá¼°ÆäÑÜÉúÎï	Carboxylic acids and derivatives	ôÈËá¼°ÆäÑÜÉúÎï	Amino acids, peptides, and analogues	°±»ùËá¡¢ëÄºÍÀàËÆÎï	"186537-58-6"	HMDB0029415	Organic acids and derivatives	Carboxylic acids and derivatives	Amino acids, peptides, and analogues	-	C03727	-	-	-	-	-	-	O=C(O)CSCC(N)C(=O)O	GBFLZEXEOZUWRN-VKHMYHEASA-N	17968981.333190516	12595420.995690973	3592094.921024508	27706662.48335392	4386691.643106545	18603985.223889153	13670977.233663505	27913170.926855862	6159477.940873801	7457566.23636997	9442088.789101992	34530709.34113559	21239515.620724387	32699956.776706032	16583307.076749297	20345325.873342536
Com_1394_pos	Diglyme	¶þÒÒ¶þ´¼¶þ¼×ÃÑ	P	C6H14O3	134.09429	135.101491606729	0.733761825163353	[M+H]+	1.272	0.617562628737264	2	C18	Organic oxygen compounds	ÓÐ»úÑõ»¯ºÏÎï	Organooxygen compounds	ÓÐ»úÑõ»¯ºÏÎï	Ethers	ÃÑÀà	"111-96-6"	HMDB0251284	Organic oxygen compounds	Organooxygen compounds	Ethers	-	-	-	-	-	-	-	8150	O(C)CCOCCOC	SBZXBUIDTXKZTM-UHFFFAOYSA-N	943702.9367287009	978154.6258620957	1200399.9126788194	402340.78189086315	973425.2423281171	1201868.735002722	986216.9334965305	367825.98413997254	707476.7366225362	1758693.062359566	116483.48825670642	924146.3634340549	450039.58368413063	76418.99140956585	52598.87384565066	428298.5922683378
Com_1750_pos	Methionine propyl ester	µ°°±Ëá±ûõ¥	P	C8H17NO2S	191.098	192.106070471938	4.0318158118426	[M+H]+	5.476	0.532530925894806	2	C18	Organic acids and derivatives	ÓÐ»úËá¼°ÆäÑÜÉúÎï	Carboxylic acids and derivatives	ôÈËá¼°ÆäÑÜÉúÎï	Amino acids, peptides, and analogues	°±»ùËá¡¢ëÄºÍÀàËÆÎï	-	-	-	-	-	-	-	-	-	-	-	-	-	O=C(OCCC)C(N)CCSC	QAAOQCWMSDMQMI-UHFFFAOYSA-N	210121.14529714556	57087.27909111488	56527.81450192211	447155.8377237399	490030.16028501873	385918.70790508186	371277.59944820544	140758.5536384022	578269.9572761221	60772.83055544534	613449.7844527294	730184.1102649814	224957.1636092834	1070301.7538616222	104824.49893657268	36472.95983194287
Com_3293_pos	NNEI	-	P	C24H24N2O	356.18886	379.177983947662	0.213516890977811	[M+Na]+	8.575	0.574500647097157	2	C18	Organoheterocyclic compounds	ÓÐ»úÔÓ»·»¯ºÏÎï	Indoles and derivatives	ßÅßá¼°ÆäÑÜÉúÎï	Indolecarboxylic acids and derivatives	ßÅßáôÈËá¼°ÆäÑÜÉúÎï	-	-	-	-	-	-	-	-	-	-	-	-	-	OC(=NC1=CC=CC=2C=CC=CC12)C3=CN(C=4C=CC=CC34)CCCCC	GWCQNKRMTGVYIZ-UHFFFAOYSA-N	880342.5159827276	915281.9676701488	1014185.1953159989	1657191.0388368312	79936.0652729214	858492.3511338229	85235.15659606969	834859.6762680236	162111.28418647722	766612.2145536883	461898.0052112185	1020609.4872113881	560163.910370554	850270.571910163	606002.6157931072	501695.88782642974
Com_2883_pos	Palmitoleoyl Ethanolamide	-	P	C18H35NO2	297.26678	320.255969131878	0.0365601633884513	[M+Na]+	7.753	0.867938953300088	2	C18	Organic nitrogen compounds	ÓÐ»úµª»¯ºÏÎï	Organonitrogen compounds	ÓÐ»úµª»¯ºÏÎï	Amines	°·Àà	-	HMDB0013648	Organic nitrogen compounds	Organonitrogen compounds	Amines	-	-	-	LMFA08040043	Fatty Acyls [FA]	Fatty amides [FA08]	N-acyl ethanolamines (endocannabinoids) [FA0804]	-	O=C(NCCO)CCCCCCCC=CCCCCCC	WFRLANWAASSSFV-FPLPWBNLSA-N	669253209.5894436	680123034.8862593	760178718.2771071	743124381.8565423	786226678.3751583	724306000.010013	934687898.9593146	674477856.5541335	1053253066.8208566	701322839.9076909	639303751.7726504	415235079.42540795	1004986700.3787421	1576179900.1892948	1014746261.4974934	638593923.971745
Com_1332_pos	GUANIDINOACETATE	ëÒ»ùÒÒËá	P	C3H7N3O2	117.05383	118.061287509149	1.34561294569475	[M+H]+	5.318	0.562665895341989	2	C18	Organic acids and derivatives	ÓÐ»úËá¼°ÆäÑÜÉúÎï	Carboxylic acids and derivatives	ôÈËá¼°ÆäÑÜÉúÎï	Amino acids, peptides, and analogues	°±»ùËá¡¢ëÄºÍÀàËÆÎï	-	HMDB0000128	Organic acids and derivatives	Carboxylic acids and derivatives	Amino acids, peptides, and analogues	Guanidinoacetate; Guanidinoacetic acid; Glycocyamine; N-Amidinoglycine; Guanidoacetic acid	C00581	map00260;map00330;map01100	-	-	-	-	-	O=C(O)CN=C(N)N	BPMFZUMJYQTVII-UHFFFAOYSA-N	3109911.4305268857	2225909.913108662	1416885.198464829	1570716.1576909684	2261123.498788801	2772532.3033056906	2987349.5215826076	2213104.600651495	1952106.2754504234	3468019.31586607	1572879.1058572622	597684.5588796586	1045249.1032451835	1002788.4891057151	1240508.68682337	1158795.3003444474
Com_3399_pos	Bis(2-ethylhexyl) phthalate	ÁÚ±½¶þ¼×Ëá¶þÐÁõ¥	P	C24H38O4	390.27701	391.283983236415	0.83726065495874	[M+H]+	7.376	0.760201803811815	2	C18	Benzenoids	±½Àà»¯ºÏÎï	Benzene and substituted derivatives	±½¼°ÆäÈ¡´úÑÜÉúÎï	Benzoic acids and derivatives	±½¼×Ëá¼°ÆäÑÜÉúÎï	"117-81-7"	HMDB0249243	Benzenoids	Benzene and substituted derivatives	Benzoic acids and derivatives	-	C03690	-	-	-	-	-	-	O=C(OCC(CC)CCCC)C=1C=CC=CC1C(=O)OCC(CC)CCCC	BJQHLKABXJIVAM-UHFFFAOYSA-N	3566954.3809216325	2530380.8097041855	2574263.4867363535	4546845.968686706	5547823.274764876	3697156.567409791	2832196.27737646	1815590.4656546717	3666525.088644817	1397016.8223558979	3173632.211227325	4400544.872912067	3131374.8541989243	2957285.4697683533	3167866.789225237	2878384.2100669467
Com_3082_pos	Pacificanone A	-	P	C20H34O3	322.2508	345.240195735049	0.607399730197956	[M+Na]+	8.553	0.695677339672542	2	C18	Lipids and lipid-like molecules	Ö¬ÖÊºÍÀàÖ¬·Ö×Ó	Fatty Acyls	Ö¬·¾õ£Àà	Fatty alcohols	Ö¬·¾´¼	-	-	-	-	-	-	-	-	-	-	-	-	-	O=C1C(C)C(O)(C=CC(=CC(C)C(O)CC)C)C(C)CC1CC	JSPPQWVTDRBUIB-VGPDEBLWSA-N	461970122.1209618	481881053.3620603	477850756.54658717	834129518.9187148	159682927.07752147	404586936.7476669	284375097.87712866	445705397.59095985	190589198.82332247	333550432.60856754	436813659.66892034	571143487.0480607	462945346.3365477	745571227.1542884	539281842.7831486	478537337.8214988
Com_1738_pos	DL-alpha,epsilon-Diaminopimelic acid	2,6-¶þ°±»ù¸ý¶þËá	P	C7H14N2O4	190.09536	191.102709322268	0.259460662332946	[M+H]+	1.496	0.656038334048342	2	C18	Organic acids and derivatives	ÓÐ»úËá¼°ÆäÑÜÉúÎï	Carboxylic acids and derivatives	ôÈËá¼°ÆäÑÜÉúÎï	Amino acids, peptides, and analogues	°±»ùËá¡¢ëÄºÍÀàËÆÎï	"583-93-7"	-	-	-	-	-	-	-	LMFA01170102	Fatty Acyls [FA]	Fatty Acids and Conjugates [FA01]	Dicarboxylic acids [FA0117]	-	C(CC(C(=O)O)N)CC(C(=O)O)N	GMKMEZVLHJARHF-WHFBIAKZSA-N	18211691.915648088	9034989.089375282	7977038.967097638	19791441.243335422	11106654.601425286	17251379.578612614	8336627.246519561	11755041.764939025	10176989.429121535	14012325.9659566	8069646.66464797	9914463.804614807	4930446.351220857	15561246.10099297	5313276.049274424	6988356.7052644435
Com_1383_pos	L-beta-homothreonine	L-¦¢-¸ßËÕ°±Ëá	P	C5H11NO3	133.07389	134.081131536821	0.439328699173986	[M+H]+	1.497	0.671017332089687	2	C18	Organic acids and derivatives	ÓÐ»úËá¼°ÆäÑÜÉúÎï	Carboxylic acids and derivatives	ôÈËá¼°ÆäÑÜÉúÎï	Amino acids, peptides, and analogues	°±»ùËá¡¢ëÄºÍÀàËÆÎï	"192003-00-2"	-	-	-	-	-	-	-	-	-	-	-	-	CC(C(CC(=O)O)N)O	NIVRJEWVLMOZNV-UHFFFAOYSA-N	36278871.21606838	26731343.18810814	15870821.91244839	18384592.155397102	30960707.14447763	31383033.473378163	17154376.717360217	21917932.60091796	35462124.92195097	21006575.676892035	26348612.841193587	18117255.58929715	11789304.79016987	26714039.045293733	12669238.712995872	18619290.98641676
Com_3944_pos	LysoPC(20:0)	ÈÜÑªÁ×Ö¬õ£µ¨¼î(20:0)	P	C28H58NO7P	551.39509	552.403081486137	1.25406654789633	[M+H]+	11.725	0.892312959676076	2	C18	Lipids and lipid-like molecules	Ö¬ÖÊºÍÀàÖ¬·Ö×Ó	Glycerophospholipids	¸ÊÓÍÁ×Ö¬	Glycerophosphocholines	¸ÊÓÍÁ×Ëáµ¨¼î	-	HMDB0010390	Lipids and lipid-like molecules	Glycerophospholipids	Glycerophosphocholines	-	-	-	LMGP01050045	Glycerophospholipids [GP]	Glycerophosphocholines [GP01]	Monoacylglycerophosphocholines [GP0105]	-	CCCCCCCCCCCCCCCCCCCC(=O)OCC(COP(=O)([O-])OCC[N+](C)(C)C)O	UATOAILWGVYRQS-HHHXNRCGSA-N	2864124.882046609	13423063.870240858	18292391.25686087	29275100.86140568	20710630.571604908	13194337.629769662	14954251.72225501	22677407.23541435	31386879.20993928	6218057.351938073	35663722.018814206	26376671.314091437	40934016.61744608	32612101.3933128	42738226.38116271	44586435.57280966
Com_3892_pos	2-Oleoyl-sn-glycero-3-phosphocholine	-	P	C26H52NO7P	521.34814	522.355817302769	0.723705984497983	[M+H]+	10.034	0.987593848700239	2	C18	Lipids and lipid-like molecules	Ö¬ÖÊºÍÀàÖ¬·Ö×Ó	Glycerophospholipids	¸ÊÓÍÁ×Ö¬	Glycerophosphocholines	¸ÊÓÍÁ×Ëáµ¨¼î	-	HMDB0061701	Lipids and lipid-like molecules	Glycerophospholipids	Glycerophosphocholines	-	-	-	LMGP01050082	Glycerophospholipids [GP]	Glycerophosphocholines [GP01]	Monoacylglycerophosphocholines [GP0105]	-	CCCCCCCCC=CCCCCCCCC(=O)OC(CO)COP(=O)([O-])OCC[N+](C)(C)C	SULIDBRAXVDKBU-PTGWMXDISA-N	1991833009.367488	1871439930.7982206	1757674108.542407	2918407528.7831244	2513865596.1787505	2301687974.2596517	1053195609.4160053	1871011757.5588357	3401997430.3495116	2790621714.8438306	2356728884.1568975	1193871025.0154774	2719307890.8817496	2303990841.7531013	2119820857.933625	3366592902.2986407
Com_3888_pos	2-linoleoyllysophosphatidylcholine	-	P	C26H50NO7P	519.33249	520.340226417886	0.840343892255701	[M+H]+	9.439	0.970058676857045	2	C18	Lipids and lipid-like molecules	Ö¬ÖÊºÍÀàÖ¬·Ö×Ó	Glycerophospholipids	¸ÊÓÍÁ×Ö¬	Glycerophosphocholines	¸ÊÓÍÁ×Ëáµ¨¼î	-	HMDB0061700	Lipids and lipid-like molecules	Glycerophospholipids	Glycerophosphocholines	-	-	-	-	-	-	-	-	CCCCCC=CCC=CCCCCCCCC(=O)OC(CO)COP(=O)([O-])OCC[N+](C)(C)C	LSUXCWJOIAWGOU-FTJOPAKQSA-N	1062832262.2469089	1086003180.8341749	1256216753.6871634	1242075197.5845983	2968914109.4913425	1351871016.3599353	615547324.0136079	899523996.6180623	1898971439.7633104	1087304538.6848733	1779438099.8186038	975283260.651547	1558305532.089281	2096569364.5479758	1880934562.632678	1836110179.6278007
Com_3779_pos	LysoPE(18:2w6/0:0)	ÈÜÑªÁ×Ö¬õ£ÒÒ´¼°· (18:2w6/0:0)	P	C23H44NO7P	477.28554	478.293150172843	0.649868510579758	[M+H]+	9.272	0.967195602163891	2	C18	Lipids and lipid-like molecules	Ö¬ÖÊºÍÀàÖ¬·Ö×Ó	Glycerophospholipids	¸ÊÓÍÁ×Ö¬	Glycerophosphoethanolamines	¸ÊÓÍÁ×ËáÒÒ´¼°·Àà	-	HMDB0011507	Lipids and lipid-like molecules	Glycerophospholipids	Glycerophosphoethanolamines	-	-	-	LMGP02050011	Glycerophospholipids [GP]	Glycerophosphoethanolamines [GP02]	Monoacylglycerophosphoethanolamines [GP0205]	-	CCCCCC=CCC=CCCCCCCCC(=O)OCC(COP(=O)(O)OCCN)O	DBHKHNGBVGWQJE-USWSLJGRSA-N	168782493.12821373	233710961.98125285	380979684.34476614	195347881.67909852	609925574.3040901	350572959.1829877	330859400.8502172	228365395.0312084	758932007.1265768	261244850.398476	342050119.1233221	191531288.09782118	284425621.7473994	320805886.35751015	324504795.72499865	345701316.1802628
Com_3730_pos	Sarcophyton polyhydroxysterol	-	P	C29H50O4	462.37091	463.378467386527	0.556666782913252	[M+H]+	10.645	0.747502249872404	2	C18	Lipids and lipid-like molecules	Ö¬ÖÊºÍÀàÖ¬·Ö×Ó	Steroids and steroid derivatives	Àà¹Ì´¼ºÍÀà¹Ì´¼ÑÜÉúÎï	Cholestane steroids	µ¨çÞÍéÀà¹Ì´¼	-	-	-	-	-	-	-	-	-	-	-	-	-	CC(C)C(C)C(C)CC(C)(C1=CCC2C1(CCC3C2CC(C4(C3(CCC(C4)O)C)O)O)C)O	FSVRNTKWAJDYID-RVFKALSBSA-N	1233897.8023059077	6943927.378174784	4366896.391851945	4390734.222789536	1695423.6635414106	2597354.428779389	25051488.26110415	3353235.545236998	10708976.31995796	872585.0479738861	2512344.94177079	773700.2603025424	16284327.863263065	4332589.442414129	11851521.458291199	1982443.6882263417
Com_3707_pos	LysoPE(0:0/16:0)	ÈÜÑªÁ×Ö¬õ£ÒÒ´¼°· (0:0/16:0)	P	C21H44NO7P	453.28554	454.292979250272	0.307202104910889	[M+H]+	9.617	0.854288311176023	2	C18	Lipids and lipid-like molecules	Ö¬ÖÊºÍÀàÖ¬·Ö×Ó	Glycerophospholipids	¸ÊÓÍÁ×Ö¬	Glycerophosphoethanolamines	¸ÊÓÍÁ×ËáÒÒ´¼°·Àà	-	HMDB0011473	Lipids and lipid-like molecules	Glycerophospholipids	Glycerophosphoethanolamines	-	-	-	LMGP02050036	Glycerophospholipids [GP]	Glycerophosphoethanolamines [GP02]	Monoacylglycerophosphoethanolamines [GP0205]	-	CCCCCCCCCCCCCCCC(=O)OC(CO)COP(=O)(O)OCCN	CKPBBEOJHAPPBT-HXUWFJFHSA-N	338471846.9065818	522088967.3950785	501455091.4671491	767801184.761481	1464614534.786394	1031579022.0769397	596540758.2994856	696272333.515955	1499761027.522677	583907122.966504	948056685.4539784	738675313.17302	954658741.8790821	1093314515.467709	897203593.6960243	1023616508.2450515
Com_3605_pos	alpha-Tocomonoenol	-	P	C29H48O2	428.36543	429.373070248476	0.79429489908446	[M+H]+	10.554	0.906966645912076	2	C18	Lipids and lipid-like molecules	Ö¬ÖÊºÍÀàÖ¬·Ö×Ó	Prenol lipids	ÒìÎìÏ©´¼Ö¬	Quinone and hydroquinone lipids	õ«ºÍÇâõ«Ö¬ÖÊ	-	-	-	-	-	-	-	-	-	-	-	-	-	CC1=C(C2=C(CCC(O2)(C)CCCC(C)CCCC(C)CCC=C(C)C)C(=C1O)C)C	ZYCUYLKDCYFZAS-UHFFFAOYSA-N	99276036.76907319	370161566.4900654	12934703.661706494	63245840.80039874	96870881.90651557	96476758.57612248	130689495.23541513	17301767.05921092	170960332.21451324	54648221.89133055	76044575.22843392	101552119.00730482	57859473.47347312	51134012.34032197	38965786.99461797	160133312.24746746
Com_3335_pos	Succinyladenosine	çúçêõ£ÏÙÜÕ	P	C14H17N5O8	383.10771	384.115153189093	0.373756751132641	[M+H]+	5.118	0.932501216451716	2	C18	Nucleosides, nucleotides, and analogues	ºËÜÕ¡¢ºËÜÕËáºÍÀàËÆÎï	Purine nucleosides	àÑßÊºËÜÕ	-	-	-	HMDB0000912	Nucleosides, nucleotides, and analogues	Purine nucleosides	-	-	-	-	-	-	-	-	-	C1=NC(=C2C(=N1)N(C=N2)C3C(C(C(O3)CO)O)O)NC(CC(=O)O)C(=O)O	VKGZCEJTCKHMRL-VWJPMABRSA-N	487753948.23915255	373710420.19608295	179126920.60642958	125701312.2432311	918420898.3736609	101290750.32023752	140409663.28635666	312393240.50399387	1428104246.608373	212190047.43554357	216078720.36813226	45458650.0902778	130211479.68268451	53677556.42849918	237030309.11666146	37320493.53881413
Com_3123_pos	Aglatomin A	¸Ê²Ý¼îA	P	C22H36O3	348.26644	349.273558729755	0.520493002368285	[M+H]+	9.855	0.799269860167878	2	C18	Lipids and lipid-like molecules	Ö¬ÖÊºÍÀàÖ¬·Ö×Ó	Steroids and steroid derivatives	Àà¹Ì´¼ºÍÀà¹Ì´¼ÑÜÉúÎï	Pregnane steroids	ÈÑÉïÀà¹Ì´¼	-	-	-	-	-	-	-	-	-	-	-	-	-	CCC1C(=O)CC2C1(CCC3C2CCC4C3(CC(C(C4)O)OC)C)C	VSYFJHFESQENRE-RUVDJVHTSA-N	6620359.034598888	3217832.9737798995	7702561.190231571	2031349.465695185	5892913.28204845	3910297.501009738	1945980.7941574757	518109.1706523493	5103946.168513137	3079704.9781483402	4561826.503526153	2545082.289498673	6148472.07772848	9972831.979062377	4721841.600840754	4312049.371071432
Com_3074_pos	(13S,14S)-epoxymaresin	-	P	C22H30O3	342.2195	343.226629143528	0.499259896174384	[M+H]+	6.828	0.765266382745073	2	C18	Lipids and lipid-like molecules	Ö¬ÖÊºÍÀàÖ¬·Ö×Ó	Fatty Acyls	Ö¬·¾õ£Àà	Fatty acids and conjugates	Ö¬·¾ËáºÍ½áºÏÎï	-	-	-	-	-	-	-	-	LMFA04050002	Fatty Acyls [FA]	Docosanoids [FA04]	Maresins [FA0405]	-	CCC=CCC=CCC1C(O1)C=CC=CC=CCC=CCCC(=O)O	FFAHMRSFNLJTHE-WGHUZSCTSA-N	79574465.10309972	56326681.00694499	51843271.78614893	35365508.37586095	23780038.925983362	68193322.74689628	30252872.531824607	39221034.71980657	36308988.89380936	46855722.23758431	53516671.14161408	40702192.23570589	17401551.668381643	47380863.10793824	25186330.00941175	31590808.31651823
Com_3042_pos	Subamolide C	-	P	C21H36O3	336.26644	337.273611607349	0.381818212345951	[M+H]+	9.056	0.977155856419896	2	C18	Organoheterocyclic compounds	ÓÐ»úÔÓ»·»¯ºÏÎï	Dihydrofurans	¶þÇâß»à«Àà	Furanones	ß»à«ÍªÀà	-	-	-	-	-	-	-	-	-	-	-	-	-	CCCCCCCCCCCCCCC(C1=CC(=C)OC1=O)OC	MRQIXVNNGPNWED-UHFFFAOYSA-N	18808652.69897551	21362765.717011258	21673175.312832788	20361629.4849205	26788266.11798745	27522526.252489984	13257103.389767548	14382077.036295911	26194950.75720194	11463021.621265393	26421362.83874187	22623698.446411468	25993674.026979066	32947548.29538543	25920662.411350567	25798744.78339247
Com_2677_pos	5-Nitro-2-(3-phenylpropylamino)benzoic acid	5-Ïõ»ù-2-(3-±½»ù±û°±»ù)±½¼×Ëá	P	C16H16N2O4	300.11101	301.118282682889	0.0910233550086407	[M+H]+	5.846	0.635487910486498	2	C18	Benzenoids	±½Àà»¯ºÏÎï	Benzene and substituted derivatives	±½¼°ÆäÈ¡´úÑÜÉúÎï	Benzoic acids and derivatives	±½¼×Ëá¼°ÆäÑÜÉúÎï	-	HMDB0255766	Benzenoids	Benzene and substituted derivatives	Benzoic acids and derivatives	-	C13705	-	-	-	-	-	-	C1=CC=C(C=C1)CCCNC2=C(C=C(C=C2)[N+](=O)[O-])C(=O)O	WBSMIPAMAXNXFS-UHFFFAOYSA-N	4603689.359570554	2945222.222689205	4070588.6000784542	6550665.63549351	12907113.195281722	5751408.368592901	4447154.15343668	5028197.794662602	20070639.46520435	4212999.061913202	5322594.684471806	5245034.434401166	7019212.033614482	9403582.13081905	7647849.41067866	6658167.351461252
Com_2658_pos	(+)-Lepadin D	-	P	C18H35NO2	297.26678	298.274272168627	0.64645173939458	[M+H]+	7.725	0.786091870509701	2	C18	Organoheterocyclic compounds	ÓÐ»úÔÓ»·»¯ºÏÎï	Quinolidines	Ê®Çâà­ßøÀà	-	-	-	-	-	-	-	-	-	-	-	-	-	-	-	CCCC(CCCCC1CCCC2C1CC(C(N2)C)O)O	LNSIIDDYOVTXHK-KHHDSSOXSA-N	160693929.5444193	301351603.49518293	286236443.20760083	483484979.9115089	417851230.9191923	163685389.6799096	376719020.4398066	544605635.1328846	552817506.2852465	427046480.51976186	156570398.80642366	157766532.224679	166852674.69843495	206661827.99248898	167779627.39386338	215172437.7115835
Com_2629_pos	Lysylphenylalanine	Àµ°±õ£±½±û°±Ëá	P	C15H23N3O3	293.17394	294.18154474395	1.03946466040729	[M+H]+	4.980	0.583525237145545	2	C18	Organic acids and derivatives	ÓÐ»úËá¼°ÆäÑÜÉúÎï	Carboxylic acids and derivatives	ôÈËá¼°ÆäÑÜÉúÎï	Amino acids, peptides, and analogues	°±»ùËá¡¢ëÄºÍÀàËÆÎï	-	HMDB0028958	Organic acids and derivatives	Carboxylic acids and derivatives	Amino acids, peptides, and analogues	-	-	-	-	-	-	-	-	C1=CC=C(C=C1)CC(C(=O)O)NC(=O)C(CCCCN)N	QCZYYEFXOBKCNQ-STQMWFEESA-N	8431838.124130197	4907421.022001337	3897639.4105830775	4848778.084687791	2439159.8061610013	5791804.625498312	3879663.744879608	4766094.812424573	2762208.986007624	6920249.322712731	4207234.012715605	1668310.0170024778	7849897.512928423	2242883.5792776966	10081406.920145366	3844979.695980209
Com_2627_pos	Phe-Ala-Gly	±½±û°±Ëá-±û°±Ëá-¸Ê°±Ëá	P	C14H19N3O4	293.13756	294.14521421373	1.208353272846	[M+H]+	4.952	0.599792298164925	2	C18	Organic acids and derivatives	ÓÐ»úËá¼°ÆäÑÜÉúÎï	Carboxylic acids and derivatives	ôÈËá¼°ÆäÑÜÉúÎï	Amino acids, peptides, and analogues	°±»ùËá¡¢ëÄºÍÀàËÆÎï	-	-	-	-	-	-	-	-	-	-	-	-	-	CC(C(=O)NCC(=O)O)NC(=O)C(CC1=CC=CC=C1)N	FPTXMUIBLMGTQH-ONGXEEELSA-N	9308510.449298462	8705271.917933973	6400849.8563937	7797399.550041753	4997371.0468321415	11193774.236513855	2901620.617406771	4225469.148236948	4184329.1482405206	10598505.622789426	7097238.224927833	2317177.545613289	6166233.395845048	3498972.093302265	12079565.97268013	4826447.385567637
Com_2604_pos	8-hydroxy-13Z-octadecene-9,11-diynoic acid	8-ôÇ»ù-13Z-Ê®°ËÏ©-9,11-¶þÈ²Ëá	P	C18H26O3	290.1882	291.195352483608	0.508347313785327	[M+H]+	6.424	0.759818374084731	2	C18	Lipids and lipid-like molecules	Ö¬ÖÊºÍÀàÖ¬·Ö×Ó	Fatty Acyls	Ö¬·¾õ£Àà	Fatty acids and conjugates	Ö¬·¾ËáºÍ½áºÏÎï	-	-	-	-	-	-	-	-	LMFA02000199	Fatty Acyls [FA]	Octadecanoids [FA02]	Other Octadecanoids [FA0200]	-	CCCCC=CC#CC#CC(CCCCCCC(=O)O)O	BFYLXOBBDBQUMB-WAYWQWQTSA-N	30299737.951661866	30243746.70163728	21376969.058159627	31273748.515401073	13967009.16882347	31458213.280030936	37684080.78163276	40885861.76996805	17714163.063342743	22107894.751174547	21471652.53913325	21012247.440354593	68272922.32761231	35325741.31348825	61992286.426586635	37247186.627666935
Com_2495_pos	Stearidonic acid	Ê®°ËÌ¼ËÄÏ©Ëá	P	C18H28O2	276.20893	277.216060103989	0.615099631341156	[M+H]+	6.498	0.889533811885981	2	C18	Lipids and lipid-like molecules	Ö¬ÖÊºÍÀàÖ¬·Ö×Ó	Fatty Acyls	Ö¬·¾õ£Àà	Lineolic acids and derivatives	ÑÇÂéËá¼°ÆäÑÜÉúÎï	-	HMDB0006547	Lipids and lipid-like molecules	Fatty Acyls	Lineolic acids and derivatives	Stearidonic acid; 6,9,12,15-Octadecatetraenoic acid; (6Z,9Z,12Z,15Z)-Octadecatetraenoic acid	C16300	map00592;map01110	LMFA01030357	Fatty Acyls [FA]	Fatty Acids and Conjugates [FA01]	Unsaturated fatty acids [FA0103]	-	CCC=CCC=CCC=CCC=CCCCCC(=O)O	JIWBIWFOSCKQMA-LTKCOYKYSA-N	51243341.19512767	56155597.23971277	17887924.768611174	23040080.699915934	10642730.994547948	68420326.28124008	30496563.444926567	50831867.578189716	34457602.19523407	25896606.70220834	77703537.62585357	18079604.621546548	59076030.88415314	42577293.946291685	51121417.01974107	46071203.468605235
Com_2474_pos	Kaurane	-	P	C20H34	274.26605	275.273425317047	0.274613088247855	[M+H]+	11.002	0.880319900367298	2	C18	Lipids and lipid-like molecules	Ö¬ÖÊºÍÀàÖ¬·Ö×Ó	Prenol lipids	ÒìÎìÏ©´¼Ö¬	Diterpenoids	¶þÝÆÀà	-	-	-	-	-	-	-	-	-	-	-	-	-	CC1CC23CCC4C(CCCC4(C2CCC1C3)C)(C)C	IVZWRQBQDVHDNG-XWIHJEQYSA-N	13210924.739236837	32706464.945896592	41542943.55992015	35527769.57484729	37017364.79449027	18637525.68724803	52694482.46742504	30130620.613399558	36920668.61101371	15884260.826194575	39383486.80811795	28142257.624069266	31411623.36790206	30927813.415220633	33678904.89089717	42291249.723972
Com_2373_pos	Farnesyl acetone	½ðºÏ»¶»ù±ûÍª	P	C18H30O	262.22967	263.23708983629	0.456989821271683	[M+H]+	7.741	0.914818613723348	2	C18	Lipids and lipid-like molecules	Ö¬ÖÊºÍÀàÖ¬·Ö×Ó	Prenol lipids	ÒìÎìÏ©´¼Ö¬	Diterpenoids	¶þÝÆÀà	"762-29-8"	-	-	-	-	-	-	-	-	-	-	-	-	CC(=CCCC(=CCCC(=CCCC(=O)C)C)C)C	LTUMRKDLVGQMJU-IUBLYSDUSA-N	32836101.447865885	32457773.02488119	37302457.26043828	41339295.309549406	35732115.53588759	39143407.071619555	49513905.64015479	35373276.51528277	52644212.07974895	36106569.8667571	35994772.248000965	21171390.48672791	61284046.214062735	43960735.775962986	57278833.01209679	27692119.211992454
Com_2355_pos	2-amino-1,3,4-tetradecanetriol	-	P	C14H31NO3	261.23039	262.237677345843	0.0484406006123976	[M+H]+	5.891	0.62219610326668	2	C18	Organic nitrogen compounds	ÓÐ»úµª»¯ºÏÎï	Organonitrogen compounds	ÓÐ»úµª»¯ºÏÎï	Amines	°·Àà	-	-	-	-	-	-	-	-	-	-	-	-	-	CCCCCCCCCCC(C(C(CO)N)O)O	QDBLJDVWLXPWOQ-UHFFFAOYSA-N	4005228.9092679354	5525115.799992009	2797753.120675886	2885739.255239452	2417577.2483142843	3451496.2351876176	3538615.887842916	8482663.673413783	4441400.001714635	7253802.7751168	7990351.61407236	3001886.742747644	6222619.474961398	3855395.546464674	6578583.167555292	7106861.015709354
Com_2325_pos	13-Apo-beta-carotenone	-	P	C18H26O	258.19837	259.205702215636	0.124770872864497	[M+H]+	9.287	0.846794555586249	2	C18	Lipids and lipid-like molecules	Ö¬ÖÊºÍÀàÖ¬·Ö×Ó	Prenol lipids	ÒìÎìÏ©´¼Ö¬	Sesquiterpenoids	±¶°ëÝÆÀà	-	-	-	-	-	-	C20696	-	-	-	-	-	-	CC1=C(C(CCC1)(C)C)C=CC(=CC=CC(=O)C)C	UBTNVRPIHJRBCI-LUXGDSJYSA-N	16880785.20749076	25574432.172226112	10472383.351534098	72618906.82979102	18174377.287284147	10585094.94922238	37275957.70424294	63149293.561529815	29735277.163338758	19567023.04890625	143849607.11677992	136492932.8620174	470573240.8150452	250315276.03143024	386153037.81967986	251083545.93495926
Com_2291_pos	N-decanoyl-L-Homoserine lactone	-	P	C14H25NO3	255.18344	256.190641772947	0.384927223340452	[M+H]+	6.949	0.691811815431083	2	C18	Organic acids and derivatives	ÓÐ»úËá¼°ÆäÑÜÉúÎï	Carboxylic acids and derivatives	ôÈËá¼°ÆäÑÜÉúÎï	Amino acids, peptides, and analogues	°±»ùËá¡¢ëÄºÍÀàËÆÎï	"177315-87-6"	-	-	-	-	-	-	-	LMFA08030026	Fatty Acyls [FA]	Fatty amides [FA08]	Fatty acyl homoserine lactones [FA0803]	-	CCCCCCCCCC(=O)NC1CCOC1=O	TZWZKDULKILUPV-LBPRGKRZSA-N	441303.0812813948	273803.93321461126	261733.8369598959	599029.2028936079	173931.9810933685	368288.0920941754	3903103.9338162574	1224024.149482259	758656.2520592266	527823.5317027705	244410.25672576917	146000.36557376917	6554303.9575804025	456294.807985622	3127484.4747138033	435790.60039579833
Com_2193_pos	Ile Ile	-	P	C12H24N2O3	244.17869	245.186369335534	1.55351613200352	[M+H]+	5.506	0.794508857048777	2	C18	Organic acids and derivatives	ÓÐ»úËá¼°ÆäÑÜÉúÎï	Carboxylic acids and derivatives	ôÈËá¼°ÆäÑÜÉúÎï	Amino acids, peptides, and analogues	°±»ùËá¡¢ëÄºÍÀàËÆÎï	-	-	-	-	-	-	-	-	-	-	-	-	-	CCC(C)C(C(=O)NC(C(C)CC)C(=O)[O-])[NH3+]	BCVIOZZGJNOEQS-XKNYDFJKSA-N	41956116.5626928	28547400.447493117	19923059.54426711	16226707.59420762	17657246.934598908	44247504.81443597	13482098.701301154	19425367.36840772	11383864.881562196	30702539.48953306	17562388.58822825	9505975.225882636	9098841.238021573	12251155.029733239	13489233.65785425	16501025.888096932
Com_2162_pos	Pirbuterol	-	P	C12H20N2O3	240.14739	241.154968257098	1.158692992738	[M+H]+	2.579	0.779181020723116	2	C18	Organoheterocyclic compounds	ÓÐ»úÔÓ»·»¯ºÏÎï	Pyridines and derivatives	ßÁà¤¼°ÆäÑÜÉúÎï	Hydroxypyridines	ôÇ»ùßÁà¤Àà	-	HMDB0015407	Organoheterocyclic compounds	Pyridines and derivatives	Hydroxypyridines	-	C07807	-	-	-	-	-	-	CC(C)(C)NCC(C1=NC(=C(C=C1)O)CO)O	VQDBNKDJNJQRDG-UHFFFAOYSA-N	638084775.8666776	152474617.32765174	240950904.32120234	77615252.27064195	41537223.494916596	600069242.8066884	26558488.58554539	125223538.83807465	250876882.23929468	99511011.12144001	169990475.56818345	60127499.72598829	28907400.577699926	142081420.5836892	27022687.576277114	126714773.69404334
Com_2107_pos	H-Thr-Leu-OH	L-ËÕ°±õ£-L-ÁÁ°±Ëá	P	C10H20N2O4	232.14231	233.149842717648	1.00247838493422	[M+H]+	5.256	0.793680878511999	2	C18	Organic acids and derivatives	ÓÐ»úËá¼°ÆäÑÜÉúÎï	Carboxylic acids and derivatives	ôÈËá¼°ÆäÑÜÉúÎï	Amino acids, peptides, and analogues	°±»ùËá¡¢ëÄºÍÀàËÆÎï	"50299-12-2"	-	-	-	-	-	-	-	-	-	-	-	-	CC(C)CC(C(=O)O)NC(=O)C(C(C)O)N	BQBCIBCLXBKYHW-CSMHCCOUSA-N	18903219.349312335	11299453.314521084	8783105.239261085	12826039.733640715	8137463.903591047	16776525.803965071	4734532.643517953	7914599.4315666035	4778542.7188476175	12160743.122290106	8691955.549224911	3894724.830816466	4008995.952395571	5293468.839461756	7766870.637649175	7703020.266342878
Com_1934_pos	3,7-Dimethyl-2,5-octadiene-1,7-diol	-	P	C12H20O3	212.14124	213.148706325388	0.784031374540815	[M+H]+	6.873	0.845998630410979	2	C18	Lipids and lipid-like molecules	Ö¬ÖÊºÍÀàÖ¬·Ö×Ó	Fatty Acyls	Ö¬·¾õ£Àà	Fatty alcohol esters	Ö¬·¾´¼õ¥	-	-	-	-	-	-	-	-	-	-	-	-	-	CC(=CCOC(=O)C)CC=CC(C)(C)O	GPNYMDBKVQUQRW-FQOLVZPASA-N	18210469.163676366	14540319.976464922	13587947.9434578	13691325.21357809	8129409.252962175	18138932.05879525	14866354.191424536	18034063.305712372	9410603.392150996	13463380.446248597	19520133.239211414	18267372.55313862	24240460.078732625	18278552.059196677	21303063.025693998	17564786.89176784
Com_1743_pos	2,2,6,7-Tetramethylbicyclo[4.3.0]nona-1(9),4-dien	-	P	C13H18O	190.13576	191.143104524609	0.234172724769338	[M+H]+	6.724	0.903012289604727	2	C18	Organic oxygen compounds	ÓÐ»úÑõ»¯ºÏÎï	Organooxygen compounds	ÓÐ»úÑõ»¯ºÏÎï	Carbonyl compounds	ôÊ»ù»¯ºÏÎï	-	HMDB0036685	Organic oxygen compounds	Organooxygen compounds	Carbonyl compounds	-	-	-	-	-	-	-	-	CC1C(=O)C=C2C1(C=CCC2(C)C)C	KTDAEZJBJUWAPC-UHFFFAOYSA-N	15642967.464055706	9564543.370065575	9869834.66078196	13884735.001633428	6252960.3341151355	9908177.687464537	21912776.641805243	22848097.546727978	14584904.947252057	10651410.253520304	36911034.442379065	31184485.024015415	175419150.57040384	33923258.06033899	128294249.88799402	31897335.018536285
Com_1731_pos	Prenisteine	-	P	C8H15NO2S	189.08235	190.089988591088	1.79070700144995	[M+H]+	5.660	0.787328780324855	2	C18	Organic acids and derivatives	ÓÐ»úËá¼°ÆäÑÜÉúÎï	Carboxylic acids and derivatives	ôÈËá¼°ÆäÑÜÉúÎï	Amino acids, peptides, and analogues	°±»ùËá¡¢ëÄºÍÀàËÆÎï	-	HMDB0012286	Organic acids and derivatives	Carboxylic acids and derivatives	Amino acids, peptides, and analogues	-	-	-	-	-	-	-	-	CC(=CCSCC(C(=O)O)N)C	ULHWZNASVJIOEM-ZETCQYMHSA-N	2626825.33403217	1045040.0239458062	530442.8873760395	6045907.891540252	224279.21965994217	269246.8494862073	4909249.778186273	11299690.597819848	720657.8622544331	577502.6019318188	4474071.256155776	2856356.6019194988	13396260.407946687	1044799.229048588	9438941.22804015	3669184.613763662
Com_1587_pos	1,1,5-trimethyl-1,2-dihydronaphthalene	-	P	C13H16	172.1252	173.132529444881	0.171066647962521	[M+H]+	6.723	0.835758916385368	2	C18	Benzenoids	±½Àà»¯ºÏÎï	Naphthalenes	ÝÁÀà	-	-	-	-	-	-	-	-	-	-	-	-	-	-	-	CC1=C2C=CCC(C2=CC=C1)(C)C	HUXNLKAQKLGSAF-UHFFFAOYSA-N	13314089.12099465	11293908.673206389	9614890.25231293	13485508.859636772	10834133.177943604	12172784.515852235	16793687.52423501	16485599.55857939	11119132.994394429	10830433.866095703	23538431.478503544	23790579.955437776	92634546.23449942	18042822.094044417	71950689.42733973	21494974.520522486
Com_1470_pos	2,6,6-Trimethyl-2-cyclohexene-1,4-dione	²èÏãÍª	P	C9H12O2	152.08373	153.091255120012	1.48023731403914	[M+H]+	5.318	0.899796096795101	2	C18	Organic oxygen compounds	ÓÐ»úÑõ»¯ºÏÎï	Organooxygen compounds	ÓÐ»úÑõ»¯ºÏÎï	Carbonyl compounds	ôÊ»ù»¯ºÏÎï	"1125-21-9"	HMDB0040216	Organic oxygen compounds	Organooxygen compounds	Carbonyl compounds	-	-	-	-	-	-	-	-	CC1=CC(=O)CC(C1=O)(C)C	AYJXHIDNNLJQDT-UHFFFAOYSA-N	10440746.225981614	11290449.332631005	9726343.499235688	15344977.536945824	15875715.494716078	9806672.596765261	19308181.08098411	24618799.50407452	13571317.51644434	11217517.54759536	27373448.797745537	42343727.80872373	118907422.05018911	34300482.200535215	85338706.74943994	35441321.241138406
Com_1461_pos	Guanine	ÄñàÑßÊ	P	C5H5N5O	151.04941	152.056927944841	1.44287118356413	[M+H]+	4.937	0.901234602067212	2	C18	Organoheterocyclic compounds	ÓÐ»úÔÓ»·»¯ºÏÎï	Imidazopyrimidines	ßäßò²¢à×à¤Àà	Purines and purine derivatives	àÑßÊºÍàÑßÊÑÜÉúÎï	"73-40-5"	HMDB0000132	Organoheterocyclic compounds	Imidazopyrimidines	Purines and purine derivatives	Guanine; 2-Amino-6-hydroxypurine	C00242	map00230;map01100	-	-	-	-	-	C1=NC2=C(N1)C(=O)NC(=N2)N	UYTPUPDQBNUYGX-UHFFFAOYSA-N	188720063.89257643	118955141.27931713	179383293.57779422	45058803.295610264	53833445.24617879	98397065.04145905	86663772.39488676	142247282.21867085	67923986.45650108	178215922.52820173	109468639.4471861	69244724.0487668	176648356.8223042	43369503.65991936	193620699.06212026	88625712.30917178
Com_1324_pos	Brunfelsamidine	-	P	C5H7N3	109.064	110.071435654818	1.24380930471844	[M+H]+	1.377	0.857259256593418	2	C18	Organoheterocyclic compounds	ÓÐ»úÔÓ»·»¯ºÏÎï	Pyrroles	ßÁ¿©Àà	Substituted pyrroles	È¡´úßÁ¿©	-	-	-	-	-	-	C10133	-	-	-	-	-	-	C1=CNC=C1C(=N)N	XVEVWOAHSYZRQE-UHFFFAOYSA-N	279507589.1953582	240099970.24900836	152669114.28882018	121179042.88553561	207975030.9762306	214038617.85577217	184401238.91130617	99474318.37540099	142552149.1575928	288945045.5386343	77341583.48280913	65556727.14741993	45976084.71503153	157230383.26917982	68340556.8848925	112453363.01366845
Com_1322_pos	4-Vinylcyclohexene	4-ÒÒÏ©»·¼ºÏ©	P	C8H12	108.0939	109.101233049605	0.305749029261245	[M+H]+	5.891	0.941771633092134	2	C18	Hydrocarbons	Ì¼Çâ»¯ºÏÎï	Unsaturated hydrocarbons	²»±¥ºÍÌþ	Olefins	Ï©Ìþ	"100-40-3"	HMDB0246592	Hydrocarbons	Unsaturated hydrocarbons	Olefins	-	C19310	-	-	-	-	-	-	C=CC1CCC=CC1	BBDKZWKEPDTENS-UHFFFAOYSA-N	39041112.569266014	70051919.89280078	61677248.47953722	117318670.10928254	93373866.14818828	56343633.63806386	42836204.17789446	151689956.37731856	11109338.549779408	34381675.28166845	217638711.62902418	206878977.46006677	557638459.4532249	446027252.9036427	465061373.23789674	238224314.8805185
Com_3106_pos	Broussonetine M1	-	P	C18H37NO5	347.26717	348.274268841418	0.579261730964738	[M+H]+	6.468	0.575291142247554	2	C18	Organoheterocyclic compounds	ÓÐ»úÔÓ»·»¯ºÏÎï	Pyrrolidines	ßÁ¿©ÍéÀà	-	-	-	-	-	-	-	-	-	-	-	-	-	-	-	C(CCCCC(CCCCO)O)CCCC1C(C(C(N1)CO)O)O	RESBTRYGXXYJTJ-DUQPFJRNSA-N	16227396.711128935	43774583.39539248	7946353.155632164	8331585.718763647	3043796.6418864527	47924825.093967766	11393142.177145028	21471128.517599225	23253369.278487977	9252419.213647403	59114806.374094315	6880112.616212212	21965394.69660038	28803582.249627464	21419356.38616354	16123093.614083584
Com_3030_pos	Isopentenyladenosine	ÒìÎìÏ©»ùÏÙÜÕ	P	C15H21N5O4	335.15936	336.166526324462	0.3988417270974	[M+H]+	5.891	0.928044331199255	2	C18	Nucleosides, nucleotides, and analogues	ºËÜÕ¡¢ºËÜÕËáºÍÀàËÆÎï	Purine nucleosides	àÑßÊºËÜÕ	-	-	-	HMDB0304396	Nucleosides, nucleotides, and analogues	Purine nucleosides	-	-	-	-	-	-	-	-	-	CC(=CCNC1=C2C(=NC=N1)N(C=N2)C3C(C(C(O3)CO)O)O)C	USVMJSALORZVDV-SDBHATRESA-N	61853216.39466494	50070853.78835614	18551222.456959244	18050260.08380094	21985777.561041217	47983035.76016916	14534756.850902589	22178844.30690461	35675991.432501905	33702921.390184626	27550603.124009192	9945768.725419927	12280459.386432227	29825853.322987426	15893014.032899583	24123532.023875896
Com_2931_pos	Erythrophloin E	-	P	C22H28O2	324.20893	325.216014315926	0.665262594775791	[M+H]+	6.842	0.745639855229501	2	C18	Organic acids and derivatives	ÓÐ»úËá¼°ÆäÑÜÉúÎï	Carboxylic acids and derivatives	ôÈËá¼°ÆäÑÜÉúÎï	Carboxylic acids	ôÈËá	-	-	-	-	-	-	-	-	-	-	-	-	-	CCC=CC=CCCC1C2CC3C=CC(C4C3C2C1C=C4)C(=O)O	IASCUFOSNJQPHV-RHRKIAJMSA-N	74319979.6156145	65752119.562837906	43467027.63913904	15572805.720489161	22270034.75606493	57640403.21948867	26698261.26831504	16407192.098261965	40706272.84786822	24779119.364625372	25863816.79732452	36685369.180468	23854599.58877734	47511667.29594957	42575581.897203155	15266459.48148722
Com_2791_pos	trans-EKODE-(E)-Ib	-	P	C18H30O4	310.21441	311.221410926252	0.964087219396323	[M+H]+	6.483	0.830642687785825	2	C18	Lipids and lipid-like molecules	Ö¬ÖÊºÍÀàÖ¬·Ö×Ó	Fatty Acyls	Ö¬·¾õ£Àà	Fatty acids and conjugates	Ö¬·¾ËáºÍ½áºÏÎï	"478931-82-7"	-	-	-	-	-	-	-	LMFA02000247	Fatty Acyls [FA]	Octadecanoids [FA02]	Other Octadecanoids [FA0200]	-	CCCCCC1C(O1)C=CC(=O)CCCCCCCC(=O)O	RCMABBHQYMBYKV-BUHFOSPRSA-N	33479745.491912823	33080429.893638566	9185274.920307336	24155128.575620886	8328697.702021225	27948387.891473968	29204561.099475015	58908902.256088555	21558483.967144664	17938214.609737847	40395295.45407994	11627078.035160037	119580785.67348269	16263331.773672415	86122993.2988664	16263530.341518631
Com_2774_pos	Methyl (10E,12Z,15Z)-9-hydroxyoctadeca-10,12,15-trienoate	-	P	C19H32O3	308.23514	309.242488471467	0.157254838105853	[M+H]+	8.070	0.849297168585675	2	C18	Lipids and lipid-like molecules	Ö¬ÖÊºÍÀàÖ¬·Ö×Ó	Fatty Acyls	Ö¬·¾õ£Àà	Lineolic acids and derivatives	ÑÇÂéËá¼°ÆäÑÜÉúÎï	-	-	-	-	-	-	-	-	-	-	-	-	-	CCC=CCC=CC=CC(CCCCCCCC(=O)OC)O	MTOOOXVLHAITCG-RUDXKNGCSA-N	20197928.94124972	35062319.73800736	11892964.567076512	13366372.623066396	4580391.20274053	41840160.60161933	19653422.371237203	26737257.18431671	18553763.50668867	16538898.71845691	48173943.98693151	22277719.795476038	67308341.504936	36462621.123375855	61190478.48994096	37162451.11896111
Com_2773_pos	Callyspongenol A	-	P	C22H28O	308.21402	309.220891708974	1.38958969474839	[M+H]+	8.299	0.697368115342001	2	C18	Lipids and lipid-like molecules	Ö¬ÖÊºÍÀàÖ¬·Ö×Ó	Fatty Acyls	Ö¬·¾õ£Àà	Fatty alcohols	Ö¬·¾´¼	-	-	-	-	-	-	-	-	LMFA05000724	Fatty Acyls [FA]	Fatty alcohols [FA05]	_	-	C#CC=CCCCCC#CCCCCC#CCCCC#CCO	OZOLQBVPEIWKPL-ARJAWSKDSA-N	18760266.90007882	14944606.38942987	17788539.1189131	14424147.363950524	12703532.131950643	15036281.713490259	9804339.64468266	8840676.230461862	14801681.64779202	15238379.049400143	12381435.10007938	18710867.33094436	9489300.583664687	19754566.21022932	17039824.970274553	8381469.682681216
Com_2759_pos	Callyspongenol B	-	P	C22H26O	306.19836	307.205882738264	0.727431276809183	[M+H]+	8.147	0.558522951005066	2	C18	Lipids and lipid-like molecules	Ö¬ÖÊºÍÀàÖ¬·Ö×Ó	Fatty Acyls	Ö¬·¾õ£Àà	Fatty alcohols	Ö¬·¾´¼	-	-	-	-	-	-	-	-	LMFA05000725	Fatty Acyls [FA]	Fatty alcohols [FA05]	_	-	C#CC=CCCCCCCC#CC#CCCCC=CC#CCO	QZOMSTWCVSLZGH-WLXZLGQWSA-N	387234.61631931644	628904.2665505556	883548.6078453216	374793.10462849465	423710.68739731837	101115.73247961562	1443405.2813744023	552066.3380012026	1121784.0977617214	1471213.4648804823	422963.60890056007	134864.2496632726	2298220.7990297577	288211.37869197247	2168128.7960315626	130045.73759674218
Com_2758_pos	Compactin diol lactone	-	P	C18H26O4	306.18311	307.189743291246	2.1774837743691	[M+H]+	6.526	0.693310417132326	2	C18	Organoheterocyclic compounds	ÓÐ»úÔÓ»·»¯ºÏÎï	Lactones	ÄÚõ¥Àà	Delta valerolactones	¦ÄÎìÄÚõ¥	-	-	-	-	-	-	C14183	-	-	-	-	-	-	CC1C=CC2=CCCC(C2C1CCC3CC(CC(=O)O3)O)O	WWSNTLOVYSRDEL-DZSDEGEFSA-N	26263861.35255628	24242901.359050702	19652237.98093245	37807064.8374346	35481205.3906021	20652639.479961805	31122716.38504713	78050907.80020927	75517935.53748152	19738954.01666019	39649768.052861094	64722131.456142135	115548802.04754229	22905474.20326057	71468755.7731784	41326732.82328053
Com_2641_pos	13-OxoODE	-	P	C18H30O3	294.21949	295.226392169003	1.35215718365184	[M+H]+	8.057	0.939238476577541	2	C18	Lipids and lipid-like molecules	Ö¬ÖÊºÍÀàÖ¬·Ö×Ó	Fatty Acyls	Ö¬·¾õ£Àà	Lineolic acids and derivatives	ÑÇÂéËá¼°ÆäÑÜÉúÎï	"54739-30-9"	HMDB0004668	Lipids and lipid-like molecules	Fatty Acyls	Lineolic acids and derivatives	13-OxoODE; 13-KODE; (9Z,11E)-13-Oxooctadeca-9,11-dienoic acid	C14765	map00591	LMFA02000252	Fatty Acyls [FA]	Octadecanoids [FA02]	Other Octadecanoids [FA0200]	-	CCCCCC(=O)C=CC=CCCCCCCCC(=O)O	JHXAZBBVQSRKJR-KDFHGORWSA-N	310505773.7449671	436492812.715765	166590640.0968662	182969557.22865918	82870010.17143631	470499471.5080039	245286791.75164843	356341416.6739478	457028455.098106	212215778.965374	705727659.0965632	246356573.09882262	1023454668.9600956	411255148.6516102	870406145.3457694	490463655.9099873
Com_2496_pos	coniferonic acid	-	P	C18H28O2	276.20893	277.216465291169	0.851859384197125	[M+H]+	8.115	0.967314273444474	2	C18	Lipids and lipid-like molecules	Ö¬ÖÊºÍÀàÖ¬·Ö×Ó	Fatty Acyls	Ö¬·¾õ£Àà	Lineolic acids and derivatives	ÑÇÂéËá¼°ÆäÑÜÉúÎï	-	-	-	-	-	-	-	-	LMFA01030355	Fatty Acyls [FA]	Fatty Acids and Conjugates [FA01]	Unsaturated fatty acids [FA0103]	-	CCC=CCC=CCC=CCCC=CCCCC(=O)O	DNOBNGNBPVOMLW-XRPCLMINSA-N	335545644.3320423	556656956.3637356	138809339.23701185	238677526.0014999	75782683.07871273	384553970.24866897	177846432.37563425	337738574.4584012	149887295.7940725	251387639.77548578	412140443.1556958	281471565.01586086	636698365.9923195	402063602.19507504	694210887.0548266	554173639.5932835
Com_2469_pos	Apo-13-zeaxanthinone	-	P	C18H26O2	274.19328	275.200717297757	0.500733486325103	[M+H]+	7.741	0.862641721131185	2	C18	Lipids and lipid-like molecules	Ö¬ÖÊºÍÀàÖ¬·Ö×Ó	Prenol lipids	ÒìÎìÏ©´¼Ö¬	Sesquiterpenoids	±¶°ëÝÆÀà	-	HMDB0302026	Lipids and lipid-like molecules	Prenol lipids	Sesquiterpenoids	-	-	-	-	-	-	-	-	CC1=C(C(CC(C1)O)(C)C)C=CC(=CC=CC(=O)C)C	JLNMEHQAHDSEEE-YSAUQHOWSA-N	17855196.871840373	16239871.607309297	6912568.452812216	27874832.979908776	18794894.05372435	17769035.310393404	30695321.630336773	38791530.65619335	27607541.194405396	16369391.615599658	58275895.69847111	42392710.68013439	451026790.4199196	80795741.21358809	394292688.179944	69403533.9258611
Com_2385_pos	Farnesyl acetate	-	P	C17H28O2	264.20893	265.216260348832	0.114866791265554	[M+H]+	7.777	0.953742236002273	2	C18	Lipids and lipid-like molecules	Ö¬ÖÊºÍÀàÖ¬·Ö×Ó	Prenol lipids	ÒìÎìÏ©´¼Ö¬	Sesquiterpenoids	±¶°ëÝÆÀà	-	HMDB0240268	Lipids and lipid-like molecules	Prenol lipids	Sesquiterpenoids	-	-	-	LMFA07010230	Fatty Acyls [FA]	Fatty esters [FA07]	Short fatty esters [FA0710]	-	CC(=CCCC(=CCCC(=CCOC(=O)C)C)C)C	ZGIGZINMAOQWLX-NCZFFCEISA-N	265090656.99390623	164082869.39749718	149556971.84209406	419668130.9697771	70910873.30037342	170897805.5695007	110957147.17439407	355462999.2087203	75318397.83320613	211279634.73985732	131360942.46319292	130310732.97634959	241954647.9774154	271841059.14968836	223939392.4334416	208520243.44928935
Com_2367_pos	3-Acetoxy-E-gamma-Bisabolene	-	P	C17H26O2	262.19328	263.20058191586	0.00730705235958833	[M+H]+	7.533	0.881114135055678	2	C18	Lipids and lipid-like molecules	Ö¬ÖÊºÍÀàÖ¬·Ö×Ó	Prenol lipids	ÒìÎìÏ©´¼Ö¬	Sesquiterpenoids	±¶°ëÝÆÀà	-	-	-	-	-	-	-	-	-	-	-	-	-	CC1=CCC(=C(C)CC(C=C(C)C)OC(=O)C)CC1	JDDQDMUSABHSGX-WAIALKQBSA-N	1665037294.5567923	1140967135.5689926	611031566.6751326	1750549350.7102127	563135378.1890743	1041928230.7066132	769771962.6096331	1968695709.465879	750480686.8607942	1275290203.0080085	550358522.4628555	405002626.6080579	774803342.3937169	902713475.3227632	877593138.7397628	529108153.21304405
Com_2300_pos	Montiporyne F	-	P	C18H24O	256.18272	257.190088431557	0.267120112539144	[M+H]+	7.724	0.749466456243427	2	C18	Organic oxygen compounds	ÓÐ»úÑõ»¯ºÏÎï	Organooxygen compounds	ÓÐ»úÑõ»¯ºÏÎï	Carbonyl compounds	ôÊ»ù»¯ºÏÎï	-	-	-	-	-	-	-	-	-	-	-	-	-	CCCCCCCC#CC#CC1CC(=CC(=O)C1)C	IQGBPJFXIUKNHN-UHFFFAOYSA-N	3082026.16506687	3014156.0535592022	3073611.145968827	7213861.1112516085	2388624.8899750924	1821380.1312079793	6154946.085110253	10188987.779997695	7457322.680197106	3725063.963891651	13494417.47533785	9987008.034851605	116569357.89479272	22654909.222387914	89108329.28633052	19061039.076129023
Com_2262_pos	H-Ser-Phe-OH	-	P	C12H16N2O4	252.11101	253.118426097207	0.460500344606222	[M+H]+	5.318	0.720451418360833	2	C18	Organic acids and derivatives	ÓÐ»úËá¼°ÆäÑÜÉúÎï	Carboxylic acids and derivatives	ôÈËá¼°ÆäÑÜÉúÎï	Amino acids, peptides, and analogues	°±»ùËá¡¢ëÄºÍÀàËÆÎï	-	-	-	-	-	-	-	-	-	-	-	-	-	C1=CC=C(C=C1)CC(C(=O)O)NC(=O)C(CO)N	PPQRSMGDOHLTBE-UWVGGRQHSA-N	7250216.360090275	3820932.7146073054	3460706.320505931	3829725.1000331277	4090407.4401157782	6049152.909531287	2239341.5476432494	4651576.690566222	3350862.481757576	5259662.157111951	3959038.637804542	1218359.8900146824	3752186.286511948	2591705.581119569	4724516.198064838	3152087.7571231527
Com_2238_pos	1-O-ethyl-N-acetyl-beta-D-glucosamine	-	P	C10H19NO6	249.12124	250.128734332452	0.780071791652498	[M+H]+	4.934	0.629624239687017	2	C18	Organic oxygen compounds	ÓÐ»úÑõ»¯ºÏÎï	Organooxygen compounds	ÓÐ»úÑõ»¯ºÏÎï	Carbohydrates and carbohydrate conjugates	Ì¼Ë®»¯ºÏÎïºÍÌ¼Ë®»¯ºÏÎï½áºÏÎï	-	-	-	-	-	-	-	-	-	-	-	-	-	CCOC1C(C(C(C(O1)CO)O)O)NC(=O)C	KRABAWXNIPSDEF-VVULQXIFSA-N	1725793.7090613346	1162125.3347526272	1660470.6621089	855290.1013796468	2694941.254940989	1146698.7946234532	261304.26734575827	62429.88095039476	2609972.865445055	233017.5105168821	587362.6412042432	1309199.8399985675	533263.3574353898	2469496.7822612147	496659.5047276211	62986.89209567512
Com_2234_pos	4Z,7Z,10Z,13Z-hexadecatetraenoic acid	4Z,7Z,10Z,13Z-Ê®ÁùÌ¼ËÄÏ©Ëá	P	C16H24O2	248.17763	249.185011713241	0.329253047512924	[M+H]+	7.481	0.650657917192429	2	C18	Lipids and lipid-like molecules	Ö¬ÖÊºÍÀàÖ¬·Ö×Ó	Fatty Acyls	Ö¬·¾õ£Àà	Fatty acids and conjugates	Ö¬·¾ËáºÍ½áºÏÎï	-	-	-	-	-	-	-	-	LMFA01030163	Fatty Acyls [FA]	Fatty Acids and Conjugates [FA01]	Unsaturated fatty acids [FA0103]	-	CCC=CCC=CCC=CCC=CCCC(=O)O	IVTCJQZAGWTMBZ-LTKCOYKYSA-N	32359291.56344942	38033948.0130963	29951619.933579534	26357003.014948625	33734991.36356868	26055513.147330906	41672144.93237966	33880670.579576656	39615500.0477066	29709390.383380923	26074379.145677887	43418835.88122055	39351916.56568336	30000218.89176458	28132714.82304196	34124474.29873665
Com_2221_pos	(S)-Panaxjapyne A	-	P	C17H26O	246.19836	247.205713236206	0.216232983900308	[M+H]+	7.767	0.87421724748938	2	C18	Lipids and lipid-like molecules	Ö¬ÖÊºÍÀàÖ¬·Ö×Ó	Fatty Acyls	Ö¬·¾õ£Àà	Fatty alcohols	Ö¬·¾´¼	-	-	-	-	-	-	-	-	-	-	-	-	-	CCCCCCCC=CCC#CC#CC(CC)O	PROIGOAKZLZHQV-MQNTZWLQSA-N	6822982.931772561	5708435.230275838	4944666.576016883	8365928.185500862	3077599.0025072936	3765099.5027867667	4568987.907250199	8850632.88832454	4673034.752092698	4666700.249161199	4482116.071987199	4913198.648716314	10698294.958387062	10045107.41987072	7575561.936796435	8835386.485394785
Com_2118_pos	Callicarpenal	-	P	C16H26O	234.19836	235.205844685863	0.788587345439931	[M+H]+	8.750	0.921522477415761	2	C18	Organic oxygen compounds	ÓÐ»úÑõ»¯ºÏÎï	Organooxygen compounds	ÓÐ»úÑõ»¯ºÏÎï	Carbonyl compounds	ôÊ»ù»¯ºÏÎï	-	-	-	-	-	-	-	-	-	-	-	-	-	CC1CCC2(C(C1(C)CC=O)CCC=C2C)C	MPWIIQYWQOBNKS-UGUYLWEFSA-N	63704972.616252325	70746222.0438699	95998789.39212902	70465759.02323703	67861584.74144228	48214647.081614256	73602060.20734955	65920575.78815966	77655972.52968046	47053626.33498298	77321327.8915742	59585451.880468175	85160854.28167029	53336609.40734324	81316309.51128587	69780714.79023044
Com_2108_pos	trans-Pentadec-10-en-6,8-diynoic acid	-	P	C15H20O2	232.14633	233.153765385425	0.583190029371717	[M+H]+	8.343	0.836791672131024	2	C18	Lipids and lipid-like molecules	Ö¬ÖÊºÍÀàÖ¬·Ö×Ó	Fatty Acyls	Ö¬·¾õ£Àà	Fatty acids and conjugates	Ö¬·¾ËáºÍ½áºÏÎï	-	-	-	-	-	-	-	-	LMFA01031097	Fatty Acyls [FA]	Fatty Acids and Conjugates [FA01]	Unsaturated fatty acids [FA0103]	-	CCCCC=CC#CC#CCCCCC(=O)O	VLPCQMHZJMTSIW-AATRIKPKSA-N	16423816.493413892	14885333.524461204	15606456.724096878	21439754.49210522	10525084.222753504	13691924.88292936	9979956.47154513	20483473.46518692	16037209.949674403	14322708.948530152	12234525.621138427	13564033.721455965	11232942.463611472	17875775.158914093	14799469.812462006	11647724.221275711
Com_2071_pos	9-Peroxy-5,6E-dehydro-6,7-dihydrogeranyl acetate	9-¹ýÑõ-5,6E-ÍÑÇâ-6,7-¶þÇâÏãÒ¶õ¥ÒÒËáõ¥	P	C12H20O4	228.13616	229.143491991976	0.140231938625891	[M+H]+	5.861	0.69117687936299	2	C18	Lipids and lipid-like molecules	Ö¬ÖÊºÍÀàÖ¬·Ö×Ó	Fatty Acyls	Ö¬·¾õ£Àà	Fatty alcohol esters	Ö¬·¾´¼õ¥	-	-	-	-	-	-	-	-	-	-	-	-	-	CC(=CCOC(=O)C)CC=CC(C)(C)OO	NIVZUOUZZAXUNY-FQOLVZPASA-N	9711477.011176703	6015679.501902989	2383318.434627224	11817661.799700808	6370740.235868128	8036696.119268408	8347330.312079418	16490256.227803908	7104113.400451902	7742287.427147635	47799703.408242226	29868209.734210238	101763139.36506729	43631759.77942073	57448354.935662866	48457905.3168361
Com_1978_pos	H-Ser-Leu-OH	-	P	C9H18N2O4	218.12666	219.134217313	1.17964947517949	[M+H]+	5.225	0.811953131822735	2	C18	Organic acids and derivatives	ÓÐ»úËá¼°ÆäÑÜÉúÎï	Carboxylic acids and derivatives	ôÈËá¼°ÆäÑÜÉúÎï	Amino acids, peptides, and analogues	°±»ùËá¡¢ëÄºÍÀàËÆÎï	-	-	-	-	-	-	-	-	-	-	-	-	-	CC(C)CC(C(=O)O)NC(=O)C(CO)N	NFDYGNFETJVMSE-BQBZGAKWSA-N	17641608.38758489	11668627.615708899	9664256.199281828	9312008.963489082	8484277.364813615	14447099.093861328	4386833.801567343	8559033.981967872	5918515.849190671	12963387.570056526	8605353.15673816	5191195.901294093	4508853.312237538	3928224.6201882088	7461109.523037191	6930204.426850981
Com_1966_pos	(+)-vulgraon B	-	P	C16H24	216.1878	217.195273277325	0.801512966919688	[M+H]+	8.751	0.871306450230274	2	C18	Lipids and lipid-like molecules	Ö¬ÖÊºÍÀàÖ¬·Ö×Ó	Prenol lipids	ÒìÎìÏ©´¼Ö¬	Sesquiterpenoids	±¶°ëÝÆÀà	-	-	-	-	-	-	-	-	LMPR0103490003	Prenol Lipids [PR]	Isoprenoids [PR01]	C15 isoprenoids (sesquiterpenes) [PR0103]	71728348	CC1=CC(=C)C2C3C1C2(CCCC3(C)C)C	XHHIKHVPBSQUIJ-VKJZCYHPSA-N	21694800.808678515	21385012.264574807	30943553.05248886	24342446.777694575	23055140.654388748	16677620.932660166	24135581.249174405	23408124.697230313	26376431.112311866	17013037.170064777	26581714.1868903	24262162.33028181	35763299.20766093	18190757.882249568	26629695.244408835	24003942.101751506
Com_1894_pos	(+)-4,5-Didehydrojasmonic acid	-	P	C12H16O3	208.10995	209.11744761781	0.949583669536511	[M+H]+	0.958	0.732136463329657	2	C18	Organic oxygen compounds	ÓÐ»úÑõ»¯ºÏÎï	Organooxygen compounds	ÓÐ»úÑõ»¯ºÏÎï	Carbonyl compounds	ôÊ»ù»¯ºÏÎï	-	-	-	-	-	-	-	-	-	-	-	-	-	CCC=CCC1C(C=CC1=O)CC(=O)O	KJWUKJXAYNQYSS-QKMQQOOLSA-N	10390222.770430703	8631024.981765946	7708831.264722876	7175692.195380005	10534214.362915535	9352451.122425864	10381808.616620772	10190821.676602094	8869661.374378791	10046648.828047404	8512190.312632386	17428326.15195856	9602232.579616765	7536914.511266682	9002806.389474778	11481357.1657971
Com_1880_pos	alpha-Irone	-	P	C14H22O	206.16706	207.174584271689	1.08781533289861	[M+H]+	9.594	0.886508189460876	2	C18	Lipids and lipid-like molecules	Ö¬ÖÊºÍÀàÖ¬·Ö×Ó	Prenol lipids	ÒìÎìÏ©´¼Ö¬	Sesquiterpenoids	±¶°ëÝÆÀà	-	HMDB0035631	Lipids and lipid-like molecules	Prenol lipids	Sesquiterpenoids	-	C09690	-	-	-	-	-	-	CC1CC=C(C(C1(C)C)C=CC(=O)C)C	JZQOJFLIJNRDHK-CMDGGOBGSA-N	26904136.757770684	26726149.808236215	43233834.68014788	32647988.917973798	35160501.42491737	22903418.923874687	41482954.19357614	23189519.604234643	34108279.222799756	23957733.24305892	31592663.29916847	33839140.15284521	33195447.258951735	31230740.776740063	36044047.05824612	33560285.0465146
Com_1835_pos	Ligujapone	-	P	C13H14O2	202.09938	203.106900100259	1.08906944190362	[M+H]+	1.086	0.607249384902432	2	C18	Benzenoids	±½Àà»¯ºÏÎï	Tetralins	ËÄÇâ»¯ÝÁ	-	-	-	-	-	-	-	-	-	-	-	-	-	-	-	CC(=C)C1CC2=C(C=CC(=C2)O)C(=O)C1	SNQGUUAIGCZPGG-VIFPVBQESA-N	4522325.884111492	4849883.743147639	3956789.2896313546	3594986.3082633964	4960928.493580933	5305964.135888538	5392127.953650388	5148182.611609233	4678326.78449017	4384965.962816263	4415966.244295367	9341446.399436718	4890776.663507737	3850703.90658615	4390544.741525274	5428228.51052457
Com_1744_pos	Senedigitalene	-	P	C14H22	190.17215	191.17955570827	0.555855681204958	[M+H]+	7.208	0.822002742234892	2	C18	Lipids and lipid-like molecules	Ö¬ÖÊºÍÀàÖ¬·Ö×Ó	Prenol lipids	ÒìÎìÏ©´¼Ö¬	Monoterpenoids	µ¥ÝÆÀà	-	-	-	-	-	-	-	-	-	-	-	-	-	CC1=CC=C(CC1)C(C)CCCC=C	NIOHMVMTJUYICJ-CYBMUJFWSA-N	7422063.9343933035	7446972.575451772	7038095.751972494	7888041.94453131	8710944.526511973	9912576.291864714	8047344.654078728	10018681.17709596	30749738.863142513	8820343.069518792	7491384.447158749	11290099.773647964	3841055.703903722	6936595.018211867	6507764.9431001255	8382575.7318338
Com_1723_pos	(R)-1-Methyl-4-(1-methyl-5-hexenyl)-benzene	-	P	C14H20	188.1565	189.164002064392	1.07391661727924	[M+H]+	9.602	0.894744453280837	2	C18	Lipids and lipid-like molecules	Ö¬ÖÊºÍÀàÖ¬·Ö×Ó	Prenol lipids	ÒìÎìÏ©´¼Ö¬	Monoterpenoids	µ¥ÝÆÀà	-	-	-	-	-	-	-	-	-	-	-	-	-	CC1=CC=C(C=C1)C(C)CCCC=C	DZEUFPKQXVLZSZ-CYBMUJFWSA-N	35853711.358529665	39604738.130786784	54736390.373904206	42724034.8502062	42877072.11618488	29236472.645484645	49546949.187903844	28709821.3559611	42830986.15856262	30369260.782663677	43014398.33976374	39994992.49968582	40853893.20493067	38517753.26485699	32738377.464778997	38744207.81055611
Com_1704_pos	3,6-Dihydrochamazulene	-	P	C14H18	186.14085	187.148286876157	0.735336477729863	[M+H]+	8.354	0.832581283166833	2	C18	Lipids and lipid-like molecules	Ö¬ÖÊºÍÀàÖ¬·Ö×Ó	Prenol lipids	ÒìÎìÏ©´¼Ö¬	Sesquiterpenoids	±¶°ëÝÆÀà	-	HMDB0036471	Hydrocarbons	Unsaturated hydrocarbons	Branched unsaturated hydrocarbons	-	-	-	-	-	-	-	-	CCC1=CC2=C(CC=C2C)C(=CC1)C	NVMJWYJTLVURAS-UHFFFAOYSA-N	10710259.714522008	5617586.973709961	8122227.029753696	12536913.965982918	7613982.76548559	10275754.921513753	11456415.290412601	12722528.519380355	12458958.430039257	9071154.985554084	9864585.435860898	11774982.45743875	16919677.18129044	18924650.422707517	14580651.238561086	12870975.886441292
Com_1656_pos	Chrysanthemyl acetate	-	P	C11H18O2	182.13068	183.138223818717	1.33870206269338	[M+H]+	8.445	0.752735586960044	2	C18	Organic acids and derivatives	ÓÐ»úËá¼°ÆäÑÜÉúÎï	Carboxylic acids and derivatives	ôÈËá¼°ÆäÑÜÉúÎï	Carboxylic acid derivatives	ôÈËáÑÜÉúÎï	-	-	-	-	-	-	-	-	-	-	-	-	-	CC(=O)OCC1C(C1(C)C)CC=C	UVQOBCBQCOVBIV-UWVGGRQHSA-N	6564739.2865751535	5447481.751459516	4213342.413922463	7074438.612628366	2942718.583884424	6445558.619835292	12018642.122432973	10534699.387408588	8906300.479326177	5507971.857718962	9592015.143840797	6658754.624029707	44500689.03810363	7661712.258080189	29106586.21725576	7582051.396626995
Com_1643_pos	Limonenecarboxylic acid	-	P	C11H16O2	180.11503	181.122277621066	0.290808235242756	[M+H]+	6.227	0.838471315758501	2	C18	Lipids and lipid-like molecules	Ö¬ÖÊºÍÀàÖ¬·Ö×Ó	Prenol lipids	ÒìÎìÏ©´¼Ö¬	Monoterpenoids	µ¥ÝÆÀà	-	-	-	-	-	-	-	-	-	-	-	-	-	CC1=CCC(CC1)C(=CC(=O)O)C	KENWRRUSJKMXOL-PCYYEKQGSA-N	238811219.24171567	91746552.22057147	45913466.11790334	294686428.18644994	76146855.9657369	85376536.01565014	248683723.65353775	482734188.97671235	109583049.29627103	125599078.45355381	929715828.4556907	757984548.4389404	3668570870.437267	830517966.749123	3104517855.5643106	890898938.2170253
Com_1628_pos	[R-(E)]-4-(4-Methyl-3-cyclohexen-1-yl)-3-penten-2-one	-	P	C12H18O	178.13576	179.143166649146	0.598695882315326	[M+H]+	8.026	0.92126495988044	2	C18	Lipids and lipid-like molecules	Ö¬ÖÊºÍÀàÖ¬·Ö×Ó	Prenol lipids	ÒìÎìÏ©´¼Ö¬	Monoterpenoids	µ¥ÝÆÀà	-	-	-	-	-	-	-	-	-	-	-	-	-	CC1=CCC(CC1)C(=CC(=O)C)C	SSDLCRAPQKJETK-OANVXVOSSA-N	17911952.017674487	18925101.32978234	12843682.830514692	14007678.973783713	7837590.150908762	22003382.88372801	17857608.86376518	24400932.42524386	12495775.776987497	24811854.684103485	29915337.59584387	30874671.1576516	65040047.46077916	34068917.922228366	85756553.4043047	48431056.789898686
Com_1614_pos	(3E,5Z,7Z,9E)-Trideca-3,5,7,9-tetraene	-	P	C13H20	176.1565	177.163906136107	0.602510307475104	[M+H]+	7.916	0.836200287925616	2	C18	Hydrocarbons	Ì¼Çâ»¯ºÏÎï	Unsaturated hydrocarbons	²»±¥ºÍÌþ	Olefins	Ï©Ìþ	-	-	-	-	-	-	-	-	-	-	-	-	-	CCCC=CC=CC=CC=CCC	SPQQVZADFOATIQ-YWLJYKEXSA-N	13196358.778305849	15018648.033186901	15011669.570143966	13274939.707919853	15844156.00184343	21815578.266581096	17313545.120667435	14881268.499341048	15405302.66790812	15994211.315046618	15348638.716118652	24321883.957350686	20706220.498504974	14527562.536047898	19499455.817067027	15237557.728119535
Com_1613_pos	11,12,13-Trinor-6,9-eremophiladien-8-one	-	P	C12H16O	176.12011	177.127461283855	0.291186821397465	[M+H]+	7.405	0.763428893158441	2	C18	Organic oxygen compounds	ÓÐ»úÑõ»¯ºÏÎï	Organooxygen compounds	ÓÐ»úÑõ»¯ºÏÎï	Carbonyl compounds	ôÊ»ù»¯ºÏÎï	-	-	-	-	-	-	-	-	-	-	-	-	-	CC1CCCC2=CC(=O)C=CC12C	GCQBBQFHAVKHMN-UHFFFAOYSA-N	6942407.466731979	7038754.711008203	5672597.027850878	7791240.593531252	5184607.123299249	7751765.913604166	12365722.45887454	8940417.101261128	8308966.6099123815	6480502.631698121	11044122.711358663	14091998.350643657	26026768.352014616	16075997.400813421	22867876.653494313	22555557.478069454
Com_1596_pos	4,7-Dimethyl-1-tetralone	4,7-¶þ¼×»ù-1-ËÄÇâÝÁÍª	P	C12H14O	174.10447	175.111909361801	0.800449299147492	[M+H]+	8.357	0.795182251130604	2	C18	Benzenoids	±½Àà»¯ºÏÎï	Tetralins	ËÄÇâ»¯ÝÁ	-	-	-	-	-	-	-	-	-	-	-	-	-	-	-	CC1CCC(=O)C2=C1C=CC(=C2)C	SQESYXTWWGWCFK-UHFFFAOYSA-N	5113868.626581492	4715938.682872241	6599631.039803925	5512636.876085055	3811362.181252926	5103005.622376883	4142171.47647505	4228456.877888109	4642099.861559878	4377846.492671164	2687548.8580599693	9322810.527654676	4601511.0518194325	6690862.894929158	4691829.762493971	4574125.31634753
Com_1528_pos	2-Hydroxy-3-phenylpropenoate	-	P	C9H8O3	164.04735	165.054841154114	1.16523743901893	[M+H]+	2.914	0.802136328130959	2	C18	Benzenoids	±½Àà»¯ºÏÎï	Benzene and substituted derivatives	±½¼°ÆäÈ¡´úÑÜÉúÎï	Phenylpyruvic acid derivatives	±½»ù±ûÍªËáÑÜÉúÎï	-	HMDB0012225	Benzenoids	Benzene and substituted derivatives	Phenylpyruvic acid derivatives	2-Hydroxy-3-phenylpropenoate; enol-Phenylpyruvate; enol-Phenylpyruvic acid; enol-alpha-Ketohydrocinnamic acid	C02763	map00360	-	-	-	-	-	C1=CC=C(C=C1)C=C(C(=O)O)O	DEDGUGJNLNLJSR-VURMDHGXSA-N	5493634239.311144	3915134758.574809	2821133172.4290743	2465319766.7147503	1615820743.961887	3928423321.1305356	1792672644.9163122	3517898804.965628	2082943488.4182065	5001506483.039274	2018462459.4375057	944739194.5311812	1825647552.417037	1276912007.8490562	2111929475.891797	2082005379.1478667
Com_1497_pos	(1,2,3-Trimethyl-2-cyclopropen-1-yl)benzene	-	P	C12H14	158.10955	159.116960281816	0.697502560764757	[M+H]+	7.948	0.705834888915835	2	C18	Benzenoids	±½Àà»¯ºÏÎï	Benzene and substituted derivatives	±½¼°ÆäÈ¡´úÑÜÉúÎï	-	-	-	-	-	-	-	-	-	-	-	-	-	-	-	CC1=C(C1(C)C2=CC=CC=C2)C	OHNHLTBFDBOYSK-UHFFFAOYSA-N	14485246.539161554	15748088.76748981	11036781.90747437	16348495.738332871	12151714.587969705	11935334.263534097	19360076.37357652	18200616.964835916	37976117.08474077	14622153.633750731	8579074.923110833	19170441.640270244	18918366.7506764	20727601.620183866	9228298.983539669	16924988.354262974
Com_1496_pos	1,5-Naphthalenediamine	-	P	C10H10N2	158.0844	159.091898923498	1.25833730592287	[M+H]+	5.318	0.715749695803073	2	C18	Benzenoids	±½Àà»¯ºÏÎï	Naphthalenes	ÝÁÀà	-	-	-	HMDB0244231	Benzenoids	Naphthalenes	-	-	C19463	-	-	-	-	-	-	C1=CC2=C(C=CC=C2N)C(=C1)N	KQSABULTKYLFEV-UHFFFAOYSA-N	326868381.10226494	256522115.55663577	181553013.90100077	166155885.69930637	199928230.48963633	268229603.93104738	179947443.35497496	219136252.2782136	168301033.55097887	309596092.923164	127293323.38963953	67564137.611995	100704541.04400107	131647140.98234236	125997918.34877963	131256718.94432756
Com_1450_pos	Hormodirene	-	P	C11H16	148.1252	149.132631223601	0.885896532234032	[M+H]+	10.139	0.897652981707304	2	C18	Hydrocarbons	Ì¼Çâ»¯ºÏÎï	Unsaturated hydrocarbons	²»±¥ºÍÌþ	Olefins	Ï©Ìþ	-	-	-	-	-	-	-	-	-	-	-	-	-	CCC=CC=CC1CC1C=C	IUJUNEVKAIOLIM-KTZMQNSUSA-N	35864352.23688922	44439115.70501128	52661761.198605694	51583964.11141897	52046533.824079946	46263242.20591065	66099251.90790134	49736268.98413654	59985404.54834084	47376114.51041445	51313687.2485337	63077981.81901048	46719400.695646405	53232352.46692046	51191566.59010319	59666865.22603844
Com_1447_pos	Dehydrocarvacrol	ÍÑÇâÏãÇÛ·Ó	P	C10H12O	148.08881	149.096225697921	0.781273892264598	[M+H]+	6.866	0.872282896381574	2	C18	Organic oxygen compounds	ÓÐ»úÑõ»¯ºÏÎï	Organooxygen compounds	ÓÐ»úÑõ»¯ºÏÎï	Enols	Ï©´¼	-	-	-	-	-	-	-	-	-	-	-	-	-	CC1=C(C=C(C#C1)C(C)C)O	KSIXMMXMGWYJHM-UHFFFAOYSA-N	144752855.61881492	167092093.96157187	233235541.2202732	115866117.51713817	147959898.63673407	117537672.64789173	282449437.5599922	74957010.45425895	268417631.76637447	246049109.91948032	111459586.4921187	88965114.09163663	106153745.30500014	177296646.93323833	86096406.10712105	179621026.47548166
Com_1428_pos	5-Formylbenzofuran	5-¼×õ£»ù±½²¢ß»à«	P	C9H6O2	146.03678	147.044279795697	1.36811902453702	[M+H]+	2.908	0.891724563371568	2	C18	Organoheterocyclic compounds	ÓÐ»úÔÓ»·»¯ºÏÎï	Benzofurans	±½²¢ß»à«Àà	-	-	-	-	-	-	-	-	-	-	-	-	-	-	-	C1=CC2=C(C=CO2)C=C1C=O	LLLBDLDNTMMZHL-UHFFFAOYSA-N	1859254178.632414	1318396074.4843905	940859269.2558604	822783833.3746367	545832523.4220569	1316508327.9829988	616536070.589417	1175556051.4518178	705906571.003097	1662764941.3370376	702048801.988936	341491172.0269167	622488837.0715961	433594426.501048	721718656.3858275	737991883.6351613
Com_1395_pos	o-Cymol	-	P	C10H14	134.10955	135.116887889968	0.282529976522218	[M+H]+	10.152	0.863216759185489	2	C18	Benzenoids	±½Àà»¯ºÏÎï	Benzene and substituted derivatives	±½¼°ÆäÈ¡´úÑÜÉúÎï	Cumenes	Òì±û±½	-	HMDB0037050	Benzenoids	Benzene and substituted derivatives	Cumenes	-	-	-	-	-	-	-	-	CC1=CC=CC=C1C(C)C	WWRCMNKATXZARA-UHFFFAOYSA-N	43867338.92889373	63390177.2650802	62015387.745659985	50962564.40740652	62192055.36903873	51760658.924988754	81059098.17540146	54101659.028424434	66196967.88819448	57046826.05010933	67226980.29392849	80971163.92622316	56387341.979878016	61295112.07658648	77790742.50464351	79818817.44213235
Com_1392_pos	Indan-1-ol	-	P	C9H10O	134.07316	135.080508455678	0.361412217122803	[M+H]+	10.662	0.850204161553499	2	C18	Benzenoids	±½Àà»¯ºÏÎï	Indanes	ÜáÂú	-	-	-	HMDB0059601	Benzenoids	Indanes	-	-	C01710	-	-	-	-	-	-	C1CC2=CC=CC=C2C1O	YIAPLDFPUUJILH-UHFFFAOYSA-N	6369676.579229898	6334537.549832457	7008690.803595329	12168211.44901811	12257193.830720505	6902440.6273554675	10807062.96140734	10941425.168738866	8685713.4701947	5239510.96669937	32973099.646075133	22366718.223197836	72638669.67738013	19046841.74404286	62870774.91486446	30858969.44792349
Com_1342_pos	3-Ethyltoluene	3-ÒÒ»ù¼×±½	P	C9H12	120.0939	121.101203027163	0.0252066340556064	[M+H]+	6.197	0.894252626985592	2	C18	Benzenoids	±½Àà»¯ºÏÎï	Benzene and substituted derivatives	±½¼°ÆäÈ¡´úÑÜÉúÎï	Toluenes	¼×±½	"620-14-4"	-	-	-	-	-	C14522	-	-	-	-	-	-	CCC1=CC=CC(=C1)C	ZLCSFXXPPANWQY-UHFFFAOYSA-N	25122401.012522276	13165798.731983336	17796483.633280996	25038410.34824031	23349759.162118696	23552695.06332783	19723022.458325483	35387764.97680017	19822117.119839676	21015712.703335173	39867397.388222516	41210672.49733168	82401131.3952948	77902083.15312831	77704088.05557129	45628875.633781366
Com_1335_pos	Benzofuran	-	P	C8H6O	118.04187	119.049365283662	1.65435927095148	[M+H]+	2.907	0.737175876242028	2	C18	Organoheterocyclic compounds	ÓÐ»úÔÓ»·»¯ºÏÎï	Benzofurans	±½²¢ß»à«Àà	-	-	-	HMDB0032929	Organoheterocyclic compounds	Benzofurans	-	-	C14512	-	-	-	-	-	-	C1=CC=C2C(=C1)C=CO2	IANQTJSKSUMEQM-UHFFFAOYSA-N	2031795890.2368076	1423587267.5144746	1029035377.6381847	891774700.4410121	588477763.7203422	1432070771.5845337	655154244.1627792	1292627831.8131742	520760537.7013828	1801517097.5860538	742601248.4511188	351221488.4864091	658369773.0400447	469375181.3001856	767853120.4746013	757541555.8434259
Com_3854_pos	1-heptadecanoyl-sn-glycero-3-phosphocholine	-	P	C25H52NO7P	509.34814	510.355912944039	0.928528057485152	[M+H]+	10.299	0.932552697170285	2	C18	Lipids and lipid-like molecules	Ö¬ÖÊºÍÀàÖ¬·Ö×Ó	Glycerophospholipids	¸ÊÓÍÁ×Ö¬	Glycerophosphocholines	¸ÊÓÍÁ×Ëáµ¨¼î	-	-	-	-	-	-	-	-	LMGP01050024	Glycerophospholipids [GP]	Glycerophosphocholines [GP01]	Monoacylglycerophosphocholines [GP0105]	-	CCCCCCCCCCCCCCCCC(=O)OCC(COP(=O)([O-])OCC[N+](C)(C)C)O	SRRQPVVYXBTRQK-XMMPIXPASA-N	187533691.18262452	263727558.95463327	481822511.8202133	252916819.75708053	692481007.3990417	282907881.3431164	180784281.71231657	281744726.1176842	772598090.4063048	291972302.28342104	306802669.3627601	136122538.81519768	244215319.2096177	278086406.68522817	323325720.70559883	257628064.9657199
Com_2968_pos	icosasphinganine	-	P	C20H43NO2	329.32938	330.336697575172	0.0533665475685724	[M+H]+	8.430	0.863879360323495	2	C18	Organic nitrogen compounds	ÓÐ»úµª»¯ºÏÎï	Organonitrogen compounds	ÓÐ»úµª»¯ºÏÎï	Amines	°·Àà	-	-	-	-	-	-	-	-	LMSP01040011	Sphingolipids [SP]	Sphingoid bases [SP01]	Sphingoid base homologs and variants [SP0104]	-	CCCCCCCCCCCCCCCCCC(C(CO)N)O	UFMHYBVQZSPWSS-VQTJNVASSA-N	271690315.29531586	604981086.7246081	440787451.7800907	477085436.8041834	425716802.0813099	373850522.23220646	543184346.5330468	480303249.77848417	704711470.4641154	324399974.20768374	510735612.1693241	261431600.9858387	424547715.72747195	391633043.02638817	366300962.1649982	604638831.8069582
Com_2321_pos	Dibutyl adipate	¼º¶þËá¶þ¶¡õ¥	P	C14H26O4	258.18311	259.190301270536	0.421133140695245	[M+H]+	6.579	0.617568156765417	2	C18	Lipids and lipid-like molecules	Ö¬ÖÊºÍÀàÖ¬·Ö×Ó	Fatty Acyls	Ö¬·¾õ£Àà	Fatty acid esters	Ö¬·¾Ëáõ¥	"105-99-7"	HMDB0251172	Lipids and lipid-like molecules	Fatty Acyls	Fatty acid esters	-	C14253	-	-	-	-	-	-	CCCCOC(=O)CCCCC(=O)OCCCC	XTJFFFGAUHQWII-UHFFFAOYSA-N	864746.2429328981	1016170.6514587841	1170905.1068026111	1039011.0846894943	1459978.7185463554	1742627.3671836695	1151164.4011327834	1131285.4947998093	3087309.0942249894	1419856.1515871454	1275549.4853819148	2378878.007417615	1286799.150797222	2462910.9945627516	1616074.6494209412	963533.5905194223
Com_2296_pos	N-Methyldioctylamine	Ë«ÐÁÍé»ù¼×»ùÊå°·	P	C17H37N	255.2926	256.29993206745	0.125610574046451	[M+H]+	7.663	0.859689977103751	2	C18	Organic nitrogen compounds	ÓÐ»úµª»¯ºÏÎï	Organonitrogen compounds	ÓÐ»úµª»¯ºÏÎï	Amines	°·Àà	"4455-26-9"	-	-	-	-	-	-	-	-	-	-	-	-	CCCCCCCCN(C)CCCCCCCC	YJLYANLCNIKXMG-UHFFFAOYSA-N	27586929.790680483	40640714.82494142	302313488.0049906	217932768.0400395	209729037.3957676	36036964.24021946	332804016.75341076	278425932.67074406	52272227.86889372	354203008.77133036	239065219.35527158	140233635.21899566	66804543.285895	178793357.24893463	80747025.64861178	42190151.146088846
Com_2029_pos	Adalinine	-	P	C13H23NO2	225.17288	226.180121927554	0.257901599851165	[M+H]+	6.408	0.802101921395634	2	C18	Alkaloids and derivatives	ÉúÎï¼î¼°ÆäÑÜÉúÎï	-	-	-	-	-	-	-	-	-	-	-	-	-	-	-	-	-	CCCCCC1(CCCC(=O)N1)CC(=O)C	CNUUHKVLRVPYKE-UHFFFAOYSA-N	35382177.46398651	32713658.17352271	60100987.8281645	15244645.382595098	20869568.393531445	48683438.29947692	31072115.35637591	29923863.225121755	29350154.50446262	35302365.73874019	54839260.740447365	17694075.479869623	68263988.02717377	16903258.54059896	70449242.1959436	22060713.205678344
Com_2001_pos	7-hydroxy-L-tryptophan	7-ôÇ»ù-L-É«°±Ëá	P	C11H12N2O3	220.08479	221.092248004203	0.717924228080283	[M+H]+	5.118	0.874982615156751	2	C18	Organoheterocyclic compounds	ÓÐ»úÔÓ»·»¯ºÏÎï	Indoles and derivatives	ßÅßá¼°ÆäÑÜÉúÎï	Indolyl carboxylic acids and derivatives	ßÅßá»ùôÈËá¼°ÆäÑÜÉúÎï	-	-	-	-	-	-	-	-	-	-	-	-	-	C1=CC2=C(C(=C1)O)NC=C2CC(C(=O)O)N	VQSRKJZICBNQJG-QMMMGPOBSA-N	57532394.01141321	21440188.07478429	18823655.34157734	49722864.120604925	19679777.88180023	14506088.9834806	113103616.60087188	99360251.64983688	28178163.427468285	23792184.715182465	39784106.826640114	20927704.294719238	58994434.27274437	19509997.949263822	56146880.268057555	33605823.56645778
Com_1817_pos	Lacinilene A	-	P	C14H16O	200.12011	201.127571825725	0.808642994457494	[M+H]+	8.357	0.767930696062736	2	C18	Benzenoids	±½Àà»¯ºÏÎï	Naphthalenes	ÝÁÀà	Naphthols and derivatives	ÝÁ·Ó¼°ÆäÑÜÉúÎï	-	-	-	-	-	-	-	-	-	-	-	-	-	CC1=C2C=C(C=CC2=C(C=C1)C(C)C)O	IUYVYWGWLYHKNT-UHFFFAOYSA-N	16959949.624203056	14938196.02848256	21791105.09692648	18697048.79124209	9866036.82849258	14139951.634689324	8635695.455202378	15409227.898632951	7710404.615800151	16105252.76621642	14569452.60463834	20487515.686764855	8391050.328520302	18794398.44567245	16720907.491344301	12931202.47588629
Com_1786_pos	LOLIOLIDE	-	P	C11H16O3	196.10995	197.117398478765	0.7571199982386	[M+H]+	6.181	0.777139039176676	2	C18	Organoheterocyclic compounds	ÓÐ»úÔÓ»·»¯ºÏÎï	Benzofurans	±½²¢ß»à«Àà	-	-	-	HMDB0302428	Organoheterocyclic compounds	Benzofurans	-	-	-	-	-	-	-	-	-	CC1(CC(CC2(C1=CC(=O)O2)C)O)C	XEVQXKKKAVVSMW-WRWORJQWSA-N	6655925.116615639	2696054.9345325306	9590267.33618962	7270393.49234912	2761659.3451913297	4700324.213213914	24867524.357511524	9255393.516611347	819489.5437300814	4169779.6712904247	15796944.60783799	10013026.5480334	61277419.73138813	76314001.731622	49289691.302250266	21327269.93996159
Com_1759_pos	beta-Ionone	-	P	C13H20O	192.15141	193.15892331701	1.11015063579091	[M+H]+	9.602	0.868726705970834	2	C18	Lipids and lipid-like molecules	Ö¬ÖÊºÍÀàÖ¬·Ö×Ó	Prenol lipids	ÒìÎìÏ©´¼Ö¬	Sesquiterpenoids	±¶°ëÝÆÀà	-	HMDB0036565	Lipids and lipid-like molecules	Prenol lipids	Sesquiterpenoids	-	C12287	-	-	-	-	-	-	CC1=C(C(CCC1)(C)C)C=CC(=O)C	PSQYTAPXSHCGMF-BQYQJAHWSA-N	28797566.00182176	31794258.91308591	39467653.28902377	31206413.403820325	36014099.49758623	26552725.812950443	38388713.7457698	25046741.335284624	32916273.411875427	25571528.01054894	38641602.266664594	34787202.34385376	34383271.06468762	31743043.4365367	45038296.19056574	39314862.10505837
Com_1562_pos	(6E)-8-Oxogeraniol	-	P	C10H16O2	168.11503	169.12241851791	0.526531803854621	[M+H]+	4.460	0.885064533892492	2	C18	Lipids and lipid-like molecules	Ö¬ÖÊºÍÀàÖ¬·Ö×Ó	Prenol lipids	ÒìÎìÏ©´¼Ö¬	Monoterpenoids	µ¥ÝÆÀà	-	-	-	-	-	-	C20223	-	LMFA06000130	Fatty Acyls [FA]	Fatty aldehydes [FA06]	_	-	CC(=CCO)CCC=C(C)C=O	FRKZCCBKUZTFCA-TXFIJWAUSA-N	51499926.298843354	58456317.19818722	58141709.88994531	51994362.58838045	78761401.13569917	64560901.4514372	79440203.64544497	73994250.717442	56022966.237738885	59320195.143583156	67933920.45361295	149216266.72132525	80937827.95080402	56872818.87434555	74325898.61668377	80703228.20244478
Com_1561_pos	(Z)-Isogeranic acid	-	P	C10H16O2	168.11503	169.122424940451	0.564735056660035	[M+H]+	6.228	0.877784829261997	2	C18	Lipids and lipid-like molecules	Ö¬ÖÊºÍÀàÖ¬·Ö×Ó	Prenol lipids	ÒìÎìÏ©´¼Ö¬	Monoterpenoids	µ¥ÝÆÀà	-	-	-	-	-	-	-	-	-	-	-	-	-	CC(=CCC=C(C)CC(=O)O)C	LYZWBENYAKKYLM-RMKNXTFCSA-N	71456448.75085922	41731003.173652045	39443131.38100461	63164133.63920468	47849813.7005559	33717562.90720862	103131927.2241951	49751365.692345075	91259786.04809433	72006994.29802741	89352172.12398832	59369991.64000026	69053526.9011165	52181611.967856035	114054413.92604782	55866885.35240646
Com_1549_pos	beta-fenchocamphorone	-	P	C11H18O	166.13576	167.143178260768	0.711832106495493	[M+H]+	9.594	0.77877446284576	2	C18	Lipids and lipid-like molecules	Ö¬ÖÊºÍÀàÖ¬·Ö×Ó	Prenol lipids	ÒìÎìÏ©´¼Ö¬	Monoterpenoids	µ¥ÝÆÀà	-	-	-	-	-	-	-	-	-	-	-	-	-	CC1(CC2CC1C(C2=O)(C)C)C	SGMAIFOCTCLBCB-UHFFFAOYSA-N	24744460.181807704	27664932.444970276	35879708.51754551	33083899.162831485	30825938.06363409	23459642.019927446	36033791.20406158	23563749.290921174	28283445.927002504	20551158.81037737	31236243.88747145	35645859.07537067	31781484.490121372	25254275.10791805	27397137.025982518	29509367.86296983
Com_1345_pos	Santene	Ì´Ï©	P	C9H14	122.10955	123.11685324412	0.0265672913777894	[M+H]+	6.710	0.847482316084421	2	C18	Hydrocarbons	Ì¼Çâ»¯ºÏÎï	Unsaturated hydrocarbons	²»±¥ºÍÌþ	Branched unsaturated hydrocarbons	Ö§Á´²»±¥ºÍÌþ	"529-16-8"	HMDB0038140	Hydrocarbons	Unsaturated hydrocarbons	Branched unsaturated hydrocarbons	-	-	-	-	-	-	-	-	CC1=C(C2CCC1C2)C	LSIXBBPOJBJQHN-UHFFFAOYSA-N	62326149.54291402	54148973.07776784	50194954.19593276	61593347.3015404	65243265.01608747	61276560.402496204	66987153.33253716	75854013.25608301	60807335.72786419	51623377.16059816	79839580.27811164	124282980.3059872	213326009.53595075	69450056.25077103	167367282.60389116	107371741.35603768
Com_1366_pos	Octylamine	ÐÁ°·	P	C8H19N	129.15175	130.159254892641	1.58644881694676	[M+H]+	5.379	0.862463972263763	2	C18	Organic nitrogen compounds	ÓÐ»úµª»¯ºÏÎï	Organonitrogen compounds	ÓÐ»úµª»¯ºÏÎï	Amines	°·Àà	"111-86-4"	HMDB0255916	Organic nitrogen compounds	Organonitrogen compounds	Amines	-	C01740	-	-	-	-	-	-	CCCCCCCCN	IOQPZZOEVPZRBK-UHFFFAOYSA-N	75561573.09038082	60294333.50649495	68302012.21948399	50313888.869205944	99747097.61514515	75592035.50655632	72761117.95330639	75488953.37180537	96694184.44895877	73797090.33487396	84644193.19033575	97744700.79130791	74934408.88261391	56809770.19682244	78308504.76038148	62306740.10437522
Com_1371_pos	Benzoyl cyanide	±½¼×õ£ëæ	P	C8H5NO	131.03711	132.044636481095	1.72837370278032	[M+H]+	5.364	0.594287474940453	2	C18	Benzenoids	±½Àà»¯ºÏÎï	Benzene and substituted derivatives	±½¼°ÆäÈ¡´úÑÜÉúÎï	Benzoyl derivatives	±½¼×õ£ÑÜÉúÎï	"613-90-1"	-	-	-	-	-	C21329	-	-	-	-	-	-	C1=CC=C(C=C1)C(=O)C#N	GJQBHOAJJGIPRH-UHFFFAOYSA-N	3309505.7120023402	2357613.720007787	3053271.4044791777	3099503.931446297	5640522.216919535	4419324.899551064	4370193.799477528	3649255.1464431975	6270961.096103729	3209257.4454366467	3094499.135865943	4753060.931554765	2082290.7852382034	7607740.875176225	1146976.8930479856	3709471.3815438496
Com_1457_pos	3-Methyladenine	3-¼×»ùÏÙàÑßÊ	P	C6H7N5	149.07015	150.077394376996	0.373133078538179	[M+H]+	2.187	0.568218970069795	2	C18	Organoheterocyclic compounds	ÓÐ»úÔÓ»·»¯ºÏÎï	Imidazopyrimidines	ßäßò²¢à×à¤Àà	Purines and purine derivatives	àÑßÊºÍàÑßÊÑÜÉúÎï	"5142-23-4"	HMDB0011600	Organoheterocyclic compounds	Imidazopyrimidines	Purines and purine derivatives	-	C00913	-	-	-	-	-	-	CN1C=NC(=N)C2=C1N=CN2	ZPBYVFQJHWLTFB-UHFFFAOYSA-N	12776370.705768637	6974774.779635239	7302470.218781553	5266006.052205565	5755661.869009301	10075135.730558557	4582705.056847299	11538209.711077224	4695034.837619719	7670657.379803266	4835359.765911822	8369504.824159477	5570622.923432811	4492370.174843967	4552975.388465713	5186301.502428665
Com_1523_pos	Caudoxirene	-	P	C11H14O	162.10447	163.111746537783	0.144735163695513	[M+H]+	6.227	0.776382841340944	2	C18	Organoheterocyclic compounds	ÓÐ»úÔÓ»·»¯ºÏÎï	Epoxides	»·Ñõ»¯Îï	-	-	-	-	-	-	-	-	-	-	-	-	-	-	-	C=CC1CC=CC1C2C(O2)C=C	UXWZDKBRXXYPDJ-GWOFURMSSA-N	17185559.50631239	9655197.448497118	16101216.209444804	15833592.946824277	14153969.404824436	14845721.332002072	21456820.236159302	27097890.723542232	10386985.116601905	14015453.110093987	36131914.797709025	32412240.460362043	96453975.66288018	33146305.729076445	92081718.1875855	31864984.84332597
Com_1664_pos	chaetoglocin D	-	P	C9H13NO3	183.08954	184.09699629344	0.853644834106303	[M+H]+	5.134	0.78618440682121	2	C18	Organoheterocyclic compounds	ÓÐ»úÔÓ»·»¯ºÏÎï	Pyridines and derivatives	ßÁà¤¼°ÆäÑÜÉúÎï	Hydropyridines	ÇâßÁà¤Àà	-	-	-	-	-	-	-	-	-	-	-	-	-	CCC1CNC(=O)C(=C1O)C(=O)C	BKRGUIJDEOVXCR-ZCFIWIBFSA-N	28449706.672573715	19539594.36094635	20302257.756143726	11244478.903572775	23630060.828461595	27546445.527537685	17718302.344455823	19226798.028732352	23734831.86758497	24606476.013200328	22297544.119407807	14820373.983439252	12943863.113592857	15981509.65817753	12291788.382066159	15490334.376159623
Com_1741_pos	Schiffnerone B	-	P	C12H14O2	190.09938	191.106930274611	1.31654617167573	[M+H]+	8.354	0.819566306318214	2	C18	Benzenoids	±½Àà»¯ºÏÎï	Tetralins	ËÄÇâ»¯ÝÁ	-	-	-	-	-	-	-	-	-	-	-	-	-	-	-	CC1CCC(=O)C2=C1C(=CC(=C2)C)O	QYCRDWFMLDUZAG-MRVPVSSYSA-N	8914129.936382523	7764441.3345438745	9771660.959238162	10872687.94101703	4454035.758675563	6930770.094938923	4367487.112161212	7143973.041395734	3982137.7433473575	8768577.463468192	6140330.068972244	9519660.590971678	5151750.464081896	9969252.549260788	8472240.670035524	5550508.890525434
Com_2364_pos	L-phenylalanyl-L-proline	-	P	C14H18N2O3	262.13174	263.139408166991	1.4045113002919	[M+H]+	5.457	0.81762806968934	2	C18	Organic acids and derivatives	ÓÐ»úËá¼°ÆäÑÜÉúÎï	Carboxylic acids and derivatives	ôÈËá¼°ÆäÑÜÉúÎï	Amino acids, peptides, and analogues	°±»ùËá¡¢ëÄºÍÀàËÆÎï	-	HMDB0011177	Organic acids and derivatives	Carboxylic acids and derivatives	Amino acids, peptides, and analogues	-	-	-	-	-	-	-	-	C1CC(N(C1)C(=O)C(CC2=CC=CC=C2)N)C(=O)O	WEQJQNWXCSUVMA-RYUDHWBXSA-N	42068444.45458543	26698564.831570234	11286847.91110392	24933620.763666674	20373296.078648675	29264354.69695435	18700593.03877979	27631383.707715854	18739739.728739347	33763746.74130326	34216643.3501093	13642961.438753368	38804934.53656935	12786333.78146609	35740578.45234908	22283148.49238087
Com_2394_pos	2'-Amino-2'-deoxyadenosine	2'-°±»ù-2'-ÍÑÑõÏÙÜÕ	P	C10H14N6O3	266.11274	267.120889713714	3.19305912971241	[M+H]+	6.512	0.701292701964038	2	C18	Nucleosides, nucleotides, and analogues	ºËÜÕ¡¢ºËÜÕËáºÍÀàËÆÎï	Purine nucleosides	àÑßÊºËÜÕ	Purine 2'-deoxyribonucleosides	àÑßÊ2'-ÍÑÑõºËÌÇºËÜÕ	"10414-81-0"	-	-	-	-	-	-	-	-	-	-	-	-	C1=NC(=C2C(=N1)N(C=N2)C3C(C(C(O3)CO)O)N)N	CQKMBZHLOYVGHW-QYYRPYCUSA-N	59228680.48139048	47800597.13232378	54820740.43680943	60578148.52029582	61200945.40554495	47415789.393660545	75377923.51394513	72577913.76094997	72983755.23823072	47832760.82144418	128929353.98581645	136149236.7547388	268206289.56958517	126616634.79038528	235098887.64980087	166544695.80994266
Com_2432_pos	Clathrin B	-	P	C19H26O	270.19837	271.205714127413	0.163314874886927	[M+H]+	7.898	0.866801571756111	2	C18	Lipids and lipid-like molecules	Ö¬ÖÊºÍÀàÖ¬·Ö×Ó	Fatty Acyls	Ö¬·¾õ£Àà	Fatty alcohols	Ö¬·¾´¼	-	-	-	-	-	-	-	-	-	-	-	-	-	CC1=C(C(=CC=C1)C(C=CC(=CC=CC(C)C)C)O)C	XSPCADAEZUXHRH-LEBDXYBYSA-N	17541544.60700429	24865514.00357895	25639062.974849936	23319890.42439979	27160738.09452942	12131797.753866661	38479343.11656464	22351638.956593595	49534071.11526571	22651659.895946253	7354943.268000149	23287375.56863235	29391015.638045434	32848862.69266094	6685342.123392627	32092676.627632644
Com_2585_pos	Micrandrol D	-	P	C18H24O3	288.17255	289.179519407971	1.14720166442558	[M+H]+	6.378	0.809059516693955	2	C18	Organoheterocyclic compounds	ÓÐ»úÔÓ»·»¯ºÏÎï	Naphthopyrans	ÝÁ²¢ßÁà«Àà	-	-	-	-	-	-	-	-	-	-	-	-	-	-	-	CC1=CC2=C(C=C1O)C34CCC(C(C3CC2)(C)C)(OC4)O	BSQFXUQGLXURQM-NJAFHUGGSA-N	16214876.642177956	17276212.43421683	16199748.11534522	17783776.811222885	16937908.2473178	13386481.48489793	28121519.835374586	12753177.178339783	28711022.03172227	14192802.856638778	20191674.959425066	18802826.69337244	66566813.39743318	25379007.788846936	46603885.430514306	27595159.347415626
Com_2760_pos	Wyethic acid	-	P	C19H30O3	306.2195	307.226372201374	1.39703260585634	[M+H]+	8.042	0.752452856645173	2	C18	Lipids and lipid-like molecules	Ö¬ÖÊºÍÀàÖ¬·Ö×Ó	Prenol lipids	ÒìÎìÏ©´¼Ö¬	Diterpenoids	¶þÝÆÀà	-	-	-	-	-	-	-	-	-	-	-	-	-	CC(=C)CCC=C(C)CCC=C(CCC=C(C)CO)C(=O)O	VAKQGTFWSDSTRI-YXPYYMPNSA-N	26820189.73930191	22788716.41496915	20811777.69643224	23733479.4942465	12536868.916470675	25726492.94700139	29828317.817634143	33876251.47200561	23732333.353136685	27558756.258846134	21332641.7112145	41826107.947466016	33137187.507367056	42981392.62330055	30911933.42371798	51397433.17442672
Com_2914_pos	4alpha-Hydroxy-18-norgrindelic acid	4¦Á-ôÇ»ù-18-Õý½ð¸ÕÍéËá	P	C19H30O4	322.21441	323.221379392336	1.02604866105973	[M+H]+	6.738	0.744757055242267	2	C18	Organoheterocyclic compounds	ÓÐ»úÔÓ»·»¯ºÏÎï	Tetrahydrofurans	ËÄÇâß»à«	-	-	-	-	-	-	-	-	-	-	-	-	-	-	-	CC1=CCC2C(C13CCC(O3)(C)CC(=O)O)(CCCC2(C)O)C	UNXOXLATZGHFCT-QFACEVIFSA-N	6440095.74973986	7109955.090376937	7674686.564089696	7134616.675199509	7404930.1162573695	6359609.593958775	9767629.722422997	11816345.90282453	10959333.287204023	6639596.812099749	7559272.568095191	7032017.408560254	12911965.149761744	8434044.948146977	8894409.99933673	8584167.095435588
Com_3084_pos	(+/-)-10-HDoHE	-	P	C22H32O3	344.23514	345.242442029027	0.0058943053575191	[M+H]+	6.889	0.744459769013211	2	C18	Lipids and lipid-like molecules	Ö¬ÖÊºÍÀàÖ¬·Ö×Ó	Fatty Acyls	Ö¬·¾õ£Àà	Fatty acids and conjugates	Ö¬·¾ËáºÍ½áºÏÎï	-	-	-	-	-	-	-	-	LMFA04000027	Fatty Acyls [FA]	Docosanoids [FA04]	Other Docosanoids [FA0400]	-	CCC=CCC=CCC=CC=CC(CC=CCC=CCCC(=O)O)O	DDCYKEYDTGCKAS-SKSHMZPZSA-N	73211072.90564698	50031569.66047541	35107240.6013667	90163103.60731597	19351879.87475348	41965756.561504185	37934720.394929335	62330800.20016311	17743971.567886896	82195081.86593226	34588350.71243901	28092055.927542936	7405284.028016189	44880930.09181421	7661826.492867937	30773715.43917524
Com_3183_pos	Leu-Leu-Asn	ÁÁ°±Ëá-ÁÁ°±Ëá-Ìì¶¬õ£°·	P	C16H30N4O5	358.22162	359.229368904621	1.25314776090193	[M+H]+	5.583	0.606907830240067	2	C18	Organic acids and derivatives	ÓÐ»úËá¼°ÆäÑÜÉúÎï	Carboxylic acids and derivatives	ôÈËá¼°ÆäÑÜÉúÎï	Amino acids, peptides, and analogues	°±»ùËá¡¢ëÄºÍÀàËÆÎï	-	-	-	-	-	-	-	-	-	-	-	-	-	CC(C)CC(C(=O)NC(CC(C)C)C(=O)NC(CC(=O)N)C(=O)O)N	IAJFFZORSWOZPQ-SRVKXCTJSA-N	9615980.194351649	9109924.177989224	6490873.425738562	8987210.786959006	4176270.294133268	10951166.835401163	3349699.2489314787	4383933.8360291375	3767119.1772606564	7868431.33086574	5147044.9674066575	2450052.7629142962	2305110.7511198428	5111081.166763989	3092850.546218791	4087439.0726742013
Com_3503_pos	Ser Phe Arg	Ë¿°±Ëá-±½±û°±Ëá-¾«°±Ëá	P	C18H28N6O5	408.21212	409.220087981234	1.63635816094788	[M+H]+	6.393	0.548987698037846	2	C18	Organic acids and derivatives	ÓÐ»úËá¼°ÆäÑÜÉúÎï	Carboxylic acids and derivatives	ôÈËá¼°ÆäÑÜÉúÎï	Amino acids, peptides, and analogues	°±»ùËá¡¢ëÄºÍÀàËÆÎï	-	-	-	-	-	-	-	-	-	-	-	-	-	C1=CC=C(C=C1)CC(C(=O)NC(CCCN=C(N)N)C(=O)O)NC(=O)C(CO)N	JAWGSPUJAXYXJA-IHRRRGAJSA-N	38340247.063621365	26830109.859327205	19147038.532315463	25364148.81919664	5480788.684077809	29019696.81927035	18432388.569513004	31780272.10034625	7986172.1168114105	18533275.11803344	20453553.35128639	15101686.172867462	32155949.271378897	31841590.419169113	26047138.410504173	13391008.392217912
Com_3715_pos	Trp Ile His	É«°±ËáÒìÁÁ°±Ëá×é°±Ëá	P	C23H30N6O4	454.23285	455.240543980872	0.867354424037378	[M+H]+	7.093	0.532196501003	2	C18	Organic acids and derivatives	ÓÐ»úËá¼°ÆäÑÜÉúÎï	Carboxylic acids and derivatives	ôÈËá¼°ÆäÑÜÉúÎï	Amino acids, peptides, and analogues	°±»ùËá¡¢ëÄºÍÀàËÆÎï	-	-	-	-	-	-	-	-	-	-	-	-	-	CCC(C)C(C(=O)NC(CC1=CN=CN1)C(=O)O)NC(=O)C(CC2=CNC3=CC=CC=C32)N	MKDXQPMIQPTTAW-SIXJUCDHSA-N	16990601.821033116	13739240.983880337	29199332.076295827	20655363.43693987	55977089.15003046	14175811.90931697	16353350.928996312	30586235.188251805	21738219.821909867	23435125.202470336	13282024.811608607	25147764.714394033	60266156.7562873	33450492.86691654	24214531.73372252	16670166.91768872
Com_2359_pos	Nigrolineabiphenyl A	-	P	C14H14O5	262.08413	263.091151567019	1.06238016403246	[M+H]+	6.498	0.684231771680568	2	C18	Benzenoids	±½Àà»¯ºÏÎï	Benzene and substituted derivatives	±½¼°ÆäÈ¡´úÑÜÉúÎï	Biphenols	Ë«·ÓÀà	-	-	-	-	-	-	-	-	-	-	-	-	-	COC1=CC(=CC(=C1O)OC)C2=CC(=C(C=C2)O)O	ZZOCAYOGNJRKQA-UHFFFAOYSA-N	1539481.7659433528	435188.24963637296	1390914.1736166375	1626721.1478499386	2084263.4609859567	806557.4534926184	2280859.9758039042	1828513.7703914896	2400842.910052138	623266.191694864	1487376.9476434507	1106422.1909427964	1489589.016205705	1509383.7025187472	590982.6551196139	2343708.0122005967
Com_1674_pos	trans-(-)-2-Acetyl-1-isopropylcyclopropaneacetic acid	-	P	C10H16O3	184.10995	185.117455516321	1.11626949542305	[M+H]+	0.990	0.726403426139895	2	C18	Organic oxygen compounds	ÓÐ»úÑõ»¯ºÏÎï	Organooxygen compounds	ÓÐ»úÑõ»¯ºÏÎï	Carbonyl compounds	ôÊ»ù»¯ºÏÎï	-	-	-	-	-	-	-	-	-	-	-	-	-	CC(C)C1(CC1C(=O)C)CC(=O)O	KHQMPLDSNBIPLK-SCZZXKLOSA-N	10882637.584299602	10174422.023184536	10097372.77144076	8028376.301614439	12459517.881985279	9924483.848870901	12662937.70259022	11996045.288935265	9526860.234345619	11294827.163288685	11069096.652762854	21969425.220303323	12130805.540819045	8996946.47917178	11591887.656827826	12493876.0248151
Com_1530_pos	1-Ethenyl-1-methyl-4-(1-methylethylidene)-cyclohexane	-	P	C12H20	164.1565	165.163933223505	0.811563995351317	[M+H]+	9.602	0.868123757012266	2	C18	Lipids and lipid-like molecules	Ö¬ÖÊºÍÀàÖ¬·Ö×Ó	Prenol lipids	ÒìÎìÏ©´¼Ö¬	Monoterpenoids	µ¥ÝÆÀà	-	-	-	-	-	-	-	-	-	-	-	-	-	CC(=C1CCC(CC1)(C)C=C)C	SQSJXFVXEQJXIF-UHFFFAOYSA-N	28231648.22972083	39535306.344158046	47662451.2899668	38326696.02176221	40331415.17788177	26466196.975918595	44581232.5076822	26742758.41581733	37158732.43055096	30945095.024875093	37950558.15894025	36239427.45185942	36138229.97813785	34170139.0169867	40784835.924544565	37374951.42448954
Com_1377_pos	THTC	-	P	C5H8O2S	132.0245	133.031785677354	0.108484758476153	[M+H]+	2.176	0.865856152752582	2	C18	Organoheterocyclic compounds	ÓÐ»úÔÓ»·»¯ºÏÎï	Thiolanes	ÁòÔÓ»·¼ºÍé	-	-	-	-	-	-	-	-	C11074	-	-	-	-	-	-	C1CC(SC1)C(=O)O	MZOYMQRKTJRHGJ-UHFFFAOYSA-N	2923405938.332892	2082410116.0952868	1231958225.3795826	1390689284.1737077	1332165272.6058736	1873623811.2015984	1347233909.247319	1813290648.7112265	1129648826.8310957	2164892719.234023	1013341921.3919498	628297871.0079789	1040967246.6692555	906056376.4457271	1208043531.0142028	1263954947.5874455
Com_1559_pos	3-(3,4-Dihydroxyphenyl)-1-propanol	-	P	C9H12O3	168.07864	169.086254314209	1.87004255265587	[M+H]+	5.303	0.892421271048991	2	C18	Benzenoids	±½Àà»¯ºÏÎï	Phenols	·ÓÀà	Benzenediols	±½¶þ´¼Àà	-	-	-	-	-	-	-	-	-	-	-	-	-	C1=CC(=C(C=C1CCCO)O)O	DPTPQXXDBLPEOP-UHFFFAOYSA-N	6300285.652657325	5265808.064413521	5277387.705492453	10769475.585486233	6646502.72415844	6881355.579285116	9376860.809876123	15292459.746088987	4489199.535640568	5791363.375384809	20371961.56980732	17948845.033453513	42356545.64036016	22001075.06738188	35339832.96723961	27645175.42298437
Com_1654_pos	1,2-Dihydrostilbene	-	P	C14H14	182.10955	183.117020561273	0.93658609883432	[M+H]+	8.355	0.570905416078478	2	C18	Phenylpropanoids and polyketides	±½±ûËØÀàºÍ¾ÛÍªÀà	Stilbenes	ÜÎÀà	-	-	-	HMDB0244093	Phenylpropanoids and polyketides	Stilbenes	-	-	C14685	-	LMPK13090043	Polyketides [PK]	Aromatic polyketides [PK13]	Diphenyl ethers, biphenyls, dibenzyls and stilbenes [PK1309]	-	C1=CC=C(C=C1)CCC2=CC=CC=C2	QWUWMCYKGHVNAV-UHFFFAOYSA-N	8268267.338266706	7471295.751144863	8445652.258928929	10364291.832859356	5096522.3943558745	7217509.358236009	5665304.4530879855	8053757.690007285	6255502.837650915	7782846.855532778	6968275.360086424	8233913.774927617	6474413.302927181	11237998.877957342	6038189.104745952	6945280.477184944
Com_1812_pos	L-Anticapsin	-	P	C9H13NO4	199.08446	200.092041971644	1.41634180789461	[M+H]+	4.918	0.677274668122151	2	C18	Organic acids and derivatives	ÓÐ»úËá¼°ÆäÑÜÉúÎï	Carboxylic acids and derivatives	ôÈËá¼°ÆäÑÜÉúÎï	Amino acids, peptides, and analogues	°±»ùËá¡¢ëÄºÍÀàËÆÎï	-	-	-	-	-	-	C20941	map01130	-	-	-	-	-	C1CC(=O)C2C(C1CC(C(=O)[O-])[NH3+])O2	KHVZXXWDPSCGEK-MGVQOFIGSA-N	21374373.16536268	12755883.706420405	17167607.505699236	17576508.59787467	11078049.077169903	7959116.480728285	65045579.276941895	44702417.53619498	21636733.833250586	16759819.01640282	13895620.819329692	14667010.27024142	60189329.16069245	4489661.309384372	37530550.152986094	8045247.526816821
Com_1845_pos	2-(acetylamino)-1,5-anhydro-2-deoxy-D-arabino-hex-1-enitol	-	P	C8H13NO5	203.07937	204.086890252443	1.08456335569876	[M+H]+	1.497	0.514612188781376	2	C18	Organic acids and derivatives	ÓÐ»úËá¼°ÆäÑÜÉúÎï	Carboxylic acids and derivatives	ôÈËá¼°ÆäÑÜÉúÎï	Carboxylic acid derivatives	ôÈËáÑÜÉúÎï	-	-	-	-	-	-	-	-	-	-	-	-	-	CC(=O)NC1=COC(C(C1O)O)CO	LKFJQOCOGNNTCY-UHFFFAOYSA-N	58436376.9745473	50340371.19981463	43554068.70128154	40610031.06483129	50575552.61088149	54199989.46127069	41302033.748338476	49395977.114462264	40262903.84461408	54521307.9642553	24085304.28584591	44946402.464167364	21004246.76764089	40660798.878038116	20645222.517711602	28146185.169785306
Com_2056_pos	Halaminol C	-	P	C14H29NO	227.22491	228.232310133363	0.440679514369828	[M+H]+	8.972	0.598924584579192	2	C18	Organic nitrogen compounds	ÓÐ»úµª»¯ºÏÎï	Organonitrogen compounds	ÓÐ»úµª»¯ºÏÎï	Amines	°·Àà	-	-	-	-	-	-	-	-	-	-	-	-	-	CCCCCCCCC=CCC(C(C)N)O	APIMNRBWCSRKIX-HBZFWMSSSA-N	1001496853.0666788	1268036404.353953	2021100122.2430468	1803031430.3250656	1343358433.4340641	632244839.4555659	1480044516.7555912	1012963288.1962516	1163883697.4937043	796922144.007318	1414236768.2055247	926090858.797291	1107871937.8364913	1032937358.272299	1390038452.4385035	1101949055.5113468
Com_2084_pos	Lauramine oxide	-	P	C14H31NO	229.24056	230.247924829536	0.282801333240694	[M+H]+	7.040	0.911057179000993	2	C18	Organic nitrogen compounds	ÓÐ»úµª»¯ºÏÎï	Organonitrogen compounds	ÓÐ»úµª»¯ºÏÎï	Aminoxides	°±»ùÑõ»¯Îï	-	-	-	-	-	-	-	-	-	-	-	-	-	CCCCCCCCCCCC[N+](C)(C)[O-]	SYELZBGXAIXKHU-UHFFFAOYSA-N	52715243.611879274	87077789.26259315	92257717.00162792	98270203.29934703	98029618.89410432	94289599.60377671	145176593.75993326	169047641.95931458	167820727.6199521	77139789.42405882	188814832.84527916	66980951.164991006	215693088.28415248	81064367.01524387	135048295.42731166	143847487.0268462
Com_2213_pos	alpha-Asp-Ile	¦Á-Ìì¶¬°±Ëá-ÒìÁÁ°±Ëá	P	C10H18N2O5	246.12157	247.129162979055	1.19038349621258	[M+H]+	5.273	0.898127923314756	2	C18	Organic acids and derivatives	ÓÐ»úËá¼°ÆäÑÜÉúÎï	Carboxylic acids and derivatives	ôÈËá¼°ÆäÑÜÉúÎï	Amino acids, peptides, and analogues	°±»ùËá¡¢ëÄºÍÀàËÆÎï	-	-	-	-	-	-	-	-	-	-	-	-	-	CCC(C)C(C(=O)O)NC(=O)C(CC(=O)O)N	BSWHERGFUNMWGS-HAFWLYHUSA-N	847494964.2366573	909063937.7009124	535323375.4768852	88917661.30119066	372059522.6832131	1123230057.2521453	518712839.60208184	367731691.10721934	130026900.74622191	975756534.7719343	348192917.7020397	25239030.782960273	156035684.4079166	35022442.63444019	133291173.6503378	141656918.23567742
Com_2235_pos	Methyl 3,4-dihydronidorellaurinate	-	P	C16H24O2	248.17763	249.18500538517	0.303754895203949	[M+H]+	10.899	0.818461372360098	2	C18	Lipids and lipid-like molecules	Ö¬ÖÊºÍÀàÖ¬·Ö×Ó	Prenol lipids	ÒìÎìÏ©´¼Ö¬	Monoterpenoids	µ¥ÝÆÀà	-	-	-	-	-	-	-	-	-	-	-	-	-	CC(C)C1CC=C(C=C1)CCC=C(C)C(=O)OC	CBNQQLLPVQBVAM-MRHLJLSQSA-N	3771574.147128509	5024871.167185983	5910430.026411473	2981953.2281749444	8117053.186334111	2530225.6220699013	7059270.944852144	4660223.490847444	6195440.983569977	5103535.380419832	3338431.646268229	2411339.723340497	3535733.046206423	5402481.46614616	1986679.4703385527	4880492.612755823
Com_2334_pos	Leu Lys	ÁÁ°±ËáÀµ°±Ëá	P	C12H25N3O3	259.18959	260.197208422442	1.22853098374178	[M+H]+	4.715	0.647290317152387	2	C18	Organic acids and derivatives	ÓÐ»úËá¼°ÆäÑÜÉúÎï	Carboxylic acids and derivatives	ôÈËá¼°ÆäÑÜÉúÎï	Amino acids, peptides, and analogues	°±»ùËá¡¢ëÄºÍÀàËÆÎï	-	-	-	-	-	-	-	-	-	-	-	-	-	CC(C)CC(C(=O)NC(CCCCN)C(=O)O)N	OTXBNHIUIHNGAO-UWVGGRQHSA-N	15424624.442511192	5920035.840311398	6616897.45542494	8360420.180283496	6456679.108586851	11380891.728333527	4037656.1482246555	8263486.686701185	4852413.543957499	10871159.14845919	8204794.320964436	3157030.1600302067	9548587.759856313	3836319.5824283967	15400098.617396755	4379866.239646117
Com_2462_pos	Hexadecasphinganine	-	P	C16H35NO2	273.26678	274.273915642947	0.601452738060018	[M+H]+	6.933	0.973724504715844	2	C18	Organic nitrogen compounds	ÓÐ»úµª»¯ºÏÎï	Organonitrogen compounds	ÓÐ»úµª»¯ºÏÎï	Amines	°·Àà	-	-	-	-	-	-	C13915	-	LMSP01040001	Sphingolipids [SP]	Sphingoid bases [SP01]	Sphingoid base homologs and variants [SP0104]	-	CCCCCCCCCCCCCC(C(CO)N)O	ZKLREJQHRKUJHD-JKSUJKDBSA-N	818352344.587848	1207008748.1666074	1415622442.8881724	1420556791.2543464	1355781888.056662	1357820922.0040336	1765762669.0224075	2216655367.846085	1977806307.8311636	1203571784.3880863	2790181992.6578517	924007734.8227448	2734103532.419951	1183310632.8132403	1571981934.2865329	2104151974.4466898
Com_2497_pos	9,12-Octadecadiynoic Acid	-	P	C18H28O2	276.20893	277.216220269346	0.0352293243070514	[M+H]+	7.177	0.870115667317656	2	C18	Lipids and lipid-like molecules	Ö¬ÖÊºÍÀàÖ¬·Ö×Ó	Fatty Acyls	Ö¬·¾õ£Àà	Fatty acids and conjugates	Ö¬·¾ËáºÍ½áºÏÎï	"2012-14-8"	HMDB0247623	Lipids and lipid-like molecules	Fatty Acyls	Fatty acids and conjugates	-	-	-	LMFA01030540	Fatty Acyls [FA]	Fatty Acids and Conjugates [FA01]	Unsaturated fatty acids [FA0103]	-	CCCCCC#CCC#CCCCCCCCC(=O)O	KDYILQLPKVZDGB-UHFFFAOYSA-N	26177486.906176705	18184980.461152315	13441815.464464173	19226478.326577168	8952001.177071476	48281466.59165918	25682084.78536941	27371034.402828977	30813286.38405372	15116486.528177341	33207942.114101075	6780039.945029956	206662488.6512583	25994163.287964884	167385907.49383992	25068796.549020927
Com_2508_pos	Prolyl-tyrosine	¸¬°±õ£ÀÒ°±Ëá	P	C14H18N2O4	278.12666	279.134187275905	0.817166915930192	[M+H]+	5.111	0.717859955908046	2	C18	Organic acids and derivatives	ÓÐ»úËá¼°ÆäÑÜÉúÎï	Carboxylic acids and derivatives	ôÈËá¼°ÆäÑÜÉúÎï	Amino acids, peptides, and analogues	°±»ùËá¡¢ëÄºÍÀàËÆÎï	-	HMDB0029029	Organic acids and derivatives	Carboxylic acids and derivatives	Amino acids, peptides, and analogues	-	-	-	-	-	-	-	-	C1CC(NC1)C(=O)NC(CC2=CC=C(C=C2)O)C(=O)O	OIDKVWTWGDWMHY-RYUDHWBXSA-N	30038864.69691286	20289130.64276911	13071130.704139415	12673072.404565543	18987976.79079455	18083970.822833225	17848210.402650554	22522721.900469225	15521190.909549866	30942374.488990143	13201814.981842501	5948322.869356798	18314801.9215456	5382873.044307897	15070312.741258696	9885928.935055293
Com_2566_pos	Leu-Gly-Pro	ÁÁ°±Ëá-¸Ê°±Ëá-¸¬°±Ëá	P	C13H23N3O4	285.16886	286.176420413494	0.913190500548681	[M+H]+	5.367	0.618295469034452	2	C18	Organic acids and derivatives	ÓÐ»úËá¼°ÆäÑÜÉúÎï	Carboxylic acids and derivatives	ôÈËá¼°ÆäÑÜÉúÎï	Amino acids, peptides, and analogues	°±»ùËá¡¢ëÄºÍÀàËÆÎï	-	-	-	-	-	-	C01833	-	-	-	-	-	-	CC(C)CC(C(=O)NCC(=O)N1CCCC1C(=O)O)N	YFBBUHJJUXXZOF-UWVGGRQHSA-N	16811421.059789654	18528704.6318092	10555282.226688633	4827469.6028622715	10606128.244612744	18446478.573068887	6678644.711214311	6634503.382196623	10802366.337565083	14483705.813650956	6664917.060429767	1864628.5032961422	5123078.505207081	2278809.8256110046	4792446.162080946	4355822.954911237
Com_2637_pos	H-TYR-ILE-OH	-	P	C15H22N2O4	294.15796	295.165668110273	1.38738476764523	[M+H]+	5.394	0.552021832278312	2	C18	Organic acids and derivatives	ÓÐ»úËá¼°ÆäÑÜÉúÎï	Carboxylic acids and derivatives	ôÈËá¼°ÆäÑÜÉúÎï	Amino acids, peptides, and analogues	°±»ùËá¡¢ëÄºÍÀàËÆÎï	-	-	-	-	-	-	-	-	-	-	-	-	-	CCC(C)C(C(=O)O)NC(=O)C(CC1=CC=C(C=C1)O)N	QJKMCQRFHJRIPU-XDTLVQLUSA-N	6621442.900491829	11291402.828313084	6888360.656948494	7501891.196499837	5295448.279769974	6873892.176696065	3730925.118839945	6970271.7797661675	4719187.93659119	13008989.585207522	6935224.671557482	3068018.312990255	8145768.132143144	3061429.2655344754	12625979.940387616	4528512.411534396
Com_3104_pos	Asp Thr Leu	Ìì¶¬°±ËáËÕ°±ËáÁÁ°±Ëá	P	C14H25N3O7	347.16925	348.176761232255	0.608441718179874	[M+H]+	5.333	0.664802208378508	2	C18	Organic acids and derivatives	ÓÐ»úËá¼°ÆäÑÜÉúÎï	Carboxylic acids and derivatives	ôÈËá¼°ÆäÑÜÉúÎï	Amino acids, peptides, and analogues	°±»ùËá¡¢ëÄºÍÀàËÆÎï	-	-	-	-	-	-	-	-	-	-	-	-	-	CC(C)CC(C(=O)O)NC(=O)C(C(C)O)NC(=O)C(CC(=O)O)N	JSNWZMFSLIWAHS-HJGDQZAQSA-N	12148377.883737566	45781453.311122514	6314276.175166093	5032248.221475077	9260028.019140365	30475343.301938638	4392385.026026337	4825195.196859638	2239424.8236195566	12407904.493158534	7349127.1439052895	1862779.354940465	3128983.7316428977	3114931.0099537717	4319133.440664589	3970123.6737791086
Com_2657_pos	3-Ketosphingosine	3-ÍªÇÊ°±´¼	P	C18H35NO2	297.26678	298.274283177795	0.68348637866049	[M+H]+	8.434	0.831840433100242	2	C18	Organic oxygen compounds	ÓÐ»úÑõ»¯ºÏÎï	Organooxygen compounds	ÓÐ»úÑõ»¯ºÏÎï	Carbonyl compounds	ôÊ»ù»¯ºÏÎï	-	HMDB0245914	Organic oxygen compounds	Organooxygen compounds	Carbonyl compounds	-	C06121	-	LMSP01010002	Sphingolipids [SP]	Sphingoid bases [SP01]	Sphing-4-enines (Sphingosines) [SP0101]	-	CCCCCCCCCCCCCC=CC(=O)C(CO)N	VWTPJNGTEYZXFV-ZWKQNVPVSA-N	116305171.725995	131292204.30740708	203978101.34662074	190688430.39087892	138748515.9161058	111107368.29082818	236404197.7963676	138146743.97623652	107773059.55508006	107910238.56493144	121803874.43932393	80026971.91100207	203509587.30221722	139905543.88945892	238563053.7480014	141540622.3531429
Com_2337_pos	Gamma-Glu-Leu	N-L-gamma-¹È°±õ£-L-ÁÁ°±Ëá	P	C11H20N2O5	260.13722	261.144931350409	1.58128240558648	[M+H]+	5.442	0.944014571631249	2	C18	Organic acids and derivatives	ÓÐ»úËá¼°ÆäÑÜÉúÎï	Carboxylic acids and derivatives	ôÈËá¼°ÆäÑÜÉúÎï	Amino acids, peptides, and analogues	°±»ùËá¡¢ëÄºÍÀàËÆÎï	"2566-39-4"	HMDB0011171	Organic acids and derivatives	Carboxylic acids and derivatives	Amino acids, peptides, and analogues	-	-	-	-	-	-	-	-	CC(C)CC(C(=O)O)NC(=O)CCC(C(=O)O)N	MYFMARDICOWMQP-YUMQZZPRSA-N	376293092.1749989	190576941.94183463	219696600.1109334	281900503.9627835	223430940.923514	356151187.1610044	141191109.75512204	342643173.84629667	198145545.70636067	244780864.2960271	177500579.24553385	191946563.97230983	157583878.06572354	423601376.529114	125286797.15347897	183459406.33754563
Com_2073_pos	Pro Ile	¸¬°±Ëá-ÒìÁÁ°±Ëá	P	C11H20N2O3	228.14739	229.15489491264	0.898159036643851	[M+H]+	2.275	0.797168432482199	2	C18	Organic acids and derivatives	ÓÐ»úËá¼°ÆäÑÜÉúÎï	Carboxylic acids and derivatives	ôÈËá¼°ÆäÑÜÉúÎï	Amino acids, peptides, and analogues	°±»ùËá¡¢ëÄºÍÀàËÆÎï	-	-	-	-	-	-	-	-	-	-	-	-	-	CCC(C)C(C(=O)O)NC(=O)C1CCCN1	OCYROESYHWUPBP-VGMNWLOBSA-N	125113322.8747385	130610677.79302336	43892201.211534485	23230629.16433437	129616872.28994696	151439949.92173505	11188862.951932171	97639176.86513054	282070965.90063894	33877334.568940796	115457252.85688831	20551551.126900196	24312509.53949309	140177243.3614176	25075830.646326933	77241177.12310015
Com_1886_pos	1-Methyl-corypalline	-	P	C12H17NO2	207.12593	208.133452708332	1.07523153662823	[M+H]+	5.597	0.581132868288702	2	C18	Organoheterocyclic compounds	ÓÐ»úÔÓ»·»¯ºÏÎï	Tetrahydroisoquinolines	ËÄÇâÒìà­ßø	-	-	-	-	-	-	-	-	-	-	-	-	-	-	-	CC1C2=CC(=C(C=C2CCN1C)OC)O	QFSVLNAGJRAZFV-UHFFFAOYSA-N	734786.8209074859	530579.7031393986	390295.21256122907	1775891.9246550882	66136.70709758905	254511.27241787576	4246646.118951351	2326210.321264131	812311.5703591016	648489.4114185479	989319.2468764104	342028.1278410855	10436236.091129167	1339943.4788150594	7156752.808636442	769540.1494766135
Com_1823_pos	Quinoline-2-methanol acetate	-	P	C12H11NO2	201.07898	202.086610333785	1.64280615010757	[M+H]+	5.520	0.651385417165879	2	C18	Organoheterocyclic compounds	ÓÐ»úÔÓ»·»¯ºÏÎï	Quinolines and derivatives	à­ßø¼°ÆäÑÜÉúÎï	-	-	-	-	-	-	-	-	-	-	-	-	-	-	-	CC(=O)OCC1=NC2=CC=CC=C2C=C1	DNRJGKANFCXPLY-UHFFFAOYSA-N	4698755.106666649	3159982.1803043084	4655959.820001873	3107895.75384596	7739525.310620004	3172128.887817476	1747832.829356325	1878169.2712382956	4145625.714518908	3948176.045532226	2072762.2339264955	4124449.6268792814	1068130.7692787535	1198601.0962789205	3174852.484774878	1967134.0519227718
Com_1722_pos	N6,N6,N6-Trimethyl-L-lysine	N6,N6,N6-Èý¼×»ù-L-Àµ°±Ëá	P	C9H20N2O2	188.15248	189.160045933002	1.41339089443873	[M+H]+	1.348	0.921383376787748	2	C18	Organic acids and derivatives	ÓÐ»úËá¼°ÆäÑÜÉúÎï	Carboxylic acids and derivatives	ôÈËá¼°ÆäÑÜÉúÎï	Amino acids, peptides, and analogues	°±»ùËá¡¢ëÄºÍÀàËÆÎï	-	HMDB0001325	Organic acids and derivatives	Carboxylic acids and derivatives	Amino acids, peptides, and analogues	N6,N6,N6-Trimethyl-L-lysine	C03793	map00310	-	-	-	-	-	C[N+](C)(C)CCCCC(C(=O)[O-])N	MXNRLFUSFKVQSK-QMMMGPOBSA-N	128214830.25492984	84899551.49570838	91618419.36776716	52116262.71775112	97776477.7149346	82399141.16214153	78848696.98974374	85355940.9216075	71314897.45226577	110033911.39969127	86197650.04837003	86632177.03379083	72965205.21697135	65109855.38480176	118987652.69616985	93114473.62277977
Com_1635_pos	N-Acetyltyramine	N-(4-ôÇ»ù±½»ù)ÒÒõ£°·	P	C10H13NO2	179.09463	180.102316505037	2.15810511459529	[M+H]+	5.379	0.767626684104747	2	C18	Benzenoids	±½Àà»¯ºÏÎï	Phenols	·ÓÀà	1-hydroxy-2-unsubstituted benzenoids	1-ôÇ»ù-2-Î´È¡´ú±½Àà»¯ºÏÎï	"1202-66-0"	-	-	-	-	-	-	-	-	-	-	-	-	CC(=O)NCCC1=CC=C(C=C1)O	ATDWJOOPFDQZNK-UHFFFAOYSA-N	57941066.12300471	33996319.799663514	33420572.53523866	18602554.15183181	19640616.357398007	37260333.14144337	12376512.108267933	21092087.350901593	10553420.11719486	48985320.17023934	10516705.195583459	9500580.096225007	6150755.842523536	10483191.171492018	1412444.0412624518	10645604.824037455
Com_1424_pos	(R)-2-Aminoheptanoic acid	(R)-2-°±»ù¸ýËá	P	C7H15NO2	145.11028	146.117732641446	1.05189960348185	[M+H]+	5.318	0.672421421017099	2	C18	Organic acids and derivatives	ÓÐ»úËá¼°ÆäÑÜÉúÎï	Carboxylic acids and derivatives	ôÈËá¼°ÆäÑÜÉúÎï	Amino acids, peptides, and analogues	°±»ùËá¡¢ëÄºÍÀàËÆÎï	"44902-01-4"	-	-	-	-	-	-	-	LMFA01100013	Fatty Acyls [FA]	Fatty Acids and Conjugates [FA01]	Amino fatty acids [FA0110]	-	CCCCCC(C(=O)O)N	RDFMDVXONNIGBC-ZCFIWIBFSA-N	70291815.68983576	45079612.87890315	37255234.07724162	24777363.843003705	30451440.985443898	40942292.235529415	21526690.2414267	35767949.14716291	17626698.193784364	63973819.77193624	18113217.818857804	20517436.847192455	28432433.443191603	16001283.678185629	1759078.8654171356	21051816.4136484
Com_3770_pos	Kuguacin Q	-	P	C29H44O5	472.31887	473.326305678198	0.28725974474583	[M+H]+	6.755	0.518057667311016	2	C18	Lipids and lipid-like molecules	Ö¬ÖÊºÍÀàÖ¬·Ö×Ó	Prenol lipids	ÒìÎìÏ©´¼Ö¬	Sesquiterpenoids	±¶°ëÝÆÀà	-	-	-	-	-	-	-	-	-	-	-	-	-	CCOC1C23CCC4(C(CCC4(C2C(=O)CC5(C3CCC(=O)C5(C)C)O1)C)C(C)CC(=O)C)C	GZCDSZKNRYAXTC-IJGCGQJNSA-N	10780694.752733642	5092088.908150518	5255013.053434481	14914852.761923278	7715459.02715934	4430917.135823811	4003937.9052536986	13182475.309223222	2486402.596610704	8744943.497863958	12105549.921278527	9117092.625183823	16247669.912252191	6033742.673137887	16486997.302401008	15298250.739420133
Com_3628_pos	Cryogenine	-	P	C26H29NO5	435.20457	436.211612208979	0.592344471473084	[M+H]+	5.929	0.870360972687322	2	C18	Organoheterocyclic compounds	ÓÐ»úÔÓ»·»¯ºÏÎï	Quinolizidines	à­ßøÎ÷à¤Àà	-	-	-	-	-	-	-	-	C10585	-	-	-	-	-	-	COC1=C(C=C2C(=C1)C3CC(C4CCCCN4C3)OC(=O)C=CC5=CC2=C(C=C5)O)OC	UBSAECZDGDZVCX-CZRXUGQMSA-N	4492895.108274754	4101022.3610647544	1860921.4038900696	11612357.5448725	113506.26181133195	3181582.8687901665	1040297.619289367	5596052.023173134	4560320.683690244	1212186.832303205	5440479.548458255	18163204.742291894	3283955.479527833	13050739.81845923	2829508.280473617	5746181.56024298
Com_3120_pos	Topsentolide C1	-	P	C21H32O4	348.23006	349.237276278067	0.240421326745457	[M+H]+	6.889	0.722005102682391	2	C18	Lipids and lipid-like molecules	Ö¬ÖÊºÍÀàÖ¬·Ö×Ó	Fatty Acyls	Ö¬·¾õ£Àà	Fatty alcohols	Ö¬·¾´¼	-	-	-	-	-	-	-	-	LMFA07040135	Fatty Acyls [FA]	Fatty esters [FA07]	Lactones [FA0704]	-	CCC=CCC=CCC(C(C=CC1CC=CCCCC(=O)O1)OC)O	QXHLHGKKWDCOOY-DCQCSHFVSA-N	26294343.509900484	19637225.926383033	10131057.198360482	37578671.97182307	9915787.24444173	22247206.04843883	16584541.45589919	24617292.201390665	13407803.16841655	15305604.446140546	12821091.46251882	14231720.447473764	20157920.088940505	30834329.7416552	11245284.937814135	23089958.599464037
Com_2792_pos	Dihydroalbocycline	-	P	C18H30O4	310.21441	311.221240768597	1.51260350211954	[M+H]+	7.557	0.751481724473503	2	C18	Phenylpropanoids and polyketides	±½±ûËØÀàºÍ¾ÛÍªÀà	Macrolides and analogues	´ó»·ÄÚõ¥Àà¼°ÆäÀàËÆÎï	-	-	-	-	-	-	-	-	C15753	-	-	-	-	-	-	CC1CCC=C(C(C=CC(CCC(=O)OC1C)(C)O)OC)C	XIHUXEHAQPSMTF-SIMDOIPESA-N	10224019.98390082	5641800.861278413	6952878.020148991	10957815.605827246	4363799.166897735	7667471.251714657	23064792.924191877	15881497.34429294	17467845.422212224	6432039.913157591	15482792.472341966	8503891.605246875	90117196.56324302	7045334.803436909	49107049.940237984	9528360.581384568
Com_2440_pos	Isoamyl laurate	ÔÂ¹ðËáÒìÎìõ¥	P	C17H34O2	270.25588	271.263244795055	0.239754469130358	[M+H]+	10.675	0.557753062467482	2	C18	Lipids and lipid-like molecules	Ö¬ÖÊºÍÀàÖ¬·Ö×Ó	Fatty Acyls	Ö¬·¾õ£Àà	Fatty acid esters	Ö¬·¾Ëáõ¥	"6309-51-9"	HMDB0037372	Lipids and lipid-like molecules	Fatty Acyls	Fatty acid esters	-	-	-	LMFA07010759	Fatty Acyls [FA]	Fatty esters [FA07]	Wax monoesters [FA0701]	-	CCCCCCCCCCCC(=O)OCCC(C)C	FVKRIDSRWFEQME-UHFFFAOYSA-N	948725.5076756766	2867857.2167637506	1639713.2819616147	6920548.159725085	1966808.5532185598	2115012.569850932	3457428.9329366945	5804859.281084786	2038007.3182031233	1763612.823824771	3089625.762778502	2979173.404196786	3486762.7989272275	4483640.426284624	4157281.468530493	2921745.1918985187
Com_2411_pos	Anhydrovitamin A1	-	P	C20H28	268.2191	269.226464929603	0.242076731348727	[M+H]+	9.975	0.92137727490441	2	C18	Lipids and lipid-like molecules	Ö¬ÖÊºÍÀàÖ¬·Ö×Ó	Prenol lipids	ÒìÎìÏ©´¼Ö¬	Sesquiterpenoids	±¶°ëÝÆÀà	-	-	-	-	-	-	-	-	-	-	-	-	-	CC1=CCCC(C1=CC=C(C)C=CC=C(C)C=C)(C)C	FWNRILWHNGFAIN-OYUWDNMLSA-N	258201050.76733154	352459088.2458964	40004496.907966	532321354.4432589	181915024.74897462	131835072.01803838	75386293.18113603	416404364.18746436	144959111.76198047	358446340.6656655	1655591107.0408494	2054544314.1326537	441480068.95059466	5137380527.724421	768751849.7274702	4947122274.115475
Com_2205_pos	Valyllysine	çÓ°±õ£Àµ°±Ëá	P	C11H23N3O3	245.17394	246.181512614467	1.11192269051013	[M+H]+	1.407	0.682804912720697	2	C18	Organic acids and derivatives	ÓÐ»úËá¼°ÆäÑÜÉúÎï	Carboxylic acids and derivatives	ôÈËá¼°ÆäÑÜÉúÎï	Amino acids, peptides, and analogues	°±»ùËá¡¢ëÄºÍÀàËÆÎï	-	HMDB0029132	Organic acids and derivatives	Carboxylic acids and derivatives	Amino acids, peptides, and analogues	-	-	-	-	-	-	-	-	CC(C)C(C(=O)NC(CCCCN)C(=O)O)N	JKHXYJKMNSSFFL-IUCAKERBSA-N	25439353.705628455	19058738.910286237	12820448.69315302	14986125.103269745	19911666.1980982	22834776.629920736	14808685.122315746	16328024.926375108	24043898.28036208	19012989.139329143	12115252.770687703	6692258.420899026	6743252.910703695	13268230.728082351	9000350.294219077	11194445.117392005
Com_2074_pos	L-isoleucyl-L-proline	-	P	C11H20N2O3	228.14739	229.155001053731	1.36338939062556	[M+H]+	5.273	0.809436698268981	2	C18	Organic acids and derivatives	ÓÐ»úËá¼°ÆäÑÜÉúÎï	Carboxylic acids and derivatives	ôÈËá¼°ÆäÑÜÉúÎï	Amino acids, peptides, and analogues	°±»ùËá¡¢ëÄºÍÀàËÆÎï	-	HMDB0011174	Organic acids and derivatives	Carboxylic acids and derivatives	Amino acids, peptides, and analogues	-	-	-	-	-	-	-	-	CCC(C)C(C(=O)N1CCCC1C(=O)O)N	BBIXOODYWPFNDT-CIUDSAMLSA-N	230703009.30561113	176649763.28386086	123168513.6608367	132392915.828015	121765048.54238386	199157940.77088866	124550979.88258791	177559742.3800856	118729358.70336291	236796388.1256406	145001811.06640023	67765061.64428185	187767742.21239722	77480748.85684259	188004642.8014067	153619622.32745358
Com_2013_pos	Rumphellolide F	-	P	C14H22O2	222.16198	223.169431752929	0.683073354918953	[M+H]+	8.124	0.733083498059856	2	C18	Organic oxygen compounds	ÓÐ»úÑõ»¯ºÏÎï	Organooxygen compounds	ÓÐ»úÑõ»¯ºÏÎï	Alcohols and polyols	´¼ºÍ¶àÔª´¼	-	-	-	-	-	-	-	-	-	-	-	-	-	CC1(CC2C1CCC(C3CC3C2=O)(C)O)C	CXOPZZWZWLKEBP-AYDOGRCQSA-N	15495601.391751211	18577844.63955709	10983735.542039745	14330430.484646082	5993681.813337849	19832422.798526622	9995632.257752191	21489045.474672094	9616218.354713604	13199779.160400478	18492729.738586355	9619284.80205389	15006015.620016418	18411402.600311823	14712821.924267067	12398338.77299669
Com_1921_pos	Elaeokanine C	-	P	C12H21NO2	211.15723	212.164514053962	0.0755173669351045	[M+H]+	6.181	0.758112451284526	2	C18	Organoheterocyclic compounds	ÓÐ»úÔÓ»·»¯ºÏÎï	Indolizidines	ßÅßáÀïÎ÷à¤	-	-	-	-	-	-	-	-	C10592	-	-	-	-	-	-	CCCC(=O)C1C2CCCN2CCC1O	JWTAWEGUCCQPAM-USWWRNFRSA-N	11978217.37455247	10841766.805923717	13677431.064582761	8834878.05693039	10805712.051763201	16929326.041228794	15368822.424761469	17381901.89023596	16138938.690689038	12280905.504582321	20439264.191658728	10322407.834323699	31337799.407640375	12056794.372223776	23932756.613313545	11642067.321355566
Com_1687_pos	4-(1-methyl-2-pyrrolidinyl)-3-oxobutanoate	4-(1-¼×»ù-2-ßÁ¿©Íé»ù)-3-Ñõ´ú¶¡Ëáõ¥	P	C9H15NO3	185.10519	186.112631315503	0.763433499550024	[M+H]+	5.707	0.839887801637395	2	C18	Alkaloids and derivatives	ÉúÎï¼î¼°ÆäÑÜÉúÎï	-	-	-	-	-	-	-	-	-	-	-	-	-	-	-	-	-	C[NH+]1CCCC1CC(=O)CC(=O)[O-]	WDFDPXMELFXBFU-UHFFFAOYSA-N	79778575.7288435	62778734.78808928	32688037.191591833	76561143.4386142	25115624.621963073	52224882.60219543	149535599.27670494	116224822.39405294	54133132.832959555	76381147.37503646	46185219.98585565	27861510.416280296	177133876.85255966	48442592.88689542	127130745.10506798	34306267.61240111
Com_1566_pos	2-amino-3-(1H-imidazol-5-yl)-2-methylpropanoic acid	-	P	C7H11N3O2	169.08513	170.092568701752	0.820307214353754	[M+H]+	1.392	0.511837809430737	2	C18	Organic acids and derivatives	ÓÐ»úËá¼°ÆäÑÜÉúÎï	Carboxylic acids and derivatives	ôÈËá¼°ÆäÑÜÉúÎï	Amino acids, peptides, and analogues	°±»ùËá¡¢ëÄºÍÀàËÆÎï	-	-	-	-	-	-	-	-	-	-	-	-	-	CC(CC1=CN=CN1)(C(=O)O)N	HRRYYCWYCMJNGA-UHFFFAOYSA-N	48577511.46653461	53540844.143534854	28028714.918635465	36459966.79418745	85316441.64116473	28926085.330561794	50798781.193107076	27590210.688743614	60714120.41748467	49631374.741694465	12515621.208261542	16545963.023036407	8103747.229309677	27693684.344248384	15123807.153086374	18319135.531522457
Com_1462_pos	8-Oxoadenine	8-ÑõÏÙàÑßÊ	P	C5H5N5O	151.04941	152.056867415894	1.04214835393623	[M+H]+	1.527	0.612842485382896	2	C18	Organoheterocyclic compounds	ÓÐ»úÔÓ»·»¯ºÏÎï	Imidazopyrimidines	ßäßò²¢à×à¤Àà	Purines and purine derivatives	àÑßÊºÍàÑßÊÑÜÉúÎï	-	HMDB0000542	Organoheterocyclic compounds	Imidazopyrimidines	Purines and purine derivatives	-	-	-	-	-	-	-	-	C1=NC(=C2C(=N1)NC(=O)N2)N	RGKBRPAAQSHTED-UHFFFAOYSA-N	2371775.478654973	12381640.032274252	18600330.465177428	2933637.452805208	5869815.801104984	15517736.657204352	5736211.293241728	8481529.771747017	7195527.971542472	11997822.0811163	5150283.305525724	3807160.6053175256	15770688.549465414	17613857.542935446	21669745.34815599	11931334.224638687
Com_1337_pos	4-Hydroxybenzonitrile	4-ôÇ»ù±½¼×ëæ	P	C7H5NO	119.03711	120.044585640462	1.47551013296536	[M+H]+	4.902	0.830384193246528	2	C18	Benzenoids	±½Àà»¯ºÏÎï	Benzene and substituted derivatives	±½¼°ÆäÈ¡´úÑÜÉúÎï	Benzonitriles	±½¼×ëæÀà	"767-00-0"	-	-	-	-	-	-	-	-	-	-	-	-	C1=CC(=CC=C1C#N)O	CVNOWLNNPYYEOH-UHFFFAOYSA-N	19773594.057378475	13297484.231988719	11134889.68517777	16046857.630941981	15641651.373123225	20457621.392694358	13754313.445494078	17084916.02553153	14147717.790135758	14424709.109931504	12393476.208527919	17853128.12380123	12490299.60870119	17745102.16563699	11470974.567618707	14836666.452646935
Com_2970_pos	Miraxanthin-III	-	P	C17H18N2O5	330.12157	331.128883564784	0.0410902686924926	[M+H]+	6.348	0.506643730457772	2	C18	Organic acids and derivatives	ÓÐ»úËá¼°ÆäÑÜÉúÎï	Carboxylic acids and derivatives	ôÈËá¼°ÆäÑÜÉúÎï	Amino acids, peptides, and analogues	°±»ùËá¡¢ëÄºÍÀàËÆÎï	-	-	-	-	-	-	C08556	-	-	-	-	-	-	C1C(NC(=CC1=CC=NCCC2=CC=C(C=C2)O)C(=O)O)C(=O)O	LWXJBFFPVPUUSL-KWVIEREISA-N	556949.5878745529	303894.2387251652	303782.437931121	1074662.1188887476	667341.6470176987	344328.4658301436	88318.68446365988	262720.6976779037	876524.7911782464	308898.8166666748	287114.55568470905	583029.8348774923	157754.2235137407	3417180.203800228	188720.4136049224	569359.9571682413
Com_2963_pos	2-palmitoleoyl-glycerol	-	P	C19H36O4	328.26136	329.268674381779	0.0438119765614935	[M+H]+	9.454	0.853327855429676	2	C18	Lipids and lipid-like molecules	Ö¬ÖÊºÍÀàÖ¬·Ö×Ó	Glycerolipids	¸ÊÓÍÖ¬	Monoradylglycerols	µ¥õ£»ù¸ÊÓÍ	-	HMDB0011534	Lipids and lipid-like molecules	Glycerolipids	Monoradylglycerols	-	-	-	-	-	-	-	-	CCCCCCC=CCCCCCCCC(=O)OC(CO)CO	CXUXMSACCLYMBI-FPLPWBNLSA-N	5329101.385253711	5147189.551377128	1506831.553054054	19213088.106209643	2271693.0910381065	9242020.237400573	3551592.6237710924	8010482.597984338	2710848.27846194	3874095.504749339	25078607.37961793	13643898.18220508	19328273.02430959	19348615.314631045	22946442.612483013	12463251.600585317
Com_3070_pos	Glycidyl stearate	Ó²Ö¬ËáËõË®¸ÊÓÍ»ùõ¥	P	C21H40O3	340.29774	341.304864592659	0.515452559374906	[M+H]+	10.979	0.924047962837983	2	C18	Lipids and lipid-like molecules	Ö¬ÖÊºÍÀàÖ¬·Ö×Ó	Fatty Acyls	Ö¬·¾õ£Àà	Fatty acid esters	Ö¬·¾Ëáõ¥	"7460-84-6"	-	-	-	-	-	C19427	-	-	-	-	-	-	CCCCCCCCCCCCCCCCCC(=O)OCC1CO1	OUQGOXCIUOCDNN-UHFFFAOYSA-N	160663700.1932583	375143352.1939723	191895288.51984006	235450073.0287968	213670325.133013	148645090.7214586	334976363.636895	253584709.40937692	470392955.3615	139719379.5300297	222888946.54812095	173074001.1089903	243258870.43187717	324588157.68631405	241829796.31778395	531089723.6161818
Com_2843_pos	Mansumbinone	-	P	C22H34O	314.26096	315.268426521951	0.529884307074169	[M+H]+	10.899	0.640779262257952	2	C18	Lipids and lipid-like molecules	Ö¬ÖÊºÍÀàÖ¬·Ö×Ó	Steroids and steroid derivatives	Àà¹Ì´¼ºÍÀà¹Ì´¼ÑÜÉúÎï	Oxosteroids	Ñõ»¯Àà¹Ì´¼	-	-	-	-	-	-	-	-	-	-	-	-	-	CC1(C2CCC3(C(C2(CCC1=O)C)CCC4C3(CC=C4)C)C)C	SCVQXPPZHIKYMJ-AQUCMXFHSA-N	4293192.349903702	4878015.303180939	6881398.3363275435	3885539.9784076056	9240458.79244937	3029251.1292385585	8000980.672448637	5597894.903375345	6881332.923987271	6516056.467027986	3292023.4801514945	2635262.268231041	4097271.8317440394	7120656.616330144	3684115.506227961	5883793.524748767
Com_2076_pos	Tectoionol A	-	P	C13H24O3	228.17255	229.179853521154	0.0154319790601324	[M+H]+	6.181	0.630740825156979	2	C18	Organoheterocyclic compounds	ÓÐ»úÔÓ»·»¯ºÏÎï	Tetrahydrofurans	ËÄÇâß»à«	-	-	-	-	-	-	-	-	-	-	-	-	-	-	-	CC1CCC2(O1)C(CC(CC2(C)O)O)(C)C	FVXKPFUGZQUEDM-YGNMPJRFSA-N	13884933.229961274	7168360.597186035	12309711.323799985	10776913.692311907	11318615.499262668	9740696.329827042	15983725.37543298	12836096.664779529	18598965.86001452	7376587.783208523	9499190.974475134	17063873.313207004	15844117.085383968	8904640.903505137	16646846.520368533	11108980.21994828
Com_3849_pos	PC(17:1(10Z)/0:0)	Á×Ö¬õ£µ¨¼î(17:1(10Z)/0:0)	P	C25H50NO7P	507.33249	508.340454952155	1.31068316762912	[M+H]+	9.587	0.892254370608551	2	C18	Lipids and lipid-like molecules	Ö¬ÖÊºÍÀàÖ¬·Ö×Ó	Glycerophospholipids	¸ÊÓÍÁ×Ö¬	Glycerophosphocholines	¸ÊÓÍÁ×Ëáµ¨¼î	-	-	-	-	-	-	-	-	LMGP01050002	Glycerophospholipids [GP]	Glycerophosphocholines [GP01]	Monoacylglycerophosphocholines [GP0105]	-	CCCCCCC=CCCCCCCCCC(=O)OCC(COP(=O)([O-])OCC[N+](C)(C)C)O	XBGIMYLOTRDXPK-AGXIJRPPSA-N	20808598.64657088	24670133.594330795	25233623.13611392	29121985.242643166	58409724.249164425	25301096.453565743	12162666.21763138	16504151.130331999	46704089.589765035	27436958.972239427	19448058.30575003	6941497.612177106	18662888.942609765	20979643.293998737	21167437.480845008	22201546.320177376
Com_3358_pos	Persicaxanthin	-	P	C25H36O3	384.26644	385.273834791215	0.246680961833515	[M+H]+	8.742	0.719635489433825	2	C18	Lipids and lipid-like molecules	Ö¬ÖÊºÍÀàÖ¬·Ö×Ó	Prenol lipids	ÒìÎìÏ©´¼Ö¬	Diterpenoids	¶þÝÆÀà	-	HMDB0034952	Lipids and lipid-like molecules	Prenol lipids	Diterpenoids	-	-	-	-	-	-	-	-	CC(=CC=CC=C(C)C=CC=C(C)C=CC12C(CC(CC1(O2)C)O)(C)C)CO	JQVNCYNADFKYNN-LKODNMENSA-N	21823256.986637097	23030802.95523119	34893492.314315386	38791450.85943513	57086276.56849442	19953962.742330555	19690430.416659348	11946942.302565161	66788938.72673817	13798141.517660357	9399434.486549674	24262482.069223307	12666333.845890578	94521144.39499618	25981943.360629175	34192815.733836226
Com_2789_pos	Cl-Amidine	-	P	C14H19ClN4O2	310.11965	311.126442453634	1.63661466149964	[M+H]+	7.860	0.51016649594289	2	C18	Benzenoids	±½Àà»¯ºÏÎï	Benzene and substituted derivatives	±½¼°ÆäÈ¡´úÑÜÉúÎï	Benzoic acids and derivatives	±½¼×Ëá¼°ÆäÑÜÉúÎï	"913723-61-2"	HMDB0250310	Benzenoids	Benzene and substituted derivatives	Benzoic acids and derivatives	-	-	-	-	-	-	-	-	C1=CC=C(C=C1)C(=O)NC(CCCN=C(CCl)N)C(=O)N	BPWATVWOHQZVRP-NSHDSACASA-N	11415118.874908691	10866142.262620434	12861774.493470501	11431215.004808681	43536369.86148578	18393099.986846127	10589650.747732345	118194926.47591427	17825418.1995933	28932996.769868083	54659803.54440462	113361713.71426055	33028343.707876805	40366456.069083884	51198401.69277368	65752730.40744974
[truncated: 1,309 more rows]
[truncated: 6 more columns]
