# Supplementary material for: Integrated Analysis of the Lung Microbiome and Metabolome Reveals Associations Between Amino Acid Metabolism and Pulmonary Fibrosis in a Bleomycin-Induced Mouse Model
Source: Int J Mol Sci. 2026 Jun 30;27(13):5895. doi: 10.3390/ijms27135895 (PMC13362081; doi:10.3390/ijms27135895)
Supplement: Supplementary file 1 [file ijms-27-05895-s001.zip › result/2.MetAnnotation/HMDB_KEGG_Lipidmaps/meta_intensity_all_hmdb_kegg_lipidmaps.xlsx]

## Sheet: Sheet1
Compound_ID	Name	ChineseName	IonMode	Formula	MolecularWeight	m/z	MassError	Adduct	RT (min)	Score	Level	Column	ClassI	ClassI (Chinese)	ClassII	ClassII (Chinese)	ClassIII	ClassIII (Chinese)	CAS	HMDB_ID	SuperClass(HMDB)	Class(HMDB)	SubClass(HMDB)	Other_name(Kegg_name)	KEGG_ID	KEGG_MapID	Lipidmaps_ID	CATEGORY(Lipidmaps)	MAIN_CLASS(Lipidmaps)	SUB_CLASS(Lipidmaps)	PubChemID	SMILES	InChIKey	all_B_1_14d	all_B_1_28d	all_B_2_14d	all_B_2_28d	all_B_3_14d	all_B_3_28d	all_B_4_14d	all_B_4_28d	all_B_5_14d	all_B_5_28d	all_C_1_14d	all_C_1_28d	all_C_2_14d	all_C_2_28d	all_C_3_14d	all_C_3_28d
Com_562_pos	Bombykol	(E,Z)-10,12-十六碳烯醇	P	C16H30O	238.23	256.264	0.300355	[M+NH4]+	9.915	0.748075801894135	1	C18	Lipids and lipid-like molecules	脂质和类脂分子	Fatty Acyls	脂肪酰类	Fatty alcohols	脂肪醇	"765-17-3"	-	-	-	-	-	C16873	-	LMFA05000007	Fatty Acyls [FA]	Fatty alcohols [FA05]	_	-	CCCC=CC=CCCCCCCCCCO	CIVIWCVVOFNUST-SCFJQAPRSA-N	9.23165e+09	1.43158e+10	1.78048e+10	1.56605e+10	1.61677e+10	6.25374e+09	1.95443e+10	1.35409e+10	1.7664e+10	1.10229e+10	1.62522e+10	1.48047e+10	1.44008e+10	1.32183e+10	1.51613e+10	1.30485e+10
Com_618_pos	Sphingosine (d17:1)	鞘氨醇(d17:1)	P	C17H35NO2	285.267	268.264	0.339317	[M+H-H2O]+	7.875	0.82248525992393	1	C18	Organic nitrogen compounds	有机氮化合物	Organonitrogen compounds	有机氮化合物	Amines	胺类	"6918-48-5"	-	-	-	-	-	-	-	LMSP01040002	Sphingolipids [SP]	Sphingoid bases [SP01]	Sphingoid base homologs and variants [SP0104]	-	CCCCCCCCCCCCC=CC(C(CO)N)O	RBEJCQPPFCKTRZ-LHMZYYNSSA-N	3.07977e+06	9.40042e+06	7.16692e+06	6.95564e+06	8.77846e+06	4.50275e+06	6.19183e+06	1.1027e+07	1.1879e+07	6.68564e+06	4.09975e+06	2.45471e+06	2.2064e+06	3.28611e+06	2.73606e+06	3.92243e+06
Com_880_pos	Kirenol	奇壬醇	P	C20H34O4	338.246	321.242	0.141337	[M+H-H2O]+	6.887	0.730486265125566	1	C18	Lipids and lipid-like molecules	脂质和类脂分子	Prenol lipids	异戊烯醇脂	Diterpenoids	二萜类	"52659-56-0"	HMDB0253803	Lipids and lipid-like molecules	Prenol lipids	Diterpenoids	-	-	-	-	-	-	-	45934421	CC1(CO)CC(O)CC2(C)C3CCC(C)(C=C3CCC12)C(O)CO	NRYNTARIOIRWAB-UHFFFAOYSA-N	5.42106e+07	3.77558e+07	6.28694e+07	3.78511e+07	8.23091e+06	4.18634e+07	1.5526e+07	3.07125e+07	1.33665e+07	2.7372e+07	3.4078e+07	4.13427e+07	2.69759e+07	3.54602e+07	4.4004e+07	2.38026e+07
Com_1115_pos	Ferutinin	伊朗阿魏	P	C22H30O4	358.214	381.203	0.787918	[M+Na]+	6.98	0.558366233558904	1	C18	Lipids and lipid-like molecules	脂质和类脂分子	Prenol lipids	异戊烯醇脂	Sesquiterpenoids	倍半萜类	"41743-44-6"	HMDB0252237	Lipids and lipid-like molecules	Prenol lipids	Sesquiterpenoids	-	-	-	-	-	-	-	496289	CC(C)C1(O)CCC2(C)CC=C(C)CC(OC(=O)C3=CC=C(O)C=C3)C12	CYSHNJQMYORNJI-UHFFFAOYSA-N	8.16707e+06	2.97051e+07	6.42192e+06	1.08156e+07	6.07365e+06	6.21935e+06	1.85739e+07	1.1081e+07	1.71984e+07	6.40619e+06	1.07542e+07	2.4834e+07	1.32363e+07	1.59057e+07	3.4709e+07	1.07885e+07
Com_625_pos	ascaroside C6	（R） -5-（（（2R，3R，5R，6S）-3,5-二羟基-6-甲基四氢-2H-吡喃-2-基）氧基）己烷-2-酮	P	C12H22O5	246.147	269.136	0.428678	[M+Na]+	6.318	0.696511854665637	1	C18	Organic oxygen compounds	有机氧化合物	Organooxygen compounds	有机氧化合物	Carbohydrates and carbohydrate conjugates	碳水化合物和碳水化合物结合物	"946524-24-9"	-	-	-	-	-	-	-	LMFA13040003	Fatty Acyls [FA]	Fatty acyl glycosides [FA13]	Ascarosides [FA1304]	-	CC1C(CC(C(O1)OC(C)CCC(=O)C)O)O	KDIFLHQRDPSWHT-IYKVGLELSA-N	7.89502e+06	5.82359e+06	3.35237e+06	1.0813e+07	3.85434e+06	5.71881e+06	1.28404e+07	1.09365e+07	7.03214e+06	7.22187e+06	1.36701e+07	1.44435e+07	4.50149e+07	2.58307e+07	3.66093e+07	1.64889e+07
Com_324_pos	Guaiol	愈创醇	P	C15H26O	222.198	205.195	1.33954	[M+H-H2O]+	8.883	0.892829265744101	1	C18	Lipids and lipid-like molecules	脂质和类脂分子	Prenol lipids	异戊烯醇脂	Sesquiterpenoids	倍半萜类	"489-86-1"	HMDB0252966	Lipids and lipid-like molecules	Prenol lipids	Sesquiterpenoids	-	C09676	-	LMPR0103410007	Prenol Lipids [PR]	Isoprenoids [PR01]	C15 isoprenoids (sesquiterpenes) [PR0103]	521245	CC1CCC2=C1CC(CCC2C)C(C)(C)O	TWVJWDMOZJXUID-UHFFFAOYSA-N	3.89216e+06	3.94473e+06	2.6403e+06	3.30574e+06	5.5368e+06	3.52488e+06	5.57641e+06	4.16577e+06	4.12906e+06	3.26225e+06	740752	6.20297e+06	1.34499e+06	3.54647e+06	2.65197e+06	4.76957e+06
Com_1246_pos	Taurodeoxycholate	牛磺脱氧胆酸	P	C26H45NO6S	499.297	522.286	0.653458	[M+Na]+	7.208	0.685514400300138	1	C18	Lipids and lipid-like molecules	脂质和类脂分子	Steroids and steroid derivatives	类固醇和类固醇衍生物	Bile acids, alcohols and derivatives	胆汁酸、醇及其衍生物	"1180-95-6"	HMDB0000896	Lipids and lipid-like molecules	Steroids and steroid derivatives	Bile acids, alcohols and derivatives	-	C05463	map00120	LMST05040013	Sterol Lipids [ST]	Steroid conjugates [ST05]	Taurine conjugates [ST0504]	-	CC(CCC(=O)NCCS(=O)(=O)[O-])C1CCC2C1(C(CC3C2CCC4C3(CCC(C4)O)C)O)C.[Na+]	YXHRQQJFKOHLAP-UHFFFAOYSA-M	1.22264e+06	872408	4.88113e+06	1.67779e+06	1.78379e+08	1.53015e+06	1.19925e+06	710142	6.22906e+06	641694	2.99066e+06	4.05607e+06	7.98314e+06	2.57457e+06	4.9061e+06	2.48706e+06
Com_291_pos	Germacrone	吉马酮	P	C15H22O	218.167	201.164	0.649937	[M+H-H2O]+	8.359	0.870486954747373	1	C18	Lipids and lipid-like molecules	脂质和类脂分子	Prenol lipids	异戊烯醇脂	Sesquiterpenoids	倍半萜类	"6902-91-6"	HMDB0252704	Lipids and lipid-like molecules	Prenol lipids	Sesquiterpenoids	-	C16966	-	-	-	-	-	81323	CC(C)=C1CC=C(C)CCC=C(C)CC1=O	CAULGCQHVOVVRN-UHFFFAOYSA-N	1.48575e+07	1.43775e+07	1.27154e+07	1.90747e+07	8.41798e+06	1.04272e+07	1.44553e+07	1.80853e+07	1.24838e+07	1.04076e+07	1.7386e+07	1.92764e+07	1.72581e+07	3.75254e+07	3.73093e+07	1.96335e+07
Com_919_pos	Licarin A	利卡灵 A	P	C20H22O4	326.152	327.159	0.592425	[M+H]+	8.448	0.539446196726857	1	C18	Phenylpropanoids and polyketides	苯丙素类和聚酮类	2-arylbenzofuran flavonoids	2-芳基苯并呋喃类黄酮	-	-	"51020-86-1"	HMDB0033319	Phenylpropanoids and polyketides	2-arylbenzofuran flavonoids	-	-	C10650	-	-	-	-	-	131751410	COC1=CC(\C=C/C)=CC2=C1OC(C2C)C1=CC(OC)=C(OC)C(OC)=C1	GPTWTKZDAAYJRN-FPLPWBNLSA-N	663275	919017	1.0543e+06	589031	938080	694741	698487	823390	1.02996e+06	575537	358366	595833	225820	406408	494872	675064
Com_545_pos	Nardosinone	甘松新酮	P	C15H22O3	250.157	251.164	0.307929	[M+H]+	7.443	0.772134517723327	1	C18	Lipids and lipid-like molecules	脂质和类脂分子	Prenol lipids	异戊烯醇脂	Sesquiterpenoids	倍半萜类	"23720-80-1"	HMDB0255460	Lipids and lipid-like molecules	Prenol lipids	Sesquiterpenoids	-	-	-	-	-	-	-	168136	CC1CCC=C2C1(C3C(CC2=O)OOC3(C)C)C	KXGHHSIMRWPVQM-JWFUOXDNSA-N	1.57927e+06	1.29013e+06	3.02334e+06	2.4273e+06	3.36562e+06	2.89279e+06	1.54915e+07	4.49915e+06	2.07128e+07	4.22643e+06	937122	2.60871e+06	7.06276e+06	1.51858e+07	4.51957e+06	1.76052e+06
Com_483_pos	Isocurcumenol	异莪术醇	P	C15H22O2	234.162	235.169	0.540704	[M+H]+	6.934	0.898125634298261	1	C18	Lipids and lipid-like molecules	脂质和类脂分子	Prenol lipids	异戊烯醇脂	Sesquiterpenoids	倍半萜类	"24063-71-6"	HMDB0036647	Lipids and lipid-like molecules	Prenol lipids	Sesquiterpenoids	-	-	-	-	-	-	-	5255901	CC1CCC2C(=C)CC3(O)OC12CC3=C(C)C	DEBDFZGNZTYPMF-UHFFFAOYSA-N	2.06106e+07	2.34449e+07	2.30074e+07	2.15957e+07	2.57286e+07	2.54615e+07	3.79181e+07	2.79507e+07	4.23888e+07	2.0485e+07	2.07209e+07	3.04113e+07	6.91934e+07	2.72203e+07	4.65303e+07	3.0738e+07
Com_466_pos	D-Glucaric acid	葡萄糖二酸	P	C6H10O8	210.038	233.027	1.57026	[M+Na]+	1.407	0.853639034044422	1	C18	Organic oxygen compounds	有机氧化合物	Organooxygen compounds	有机氧化合物	Carbohydrates and carbohydrate conjugates	碳水化合物和碳水化合物结合物	"576-42-1"	HMDB0000663	Organic oxygen compounds	Organooxygen compounds	Carbohydrates and carbohydrate conjugates	D-Glucarate; D-Glucaric acid; L-Gularic acid; D-Saccharic acid; D-Glucosaccharic acid; Glucaric acid; Glucarate	C00818	map00053;map01100	LMFA01170108	Fatty Acyls [FA]	Fatty Acids and Conjugates [FA01]	Dicarboxylic acids [FA0117]	-	C(C(C(C(=O)O)O)O)(C(C(=O)O)O)O	DSLZVSRJTYRBFB-LLEIAEIESA-N	5.10271e+06	8.00543e+06	8.94327e+06	7.46055e+06	1.10416e+07	6.21835e+06	2.23915e+06	258771	9.13813e+06	7.18866e+06	1.86088e+06	6.31271e+06	2.39408e+06	8.72115e+06	573597	1.17366e+07
Com_1119_pos	Myriocin	嗜热菌杀酵母素	P	C21H39NO6	401.278	384.274	0.405215	[M+H-H2O]+	6.694	0.615304144054062	1	C18	Lipids and lipid-like molecules	脂质和类脂分子	Fatty Acyls	脂肪酰类	Fatty acids and conjugates	脂肪酸和结合物	"35891-70-4"	-	-	-	-	-	C19914	-	LMSP01080020	Sphingolipids [SP]	Sphingoid bases [SP01]	Sphingoid base analogs [SP0108]	-	CCCCCCC(=O)CCCCCCC=CCC(C(C(CO)(C(=O)O)N)O)O	ZZIKIHCNFWXKDY-GNTQXERDSA-N	7.95519e+06	4.5883e+06	4.77478e+06	3.56764e+07	9.18117e+06	6.30252e+06	921071	6.41708e+06	6.86595e+06	4.32038e+06	8.27187e+06	1.51309e+07	5.06835e+06	3.2232e+07	5.58014e+06	4.57073e+06
Com_26_pos	Pi-Methylimidazoleacetic acid	Pi-甲基咪唑乙酸	P	C6H8N2O2	140.059	123.055	0.734186	[M+H-H2O]+	0.439	0.93320987852838	1	C18	Organoheterocyclic compounds	有机杂环化合物	Azoles	唑类	Imidazoles	咪唑类	"1071661-55-6"	HMDB0004988	Organoheterocyclic compounds	Azoles	Imidazoles	-	-	-	-	-	-	-	6451814	CN1C=NC=C1CC(O)=O	UJCGYTCAMOHYCG-UHFFFAOYSA-N	5.26418e+08	4.37628e+08	5.38234e+08	3.86334e+08	5.69823e+08	5.06372e+08	6.15401e+08	5.85533e+08	4.16042e+08	5.15967e+08	5.8408e+08	9.14648e+08	6.13837e+08	3.79862e+08	5.23459e+08	5.90147e+08
Com_329_pos	3-Methoxy-4-hydroxyphenylglycol	4-羟基-3-甲氧基苯乙二醇	P	C9H12O4	184.074	207.063	0.564215	[M+Na]+	5.751	0.614941336708318	1	C18	Benzenoids	苯类化合物	Phenols	酚类	Methoxyphenols	甲氧基酚类	"534-82-7"	HMDB0001490	Benzenoids	Phenols	Methoxyphenols	3-Methoxy-4-hydroxyphenylethyleneglycol	C05594	-	-	-	-	-	-	COC1=CC(=CC=C1O)C(O)CO	FBWPWWWZWKPJFL-UHFFFAOYSA-N	1.43456e+06	1.46602e+06	1.27579e+06	1.3076e+06	1.51533e+06	1.08071e+06	2.62704e+06	2.14739e+06	3.82573e+06	1.23028e+06	1.68884e+06	2.98673e+06	3.06359e+06	2.82856e+06	2.37973e+06	2.34175e+06
Com_1018_pos	Tetrahydrocortisone	四氢可的松	P	C21H32O5	364.225	347.222	0.0295893	[M+H-H2O]+	6.394	0.767017054620831	1	C18	Lipids and lipid-like molecules	脂质和类脂分子	Steroids and steroid derivatives	类固醇和类固醇衍生物	Hydroxysteroids	羟基类固醇	"53-05-4"	HMDB0000903	Lipids and lipid-like molecules	Steroids and steroid derivatives	Hydroxysteroids	Tetrahydrocortisone; Urocortisone	C05470	map00140	LMST02030098	Sterol Lipids [ST]	Steroids [ST02]	C21 steroids (gluco/mineralocorticoids, progestogins) and derivatives [ST0203]	12444617	[H][C@@]12CC[C@](O)(C(=O)CO)[C@@]1(C)CC(=O)[C@@]1([H])[C@@]2([H])CC[C@@]2([H])C[C@@H](O)CC[C@]12C	SYGWGHVTLUBCEM-SDYDLROXSA-N	5.51603e+07	3.03827e+07	3.56463e+07	5.85557e+07	2.6577e+08	4.12608e+07	1.51098e+07	3.63051e+07	2.42241e+08	2.54708e+07	3.13565e+07	2.25932e+07	2.64425e+07	5.32092e+07	3.61041e+07	2.74243e+07
Com_1132_pos	Beta-Cortol	beta-皮甾五醇	P	C21H36O5	368.256	391.245	0.0140312	[M+Na]+	7.268	0.82625422624179	1	C18	Lipids and lipid-like molecules	脂质和类脂分子	Steroids and steroid derivatives	类固醇和类固醇衍生物	Hydroxysteroids	羟基类固醇	"667-65-2"	HMDB0005821	Lipids and lipid-like molecules	Steroids and steroid derivatives	Hydroxysteroids	-	-	-	LMST02030229	Sterol Lipids [ST]	Steroids [ST02]	C21 steroids (gluco/mineralocorticoids, progestogins) and derivatives [ST0203]	439451	[H][C@@]12CC[C@](O)([C@H](O)CO)[C@@]1(C)C[C@H](O)[C@@]1([H])[C@@]2([H])CC[C@]2([H])C[C@H](O)CC[C@]12C	FFPUNPBUZDTHJI-ZFOKFBPFSA-N	1.08584e+08	5.22713e+07	8.13719e+07	1.31186e+08	2.48059e+07	1.63672e+08	3.12887e+07	8.36122e+07	3.69745e+07	7.42248e+07	1.12917e+08	1.28231e+08	1.97455e+08	1.28938e+08	1.10301e+08	1.12992e+08
Com_642_pos	Epiandrosterone	表雄酮	P	C19H30O2	290.225	273.221	0.0263619	[M+H-H2O]+	7.755	0.743245657772721	1	C18	Lipids and lipid-like molecules	脂质和类脂分子	Steroids and steroid derivatives	类固醇和类固醇衍生物	Androstane steroids	雄甾烷类固醇	"481-29-8"	HMDB0000365	Lipids and lipid-like molecules	Steroids and steroid derivatives	Androstane steroids	-	C07635	map01120;map00984	LMST02020023	Sterol Lipids [ST]	Steroids [ST02]	C19 steroids (androgens) and derivatives [ST0202]	11055399	[H][C@@]12CCC(=O)[C@@]1(C)CC[C@@]1([H])[C@@]2([H])CCC2C[C@@H](O)CC[C@]12C	QGXBDMJGAMFCBF-QRIARFFBSA-N	1.6329e+07	2.62989e+07	2.6572e+07	2.59679e+07	2.41758e+07	1.10312e+07	4.18851e+07	2.8755e+07	5.10759e+07	1.71869e+07	1.2752e+07	2.67917e+07	3.11862e+07	3.12467e+07	4.70454e+07	3.27102e+07
Com_655_pos	Epsilon-(gamma-glutamyl)-lysine	ε-（谷氨酰胺）-赖氨酸	P	C11H21N3O5	275.148	276.156	0.552167	[M+H]+	1.482	0.958805822380504	1	C18	Organic acids and derivatives	有机酸及其衍生物	Carboxylic acids and derivatives	羧酸及其衍生物	Amino acids, peptides, and analogues	氨基酸、肽和类似物	"-"	HMDB0003869	Organic acids and derivatives	Carboxylic acids and derivatives	Amino acids, peptides, and analogues	-	C21730	-	-	-	-	-	7015684	N[C@@H](CCCCNC(=O)CC[C@H](N)C(O)=O)C(O)=O	JPKNLFVGUZRHOB-YUMQZZPRSA-N	1.84592e+08	1.09113e+08	1.12227e+08	7.73718e+07	1.48048e+08	9.41307e+07	8.33118e+07	9.55233e+07	1.03116e+08	1.47333e+08	5.38879e+07	3.33098e+07	3.79971e+07	6.38584e+07	5.98807e+07	4.85721e+07
Com_339_pos	2-Amino-4-(2-aminophenyl)-4-oxobutanoic acid	犬尿素	P	C10H12N2O3	208.085	209.092	1.32752	[M+H]+	4.965	0.8367991484405	1	C18	Organic oxygen compounds	有机氧化合物	Organooxygen compounds	有机氧化合物	Carbonyl compounds	羰基化合物	"343-65-7"	HMDB0250769	Organic oxygen compounds	Organooxygen compounds	Carbonyl compounds	-	C01718	-	-	-	-	-	846	NC(CC(=O)C1=CC=CC=C1N)C(O)=O	YGPSJZOEDVAXAB-UHFFFAOYSA-N	5.14358e+07	2.91421e+07	2.68896e+07	6.15736e+07	7.57645e+07	2.92235e+07	3.30684e+07	7.03883e+07	7.16737e+07	4.13516e+07	2.84937e+07	3.7331e+07	3.84583e+07	4.33251e+07	3.63118e+07	2.66555e+07
Com_1081_pos	Batilol	鲨肝醇	P	C21H44O3	344.329	367.319	0.817552	[M+Na]+	11.647	0.705352521322589	1	C18	Lipids and lipid-like molecules	脂质和类脂分子	Glycerolipids	甘油脂	Monoradylglycerols	单酰基甘油	"544-62-7"	HMDB0248884	Lipids and lipid-like molecules	Glycerolipids	Monoradylglycerols	-	C13858	-	-	-	-	-	-	CCCCCCCCCCCCCCCCCCOCC(O)CO	OGBUMNBNEWYMNJ-UHFFFAOYSA-N	8.88073e+06	9.93928e+07	2.89148e+07	3.88169e+07	7.24506e+07	2.52357e+07	1.05332e+08	4.77297e+07	1.80725e+08	1.2132e+07	8.01463e+07	3.99131e+07	3.44735e+07	4.52408e+07	4.00354e+07	1.04632e+08
Com_1104_pos	Prostaglandin E1	列腺素 E1	P	C20H34O5	354.241	377.23	0.438239	[M+Na]+	6.843	0.916259684502838	1	C18	Lipids and lipid-like molecules	脂质和类脂分子	Fatty Acyls	脂肪酰类	Eicosanoids	类二十烷酸	"745-65-3"	HMDB0001442	Lipids and lipid-like molecules	Fatty Acyls	Eicosanoids	-	C04741	-	LMFA03010134	Fatty Acyls [FA]	Eicosanoids [FA03]	Prostaglandins [FA0301]	5280723	CCCCC[C@H](O)\C=C\[C@H]1[C@H](O)CC(=O)[C@@H]1CCCCCCC(O)=O	GMVPRGQOIOIIMI-DWKJAMRDSA-N	2.45293e+09	1.45264e+09	2.04522e+09	1.46658e+09	5.37274e+08	2.15257e+09	8.65089e+08	1.67103e+09	6.05839e+08	1.31384e+09	1.31822e+09	1.05892e+09	9.91044e+08	1.28023e+09	9.78287e+08	5.88315e+08
Com_1255_pos	1-Stearoyl-sn-glycero-3-phosphocholine	1-硬脂酰-sn-甘油-3-磷酰胆碱	P	C26H54NO7P	523.364	546.353	0.567216	[M+Na]+	10.736	0.999087943407473	1	C18	Lipids and lipid-like molecules	脂质和类脂分子	Glycerophospholipids	甘油磷脂	Glycerophosphocholines	甘油磷酸胆碱	"19420-57-6"	HMDB0010384	Lipids and lipid-like molecules	Glycerophospholipids	Glycerophosphocholines	-	-	-	LMGP01050026	Glycerophospholipids [GP]	Glycerophosphocholines [GP01]	Monoacylglycerophosphocholines [GP0105]	497299	CCCCCCCCCCCCCCCCCC(=O)OC[C@@H](O)COP([O-])(=O)OCC[N+](C)(C)C	IHNKQIMGVNPMTC-RUZDIDTESA-N	1.44616e+09	2.12569e+09	2.51228e+09	2.24223e+09	3.00863e+09	1.40466e+09	1.69268e+09	1.67106e+09	3.24023e+09	7.30209e+08	2.19549e+09	1.42528e+09	2.03487e+09	2.01959e+09	2.02346e+09	2.64388e+09
Com_716_pos	11beta-Hydroxyandrosterone	11-beta-羟基雄酮	P	C19H30O3	306.219	289.216	0.117831	[M+H-H2O]+	7.933	0.724598136251493	1	C18	Lipids and lipid-like molecules	脂质和类脂分子	Steroids and steroid derivatives	类固醇和类固醇衍生物	Androstane steroids	雄甾烷类固醇	"57-61-4"	HMDB0002984	Lipids and lipid-like molecules	Steroids and steroid derivatives	Androstane steroids	-	C14606	-	LMST02020086	Sterol Lipids [ST]	Steroids [ST02]	C19 steroids (androgens) and derivatives [ST0202]	10286365	[H][C@@]12CCC(=O)[C@@]1(C)C[C@H](O)[C@@]1([H])[C@@]2([H])CC[C@@]2([H])C[C@H](O)CC[C@]12C	PIXFHVWJOVNKQK-PTXZMSDUSA-N	4.35679e+07	5.19667e+07	4.43243e+07	5.98696e+07	3.77884e+07	3.17278e+07	6.93859e+07	7.06524e+07	7.39038e+07	5.3567e+07	6.26409e+06	2.89723e+07	1.41439e+07	7.00308e+07	4.06944e+06	3.60407e+07
Com_1022_pos	Adenosine-2'-monophosphate	腺苷 2′(3′)-单磷酸(2'-AMP)	P	C10H14N5O7P	347.063	348.071	0.923949	[M+H]+	3.181	0.996711168756612	1	C18	Organic oxygen compounds	有机氧化合物	Organooxygen compounds	有机氧化合物	Carbohydrates and carbohydrate conjugates	碳水化合物和碳水化合物结合物	"130-49-4"	HMDB0011617	Organic oxygen compounds	Organooxygen compounds	Carbohydrates and carbohydrate conjugates	-	C00946	-	-	-	-	-	53481006	NC1=NC=NC2=C1N=CN2C1O[C@H](CO)[C@@H](O)[C@H]1OP(O)(O)=O	QDFHPFSBQFLLSW-VTHZCTBJSA-N	2.04393e+08	2.14673e+08	8.04787e+07	1.27517e+08	6.10565e+07	4.10679e+08	1.84031e+07	9.52462e+07	1.35002e+08	1.41639e+08	7.77218e+08	1.71009e+08	1.61264e+08	9.74571e+08	4.12042e+08	5.84674e+08
Com_1264_pos	Biliverdin	胆绿素	P	C33H34N4O6	582.248	583.255	0.010752	[M+H]+	6.378	0.745423964581543	1	C18	Organoheterocyclic compounds	有机杂环化合物	Tetrapyrroles and derivatives	四吡咯及其衍生物	Bilirubins	胆红素	"856699-18-8"	HMDB0001008	Organoheterocyclic compounds	Tetrapyrroles and derivatives	Bilirubins	Biliverdin; Biliverdin IX alpha	C00500	map00860;map01100;map01110	-	-	-	-	5353439	CC1=C(C=C)\C(NC1=O)=C\C1=C(C)C(CCC(O)=O)=C(N1)\C=C1/N=C(/C=C2\NC(=O)C(C=C)=C2C)C(C)=C1CCC(O)=O	QBUVFDKTZJNUPP-BBROENKCSA-N	2.65271e+06	5.52431e+06	3.57975e+06	5.86272e+06	2.78655e+07	1.59717e+06	3.97358e+06	2.99307e+06	2.23617e+07	3.65454e+06	2.5004e+06	2.46525e+06	2.39753e+06	8.10019e+06	4.80949e+06	4.74862e+06
Com_973_pos	Oglufanide	奥谷法奈	P	C16H19N3O5	333.132	334.14	1.93488	[M+H]+	5.472	0.740652800566707	1	C18	Organic acids and derivatives	有机酸及其衍生物	Carboxylic acids and derivatives	羧酸及其衍生物	Amino acids, peptides, and analogues	氨基酸、肽和类似物	"38101-59-6"	HMDB0028830	Organic acids and derivatives	Carboxylic acids and derivatives	Amino acids, peptides, and analogues	-	-	-	-	-	-	-	100094	N[C@@H](CCC(O)=O)C(=O)N[C@@H](CC1=CNC2=CC=CC=C12)C(O)=O	LLEUXCDZPQOJMY-AAEUAGOBSA-N	5.0138e+07	2.4928e+07	2.6576e+07	3.57091e+07	3.58927e+07	3.78609e+07	2.06033e+07	4.23844e+07	2.57495e+07	3.0057e+07	1.14564e+07	8.77501e+06	5.794e+06	3.02756e+07	5.70915e+06	8.65249e+06
Com_299_pos	3-(3-Methoxyphenyl)propionic acid	3-(3-甲氧基苯基)丙酸	P	C10H12O3	180.079	203.068	0.496572	[M+Na]+	6.075	0.534576505888685	1	C18	Phenylpropanoids and polyketides	苯丙素类和聚酮类	Phenylpropanoic acids	苯丙酸类	-	-	"10516-71-9"	HMDB0011751	Phenylpropanoids and polyketides	Phenylpropanoic acids	-	-	-	-	-	-	-	-	66336	COC1=CC=CC(CCC(O)=O)=C1	BJJQJLOZWBZEGA-UHFFFAOYSA-N	393427	381994	699180	1.02142e+06	87551.2	639453	380205	333620	1.67976e+06	305624	59292.6	766952	273516	61177.4	152632	988345
Com_316_pos	Acetylcarnitine	乙酰基肉碱	P	C9H17NO4	203.116	204.123	0.817411	[M+H]+	1.526	0.978903476669302	1	C18	Lipids and lipid-like molecules	脂质和类脂分子	Fatty Acyls	脂肪酰类	Fatty acid esters	脂肪酸酯	"14992-62-2"	HMDB0240773	Lipids and lipid-like molecules	Fatty Acyls	Fatty acid esters	O-Acetylcarnitine; O-Acetyl-L-carnitine	C02571	map04931	LMFA07070060	Fatty Acyls [FA]	Fatty esters [FA07]	Fatty acyl carnitines [FA0707]	1	CC(=O)OC(CC([O-])=O)C[N+](C)(C)C	RDHQFKQIGNGIED-UHFFFAOYSA-N	9.97958e+08	4.61296e+08	4.00879e+08	2.20302e+09	6.15745e+08	1.47189e+09	1.75115e+08	9.15527e+08	6.81376e+08	5.38597e+08	8.02142e+08	3.06638e+06	6.24667e+08	2.05779e+09	8.7053e+08	1.06303e+09
Com_23_pos	2-Amino-1-phenylethanol	2-氨基-1-苯基乙醇	P	C8H11NO	137.084	120.081	0.527063	[M+H-H2O]+	5.073	0.625760836814286	1	C18	Organic nitrogen compounds	有机氮化合物	Organonitrogen compounds	有机氮化合物	Amines	胺类	"7568-93-6"	HMDB0001065	Organic nitrogen compounds	Organonitrogen compounds	Amines	-	C02735	-	-	-	-	-	1000	NCC(O)C1=CC=CC=C1	ULSIYEODSMZIPX-UHFFFAOYSA-N	2.33403e+10	1.71139e+10	1.37329e+10	1.28335e+10	1.4127e+10	1.81582e+10	1.44658e+10	1.7411e+10	1.28765e+10	2.09074e+10	1.10747e+10	8.21686e+09	1.07693e+10	1.1565e+10	1.19981e+10	1.18161e+10
Com_32_pos	3-Methylhistamine	3-甲基组胺	P	C6H11N3	125.095	126.103	1.26985	[M+H]+	1.333	0.590796114531864	1	C18	Organic nitrogen compounds	有机氮化合物	Organonitrogen compounds	有机氮化合物	Amines	胺类	"36475-47-5"	HMDB0001861	Organic nitrogen compounds	Organonitrogen compounds	Amines	-	-	-	-	-	-	-	69520	CN1C=NC=C1CCN	CPAGZVLINCPJEH-UHFFFAOYSA-N	3.09e+06	3.36776e+06	1.50077e+06	634940	974843	3.98458e+06	78512.3	2.94991e+06	1.82009e+06	1.33398e+06	3.34976e+06	1.62186e+06	520270	3.11687e+06	364604	4.49547e+06
Com_685_pos	Retinoic acid	维生素A酸	P	C20H28O2	300.209	283.206	0.280273	[M+H-H2O]+	7.943	0.615560623417661	1	C18	Lipids and lipid-like molecules	脂质和类脂分子	Prenol lipids	异戊烯醇脂	Retinoids	类视黄醇	"302-79-4"	HMDB0001852	Lipids and lipid-like molecules	Prenol lipids	Retinoids	Retinoate; Retinoic acid; Vitamin A acid; all-trans-Retinoate; Acide retinoique (French) (DSL); Tretinoine (French) (EINECS); 3,7-Dimethyl-9-(2,6,6-trimethyl-1-cyclohexene-1-yl)-2,4,6,8-nonatetraenoic acid (ECL); (all-E)-3,7-Dimethyl-9-(2,6,6-trimethyl-1-cyclohexen-1-yl)-2,4,6,8-nonatetraenoic acid; beta-Retinoic acid; AGN 100335; all-(E)-Retinoic acid; all-trans-beta-Retinoic acid; all-trans-Ret…	C00777	map04659;map05200;map05223;map01100;map05226;map05222;map04672;map00830	LMPR01090019	Prenol Lipids [PR]	Isoprenoids [PR01]	Retinoids [PR0109]	444795	C\C(\C=C\C1=C(C)CCCC1(C)C)=C/C=C/C(/C)=C/C(O)=O	SHGAZHPCJJPHSC-YCNIQYBTSA-N	2.44548e+07	2.00147e+07	4.74938e+07	3.05687e+07	2.99701e+07	1.939e+07	2.93627e+07	2.65247e+07	2.45416e+07	3.29997e+07	2.03436e+07	2.42386e+07	2.22272e+07	3.11526e+07	2.54132e+07	1.67427e+07
Com_497_pos	Undecanedioic acid	十一烷二酸	P	C11H20O4	216.136	239.125	0.087392	[M+Na]+	5.784	0.674470352052371	1	C18	Lipids and lipid-like molecules	脂质和类脂分子	Fatty Acyls	脂肪酰类	Fatty acids and conjugates	脂肪酸和结合物	"1852-04-6"	HMDB0000888	Lipids and lipid-like molecules	Fatty Acyls	Fatty acids and conjugates	-	-	-	LMFA01170007	Fatty Acyls [FA]	Fatty Acids and Conjugates [FA01]	Dicarboxylic acids [FA0117]	15816	OC(=O)CCCCCCCCCC(O)=O	LWBHHRRTOZQPDM-UHFFFAOYSA-N	4.65806e+07	4.51257e+07	2.68634e+07	1.42736e+08	6.30731e+07	3.74954e+07	9.68499e+07	1.71457e+08	8.47986e+07	5.64232e+07	3.81489e+08	2.99466e+08	1.44171e+09	5.51792e+08	1.25712e+09	4.22222e+08
Com_1073_pos	N-Arachidonylglycine	N-花生四烯酸甘氨酸	P	C22H35NO3	361.262	362.268	1.99223	[M+H]+	9.33	0.84831259560389	1	C18	Organic acids and derivatives	有机酸及其衍生物	Carboxylic acids and derivatives	羧酸及其衍生物	Amino acids, peptides, and analogues	氨基酸、肽和类似物	"179113-91-8"	HMDB0005096	Organic acids and derivatives	Carboxylic acids and derivatives	Amino acids, peptides, and analogues	-	-	-	LMFA08020003	Fatty Acyls [FA]	Fatty amides [FA08]	N-acyl amino acids [FA0805]	5283389	CCCCC\C=C/C\C=C/C\C=C/C\C=C/CCCC(=O)NCC(O)=O	YLEARPUNMCCKMP-DOFZRALJSA-N	3.95625e+06	1.59411e+06	2.66415e+06	4.51444e+06	765934	2.89501e+06	1.81869e+06	4.45218e+06	4.13698e+06	1.0756e+06	2.15425e+06	5.20644e+06	6.2019e+06	1.14186e+07	5.2743e+06	5.06189e+06
Com_1144_pos	Palmitoylcarnitine	棕榈酰肉碱	P	C23H46NO4+	400.343	400.342	0.272703	[M+H]+	8.718	0.984639946784692	1	C18	Lipids and lipid-like molecules	脂质和类脂分子	Fatty Acyls	脂肪酰类	Fatty acid esters	脂肪酸酯	"6865-14-1"	HMDB0240783	Lipids and lipid-like molecules	Fatty Acyls	Fatty acid esters	-	-	-	LMFA07070004	Fatty Acyls [FA]	Fatty esters [FA07]	Fatty acyl carnitines [FA0707]	462	CCCCCCCCCCCCCCCC(=O)OC(CC(=O)O)C[N+](C)(C)C	XOMRRQXKHMYMOC-UHFFFAOYSA-O	6.45036e+08	1.09499e+09	6.6167e+08	3.83441e+09	1.55425e+09	8.50179e+08	4.7426e+08	1.69168e+09	1.37255e+09	6.87157e+08	2.10051e+09	1.19141e+09	2.00035e+09	1.96175e+09	2.28902e+09	1.12725e+09
Com_569_pos	sn-Glycero-3-phosphocholine	甘油磷酰胆碱	P	C8H20NO6P	257.103	258.11	0.821003	[M+H]+	1.421	0.963737073272495	1	C18	Lipids and lipid-like molecules	脂质和类脂分子	Glycerophospholipids	甘油磷脂	Glycerophosphocholines	甘油磷酸胆碱	"28319-77-9"	HMDB0000086	Lipids and lipid-like molecules	Glycerophospholipids	Glycerophosphocholines	sn-Glycero-3-phosphocholine; Glycerophosphocholine	C00670	map00564;map00565;map05231	-	-	-	-	657272	C[N+](C)(C)CCOP([O-])(=O)OC[C@H](O)CO	SUHOQUVVVLNYQR-MRVPVSSYSA-N	1.32708e+09	6.09059e+08	5.46342e+08	1.5878e+08	2.40692e+08	2.29065e+09	3.17005e+08	5.50362e+08	1.78408e+08	1.19428e+09	6.99442e+08	2.68301e+08	2.03533e+08	2.81305e+08	3.15201e+08	2.39666e+08
Com_698_pos	9-cis-Retinal	9-顺式视黄醛	P	C20H28O	284.214	285.221	0.55531	[M+H]+	10.005	0.926223542599687	1	C18	Lipids and lipid-like molecules	脂质和类脂分子	Prenol lipids	异戊烯醇脂	Retinoids	类视黄醇	"514-85-2"	HMDB0006218	Lipids and lipid-like molecules	Prenol lipids	Retinoids	9-cis-Retinal	C16681	map00830	LMPR01090017	Prenol Lipids [PR]	Isoprenoids [PR01]	Retinoids [PR0109]	6436082	C/C(/C=C/C=C(/C)\C=C\C1=C(C)CCCC1(C)C)=C\C=O	NCYCYZXNIZJOKI-MKOSUFFBSA-N	9.20179e+06	1.16708e+07	6.58428e+06	3.05163e+07	1.36624e+07	4.58886e+06	2.8809e+07	2.50968e+07	4.34043e+07	1.15977e+07	6.35386e+07	5.45743e+07	5.06244e+07	9.53984e+07	6.50884e+07	8.63774e+07
Com_599_pos	L-Valyl-L-phenylalanine	L-缬氨酰-L-苯丙氨酸	P	C14H20N2O3	264.147	265.155	0.873428	[M+H]+	5.425	0.687877039834256	1	C18	Organic acids and derivatives	有机酸及其衍生物	Carboxylic acids and derivatives	羧酸及其衍生物	Amino acids, peptides, and analogues	氨基酸、肽和类似物	"3918-92-1"	HMDB0029134	Organic acids and derivatives	Carboxylic acids and derivatives	Amino acids, peptides, and analogues	-	-	-	-	-	-	-	6993119	CC(C)[C@H](N)C(=O)N[C@@H](CC1=CC=CC=C1)C(O)=O	GJNDXQBALKCYSZ-RYUDHWBXSA-N	1.2059e+07	9.10329e+06	6.59624e+06	6.72905e+06	5.84727e+06	1.18104e+07	5.29329e+06	6.5339e+06	4.5295e+06	9.25652e+06	5.22024e+06	4.00557e+06	5.70752e+06	6.41104e+06	7.90643e+06	5.7131e+06
Com_1212_pos	LysoPC(14:0/0:0)	1-肉豆蔻-sn-甘油-3-磷酸胆碱	P	C22H46NO7P	467.301	468.309	0.823165	[M+H]+	8.857	0.993695993408793	1	C18	Lipids and lipid-like molecules	脂质和类脂分子	Glycerophospholipids	甘油磷脂	Glycerophosphocholines	甘油磷酸胆碱	"20559-16-4"	HMDB0010379	Lipids and lipid-like molecules	Glycerophospholipids	Glycerophosphocholines	-	-	-	LMGP01050012	Glycerophospholipids [GP]	Glycerophosphocholines [GP01]	Monoacylglycerophosphocholines [GP0105]	460604	CCCCCCCCCCCCCC(=O)OC[C@@H](O)COP([O-])(=O)OCC[N+](C)(C)C	VXUOFDJKYGDUJI-OAQYLSRUSA-N	3.04711e+08	2.43315e+08	2.72019e+08	9.28785e+08	3.78455e+08	3.06864e+08	1.95325e+08	5.30053e+08	3.79637e+08	3.59788e+08	3.73181e+08	2.40374e+08	3.98961e+08	7.08955e+08	4.59517e+08	4.76352e+08
Com_64_pos	TRIA-662	3-氨基甲酰-1-甲基吡啶	P	C7H8N2O	136.064	137.071	0.781436	[M+H]+	1.453	0.850404199498054	1	C18	Organoheterocyclic compounds	有机杂环化合物	Pyridines and derivatives	吡啶及其衍生物	Pyridinecarboxylic acids and derivatives	吡啶羧酸及其衍生物	"1005-24-9"	HMDB0000699	Organoheterocyclic compounds	Pyridines and derivatives	Pyridinecarboxylic acids and derivatives	-	-	-	-	-	-	-	457	C[N+]1=CC=CC(=C1)C(N)=O	LDHMAVIPBRSVRG-UHFFFAOYSA-O	1.07602e+08	7.42121e+07	6.01219e+07	5.39156e+07	1.12871e+08	2.99245e+07	6.4157e+07	5.60483e+07	1.06621e+08	7.63328e+07	1.06467e+07	2.03169e+07	9.89736e+06	1.13712e+07	1.7897e+07	9.17727e+06
Com_1098_pos	Riboflavin	核黄素	P	C17H20N4O6	376.138	377.146	1.67078	[M+H]+	5.441	0.976993385048298	1	C18	Organoheterocyclic compounds	有机杂环化合物	Pteridines and derivatives	蝶啶及其衍生物	Alloxazines and isoalloxazines	咯嗪类和异咯嗪类	"83-88-5"	HMDB0000244	Organoheterocyclic compounds	Pteridines and derivatives	Alloxazines and isoalloxazines	Riboflavin; Lactoflavin; 7,8-Dimethyl-10-ribitylisoalloxazine; Vitamin B2	C00255	map00740;map01100;map01110;map04977	-	-	-	-	493570	CC1=C(C)C=C2N(C[C@H](O)[C@H](O)[C@H](O)CO)C3=NC(=O)NC(=O)C3=NC2=C1	AUNGANRZJHBGPY-SCRDCRAPSA-N	1.07291e+08	3.35823e+07	5.25607e+07	3.8751e+07	3.80058e+07	1.65879e+08	1.73367e+07	4.81339e+07	5.2152e+07	4.79882e+07	6.92597e+07	2.24599e+07	3.93813e+07	5.9248e+07	4.24722e+07	4.40526e+07
Com_25_pos	m-Tolualdehyde	间甲基苯甲醛	P	C8H8O	120.058	121.065	0.162814	[M+H]+	6.181	0.608229767534381	1	C18	Benzenoids	苯类化合物	Benzene and substituted derivatives	苯及其取代衍生物	Benzoyl derivatives	苯甲酰衍生物	"620-23-5"	HMDB0029637	Benzenoids	Benzene and substituted derivatives	Benzoyl derivatives	3-Methylbenzaldehyde; m-Tolualdehyde	C07209	map00622;map01120;map01100;map01220	-	-	-	-	12105	CC1=CC(C=O)=CC=C1	OVWYEQOVUDKZNU-UHFFFAOYSA-N	1.77789e+07	9.22908e+06	1.19874e+07	1.53216e+07	1.61092e+07	1.59437e+07	1.27182e+07	2.02368e+07	1.09071e+07	1.41417e+07	2.14339e+07	2.46994e+07	4.1462e+07	3.01474e+07	3.7467e+07	2.70937e+07
Com_10_pos	4-Hydroxybenzyl alcohol	对羟基苯甲醇	P	C7H8O2	124.052	107.049	1.01553	[M+H-H2O]+	5.072	0.844779579451309	1	C18	Benzenoids	苯类化合物	Benzene and substituted derivatives	苯及其取代衍生物	Benzyl alcohols	苯甲醇	"623-05-2"	HMDB0011724	Benzenoids	Benzene and substituted derivatives	Benzyl alcohols	-	C17467	-	-	-	-	-	125	OCC1=CC=C(O)C=C1	BVJSUAQZOZWCKN-UHFFFAOYSA-N	1.34783e+08	1.04431e+08	8.71418e+07	7.80129e+07	9.32979e+07	1.11506e+08	9.428e+07	1.09756e+08	8.34255e+07	1.24039e+08	7.15427e+07	6.60928e+07	7.53501e+07	7.26145e+07	7.38354e+07	7.44987e+07
Com_31_pos	5-Methylcytosine	5-甲基胞嘧啶	P	C5H7N3O	125.059	126.066	0.524842	[M+H]+	1.512	0.755104845596693	1	C18	Organoheterocyclic compounds	有机杂环化合物	Diazines	二嗪类	Pyrimidines and pyrimidine derivatives	嘧啶和嘧啶衍生物	"554-01-8"	HMDB0002894	Organoheterocyclic compounds	Diazines	Pyrimidines and pyrimidine derivatives	5-Methylcytosine	C02376	map00240	-	-	-	-	65040	CC1=C(N)NC(=O)N=C1	LRSASMSXMSNRBT-UHFFFAOYSA-N	5.77127e+06	9.01522e+06	6.9284e+06	3.57577e+06	8.68777e+06	6.5412e+06	6.09893e+06	5.92357e+06	1.18364e+07	6.17178e+06	2.0961e+07	5.48516e+06	6.49831e+06	8.21376e+06	2.50207e+06	7.5457e+06
Com_1052_pos	21-Hydroxypregnenolone	21-羟基孕烯醇酮	P	C21H32O3	332.235	355.224	0.267001	[M+Na]+	8.54	0.827608221949443	1	C18	Lipids and lipid-like molecules	脂质和类脂分子	Steroids and steroid derivatives	类固醇和类固醇衍生物	Hydroxysteroids	羟基类固醇	"1164-98-3"	HMDB0004026	Lipids and lipid-like molecules	Steroids and steroid derivatives	Hydroxysteroids	21-Hydroxypregnenolone	C05485	map00140	LMST02030167	Sterol Lipids [ST]	Steroids [ST02]	C21 steroids (gluco/mineralocorticoids, progestogins) and derivatives [ST0203]	247020	[H][C@@]12CC[C@H](C(=O)CO)[C@@]1(C)CC[C@@]1([H])[C@@]2([H])CC=C2C[C@@H](O)CC[C@]12C	MOIQRAOBRXUWGN-WPWXJNKXSA-N	1.04645e+08	1.07796e+08	2.10362e+08	1.11135e+08	1.12e+08	1.56191e+08	7.81674e+07	6.57957e+07	9.69216e+07	1.21914e+08	1.02458e+08	1.07049e+08	2.33939e+07	1.99786e+08	5.97792e+07	1.13531e+08
Com_1183_pos	Eplerenone	依普利酮	P	C24H30O6	414.204	437.193	0.0296947	[M+Na]+	6.859	0.892233106999896	1	C18	Lipids and lipid-like molecules	脂质和类脂分子	Steroids and steroid derivatives	类固醇和类固醇衍生物	Steroid lactones	类固醇内酯	"107724-20-9"	HMDB0014838	Lipids and lipid-like molecules	Steroids and steroid derivatives	Steroid lactones	-	C12512	-	-	-	-	-	443872	[H][C@@]12CC[C@@]3(CCC(=O)O3)[C@@]1(C)C[C@H]1O[C@@]11[C@@]2([H])[C@@H](CC2=CC(=O)CC[C@]12C)C(=O)OC	JUKPWJGBANNWMW-VWBFHTRKSA-N	1.13022e+09	1.33586e+09	2.09196e+09	1.22007e+09	1.75055e+09	1.10693e+09	2.54774e+09	9.55635e+08	2.25991e+09	1.93202e+09	1.15832e+09	1.06253e+09	8.94766e+08	1.67885e+09	7.3155e+08	1.99873e+09
Com_1251_pos	C16-PAF	1-O-十六烷基-2-乙酰基-sn-甘油-3-磷酸胆碱	P	C26H54NO7P	523.364	524.372	0.983462	[M+H]+	10.467	0.997579401379318	1	C18	Lipids and lipid-like molecules	脂质和类脂分子	Glycerophospholipids	甘油磷脂	Glycerophosphocholines	甘油磷酸胆碱	"74389-68-7"	HMDB0062195	Lipids and lipid-like molecules	Glycerophospholipids	Glycerophosphocholines	-	-	-	LMGP01020046	Glycerophospholipids [GP]	Glycerophosphocholines [GP01]	1-alkyl,2-acylglycerophosphocholines [GP0102]	108156	CCCCCCCCCCCCCCCCOC[C@H](COP([O-])(=O)OCC[N+](C)(C)C)OC(C)=O	HVAUUPRFYPCOCA-AREMUKBSSA-N	1.63419e+08	3.0892e+08	5.0313e+08	5.25133e+08	6.96607e+08	4.00037e+08	2.96454e+08	4.03638e+08	8.87389e+08	2.04918e+08	4.78294e+08	2.70992e+08	4.81381e+08	4.83248e+08	5.10832e+08	4.4704e+08
Com_1161_pos	Smilagenin	菝葜	P	C27H44O3	416.329	417.336	0.317403	[M+H]+	9.347	0.528368171270768	1	C18	Lipids and lipid-like molecules	脂质和类脂分子	Prenol lipids	异戊烯醇脂	Triterpenoids	三萜类	"126-18-1"	HMDB0030048	Lipids and lipid-like molecules	Prenol lipids	Triterpenoids	-	C08913	-	LMST01080005	Sterol Lipids [ST]	Sterols [ST01]	Spirostanols and derivatives [ST0108]	91439	[H][C@]12C[C@@]3([H])[C@]4([H])CC[C@]5([H])C[C@@H](O)CC[C@]5(C)[C@@]4([H])CC[C@]3(C)[C@@]1([H])[C@H](C)[C@@]1(CC[C@@H](C)CO1)O2	GMBQZIIUCVWOCD-UQHLGXRBSA-N	1.48278e+07	1.13324e+07	1.81476e+07	5.28881e+06	5.20821e+07	1.25268e+06	7.36655e+06	4.81788e+06	4.64755e+07	7.32853e+06	1.79207e+06	882983	2.96799e+06	3.50174e+06	2.74895e+06	1.91518e+06
Com_1096_pos	Prostaglandin D2	前列腺素 D2	P	C20H32O5	352.225	375.214	0.624736	[M+Na]+	6.482	0.934747554301882	1	C18	Lipids and lipid-like molecules	脂质和类脂分子	Fatty Acyls	脂肪酰类	Eicosanoids	类二十烷酸	"41598-07-6"	HMDB0001403	Lipids and lipid-like molecules	Fatty Acyls	Eicosanoids	Prostaglandin D2; (5Z,13E)-(15S)-9alpha,15-Dihydroxy-11-oxoprosta-5,13-dienoate; (5Z,13E,15S)-9alpha,15-Dihydroxy-11-oxoprosta-5,13-dienoate; PGD2	C00696	map00590;map01100;map04080;map04664;map04726;map05143;map05310	LMFA03010004	Fatty Acyls [FA]	Eicosanoids [FA03]	Prostaglandins [FA0301]	448457	[H][C@](O)(CCCCC)\C=C\[C@@]1([H])C(=O)C[C@]([H])(O)[C@]1([H])C\C=C/CCCC(O)=O	BHMBVRSPMRCCGG-OUTUXVNYSA-N	1.32561e+09	7.98882e+08	6.9428e+08	1.38682e+09	3.17066e+08	9.91734e+08	5.59433e+08	1.33248e+09	4.05182e+08	1.05159e+09	5.75958e+08	8.10981e+08	6.09062e+08	7.80586e+08	8.89698e+08	5.81721e+08
Com_1044_pos	Eicosapentaenoic acid ethyl ester	全顺-5,8,11,14,17-二十碳五烯酸乙酯	P	C22H34O2	330.256	353.245	0.0824476	[M+Na]+	10.391	0.997179379403192	1	C18	Lipids and lipid-like molecules	脂质和类脂分子	Fatty Acyls	脂肪酰类	Fatty acid esters	脂肪酸酯	"86227-47-6"	HMDB0039530	Lipids and lipid-like molecules	Fatty Acyls	Fatty acid esters	-	C16184	-	LMFA07010877	Fatty Acyls [FA]	Fatty esters [FA07]	Short fatty esters [FA0710]	9831415	CCOC(=O)CCC\C=C/C\C=C/C\C=C/C\C=C/C\C=C/CC	SSQPWTVBQMWLSZ-AAQCHOMXSA-N	1.70413e+09	1.88307e+09	2.43405e+09	1.78996e+09	2.07191e+09	1.39193e+09	2.53343e+09	1.76927e+09	2.69351e+09	2.66577e+09	2.61131e+09	2.2216e+09	2.60787e+09	3.34743e+09	2.607e+09	2.84724e+09
Com_1230_pos	1-Palmitoyl-sn-glycero-3-phosphocholine	1-棕榈酰基-sn-甘油-3-磷酸胆碱	P	C24H50NO7P	495.332	496.34	0.899957	[M+H]+	10.63	0.990496102845776	1	C18	Lipids and lipid-like molecules	脂质和类脂分子	Glycerophospholipids	甘油磷脂	Glycerophosphocholines	甘油磷酸胆碱	"17364-16-8"	HMDB0010382	Lipids and lipid-like molecules	Glycerophospholipids	Glycerophosphocholines	-	-	-	LMGP01050018	Glycerophospholipids [GP]	Glycerophosphocholines [GP01]	Monoacylglycerophosphocholines [GP0105]	460602	CCCCCCCCCCCCCCCC(=O)OC[C@@H](O)COP([O-])(=O)OCC[N+](C)(C)C	ASWBNKHCZGQVJV-HSZRJFAPSA-N	4.53928e+07	6.24851e+07	6.69284e+07	1.14099e+08	8.67928e+07	3.10393e+07	5.65996e+07	4.75677e+07	9.05101e+07	1.73494e+07	7.04514e+07	8.23124e+07	8.19548e+07	1.15074e+08	8.91446e+07	1.24716e+08
Com_1267_pos	Maltotetraose	麦芽四糖	P	C24H42O21	666.222	689.212	0.84247	[M+Na]+	1.498	0.69263751655282	1	C18	Organic oxygen compounds	有机氧化合物	Organooxygen compounds	有机氧化合物	Carbohydrates and carbohydrate conjugates	碳水化合物和碳水化合物结合物	"34612-38-9"	HMDB0001296	Organic oxygen compounds	Organooxygen compounds	Carbohydrates and carbohydrate conjugates	-	C02052	-	-	-	-	-	439639	OC[C@H]1O[C@H](O[C@H]2[C@H](O)[C@@H](O)[C@@H](O[C@H]3[C@H](O)[C@@H](O)[C@@H](O[C@H]4[C@H](O)[C@@H](O)C(O)O[C@@H]4CO)O[C@@H]3CO)O[C@@H]2CO)[C@H](O)[C@@H](O)[C@@H]1O	LUEWUZLMQUOBSB-AYQJAVFRSA-N	4.16034e+06	3.34606e+06	5.34848e+06	5.86124e+06	3.5013e+06	4.14005e+06	2.24467e+06	1.17058e+07	2.89149e+06	4.42121e+06	9.69997e+06	7.53253e+06	8.39676e+06	3.60501e+06	9.85262e+06	1.35293e+07
Com_276_pos	2-Amino-5-ureidopentanoic acid	DL-瓜氨酸	P	C6H13N3O3	175.096	198.085	1.37753	[M+Na]+	1.422	0.80351733496901	1	C18	Organic acids and derivatives	有机酸及其衍生物	Carboxylic acids and derivatives	羧酸及其衍生物	Amino acids, peptides, and analogues	氨基酸、肽和类似物	"627-77-0"	HMDB0250742	Organic acids and derivatives	Carboxylic acids and derivatives	Amino acids, peptides, and analogues	-	-	-	-	-	-	-	833	NC(CCCNC(N)=O)C(O)=O	RHGKLRLOHDJJDR-UHFFFAOYSA-N	3.37269e+07	2.46522e+07	2.97455e+07	6.23278e+07	3.86355e+07	4.01611e+07	3.02279e+07	7.17856e+07	4.41204e+07	3.53711e+07	4.48896e+07	2.07136e+07	3.36746e+07	9.64859e+06	3.7126e+07	3.43301e+07
Com_325_pos	Phosphorylcholine	磷酸胆碱	P	C5H14NO4P	183.066	206.056	1.59814	[M+Na]+	1.363	0.930080389320129	1	C18	Organic nitrogen compounds	有机氮化合物	Organonitrogen compounds	有机氮化合物	Quaternary ammonium salts	季铵盐	"3616-04-4"	HMDB0001565	Organic nitrogen compounds	Organonitrogen compounds	Quaternary ammonium salts	-	-	-	-	-	-	-	1014	C[N+](C)(C)CCOP(O)(O)=O	YHHSONZFOIEMCP-UHFFFAOYSA-O	2.46683e+08	1.87966e+08	1.59038e+08	2.09526e+08	1.78423e+08	2.99562e+08	1.46109e+08	1.80277e+08	1.90098e+08	2.1968e+08	1.40642e+08	1.31168e+08	9.50394e+07	1.64888e+08	1.51424e+08	2.1075e+08
Com_12_pos	Histamine	组胺	P	C5H9N3	111.08	112.087	1.42494	[M+H]+	1.393	0.680505827940157	1	C18	Organic nitrogen compounds	有机氮化合物	Organonitrogen compounds	有机氮化合物	Amines	胺类	"51-74-1"	HMDB0000870	Organic nitrogen compounds	Organonitrogen compounds	Amines	Histamine; 1H-Imidazole-4-ethanamine; 2-(4-Imidazolyl)ethylamine	C00388	map00340;map01065;map01100;map01110;map04080;map04664;map04721;map04750;map04971;map04974;map05310;map07227	-	-	-	-	774	C1=C(NC=N1)CCN	NTYJJOPFIAHURM-UHFFFAOYSA-N	1.14593e+07	4.16298e+06	5.01652e+06	4.81554e+06	2.83981e+06	1.61033e+07	1.24837e+06	7.38228e+06	2.39283e+06	6.62707e+06	1.06457e+07	3.73675e+06	3.39164e+06	9.04645e+06	4.3663e+06	8.35119e+06
Com_1067_pos	Monoolein	甘油单油酸酯	P	C21H40O4	356.293	357.3	0.105781	[M+H]+	10.33	0.953802922194767	1	C18	Lipids and lipid-like molecules	脂质和类脂分子	Glycerolipids	甘油脂	Monoradylglycerols	单酰基甘油	"111-03-5"	HMDB0254854	Lipids and lipid-like molecules	Glycerolipids	Monoradylglycerols	-	-	-	LMGL01010005	Glycerolipids [GL]	Monoradylglycerols [GL01]	Monoacylglycerols [GL0101]	33022	CCCCCCCCC=CCCCCCCCC(=O)OCC(O)CO	RZRNAYUHWVFMIP-UHFFFAOYSA-N	2.07623e+07	2.89137e+07	1.46295e+07	9.6332e+07	8.19502e+06	5.89427e+07	1.36815e+07	3.31597e+07	1.05032e+07	1.4281e+07	1.22674e+08	6.51014e+07	9.23925e+07	1.06737e+08	1.39798e+08	7.44288e+07
Com_510_pos	Lumichrome	7,8-二甲基咯嗪	P	C12H10N4O2	242.08	243.088	0.148165	[M+H]+	5.907	0.895806258686686	1	C18	Organoheterocyclic compounds	有机杂环化合物	Pteridines and derivatives	蝶啶及其衍生物	Alloxazines and isoalloxazines	咯嗪类和异咯嗪类	"1086-80-2"	HMDB0254199	Organoheterocyclic compounds	Pteridines and derivatives	Alloxazines and isoalloxazines	Lumichrome; 7,8-Dimethylalloxazine	C01727	map00740	-	-	-	-	506	CC1=CC2=NC3=C(N=C2C=C1C)C(=O)NC(=O)N3	ZJTJUVIJVLLGSP-UHFFFAOYSA-N	7.39473e+07	4.89122e+07	5.32909e+07	3.62028e+07	4.2358e+07	1.27282e+08	3.57328e+07	5.27559e+07	7.58192e+07	5.59628e+07	6.10121e+07	3.93399e+07	4.10639e+07	9.07032e+07	4.75294e+07	7.90801e+07
Com_21_pos	1-Phenyl-1-propanol	1-苯基-1-丙醇	P	C9H12O	136.089	119.086	0.0497607	[M+H-H2O]+	6.859	0.759199267368722	1	C18	Benzenoids	苯类化合物	Benzene and substituted derivatives	苯及其取代衍生物	Phenylpropanes	苯丙烷类	"93-54-9"	HMDB0031627	Benzenoids	Benzene and substituted derivatives	Phenylpropanes	-	D01470	-	-	-	-	-	7147	CCC(O)C1=CC=CC=C1	DYUQAZSOFZSPHD-UHFFFAOYSA-N	6.67985e+07	7.13531e+07	9.27557e+07	5.14019e+07	6.52558e+07	5.57077e+07	1.06987e+08	3.89486e+07	1.03932e+08	8.89323e+07	4.80757e+07	5.50206e+07	5.71432e+07	7.75469e+07	4.86281e+07	7.4008e+07
Com_885_pos	Flavokawain C	卡瓦胡椒素C	P	C17H16O5	300.1	323.089	0.944767	[M+Na]+	5.676	0.618790116586193	1	C18	Phenylpropanoids and polyketides	苯丙素类和聚酮类	Linear 1,3-diarylpropanoids	直链 1,3-二芳基丙烷	Chalcones and dihydrochalcones	查尔酮和二氢查尔酮	"37308-75-1"	HMDB0030875	Phenylpropanoids and polyketides	Linear 1,3-diarylpropanoids	Chalcones and dihydrochalcones	-	-	-	LMPK12120320	Polyketides [PK]	Flavonoids [PK12]	Chalcones and dihydrochalcones [PK1212]	6293081	COC1=CC(O)=C(C(=O)\C=C\C2=CC=C(O)C=C2)C(OC)=C1	UXUFMIJZNYXWDX-VMPITWQZSA-N	732379	672538	900314	425471	958300	698264	661590	777186	822241	528196	357831	1.3638e+06	473418	756942	444778	752902
Com_754_pos	Cafestol	咖啡油醇	P	C20H28O3	316.204	299.2	0.391337	[M+H-H2O]+	6.483	0.781541854537785	1	C18	Organoheterocyclic compounds	有机杂环化合物	Naphthofurans	萘并呋喃类	-	-	"469-83-0"	HMDB0035710	Organoheterocyclic compounds	Naphthofurans	-	-	C09066	-	-	-	-	-	2516	CC12CCC3=C(C=CO3)C1CCC13CC(CCC21)C(O)(CO)C3	DNJVYWXIDISQRD-UHFFFAOYSA-N	2.06045e+08	1.37204e+08	1.01258e+08	3.473e+08	5.2331e+07	1.56377e+08	1.01717e+08	2.14926e+08	4.90614e+07	1.48198e+08	1.11525e+08	9.05813e+07	8.81048e+07	1.14902e+08	1.58028e+08	9.30528e+07
Com_978_pos	Guggulsterone	固甾酮	P	C21H28O2	312.209	335.199	1.76475	[M+Na]+	8.118	0.588017226646304	1	C18	Lipids and lipid-like molecules	脂质和类脂分子	Steroids and steroid derivatives	类固醇和类固醇衍生物	Androstane steroids	雄甾烷类固醇	"95975-55-6"	HMDB0002726	Lipids and lipid-like molecules	Steroids and steroid derivatives	Androstane steroids	-	-	-	-	-	-	-	643658	[H][C@@]12CC(=O)\C(=C(/C)OC)[C@@]1(C)CC[C@]1([H])[C@]2([H])CCC2=CC(=O)CC[C@]12C	WOVLRQSWILBDQL-IABMEBKLSA-N	1.47442e+07	1.43068e+07	9.56082e+06	1.04401e+07	4.06961e+06	1.6352e+07	8.46004e+06	1.42195e+07	1.14244e+07	9.36669e+06	1.36879e+07	4.81854e+06	7.53315e+06	1.39206e+07	1.04855e+07	1.1037e+07
Com_653_pos	H-gamma-Glu-Gln-OH	gamma-谷氨酰-谷氨酰胺	P	C10H17N3O6	275.112	276.119	0.52858	[M+H]+	1.504	0.853322092496168	1	C18	Organic acids and derivatives	有机酸及其衍生物	Carboxylic acids and derivatives	羧酸及其衍生物	Amino acids, peptides, and analogues	氨基酸、肽和类似物	"10148-81-9"	HMDB0011738	Organic acids and derivatives	Carboxylic acids and derivatives	Amino acids, peptides, and analogues	-	C05283	-	-	-	-	-	150914	N[C@@H](CCC(=O)N[C@@H](CCC(N)=O)C(O)=O)C(O)=O	JBFYFLXEJFQWMU-WDSKDSINSA-N	2.18665e+07	2.47238e+07	1.81449e+07	3.1775e+07	1.94175e+07	1.39622e+07	2.33544e+07	3.67119e+07	1.51809e+07	2.65961e+07	1.70389e+07	1.17293e+07	9.87434e+06	8.38256e+06	1.22014e+07	5.95579e+06
Com_607_pos	Suberosin	软木花椒素	P	C15H16O3	244.11	267.099	0.0208052	[M+Na]+	5.861	0.610600095138959	1	C18	Phenylpropanoids and polyketides	苯丙素类和聚酮类	Coumarins and derivatives	香豆素及其衍生物	-	-	"581-31-7"	HMDB0302544	Phenylpropanoids and polyketides	Coumarins and derivatives	-	-	-	-	-	-	-	-	-	COC1=C(CC=C(C)C)C=C2C=CC(=O)OC2=C1	RSZDAYHEZSRVHS-UHFFFAOYSA-N	1.16676e+06	425298	58410.6	1.17446e+06	427876	885899	306846	1.72169e+06	633497	687038	3.54662e+06	3.25585e+06	6.16935e+06	4.99705e+06	4.57625e+06	4.29227e+06
Com_1215_pos	11-Keto-beta-boswellic acid	11-氧代-beta-乳香酸	P	C30H46O4	470.34	471.347	0.366666	[M+H]+	7.161	0.514359301700833	1	C18	Lipids and lipid-like molecules	脂质和类脂分子	Prenol lipids	异戊烯醇脂	Triterpenoids	三萜类	"17019-92-0"	HMDB0036671	Lipids and lipid-like molecules	Prenol lipids	Triterpenoids	-	-	-	LMPR0106180008	Prenol Lipids [PR]	Isoprenoids [PR01]	C30 isoprenoids (triterpenes) [PR0106]	9847548	[H][C@@]12[C@@H](C)[C@H](C)CC[C@]1(C)CC[C@]1(C)C2=CC(=O)[C@]2([H])[C@@]3(C)CC[C@@H](O)[C@](C)(C(O)=O)[C@]3([H])CC[C@@]12C	YIMHGPSYDOGBPI-YZCVQEKWSA-N	271466	221273	180219	464101	545732	575266	251243	81357.4	424376	259895	439252	500856	517796	1.44494e+06	714026	604675
Com_974_pos	Yakuchinone A	益智酮甲	P	C20H24O3	312.173	335.162	0.21683	[M+Na]+	7.086	0.81300541413863	1	C18	Phenylpropanoids and polyketides	苯丙素类和聚酮类	Diarylheptanoids	二芳基庚烷类	Linear diarylheptanoids	线性二芳基庚烷	"78954-23-1"	HMDB0259946	Phenylpropanoids and polyketides	Diarylheptanoids	Linear diarylheptanoids	-	C20211	-	-	-	-	-	133145	COC1=C(C=CC(=C1)CCC(=O)CCCCC2=CC=CC=C2)O	TXELARZTKDBEKS-UHFFFAOYSA-N	1.20973e+07	2.02799e+07	2.33466e+07	1.90677e+07	2.93591e+07	4.88568e+06	4.23503e+07	2.4962e+07	5.70186e+07	9.75603e+06	1.40406e+07	2.89653e+07	1.92314e+07	1.60922e+07	9.48552e+06	1.61302e+07
Com_364_pos	TRPM8 agonist WS-3	薄荷酰胺	P	C13H25NO	211.194	212.201	0.552725	[M+H]+	7.89	0.585126271473389	1	C18	Lipids and lipid-like molecules	脂质和类脂分子	Prenol lipids	异戊烯醇脂	Monoterpenoids	单萜类	"39711-79-0"	HMDB0037834	Lipids and lipid-like molecules	Prenol lipids	Monoterpenoids	-	-	-	-	-	-	-	62907	CCNC(=O)C1CC(C)CCC1C(C)C	VUNOFAIHSALQQH-UHFFFAOYSA-N	7.88094e+07	6.62499e+07	1.17837e+08	8.10697e+07	7.08101e+07	5.45882e+07	7.58142e+07	6.08212e+07	7.05282e+07	5.4446e+07	7.99699e+07	4.72645e+07	7.4418e+07	6.28663e+07	8.10622e+07	6.58708e+07
Com_1222_pos	Goralatide	戈雷拉肽	P	C20H33N5O9	487.228	488.236	1.47166	[M+H]+	4.887	0.907474967260893	1	C18	Organic acids and derivatives	有机酸及其衍生物	Carboxylic acids and derivatives	羧酸及其衍生物	Amino acids, peptides, and analogues	氨基酸、肽和类似物	"-"	HMDB0062552	Organic acids and derivatives	Carboxylic acids and derivatives	Amino acids, peptides, and analogues	-	-	-	-	-	-	-	65938	[H][C@@](CO)(N=C(C)O)C(O)=N[C@@]([H])(CC(O)=O)C(O)=N[C@@]([H])(CCCCN)C(=O)N1CCC[C@@]1([H])C(O)=O	HJDRXEQUFWLOGJ-AJNGGQMLSA-N	1.80926e+07	9.73483e+06	1.88142e+06	1.21649e+07	2.70351e+06	3.18086e+07	1.48904e+06	9.14757e+06	3.08443e+06	4.77125e+06	1.12317e+07	4.51352e+06	2.59095e+06	1.0574e+07	3.50402e+06	3.86581e+06
Com_740_pos	Methyl linoleate	亚油酸甲酯	P	C19H34O2	294.256	295.263	0.596633	[M+H]+	11.156	0.93317689813134	1	C18	Lipids and lipid-like molecules	脂质和类脂分子	Fatty Acyls	脂肪酰类	Lineolic acids and derivatives	亚麻酸及其衍生物	"112-63-0"	HMDB0034381	Lipids and lipid-like molecules	Fatty Acyls	Lineolic acids and derivatives	-	-	-	-	-	-	-	5284421	CCCCC\C=C/C\C=C/CCCCCCCC(=O)OC	WTTJVINHCBCLGX-NQLNTKRDSA-N	5.91382e+06	2.07e+07	1.4562e+07	1.25847e+07	1.31916e+07	2.34754e+07	1.32669e+07	1.55353e+07	1.28584e+07	1.19271e+07	2.08098e+07	8.83681e+06	6.21849e+06	3.36889e+07	4.92263e+06	2.41326e+07
Com_764_pos	Paradol	非洲豆蔻醇	P	C17H26O3	278.188	301.177	0.022251	[M+Na]+	7.39	0.640196461246928	1	C18	Benzenoids	苯类化合物	Phenols	酚类	Methoxyphenols	甲氧基酚类	"27113-22-0"	HMDB0030801	Benzenoids	Phenols	Methoxyphenols	-	C10482	-	-	-	-	-	94378	CCCCCCCC(=O)CCC1=CC(OC)=C(O)C=C1	CZNLTCTYLMYLHL-UHFFFAOYSA-N	2.81644e+08	2.69078e+08	3.01717e+08	2.44873e+08	2.46004e+08	1.9046e+08	3.49962e+08	4.05105e+08	3.71198e+08	2.47624e+08	3.20943e+08	5.78079e+08	2.95386e+08	5.72865e+08	3.85952e+08	6.1279e+08
Com_1078_pos	Kojibiose	A-葡糖-A-葡糖苷	P	C12H22O11	342.116	365.106	0.677638	[M+Na]+	1.438	0.535461640985454	1	C18	Lipids and lipid-like molecules	脂质和类脂分子	Fatty Acyls	脂肪酰类	Fatty acyl glycosides	脂肪酰糖苷	"2140-29-6"	HMDB0011742	Lipids and lipid-like molecules	Fatty Acyls	Fatty acyl glycosides	-	C19632	-	-	-	-	-	164939	OC[C@@H](O)[C@@H](O)[C@H](O)[C@@H](O[C@H]1O[C@H](CO)[C@@H](O)[C@H](O)[C@H]1O)C=O	PZDOWFGHCNHPQD-OQPGPFOOSA-N	2.74283e+06	3.51026e+06	4.76852e+06	5.66115e+06	5.59979e+06	3.50162e+06	2.99654e+06	9.54429e+06	6.84565e+06	3.05696e+06	3.84829e+07	7.05007e+06	1.21431e+07	896660	1.35305e+07	9.83578e+06
Com_351_pos	Pivagabine	匹伐加宾	P	C9H17NO3	187.121	210.11	1.29729	[M+Na]+	5.614	0.565853187362147	1	C18	Organic acids and derivatives	有机酸及其衍生物	Carboxylic acids and derivatives	羧酸及其衍生物	Amino acids, peptides, and analogues	氨基酸、肽和类似物	"69542-93-4"	HMDB0246575	Organic acids and derivatives	Carboxylic acids and derivatives	Amino acids, peptides, and analogues	-	D07342	-	-	-	-	-	68888	CC(C)(C)C(O)=NCCCC(O)=O	SRPNQDXRVRCTNK-UHFFFAOYSA-N	1.2182e+07	1.45158e+07	1.77978e+07	1.54868e+07	3.69179e+07	2.51365e+07	3.23811e+07	3.07236e+07	4.23085e+07	1.91166e+07	2.49111e+07	1.62491e+07	2.42561e+07	2.01502e+07	1.72778e+07	1.91929e+07
Com_480_pos	gamma-Glutamylserine	gamma-谷氨酰丙氨酸	P	C8H14N2O6	234.085	235.093	0.746165	[M+H]+	1.482	0.62783561915154	1	C18	Organic acids and derivatives	有机酸及其衍生物	Carboxylic acids and derivatives	羧酸及其衍生物	Amino acids, peptides, and analogues	氨基酸、肽和类似物	"5875-35-4"	HMDB0029158	Organic acids and derivatives	Carboxylic acids and derivatives	Amino acids, peptides, and analogues	-	-	-	-	-	-	-	22844748	N[C@@H](CCC(=O)N[C@@H](CO)C(O)=O)C(O)=O	SQBNIUOYNOKDTI-WHFBIAKZSA-N	7.22712e+07	5.41335e+07	3.01341e+07	1.88796e+07	2.4344e+07	3.32422e+07	4.5382e+07	4.16961e+07	1.21533e+07	7.04731e+07	1.36166e+07	1.06668e+07	9.80884e+06	1.45994e+07	9.58062e+06	8.75689e+06
Com_488_pos	Phenylalanylalanine	苯并氨酰丙氨酸	P	C12H16N2O3	236.116	237.124	0.640904	[M+H]+	5.163	0.646149017022253	1	C18	Organic acids and derivatives	有机酸及其衍生物	Carboxylic acids and derivatives	羧酸及其衍生物	Amino acids, peptides, and analogues	氨基酸、肽和类似物	"3918-87-4"	HMDB0028988	Organic acids and derivatives	Carboxylic acids and derivatives	Amino acids, peptides, and analogues	-	-	-	-	-	-	-	5488196	C[C@H](NC(=O)[C@@H](N)CC1=CC=CC=C1)C(O)=O	MIDZLCFIAINOQN-WPRPVWTQSA-N	6.27753e+06	9.82465e+06	1.02075e+07	6.01571e+06	6.66806e+06	1.17334e+07	4.11645e+06	6.02183e+06	6.94995e+06	9.64164e+06	9.17185e+06	3.43818e+06	8.47621e+06	3.4642e+06	1.40875e+07	6.98015e+06
Com_666_pos	DL-Leucyl-DL-phenylalanine	DL-亮氨酰-DL-苯丙氨酸	P	C15H22N2O3	278.163	279.171	0.789471	[M+H]+	5.583	0.75956626024283	1	C18	Organic acids and derivatives	有机酸及其衍生物	Carboxylic acids and derivatives	羧酸及其衍生物	Amino acids, peptides, and analogues	氨基酸、肽和类似物	"56217-82-4"	HMDB0302841	Organic acids and derivatives	Carboxylic acids and derivatives	Amino acids, peptides, and analogues	-	-	-	-	-	-	-	259325	CC(C)CC(N)C(=O)NC(CC1=CC=CC=C1)C(O)=O	KFKWRHQBZQICHA-UHFFFAOYSA-N	2.66828e+07	1.66322e+07	1.11909e+07	1.08201e+07	9.4775e+06	2.15934e+07	9.45744e+06	1.17122e+07	6.75776e+06	2.10462e+07	8.81684e+06	4.3922e+06	7.74651e+06	5.89136e+06	1.09468e+07	8.24906e+06
Com_686_pos	Stearamide	硬脂酸酰胺	P	C18H37NO	283.288	284.295	0.130605	[M+H]+	10.813	0.9744171006714	1	C18	Organic acids and derivatives	有机酸及其衍生物	Carboximidic acids and derivatives	甲酰亚胺酸及其衍生物	Carboximidic acids	甲酰亚胺酸	"124-26-5"	HMDB0034146	Organic acids and derivatives	Carboximidic acids and derivatives	Carboximidic acids	-	C13846	-	LMFA08010003	Fatty Acyls [FA]	Fatty amides [FA08]	Primary amides [FA0801]	31292	CCCCCCCCCCCCCCCCCC(N)=O	LYRFLYHAGKPMFH-UHFFFAOYSA-N	2.46476e+09	5.15265e+09	4.61669e+09	5.07238e+09	4.91202e+09	1.40962e+09	1.05909e+10	5.69617e+09	7.43942e+09	1.6868e+09	4.44348e+09	5.66879e+09	4.19781e+09	4.37325e+09	4.2951e+09	6.31597e+09
Com_302_pos	(+/-)-Dihydroactinidiolide	二氢猕猴桃内酯	P	C11H16O2	180.115	203.104	0.0833536	[M+Na]+	6.227	0.525950381740272	1	C18	Organoheterocyclic compounds	有机杂环化合物	Benzofurans	苯并呋喃类	-	-	"15356-74-8"	HMDB0035240	Organoheterocyclic compounds	Benzofurans	-	-	-	-	-	-	-	-	27209	CC12CCCC(C)(C)C1=CC(=O)O2	IMKHDCBNRDRUEB-UHFFFAOYSA-N	1.61235e+08	7.03547e+07	2.86396e+07	1.99191e+08	4.52498e+07	5.24604e+07	1.60735e+08	3.43246e+08	8.21962e+07	8.77012e+07	6.54967e+08	5.89845e+08	2.01363e+09	5.82482e+08	1.75063e+09	6.38864e+08
Com_430_pos	Pogostone	广藿香酮	P	C12H16O4	224.105	225.112	1.50484	[M+H]+	6.497	0.504137353662234	1	C18	Organic oxygen compounds	有机氧化合物	Organooxygen compounds	有机氧化合物	Carbonyl compounds	羰基化合物	"23800-56-8"	HMDB0030703	Organic oxygen compounds	Organooxygen compounds	Carbonyl compounds	-	-	-	-	-	-	-	54695756	CC(C)CCC(=O)C1=C(O)C=C(C)OC1=O	AJFJTORMMHWKFW-UHFFFAOYSA-N	3.28578e+06	2.36062e+06	740273	5.07605e+06	1.9298e+06	1.89352e+06	1.62854e+06	4.36491e+06	250987	2.98758e+06	460145	626212	2.53269e+06	1.69561e+06	1.3947e+06	994466
Com_185_pos	Methyl Eugenol	甲基丁香酚	P	C11H14O2	178.099	179.107	1.17184	[M+H]+	5.846	0.561751446805309	1	C18	Benzenoids	苯类化合物	Benzene and substituted derivatives	苯及其取代衍生物	Methoxybenzenes	甲氧基苯类	"93-15-2"	HMDB0031864	Benzenoids	Benzene and substituted derivatives	Methoxybenzenes	-	C10454	map00940	-	-	-	-	7127	COC1=C(OC)C=C(CC=C)C=C1	ZYEMGPIYFIJGTP-UHFFFAOYSA-N	7.18778e+06	3.76897e+06	2.74738e+06	8.52302e+06	3.1481e+06	4.89618e+06	5.8609e+06	1.05335e+07	4.39664e+06	4.96884e+06	2.37639e+07	1.48573e+07	1.18024e+08	3.03871e+07	5.91909e+07	2.67843e+07
Com_311_pos	Spathulenol	桉油烯醇	P	C15H24O	220.183	203.18	0.874543	[M+H-H2O]+	8.328	0.913053622576077	1	C18	Lipids and lipid-like molecules	脂质和类脂分子	Prenol lipids	异戊烯醇脂	Sesquiterpenoids	倍半萜类	"6750-60-3"	HMDB0036420	Lipids and lipid-like molecules	Prenol lipids	Sesquiterpenoids	-	-	-	-	-	-	-	92231	[H][C@@]12CC[C@](C)(O)[C@@]1([H])[C@H]1[C@@H](CCC2=C)C1(C)C	FRMCCTDTYSRUBE-BGPZULBFSA-N	1.68325e+07	1.29859e+07	1.34337e+07	1.80381e+07	1.73458e+07	1.91655e+07	2.01707e+07	1.90447e+07	2.0305e+07	1.81215e+07	1.14701e+07	2.29865e+07	2.48181e+07	2.58922e+07	3.1533e+07	2.84335e+07
Com_257_pos	beta-Damascone	大马酮	P	C13H20O	192.151	193.159	0.980864	[M+H]+	7.6	0.836720586791745	1	C18	Organic oxygen compounds	有机氧化合物	Organooxygen compounds	有机氧化合物	Carbonyl compounds	羰基化合物	"23726-91-2"	HMDB0032541	Organic oxygen compounds	Organooxygen compounds	Carbonyl compounds	-	-	-	-	-	-	-	5374527	C\C=C\C(=O)C1=C(C)CCCC1(C)C	BGTBFNDXYDYBEY-FNORWQNLSA-N	1.10942e+07	1.42178e+07	8.19478e+06	1.0429e+07	1.24633e+07	1.06255e+07	1.98619e+07	1.60549e+07	1.5806e+07	1.80029e+07	3.73544e+07	2.34892e+07	8.01503e+07	5.37542e+07	5.52241e+07	4.08447e+07
Com_149_pos	Ethylparaben	尼泊金乙酯	P	C9H10O3	166.063	167.071	1.71886	[M+H]+	6.98	0.636001557410169	1	C18	Benzenoids	苯类化合物	Benzene and substituted derivatives	苯及其取代衍生物	Benzoic acids and derivatives	苯甲酸及其衍生物	"120-47-8"	HMDB0032573	Benzenoids	Benzene and substituted derivatives	Benzoic acids and derivatives	-	D01647	-	-	-	-	-	8434	CCOC(=O)C1=CC=C(O)C=C1	NUVBSKCKDOMJSU-UHFFFAOYSA-N	7.58385e+06	7.5901e+06	7.67505e+06	7.03686e+06	8.82187e+06	8.28541e+06	1.10218e+07	8.91919e+06	9.26249e+06	8.61556e+06	7.75624e+06	1.53678e+07	1.22767e+07	8.24718e+06	9.68768e+06	8.66826e+06
Com_253_pos	delta-Decalactone	δ-癸内酯	P	C10H18O2	170.131	193.12	0.430787	[M+Na]+	5.723	0.645675573436359	1	C18	Organoheterocyclic compounds	有机杂环化合物	Lactones	内酯类	Delta valerolactones	δ戊内酯	"705-86-2"	HMDB0037116	Organoheterocyclic compounds	Lactones	Delta valerolactones	-	-	-	LMFA07040028	Fatty Acyls [FA]	Fatty esters [FA07]	Lactones [FA0704]	12810	CCCCCC1CCCC(=O)O1	GHBSPIPJMLAMEP-UHFFFAOYSA-N	2.33163e+07	1.03863e+07	3.35297e+06	3.44241e+07	5.63641e+06	8.48586e+06	1.28275e+07	4.39613e+07	8.54177e+06	1.53763e+07	6.23652e+07	3.87045e+07	2.07285e+08	8.62716e+07	2.01827e+08	6.64622e+07
Com_416_pos	2,2,5,7,8-Pentamethyl-6-Chromanol	3,4-二氢-2,2,5,7,8-五甲基-2H-1-苯并吡喃-6-酚	P	C14H20O2	220.146	221.154	0.309423	[M+H]+	6.963	0.742705331722267	1	C18	Organoheterocyclic compounds	有机杂环化合物	Benzopyrans	苯并吡喃类	1-benzopyrans	1-苯并吡喃	"950-99-2"	HMDB0040217	Organoheterocyclic compounds	Benzopyrans	1-benzopyrans	-	-	-	-	-	-	-	99479	CC1=C(O)C(C)=C2CCC(C)(C)OC2=C1C	SEBPXHSZHLFWRL-UHFFFAOYSA-N	1.68301e+07	1.26745e+07	1.06932e+07	1.84452e+07	9.77802e+06	1.0326e+07	1.7695e+07	1.91043e+07	1.50166e+07	9.73489e+06	2.47805e+07	2.1668e+07	6.54211e+07	2.57638e+07	6.17291e+07	6.87651e+07
Com_951_pos	Ethyl linolenate	亚麻酸乙酯	P	C20H34O2	306.256	329.245	0.574885	[M+Na]+	10.584	0.504648123739019	1	C18	Lipids and lipid-like molecules	脂质和类脂分子	Fatty Acyls	脂肪酰类	Lineolic acids and derivatives	亚麻酸及其衍生物	"1191-41-9"	HMDB0302158	Lipids and lipid-like molecules	Fatty Acyls	Lineolic acids and derivatives	-	-	-	-	-	-	-	5367460	CCOC(=O)CCCCCCC\C=C/C\C=C/C\C=C/CC	JYYFMIOPGOFNPK-AGRJPVHOSA-N	1.02302e+08	5.48314e+08	7.14753e+08	5.55257e+08	6.23908e+08	4.16701e+08	5.6442e+08	4.71938e+08	4.29194e+08	2.80564e+08	6.46884e+08	7.37427e+08	8.09462e+08	8.62738e+08	7.55238e+08	9.64658e+08
Com_681_pos	Alpha-N-Phenylacetyl-L-glutamine	N-苯乙酰基-谷氨酰胺	P	C13H16N2O4	264.111	282.145	0.746114	[M+NH4]+	5.348	0.907342535762993	1	C18	Organic acids and derivatives	有机酸及其衍生物	Carboxylic acids and derivatives	羧酸及其衍生物	Amino acids, peptides, and analogues	氨基酸、肽和类似物	"28047-15-6"	HMDB0006344	Organic acids and derivatives	Carboxylic acids and derivatives	Amino acids, peptides, and analogues	Phenylacetylglutamine; alpha-N-Phenylacetyl-L-glutamine; N2-(2-Phenylacetyl)-L-glutamine	C04148	map00360	-	-	-	-	92258	NC(=O)CC[C@H](NC(=O)CC1=CC=CC=C1)C(O)=O	JFLIEFSWGNOPJJ-JTQLQIEISA-N	617171	474756	557851	2.92582e+06	3.29753e+06	1.49608e+06	414486	2.63999e+06	2.69702e+06	594847	2.20671e+06	2.11217e+06	5.16545e+06	727457	4.65652e+06	3.70754e+06
Com_46_pos	4-Hydroxyproline	4-羟脯氨酸	P	C5H9NO3	131.058	132.066	1.5754	[M+H]+	2.766	0.651192819251951	1	C18	Organic acids and derivatives	有机酸及其衍生物	Carboxylic acids and derivatives	羧酸及其衍生物	Amino acids, peptides, and analogues	氨基酸、肽和类似物	"51-35-4"	HMDB0000725	Organic acids and derivatives	Carboxylic acids and derivatives	Amino acids, peptides, and analogues	Hydroxyproline; L-Hydroxyproline; trans-4-Hydroxy-L-proline	C01157	map00330;map01100	-	-	-	-	5810	O[C@H]1CN[C@@H](C1)C(O)=O	PMMYEEVYMWASQN-DMTCNVIQSA-N	6.73339e+07	2.86144e+07	5.22138e+07	4.53442e+07	2.96557e+07	4.95688e+07	4.82857e+07	5.2581e+07	6.78835e+07	3.20039e+07	2.40348e+07	3.23714e+07	4.75519e+07	2.24922e+07	4.731e+07	4.79846e+07
Com_1156_pos	12-ketolithocholic acid	12-酮基石胆酸	P	C24H38O4	390.277	413.266	0.0564647	[M+Na]+	7.359	0.552340986576	1	C18	Lipids and lipid-like molecules	脂质和类脂分子	Steroids and steroid derivatives	类固醇和类固醇衍生物	Bile acids, alcohols and derivatives	胆汁酸、醇及其衍生物	"5130-29-0"	HMDB0000328	Lipids and lipid-like molecules	Steroids and steroid derivatives	Bile acids, alcohols and derivatives	-	-	-	LMST04010155	Sterol Lipids [ST]	Bile acids and derivatives [ST04]	C24 bile acids, alcohols, and derivatives [ST0401]	3080612	[H][C@@]1(CC[C@@]2([H])[C@]3([H])CC[C@]4([H])C[C@H](O)CC[C@]4(C)[C@@]3([H])CC(=O)[C@]12C)[C@H](C)CCC(O)=O	CVNYHSDFZXHMMJ-VPUMZWJWSA-N	936103	1.2933e+06	1.05623e+06	1.78246e+06	2.09993e+06	1.52422e+06	1.18658e+06	1.1158e+06	2.56661e+06	459055	1.75191e+06	3.09118e+06	1.03819e+06	1.40716e+06	1.19689e+06	1.69631e+06
Com_1176_pos	3-dehydrocholic acid	3-脱氢胆酸	P	C24H38O5	406.272	429.261	0.314132	[M+Na]+	8.554	0.668892945454639	1	C18	Lipids and lipid-like molecules	脂质和类脂分子	Steroids and steroid derivatives	类固醇和类固醇衍生物	Bile acids, alcohols and derivatives	胆汁酸、醇及其衍生物	"2304-89-4"	HMDB0000502	Lipids and lipid-like molecules	Steroids and steroid derivatives	Bile acids, alcohols and derivatives	-	-	-	LMST04010443	Sterol Lipids [ST]	Bile acids and derivatives [ST04]	C24 bile acids, alcohols, and derivatives [ST0401]	5283956	[H][C@@]1(CC[C@@]2([H])[C@]3([H])[C@H](O)C[C@]4([H])CC(=O)CC[C@]4(C)[C@@]3([H])C[C@H](O)[C@]12C)[C@H](C)CCC(O)=O	OEKUSRBIIZNLHZ-DJDNIQJZSA-N	1.08852e+06	2.6382e+06	2.65523e+06	1.35188e+06	3.02805e+06	885399	4.12332e+06	1.9749e+06	4.65286e+06	1.60416e+06	1.06048e+06	2.15945e+06	1.80923e+06	3.01041e+06	2.16754e+06	2.65994e+06
Com_549_pos	cis-10-Heptadecenoic acid	十七碳烯酸(顺-10)	P	C17H32O2	268.24	251.237	0.643116	[M+H-H2O]+	8.446	0.659074750858347	1	C18	Lipids and lipid-like molecules	脂质和类脂分子	Fatty Acyls	脂肪酰类	Fatty acids and conjugates	脂肪酸和结合物	"29743-97-3"	HMDB0060038	Lipids and lipid-like molecules	Fatty Acyls	Fatty acids and conjugates	-	-	-	LMFA01030283	Fatty Acyls [FA]	Fatty Acids and Conjugates [FA01]	Unsaturated fatty acids [FA0103]	5312435	CCCCCC\C=C/CCCCCCCCC(O)=O	GDTXICBNEOEPAZ-FPLPWBNLSA-N	3.66884e+06	2.79394e+06	2.53518e+06	3.70506e+06	1.88347e+06	4.13812e+06	9.1755e+06	6.9321e+06	5.51818e+06	2.35978e+06	6.73828e+06	3.3127e+06	3.37711e+07	4.65401e+06	2.13885e+07	5.11074e+06
Com_736_pos	cis-11-Eicosenoic acid	二十碳烯酸(顺-11)	P	C20H38O2	310.287	293.284	0.102394	[M+H-H2O]+	11.002	0.970000824249978	1	C18	Lipids and lipid-like molecules	脂质和类脂分子	Fatty Acyls	脂肪酰类	Fatty acids and conjugates	脂肪酸和结合物	"5561-99-9"	HMDB0002231	Lipids and lipid-like molecules	Fatty Acyls	Fatty acids and conjugates	Icosenoic acid; Eicosenoic acid; 11-Icosenoic acid; 11-Eicosenoic acid; (11Z)-Icosenoic acid; (11Z)-Eicosenoic acid; (Z)-Icosa-11-enoic acid	C16526	map01040	LMFA01030085	Fatty Acyls [FA]	Fatty Acids and Conjugates [FA01]	Unsaturated fatty acids [FA0103]	5282768	CCCCCCCC\C=C/CCCCCCCCCC(O)=O	BITHHVVYSMSWAG-KTKRTIGZSA-N	6.6671e+07	1.57723e+08	1.93437e+08	1.73439e+08	1.84852e+08	9.41358e+07	2.3547e+08	1.50837e+08	1.83717e+08	8.83408e+07	1.93722e+08	1.56544e+08	1.62021e+08	1.54287e+08	1.69399e+08	2.02311e+08
Com_667_pos	alpha-Linolenic acid	十八碳三烯酸(顺-9,12,15)/α-亚麻酸	P	C18H30O2	278.225	279.232	0.041195	[M+H]+	8.129	0.953688586902257	1	C18	Lipids and lipid-like molecules	脂质和类脂分子	Fatty Acyls	脂肪酰类	Lineolic acids and derivatives	亚麻酸及其衍生物	"463-40-1"	HMDB0001388	Lipids and lipid-like molecules	Fatty Acyls	Lineolic acids and derivatives	(9Z,12Z,15Z)-Octadecatrienoic acid; alpha-Linolenic acid; 9,12,15-Octadecatrienoic acid; Linolenate; alpha-Linolenate	C06427	map00592;map01040;map01060;map01070;map01100;map01110	LMFA01030152	Fatty Acyls [FA]	Fatty Acids and Conjugates [FA01]	Unsaturated fatty acids [FA0103]	5280934	CC\C=C/C\C=C/C\C=C/CCCCCCCC(O)=O	DTOSIQBPPRVQHS-PDBXOOCHSA-N	2.17703e+09	2.72106e+09	1.33124e+09	1.86377e+09	3.83778e+08	2.78787e+09	9.9016e+08	2.6066e+09	1.11328e+09	1.60129e+09	2.64153e+09	9.0499e+08	1.98804e+09	2.39744e+09	2.15098e+09	1.72955e+09
Com_869_pos	cis-13,16-Docosadienoic acid	二十二碳二烯酸(顺-13,16)	P	C22H40O2	336.303	319.3	0.46107	[M+H-H2O]+	11.24	0.751687628123779	1	C18	Lipids and lipid-like molecules	脂质和类脂分子	Fatty Acyls	脂肪酰类	Fatty acids and conjugates	脂肪酸和结合物	"7370-49-2"	HMDB0062219	Lipids and lipid-like molecules	Fatty Acyls	Fatty acids and conjugates	13,16-Docosadienoic acid; (13Z,16Z)-Docosa-13,16-dienoic acid	C16533	map01040	LMFA01030132	Fatty Acyls [FA]	Fatty Acids and Conjugates [FA01]	Unsaturated fatty acids [FA0103]	5282807	CCCCCC=CCC=CCCCCCCCCCCCC(=O)O	HVGRZDASOHMCSK-AVQMFFATSA-N	518351	2.1369e+06	1.91019e+06	3.50751e+06	2.39781e+06	117661	3.6828e+06	1.90798e+06	2.92255e+06	343064	1.44721e+06	796567	951975	1.62114e+06	1.14087e+06	1.99397e+06
Com_780_pos	cis-5,8,11,14,17-Eicosapentaenoic acid	二十碳五烯酸(顺-5,8,11,14,17)/EPA	P	C20H30O2	302.225	303.232	0.0828518	[M+H]+	8.358	0.923397949841593	1	C18	Lipids and lipid-like molecules	脂质和类脂分子	Fatty Acyls	脂肪酰类	Fatty acids and conjugates	脂肪酸和结合物	"10417-94-4"	HMDB0001999	Lipids and lipid-like molecules	Fatty Acyls	Fatty acids and conjugates	(5Z,8Z,11Z,14Z,17Z)-Icosapentaenoic acid; (5Z,8Z,11Z,14Z,17Z)-Eicosapentaenoic acid; Eicosapentaenoic acid; 5,8,11,14,17-Icosapentaenoic acid; (5Z,8Z,11Z,14Z,17Z)-Eicosapentaenoate	C06428	map01040	LMFA01030759	Fatty Acyls [FA]	Fatty Acids and Conjugates [FA01]	Unsaturated fatty acids [FA0103]	446284	CC\C=C/C\C=C/C\C=C/C\C=C/C\C=C/CCCC(O)=O	JAZBEHYOTPTENJ-JLNKQSITSA-N	3.35649e+09	2.9159e+09	4.09011e+09	3.90558e+09	1.89267e+09	2.8033e+09	2.13312e+09	3.28321e+09	1.85589e+09	2.94023e+09	3.49006e+09	4.76397e+09	3.72806e+09	4.49409e+09	4.48471e+09	3.33592e+09
Com_970_pos	cis-7,10,13,16-Docosic acidtraenoic acid	二十二碳四烯酸(顺-7,10,13,16)	P	C22H36O2	332.272	333.279	0.000333555	[M+H]+	10.899	0.978558671980563	1	C18	Lipids and lipid-like molecules	脂质和类脂分子	Fatty Acyls	脂肪酰类	Fatty acids and conjugates	脂肪酸和结合物	"28874-58-0"	HMDB0002226	Lipids and lipid-like molecules	Fatty Acyls	Fatty acids and conjugates	7,10,13,16-Docosatetraenoic acid; (7Z,10Z,13Z,16Z)-Docosa-7,10,13,16-tetraenoic acid; Adrenic acid	C16527	map01040;map04216	LMFA01030178	Fatty Acyls [FA]	Fatty Acids and Conjugates [FA01]	Unsaturated fatty acids [FA0103]	5497181	CCCCC\C=C/C\C=C/C\C=C/C\C=C/CCCCCC(O)=O	TWSWSIQAPQLDBP-DOFZRALJSA-N	2.36318e+08	2.73884e+08	3.45917e+08	2.18608e+08	5.19119e+08	1.51014e+08	4.54304e+08	3.37019e+08	3.54592e+08	3.22079e+08	1.72043e+08	1.93488e+08	2.15922e+08	3.61601e+08	1.72059e+08	3.27036e+08
Com_950_pos	cis-4,7,10,13,16,19-Docosahexaenoic acid	二十二碳六烯酸(顺-4,7,10,13,16,19)/DHA	P	C22H32O2	328.24	329.247	0.270416	[M+H]+	10.065	0.97040379057382	1	C18	Lipids and lipid-like molecules	脂质和类脂分子	Fatty Acyls	脂肪酰类	Fatty acids and conjugates	脂肪酸和结合物	"6217-54-5"	HMDB0002183	Lipids and lipid-like molecules	Fatty Acyls	Fatty acids and conjugates	(4Z,7Z,10Z,13Z,16Z,19Z)-Docosahexaenoic acid; 4,7,10,13,16,19-Docosahexaenoic acid; Docosahexaenoic acid; Docosahexaenoate	C06429	-	LMFA01030185	Fatty Acyls [FA]	Fatty Acids and Conjugates [FA01]	Unsaturated fatty acids [FA0103]	445580	CC\C=C/C\C=C/C\C=C/C\C=C/C\C=C/C\C=C/CCC(O)=O	MBMBGCFOFBJSGT-KUBAVDMBSA-N	4.76083e+08	3.53695e+08	4.57231e+08	2.94217e+08	1.02513e+09	5.94674e+08	4.37825e+08	4.06743e+08	1.00859e+09	8.36566e+08	4.07495e+08	4.1778e+08	1.25557e+09	6.89515e+08	4.60243e+08	3.88069e+08
Com_876_pos	Ricinoleic acid	蓖麻油酸	P	C18H34O3	298.251	321.241	1.71344	[M+Na]+	8.57	0.759495246687653	1	C18	Lipids and lipid-like molecules	脂质和类脂分子	Fatty Acyls	脂肪酰类	Fatty acids and conjugates	脂肪酸和结合物	"141-22-0"	HMDB0034297	Lipids and lipid-like molecules	Fatty Acyls	Fatty acids and conjugates	-	C08365	-	LMFA02000184	Fatty Acyls [FA]	Octadecanoids [FA02]	Other Octadecanoids [FA0200]	5282942	CCCCCCC(O)C\C=C/CCCCCCCC(O)=O	WBHHMMIMDMUBKC-XFXZXTDPSA-N	5.20915e+08	3.63169e+08	3.42535e+08	2.0017e+08	1.86633e+08	2.89477e+08	3.82249e+08	2.65956e+08	9.39984e+08	3.06217e+08	6.28955e+08	1.91123e+08	5.54869e+08	3.69065e+08	4.97809e+08	2.78407e+08
Com_159_pos	Indoleacrylic acid	3-吲哚丙烯酸	P	C11H9NO2	187.063	170.06	1.16572	[M+H-H2O]+	5.318	0.999613286217798	1	C18	Organoheterocyclic compounds	有机杂环化合物	Indoles and derivatives	吲哚及其衍生物	Indoles	吲哚	"29953-71-7"	HMDB0000734	Organoheterocyclic compounds	Indoles and derivatives	Indoles	-	C21283	-	-	-	-	-	5375048	OC(=O)\C=C\C1=CNC2=C1C=CC=C2	PLVPPLCLBIEYEA-AATRIKPKSA-N	1.60012e+08	1.23585e+08	9.04224e+07	8.21743e+07	9.78405e+07	1.35426e+08	9.12693e+07	1.06526e+08	8.27382e+07	1.5739e+08	6.4378e+07	3.29312e+07	5.04011e+07	6.52252e+07	6.05495e+07	6.43189e+07
Com_244_pos	Indole-3-propionic acid	吲哚-3-丙酸	P	C11H11NO2	189.079	190.086	0.21027	[M+H]+	5.954	0.765912465996673	1	C18	Organoheterocyclic compounds	有机杂环化合物	Indoles and derivatives	吲哚及其衍生物	Indolyl carboxylic acids and derivatives	吲哚基羧酸及其衍生物	"830-96-6"	HMDB0002302	Organoheterocyclic compounds	Indoles and derivatives	Indolyl carboxylic acids and derivatives	-	C22236	-	-	-	-	-	3744	OC(=O)CCC1=CNC2=C1C=CC=C2	GOLXRNDWAUTYKT-UHFFFAOYSA-N	2.1175e+06	1.79583e+06	2.22856e+06	1.97904e+07	2.48061e+06	5.78273e+06	1.57811e+06	5.27425e+06	1.04361e+06	5.49459e+06	2.77349e+06	5.53416e+06	1.5848e+06	4.20454e+06	1.60127e+06	5.5814e+06
Com_231_pos	Indolelactic acid	吲哚乳酸	P	C11H11NO3	205.074	188.071	1.20511	[M+H-H2O]+	5.318	0.958045496517249	1	C18	Organoheterocyclic compounds	有机杂环化合物	Indoles and derivatives	吲哚及其衍生物	Indolyl carboxylic acids and derivatives	吲哚基羧酸及其衍生物	"1821-52-9"	HMDB0000671	Organoheterocyclic compounds	Indoles and derivatives	Indolyl carboxylic acids and derivatives	Indolelactate	C02043	map00380	-	-	-	-	676157	O[C@@H](CC1=CNC2=C1C=CC=C2)C(O)=O	XGILAAMKEQUXLS-JTQLQIEISA-N	9.83481e+09	7.5182e+09	5.40981e+09	4.96702e+09	6.11513e+09	8.1383e+09	5.55311e+09	6.59146e+09	4.985e+09	9.16244e+09	3.89963e+09	2.11213e+09	3.05078e+09	3.9646e+09	3.8436e+09	3.92003e+09
Com_1120_pos	S-Adenosylhomocysteine	腺苷高半胱氨酸	P	C14H20N6O5S	384.122	385.129	0.334313	[M+H]+	2.816	0.87871014919662	1	C18	Nucleosides, nucleotides, and analogues	核苷、核苷酸和类似物	5'-deoxyribonucleosides	5'-脱氧核糖核苷	5'-deoxy-5'-thionucleosides	5'-脱氧-5'-硫核苷	"979-92-0"	HMDB0000939	Organoheterocyclic compounds	Lactones	Gamma butyrolactones	S-Adenosyl-L-homocysteine; S-Adenosylhomocysteine	C00021	map00270;map01100;map01230	-	-	-	-	439155	N[C@@H](CCSC[C@H]1O[C@H]([C@H](O)[C@@H]1O)N1C=NC2=C1N=CN=C2N)C(O)=O	ZJUKTBDSGOFHSH-WFMPWKQPSA-N	7.75014e+07	3.30342e+07	2.62949e+07	1.15616e+08	7.66146e+06	3.15997e+07	1.31884e+07	5.30377e+07	1.05084e+07	3.12484e+07	1.09446e+08	1.17278e+08	1.38292e+08	2.06241e+08	1.79797e+08	1.07864e+08
Com_66_pos	m-Aminobenzoic acid	间氨基苯甲酸	P	C7H7NO2	137.048	138.055	0.740262	[M+H]+	1.496	0.74501666884458	1	C18	Benzenoids	苯类化合物	Benzene and substituted derivatives	苯及其取代衍生物	Benzoic acids and derivatives	苯甲酸及其衍生物	"99-05-8"	HMDB0001891	Benzenoids	Benzene and substituted derivatives	Benzoic acids and derivatives	-	-	-	-	-	-	-	7419	NC1=CC=CC(=C1)C(O)=O	XFDUHJPVQKIXHO-UHFFFAOYSA-N	6.77854e+07	6.22036e+07	5.53184e+07	5.17354e+07	6.97041e+07	7.41839e+07	5.33193e+07	6.21313e+07	7.53212e+07	7.27274e+07	4.0043e+07	1.18588e+08	4.73999e+07	6.67678e+07	1.06959e+07	5.99092e+07
Com_297_pos	D-Fructose	D-果糖	P	C6H12O6	180.063	203.053	1.40395	[M+Na]+	1.393	0.625392696555196	1	C18	Organic oxygen compounds	有机氧化合物	Organooxygen compounds	有机氧化合物	Carbohydrates and carbohydrate conjugates	碳水化合物和碳水化合物结合物	"7660-25-5"	HMDB0000660	Organic oxygen compounds	Organooxygen compounds	Carbohydrates and carbohydrate conjugates	D-Fructose; Levulose; Fruit sugar; D-arabino-Hexulose	C00095	map00051;map00052;map00500;map01100;map01120;map02010;map02060;map04742;map04931;map04973	-	-	-	-	439709	OC[C@H]1O[C@](O)(CO)[C@@H](O)[C@@H]1O	RFSUNEUAIZKAJO-ARQDHWQXSA-N	8.18928e+08	6.80188e+08	9.09659e+08	9.74531e+08	9.84741e+08	9.7162e+08	6.05298e+08	1.21533e+09	9.83234e+08	8.19319e+08	1.75843e+09	1.00007e+09	1.74717e+09	5.17297e+08	1.89242e+09	1.65585e+09
Com_14_pos	Methylsuccinic acid	甲基琥珀酸	P	C5H8O4	132.042	115.039	1.22713	[M+H-H2O]+	5.567	0.909078712020026	1	C18	Lipids and lipid-like molecules	脂质和类脂分子	Fatty Acyls	脂肪酰类	Fatty acids and conjugates	脂肪酸和结合物	"498-21-5"	HMDB0001844	Lipids and lipid-like molecules	Fatty Acyls	Fatty acids and conjugates	-	C08645	-	LMFA01170119	Fatty Acyls [FA]	Fatty Acids and Conjugates [FA01]	Dicarboxylic acids [FA0117]	6950476	C[C@@H](CC(O)=O)C(O)=O	WXUAQHNMJWJLTG-VKHMYHEASA-N	1.69201e+07	2.09336e+07	2.07226e+07	1.73474e+07	3.17158e+07	2.57974e+07	3.19706e+07	2.32206e+07	2.89665e+07	1.7829e+07	2.72267e+07	6.20348e+07	3.10666e+07	2.91167e+07	2.21301e+07	3.10934e+07
Com_90_pos	3-(4-Hydroxyphenyl)propionic acid	对羟基苯丙酸	P	C9H10O3	166.063	149.06	1.3503	[M+H-H2O]+	5.072	0.756823478299317	1	C18	Phenylpropanoids and polyketides	苯丙素类和聚酮类	Phenylpropanoic acids	苯丙酸类	-	-	"501-97-3"	HMDB0061145	-	-	-	-	C01744	-	-	-	-	-	10394	C1=CC(=CC=C1CCC(=O)O)O	NMHMNPHRMNGLLB-UHFFFAOYSA-N	2.98577e+08	2.21278e+08	1.88821e+08	1.67983e+08	1.85124e+08	2.4104e+08	1.93103e+08	2.25218e+08	1.68916e+08	2.75976e+08	1.43911e+08	1.16616e+08	1.48372e+08	1.55653e+08	1.6258e+08	1.56729e+08
Com_729_pos	cis-11,14-Eicosadienoic acid	二十碳二烯酸(顺-11,14)	P	C20H36O2	308.272	291.268	0.0241746	[M+H-H2O]+	10.423	0.92967362140457	1	C18	Lipids and lipid-like molecules	脂质和类脂分子	Fatty Acyls	脂肪酰类	Fatty acids and conjugates	脂肪酸和结合物	"2091-39-6"	HMDB0005060	Lipids and lipid-like molecules	Fatty Acyls	Fatty acids and conjugates	Icosadienoic acid; Eicosadienoic acid; 11,14-Icosadienoic acid; (11Z,14Z)-Icosa-11,14-dienoic acid; 11,14-Eicosadienoic acid; (11Z,14Z)-Eicosa-11,14-dienoic acid	C16525	map01040	LMFA01030130	Fatty Acyls [FA]	Fatty Acids and Conjugates [FA01]	Unsaturated fatty acids [FA0103]	6439848	CCCCC\C=C/C\C=C/CCCCCCCCCC(O)=O	XSXIVVZCUAHUJO-HZJYTTRNSA-N	1.82975e+07	3.20463e+07	4.94568e+07	4.55477e+07	2.63349e+07	1.64178e+07	4.59794e+07	2.58993e+07	2.76204e+07	1.72364e+07	4.11969e+07	2.85174e+07	3.45803e+07	3.62121e+07	3.88166e+07	3.91598e+07
Com_710_pos	L-Octanoylcarnitine	辛酰肉碱	P	C15H30NO4	288.217	288.217	0.534105	[M+H]+	6.03	0.859963302399263	1	C18	Lipids and lipid-like molecules	脂质和类脂分子	Fatty Acyls	脂肪酰类	Fatty acid esters	脂肪酸酯	"25243-95-2"	HMDB0000791	Lipids and lipid-like molecules	Fatty Acyls	Fatty acid esters	-	C02838	-	LMFA07070002	Fatty Acyls [FA]	Fatty esters [FA07]	Fatty acyl carnitines [FA0707]	11953814	CCCCCCCC(=O)O[C@H](CC(O)=O)C[N+](C)(C)C	CXTATJFJDMJMIY-CYBMUJFWSA-O	5.34142e+06	2.76927e+06	2.43223e+06	1.30473e+07	5.19771e+06	4.59239e+06	807481	3.52276e+06	3.45583e+06	1.41714e+06	7.28356e+06	8.23242e+06	6.01271e+06	1.33454e+07	6.94738e+06	4.20436e+06
Com_1164_pos	Linoleoylcarnitine	亚油酰基肉碱	P	C25H46NO4	424.343	424.342	0.341116	[M+H]+	8.413	0.976777345776648	1	C18	Lipids and lipid-like molecules	脂质和类脂分子	Fatty Acyls	脂肪酰类	Fatty acid esters	脂肪酸酯	"36816-10-1"	HMDB0006469	Lipids and lipid-like molecules	Fatty Acyls	Fatty acid esters	-	-	-	LMFA07070009	Fatty Acyls [FA]	Fatty esters [FA07]	Fatty acyl carnitines [FA0707]	6450015	CCCCC\C=C/C\C=C/CCCCCCCC(=O)O[C@H](CC(O)=O)C[N+](C)(C)C	MJLXQSQYKZWZCB-DQFWFXSYSA-O	3.94159e+07	6.80499e+07	1.17027e+08	1.17999e+08	2.53205e+08	7.73454e+07	1.54671e+07	7.99262e+07	1.96623e+08	3.40774e+07	1.9462e+08	1.02935e+08	1.25483e+08	1.96732e+08	2.40081e+08	5.04096e+07
Com_1063_pos	3b-hydroxy-5-cholenoic acid	3beta-羟基-5-胆烯酸	P	C24H38O3	374.282	357.279	0.0234885	[M+H-H2O]+	8.296	0.877873905485099	1	C18	Lipids and lipid-like molecules	脂质和类脂分子	Steroids and steroid derivatives	类固醇和类固醇衍生物	Bile acids, alcohols and derivatives	胆汁酸、醇及其衍生物	"5255-17-4"	HMDB0000308	Lipids and lipid-like molecules	Steroids and steroid derivatives	Bile acids, alcohols and derivatives	-	-	-	LMST04010201	Sterol Lipids [ST]	Bile acids and derivatives [ST04]	C24 bile acids, alcohols, and derivatives [ST0401]	92997	[H][C@@]12CC[C@H]([C@H](C)CCC(O)=O)[C@@]1(C)CC[C@@]1([H])[C@@]2([H])CC=C2C[C@@H](O)CC[C@]12C	HIAJCGFYHIANNA-QIZZZRFXSA-N	7.81963e+06	4.2307e+06	1.51858e+07	2.81579e+07	2.3448e+07	7.93804e+06	6.47003e+06	5.20973e+06	2.17372e+07	8.98152e+06	4.60459e+06	1.96621e+06	1.3552e+06	1.90778e+06	2.92018e+06	1.19788e+06
Com_242_pos	homoarginine	高精氨酸	P	C7H16N4O2	188.127	189.135	1.01253	[M+H]+	1.437	0.775565140071913	1	C18	Organic acids and derivatives	有机酸及其衍生物	Carboxylic acids and derivatives	羧酸及其衍生物	Amino acids, peptides, and analogues	氨基酸、肽和类似物	"156-86-5"	HMDB0000670	Organic acids and derivatives	Carboxylic acids and derivatives	Amino acids, peptides, and analogues	-	C01924	-	-	-	-	-	9085	N[C@@H](CCCCNC(N)=N)C(O)=O	QUOGESRFPZDMMT-YFKPBYRVSA-N	9.9517e+07	6.47986e+07	3.88988e+07	3.19506e+07	3.85924e+07	6.07648e+07	4.80036e+07	5.5316e+07	3.052e+07	7.88228e+07	2.20059e+07	1.18955e+07	1.85531e+07	2.23039e+07	1.87837e+07	2.19884e+07
Com_465_pos	isobutyrylcarnitine (C4)	异丁酰-L-肉碱	P	C11H22NO4	232.155	232.155	0.880649	[M+H]+	5.106	0.999883205688583	1	C18	Lipids and lipid-like molecules	脂质和类脂分子	Fatty Acyls	脂肪酰类	Fatty acid esters	脂肪酸酯	"25518-49-4"	HMDB0000736	Lipids and lipid-like molecules	Fatty Acyls	Fatty acid esters	-	-	-	-	-	-	-	168379	CC(C)C(=O)O[C@H](CC(O)=O)C[N+](C)(C)C	LRCNOZRCYBNMEP-SECBINFHSA-O	7.76975e+07	5.52824e+07	6.15876e+07	3.9602e+08	8.14175e+08	1.01777e+08	1.21001e+07	1.09652e+08	7.93135e+08	5.89199e+07	7.79145e+07	1.02311e+08	6.95551e+07	2.1781e+08	8.0654e+07	9.40201e+07
Com_138_pos	methionine sulfoxide	蛋氨酸亚砜	P	C5H11NO3S	165.046	166.053	0.967865	[M+H]+	1.451	0.988030308347653	1	C18	Organic acids and derivatives	有机酸及其衍生物	Carboxylic acids and derivatives	羧酸及其衍生物	Amino acids, peptides, and analogues	氨基酸、肽和类似物	"3226-65-1"	HMDB0002005	Organic acids and derivatives	Carboxylic acids and derivatives	Amino acids, peptides, and analogues	L-Methionine S-oxide	C02989	map00270	-	-	-	-	158980	CS(=O)CC[C@H](N)C(O)=O	QEFRNWWLZKMPFJ-YGVKFDHGSA-N	4.30586e+08	2.92229e+08	2.84467e+08	2.08229e+08	1.75922e+08	3.46025e+08	3.92154e+08	3.10371e+08	1.53239e+08	5.10828e+08	1.62847e+08	2.00567e+08	1.55e+08	3.17028e+08	1.82985e+08	1.49096e+08
Com_271_pos	N-acetylleucine	N-乙酰基亮氨酸	P	C8H15NO3	173.105	196.094	0.13899	[M+Na]+	5.73	0.763992604283521	1	C18	Organic acids and derivatives	有机酸及其衍生物	Carboxylic acids and derivatives	羧酸及其衍生物	Amino acids, peptides, and analogues	氨基酸、肽和类似物	"1188-21-2"	HMDB0011756	Organic acids and derivatives	Carboxylic acids and derivatives	Amino acids, peptides, and analogues	-	C02710	-	-	-	-	-	70912	CC(C)C[C@H](NC(C)=O)C(O)=O	WXNXCEHXYPACJF-ZETCQYMHSA-N	1.04158e+07	1.28357e+07	8.4973e+06	1.92615e+07	5.79934e+07	1.26176e+07	4.85806e+06	9.71577e+06	6.46678e+07	8.63735e+06	7.23785e+06	6.43983e+06	305459	9.28502e+07	1.48242e+06	4.82434e+06
Com_206_pos	N-acetylvaline	N-乙酰缬氨酸	P	C7H13NO3	159.09	182.079	1.28019	[M+Na]+	5.413	0.656162704238771	1	C18	Organic acids and derivatives	有机酸及其衍生物	Carboxylic acids and derivatives	羧酸及其衍生物	Amino acids, peptides, and analogues	氨基酸、肽和类似物	"96-81-1"	HMDB0011757	Organic acids and derivatives	Carboxylic acids and derivatives	Amino acids, peptides, and analogues	-	-	-	-	-	-	-	66789	CC(C)[C@H](NC(C)=O)C(O)=O	IHYJTAOFMMMOPX-LURJTMIESA-N	2.99064e+06	4.31966e+06	4.48165e+06	1.33856e+07	3.62678e+07	4.22827e+06	3.2292e+06	5.13883e+06	3.92009e+07	3.56149e+06	2.56793e+06	2.63069e+06	1.66018e+06	1.74417e+07	1.09438e+06	3.13646e+06
Com_68_pos	trans-urocanate	尿刊酸	P	C6H6N2O2	138.043	139.05	1.09006	[M+H]+	2.075	0.746690841921301	1	C18	Organoheterocyclic compounds	有机杂环化合物	Azoles	唑类	Imidazoles	咪唑类	"104-98-3"	HMDB0000301	Organoheterocyclic compounds	Azoles	Imidazoles	Urocanate; Urocanic acid	C00785	map00340;map01100	-	-	-	-	736715	OC(=O)\C=C\C1=CNC=N1	LOIYMIARKYCTBW-OWOJBTEDSA-N	1.25477e+08	6.08591e+07	4.4014e+07	2.7454e+07	5.16186e+07	3.52706e+07	2.84156e+07	5.18408e+07	7.34983e+07	6.39759e+07	2.60046e+07	3.21052e+07	9.10324e+06	4.29358e+07	3.58334e+07	4.58295e+07
Com_531_pos	gamma-Glutamyl-valine	糖基化缬氨酸	P	C10H18N2O5	246.122	247.129	0.636197	[M+H]+	5.029	0.908186271950067	1	C18	Organic acids and derivatives	有机酸及其衍生物	Carboxylic acids and derivatives	羧酸及其衍生物	Amino acids, peptides, and analogues	氨基酸、肽和类似物	"2746-34-1"	HMDB0011172	Organic acids and derivatives	Carboxylic acids and derivatives	Amino acids, peptides, and analogues	-	-	-	-	-	-	-	7015683	CC(C)[C@H](NC(=O)CC[C@H](N)C(O)=O)C(O)=O	AQAKHZVPOOGUCK-XPUUQOCRSA-N	6.534e+07	6.05716e+07	3.41505e+07	3.97484e+07	4.29128e+07	5.76552e+07	3.79549e+07	4.81903e+07	4.06284e+07	6.82289e+07	3.5656e+07	6.67193e+07	3.22172e+07	6.13595e+07	3.09946e+07	3.6265e+07
Com_724_pos	Argininosuccinic acid	精氨基琥珀酸	P	C10H18N4O6	290.123	291.13	0.417312	[M+H]+	1.437	0.965693421580729	1	C18	Organic acids and derivatives	有机酸及其衍生物	Carboxylic acids and derivatives	羧酸及其衍生物	Amino acids, peptides, and analogues	氨基酸、肽和类似物	"918149-29-8"	HMDB0000052	Organic acids and derivatives	Carboxylic acids and derivatives	Amino acids, peptides, and analogues	N-(L-Arginino)succinate; 2-(Nomega-L-Arginino)succinate; L-Argininosuccinate; L-Argininosuccinic acid; L-Arginosuccinic acid	C03406	map00220;map01110;map01100;map00250;map01230;map01130	-	-	-	-	16950	N[C@@H](CCCNC(=N)N[C@@H](CC(O)=O)C(O)=O)C(O)=O	KDZOASGQNOPSCU-WDSKDSINSA-N	8.39576e+07	5.33326e+07	1.3301e+07	2.05338e+08	5.95814e+07	1.40237e+08	2.13159e+07	3.58455e+07	6.22876e+07	6.13989e+07	2.90734e+07	7.19529e+07	1.28722e+07	2.62815e+08	2.30698e+07	6.42164e+07
Com_240_pos	N6-Acetyllysine	N-乙酰基赖氨酸	P	C8H16N2O3	188.116	189.124	0.827794	[M+H]+	1.528	0.777048290403528	1	C18	Organic acids and derivatives	有机酸及其衍生物	Carboxylic acids and derivatives	羧酸及其衍生物	Amino acids, peptides, and analogues	氨基酸、肽和类似物	"692-04-6"	HMDB0000206	Organic acids and derivatives	Carboxylic acids and derivatives	Amino acids, peptides, and analogues	N6-Acetyl-L-lysine	C02727	map00310	-	-	-	-	92832	CC(=O)NCCCC[C@H](N)C(O)=O	DTERQYGMUDWYAZ-ZETCQYMHSA-N	6.66409e+07	1.94592e+07	2.42637e+07	3.08912e+07	2.07063e+07	4.20752e+07	1.46239e+07	4.96007e+07	2.01322e+07	2.83798e+07	2.41644e+07	5.51866e+06	2.19332e+07	1.43683e+07	3.66658e+07	1.84596e+07
Com_737_pos	gamma-Glutamylphenylalanine	糖基化苯丙氨酸	P	C14H18N2O5	294.122	295.129	1.6177	[M+H]+	5.457	0.989743620634796	1	C18	Organic acids and derivatives	有机酸及其衍生物	Carboxylic acids and derivatives	羧酸及其衍生物	Amino acids, peptides, and analogues	氨基酸、肽和类似物	"7432-24-8"	HMDB0000594	Organic acids and derivatives	Carboxylic acids and derivatives	Amino acids, peptides, and analogues	-	-	-	-	-	-	-	111299	N[C@@H](CCC(=O)N[C@@H](CC1=CC=CC=C1)C(O)=O)C(O)=O	XHHOHZPNYFQJKL-QWRGUYRKSA-N	1.68553e+08	7.92539e+07	5.76012e+07	1.20861e+08	1.08363e+08	1.4378e+08	6.94274e+07	1.53405e+08	8.23218e+07	1.04137e+08	6.72056e+07	6.82703e+07	5.74006e+07	1.75926e+08	4.69654e+07	6.97362e+07
Com_664_pos	gamma-Glutamyl-methionine	糖基化甲硫氨酸	P	C10H18N2O5S	278.094	279.101	1.02743	[M+H]+	4.995	0.664304522809995	1	C18	Organic acids and derivatives	有机酸及其衍生物	Carboxylic acids and derivatives	羧酸及其衍生物	Amino acids, peptides, and analogues	氨基酸、肽和类似物	"17663-87-5"	HMDB0034367	Organic acids and derivatives	Carboxylic acids and derivatives	Amino acids, peptides, and analogues	-	-	-	-	-	-	-	7009567	CSCC[C@H](NC(=O)CC[C@H](N)C(O)=O)C(O)=O	RQNSKRXMANOPQY-BQBZGAKWSA-N	5.09386e+06	2.17894e+06	2.82425e+06	3.29182e+06	2.67594e+06	1.75142e+06	1.65046e+06	3.56322e+06	1.46398e+06	2.50531e+06	2.25666e+06	1.81383e+06	3.78178e+06	2.5113e+06	4.34161e+06	2.42807e+06
Com_172_pos	N-Acetylasparagine	N-乙酰天门冬酰胺	P	C6H10N2O4	174.064	175.072	1.16918	[M+H]+	1.519	0.50698949986163	1	C18	Organic acids and derivatives	有机酸及其衍生物	Carboxylic acids and derivatives	羧酸及其衍生物	Amino acids, peptides, and analogues	氨基酸、肽和类似物	"4033-40-3"	HMDB0006028	Organic acids and derivatives	Carboxylic acids and derivatives	Amino acids, peptides, and analogues	-	-	-	-	-	-	-	99715	CC(=O)N[C@@H](CC(N)=O)C(O)=O	HXFOXFJUNFFYMO-BYPYZUCNSA-N	1.25782e+07	867436	362020	3.57562e+06	1.13167e+06	123692	3.4865e+06	8.23446e+06	3.90164e+06	436804	1.21183e+06	1.97819e+06	2.49985e+06	532694	139699	2.41815e+06
Com_308_pos	Asymmetric dimethylarginine	N5 - (二甲基氨基)亚氨基甲基鸟氨酸	P	C8H18N4O2	202.143	203.15	1.03036	[M+H]+	1.498	0.84767746701739	1	C18	Organic acids and derivatives	有机酸及其衍生物	Carboxylic acids and derivatives	羧酸及其衍生物	Amino acids, peptides, and analogues	氨基酸、肽和类似物	"30315-93-6"	HMDB0001539	Organic acids and derivatives	Carboxylic acids and derivatives	Amino acids, peptides, and analogues	-	C03626	-	-	-	-	-	123831	N[C@@H](CCC\N=C(/N)N(C)C)C(O)=O	YDGMGEXADBMOMJ-LURJTMIESA-N	2.28417e+09	1.27294e+09	1.08085e+09	4.63837e+08	8.25734e+08	1.24747e+09	1.25285e+09	1.26674e+09	5.77151e+08	1.6005e+09	3.40706e+08	2.58912e+08	4.18278e+08	1.91485e+08	3.70255e+08	3.38403e+08
Com_163_pos	10-Hydroxydecanoate	10-羟基癸酸	P	C10H20O3	188.141	171.138	0.0892929	[M+H-H2O]+	6.272	0.847112325882004	1	C18	Organic acids and derivatives	有机酸及其衍生物	Hydroxy acids and derivatives	羟基酸及其衍生物	Medium-chain hydroxy acids and derivatives	中链羟基酸及其衍生物	"1679-53-4"	HMDB0244272	Organic acids and derivatives	Hydroxy acids and derivatives	Medium-chain hydroxy acids and derivatives	-	C02774	-	LMFA01050033	Fatty Acyls [FA]	Fatty Acids and Conjugates [FA01]	Hydroxy fatty acids [FA0105]	74300	OCCCCCCCCCC(O)=O	YJCJVMMDTBEITC-UHFFFAOYSA-N	3.1829e+07	2.45016e+07	3.13055e+07	2.99683e+07	3.77703e+07	3.28048e+07	4.84092e+07	4.04758e+07	3.58905e+07	2.82237e+07	3.69874e+07	7.75579e+07	6.87667e+07	3.40015e+07	5.18255e+07	4.26809e+07
Com_106_pos	Ethylmalonic acid	乙基丙二酸	P	C5H8O4	132.042	155.031	1.23643	[M+Na]+	4.81	0.650651085128256	1	C18	Lipids and lipid-like molecules	脂质和类脂分子	Fatty Acyls	脂肪酰类	Fatty acids and conjugates	脂肪酸和结合物	"601-75-2"	HMDB0000622	Lipids and lipid-like molecules	Fatty Acyls	Fatty acids and conjugates	-	-	-	LMFA01170105	Fatty Acyls [FA]	Fatty Acids and Conjugates [FA01]	Dicarboxylic acids [FA0117]	11756	CCC(C(O)=O)C(O)=O	UKFXDFUAPNAMPJ-UHFFFAOYSA-N	355711	411744	724909	737012	2.06011e+06	433992	864314	827057	2.1124e+06	288615	699852	1.78989e+06	1.00479e+06	1.4467e+06	769377	499543
Com_238_pos	3-(2-Hydroxyphenyl)propanoic acid	3-(2-羟苯基)丙酸	P	C9H10O3	166.063	189.052	0.152184	[M+Na]+	5.752	0.509091284293783	1	C18	Phenylpropanoids and polyketides	苯丙素类和聚酮类	Phenylpropanoic acids	苯丙酸类	-	-	"495-78-3"	HMDB0033752	Phenylpropanoids and polyketides	Phenylpropanoic acids	-	3-(2-Hydroxyphenyl)propanoate; 2-Hydroxyphenylpropanoate; 3-(2-Hydroxyphenyl)propionic acid; Melilotate; 3-(2-Hydroxyphenyl)propionate	C01198	map00360;map01120;map00624	-	-	-	-	873	OC(=O)CCC1=CC=CC=C1O	CJBDUOMQLFKVQC-UHFFFAOYSA-N	362390	320629	437795	795329	2.57336e+06	7.95932e+06	804837	1.1059e+06	3.40493e+06	170435	680973	1.10121e+06	181039	709284	88946.5	526107
Com_960_pos	cis-7,10,13,16,19-Docosapentaenoic acid	二十二碳五烯酸(顺-7,10,13,16,19)	P	C22H34O2	330.256	331.263	0.264977	[M+H]+	10.391	0.982760810348584	1	C18	Lipids and lipid-like molecules	脂质和类脂分子	Fatty Acyls	脂肪酰类	Fatty acids and conjugates	脂肪酸和结合物	"24880-45-3"	HMDB0006528	Lipids and lipid-like molecules	Fatty Acyls	Fatty acids and conjugates	(7Z,10Z,13Z,16Z,19Z)-Docosa-7,10,13,16,19-pentaenoic acid; Docosapentaenoic acid	C16513	map01040	LMFA04000044	Fatty Acyls [FA]	Docosanoids [FA04]	Other Docosanoids [FA0400]	5497182	CC\C=C/C\C=C/C\C=C/C\C=C/C\C=C/CCCCCC(O)=O	YUFFSWGQGVEMMI-JLNKQSITSA-N	3.21606e+08	3.95292e+08	5.52098e+08	4.27616e+08	5.34406e+08	3.11185e+08	4.92743e+08	4.18965e+08	6.46185e+08	7.26136e+08	6.14933e+08	4.00184e+08	6.26013e+08	8.18801e+08	6.97923e+08	6.22256e+08
Com_807_pos	cis-11,14,17-Eicosatrienoic acid	二十碳三烯酸(顺-11,14,17)	P	C20H34O2	306.256	307.263	0.229871	[M+H]+	8.827	0.967180721945191	1	C18	Lipids and lipid-like molecules	脂质和类脂分子	Fatty Acyls	脂肪酰类	Fatty acids and conjugates	脂肪酸和结合物	"2091-27-2"	HMDB0244373	Lipids and lipid-like molecules	Fatty Acyls	Fatty acids and conjugates	Icosatrienoic acid; Eicosatrienoic acid; ETA; 11,14,17-Icosatrienoic acid; (11Z,14Z,17Z)-Icosa-11,14,17-trienoic acid; 11,14,17-Eicosatrienoic acid; (11Z,14Z,17Z)-Eicosa-11,14,17-trienoic acid	C16522	map01040	LMFA01030090	Fatty Acyls [FA]	Fatty Acids and Conjugates [FA01]	Unsaturated fatty acids [FA0103]	3210	CCC=CCC=CCC=CCCCCCCCCCC(O)=O	AHANXAKGNAKFSK-UHFFFAOYSA-N	4.86788e+07	5.96964e+07	3.6892e+07	8.43612e+07	1.69347e+07	3.82115e+07	3.17894e+07	5.38757e+07	2.68586e+07	3.41283e+07	4.33051e+07	2.9147e+07	4.69081e+07	4.47024e+07	5.04588e+07	3.76628e+07
Com_11_pos	p-Cresol	对甲酚	P	C7H8O	108.058	109.065	1.69675	[M+H]+	5.072	0.930949497221055	1	C18	Benzenoids	苯类化合物	Phenols	酚类	Cresols	甲酚	"106-44-5"	HMDB0001858	Benzenoids	Phenols	Cresols	4-Cresol; p-Cresol; 4-Hydroxytoluene; 4-Methylphenol	C01468	map01120;map00623;map04974;map00633;map01100;map01220	-	-	-	-	2879	CC1=CC=C(O)C=C1	IWDCLRJOBJJRNH-UHFFFAOYSA-N	8.39436e+07	6.71684e+07	5.74563e+07	5.19958e+07	6.00576e+07	6.91124e+07	6.4492e+07	7.17895e+07	5.77174e+07	8.02563e+07	4.93344e+07	1.05399e+08	5.86571e+07	5.33797e+07	5.81295e+07	5.50335e+07
Com_657_pos	gamma-glutamylglutamate	gamma-L-谷氨酰-L-谷氨酸	P	C10H16N2O7	276.096	277.103	0.604805	[M+H]+	1.512	0.953216862440341	1	C18	Organic acids and derivatives	有机酸及其衍生物	Carboxylic acids and derivatives	羧酸及其衍生物	Amino acids, peptides, and analogues	氨基酸、肽和类似物	"1116-22-9"	HMDB0011737	Organic acids and derivatives	Carboxylic acids and derivatives	Amino acids, peptides, and analogues	-	C05282	-	-	-	-	-	92865	N[C@@H](CCC(=O)N[C@@H](CCC(O)=O)C(O)=O)C(O)=O	OWQDWQKWSLFFFR-WDSKDSINSA-N	1.57922e+08	6.63217e+07	6.0594e+07	1.5357e+08	8.5825e+07	7.79891e+07	6.00763e+07	1.3011e+08	6.35313e+07	8.31265e+07	2.20619e+07	5.11353e+06	1.58694e+07	3.7631e+07	1.48305e+07	1.26917e+07
Com_518_pos	cytidine	胞嘧啶核苷	P	C9H13N3O5	243.086	244.093	0.904512	[M+H]+	1.889	0.999641612383483	1	C18	Nucleosides, nucleotides, and analogues	核苷、核苷酸和类似物	Pyrimidine nucleosides	嘧啶核苷	-	-	"65-46-3"	HMDB0000089	Nucleosides, nucleotides, and analogues	Pyrimidine nucleosides	-	Cytidine	C00475	map00240;map01100	-	-	-	-	6175	NC1=NC(=O)N(C=C1)[C@@H]1O[C@H](CO)[C@@H](O)[C@H]1O	UHDGCWIWMRVCDJ-XVFCMESISA-N	4.31038e+08	3.61196e+08	1.01519e+09	2.51401e+08	3.704e+08	6.88783e+08	1.23963e+08	2.80445e+08	5.23228e+08	2.09267e+08	7.85463e+08	4.57657e+08	9.36362e+08	8.62766e+07	1.0927e+09	3.85052e+08
Com_680_pos	N1-methyladenosine	1-甲基腺苷	P	C11H15N5O4	281.112	282.12	0.6112	[M+H]+	2.182	0.84632882251446	1	C18	Nucleosides, nucleotides, and analogues	核苷、核苷酸和类似物	Purine nucleosides	嘌呤核苷	-	-	"15763-06-1"	HMDB0003331	Nucleosides, nucleotides, and analogues	Purine nucleosides	-	-	C02494	-	-	-	-	-	27476	CN1C=NC2=C(N=CN2[C@@H]2O[C@H](CO)[C@@H](O)[C@H]2O)C1=N	GFYLSDSUCHVORB-IOSLPCCCSA-N	2.01967e+08	8.99551e+07	8.71618e+07	7.99934e+07	5.80519e+07	1.09188e+08	4.49648e+07	1.09349e+08	5.20549e+07	9.50672e+07	5.93985e+07	1.07081e+08	6.38005e+07	4.66679e+07	8.42393e+07	5.62512e+07
Com_759_pos	sphingosine	鞘氨醇	P	C18H37NO2	299.282	300.29	0.348462	[M+H]+	8.252	0.921564758420154	1	C18	Organic nitrogen compounds	有机氮化合物	Organonitrogen compounds	有机氮化合物	Amines	胺类	"123-78-4"	HMDB0000252	Organic nitrogen compounds	Organonitrogen compounds	Amines	Sphingosine; Sphingenine; Sphingoid; Sphing-4-enine	C00319	map00600;map04071;map04210;map04217;map01100	LMSP01010001	Sphingolipids [SP]	Sphingoid bases [SP01]	Sphing-4-enines (Sphingosines) [SP0101]	5280335	CCCCCCCCCCCCC\C=C\[C@@H](O)[C@@H](N)CO	WWUZIQQURGPMPG-KRWOKUGFSA-N	2.3185e+08	7.75833e+08	6.49104e+08	8.52447e+08	8.79804e+08	3.90218e+08	9.35855e+08	1.22521e+09	1.70066e+09	5.27606e+08	4.18847e+08	3.53745e+08	2.85782e+08	3.14018e+08	2.88486e+08	4.20761e+08
Com_62_pos	p-Octopamine	章胺	P	C8H11NO2	153.079	136.076	1.32803	[M+H-H2O]+	2.911	0.978885293996402	1	C18	Benzenoids	苯类化合物	Phenols	酚类	1-hydroxy-2-unsubstituted benzenoids	1-羟基-2-未取代苯类化合物	"104-14-3"	HMDB0004825	Benzenoids	Phenols	1-hydroxy-2-unsubstituted benzenoids	Octopamine; 1-(4-Hydroxyphenyl)-2-aminoethanol; p-Hydroxyphenylethanolamine	C04227	map04080	-	-	-	-	440266	NC[C@H](O)C1=CC=C(O)C=C1	QHGUCRYDKWKLMG-QMMMGPOBSA-N	7.53835e+09	5.39237e+09	3.83525e+09	3.37447e+09	2.24002e+09	5.40066e+09	2.48385e+09	4.8207e+09	2.89395e+09	6.81244e+09	2.83617e+09	1.33003e+09	2.52642e+09	1.84614e+09	2.9155e+09	2.88763e+09
Com_123_pos	D-Mannosamine	D-甘露糖胺	P	C6H13NO5	179.079	162.076	1.03301	[M+H-H2O]+	1.513	0.676231309421812	1	C18	Organic oxygen compounds	有机氧化合物	Organooxygen compounds	有机氧化合物	Carbohydrates and carbohydrate conjugates	碳水化合物和碳水化合物结合物	"14307-02-9"	-	-	-	-	-	C03570	-	-	-	-	-	440049	C(C1C(C(C(C(O1)O)N)O)O)O	MSWZFWKMSRAUBD-CBPJZXOFSA-N	1.35423e+08	5.17016e+07	5.80379e+07	1.45768e+08	4.21727e+07	1.27015e+08	2.95732e+07	1.03372e+08	4.21252e+07	4.74083e+07	4.09706e+07	1.6844e+08	6.19926e+07	7.97203e+07	4.01209e+07	6.64744e+07
Com_277_pos	L-Histidine trimethylbetaine	L-组氨酸三甲基甜菜碱	P	C9H15N3O2	197.116	198.124	1.15882	[M+H]+	1.393	0.630995452167389	1	C18	Organic acids and derivatives	有机酸及其衍生物	Carboxylic acids and derivatives	羧酸及其衍生物	Amino acids, peptides, and analogues	氨基酸、肽和类似物	"534-30-5"	HMDB0029422	Organic acids and derivatives	Carboxylic acids and derivatives	Amino acids, peptides, and analogues	Hercynine; Nalpha,Nalpha,Nalpha-Trimethyl-L-histidine	C05575	-	-	-	-	-	3083620	C[N+](C)(C)C(CC1=CN=CN1)C([O-])=O	GPPYTCRVKHULJH-UHFFFAOYSA-N	8.40744e+06	1.18847e+06	2.82105e+06	6.19298e+06	1.80572e+06	1.19984e+07	7.78709e+06	1.0074e+07	4.50947e+06	2.63122e+06	8.43616e+06	2.97897e+07	4.94806e+06	1.35891e+07	7.50287e+06	3.90998e+06
Com_45_pos	cis-3-Hydroxy-l-proline	顺式-3-羟基-L-脯氨酸	P	C5H9NO3	131.058	132.066	2.57117	[M+H]+	1.445	0.606070441988998	1	C18	Organic acids and derivatives	有机酸及其衍生物	Carboxylic acids and derivatives	羧酸及其衍生物	Amino acids, peptides, and analogues	氨基酸、肽和类似物	"567-35-1"	-	-	-	-	cis-3-Hydroxy-L-proline; cis-3-Hydroxyproline	C19706	-	-	-	-	-	7098652	C1CNC(C1O)C(=O)O	BJBUEDPLEOHJGE-DMTCNVIQSA-N	5.24655e+07	4.33465e+07	3.03713e+07	5.84414e+07	3.25635e+07	4.3723e+07	3.69053e+07	5.98603e+07	3.23611e+07	3.92412e+07	3.71986e+07	4.66928e+07	3.11213e+07	4.58708e+07	2.44606e+07	2.96857e+07
Com_1103_pos	Prostaglandin F2a	前列腺素 F2a	P	C20H34O5	354.241	377.23	0.101362	[M+Na]+	6.542	0.920585222883576	1	C18	Lipids and lipid-like molecules	脂质和类脂分子	Fatty Acyls	脂肪酰类	Eicosanoids	类二十烷酸	"551-11-1"	HMDB0001139	Lipids and lipid-like molecules	Fatty Acyls	Eicosanoids	Prostaglandin F2alpha; (5Z,13E)-(15S)-9alpha,11alpha,15-Trihydroxyprosta-5,13-dienoate; (+)-Prostaglandin F2a; 7-[3,5-Dihydroxy-2-(3-hydroxy-1-octenyl)cyclopentyl]-5-heptenoic acid; 9a,11a-PGF2; Amoglandin; Cyclosin; Dinoprost; Enzaprost; Enzaprost F; Panacelan; PGF2a; 9,11,15-Trihydroxy-(5Z,9a,11a,13E,15S)-prosta-5,13-dien-1-oic acid; Prostaglandin F2a; Prostin F 2 alpha; Protamodin; U 14583; (5…	C00639	map00590;map01100;map04072;map04080;map04913;map04976;map04921;map04726	LMFA03010002	Fatty Acyls [FA]	Eicosanoids [FA03]	Prostaglandins [FA0301]	5283078	CCCCC[C@H](O)\C=C\[C@H]1[C@H](O)C[C@H](O)[C@@H]1C\C=C\CCCC(O)=O	PXGPLTODNUVGFL-UAAPODJFSA-N	2.79205e+08	2.3836e+08	1.53792e+08	3.63225e+08	9.73398e+07	1.98489e+08	1.74992e+08	3.97756e+08	1.63673e+08	2.23917e+08	6.91596e+07	2.39744e+08	1.96582e+08	4.43964e+08	2.98299e+08	2.50708e+08
Com_457_pos	Ergothioneine	麦角硫因	P	C9H15N3O2S	229.089	230.096	0.853167	[M+H]+	1.512	0.94411452384359	1	C18	Organic acids and derivatives	有机酸及其衍生物	Carboxylic acids and derivatives	羧酸及其衍生物	Amino acids, peptides, and analogues	氨基酸、肽和类似物	"497-30-3"	HMDB0003045	Organic acids and derivatives	Carboxylic acids and derivatives	Amino acids, peptides, and analogues	Ergothioneine	C05570	map00340	-	-	-	-	5351619	C[N+](C)(C)[C@@H](CC1=CNC(=S)N1)C([O-])=O	SSISHJJTAXXQAX-ZETCQYMHSA-N	1.5807e+08	9.75966e+07	8.12026e+07	9.39463e+07	6.41716e+07	8.01739e+07	3.05559e+07	8.34945e+07	5.16959e+07	7.07656e+07	5.11476e+07	1.84963e+08	2.43504e+07	1.46198e+08	5.37752e+07	8.94578e+07
Com_440_pos	5-Methoxyindoleacetate	5-甲氧基吲哚-3-乙酸	P	C11H11NO3	205.074	228.063	0.175018	[M+Na]+	5.707	0.683670714509805	1	C18	Organoheterocyclic compounds	有机杂环化合物	Indoles and derivatives	吲哚及其衍生物	Indolyl carboxylic acids and derivatives	吲哚基羧酸及其衍生物	"3471-31-6"	HMDB0004096	Organoheterocyclic compounds	Indoles and derivatives	Indolyl carboxylic acids and derivatives	5-Methoxyindoleacetate; 5-Methoxyindoleacetic acid	C05660	map00380	-	-	-	-	18986	COC1=CC2=C(NC=C2CC(O)=O)C=C1	COCNDHOPIHDTHK-UHFFFAOYSA-N	2.76772e+06	3.17195e+06	2.48808e+06	7.58484e+06	2.20131e+07	9.0388e+06	1.56375e+06	3.95333e+06	2.03067e+07	2.23623e+06	3.39066e+06	5.23856e+06	811474	4.05051e+07	2.08313e+06	6.50484e+06
Com_118_pos	Hydroxyectoine	5-羟基依克多因	P	C6H10N2O3	158.069	159.077	1.27649	[M+H]+	1.438	0.505997061231577	1	C18	Organic acids and derivatives	有机酸及其衍生物	Carboxylic acids and derivatives	羧酸及其衍生物	Amino acids, peptides, and analogues	氨基酸、肽和类似物	"165542-15-4"	-	-	-	-	5-Hydroxyectoine	C16432	-	-	-	-	-	12011795	CC1=NCC(C(N1)C(=O)O)O	KIIBBJKLKFTNQO-WHFBIAKZSA-N	8.64361e+07	6.59453e+07	4.41047e+07	1.42569e+08	1.02666e+08	1.09106e+08	5.78992e+07	1.04009e+08	9.38518e+07	8.12562e+07	6.38721e+07	5.9525e+07	3.93351e+07	6.72696e+07	4.4159e+07	5.76496e+07
Com_349_pos	Methyl dihydrojasmonate	二氢茉莉酮酸甲酯	P	C13H22O3	226.157	209.154	0.877999	[M+H-H2O]+	6.723	0.695354123723273	1	C18	Lipids and lipid-like molecules	脂质和类脂分子	Fatty Acyls	脂肪酰类	Lineolic acids and derivatives	亚麻酸及其衍生物	"24851-98-7"	HMDB0031740	Lipids and lipid-like molecules	Fatty Acyls	Lineolic acids and derivatives	-	-	-	-	-	-	-	102861	CCCCC[C@@H]1[C@@H](CC(=O)OC)CCC1=O	KVWWIYGFBYDJQC-GHMZBOCLSA-N	2.55966e+07	1.4969e+07	1.23434e+07	2.82301e+07	1.59915e+07	1.45763e+07	5.47604e+07	6.00181e+07	2.98161e+07	1.41109e+07	7.08447e+07	5.68843e+07	3.68028e+08	5.19118e+07	2.32414e+08	6.16391e+07
Com_110_pos	Iminodiacetic acid	亚氨基二乙酸	P	C4H7NO4	133.038	156.027	1.33375	[M+Na]+	1.378	0.561754033021874	1	C18	Organic acids and derivatives	有机酸及其衍生物	Carboxylic acids and derivatives	羧酸及其衍生物	Amino acids, peptides, and analogues	氨基酸、肽和类似物	"142-73-4"	HMDB0011753	Organic acids and derivatives	Carboxylic acids and derivatives	Amino acids, peptides, and analogues	-	C19911	-	-	-	-	-	8897	OC(=O)CNCC(O)=O	NBZBKCUXIYYUSX-UHFFFAOYSA-N	4.73949e+07	3.82394e+07	4.27077e+07	2.99163e+07	2.53053e+07	4.64137e+07	4.16459e+07	4.16229e+07	2.27646e+07	4.26398e+07	3.11818e+07	3.88558e+07	3.39984e+07	1.94098e+07	4.08068e+07	4.60844e+07
Com_135_pos	6-Dimethylaminopurine	6-(二甲基氨基)嘌呤	P	C7H9N5	163.086	164.093	0.201605	[M+H]+	5.273	0.631004060385318	1	C18	Organoheterocyclic compounds	有机杂环化合物	Imidazopyrimidines	咪唑并嘧啶类	Purines and purine derivatives	嘌呤和嘌呤衍生物	"938-55-6"	HMDB0000473	Organoheterocyclic compounds	Imidazopyrimidines	Purines and purine derivatives	-	-	-	-	-	-	-	3134	CN(C)C1=NC=NC2=C1NC=N2	BVIAOQMSVZHOJM-UHFFFAOYSA-N	651236	1.08908e+06	2.18036e+06	386649	332043	1.09867e+06	907625	1.31801e+06	725844	1.1498e+06	1.7584e+06	216442	2.15154e+06	134727	1.36941e+06	673189
Com_675_pos	Aspartylphenylalanine	L-天冬氨酰-L-苯丙氨酸	P	C13H16N2O5	280.106	281.114	1.12978	[M+H]+	5.366	0.957024081510669	1	C18	Organic acids and derivatives	有机酸及其衍生物	Carboxylic acids and derivatives	羧酸及其衍生物	Amino acids, peptides, and analogues	氨基酸、肽和类似物	"13433-09-5"	HMDB0000706	Organic acids and derivatives	Carboxylic acids and derivatives	Amino acids, peptides, and analogues	-	-	-	-	-	-	-	93078	N[C@@H](CC(O)=O)C(=O)N[C@@H](CC1=CC=CC=C1)C(O)=O	YZQCXOFQZKCETR-UWVGGRQHSA-N	1.37127e+08	1.70352e+08	6.89247e+07	2.02307e+07	5.71085e+07	2.54574e+08	7.74453e+07	5.53654e+07	2.82003e+07	1.69026e+08	7.80425e+07	8.47932e+06	2.02599e+07	1.30795e+07	1.6975e+07	2.39206e+07
Com_272_pos	L-Tyrosinemethylester	L-酪氨酸甲酯	P	C10H13NO3	195.09	196.097	0.7461	[M+H]+	5.087	0.859888899454088	1	C18	Organic acids and derivatives	有机酸及其衍生物	Carboxylic acids and derivatives	羧酸及其衍生物	Amino acids, peptides, and analogues	氨基酸、肽和类似物	"1080-06-4"	HMDB0029217	Organic acids and derivatives	Carboxylic acids and derivatives	Amino acids, peptides, and analogues	-	C03404	-	-	-	-	-	70652	COC(=O)[C@@H](N)CC1=CC=C(O)C=C1	MWZPENIJLUWBSY-VIFPVBQESA-N	2.54606e+07	1.41859e+07	1.48129e+07	8.4823e+06	1.02744e+07	1.25871e+07	2.16302e+07	9.80675e+06	8.30053e+06	1.88502e+07	7.00389e+06	1.21333e+07	6.52443e+06	6.53563e+06	5.40926e+06	8.6955e+06
Com_328_pos	Panthenol	D-泛醇	P	C9H19NO4	205.131	206.139	1.30506	[M+H]+	5.148	0.95111533337903	1	C18	Lipids and lipid-like molecules	脂质和类脂分子	Fatty Acyls	脂肪酰类	Fatty amides	脂肪酰胺	"81-13-0"	HMDB0004231	Organic oxygen compounds	Organooxygen compounds	Alcohols and polyols	Pantothenol; (R)-2,4-Dihydroxy-N-(3-hydroxypropyl)-3,3-dimethylbutanamide; Dexpanthenol; 2,4-Dihydroxy-N-(3-hydroxypropyl)-3,3-dimethylbutanamide; (+)-Panthenol; Bepanthen; Bepanthene; Bepantol; D-(+)-2,4-Dihydroxy-N-(3-hydroxypropyl)-3,3-dimethylbutyramide; Cozyme; D(+)-Panthenol; D(+)-Pantothenyl alcohol; D-P-A Injection; D-Panthenol; d-Pantothenol; d-Pantothenyl alcohol; Ilopan; Motilyn; Panad…	C05944	map00770	LMFA08020198	Fatty Acyls [FA]	Fatty amides [FA08]	N-acyl amines [FA0802]	131204	CC(C)(CO)[C@@H](O)C(=O)NCCCO	SNPLKNRPJHDVJA-ZETCQYMHSA-N	1.17727e+08	1.02109e+07	2.54568e+07	4.87205e+07	4.06923e+07	8.82834e+06	1.12635e+07	3.87689e+07	2.14067e+07	3.43049e+07	4.77149e+07	2.06541e+07	2.75773e+07	2.8648e+07	3.74458e+07	2.33456e+07
Com_2_pos	L-2,4-diaminobutyric acid	L-2,4-二氨基丁酸	P	C4H10N2O2	118.074	101.071	1.16469	[M+H-H2O]+	1.423	0.596886270664437	1	C18	Organic acids and derivatives	有机酸及其衍生物	Carboxylic acids and derivatives	羧酸及其衍生物	Amino acids, peptides, and analogues	氨基酸、肽和类似物	"1758-80-1"	HMDB0006284	Organic acids and derivatives	Carboxylic acids and derivatives	Amino acids, peptides, and analogues	L-2,4-Diaminobutanoate; alpha,gamma-Diaminobutyrate; L-2,4-Diaminobutyrate	C03283	-	-	-	-	-	134490	NCC[C@H](N)C(O)=O	OGNSCSPNOLGXSM-VKHMYHEASA-N	2.34616e+06	3.60642e+06	1.49294e+06	3.81488e+06	3.28558e+06	1.23875e+06	3.24657e+06	3.26085e+06	1.88465e+06	4.44314e+06	767578	2.21845e+06	132339	2.59872e+06	278955	1.60763e+06
Com_683_pos	Oleamide	油酸酰胺	P	C18H35NO	281.272	282.279	0.0396952	[M+H]+	10.15	0.988960475852385	1	C18	Lipids and lipid-like molecules	脂质和类脂分子	Fatty Acyls	脂肪酰类	Fatty amides	脂肪酰胺	"301-02-0"	HMDB0002117	Lipids and lipid-like molecules	Fatty Acyls	Fatty amides	-	C19670	-	LMFA08010004	Fatty Acyls [FA]	Fatty amides [FA08]	Primary amides [FA0801]	5283387	CCCCCCCC\C=C/CCCCCCCC(N)=O	FATBGEAMYMYZAF-KTKRTIGZSA-N	4.62127e+10	5.53353e+10	6.58648e+10	5.31882e+10	6.23219e+10	4.51109e+10	7.00314e+10	5.4743e+10	5.93693e+10	4.87397e+10	5.84256e+10	8.39529e+10	6.10029e+10	5.21502e+10	5.95256e+10	6.07032e+10
Com_671_pos	Linoleic acid amide	亚油酰胺	P	C18H33NO	279.256	280.263	0.0427819	[M+H]+	9.602	0.974466548505927	1	C18	Lipids and lipid-like molecules	脂质和类脂分子	Fatty Acyls	脂肪酰类	Fatty amides	脂肪酰胺	"3999-01-7"	HMDB0062656	Lipids and lipid-like molecules	Fatty Acyls	Fatty amides	-	-	-	LMFA08010008	Fatty Acyls [FA]	Fatty amides [FA08]	Primary amides [FA0801]	6435901	[H]\C(CCCCC)=C(/[H])C\C([H])=C(\[H])CCCCCCCC(O)=N	SFIHQZFZMWZOJV-HZJYTTRNSA-N	2.73997e+10	3.39824e+10	4.4751e+10	3.45575e+10	3.75973e+10	2.43717e+10	4.17261e+10	2.58006e+10	3.44399e+10	2.59011e+10	3.54978e+10	3.46051e+10	3.39156e+10	3.1763e+10	3.70667e+10	3.49499e+10
Com_749_pos	6-O-Methyl Guanosine	6-O-甲基鸟苷	P	C11H15N5O5	297.107	298.115	0.898547	[M+H]+	4.902	0.809436861071568	1	C18	Nucleosides, nucleotides, and analogues	核苷、核苷酸和类似物	Purine nucleosides	嘌呤核苷	-	-	"7803-88-5"	-	-	-	-	-	-	-	-	-	-	-	96312	COC1=NC(=NC2=C1N=CN2C3C(C(C(O3)CO)O)O)N	IXOXBSCIXZEQEQ-UHTZMRCNSA-N	3.45018e+08	2.52568e+08	2.32472e+08	1.5179e+08	1.36378e+08	2.03584e+08	1.4843e+08	2.31746e+08	1.29852e+08	2.80744e+08	1.59047e+08	1.18281e+08	1.71163e+08	1.65441e+08	1.89983e+08	1.65103e+08
Com_742_pos	N6,N6-Dimethyladenosine	N6,N6-二甲基腺苷	P	C12H17N5O4	295.128	296.136	0.979455	[M+H]+	5.288	0.877227070157645	1	C18	Nucleosides, nucleotides, and analogues	核苷、核苷酸和类似物	Purine nucleosides	嘌呤核苷	-	-	"2620-62-4"	-	-	-	-	-	C03416	-	-	-	-	-	440004	CN(C)C1=NC=NC2=C1N=CN2C3C(C(C(O3)CO)O)O	WVGPGNPCZPYCLK-WOUKDFQISA-N	6.76817e+07	6.90393e+07	9.38049e+07	2.47372e+07	1.92901e+07	6.19895e+07	4.28117e+07	6.57873e+07	2.31602e+07	8.36063e+07	5.4731e+07	1.75951e+07	7.30158e+07	1.05687e+07	6.26842e+07	4.00853e+07
Com_49_pos	Glycylglycine	双甘肽	P	C4H8N2O3	132.053	133.061	0.845064	[M+H]+	1.421	0.569990494256191	1	C18	Organic acids and derivatives	有机酸及其衍生物	Carboxylic acids and derivatives	羧酸及其衍生物	Amino acids, peptides, and analogues	氨基酸、肽和类似物	"556-50-3"	HMDB0011733	Organic acids and derivatives	Carboxylic acids and derivatives	Amino acids, peptides, and analogues	-	C02037	-	-	-	-	-	11163	NCC(=O)NCC(O)=O	YMAWOPBAYDPSLA-UHFFFAOYSA-N	1.60163e+08	1.61415e+08	9.59385e+07	8.68334e+07	1.29604e+08	7.63814e+07	2.23396e+08	1.08289e+08	7.86856e+07	1.84839e+08	6.05739e+07	5.99063e+07	5.79755e+07	9.7565e+07	5.96811e+07	6.95124e+07
Com_1_pos	2-Piperidinone	2-氮己环酮	P	C5H9NO	99.0684	100.076	0.46058	[M+H]+	5.03	0.883938109970223	1	C18	Organoheterocyclic compounds	有机杂环化合物	Piperidines	哌啶类	Piperidinones	哌啶酮类	"675-20-7"	HMDB0011749	Organoheterocyclic compounds	Piperidines	Piperidinones	-	-	-	-	-	-	-	12665	O=C1CCCCN1	XUWHAWMETYGRKB-UHFFFAOYSA-N	3.20511e+07	3.66185e+07	3.45864e+07	4.88484e+07	260703	4.14625e+07	4.24158e+07	8.57908e+07	4.03523e+07	3.00706e+07	7.82644e+07	1.35452e+08	8.85104e+07	3.49835e+07	7.59215e+07	5.59798e+07
Com_284_pos	2-Hexyl-3-phenyl-2-propenal	alpha-己基肉桂醛	P	C15H20O	216.151	199.148	0.664922	[M+H-H2O]+	8.308	0.563268906190717	1	C18	Phenylpropanoids and polyketides	苯丙素类和聚酮类	Cinnamaldehydes	肉桂醛	-	-	"101-86-0"	HMDB0031736	Phenylpropanoids and polyketides	Cinnamaldehydes	-	-	-	-	-	-	-	-	1550884	CCCCCC\C(C=O)=C/C1=CC=CC=C1	GUUHFMWKWLOQMM-NTCAYCPXSA-N	3.04959e+06	4.64302e+06	4.48562e+06	4.33826e+06	3.71051e+06	3.35498e+06	7.87646e+06	4.00648e+06	5.58622e+06	3.56051e+06	1.60514e+06	6.28367e+06	6.341e+06	7.30108e+06	5.8649e+06	4.99846e+06
Com_38_pos	5-oxoproline	5-氧化脯氨酸	P	C5H7NO3	129.043	130.05	1.42011	[M+H]+	2.012	0.94855917733548	1	C18	Organic acids and derivatives	有机酸及其衍生物	Carboxylic acids and derivatives	羧酸及其衍生物	Amino acids, peptides, and analogues	氨基酸、肽和类似物	"149-87-1"	HMDB0000267	Organic acids and derivatives	Carboxylic acids and derivatives	Amino acids, peptides, and analogues	5-Oxoproline; Pidolic acid; Pyroglutamic acid; 5-Pyrrolidone-2-carboxylic acid; Pyroglutamate; 5-Oxo-L-proline; L-Pyroglutamic acid; L-5-Pyrrolidone-2-carboxylic acid	C01879	map00480	-	-	-	-	499	C1CC(=O)NC1C(=O)O	ODHCTXKNWHHXJC-UHFFFAOYSA-N	2.1463e+08	2.15347e+08	1.99076e+08	2.05193e+08	2.8948e+08	2.6134e+08	2.06341e+08	1.06594e+08	3.01573e+08	2.75346e+08	2.75827e+08	7.38978e+07	3.12472e+08	8.23783e+08	3.39334e+08	4.57978e+08
Com_97_pos	3-Methylphenylacetic acid	间甲苯乙酸	P	C9H10O2	150.068	151.076	1.79043	[M+H]+	6.242	0.598475181107312	1	C18	Benzenoids	苯类化合物	Benzene and substituted derivatives	苯及其取代衍生物	Toluenes	甲苯	"621-36-3"	HMDB0002222	Benzenoids	Benzene and substituted derivatives	Toluenes	-	-	-	-	-	-	-	12121	CC1=CC(CC(O)=O)=CC=C1	GJMPSRSMBJLKKB-UHFFFAOYSA-N	9.70833e+06	9.00536e+06	9.37478e+06	9.96594e+06	1.16881e+07	9.77845e+06	1.23125e+07	1.19449e+07	1.11008e+07	9.30541e+06	1.19276e+07	2.01136e+07	1.79032e+07	1.31885e+07	3.33807e+06	1.45269e+07
Com_73_pos	2-Hydroxyadipic acid	2-羟基己二酸	P	C6H10O5	162.053	145.05	1.13377	[M+H-H2O]+	1.556	0.684960671404732	1	C18	Lipids and lipid-like molecules	脂质和类脂分子	Fatty Acyls	脂肪酰类	Fatty acids and conjugates	脂肪酸和结合物	"18294-85-4"	HMDB0000321	Lipids and lipid-like molecules	Fatty Acyls	Fatty acids and conjugates	-	C02360	-	LMFA01170049	Fatty Acyls [FA]	Fatty Acids and Conjugates [FA01]	Dicarboxylic acids [FA0117]	193530	OC(CCCC(O)=O)C(O)=O	OTTXIFWBPRRYOG-UHFFFAOYSA-N	6.33456e+08	2.93974e+08	1.65036e+08	2.70471e+08	3.56678e+08	3.20484e+08	3.95295e+08	1.93228e+08	2.95381e+08	4.28136e+08	1.76267e+08	9.10325e+08	3.86431e+08	2.97096e+08	1.84658e+08	3.84019e+08
Com_448_pos	Prolylhydroxyproline	4-羟基-1-L-脯氨酰-L-脯氨酸	P	C10H16N2O4	228.111	229.118	0.18225	[M+H]+	1.799	0.673522447841905	1	C18	Organic acids and derivatives	有机酸及其衍生物	Carboxylic acids and derivatives	羧酸及其衍生物	Amino acids, peptides, and analogues	氨基酸、肽和类似物	"18684-24-7"	HMDB0006695	Organic acids and derivatives	Carboxylic acids and derivatives	Amino acids, peptides, and analogues	-	-	-	-	-	-	-	11902892	O[C@@H]1C[C@H](N(C1)C(=O)[C@@H]1CCCN1)C(O)=O	ONPXCLZMBSJLSP-CSMHCCOUSA-N	3.85506e+07	3.06491e+07	2.85928e+07	2.60699e+07	2.90258e+07	1.653e+07	1.96338e+07	3.04542e+07	2.67141e+07	2.93659e+07	1.0511e+07	1.03364e+07	9.50564e+06	1.07197e+07	6.4816e+06	6.50098e+06
Com_621_pos	N-(3-Indolylacetyl)-L-Alanine	N-(3-吲哚乙酰基)-L-丙氨酸	P	C13H14N2O3	246.1	269.09	1.65651	[M+Na]+	5.662	0.720118447578474	1	C18	Organic acids and derivatives	有机酸及其衍生物	Carboxylic acids and derivatives	羧酸及其衍生物	Amino acids, peptides, and analogues	氨基酸、肽和类似物	"57105-39-2"	-	-	-	-	-	-	-	-	-	-	-	644225	C[C@@H](C(=O)O)NC(=O)CC1=CNC2=CC=CC=C21	FBDCJLXTUCMFLF-QMMMGPOBSA-N	603418	462453	221653	1.0118e+06	2.33265e+06	380562	56380.2	281187	1.67804e+06	367060	333567	487518	518656	3.5076e+06	100962	121142
Com_248_pos	5-Hydroxyindole-3-acetic acid	5-羟吲哚乙酸	P	C10H9NO3	191.058	192.066	1.35018	[M+H]+	4.965	0.643726906684646	1	C18	Organoheterocyclic compounds	有机杂环化合物	Indoles and derivatives	吲哚及其衍生物	Indolyl carboxylic acids and derivatives	吲哚基羧酸及其衍生物	"54-16-0"	HMDB0000763	Organoheterocyclic compounds	Indoles and derivatives	Indolyl carboxylic acids and derivatives	5-Hydroxyindoleacetate	C05635	-	-	-	-	-	1826	OC(=O)CC1=CNC2=C1C=C(O)C=C2	DUUGKQCEGZLZNO-UHFFFAOYSA-N	2.17644e+07	1.15783e+07	1.14311e+07	2.37745e+07	3.02183e+07	1.18872e+07	1.91544e+07	2.8955e+07	2.90491e+07	1.7251e+07	1.18642e+07	1.73403e+07	1.62296e+07	1.80522e+07	1.53008e+07	1.25666e+07
Com_77_pos	Indole-3-carboxaldehyde	吲哚-3-甲醛	P	C9H7NO	145.053	146.06	1.44311	[M+H]+	5.318	0.881780500989937	1	C18	Organoheterocyclic compounds	有机杂环化合物	Indoles and derivatives	吲哚及其衍生物	Indoles	吲哚	"487-89-8"	HMDB0029737	Organoheterocyclic compounds	Indoles and derivatives	Indoles	-	C08493	-	-	-	-	-	10256	O=CC1=CNC2=C1C=CC=C2	OLNJUISKUQQNIM-UHFFFAOYSA-N	7.29457e+08	5.5436e+08	4.08935e+08	3.77199e+08	4.57918e+08	5.93927e+08	4.19969e+08	4.91031e+08	3.79519e+08	6.95665e+08	2.98588e+08	1.73908e+08	2.33277e+08	3.10112e+08	2.92096e+08	3.00507e+08
Com_669_pos	gamma-Linolenic acid	十八碳三烯酸(顺-6,9,12)/gamma-亚麻酸	P	C18H30O2	278.225	279.232	0.0137081	[M+H]+	7.787	0.918027746415944	1	C18	Lipids and lipid-like molecules	脂质和类脂分子	Fatty Acyls	脂肪酰类	Lineolic acids and derivatives	亚麻酸及其衍生物	"506-26-3"	HMDB0003073	Lipids and lipid-like molecules	Fatty Acyls	Lineolic acids and derivatives	(6Z,9Z,12Z)-Octadecatrienoic acid; 6,9,12-Octadecatrienoic acid; gamma-Linolenic acid; Gamolenic acid	C06426	map00591;map01040;map01100	LMFA01030141	Fatty Acyls [FA]	Fatty Acids and Conjugates [FA01]	Unsaturated fatty acids [FA0103]	5280933	CCCCC\C=C/C\C=C/C\C=C/CCCCC(O)=O	VZCCETWTMQHEPK-QNEBEIHSSA-N	6.83459e+07	4.89509e+07	5.59324e+07	4.86657e+07	5.90724e+07	9.58996e+07	3.87491e+07	5.77473e+07	9.73507e+07	3.91891e+07	7.76362e+07	3.17258e+07	1.01454e+08	8.24452e+07	1.1157e+08	5.02356e+07
Com_124_pos	L-Carnitine	左旋肉碱	P	C7H16NO3	162.113	162.113	0.404402	[M+H]+	1.452	0.999172905673791	1	C18	Organic nitrogen compounds	有机氮化合物	Organonitrogen compounds	有机氮化合物	Quaternary ammonium salts	季铵盐	"541-15-1"	HMDB0000062	Organic nitrogen compounds	Organonitrogen compounds	Quaternary ammonium salts	L-Carnitine; L-gamma-Trimethyl-beta-hydroxybutyrobetaine; Vitamin BT; 3-Carboxy-2-hydroxy-N,N,N-trimethyl-1-propanaminium hydroxide, inner salt; Levocarnitine; (R)-Carnitine	C00318	map04976	-	-	-	-	10917	C[N+](C)(C)C[C@H](O)CC(O)=O	PHIQHXFUZVPYII-ZCFIWIBFSA-O	1.77986e+09	9.36554e+08	6.98818e+08	3.84266e+09	9.78378e+08	2.82925e+09	5.27151e+08	1.38818e+09	1.24923e+09	1.17961e+09	2.07358e+09	3.65372e+09	1.11465e+09	4.98837e+09	1.05576e+09	2.12282e+09
Com_48_pos	3-Methylindole	3-甲基吲哚	P	C9H9N	131.073	132.081	1.30803	[M+H]+	5.318	0.757886232160448	1	C18	Organoheterocyclic compounds	有机杂环化合物	Indoles and derivatives	吲哚及其衍生物	Indoles	吲哚	"83-34-1"	HMDB0000466	Organoheterocyclic compounds	Indoles and derivatives	Indoles	-	C08313	-	-	-	-	-	6736	CC1=CNC2=C1C=CC=C2	ZFRKQXVRDFCRJG-UHFFFAOYSA-N	2.19671e+08	1.64524e+08	1.209e+08	1.09919e+08	1.38101e+08	1.80233e+08	1.25917e+08	1.46655e+08	1.14464e+08	2.08893e+08	8.74536e+07	4.73995e+07	6.94482e+07	9.16457e+07	8.55276e+07	8.8383e+07
Com_1024_pos	oleoyl ethanolamide	油酰乙醇酰胺	P	C20H39NO2	325.298	348.288	1.10619	[M+Na]+	10.02	0.910846552424256	1	C18	Organic nitrogen compounds	有机氮化合物	Organonitrogen compounds	有机氮化合物	Amines	胺类	"111-58-0"	HMDB0002088	Organic nitrogen compounds	Organonitrogen compounds	Amines	Oleoylethanolamide; OEA	C20792	map04024	LMFA08040015	Fatty Acyls [FA]	Fatty amides [FA08]	N-acyl ethanolamines (endocannabinoids) [FA0804]	5283454	CCCCCCCC\C=C/CCCCCCCC(=O)NCCO	BOWVQLFMWHZBEF-KTKRTIGZSA-N	2.20187e+07	1.0551e+08	3.18823e+07	3.41658e+07	1.20354e+07	3.2656e+07	1.69826e+07	3.10151e+07	2.49681e+07	2.16109e+07	4.61895e+07	2.64913e+07	3.20287e+07	4.55706e+07	2.97121e+07	3.34504e+07
Com_27_pos	Picolinic acid	吡啶甲酸	P	C6H5NO2	123.032	124.039	1.0155	[M+H]+	1.96	0.630327551173118	1	C18	Organoheterocyclic compounds	有机杂环化合物	Pyridines and derivatives	吡啶及其衍生物	Pyridinecarboxylic acids and derivatives	吡啶羧酸及其衍生物	"98-98-6"	HMDB0002243	Organoheterocyclic compounds	Pyridines and derivatives	Pyridinecarboxylic acids and derivatives	Picolinic acid; 2-Pyridinecarboxylic acid	C10164	map00380;map01100	-	-	-	-	1018	OC(=O)C1=CC=CC=N1	SIOXPEMLGUPBBT-UHFFFAOYSA-N	1.20939e+08	3.24049e+08	1.57488e+08	2.72876e+08	1.5809e+08	5.97515e+08	1.62104e+08	1.12263e+08	2.35819e+08	1.32782e+08	1.58556e+08	2.98174e+08	1.43651e+08	2.10697e+08	9.01023e+07	1.71994e+08
Com_80_pos	Spermidine	亚精胺	P	C7H19N3	145.158	146.165	1.37348	[M+H]+	1.211	0.822989360461668	1	C18	Organic nitrogen compounds	有机氮化合物	Organonitrogen compounds	有机氮化合物	Amines	胺类	"124-20-9"	HMDB0001257	Organic nitrogen compounds	Organonitrogen compounds	Amines	Spermidine; N-(3-Aminopropyl)-1,4-butane-diamine	C00315	map00940;map01100;map02010;map04976;map00480;map00410;map00330	-	-	-	-	1102	NCCCCNCCCN	ATHGHQPFGPMSJY-UHFFFAOYSA-N	2.69568e+08	3.96574e+08	2.79399e+08	2.26662e+08	1.94146e+08	2.72496e+08	1.48077e+08	4.32177e+08	1.13936e+08	3.54192e+08	2.2587e+08	2.71579e+08	2.14338e+08	2.44856e+08	1.56055e+08	2.41183e+08
Com_883_pos	Palmitoylethanolamide	棕榈酰乙醇酰胺	P	C18H37NO2	299.282	322.272	0.509681	[M+Na]+	8.253	0.871419678279483	1	C18	Organic acids and derivatives	有机酸及其衍生物	Carboximidic acids and derivatives	甲酰亚胺酸及其衍生物	Carboximidic acids	甲酰亚胺酸	"544-31-0"	HMDB0002100	Organic acids and derivatives	Carboximidic acids and derivatives	Carboximidic acids	-	C16512	-	LMFA08040057	Fatty Acyls [FA]	Fatty amides [FA08]	N-acyl ethanolamines (endocannabinoids) [FA0804]	4671	CCCCCCCCCCCCCCCC(=O)NCCO	HXYVTAGFYLMHSO-UHFFFAOYSA-N	6.37919e+07	1.54163e+08	1.87473e+08	1.01772e+08	2.63199e+08	8.25887e+07	2.26375e+08	1.6215e+08	3.60459e+08	6.44271e+07	9.06419e+07	1.58212e+08	7.04827e+07	6.46842e+07	6.66725e+07	1.25321e+08
Com_494_pos	Palmitoleic acid	十六碳烯酸(顺-9)/棕榈油酸	P	C16H30O2	254.225	237.221	0.566056	[M+H-H2O]+	8.16	0.895922459739711	1	C18	Lipids and lipid-like molecules	脂质和类脂分子	Fatty Acyls	脂肪酰类	Fatty acids and conjugates	脂肪酸和结合物	"373-49-9"	HMDB0003229	Lipids and lipid-like molecules	Fatty Acyls	Fatty acids and conjugates	(9Z)-Hexadecenoic acid; Palmitoleic acid; cis-9-Hexadecenoic acid; (9Z)-Hexadec-9-enoate	C08362	map00061	LMFA01030056	Fatty Acyls [FA]	Fatty Acids and Conjugates [FA01]	Unsaturated fatty acids [FA0103]	445638	CCCCCC\C=C/CCCCCCCC(O)=O	SECPZKHBENQXJG-FPLPWBNLSA-N	7.93705e+06	3.62598e+06	5.61421e+06	7.85739e+06	6.06894e+06	1.53823e+07	4.24742e+06	6.64313e+06	1.4523e+07	6.50164e+06	1.28924e+07	1.25331e+07	1.52925e+07	1.0988e+07	1.41265e+07	1.0997e+07
Com_139_pos	L-Phenylalanine	L-苯丙氨酸	P	C9H11NO2	165.079	166.086	0.754623	[M+H]+	5.072	0.999719613164918	1	C18	Organic acids and derivatives	有机酸及其衍生物	Carboxylic acids and derivatives	羧酸及其衍生物	Amino acids, peptides, and analogues	氨基酸、肽和类似物	"63-91-2"	HMDB0000159	Organic acids and derivatives	Carboxylic acids and derivatives	Amino acids, peptides, and analogues	L-Phenylalanine; (S)-alpha-Amino-beta-phenylpropionic acid	C00079	map01063;map00940;map01064;map04978;map01210;map01230;map02010;map00400;map00970;map00360;map00966;map00460;map01070;map01100;map01061;map00960;map01110;map04974;map01060;map01130	-	-	-	-	6140	N[C@@H](CC1=CC=CC=C1)C(O)=O	COLNVLDHVKWLRT-QMMMGPOBSA-N	2.41282e+10	1.77803e+10	1.46422e+10	1.2767e+10	1.45792e+10	1.91088e+10	1.45844e+10	1.78249e+10	1.30609e+10	2.18207e+10	1.12701e+10	8.26587e+09	1.09133e+10	1.22583e+10	1.27465e+10	1.21479e+10
Com_174_pos	L-Arginine	L-精氨酸	P	C6H14N4O2	174.112	175.119	0.1366	[M+H]+	1.378	0.985031996754033	1	C18	Organic acids and derivatives	有机酸及其衍生物	Carboxylic acids and derivatives	羧酸及其衍生物	Amino acids, peptides, and analogues	氨基酸、肽和类似物	"74-79-3"	HMDB0000517	Organic acids and derivatives	Carboxylic acids and derivatives	Amino acids, peptides, and analogues	L-Arginine; (S)-2-Amino-5-guanidinovaleric acid; L-Arg	C00062	map00220;map00261;map00330;map00331;map00472;map00970;map01060;map01064;map01100;map01110;map01130;map01230;map02010;map04974;map05014;map05132;map05142;map05146;map05230	-	-	-	-	6322	N[C@@H](CCCNC(N)=N)C(O)=O	ODKSFYDXXFIFQN-BYPYZUCNSA-N	2.80344e+09	2.10939e+09	8.78398e+08	2.83177e+09	9.69648e+08	3.54781e+09	1.06814e+09	2.80588e+09	8.90555e+08	2.12554e+09	2.59833e+09	2.08088e+09	2.48744e+09	3.1296e+09	3.24829e+09	3.4536e+09
Com_47_pos	Creatine	肌酸	P	C4H9N3O2	131.069	132.077	0.506415	[M+H]+	1.497	0.998649845916024	1	C18	Organic acids and derivatives	有机酸及其衍生物	Carboxylic acids and derivatives	羧酸及其衍生物	Amino acids, peptides, and analogues	氨基酸、肽和类似物	"57-00-1"	HMDB0000064	Organic acids and derivatives	Carboxylic acids and derivatives	Amino acids, peptides, and analogues	Creatine; alpha-Methylguanidino acetic acid; Methylglycocyamine	C00300	map00260;map00330;map01100	-	-	-	-	586	CN(CC(O)=O)C(N)=N	CVSVTCORWBXHQV-UHFFFAOYSA-N	5.82556e+09	4.93571e+09	3.14691e+09	2.89307e+09	5.64338e+09	6.6456e+09	2.33376e+09	3.4925e+09	7.16504e+09	3.37461e+09	5.0395e+09	2.82461e+09	1.67028e+09	5.26341e+09	1.99966e+09	4.05766e+09
Com_111_pos	L-Histidine	L-组氨酸	P	C6H9N3O2	155.069	156.077	0.592894	[M+H]+	1.377	0.999874966909108	1	C18	Organic acids and derivatives	有机酸及其衍生物	Carboxylic acids and derivatives	羧酸及其衍生物	Amino acids, peptides, and analogues	氨基酸、肽和类似物	"71-00-1"	HMDB0000177	Organic acids and derivatives	Carboxylic acids and derivatives	Amino acids, peptides, and analogues	L-Histidine; (S)-alpha-Amino-1H-imidazole-4-propionic acid	C00135	map00340;map00410;map00970;map01060;map01065;map01100;map01110;map01230;map02010;map04974;map05230	-	-	-	-	6274	N[C@@H](CC1=CN=CN1)C(O)=O	HNDVDQJCIGZPNO-YFKPBYRVSA-N	8.89736e+08	7.71358e+08	5.09278e+08	3.90571e+08	6.79551e+08	6.87647e+08	5.93296e+08	3.2142e+08	4.90816e+08	9.39751e+08	2.48126e+08	2.02994e+08	1.3552e+08	5.11975e+08	2.13553e+08	3.36842e+08
Com_306_pos	L-Leucyl-L-alanine	L-亮氨酸-L-丙氨酸	P	C9H18N2O3	202.132	203.139	0.906522	[M+H]+	4.826	0.640399743074617	1	C18	Organic acids and derivatives	有机酸及其衍生物	Carboxylic acids and derivatives	羧酸及其衍生物	Amino acids, peptides, and analogues	氨基酸、肽和类似物	"7298-84-2"	HMDB0028922	Organic acids and derivatives	Carboxylic acids and derivatives	Amino acids, peptides, and analogues	-	-	-	-	-	-	-	81721	CC(C)C[C@H](N)C(=O)N[C@@H](C)C(O)=O	HSQGMTRYSIHDAC-BQBZGAKWSA-N	8.29481e+06	5.12081e+06	3.73974e+06	4.53252e+06	4.2368e+06	8.93833e+06	2.79903e+06	3.46933e+06	3.03941e+06	5.79306e+06	3.85415e+06	2.87636e+06	2.33214e+06	2.67685e+06	3.89592e+06	3.50343e+06
Com_22_pos	L-Threonine	L-苏氨酸	P	C4H9NO3	119.058	120.066	1.30828	[M+H]+	1.423	0.956958229558379	1	C18	Organic acids and derivatives	有机酸及其衍生物	Carboxylic acids and derivatives	羧酸及其衍生物	Amino acids, peptides, and analogues	氨基酸、肽和类似物	"72-19-5"	HMDB0000167	Organic acids and derivatives	Carboxylic acids and derivatives	Amino acids, peptides, and analogues	L-Threonine; 2-Amino-3-hydroxybutyric acid	C00188	map01120;map00290;map01100;map04978;map00860;map01230;map02010;map00261;map00970;map01110;map04974;map01060;map00260;map01130	-	-	-	-	6288	C[C@@H](O)[C@H](N)C(O)=O	AYFVYJQAPQTCCC-GBXIJSLDSA-N	7.38297e+08	5.4666e+08	4.25451e+08	4.38923e+08	4.98507e+08	4.89883e+08	5.88308e+08	4.67933e+08	3.77328e+08	6.28469e+08	3.03366e+08	2.8178e+08	2.75908e+08	3.58635e+08	3.02186e+08	3.47982e+08
Com_323_pos	L-Tryptophan	L-色氨酸	P	C11H12N2O2	204.09	205.097	0.941248	[M+H]+	5.318	0.981210189492079	1	C18	Organoheterocyclic compounds	有机杂环化合物	Indoles and derivatives	吲哚及其衍生物	Indolyl carboxylic acids and derivatives	吲哚基羧酸及其衍生物	"73-22-3"	HMDB0000929	Organoheterocyclic compounds	Indoles and derivatives	Indolyl carboxylic acids and derivatives	L-Tryptophan; Tryptophan; (S)-alpha-Amino-beta-(3-indolyl)-propionic acid	C00078	map00260;map00380;map00400;map00404;map00901;map00966;map00970;map01060;map01061;map01063;map01070;map01100;map01110;map01130;map01210;map01230;map04726;map04974;map04978;map05143	-	-	-	-	6305	N[C@@H](CC1=CNC2=C1C=CC=C2)C(O)=O	QIVBCDIJIAJPQS-VIFPVBQESA-N	6.29286e+09	4.83098e+09	3.38771e+09	3.21431e+09	3.93508e+09	5.18597e+09	3.46365e+09	4.12711e+09	3.10895e+09	5.70547e+09	2.46575e+09	1.28279e+09	1.88771e+09	2.42931e+09	2.34997e+09	2.45234e+09
Com_92_pos	L-Methionine	L-蛋氨酸	P	C5H11NO2S	149.051	150.058	0.833654	[M+H]+	2.166	0.99466667706208	1	C18	Organic acids and derivatives	有机酸及其衍生物	Carboxylic acids and derivatives	羧酸及其衍生物	Amino acids, peptides, and analogues	氨基酸、肽和类似物	"63-68-3"	HMDB0000696	Organic acids and derivatives	Carboxylic acids and derivatives	Amino acids, peptides, and analogues	L-Methionine; Methionine; L-2-Amino-4methylthiobutyric acid	C00073	map01100;map01523;map04978;map01210;map05230;map01230;map00970;map00270;map01110;map01060;map04974;map00966;map01070	-	-	-	-	6137	CSCC[C@H](N)C(O)=O	FFEARJCKVFRZRR-BYPYZUCNSA-N	9.36486e+09	6.70519e+09	3.92951e+09	4.46758e+09	4.36154e+09	5.96173e+09	4.40699e+09	5.78442e+09	3.70674e+09	6.8494e+09	3.32533e+09	2.06562e+09	3.43416e+09	3.10883e+09	3.98358e+09	4.11436e+09
Com_594_pos	Thymidine	beta-胸苷	P	C10H14N2O5	242.09	265.08	1.39812	[M+Na]+	4.966	0.703173986128992	1	C18	Nucleosides, nucleotides, and analogues	核苷、核苷酸和类似物	Pyrimidine nucleosides	嘧啶核苷	Pyrimidine 2'-deoxyribonucleosides	嘧啶2'-脱氧核糖核苷	"50-89-5"	HMDB0000273	Nucleosides, nucleotides, and analogues	Pyrimidine nucleosides	Pyrimidine 2'-deoxyribonucleosides	Thymidine; Deoxythymidine	C00214	map00240;map01100	-	-	-	-	5789	CC1=CN([C@H]2C[C@H](O)[C@@H](CO)O2)C(=O)NC1=O	IQFYYKKMVGJFEH-XLPZGREQSA-N	1.24842e+07	1.40736e+07	7.92734e+06	2.70417e+06	1.60039e+07	1.60148e+07	2.67499e+07	3.47767e+07	6.94309e+06	7.54977e+06	7.93792e+07	8.19435e+06	7.466e+07	7.16087e+06	3.05664e+07	4.08956e+06
Com_5_pos	Dimethylglycine	二甲基甘氨酸	P	C4H9NO2	103.063	104.071	1.96264	[M+H]+	1.453	0.715630158562364	1	C18	Organic acids and derivatives	有机酸及其衍生物	Carboxylic acids and derivatives	羧酸及其衍生物	Amino acids, peptides, and analogues	氨基酸、肽和类似物	"1118-68-9"	HMDB0000092	Organic acids and derivatives	Carboxylic acids and derivatives	Amino acids, peptides, and analogues	N,N-Dimethylglycine; Dimethylglycine	C01026	map00260;map01100	-	-	-	-	673	CN(C)CC(O)=O	FFDGPVCHZBVARC-UHFFFAOYSA-N	6.46281e+07	4.03655e+07	2.75432e+07	1.59181e+08	4.23386e+07	1.08473e+08	2.84275e+07	5.01199e+07	3.6156e+07	4.3129e+07	3.12289e+07	5.8726e+07	1.83195e+07	2.7015e+08	2.04755e+07	4.1999e+07
Com_1160_pos	23-Norcholic acid	23-脱甲胆酸	P	C23H38O5	394.272	417.261	0.678614	[M+Na]+	7.42	0.591457534865832	1	C18	Lipids and lipid-like molecules	脂质和类脂分子	Steroids and steroid derivatives	类固醇和类固醇衍生物	Bile acids, alcohols and derivatives	胆汁酸、醇及其衍生物	"60696-62-0"	-	-	-	-	-	-	-	LMST04060019	Sterol Lipids [ST]	Bile acids and derivatives [ST04]	C23 bile acids, alcohols, and derivatives [ST0406]	164231498	CC(CC(=O)O)C1CCC2C1(C(CC3C2C(CC4C3(CCC(C4)O)C)O)O)C	SHUYNJFEXPRUGR-RTCCEZQESA-N	1.06573e+07	1.02724e+07	4.40053e+06	1.78977e+07	4.35158e+06	1.19929e+07	4.32541e+06	5.98623e+06	5.59963e+06	7.60509e+06	7.80107e+06	6.83417e+06	7.22943e+06	1.23899e+07	4.57666e+06	8.58703e+06
Com_50_pos	L-Ornithine	L-鸟氨酸	P	C5H12N2O2	132.09	133.097	0.729364	[M+H]+	1.272	0.894788750402807	1	C18	Organic acids and derivatives	有机酸及其衍生物	Carboxylic acids and derivatives	羧酸及其衍生物	Amino acids, peptides, and analogues	氨基酸、肽和类似物	"70-26-8"	HMDB0000214	Organic acids and derivatives	Carboxylic acids and derivatives	Amino acids, peptides, and analogues	L-Ornithine; (S)-2,5-Diaminovaleric acid; (S)-2,5-Diaminopentanoic acid; (S)-2,5-Diaminopentanoate	C00077	map01064;map01100;map01210;map01230;map02010;map00472;map00480;map00220;map01110;map01060;map01130;map00330	-	-	-	-	6262	NCCC[C@H](N)C(O)=O	AHLPHDHHMVZTML-BYPYZUCNSA-N	4.73903e+08	3.58982e+08	3.79337e+08	5.50769e+07	3.83371e+08	1.01125e+08	3.16812e+08	1.10297e+08	2.33133e+08	5.26542e+08	5.22161e+07	5.00716e+07	3.478e+07	6.84573e+07	4.51659e+07	5.19958e+07
Com_1171_pos	Oleylcarnitine	油烯基肉碱	P	C25H48NO4	426.358	426.358	0.312598	[M+H]+	8.901	0.998444296647018	1	C18	Lipids and lipid-like molecules	脂质和类脂分子	Fatty Acyls	脂肪酰类	Fatty acid esters	脂肪酸酯	"38677-66-6"	HMDB0005065	Lipids and lipid-like molecules	Fatty Acyls	Fatty acid esters	-	-	-	-	-	-	-	46907933	CCCCCCCC\C=C/CCCCCCCC(=O)O[C@H](CC(O)=O)C[N+](C)(C)C	IPOLTUVFXFHAHI-WHIOSMTNSA-O	1.43393e+08	3.76934e+08	3.86584e+08	8.56678e+08	8.57295e+08	2.25601e+08	7.58252e+07	2.48744e+08	8.68344e+08	1.09177e+08	7.82598e+08	4.03109e+08	5.64346e+08	6.52092e+08	8.03886e+08	1.19007e+08
Com_1174_pos	Stearylcarnitine	硬脂酰肉碱	P	C25H50NO4	428.374	428.374	0.542185	[M+H]+	9.451	0.998813120092267	1	C18	Lipids and lipid-like molecules	脂质和类脂分子	Fatty Acyls	脂肪酰类	Fatty acid esters	脂肪酸酯	"25597-09-5"	HMDB0000848	Lipids and lipid-like molecules	Fatty Acyls	Fatty acid esters	-	-	-	LMFA07070008	Fatty Acyls [FA]	Fatty esters [FA07]	Fatty acyl carnitines [FA0707]	52922056	CCCCCCCCCCCCCCCCCC(=O)O[C@H](CC(O)=O)C[N+](C)(C)C	FNPHNLNTJNMAEE-HSZRJFAPSA-O	1.43327e+08	4.85152e+08	2.39835e+08	8.95889e+08	6.05189e+08	3.46757e+08	2.63958e+08	3.83976e+08	6.22127e+08	3.0305e+08	7.42102e+08	1.86522e+08	4.09146e+08	4.84229e+08	4.12394e+08	3.09885e+08
Com_1008_pos	Dodecanoylcarnitine	十二酰左旋肉碱	P	C19H38NO4	344.28	344.279	0.430489	[M+H]+	7.177	0.976338151014478	1	C18	Lipids and lipid-like molecules	脂质和类脂分子	Fatty Acyls	脂肪酰类	Fatty acid esters	脂肪酸酯	"25518-54-1"	HMDB0002250	Lipids and lipid-like molecules	Fatty Acyls	Fatty acid esters	-	-	-	LMFA07070090	Fatty Acyls [FA]	Fatty esters [FA07]	Fatty acyl carnitines [FA0707]	168381	CCCCCCCCCCCC(=O)O[C@H](CC(O)=O)C[N+](C)(C)C	FUJLYHJROOYKRA-QGZVFWFLSA-O	1.43431e+07	1.02837e+07	1.13306e+07	5.91248e+07	2.42822e+07	1.0934e+07	2.22112e+06	1.35264e+07	2.03357e+07	3.94429e+06	3.50839e+07	1.79128e+07	1.90802e+07	2.78641e+07	2.77773e+07	8.73594e+06
Com_1095_pos	Tetradecanoylcarnitine	十四酰基肉碱	P	C21H42NO4	372.311	372.311	0.21086	[M+H]+	7.918	0.947773887135985	1	C18	Lipids and lipid-like molecules	脂质和类脂分子	Fatty Acyls	脂肪酰类	Fatty acid esters	脂肪酸酯	"25597-07-3"	HMDB0005066	Lipids and lipid-like molecules	Fatty Acyls	Fatty acid esters	-	-	-	LMFA07070107	Fatty Acyls [FA]	Fatty esters [FA07]	Fatty acyl carnitines [FA0707]	53477791	CCCCCCCCCCCCCC(=O)O[C@H](CC(O)=O)C[N+](C)(C)C	PSHXNVGSVNEJBD-LJQANCHMSA-O	8.25892e+07	9.08691e+07	8.8858e+07	6.26235e+08	1.64061e+08	9.51356e+07	2.69242e+07	1.78011e+08	1.42301e+08	4.48357e+07	3.03051e+08	1.74004e+08	2.10025e+08	3.27105e+08	2.60247e+08	9.2117e+07
Com_1058_pos	Erucic acid	二十二碳烯酸(顺-13)/芥酸	P	C22H42O2	338.318	356.352	0.316884	[M+NH4]+	8.689	0.731122328768445	1	C18	Lipids and lipid-like molecules	脂质和类脂分子	Fatty Acyls	脂肪酰类	Fatty acids and conjugates	脂肪酸和结合物	"112-86-7"	HMDB0002068	Lipids and lipid-like molecules	Fatty Acyls	Fatty acids and conjugates	Erucic acid; (13Z)-Docosenoic acid; cis-13-Docosenoic acid	C08316	-	LMFA01030089	Fatty Acyls [FA]	Fatty Acids and Conjugates [FA01]	Unsaturated fatty acids [FA0103]	5281116	CCCCCCCC\C=C/CCCCCCCCCCCC(O)=O	DPUOLQHDNGRHBS-KTKRTIGZSA-N	4.09533e+07	7.78262e+07	6.16094e+07	5.71517e+07	5.59866e+07	4.25115e+07	6.92475e+07	6.10145e+07	8.96041e+07	3.70218e+07	6.93649e+07	3.50083e+07	6.75177e+07	5.53506e+07	5.51296e+07	8.52756e+07
Com_18_pos	Indole	吲哚	P	C8H7N	117.058	118.065	1.20575	[M+H]+	5.057	0.933348279150838	1	C18	Organoheterocyclic compounds	有机杂环化合物	Indoles and derivatives	吲哚及其衍生物	Indoles	吲哚	"120-72-9"	HMDB0000738	Organoheterocyclic compounds	Indoles and derivatives	Indoles	Indole; 2,3-Benzopyrrole	C00463	map00400;map00402;map00380;map01110;map01100;map04974	-	-	-	-	798	N1C=CC2=C1C=CC=C2	SIKJAQJRHWYJAI-UHFFFAOYSA-N	5.96649e+07	4.75147e+07	3.82262e+07	3.52461e+07	3.78969e+07	4.84007e+07	4.0066e+07	4.68285e+07	3.5984e+07	5.21622e+07	3.19132e+07	2.61637e+07	3.04212e+07	3.26406e+07	3.53693e+07	3.30583e+07
Com_1198_pos	Sipeimine	西贝碱	P	C27H43NO3	429.324	452.314	1.39656	[M+Na]+	8.958	0.552109693811696	2	C18	Lipids and lipid-like molecules	脂质和类脂分子	Steroids and steroid derivatives	类固醇和类固醇衍生物	Steroidal alkaloids	甾体生物碱	"61825-98-7"	HMDB0256206	Lipids and lipid-like molecules	Steroids and steroid derivatives	Steroidal alkaloids	-	-	-	-	-	-	-	-	CC1CCC2C(C3CCC4C(C3CN2C1)CC5C4CC(=O)C6C5(CCC(C6)O)C)(C)O	IQDIERHFZVCNRZ-YUYPDVIUSA-N	2.04365e+06	157661	2.38231e+06	171543	774270	2.78707e+06	1.07368e+06	396228	1.50808e+06	886857	1.43646e+06	653781	287667	679389	1.10904e+06	706015
Com_458_pos	Fraxetin	秦皮素	P	C10H8O5	208.037	231.027	2.6433	[M+Na]+	1.302	0.524216562988752	2	C18	Phenylpropanoids and polyketides	苯丙素类和聚酮类	Coumarins and derivatives	香豆素及其衍生物	Hydroxycoumarins	羟基香豆素	"574-84-5"	-	-	-	-	-	C09265	-	-	-	-	-	-	COC1=C(C(=C2C(=C1)C=CC(=O)O2)O)O	HAVWRBANWNTOJX-UHFFFAOYSA-N	61083.5	60671.5	190524	550929	147572	223662	189779	323983	400116	70503.7	225730	808496	258418	706362	206695	306835
Com_1071_pos	Triptolide	雷公藤内酯醇	P	C20H24O6	360.157	361.164	1.44453	[M+H]+	7.919	0.575001203471512	2	C18	Organoheterocyclic compounds	有机杂环化合物	Oxepanes	氧杂环己烷类	-	-	"38748-32-2"	HMDB0259270	Organoheterocyclic compounds	Oxepanes	-	-	C09204	-	-	-	-	-	107985	CC(C)C12C(O1)C3C4(O3)C5(CCC6=C(C5CC7C4(C2O)O7)COC6=O)C	DFBIRQPKNDILPW-CIVMWXNOSA-N	1.42157e+06	9.33633e+06	4.5355e+06	1.65935e+06	9.87121e+06	1.28059e+06	7.73901e+06	2.19232e+06	3.19492e+07	3.2786e+06	2.75589e+06	5.03267e+06	2.02482e+06	561536	2.26646e+06	3.14469e+07
Com_1080_pos	Hirsuteine	去氢毛钩藤碱	P	C22H26N2O3	366.194	367.201	1.76445	[M+H]+	10.58	0.52525432319981	2	C18	Alkaloids and derivatives	生物碱及其衍生物	Corynanthean-type alkaloids	Corynanthean型生物碱	-	-	"35467-43-7"	-	-	-	-	-	C16971	-	-	-	-	-	-	COC=C(C1CC2C3=C(CCN2CC1C=C)C4=CC=CC=C4N3)C(=O)OC	TZUGIFAYWNNSAO-AZQGJTAVSA-N	2.07588e+06	1.44339e+06	1.74428e+06	1.04782e+06	1.90185e+06	888023	1.71296e+06	1.03608e+06	1.02256e+06	556845	936630	2.83776e+06	1.21314e+06	1.74948e+06	1.31881e+06	2.43649e+06
Com_1186_pos	Agaric acid	松蕈酸	P	C22H40O7	416.277	439.267	0.51593	[M+Na]+	6.347	0.567132498623415	2	C18	Organic acids and derivatives	有机酸及其衍生物	Carboxylic acids and derivatives	羧酸及其衍生物	Tricarboxylic acids and derivatives	三羧酸及其衍生物	"666-99-9"	-	-	-	-	-	-	-	-	-	-	-	12629	CCCCCCCCCCCCCCCCC(C(=O)O)C(CC(=O)O)(C(=O)O)O	HZLCGUXUOFWCCN-UHFFFAOYSA-N	4.005e+07	1.96157e+07	1.40795e+07	3.54389e+07	7.85432e+06	2.01768e+07	1.24875e+07	3.43467e+07	7.84611e+06	2.95407e+07	6.62615e+06	6.98417e+06	9.07811e+06	1.52587e+07	6.72501e+06	8.40343e+06
Com_485_pos	4',5-Dihydroxyflavone	5,4'-二羟基黄酮	P	C15H10O4	254.058	237.055	2.13698	[M+H-H2O]+	1.333	0.66883285553985	2	C18	Phenylpropanoids and polyketides	苯丙素类和聚酮类	Flavonoids	黄酮类化合物	Flavones	黄酮类	"6665-67-4"	-	-	-	-	-	-	-	-	-	-	-	-	C1=CC(=C2C(=C1)OC(=CC2=O)C3=CC=C(C=C3)O)O	OKRNDQLCMXUCGG-UHFFFAOYSA-N	205667	333107	790801	1.35058e+06	395918	572955	625215	1.3897e+06	355411	522457	1.60905e+06	2.77408e+06	1.85566e+06	1.26477e+06	1.75675e+06	2.08703e+06
Com_1219_pos	Podecdysone B	罗汉松甾酮 B	P	C27H42O6	462.298	485.287	0.16204	[M+Na]+	9.378	0.607437348305846	2	C18	Lipids and lipid-like molecules	脂质和类脂分子	Steroids and steroid derivatives	类固醇和类固醇衍生物	Bile acids, alcohols and derivatives	胆汁酸、醇及其衍生物	"22612-27-7"	-	-	-	-	-	C08832	-	-	-	-	-	-	CC12CCC3=C(C1=CCC2C(C)(C(CCC(C)(C)O)O)O)CC(=O)C4C3(CC(C(C4)O)O)C	AEFMTBQZWMUASH-IILZZRPCSA-N	1.10268e+07	9.73545e+06	7.73441e+06	6.1854e+07	4.56563e+07	1.9868e+07	8.98577e+06	2.61747e+07	4.64149e+07	1.10015e+07	4.30465e+07	4.01744e+07	5.56707e+07	1.16806e+08	5.42354e+07	5.64616e+07
Com_43_pos	Cuminaldehyde	枯名醛	P	C10H12O	148.089	131.086	1.0367	[M+H-H2O]+	8.053	0.747333175886514	2	C18	Lipids and lipid-like molecules	脂质和类脂分子	Prenol lipids	异戊烯醇脂	Monoterpenoids	单萜类	"122-03-2"	HMDB0002214	Lipids and lipid-like molecules	Prenol lipids	Monoterpenoids	-	C06577	map00622;map01120;map01220	-	-	-	-	326	[H]C(=O)C1=CC=C(C=C1)C(C)C	WTWBUQJHJGUZCY-UHFFFAOYSA-N	1.82731e+07	2.28026e+07	2.01818e+07	2.0937e+07	2.11197e+07	1.41133e+07	3.31718e+07	2.28346e+07	3.71023e+07	1.85647e+07	4.91169e+06	2.49052e+07	1.29579e+07	2.70975e+07	2.4113e+07	2.66089e+07
Com_380_pos	2-(2-Methylbenzamido)acetic acid	2-甲基马尿酸	P	C10H11NO3	193.074	216.063	1.8373	[M+Na]+	1.452	0.592025252499335	2	C18	Benzenoids	苯类化合物	Benzene and substituted derivatives	苯及其取代衍生物	Benzoic acids and derivatives	苯甲酸及其衍生物	"42013-20-7"	HMDB0011723	Benzenoids	Benzene and substituted derivatives	Benzoic acids and derivatives	Hippurate; Hippuric acid; N-Benzoylglycine; Benzoylaminoacetic acid	C01586	map00360	-	-	-	-	91637	CC1=C(C=CC=C1)C(=O)NCC(O)=O	YOEBAVRJHRCKRE-UHFFFAOYSA-N	3.331e+07	1.55176e+07	1.42782e+07	8.48963e+06	1.29912e+07	6.89449e+07	1.4699e+07	1.91583e+07	1.21001e+07	2.31767e+07	2.20548e+07	1.07004e+07	1.01299e+07	1.01191e+07	9.93282e+06	8.99668e+06
Com_1082_pos	7-Dehydrocholesterol	7-去氢胆固醇	P	C27H44O	384.339	367.336	0.479208	[M+H-H2O]+	11.276	0.928362532356509	2	C18	Lipids and lipid-like molecules	脂质和类脂分子	Steroids and steroid derivatives	类固醇和类固醇衍生物	Cholestane steroids	胆甾烷类固醇	"434-16-2"	HMDB0000032	Lipids and lipid-like molecules	Steroids and steroid derivatives	Cholestane steroids	7-Dehydrocholesterol; Provitamin D3; Cholesta-5,7-dien-3beta-ol	C01164	map00981;map00100;map01100	LMST01010069	Sterol Lipids [ST]	Sterols [ST01]	Cholesterol and derivatives [ST0101]	439423	[H][C@@]1(CC[C@@]2([H])C3=CC=C4C[C@@H](O)CC[C@]4(C)[C@@]3([H])CC[C@]12C)[C@H](C)CCCC(C)C	UCTLRSWJYQTBFZ-DDPQNLDTSA-N	1.08514e+07	3.42987e+07	6.79469e+06	1.45366e+07	8.59584e+06	1.35717e+07	6.31541e+07	3.16721e+07	4.23807e+07	9.62214e+06	1.75424e+07	6.79225e+06	6.28843e+07	1.42934e+07	3.79462e+07	1.84345e+07
Com_1277_pos	Lecithin	大豆磷脂	P	C42H80NO8P	757.562	758.57	0.711063	[M+H]+	9.996	0.999797022792383	2	C18	Lipids and lipid-like molecules	脂质和类脂分子	Glycerophospholipids	甘油磷脂	Glycerophosphocholines	甘油磷酸胆碱	"8002-43-5"	HMDB0007973	Lipids and lipid-like molecules	Glycerophospholipids	Glycerophosphocholines	-	-	-	LMGP01010594	Glycerophospholipids [GP]	Glycerophosphocholines [GP01]	Diacylglycerophosphocholines [GP0101]	5287971	[H][C@@](COC(=O)CCCCCCCCCCCCCCC)(COP([O-])(=O)OCC[N+](C)(C)C)OC(=O)CCCCCCC\C=C/C\C=C/CCCCC	JLPULHDHAOZNQI-ZTIMHPMXSA-N	3.17621e+09	1.91182e+09	1.28214e+09	2.19777e+09	4.7071e+09	4.65088e+09	4.27589e+09	4.30291e+09	3.65505e+08	3.05855e+09	3.19547e+09	1.19042e+10	4.37404e+09	6.38627e+09	2.97238e+09	8.35268e+09
Com_1092_pos	Anacardic Acid	氢化白果酸	P	C22H36O3	348.266	371.256	0.335949	[M+Na]+	8.915	0.584590179010056	2	C18	Benzenoids	苯类化合物	Benzene and substituted derivatives	苯及其取代衍生物	Benzoic acids and derivatives	苯甲酸及其衍生物	"16611-84-0"	HMDB0029683	Benzenoids	Benzene and substituted derivatives	Benzoic acids and derivatives	-	C10759	-	LMPK15040001	Polyketides [PK]	Phenolic lipids [PK15]	Anacardic acids and derivatives [PK1504]	167551	CCCCCCCCCCCCCCCC1=CC=CC(O)=C1C(O)=O	ADFWQBGTDJIESE-UHFFFAOYSA-N	3.10751e+08	3.40802e+08	2.67126e+08	4.37784e+08	1.54596e+08	2.00402e+08	2.99527e+08	2.51392e+08	1.80025e+08	2.4362e+08	1.90752e+08	2.60353e+08	1.91182e+08	2.63077e+08	1.72165e+08	2.23509e+08
Com_588_pos	Pentadecanolide	环十五内酯	P	C15H28O2	240.209	263.199	2.0868	[M+Na]+	1.317	0.639748917088816	2	C18	Phenylpropanoids and polyketides	苯丙素类和聚酮类	Macrolides and analogues	大环内酯类及其类似物	-	-	"106-02-5"	HMDB0034455	Phenylpropanoids and polyketides	Macrolides and analogues	-	-	-	-	-	-	-	-	235414	O=C1CCCCCCCCCCCCCCO1	FKUPPRZPSYCDRS-UHFFFAOYSA-N	691256	915988	1.04305e+06	599110	1.10913e+06	1.15113e+06	839538	1.51675e+06	605191	861162	1.30462e+06	1.38927e+06	2.15729e+06	405074	1.76843e+06	1.46401e+06
Com_4_pos	3-Amino-2-oxazolidinone	3-氨基-2-恶唑烷酮	P	C3H6N2O2	102.043	103.05	1.06893	[M+H]+	5.073	0.537471437689519	2	C18	Organoheterocyclic compounds	有机杂环化合物	Azolidines	唑烷类	Oxazolidines	恶唑烷类	"80-65-9"	HMDB0060739	Organoheterocyclic compounds	Azolidines	Oxazolidines	-	-	-	-	-	-	-	65725	NN1CCOC1=O	KYCJNIUHWNJNCT-UHFFFAOYSA-N	2.10718e+09	1.59338e+09	1.29674e+09	1.20007e+09	1.31954e+09	1.69798e+09	1.3967e+09	1.6144e+09	1.23513e+09	1.92082e+09	1.05273e+09	7.82386e+08	1.02469e+09	1.10925e+09	1.13338e+09	1.12216e+09
Com_1214_pos	D-alpha-Tocopherylquinone	α-托可醌	P	C29H50O3	446.376	469.366	1.0162	[M+Na]+	10.543	0.587719745999243	2	C18	Lipids and lipid-like molecules	脂质和类脂分子	Prenol lipids	异戊烯醇脂	Diterpenoids	二萜类	"7559-04-8"	HMDB0034408	Lipids and lipid-like molecules	Prenol lipids	Diterpenoids	-	-	-	-	-	-	-	24205	CC(C)CCCC(C)CCCC(C)CCCC(C)(O)CCC1=C(C)C(=O)C(C)=C(C)C1=O	LTVDFSLWFKLJDQ-UHFFFAOYSA-N	2.1832e+08	7.20588e+08	2.62581e+07	1.15475e+08	2.06523e+08	1.80499e+08	2.7717e+08	2.71509e+07	3.30255e+08	8.15222e+07	1.45214e+08	2.03403e+08	9.85547e+07	8.95782e+07	6.91893e+07	2.9649e+08
Com_496_pos	N-acetylarginine	N-α-乙酰基-L-精氨酸	P	C8H16N4O3	216.122	239.111	2.06455	[M+Na]+	5.784	0.76908113538372	2	C18	Organic acids and derivatives	有机酸及其衍生物	Carboxylic acids and derivatives	羧酸及其衍生物	Amino acids, peptides, and analogues	氨基酸、肽和类似物	"155-84-0"	HMDB0004620	Organic acids and derivatives	Carboxylic acids and derivatives	Amino acids, peptides, and analogues	-	C02562	-	-	-	-	-	67427	CC(=O)N[C@@H](CCCNC(N)=N)C(O)=O	SNEIUMQYRCDYCH-LURJTMIESA-N	4.38512e+06	2.70524e+06	1.01502e+06	5.63922e+06	7.39225e+06	5.07086e+06	1.77876e+06	3.29128e+06	8.56953e+06	3.78537e+06	2.76078e+06	1.60047e+06	2.04403e+07	8.87251e+06	1.79608e+07	2.63905e+06
Com_112_pos	2-Phenylacetamide	2-苯基乙酰胺	P	C8H9NO	135.068	158.058	1.33296	[M+Na]+	1.31	0.5582610127099	2	C18	Benzenoids	苯类化合物	Benzene and substituted derivatives	苯及其取代衍生物	Phenylacetamides	苯乙酰胺类	"103-81-1"	HMDB0010715	Benzenoids	Benzene and substituted derivatives	Phenylacetamides	2-Phenylacetamide; alpha-Phenylacetamide	C02505	map00643;map00360;map01120	-	-	-	-	7680	NC(=O)CC1=CC=CC=C1	LSBDFXRDZJMBSC-UHFFFAOYSA-N	253182	425643	763143	184605	407497	445381	589371	722359	569833	527476	443608	1.20739e+06	540513	42755.3	483968	582276
Com_741_pos	5-Hydroxymethylcytidine	5-羟甲基胞苷	P	C10H15N3O6	273.096	296.086	2.43556	[M+Na]+	5.461	0.749648594964694	2	C18	Nucleosides, nucleotides, and analogues	核苷、核苷酸和类似物	Pyrimidine nucleosides	嘧啶核苷	-	-	"19235-17-7"	-	-	-	-	-	-	-	-	-	-	-	14367004	C1=C(C(=NC(=O)N1C2C(C(C(O2)CO)O)O)N)CO	NFEXJLMYXXIWPI-JXOAFFINSA-N	1.29481e+06	450169	1.11479e+06	606222	834740	2.34186e+06	399579	694397	787403	1.20779e+06	822414	665050	338807	598884	668048	789070
Com_116_pos	D-Glucurono-6,3-lactone	D-葡萄糖醛酸内酯	P	C6H8O6	176.032	159.029	0.587924	[M+H-H2O]+	5.691	0.681371092862801	2	C18	Organoheterocyclic compounds	有机杂环化合物	Furofurans	双四氢呋喃类	Isosorbides	异山梨醇	"32449-92-6"	HMDB0006355	Organoheterocyclic compounds	Furofurans	Isosorbides	D-Glucuronolactone; Glucurone; D-Glucurono-3,6-lactone; D-Glucurone	C02670	map00053;map01100	-	-	-	-	2724333	O[C@@H]1O[C@@H]2[C@@H](O)C(=O)O[C@@H]2[C@H]1O	OGLCQHRZUSEXNB-WHDMSYDLSA-N	210835	45181.3	465887	1.70958e+06	754178	652741	796303	43264.4	943707	492664	832024	853347	435038	2.97511e+06	809982	1.87653e+06
Com_745_pos	5-Methoxyuridine	5-甲氧基尿苷	P	C10H14N2O7	274.08	297.07	1.62085	[M+Na]+	1.377	0.637714420017971	2	C18	Nucleosides, nucleotides, and analogues	核苷、核苷酸和类似物	Pyrimidine nucleosides	嘧啶核苷	-	-	"35542-01-9"	-	-	-	-	-	-	-	-	-	-	-	1265899	COC1=CN(C(=O)NC1=O)C2C(C(C(O2)CO)O)O	ZXIATBNUWJBBGT-JXOAFFINSA-N	3.7489e+07	1.32783e+07	1.74838e+07	5.74645e+06	8.62411e+06	5.64279e+07	6.05399e+06	2.40811e+07	8.72895e+06	2.57207e+07	2.56647e+07	405112	7.79801e+06	7.70677e+06	8.84828e+06	7.32828e+06
Com_8_pos	Choline	胆碱	P	C5H14NO	104.108	104.107	0.716145	[M+H]+	9.378	0.998948461534165	2	C18	Organic nitrogen compounds	有机氮化合物	Organonitrogen compounds	有机氮化合物	Quaternary ammonium salts	季铵盐	"62-49-7"	HMDB0000097	Organic nitrogen compounds	Organonitrogen compounds	Quaternary ammonium salts	Choline; Bilineurine	C00114	map05231;map01100;map00564;map02010;map04976;map00270;map00260;map04725	-	-	-	-	305	C[N+](C)(C)CCO	OEYIOHPDSNJKLS-UHFFFAOYSA-N	3.74516e+08	3.20542e+08	2.64077e+08	2.70066e+08	3.5437e+08	2.17673e+08	1.68697e+08	1.36594e+08	3.26449e+08	9.73151e+07	9.98553e+07	2.69114e+08	1.6092e+08	1.65205e+08	2.08717e+08	3.38238e+08
Com_654_pos	Glutarylcarnitine	戊二酰基肉碱	P	C12H22NO6	276.145	276.144	1.00882	[M+H]+	4.918	0.663372369077419	2	C18	Lipids and lipid-like molecules	脂质和类脂分子	Fatty Acyls	脂肪酰类	Fatty acid esters	脂肪酸酯	"102636-82-8"	HMDB0013130	Lipids and lipid-like molecules	Fatty Acyls	Fatty acid esters	-	-	-	LMFA07070091	Fatty Acyls [FA]	Fatty esters [FA07]	Fatty acyl carnitines [FA0707]	53481699	C[N+](C)(C)C[C@@H](CC(O)=O)OC(=O)CCCC(O)=O	NXJAXUYOQLTISD-SECBINFHSA-O	399317	167872	114099	292558	185452	875382	41287.6	232992	695786	187427	478286	506460	381472	1.0367e+06	540669	567750
Com_2421_pos	Octadecylamine	十八胺	P	C18H39N	269.308	270.316	0.323644	[M+H]+	9.378	0.779412015766189	2	C18	Organic nitrogen compounds	有机氮化合物	Organonitrogen compounds	有机氮化合物	Amines	胺类	"124-30-1"	HMDB0029586	Organic nitrogen compounds	Organonitrogen compounds	Amines	-	-	-	-	-	-	-	15793	CCCCCCCCCCCCCCCCCCN	REYJJPSVUYRZGE-UHFFFAOYSA-N	1.54747e+07	1.93226e+07	2.92651e+07	1.17937e+07	4.78647e+07	1.43818e+07	2.939e+07	2.22918e+07	2.46195e+07	1.38228e+07	2.20683e+07	1.28353e+07	1.98209e+07	1.77506e+07	2.84777e+07	2.23575e+07
Com_2567_pos	2-Octenoylcarnitine	2-辛烯酰肉碱	P	C15H27NO4	285.194	286.201	0.2668	[M+H]+	5.846	0.614371779503099	2	C18	Lipids and lipid-like molecules	脂质和类脂分子	Fatty Acyls	脂肪酰类	Fatty acid esters	脂肪酸酯	"-"	HMDB0013324	Lipids and lipid-like molecules	Fatty Acyls	Fatty acid esters	-	-	-	LMFA07070035	Fatty Acyls [FA]	Fatty esters [FA07]	Fatty acyl carnitines [FA0707]	70679121	CCCCC\C=C\C(=O)O[C@@H](CC([O-])=O)C[N+](C)(C)C	LOSHAHDSFZXVCT-LXKVQUBZSA-N	4.18461e+06	1.8903e+06	1.44384e+06	5.96901e+06	1.28367e+06	4.20892e+06	1.70867e+06	3.36759e+06	1.87381e+06	1.57112e+06	4.31637e+06	3.93464e+06	2.52354e+06	8.87164e+06	2.68289e+06	2.60023e+06
Com_1636_pos	Rimantadine	盐酸左氧氟沙星	P	C12H21N	179.167	180.175	0.0718418	[M+H]+	6.408	0.632383722222405	2	C18	Organic nitrogen compounds	有机氮化合物	Organonitrogen compounds	有机氮化合物	Amines	胺类	"13392-28-4"	HMDB0014621	Organic nitrogen compounds	Organonitrogen compounds	Amines	-	C07236	-	-	-	-	-	5071	CC(N)C12CC3CC(CC(C3)C1)C2	UBCHPRBFMUDMNC-UHFFFAOYSA-N	2.07832e+06	1.89638e+06	3.14267e+06	538033	1.09744e+06	2.83504e+06	1.51217e+06	1.5384e+06	1.57761e+06	1.75982e+06	3.61305e+06	782042	3.38136e+06	805147	4.18846e+06	880750
Com_3796_pos	LysoPC(15:0/0:0)	溶血磷脂酰胆碱(15:0/0:0)	P	C23H48NO7P	481.317	482.324	0.735079	[M+H]+	9.347	0.819735854480561	2	C18	Lipids and lipid-like molecules	脂质和类脂分子	Glycerophospholipids	甘油磷脂	Glycerophosphocholines	甘油磷酸胆碱	"-"	HMDB0010381	Lipids and lipid-like molecules	Glycerophospholipids	Glycerophosphocholines	1-Acyl-sn-glycero-3-phosphocholine; 1-Acyl-sn-glycerol-3-phosphocholine; alpha-Acylglycerophosphocholine; 2-Lysolecithin; 2-Lysophosphatidylcholine; 1-Acylglycerophosphocholine	C04230	-	LMGP01050016	Glycerophospholipids [GP]	Glycerophosphocholines [GP01]	Monoacylglycerophosphocholines [GP0105]	24779458	[H][C@@](O)(COC(=O)CCCCCCCCCCCCCC)COP([O-])(=O)OCC[N+](C)(C)C	RJZVWDTYEWCUAR-JOCHJYFZSA-N	8.51147e+07	9.43993e+07	1.42292e+08	1.8863e+08	1.65308e+08	7.50814e+07	7.03131e+07	1.21982e+08	1.76539e+08	8.15027e+07	1.02874e+08	7.35083e+07	1.15143e+08	1.44748e+08	1.41843e+08	1.22597e+08
Com_4191_pos	PC(16:0/18:1(9Z))	磷脂酰胆碱(16:0/18:1(9Z))	P	C42H82NO8P	759.578	760.586	0.560653	[M+H]+	10.89	0.643513515672132	2	C18	Lipids and lipid-like molecules	脂质和类脂分子	Glycerophospholipids	甘油磷脂	Glycerophosphocholines	甘油磷酸胆碱	"26853-31-6"	HMDB0007972	Lipids and lipid-like molecules	Glycerophospholipids	Glycerophosphocholines	-	-	-	LMGP01010005	Glycerophospholipids [GP]	Glycerophosphocholines [GP01]	Diacylglycerophosphocholines [GP0101]	5497103	[H][C@@](COC(=O)CCCCCCCCCCCCCCC)(COP([O-])(=O)OCC[N+](C)(C)C)OC(=O)CCCCCCC\C=C/CCCCCCCC	WTJKGGKOPKCXLL-VYOBOKEXSA-N	2.6814e+09	4.08115e+08	2.89122e+09	1.06686e+09	1.70117e+09	1.89449e+09	4.53361e+09	5.18713e+09	4.38817e+09	4.01879e+09	3.57235e+09	7.44068e+09	3.73507e+09	3.53919e+09	3.3898e+09	4.40237e+09
Com_3884_pos	LysoPC(18:4(6Z,9Z,12Z,15Z)/0:0)	溶血磷脂酰胆碱 (18:4 (6Z,9Z,12Z,15Z)/0:0)	P	C26H46NO7P	515.301	516.309	0.302426	[M+H]+	8.429	0.574095608213561	2	C18	Lipids and lipid-like molecules	脂质和类脂分子	Glycerophospholipids	甘油磷脂	Glycerophosphocholines	甘油磷酸胆碱	"-"	HMDB0010389	Lipids and lipid-like molecules	Glycerophospholipids	Glycerophosphocholines	-	-	-	LMGP01050129	Glycerophospholipids [GP]	Glycerophosphocholines [GP01]	Monoacylglycerophosphocholines [GP0105]	52924047	CC\C=C/C\C=C/C\C=C/C\C=C/CCCCC(=O)OC[C@](O)([H])COP([O-])(=O)OCC[N+](C)(C)C	RVSJNDKZLRQIIG-VDNIJTNNSA-N	1.07511e+06	573009	637152	1.37444e+06	1.28171e+06	1.05053e+06	328489	743343	2.37624e+06	1.96413e+06	1.23314e+06	147277	1.08697e+06	1.76063e+06	1.47208e+06	1.99142e+06
Com_3524_pos	(8Z)-10-Hydroxyhexadecenoylcarnitine	(8Z)-10-羟基十六烯酰肉碱	P	C23H43NO5	413.314	414.321	0.155173	[M+H]+	7.587	0.660578040478595	2	C18	Lipids and lipid-like molecules	脂质和类脂分子	Fatty Acyls	脂肪酰类	Fatty acid esters	脂肪酸酯	"-"	HMDB0241480	Lipids and lipid-like molecules	Fatty Acyls	Fatty acid esters	-	-	-	-	-	-	-	-	CCCCCCC(O)C=CCCCCCCC(=O)OC(CC([O-])=O)C[N+](C)(C)C	RVVQPRSGYMIEEO-UHFFFAOYSA-N	3.60817e+07	2.84948e+07	1.35306e+07	3.0717e+08	2.36172e+07	3.66282e+07	1.16234e+07	3.64607e+07	2.05614e+07	2.53279e+07	5.36928e+07	8.52217e+07	2.78073e+07	1.74217e+08	2.56869e+07	3.90037e+07
Com_3958_pos	LysoPC(22:5(4Z,7Z,10Z,13Z,16Z)/0:0)	溶血磷脂酰胆碱(22:5(4Z,7Z,10Z,13Z,16Z)/0:0)	P	C30H52NO7P	569.348	570.356	0.704686	[M+H]+	9.594	0.754057524938146	2	C18	Lipids and lipid-like molecules	脂质和类脂分子	Glycerophospholipids	甘油磷脂	Glycerophosphocholines	甘油磷酸胆碱	"-"	HMDB0010402	Lipids and lipid-like molecules	Glycerophospholipids	Glycerophosphocholines	1-Acyl-sn-glycero-3-phosphocholine; 1-Acyl-sn-glycerol-3-phosphocholine; alpha-Acylglycerophosphocholine; 2-Lysolecithin; 2-Lysophosphatidylcholine; 1-Acylglycerophosphocholine	C04230	-	LMGP01050142	Glycerophospholipids [GP]	Glycerophosphocholines [GP01]	Monoacylglycerophosphocholines [GP0105]	53480473	CCCCC\C=C/C\C=C/C\C=C/C\C=C/C\C=C/CCC(=O)OC[C@](O)([H])COP([O-])(=O)OCC[N+](C)(C)C	YBUXFQUGNPBZPS-YNBHEIDWSA-N	6.71007e+07	8.17229e+07	4.93055e+07	6.66057e+07	7.82853e+07	9.29265e+07	3.74579e+07	4.81704e+07	2.51494e+08	8.81829e+07	8.87753e+07	1.02303e+08	9.09888e+07	1.25945e+08	1.58178e+08	1.12883e+08
Com_3980_pos	LysoPC(22:5(7Z,10Z,13Z,16Z,19Z)/0:0)	溶血磷脂酰胆碱(22:5(7Z,10Z,13Z,16Z,19Z)/0:0)	P	C30H52NO7P	569.348	592.338	1.14862	[M+Na]+	9.379	0.70960656590756	2	C18	Lipids and lipid-like molecules	脂质和类脂分子	Glycerophospholipids	甘油磷脂	Glycerophosphocholines	甘油磷酸胆碱	"-"	HMDB0010403	Lipids and lipid-like molecules	Glycerophospholipids	Glycerophosphocholines	1-Acyl-sn-glycero-3-phosphocholine; 1-Acyl-sn-glycerol-3-phosphocholine; alpha-Acylglycerophosphocholine; 2-Lysolecithin; 2-Lysophosphatidylcholine; 1-Acylglycerophosphocholine	C04230	-	LMGP01050143	Glycerophospholipids [GP]	Glycerophosphocholines [GP01]	Monoacylglycerophosphocholines [GP0105]	53480475	CC\C=C/C\C=C/C\C=C/C\C=C/C\C=C/CCCCCC(=O)OC[C@](O)([H])COP([O-])(=O)OCC[N+](C)(C)C	BIEOSECQPGGZMF-NAIWXXGBSA-N	2.5947e+07	4.4779e+07	2.64007e+07	2.96054e+07	3.73674e+07	3.04913e+07	2.9533e+07	1.23011e+07	7.64726e+07	3.03693e+07	3.65349e+07	2.2129e+07	2.39361e+07	6.00843e+07	2.63063e+07	6.20284e+07
Com_3859_pos	9-Methyltricosanoylcarnitine	9-甲基二十三酰肉碱	P	C31H61NO4	511.46	512.468	1.33758	[M+H]+	11.254	0.703010955681722	2	C18	Lipids and lipid-like molecules	脂质和类脂分子	Fatty Acyls	脂肪酰类	Fatty acid esters	脂肪酸酯	"-"	HMDB0240974	Lipids and lipid-like molecules	Fatty Acyls	Fatty acid esters	-	-	-	-	-	-	-	-	CCCCCCCCCCCCCCC(C)CCCCCCCC(=O)OC(CC([O-])=O)C[N+](C)(C)C	SIBYLGADJMQWFC-UHFFFAOYSA-N	44843.9	998655	393763	6.27889e+06	1.37029e+06	593982	3.52909e+06	2.83018e+06	6.44589e+06	2.41925e+08	3.09866e+06	4.65673e+06	4.876e+06	5.82345e+06	3.65583e+06	4.53554e+06
Com_4754_pos	PC(20:4(5Z,8Z,11Z,14Z)/20:4(8Z,11Z,14Z,17Z))	磷脂酰胆碱(20:4(5Z,8Z,11Z,14Z)/20:4(8Z,11Z,14Z,17Z))	P	C48H80NO8P	829.562	830.57	0.823862	[M+H]+	9.28	0.668824650098563	2	C18	Lipids and lipid-like molecules	脂质和类脂分子	Glycerophospholipids	甘油磷脂	Glycerophosphocholines	甘油磷酸胆碱	"-"	HMDB0008444	Lipids and lipid-like molecules	Glycerophospholipids	Glycerophosphocholines	Phosphatidylcholine; Lecithin; Phosphatidyl-N-trimethylethanolamine; 1,2-Diacyl-sn-glycero-3-phosphocholine; Choline phosphatide; 3-sn-Phosphatidylcholine	C00157	-	-	-	-	-	53479037	CCCCC\C=C/C\C=C/C\C=C/C\C=C/CCCC(=O)OC[C@]([H])(COP([O-])(=O)OCC[N+](C)(C)C)OC(=O)CCCCCC\C=C/C\C=C/C\C=C/C\C=C/CC	LFGIFMIQLQXSGT-ZECZWZEJSA-N	3.79369e+07	1.26955e+08	6.02992e+07	8.22012e+07	1.51328e+08	2.05276e+08	4.48043e+07	5.6174e+07	1.34791e+08	1.21111e+08	6.27979e+07	2.52487e+08	8.38293e+07	9.68772e+07	6.50976e+07	491854
Com_3410_pos	(6Z,10Z,14Z)-Hexadeca-6,10,14-trienoylcarnitine	(6Z,10Z,14Z)-十六烷-6,10,14-三烯酰肉碱	P	C23H39NO4	393.288	394.295	0.399404	[M+H]+	7.451	0.607060137092076	2	C18	Lipids and lipid-like molecules	脂质和类脂分子	Fatty Acyls	脂肪酰类	Fatty acid esters	脂肪酸酯	"-"	HMDB0241499	Lipids and lipid-like molecules	Fatty Acyls	Fatty acid esters	-	-	-	-	-	-	-	-	CC=CCCC=CCCC=CCCCCC(=O)OC(CC([O-])=O)C[N+](C)(C)C	ZHQJBIQDKNBFDS-UHFFFAOYSA-N	4.49953e+06	1.91726e+06	2.87439e+06	1.77307e+07	5.80741e+06	1.55314e+06	871863	2.87503e+06	4.65793e+06	1.15038e+06	3.30306e+06	5.87984e+06	2.59762e+06	1.47312e+07	2.25539e+06	1.77846e+06
Com_3370_pos	10-Methyltetradecanoylcarnitine	10-甲基十四酰肉碱	P	C22H43NO4	385.319	386.327	0.527275	[M+H]+	8.299	0.710558992362656	2	C18	Lipids and lipid-like molecules	脂质和类脂分子	Fatty Acyls	脂肪酰类	Fatty acid esters	脂肪酸酯	"-"	HMDB0240834	Lipids and lipid-like molecules	Fatty Acyls	Fatty acid esters	-	-	-	-	-	-	-	-	CCCCC(C)CCCCCCCCC(=O)OC(CC([O-])=O)C[N+](C)(C)C	GWAHQSMRZNEIRX-UHFFFAOYSA-N	6.67659e+06	1.9148e+07	9.9867e+06	4.03308e+07	2.18185e+07	1.07329e+07	3.17171e+06	1.64726e+07	1.85475e+07	5.86539e+06	2.06874e+07	7.67403e+06	1.56985e+07	2.29123e+07	2.27135e+07	7.5395e+06
Com_4899_pos	PC(20:4(8Z,11Z,14Z,17Z)/22:5(4Z,7Z,10Z,13Z,16Z))	磷脂酰胆碱(20:4(8Z,11Z,14Z,17Z)/22:5(4Z,7Z,10Z,13Z,16Z))	P	C50H82NO8P	855.578	878.567	0.475903	[M+Na]+	10.648	0.504203784540313	2	C18	Lipids and lipid-like molecules	脂质和类脂分子	Glycerophospholipids	甘油磷脂	Glycerophosphocholines	甘油磷酸胆碱	"-"	HMDB0008483	Lipids and lipid-like molecules	Glycerophospholipids	Glycerophosphocholines	-	-	-	-	-	-	-	53479105	CCCCC\C=C/C\C=C/C\C=C/C\C=C/C\C=C/CCC(=O)O[C@]([H])(COC(=O)CCCCCC\C=C/C\C=C/C\C=C/C\C=C/CC)COP([O-])(=O)OCC[N+](C)(C)C	WHPDTIAYAPHTCM-MEYLAXBDSA-N	3.17128e+06	7.29969e+06	5.23962e+06	6.57703e+06	6.9991e+06	1.00781e+07	2.43532e+08	289996	1.80094e+06	1.12517e+06	6.73228e+06	2.09931e+07	6.02453e+06	7.49249e+06	3.95057e+06	2.46585e+08
Com_2482_pos	4-Hydroxyhexanoycarnitine	4-羟基己酰肉碱	P	C13H25NO5	275.173	276.181	1.30382	[M+H]+	5.245	0.715042951148785	2	C18	Lipids and lipid-like molecules	脂质和类脂分子	Fatty Acyls	脂肪酰类	Fatty acid esters	脂肪酸酯	"-"	HMDB0241665	Lipids and lipid-like molecules	Fatty Acyls	Fatty acid esters	-	-	-	-	-	-	-	-	CCC(O)CCC(=O)OC(CC([O-])=O)C[N+](C)(C)C	JAXWMXMFLOWKCW-UHFFFAOYSA-N	1.97005e+07	9.6279e+06	7.12443e+06	8.75456e+07	1.0925e+07	4.0557e+07	3.88867e+06	1.71493e+07	1.78454e+07	1.17696e+07	3.44039e+07	2.65534e+07	2.15595e+07	8.0866e+07	1.5256e+07	2.29772e+07
Com_3534_pos	10-MethylHexadecanoylcarnitine	10-甲基十六酰肉碱	P	C24H47NO4	413.351	414.358	0.456599	[M+H]+	9.077	0.858165113346204	2	C18	Lipids and lipid-like molecules	脂质和类脂分子	Fatty Acyls	脂肪酰类	Fatty acid esters	脂肪酸酯	"-"	HMDB0240857	Lipids and lipid-like molecules	Fatty Acyls	Fatty acid esters	-	-	-	-	-	-	-	-	CCCCCCC(C)CCCCCCCCC(=O)OC(CC([O-])=O)C[N+](C)(C)C	PJPFOKKABVRBSC-UHFFFAOYSA-N	1.41394e+07	4.97363e+07	1.92013e+07	6.12154e+07	4.24387e+07	2.21885e+07	1.13586e+07	2.9775e+07	3.63336e+07	1.52538e+07	4.05721e+07	1.44869e+07	3.055e+07	3.54716e+07	4.47335e+07	1.67758e+07
Com_4204_pos	PC(20:3(5Z,8Z,11Z)/P-16:0)	磷脂酰胆碱(20:3(5Z,8Z,11Z)/P-16:0)	P	C44H82NO7P	767.583	768.59	0.277423	[M+H]+	9.274	0.589136295767731	2	C18	Lipids and lipid-like molecules	脂质和类脂分子	Glycerophospholipids	甘油磷脂	Glycerophosphocholines	甘油磷酸胆碱	"-"	HMDB0008390	Lipids and lipid-like molecules	Glycerophospholipids	Glycerophosphocholines	-	-	-	-	-	-	-	53479001	CCCCCCCCCCCCCC\C=C/OC(COC(=O)CCC\C=C/C\C=C/C\C=C/CCCCCCCC)COP([O-])(=O)OCC[N+](C)(C)C	CMAADAYMDIZIOR-YDGSBDHOSA-N	4.76301e+07	2.39794e+07	1.12441e+08	1.45215e+08	7.50613e+07	7.99677e+07	1.42115e+08	1.12354e+08	2.0598e+08	1.17935e+08	1.46747e+08	1.91115e+08	1.33055e+08	1.16596e+08	1.12552e+08	1.13973e+08
Com_4219_pos	PC(18:3(6Z,9Z,12Z)/16:0)	磷脂酰胆碱(18:3(6Z,9Z,12Z)/16:0)	P	C42H78NO8P	755.547	778.537	1.23923	[M+Na]+	10.645	0.548878539700791	2	C18	Lipids and lipid-like molecules	脂质和类脂分子	Glycerophospholipids	甘油磷脂	Glycerophosphocholines	甘油磷酸胆碱	"-"	HMDB0008166	Lipids and lipid-like molecules	Glycerophospholipids	Glycerophosphocholines	-	-	-	LMGP01011646	Glycerophospholipids [GP]	Glycerophosphocholines [GP01]	Diacylglycerophosphocholines [GP0101]	52922771	CCCCCCCCCCCCCCCC(=O)O[C@]([H])(COC(=O)CCCC\C=C/C\C=C/C\C=C/CCCCC)COP([O-])(=O)OCC[N+](C)(C)C	MXPOYZQNXGPEDV-REAAISNBSA-N	5.05539e+07	1.12181e+08	1.96064e+08	4.54279e+08	2.28255e+08	1.19118e+08	3.13618e+07	5.71506e+07	1.0524e+08	7.39625e+07	1.36118e+08	2.37831e+08	1.58664e+08	2.00118e+08	1.34675e+08	1.25047e+06
Com_3748_pos	9-(3,4-Dimethyl-5-pentylfuran-2-yl)nonanoylcarnitine	9-(3,4-二甲基-5-戊基呋喃-2-基)壬酰基肉碱	P	C27H47NO5	465.345	466.353	0.880618	[M+H]+	8.163	0.526682255957692	2	C18	Lipids and lipid-like molecules	脂质和类脂分子	Fatty Acyls	脂肪酰类	Fatty acid esters	脂肪酸酯	"-"	HMDB0241803	Lipids and lipid-like molecules	Fatty Acyls	Fatty acid esters	-	-	-	-	-	-	-	-	CCCCCC1=C(C)C(C)=C(CCCCCCCCC(=O)OC(CC([O-])=O)C[N+](C)(C)C)O1	HGMOYXUZWHDRLG-UHFFFAOYSA-N	3.17923e+06	3.24835e+06	938891	4.36949e+07	2.1689e+06	6.4914e+06	1.70411e+06	4.29306e+06	2.53776e+06	6.94657e+06	6.83881e+06	9.45184e+06	5.21748e+06	3.21391e+07	4.31767e+06	7.78693e+06
Com_3772_pos	Docosa-4,7,10,13,16-pentaenoyl carnitine	-	P	C29H47NO4	473.351	474.358	1.27053	[M+H]+	8.575	0.56717346617428	2	C18	Lipids and lipid-like molecules	脂质和类脂分子	Fatty Acyls	脂肪酰类	Fatty acid esters	脂肪酸酯	"-"	HMDB0006321	Lipids and lipid-like molecules	Fatty Acyls	Fatty acid esters	-	-	-	LMFA07070061	Fatty Acyls [FA]	Fatty esters [FA07]	Fatty acyl carnitines [FA0707]	53477825	CCCCC\C=C\C\C=C\C\C=C\C\C=C\C\C=C\CCC(=O)OC(CC([O-])=O)C[N+](C)(C)C	KRXOUZZWQXTUIB-IDERWEGCSA-N	544704	909415	968482	7.69111e+06	4.82112e+06	1.21103e+06	474477	445171	3.51796e+06	1.53252e+06	3.11316e+06	3.18795e+06	1.69004e+06	7.43223e+06	2.0777e+06	289357
Com_3651_pos	(9Z,12Z)-6-Hydroxyoctadeca-9,12-dienoylcarnitine	(9Z,12Z)-6-羟基十八烷-9,12-二酰基肉碱	P	C25H45NO5	439.33	440.337	0.392635	[M+H]+	7.843	0.658343065798759	2	C18	Lipids and lipid-like molecules	脂质和类脂分子	Fatty Acyls	脂肪酰类	Fatty acid esters	脂肪酸酯	"-"	HMDB0241543	Lipids and lipid-like molecules	Fatty Acyls	Fatty acid esters	-	-	-	-	-	-	-	-	CCCCCC=CCC=CCCC(O)CCCCC(=O)OC(CC([O-])=O)C[N+](C)(C)C	CLELUHOHSFDURZ-UHFFFAOYSA-N	2.21214e+07	2.67595e+07	2.22376e+07	1.5083e+08	2.57375e+07	2.37094e+07	1.02303e+07	2.49657e+07	2.1728e+07	2.74536e+07	4.29078e+07	4.77186e+07	1.89238e+07	1.82509e+08	2.00521e+07	2.15119e+07
Com_1698_pos	cis- and trans-L-Mercapto-p-menthan-3-one	顺-和反-L-巯基-p-薄荷烷-3-酮	P	C10H18OS	186.108	187.116	4.32132	[M+H]+	5.707	0.515409947689858	2	C18	Lipids and lipid-like molecules	脂质和类脂分子	Prenol lipids	异戊烯醇脂	Monoterpenoids	单萜类	"29725-66-4"	HMDB0032205	Lipids and lipid-like molecules	Prenol lipids	Monoterpenoids	-	-	-	-	-	-	-	23341028	CC(C)C1CCC(C)(S)CC1=O	LCFWUUYRTYROGC-UHFFFAOYSA-N	6.5005e+06	5.62094e+06	2.84409e+06	7.18822e+06	2.15464e+06	4.52587e+06	1.34547e+07	1.03266e+07	4.64891e+06	6.82642e+06	3.89144e+06	2.22091e+06	1.56646e+07	4.60314e+06	1.19358e+07	2.79769e+06
Com_3551_pos	10-Hydroxyhexadecanoylcarnitine	10-羟基十六酰肉碱	P	C23H45NO5	415.33	416.337	0.0917393	[M+H]+	8.084	0.701102836443984	2	C18	Lipids and lipid-like molecules	脂质和类脂分子	Fatty Acyls	脂肪酰类	Fatty acid esters	脂肪酸酯	"-"	HMDB0241464	Lipids and lipid-like molecules	Fatty Acyls	Fatty acid esters	-	-	-	-	-	-	-	-	CCCCCCC(O)CCCCCCCCC(=O)OC(CC([O-])=O)C[N+](C)(C)C	YXWVPGXOTOINJT-UHFFFAOYSA-N	1.49275e+08	1.38053e+08	3.14585e+07	1.17114e+09	6.93821e+07	2.92541e+08	6.63244e+07	2.54097e+08	5.952e+07	1.51438e+08	2.18088e+08	2.03184e+08	1.39291e+08	4.24481e+08	1.13998e+08	3.51469e+08
Com_3188_pos	6-Hydroxydodecanoylcarnitine	6-羟基十二烷酰肉碱	P	C19H37NO5	359.267	360.274	0.524088	[M+H]+	6.675	0.721144038803783	2	C18	Lipids and lipid-like molecules	脂质和类脂分子	Fatty Acyls	脂肪酰类	Fatty acid esters	脂肪酸酯	"-"	HMDB0241301	Lipids and lipid-like molecules	Fatty Acyls	Fatty acid esters	-	-	-	-	-	-	-	-	CCCCCCC(O)CCCCC(=O)OC(CC([O-])=O)C[N+](C)(C)C	HSSKJUUTLJONMC-UHFFFAOYSA-N	4.06071e+07	1.67395e+07	6.60776e+06	8.36973e+07	1.13787e+07	3.50288e+07	5.46931e+06	2.80987e+07	9.42846e+06	1.41861e+07	2.7375e+07	4.91558e+07	1.51577e+07	9.13194e+07	1.20372e+07	3.3321e+07
Com_3695_pos	LysoPE(0:0/16:1(9Z))	溶血磷脂酰乙醇胺(0:0/16:1(9Z))	P	C21H42NO7P	451.27	452.278	0.725978	[M+H]+	8.959	0.533650890255059	2	C18	Lipids and lipid-like molecules	脂质和类脂分子	Glycerophospholipids	甘油磷脂	Glycerophosphoethanolamines	甘油磷酸乙醇胺类	"-"	HMDB0011474	Lipids and lipid-like molecules	Glycerophospholipids	Glycerophosphoethanolamines	-	-	-	LMGP02050037	Glycerophospholipids [GP]	Glycerophosphoethanolamines [GP02]	Monoacylglycerophosphoethanolamines [GP0205]	53480923	[H][C@@](CO)(COP(O)(=O)OCCN)OC(=O)CCCCCCC\C=C/CCCCCC	MAFRHGZTIOAXEL-WHXUGTBJSA-N	4.88168e+07	5.73004e+07	4.89544e+07	1.08699e+08	1.42438e+08	1.2576e+08	6.91857e+07	8.12466e+07	1.10123e+08	7.03546e+07	1.16994e+08	5.98604e+07	1.10765e+08	9.89018e+07	9.97538e+07	1.07348e+08
Com_2225_pos	(R)-3-hydroxybutyrylcarnitine	(R)-3-羟基丁酰肉碱	P	C11H21NO5	247.142	248.15	0.973434	[M+H]+	2.394	0.765935774428655	2	C18	Lipids and lipid-like molecules	脂质和类脂分子	Fatty Acyls	脂肪酰类	Fatty acid esters	脂肪酸酯	"-"	HMDB0062735	Lipids and lipid-like molecules	Fatty Acyls	Fatty acid esters	-	-	-	-	-	-	-	90659885	[H]C(C)(O)CC(=O)O[C@]([H])(CC([O-])=O)C[N+](C)(C)C	UEFRDQSMQXDWTO-YGPZHTELSA-N	4.36728e+08	1.15938e+08	5.33365e+07	5.90605e+08	1.0812e+08	2.59192e+08	4.33802e+07	1.75249e+08	2.44733e+08	1.23545e+08	3.32263e+08	1.3664e+08	2.02972e+08	3.57283e+08	1.23356e+08	2.00652e+08
Com_2721_pos	6-Hydroxyoctanoylcarnitine	6-羟基辛酰肉碱	P	C15H29NO5	303.205	304.212	0.135437	[M+H]+	5.707	0.710974237615593	2	C18	Lipids and lipid-like molecules	脂质和类脂分子	Fatty Acyls	脂肪酰类	Fatty acid esters	脂肪酸酯	"-"	HMDB0241741	Lipids and lipid-like molecules	Fatty Acyls	Fatty acid esters	-	-	-	-	-	-	-	-	CCC(O)CCCCC(=O)OC(CC([O-])=O)C[N+](C)(C)C	MNBHSIWWHUIFNM-UHFFFAOYSA-N	1.73086e+07	6.02662e+06	2.81661e+06	6.76416e+07	7.60787e+06	2.88945e+07	2.43234e+06	1.44346e+07	9.27263e+06	8.41197e+06	2.4907e+07	1.94741e+07	8.88971e+06	7.73878e+07	8.50344e+06	2.38442e+07
Com_4429_pos	PC(18:1(11Z)/20:5(5Z,8Z,11Z,14Z,17Z))	磷脂酰胆碱(18:1(11Z)/20:5(5Z,8Z,11Z,14Z,17Z))	P	C46H80NO8P	805.562	806.57	0.470694	[M+H]+	11.326	0.681219750989453	2	C18	Lipids and lipid-like molecules	脂质和类脂分子	Glycerophospholipids	甘油磷脂	Glycerophosphocholines	甘油磷酸胆碱	"-"	HMDB0008083	Lipids and lipid-like molecules	Glycerophospholipids	Glycerophosphocholines	-	-	-	LMGP01010844	Glycerophospholipids [GP]	Glycerophosphocholines [GP01]	Diacylglycerophosphocholines [GP0101]	24778898	CCCCCC\C=C/CCCCCCCCCC(=O)OC[C@]([H])(COP([O-])(=O)OCC[N+](C)(C)C)OC(=O)CCC\C=C/C\C=C/C\C=C/C\C=C/C\C=C/CC	BLXFIBZJVTVAKI-BLPZMAMRSA-N	3.93431e+08	7.56688e+08	6.28586e+08	1.07097e+09	9.66815e+08	3.09762e+09	5.54623e+08	7.83914e+08	5.48496e+08	1.03115e+09	8.80785e+08	1.39726e+09	1.0778e+09	8.28132e+08	9.53104e+08	1.16467e+08
Com_3170_pos	(9E)-7-Hydroxydodec-9-enoylcarnitine	(9E)-7-羟基十二酸酰肉碱	P	C19H35NO5	357.252	358.259	0.626554	[M+H]+	6.408	0.644427464774972	2	C18	Lipids and lipid-like molecules	脂质和类脂分子	Fatty Acyls	脂肪酰类	Fatty acid esters	脂肪酸酯	"-"	HMDB0241224	Lipids and lipid-like molecules	Fatty Acyls	Fatty acid esters	-	-	-	-	-	-	-	-	CCC=CCC(O)CCCCCC(=O)OC(CC([O-])=O)C[N+](C)(C)C	CPNSTMOHZLXGCX-UHFFFAOYSA-N	9.43638e+06	3.30544e+06	3.10214e+06	2.11408e+07	4.00333e+06	7.31759e+06	1.67849e+06	6.91818e+06	3.98018e+06	3.8678e+06	7.34892e+06	1.5696e+07	4.71763e+06	3.23066e+07	4.59747e+06	7.36741e+06
Com_4859_pos	PC(22:5(7Z,10Z,13Z,16Z,19Z)/20:5(5Z,8Z,11Z,14Z,17Z))	磷脂酰胆碱(22:5(7Z,10Z,13Z,16Z,19Z)/20:5(5Z,8Z,11Z,14Z,17Z))	P	C50H80NO8P	853.562	854.57	0.746363	[M+H]+	11.545	0.650130081132455	2	C18	Lipids and lipid-like molecules	脂质和类脂分子	Glycerophospholipids	甘油磷脂	Glycerophosphocholines	甘油磷酸胆碱	"-"	HMDB0008708	Lipids and lipid-like molecules	Glycerophospholipids	Glycerophosphocholines	-	-	-	-	-	-	-	53479379	CC\C=C/C\C=C/C\C=C/C\C=C/C\C=C/CCCCCC(=O)OC[C@]([H])(COP([O-])(=O)OCC[N+](C)(C)C)OC(=O)CCC\C=C/C\C=C/C\C=C/C\C=C/C\C=C/CC	DPRXXWQXDVQALC-MHXQHBEZSA-N	4.06182e+07	7.47478e+07	5.10477e+07	1.29506e+08	1.4549e+07	3.30801e+07	7.01818e+07	9.36441e+07	1.15158e+08	3.60053e+07	5.64495e+07	9.33952e+07	6.24723e+07	2.43254e+08	5.00455e+07	5.63093e+07
Com_4129_pos	PC(16:0/16:0)	磷脂酰胆碱(16:0/16:0)	P	C40H80NO8P	733.562	756.552	0.944763	[M+Na]+	10.903	0.542654420599607	2	C18	Lipids and lipid-like molecules	脂质和类脂分子	Glycerophospholipids	甘油磷脂	Glycerophosphocholines	甘油磷酸胆碱	"63-89-8"	HMDB0000564	Lipids and lipid-like molecules	Glycerophospholipids	Glycerophosphocholines	Phosphatidylcholine; Lecithin; Phosphatidyl-N-trimethylethanolamine; 1,2-Diacyl-sn-glycero-3-phosphocholine; Choline phosphatide; 3-sn-Phosphatidylcholine	C00157	map00590;map04723;map05231;map01100;map00564;map00591;map00592;map01110	LMGP01010564	Glycerophospholipids [GP]	Glycerophosphocholines [GP01]	Diacylglycerophosphocholines [GP0101]	452110	[H][C@@](COC(=O)CCCCCCCCCCCCCCC)(COP([O-])(=O)OCC[N+](C)(C)C)OC(=O)CCCCCCCCCCCCCCC	KILNVBDSWZSGLL-KXQOOQHDSA-N	5.37731e+07	2.52819e+07	6.04184e+07	2.65377e+07	3.93056e+07	4.41163e+07	4.64133e+07	4.25873e+07	5.14051e+07	6.01724e+07	5.11961e+07	6.72782e+07	5.47621e+07	5.4136e+07	4.92929e+07	3.99064e+07
Com_3948_pos	LysoPC(20:4(5Z,8Z,11Z,14Z)/0:0)	溶血磷脂酰胆碱(20:4(5Z,8Z,11Z,14Z)/0:0)	P	C28H50NO7P	543.332	566.322	0.763646	[M+Na]+	9.346	0.704249882602647	2	C18	Lipids and lipid-like molecules	脂质和类脂分子	Glycerophospholipids	甘油磷脂	Glycerophosphocholines	甘油磷酸胆碱	"60701-99-7"	HMDB0010395	Lipids and lipid-like molecules	Glycerophospholipids	Glycerophosphocholines	1-Acyl-sn-glycero-3-phosphocholine; 1-Acyl-sn-glycerol-3-phosphocholine; alpha-Acylglycerophosphocholine; 2-Lysolecithin; 2-Lysophosphatidylcholine; 1-Acylglycerophosphocholine	C04230	-	LMGP01050048	Glycerophospholipids [GP]	Glycerophosphocholines [GP01]	Monoacylglycerophosphocholines [GP0105]	24779476	CCCCC\C=C/C\C=C/C\C=C/C\C=C/CCCC(=O)OC[C@@H](O)COP([O-])(=O)OCC[N+](C)(C)C	LAXQYRRMGGEGOH-JXRLJXCWSA-N	6.3678e+08	5.88183e+08	4.10115e+08	7.41464e+08	6.28841e+08	5.9813e+08	4.16357e+08	3.69015e+08	7.8364e+08	3.94758e+08	5.49788e+08	6.01476e+08	5.82241e+08	9.01537e+08	8.74634e+08	1.08056e+09
Com_3917_pos	LysoPC(18:3(6Z,9Z,12Z)/0:0)	溶血磷脂酰胆碱(18:3(6Z,9Z,12Z)/0:0)	P	C26H48NO7P	517.317	540.306	0.632372	[M+Na]+	8.929	0.647318910040168	2	C18	Lipids and lipid-like molecules	脂质和类脂分子	Glycerophospholipids	甘油磷脂	Glycerophosphocholines	甘油磷酸胆碱	"-"	HMDB0010387	Lipids and lipid-like molecules	Glycerophospholipids	Glycerophosphocholines	1-Acyl-sn-glycero-3-phosphocholine; 1-Acyl-sn-glycerol-3-phosphocholine; alpha-Acylglycerophosphocholine; 2-Lysolecithin; 2-Lysophosphatidylcholine; 1-Acylglycerophosphocholine	C04230	-	LMGP01050128	Glycerophospholipids [GP]	Glycerophosphocholines [GP01]	Monoacylglycerophosphocholines [GP0105]	52924045	CCCCC\C=C/C\C=C/C\C=C/CCCCC(=O)OC[C@](O)([H])COP([O-])(=O)OCC[N+](C)(C)C	MRTUWVDDQVMUCR-ACHCNROVSA-N	3.38075e+07	2.95664e+07	3.98081e+07	4.05634e+07	3.4556e+07	3.13474e+07	2.13302e+07	2.36025e+07	3.03686e+07	2.04025e+07	2.80206e+07	2.33729e+07	2.77799e+07	3.11861e+07	3.27852e+07	4.13295e+07
Com_3697_pos	(11Z,14Z)-Eicosadienoylcarnitine	(11Z,14Z)-二十碳二烯酰辅酶A	P	C27H49NO4	451.366	452.374	0.773001	[M+H]+	9.152	0.673373180390334	2	C18	Lipids and lipid-like molecules	脂质和类脂分子	Fatty Acyls	脂肪酰类	Fatty acid esters	脂肪酸酯	"-"	HMDB0240747	Lipids and lipid-like molecules	Fatty Acyls	Fatty acid esters	-	-	-	LMFA07070011	Fatty Acyls [FA]	Fatty esters [FA07]	Fatty acyl carnitines [FA0707]	71464509	[H]\C(CCCCC)=C(/[H])C\C([H])=C(\[H])CCCCCCCCCC(=O)OC(CC([O-])=O)C[N+](C)(C)C	OLZWDVKTOGTVLC-UTJQPWESSA-N	1.34478e+07	2.89886e+07	1.98724e+07	2.74374e+07	6.88479e+07	1.44635e+07	1.30887e+07	2.88666e+07	5.08065e+07	2.56086e+07	3.89119e+07	9.80924e+06	2.13616e+07	1.98679e+07	2.7818e+07	7.08877e+06
Com_3732_pos	(5Z,8Z,10E,12S,14Z)-12-Hydroxyicosa-5,8,10,14-tetraenoylcarnitine	(5Z,8Z,10E,12S,14Z)-12-羟基二十碳五烯酰辅酶A	P	C27H45NO5	463.33	464.337	0.52602	[M+H]+	7.921	0.627597150138612	2	C18	Lipids and lipid-like molecules	脂质和类脂分子	Fatty Acyls	脂肪酰类	Fatty acid esters	脂肪酸酯	"-"	HMDB0241591	Lipids and lipid-like molecules	Fatty Acyls	Fatty acid esters	-	-	-	-	-	-	-	-	CCCCCC=CCC(O)C=CC=CCC=CCCCC(=O)OC(CC([O-])=O)C[N+](C)(C)C	NOARSWRROUOLCM-UHFFFAOYSA-N	3.62531e+06	1.91503e+06	968809	3.27353e+07	2.80511e+06	7.90717e+06	1.4494e+06	3.88951e+06	1.82551e+06	3.58217e+06	3.98173e+06	7.09213e+06	3.04952e+06	3.08444e+07	2.73149e+06	4.97464e+06
Com_3434_pos	(6Z)-Hexadecenoylcarnitine	(6Z)-十六碳六烯酰肉碱	P	C23H43NO4	397.319	398.327	0.158137	[M+H]+	8.144	0.758107957295084	2	C18	Lipids and lipid-like molecules	脂质和类脂分子	Fatty Acyls	脂肪酰类	Fatty acid esters	脂肪酸酯	"-"	HMDB0241470	Lipids and lipid-like molecules	Fatty Acyls	Fatty acid esters	-	-	-	-	-	-	-	-	CCCCCCCCCC=CCCCCC(=O)OC(CC([O-])=O)C[N+](C)(C)C	HWJRUMCYGWWTOD-UHFFFAOYSA-N	3.03384e+07	4.5639e+07	4.70878e+07	2.05882e+08	9.72395e+07	4.38652e+07	1.06851e+07	5.47223e+07	9.76353e+07	2.10981e+07	1.37837e+08	9.44433e+07	1.06417e+08	1.41869e+08	1.49079e+08	3.18808e+07
Com_3708_pos	(9Z)-Icos-9-enoylcarnitine	(9Z)-二十碳九烯酰肉碱	P	C27H51NO4	453.382	454.389	0.130513	[M+H]+	9.601	0.595963060767885	2	C18	Lipids and lipid-like molecules	脂质和类脂分子	Fatty Acyls	脂肪酰类	Fatty acid esters	脂肪酸酯	"-"	HMDB0241572	Lipids and lipid-like molecules	Fatty Acyls	Fatty acid esters	-	-	-	-	-	-	-	-	CCCCCCCCCCC=CCCCCCCCC(=O)OC(CC([O-])=O)C[N+](C)(C)C	JBEFEJXBJYXSLO-UHFFFAOYSA-N	2.64233e+07	6.41168e+07	2.53904e+07	8.50219e+07	1.30679e+08	5.33661e+07	3.37645e+07	4.64736e+07	1.14674e+08	6.04485e+07	7.27909e+07	1.43649e+07	2.79494e+07	4.8256e+07	3.8885e+07	1.76576e+07
Com_3663_pos	(12Z)-10-Hydroxyoctadecenoylcarnitine	(12Z)-10-羟基十八碳烯酰肉碱	P	C25H47NO5	441.345	442.353	0.632869	[M+H]+	8.311	0.675961695222999	2	C18	Lipids and lipid-like molecules	脂质和类脂分子	Fatty Acyls	脂肪酰类	Fatty acid esters	脂肪酸酯	"-"	HMDB0241535	Lipids and lipid-like molecules	Fatty Acyls	Fatty acid esters	-	-	-	-	-	-	-	-	CCCCCC=CCC(O)CCCCCCCCC(=O)OC(CC([O-])=O)C[N+](C)(C)C	YJDCDSFTLGLFHU-UHFFFAOYSA-N	8.83719e+07	9.66873e+07	4.32089e+07	9.00354e+08	6.95021e+07	1.23165e+08	3.77942e+07	1.24477e+08	6.16874e+07	8.77909e+07	1.95743e+08	1.7925e+08	1.16869e+08	4.27945e+08	1.10217e+08	1.05753e+08
Com_3633_pos	8-{3-[(2Z,5Z)-Octa-2,5-dien-1-yl]oxiran-2-yl}octanoylcarnitine	8-{3-[(2Z,5Z)-辛-2,5-二烯-1-基]环氧乙烷-2-基}辛酰肉碱	P	C25H43NO5	437.314	438.322	0.264903	[M+H]+	7.555	0.611481110821671	2	C18	Lipids and lipid-like molecules	脂质和类脂分子	Fatty Acyls	脂肪酰类	Fatty acid esters	脂肪酸酯	"-"	HMDB0241889	Lipids and lipid-like molecules	Fatty Acyls	Fatty acid esters	-	-	-	-	-	-	-	-	CCC=CCC=CCC1OC1CCCCCCCC(=O)OC(CC([O-])=O)C[N+](C)(C)C	NFDSDDXSXIEBKH-UHFFFAOYSA-N	3.07338e+06	1.51185e+06	1.87863e+06	2.90254e+07	3.40627e+06	2.84318e+06	397650	3.4883e+06	2.64133e+06	1.9355e+06	3.70422e+06	6.87609e+06	2.66986e+06	2.40213e+07	1.92237e+06	3.57911e+06
Com_4117_pos	PC(14:1(9Z)/20:2(11Z,14Z))	磷脂酰胆碱(14:1(9Z)/20:2(11Z,14Z))	P	C42H78NO8P	755.547	756.554	0.217078	[M+H]+	10.634	0.688386603781385	2	C18	Lipids and lipid-like molecules	脂质和类脂分子	Glycerophospholipids	甘油磷脂	Glycerophosphocholines	甘油磷酸胆碱	"-"	HMDB0007913	Lipids and lipid-like molecules	Glycerophospholipids	Glycerophosphocholines	-	-	-	LMGP01011399	Glycerophospholipids [GP]	Glycerophosphocholines [GP01]	Diacylglycerophosphocholines [GP0101]	52922280	CCCCC\C=C/C\C=C/CCCCCCCCCC(=O)O[C@]([H])(COC(=O)CCCCCCC\C=C/CCCC)COP([O-])(=O)OCC[N+](C)(C)C	KBHCBANQRIOXLD-FRPVHTQQSA-N	1.52999e+08	1.8404e+08	3.96527e+08	3.73547e+08	3.63523e+08	3.20848e+08	1.64614e+08	1.53677e+08	2.98214e+08	2.55958e+08	2.76249e+08	4.91159e+08	3.1692e+08	7.44162e+08	2.77775e+08	1.05061e+08
Com_2274_pos	N-lactoyl-Tyrosine	N-乳酰酪氨酸	P	C12H15NO5	253.095	254.103	1.57568	[M+H]+	5.394	0.570588289670068	2	C18	Organic acids and derivatives	有机酸及其衍生物	Carboxylic acids and derivatives	羧酸及其衍生物	Amino acids, peptides, and analogues	氨基酸、肽和类似物	"-"	HMDB0062177	Organic acids and derivatives	Carboxylic acids and derivatives	Amino acids, peptides, and analogues	-	-	-	-	-	-	-	57329379	C[C@H](O)C(=O)N[C@@H](CC1=CC=C(O)C=C1)C(O)=O	XBOGARDIMVJTKF-XVKPBYJWSA-N	8.12261e+06	6.01662e+06	2.49037e+06	1.05163e+07	1.70949e+07	1.00566e+07	4.49681e+06	6.31816e+06	1.8501e+07	7.0987e+06	3.65738e+06	2.85775e+06	1.40097e+06	5.57891e+06	1.11827e+06	3.02908e+06
Com_1401_pos	Imidazotetrazinone	-	P	C3N6O	136.013	137.021	3.40869	[M+H]+	1.303	0.56953360056842	2	C18	Organoheterocyclic compounds	有机杂环化合物	Tetrazines	四嗪类	-	-	"-"	HMDB0253425	Organoheterocyclic compounds	Tetrazines	-	-	-	-	-	-	-	-	66612531	O=C1N=C2N=NN=NC2=N1	TWVFRCAHAAGDNR-UHFFFAOYSA-N	402034	390294	739623	150336	361698	211191	602620	556214	536155	513640	627615	925706	907057	61574.1	809343	900720
Com_3162_pos	Aacocf3	-	P	C21H31F3O	356.233	357.24	0.0600525	[M+H]+	8.172	0.656992242054262	2	C18	Organic oxygen compounds	有机氧化合物	Organooxygen compounds	有机氧化合物	Carbonyl compounds	羰基化合物	"-"	HMDB0247736	Organic oxygen compounds	Organooxygen compounds	Carbonyl compounds	-	C01397	-	-	-	-	-	2224	CCCCCC=CCC=CCC=CCC=CCCCC(=O)C(F)(F)F	PLWROONZUDKYKG-UHFFFAOYSA-N	1.92929e+07	1.51287e+07	7.3018e+06	7.24075e+07	4.89651e+07	7.86938e+06	3.05144e+07	1.01056e+08	3.46598e+07	1.87952e+07	2.42953e+08	1.25643e+08	2.95112e+08	2.67983e+08	4.16457e+08	3.14681e+08
Com_4913_pos	PC(22:5(4Z,7Z,10Z,13Z,16Z)/22:5(7Z,10Z,13Z,16Z,19Z))	磷脂酰胆碱(22:5(4Z,7Z,10Z,13Z,16Z)/22:5(7Z,10Z,13Z,16Z,19Z))	P	C52H84NO8P	881.593	882.601	0.343335	[M+H]+	11.611	0.64119579183739	2	C18	Lipids and lipid-like molecules	脂质和类脂分子	Glycerophospholipids	甘油磷脂	Glycerophosphocholines	甘油磷酸胆碱	"-"	HMDB0008681	Lipids and lipid-like molecules	Glycerophospholipids	Glycerophosphocholines	Phosphatidylcholine; Lecithin; Phosphatidyl-N-trimethylethanolamine; 1,2-Diacyl-sn-glycero-3-phosphocholine; Choline phosphatide; 3-sn-Phosphatidylcholine	C00157	-	-	-	-	-	53479325	CCCCC\C=C/C\C=C/C\C=C/C\C=C/C\C=C/CCC(=O)OC[C@]([H])(COP([O-])(=O)OCC[N+](C)(C)C)OC(=O)CCCCC\C=C/C\C=C/C\C=C/C\C=C/C\C=C/CC	JSESVUQDNBJLJQ-KZKVPQDOSA-N	606859	8.7678e+06	660150	5.73465e+06	3.74197e+06	1.56068e+07	5.55192e+06	5.43956e+06	2.39409e+06	4.14291e+06	3.62904e+06	3.03041e+06	2.14955e+06	1.6508e+06	2.12899e+06	3.68241e+06
Com_3687_pos	Icosa-8,11,14-trienoylcarnitine	-	P	C27H47NO4	449.351	450.358	0.896107	[M+H]+	8.704	0.60045474652313	2	C18	Lipids and lipid-like molecules	脂质和类脂分子	Fatty Acyls	脂肪酰类	Fatty acid esters	脂肪酸酯	"-"	HMDB0241578	Lipids and lipid-like molecules	Fatty Acyls	Fatty acid esters	-	-	-	-	-	-	-	-	CCCCCC=CCC=CCC=CCCCCCCC(=O)OC(CC([O-])=O)C[N+](C)(C)C	RDIZZXFTCZPSRY-UHFFFAOYSA-N	7.16378e+06	7.79152e+06	7.16409e+06	3.62083e+07	1.32938e+07	6.43589e+06	2.71699e+06	6.36332e+06	9.72693e+06	6.74342e+06	2.09966e+07	1.43274e+07	1.98323e+07	2.54013e+07	2.15981e+07	4.38815e+06
Com_2821_pos	(6E)-8-Methylnon-6-enoylcarnitine	(6E)-8-甲基壬-6-烯酰辅酶A	P	C17H31NO4	313.225	314.232	0.811449	[M+H]+	6.151	0.701268964321138	2	C18	Lipids and lipid-like molecules	脂质和类脂分子	Fatty Acyls	脂肪酰类	Fatty acid esters	脂肪酸酯	"-"	HMDB0240792	Lipids and lipid-like molecules	Fatty Acyls	Fatty acid esters	-	-	-	-	-	-	-	-	CC(C)C=CCCCCC(=O)OC(CC([O-])=O)C[N+](C)(C)C	SMKMUPCZVDJEEW-UHFFFAOYSA-N	3.33663e+06	1.81253e+06	1.8376e+06	4.95471e+07	2.69111e+06	8.00131e+06	196786	9.99563e+06	1.29413e+06	3.97237e+06	1.47542e+07	2.68106e+07	1.01743e+07	9.22791e+07	1.49124e+07	1.70516e+07
Com_4105_pos	PC(16:0/P-18:1(9Z))	磷脂酰胆碱(16:0/P-18:1(9Z))	P	C42H82NO7P	743.583	744.591	0.877566	[M+H]+	10.601	0.653380467268406	2	C18	Lipids and lipid-like molecules	脂质和类脂分子	Glycerophospholipids	甘油磷脂	Glycerophosphocholines	甘油磷酸胆碱	"-"	HMDB0007997	Lipids and lipid-like molecules	Glycerophospholipids	Glycerophosphocholines	-	-	-	-	-	-	-	53478677	CCCCCCCCCCCCCCCC(=O)OCC(COP([O-])(=O)OCC[N+](C)(C)C)O\C=C/CCCCCC\C=C/CCCCCCCC	UQCSRPHVLJIYTA-ADJITVTDSA-N	1.88427e+08	2.98525e+07	1.77348e+08	8.83576e+07	9.31588e+07	7.45978e+07	1.4094e+08	3.29082e+08	3.15559e+08	6.69838e+08	8.73959e+07	1.74923e+08	9.74505e+07	1.04477e+08	8.83022e+07	1.44181e+08
Com_4244_pos	PC(16:0/18:1(11Z))	磷脂酰胆碱(16:0/18:1(11Z))	P	C42H82NO8P	759.578	782.568	1.03198	[M+Na]+	10.885	0.518512348941623	2	C18	Lipids and lipid-like molecules	脂质和类脂分子	Glycerophospholipids	甘油磷脂	Glycerophosphocholines	甘油磷酸胆碱	"-"	HMDB0007971	Lipids and lipid-like molecules	Glycerophospholipids	Glycerophosphocholines	-	-	-	LMGP01010576	Glycerophospholipids [GP]	Glycerophosphocholines [GP01]	Diacylglycerophosphocholines [GP0101]	24778688	[H][C@@](COC(=O)CCCCCCCCCCCCCCC)(COP([O-])(=O)OCC[N+](C)(C)C)OC(=O)CCCCCCCCC\C=C/CCCCCC	AEPVLLKGEBHLEJ-KWNHIAGJSA-N	1.88268e+09	5.19079e+08	1.32828e+09	5.1198e+08	1.38672e+09	1.23362e+09	2.39548e+09	2.26501e+09	1.97505e+09	1.57241e+09	1.89099e+09	2.23035e+09	1.88274e+09	2.11796e+09	1.72068e+09	2.46926e+09
Com_3363_pos	(5E)-8-Hydroxytetradec-5-enoylcarnitine	(5E)-8-羟基十四烯酰肉碱	P	C21H39NO5	385.283	386.29	0.50541	[M+H]+	7.009	0.62931179425682	2	C18	Lipids and lipid-like molecules	脂质和类脂分子	Fatty Acyls	脂肪酰类	Fatty acid esters	脂肪酸酯	"-"	HMDB0241364	Lipids and lipid-like molecules	Fatty Acyls	Fatty acid esters	-	-	-	-	-	-	-	-	CCCCCCC(O)CC=CCCCC(=O)OC(CC([O-])=O)C[N+](C)(C)C	FDDDTNWQHGZLMB-UHFFFAOYSA-N	2.27756e+07	1.19702e+07	8.26219e+06	1.26785e+08	1.39842e+07	1.88553e+07	4.53698e+06	1.71493e+07	1.28166e+07	9.65475e+06	2.49339e+07	4.67183e+07	1.43187e+07	8.31203e+07	1.63672e+07	1.57958e+07
Com_3671_pos	13-Hydroxyoctadecanoylcarnitine	13-羟基十八酰肉碱	P	C25H49NO5	443.361	444.369	0.555227	[M+H]+	8.937	0.689581472106283	2	C18	Lipids and lipid-like molecules	脂质和类脂分子	Fatty Acyls	脂肪酰类	Fatty acid esters	脂肪酸酯	"-"	HMDB0241521	Lipids and lipid-like molecules	Fatty Acyls	Fatty acid esters	-	-	-	-	-	-	-	-	CCCCCC(O)CCCCCCCCCCCC(=O)OC(CC([O-])=O)C[N+](C)(C)C	DLMLREHNHPYYRN-UHFFFAOYSA-N	4.26885e+07	5.58433e+07	2.4622e+07	2.42381e+08	3.83304e+07	1.07756e+08	3.1664e+07	6.43992e+07	3.96672e+07	4.64373e+07	1.50099e+08	4.24402e+07	1.02954e+08	1.43109e+08	9.63644e+07	9.91331e+07
Com_4766_pos	PC(20:3(8Z,11Z,14Z)/20:4(8Z,11Z,14Z,17Z))	磷脂酰胆碱(20:3(8Z,11Z,14Z)/20:4(8Z,11Z,14Z,17Z))	P	C48H82NO8P	831.578	832.584	0.915941	[M+H]+	10.887	0.680068912519755	2	C18	Lipids and lipid-like molecules	脂质和类脂分子	Glycerophospholipids	甘油磷脂	Glycerophosphocholines	甘油磷酸胆碱	"-"	HMDB0008411	Lipids and lipid-like molecules	Glycerophospholipids	Glycerophosphocholines	-	-	-	-	-	-	-	53479013	CCCCC\C=C/C\C=C/C\C=C/CCCCCCC(=O)OC[C@]([H])(COP([O-])(=O)OCC[N+](C)(C)C)OC(=O)CCCCCC\C=C/C\C=C/C\C=C/C\C=C/CC	HSNIOYVXNMCZEB-CEFNKSEFSA-N	6.55443e+07	5.24578e+07	5.50367e+07	4.81627e+07	5.43686e+07	8.90311e+07	1.40652e+07	3.72432e+07	7.02364e+07	3.57211e+07	3.56065e+07	6.9777e+07	4.45013e+07	4.59997e+07	4.37979e+07	6.47262e+07
Com_2091_pos	Valylhydroxyproline	-	P	C10H18N2O4	230.127	231.134	0.455444	[M+H]+	5.521	0.568701004910097	2	C18	Organic acids and derivatives	有机酸及其衍生物	Carboxylic acids and derivatives	羧酸及其衍生物	Amino acids, peptides, and analogues	氨基酸、肽和类似物	"90965-79-0"	HMDB0029128	Organic acids and derivatives	Carboxylic acids and derivatives	Amino acids, peptides, and analogues	-	-	-	-	-	-	-	10242944	CC(C)[C@H](N)C(=O)N1C[C@H](O)C[C@H]1C(O)=O	IMOKOCYUKGZZAG-CSMHCCOUSA-N	286934	47109	54132.6	430961	71154.2	42926.2	236965	910268	49623.8	183866	1.17112e+06	749336	1.15722e+06	71534.1	1.20326e+06	493421
Com_1863_pos	N-(3-Amino-2-hydroxy-3-oxopropyl)-L-valine	N-(3-氨基-2-羟基-3-氧代丙基)-L-缬氨酸	P	C8H16N2O4	204.111	205.119	1.16876	[M+H]+	1.497	0.572408456425062	2	C18	Organic acids and derivatives	有机酸及其衍生物	Carboxylic acids and derivatives	羧酸及其衍生物	Amino acids, peptides, and analogues	氨基酸、肽和类似物	"-"	HMDB0245695	Organic acids and derivatives	Carboxylic acids and derivatives	Amino acids, peptides, and analogues	-	-	-	-	-	-	-	78062398	CC(C)C(NCC(O)C(N)=O)C(O)=O	HNLUIEVSTYRKNY-UHFFFAOYSA-N	4.14159e+06	2.1565e+06	1.65089e+06	9.96288e+06	6.28188e+06	6.07248e+06	1.34323e+06	3.57001e+06	5.94955e+06	2.0715e+06	2.24623e+06	4.33629e+06	3.23886e+06	8.74702e+06	3.12109e+06	4.64081e+06
Com_2986_pos	3-hydroxydecanoyl carnitine	3-羟基癸酰肉碱	P	C17H33NO5	331.236	332.243	0.436422	[M+H]+	6.136	0.686822164899206	2	C18	Lipids and lipid-like molecules	脂质和类脂分子	Fatty Acyls	脂肪酰类	Fatty acid esters	脂肪酸酯	"-"	HMDB0061636	Lipids and lipid-like molecules	Fatty Acyls	Fatty acid esters	-	-	-	-	-	-	-	121454166	CCCCCCCC(O)CC(=O)OC(CC([O-])=O)C[N+](C)(C)C	VCRSQDIROUELAR-UHFFFAOYSA-N	3.20602e+07	1.15704e+07	4.45214e+06	4.06435e+07	6.88697e+06	3.7562e+07	3.4909e+06	2.00554e+07	4.40406e+06	1.24183e+07	3.11961e+07	2.60212e+07	8.28381e+06	6.89116e+07	6.62913e+06	2.35065e+07
Com_2936_pos	L-Proline, 1-(1-L-leucyl-L-prolyl)-	L-脯氨酸，1-（1-L-亮氨酰-L-脯氨酰）-	P	C16H27N3O4	325.2	326.208	1.02547	[M+H]+	5.178	0.509276625237931	2	C18	Organic acids and derivatives	有机酸及其衍生物	Carboxylic acids and derivatives	羧酸及其衍生物	Amino acids, peptides, and analogues	氨基酸、肽和类似物	"-"	HMDB0253022	Organic acids and derivatives	Carboxylic acids and derivatives	Amino acids, peptides, and analogues	-	-	-	-	-	-	-	18222233	CC(C)CC(N)C(=O)N1CCCC1C(=O)N1CCCC1C(O)=O	DPURXCQCHSQPAN-UHFFFAOYSA-N	6.39169e+06	6.01907e+06	2.10291e+06	3.66299e+06	1.51149e+06	5.43195e+06	2.55035e+06	6.28515e+06	1.338e+06	6.00276e+06	3.19338e+06	2.0107e+06	2.8597e+06	2.25323e+06	2.50365e+06	3.48945e+06
Com_1732_pos	1-Carboxyethylvaline	1-羧乙基缬氨酸	P	C8H15NO4	189.1	190.108	1.38409	[M+H]+	5.566	0.548797943759471	2	C18	Organic acids and derivatives	有机酸及其衍生物	Carboxylic acids and derivatives	羧酸及其衍生物	Amino acids, peptides, and analogues	氨基酸、肽和类似物	"179795-16-5"	HMDB0240627	Organic acids and derivatives	Carboxylic acids and derivatives	Amino acids, peptides, and analogues	-	-	-	-	-	-	-	-	CC(C)[C@H](N[C@H](C)C(O)=O)C(O)=O	MHWYRGPPKCKIQY-RITPCOANSA-N	1.25149e+07	7.97178e+06	4.06285e+06	1.31121e+07	2.2935e+07	1.62823e+07	6.6022e+06	9.92893e+06	2.59717e+07	1.0806e+07	5.68399e+06	5.62489e+06	2.26902e+06	8.27042e+06	1.42117e+06	4.33129e+06
Com_3520_pos	N-Palmitoyl Arginine	N-棕榈酰精氨酸	P	C22H44N4O3	412.341	413.349	0.262409	[M+H]+	8.474	0.522331192432168	2	C18	Lipids and lipid-like molecules	脂质和类脂分子	Steroids and steroid derivatives	类固醇和类固醇衍生物	Androstane steroids	雄甾烷类固醇	"-"	HMDB0241920	Lipids and lipid-like molecules	Steroids and steroid derivatives	Androstane steroids	-	-	-	-	-	-	-	129671303	CCCCCCCCCCCCCCCC(=O)NC(CCCN=C(N)N)C(O)=O	DENIQPHQUIGDJZ-UHFFFAOYSA-N	1.45192e+06	1.45163e+06	1.00146e+06	4.08311e+06	1.46417e+06	4.04548e+06	781957	5.42093e+06	1.44694e+06	1.05264e+06	7.36914e+06	4.33922e+06	2.80886e+07	4.75446e+06	2.36408e+07	6.96003e+06
Com_3801_pos	Docosanoylcarnitine	-	P	C29H57NO4	483.429	484.436	0.155697	[M+H]+	10.693	0.693037117974016	2	C18	Lipids and lipid-like molecules	脂质和类脂分子	Fatty Acyls	脂肪酰类	Fatty acid esters	脂肪酸酯	"-"	HMDB0062468	Lipids and lipid-like molecules	Fatty Acyls	Fatty acid esters	-	-	-	LMFA07070089	Fatty Acyls [FA]	Fatty esters [FA07]	Fatty acyl carnitines [FA0707]	71464577	CCCCCCCCCCCCCCCCCCCCCC(=O)OC(CC([O-])=O)C[N+](C)(C)C	IUMXSSOVGPXXJL-UHFFFAOYSA-N	122809	2.82845e+06	982267	4.49211e+06	3.36379e+06	289669	1.81237e+06	1.07877e+06	7.7493e+06	2.41925e+08	4.58349e+06	3.92499e+06	4.528e+06	5.04587e+06	3.47493e+06	2.85728e+06
Com_3512_pos	(9Z,12Z)-3-Hydroxyhexadecadienoylcarnitine	-	P	C23H41NO5	411.298	412.306	0.380831	[M+H]+	7.206	0.638509163770522	2	C18	Lipids and lipid-like molecules	脂质和类脂分子	Fatty Acyls	脂肪酰类	Fatty acid esters	脂肪酸酯	"-"	HMDB0240762	Lipids and lipid-like molecules	Fatty Acyls	Fatty acid esters	-	-	-	LMFA07070026	Fatty Acyls [FA]	Fatty esters [FA07]	Fatty acyl carnitines [FA0707]	71464484	[H]\C(CCC)=C(/[H])C\C([H])=C(\[H])CCCCCC(O)CC(=O)OC(CC([O-])=O)C[N+](C)(C)C	CPHHQDCIGLXPCO-NQLNTKRDSA-N	1.90617e+07	8.86048e+06	7.24373e+06	4.51639e+07	8.32434e+06	1.00001e+07	2.69148e+06	1.02323e+07	7.80856e+06	6.79917e+06	1.19093e+07	2.15091e+07	6.72038e+06	6.18087e+07	7.2505e+06	1.09051e+07
Com_3966_pos	LysoPC(22:4(7Z,10Z,13Z,16Z)/0:0)	溶血磷脂酰胆碱 (22:4 (7Z,10Z,13Z,16Z)/0:0)	P	C30H54NO7P	571.364	572.371	0.57741	[M+H]+	9.877	0.706866907313764	2	C18	Lipids and lipid-like molecules	脂质和类脂分子	Glycerophospholipids	甘油磷脂	Glycerophosphocholines	甘油磷酸胆碱	"-"	HMDB0010401	Lipids and lipid-like molecules	Glycerophospholipids	Glycerophosphocholines	1-Acyl-sn-glycero-3-phosphocholine; 1-Acyl-sn-glycerol-3-phosphocholine; alpha-Acylglycerophosphocholine; 2-Lysolecithin; 2-Lysophosphatidylcholine; 1-Acylglycerophosphocholine	C04230	-	LMGP01050124	Glycerophospholipids [GP]	Glycerophosphocholines [GP01]	Monoacylglycerophosphocholines [GP0105]	52924039	CCCCC\C=C/C\C=C/C\C=C/C\C=C/CCCCCC(=O)OC[C@](O)([H])COP([O-])(=O)OCC[N+](C)(C)C	ZOJBSSVHFSBHMP-JJJSWPRASA-N	6.16735e+07	9.06759e+07	7.10102e+07	6.85009e+07	9.04779e+07	5.43388e+07	6.55092e+07	5.00211e+07	1.00883e+08	1.13158e+08	4.97456e+07	4.9662e+07	6.3869e+07	1.27272e+08	5.6637e+07	1.4399e+08
Com_3955_pos	LysoPC(22:6(4Z,7Z,10Z,13Z,16Z,19Z)/0:0)	溶血磷脂酰胆碱(22:6(4Z,7Z,10Z,13Z,16Z)/0:0)	P	C30H50NO7P	567.332	568.34	0.780117	[M+H]+	9.287	0.732734245740981	2	C18	Lipids and lipid-like molecules	脂质和类脂分子	Glycerophospholipids	甘油磷脂	Glycerophosphocholines	甘油磷酸胆碱	"162440-05-3"	HMDB0010404	Lipids and lipid-like molecules	Glycerophospholipids	Glycerophosphocholines	1-Acyl-sn-glycero-3-phosphocholine; 1-Acyl-sn-glycerol-3-phosphocholine; alpha-Acylglycerophosphocholine; 2-Lysolecithin; 2-Lysophosphatidylcholine; 1-Acylglycerophosphocholine	C04230	-	LMGP01050056	Glycerophospholipids [GP]	Glycerophosphocholines [GP01]	Monoacylglycerophosphocholines [GP0105]	10415542	[H][C@@](O)(COC(=O)CC\C=C/C\C=C/C\C=C/C\C=C/C\C=C/C\C=C/CC)COP([O-])(=O)OCC[N+](C)(C)C	LSOWKZULVQWMLY-APPDJCNMSA-N	1.48654e+09	1.44326e+09	1.2501e+09	1.20534e+09	1.72175e+09	1.49115e+09	5.63247e+08	5.76064e+08	3.38099e+09	6.29122e+08	1.75951e+09	9.10101e+08	1.08115e+09	2.15598e+09	1.60219e+09	2.49536e+09
Com_1605_pos	2-Aminoheptanedioic acid	-	P	C7H13NO4	175.084	176.092	1.34529	[M+H]+	3.236	0.515370275428351	2	C18	Organic acids and derivatives	有机酸及其衍生物	Carboxylic acids and derivatives	羧酸及其衍生物	Amino acids, peptides, and analogues	氨基酸、肽和类似物	"3721-85-5"	HMDB0034252	Organic acids and derivatives	Carboxylic acids and derivatives	Amino acids, peptides, and analogues	-	-	-	-	-	-	-	101122	NC(CCCCC(O)=O)C(O)=O	JUQLUIFNNFIIKC-UHFFFAOYSA-N	1.14372e+08	6.29442e+07	1.93841e+08	3.81932e+06	4.71904e+08	7.52343e+06	1.12085e+07	7.84645e+06	3.95826e+08	1.36334e+07	4.13624e+07	1.05714e+07	3.79596e+07	4.37084e+06	3.94489e+07	8.6389e+06
Com_3923_pos	LysoPC(18:2(9Z,12Z)/0:0)	1-亚油酰-2-羟基-SN-甘油-3-卵磷脂	P	C26H50NO7P	519.332	542.322	0.754283	[M+Na]+	9.438	0.722043379241943	2	C18	Lipids and lipid-like molecules	脂质和类脂分子	Glycerophospholipids	甘油磷脂	Glycerophosphocholines	甘油磷酸胆碱	"22252-07-9"	HMDB0010386	Lipids and lipid-like molecules	Glycerophospholipids	Glycerophosphocholines	-	-	-	LMGP01050035	Glycerophospholipids [GP]	Glycerophosphocholines [GP01]	Monoacylglycerophosphocholines [GP0105]	11005824	CCCCC\C=C/C\C=C/CCCCCCCC(=O)OC[C@@H](O)COP([O-])(=O)OCC[N+](C)(C)C	SPJFYYJXNPEZDW-FTJOPAKQSA-N	1.08063e+09	6.80804e+08	6.47187e+08	1.0795e+09	9.53407e+08	1.1826e+09	3.77172e+08	4.38486e+08	9.82446e+08	5.1884e+08	8.41533e+08	6.97417e+08	1.14776e+09	9.01047e+08	8.38109e+08	1.01994e+09
Com_1718_pos	(+/-)-2-Phenyl-4-methyl-2-hexenal	(+/-)-2-苯基-4-甲基-2-己烯醛	P	C13H16O	188.12	189.128	0.67528	[M+H]+	7.162	0.587500178185788	2	C18	Benzenoids	苯类化合物	Benzene and substituted derivatives	苯及其取代衍生物	Phenylacetaldehydes	苯乙醛类	"-"	HMDB0303268	Benzenoids	Benzene and substituted derivatives	Phenylacetaldehydes	-	-	-	-	-	-	-	53424808	CCC(C)C=C(C=O)C1=CC=CC=C1	IOIWDGZFMUCYJR-UHFFFAOYSA-N	1.00956e+07	1.17113e+07	1.07418e+07	8.33918e+06	1.00653e+07	9.51332e+06	1.3778e+07	1.15714e+07	1.39647e+07	9.81394e+06	6.77298e+06	1.14368e+07	1.08421e+07	1.21226e+07	8.92038e+06	1.12868e+07
Com_3788_pos	LysoPC(P-16:0/0:0)	溶血磷脂酰胆碱(P-16:0/0:0)	P	C24H50NO6P	479.338	480.345	0.57092	[M+H]+	10.242	0.554697212564813	2	C18	Lipids and lipid-like molecules	脂质和类脂分子	Glycerophospholipids	甘油磷脂	Glycerophosphocholines	甘油磷酸胆碱	"-"	HMDB0010407	Lipids and lipid-like molecules	Glycerophospholipids	Glycerophosphocholines	-	-	-	LMGP01070006	Glycerophospholipids [GP]	Glycerophosphocholines [GP01]	1Z-alkenylglycerophosphocholines [GP0107]	10917802	CCCCCCCCCCCCCC\C=C/OC[C@](O)([H])COP([O-])(=O)OCC[N+](C)(C)C	HTZINLFNXLXRBC-CQLBIITFSA-N	6.77151e+08	4.43216e+08	8.86795e+08	3.9969e+08	6.96725e+08	1.15125e+09	2.76636e+08	4.17039e+08	7.38956e+08	7.34736e+08	7.6992e+08	2.48461e+08	4.85422e+08	6.15661e+08	4.80256e+08	6.52301e+08
Com_3314_pos	Pentadeca-5,12-dienoylcarnitine	十五碳-5,12-二烯酰肉碱	P	C22H39NO4	381.288	382.295	0.76745	[M+H]+	7.161	0.574963789039892	2	C18	Lipids and lipid-like molecules	脂质和类脂分子	Fatty Acyls	脂肪酰类	Fatty acid esters	脂肪酸酯	"-"	HMDB0241443	Lipids and lipid-like molecules	Fatty Acyls	Fatty acid esters	-	-	-	-	-	-	-	-	CCC=CCCCCCC=CCCCC(=O)OC(CC([O-])=O)C[N+](C)(C)C	AUVOHJRGGUIKCH-UHFFFAOYSA-N	1.29183e+06	601484	215237	1.95786e+07	759912	6.48983e+06	108234	8.4045e+06	447330	1.43939e+06	9.36847e+06	1.01719e+07	6.6654e+06	2.65371e+07	1.54185e+07	5.32782e+06
Com_3421_pos	(6Z,9Z)-Hexadecadienoylcarnitine	-	P	C23H41NO4	395.304	396.311	0.273637	[M+H]+	7.68	0.662650040529825	2	C18	Lipids and lipid-like molecules	脂质和类脂分子	Fatty Acyls	脂肪酰类	Fatty acid esters	脂肪酸酯	"-"	HMDB0241482	Lipids and lipid-like molecules	Fatty Acyls	Fatty acid esters	-	-	-	-	-	-	-	-	CCCCCCC=CCC=CCCCCC(=O)OC(CC([O-])=O)C[N+](C)(C)C	VFMSRANYBNFART-UHFFFAOYSA-N	2.65811e+06	2.96316e+06	5.0985e+06	1.67702e+07	1.29827e+07	2.86049e+06	666098	3.41392e+06	1.02191e+07	779397	9.01315e+06	5.93301e+06	3.704e+06	1.13999e+07	7.91083e+06	1.26568e+06
Com_1765_pos	1-(2,4,6-Trimethylphenoxy)propan-2-amine	-	P	C12H19NO	193.147	194.154	2.11843	[M+H]+	5.492	0.52971507643419	2	C18	Benzenoids	苯类化合物	Phenol ethers	苯酚醚	-	-	"-"	HMDB0246512	Benzenoids	Phenol ethers	-	-	-	-	-	-	-	-	9990192	CC(N)COC1=C(C)C=C(C)C=C1C	QDZOEZPRNQIPHY-UHFFFAOYSA-N	154073	212813	69949.5	369411	153112	192420	1.73679e+06	886047	479478	157461	788487	878375	3.75734e+06	386900	1.62052e+06	327984
Com_3765_pos	15-Hydroxyicosanoylcarnitine	-	P	C27H53NO5	471.392	472.4	0.302536	[M+H]+	9.662	0.64835713587794	2	C18	-	-	-	-	-	-	"-"	HMDB0241570	-	-	-	-	-	-	-	-	-	-	-	CCCCCC(O)CCCCCCCCCCCCCC(=O)OC(CC([O-])=O)C[N+](C)(C)C	BNDLAMIUEYREDQ-UHFFFAOYSA-N	687248	1.09446e+06	613650	1.4109e+07	2.24039e+06	2.56312e+06	1.07521e+06	893951	843184	818588	8.2663e+06	4.30088e+06	8.90464e+06	1.13886e+07	9.30431e+06	6.89183e+06
Com_1946_pos	Valylproline	-	P	C10H18N2O3	214.132	215.139	1.37916	[M+H]+	4.95	0.552076268191279	2	C18	Organic acids and derivatives	有机酸及其衍生物	Carboxylic acids and derivatives	羧酸及其衍生物	Amino acids, peptides, and analogues	氨基酸、肽和类似物	"20488-27-1"	HMDB0029135	Organic acids and derivatives	Carboxylic acids and derivatives	Amino acids, peptides, and analogues	-	-	-	-	-	-	-	9837272	CC(C)[C@H](N)C(=O)N1CCC[C@H]1C(O)=O	GIAZPLMMQOERPN-YUMQZZPRSA-N	3.11716e+07	2.6973e+07	1.78371e+07	2.80524e+07	1.89878e+07	2.29056e+07	2.49946e+07	3.77001e+07	1.96056e+07	3.94464e+07	2.64886e+07	1.48708e+07	4.7836e+07	1.56492e+07	4.38851e+07	2.84718e+07
Com_4199_pos	PC(18:4(6Z,9Z,12Z,15Z)/P-18:0)	磷脂酰胆碱(18:4(6Z,9Z,12Z,15Z)/P-18:0)	P	C44H80NO7P	765.567	766.575	0.639149	[M+H]+	11.323	0.595224684659926	2	C18	Lipids and lipid-like molecules	脂质和类脂分子	Glycerophospholipids	甘油磷脂	Glycerophosphocholines	甘油磷酸胆碱	"-"	HMDB0008259	Lipids and lipid-like molecules	Glycerophospholipids	Glycerophosphocholines	-	-	-	-	-	-	-	53478873	CCCCCCCCCCCCCCCC\C=C/OC(COC(=O)CCCC\C=C/C\C=C/C\C=C/C\C=C/CC)COP([O-])(=O)OCC[N+](C)(C)C	FHDLSCQITSAFFT-GZVUYCLPSA-N	1.49762e+08	1.24924e+08	6.53547e+07	1.26545e+08	1.27528e+08	2.23575e+08	2.67901e+08	7.10147e+08	3.83074e+07	7.3879e+07	1.62252e+08	2.64627e+08	1.78581e+08	1.0491e+08	1.55879e+08	2.9849e+08
Com_1790_pos	4-(2,6,6-Trimethyl-1-cyclohexenyl)-2-butanol	二氢-β-紫罗兰醇	P	C13H24O	196.183	197.19	0.201052	[M+H]+	6.587	0.619566523946846	2	C18	Lipids and lipid-like molecules	脂质和类脂分子	Prenol lipids	异戊烯醇脂	Sesquiterpenoids	倍半萜类	"3293-47-8"	HMDB0036172	Lipids and lipid-like molecules	Prenol lipids	Sesquiterpenoids	-	-	-	-	-	-	-	579336	CC(O)CCC1=C(C)CCCC1(C)C	VSYLEWGIVLSDIY-UHFFFAOYSA-N	2.40547e+06	1.30914e+06	3.00006e+06	1.63782e+06	3.01274e+06	1.61401e+06	2.28084e+06	1.42295e+06	1.80093e+06	1.59711e+06	1.96741e+06	1.7713e+06	1.95263e+06	1.51661e+06	1.51067e+06	1.98133e+06
Com_3574_pos	(9Z,11E,13Z)-Octadeca-9,11,13-trienoylcarnitine	-	P	C25H43NO4	421.319	422.327	0.179813	[M+H]+	8.177	0.606455493291864	2	C18	Lipids and lipid-like molecules	脂质和类脂分子	Fatty Acyls	脂肪酰类	Fatty acid esters	脂肪酸酯	"-"	HMDB0241550	Lipids and lipid-like molecules	Fatty Acyls	Fatty acid esters	-	-	-	-	-	-	-	-	CCCCC=CC=CC=CCCCCCCCC(=O)OC(CC([O-])=O)C[N+](C)(C)C	UYYGWAVLAWVNGG-UHFFFAOYSA-N	4.7086e+06	3.28328e+06	6.9836e+06	2.79574e+07	7.24027e+06	3.42306e+06	616852	3.08468e+06	5.97059e+06	3.25672e+06	9.11946e+06	7.78065e+06	2.61788e+06	3.19162e+07	6.70481e+06	3.13356e+06
Com_4072_pos	PC(14:0/18:1(9Z))	磷脂酰胆碱(14:0/18:1(9Z))	P	C40H78NO8P	731.547	732.554	0.865326	[M+H]+	11.54	0.635803964558124	2	C18	Lipids and lipid-like molecules	脂质和类脂分子	Glycerophospholipids	甘油磷脂	Glycerophosphocholines	甘油磷酸胆碱	"-"	HMDB0007873	Lipids and lipid-like molecules	Glycerophospholipids	Glycerophosphocholines	-	-	-	LMGP01010492	Glycerophospholipids [GP]	Glycerophosphocholines [GP01]	Diacylglycerophosphocholines [GP0101]	24778620	CCCCCCCCCCCCCC(=O)OC[C@]([H])(COP([O-])(=O)OCC[N+](C)(C)C)OC(=O)CCCCCCC\C=C/CCCCCCCC	NXASLICYTANYBI-OQHNRNOKSA-N	1.66709e+09	2.28503e+09	5.48113e+09	4.34566e+09	5.05309e+09	5.66561e+09	8.25242e+08	1.74533e+09	1.38535e+09	7.90936e+09	4.12951e+09	6.3706e+09	4.65474e+09	4.73154e+09	2.43422e+09	1.94228e+07
Com_4015_pos	PC(15:0/14:0)	磷脂酰胆碱(15:0/14:0)	P	C37H74NO8P	691.515	692.523	1.21272	[M+H]+	10.664	0.623066156298704	2	C18	Lipids and lipid-like molecules	脂质和类脂分子	Glycerophospholipids	甘油磷脂	Glycerophosphocholines	甘油磷酸胆碱	"-"	HMDB0007932	Lipids and lipid-like molecules	Glycerophospholipids	Glycerophosphocholines	-	-	-	LMGP01011410	Glycerophospholipids [GP]	Glycerophosphocholines [GP01]	Diacylglycerophosphocholines [GP0101]	52922302	[H][C@@](COC(=O)CCCCCCCCCCCCCC)(COP([O-])(=O)OCC[N+](C)(C)C)OC(=O)CCCCCCCCCCCCC	NRUYJKRRJLLXGF-PGUFJCEWSA-N	6.14953e+06	8.09229e+06	6.13328e+06	3.89321e+06	268281	833169	3.16328e+06	3.27002e+06	216935	979469	7.34137e+06	4.89409e+07	8.30748e+06	187171	4.6441e+06	7.23536e+06
Com_3039_pos	17-(1h-Imidazol-1-yl)androsta-4,16-diene-3-one	17-(1H-咪唑-1-基)雄甾-4,16-二烯-3-酮	P	C22H28N2O	336.22	337.227	0.317019	[M+H]+	6.468	0.542804434162822	2	C18	Lipids and lipid-like molecules	脂质和类脂分子	Steroids and steroid derivatives	类固醇和类固醇衍生物	Androstane steroids	雄甾烷类固醇	"-"	HMDB0249985	Lipids and lipid-like molecules	Steroids and steroid derivatives	Androstane steroids	-	-	-	-	-	-	-	18431070	CC12CCC3C(CCC4=CC(=O)CCC34C)C1CC=C2N1C=CN=C1	JBDFGDJIQMKOLL-UHFFFAOYSA-N	1.95423e+07	1.1368e+07	1.02722e+07	1.9311e+07	5.99169e+06	1.58563e+07	8.98249e+06	2.62587e+07	6.73157e+06	1.53924e+07	7.08007e+06	9.14036e+06	1.08379e+07	1.16649e+07	1.31045e+07	8.11784e+06
Com_3658_pos	(10Z)-Nonadec-10-enoylcarnitine	-	P	C26H49NO4	439.366	440.374	0.933161	[M+H]+	9.258	0.655407586583639	2	C18	Lipids and lipid-like molecules	脂质和类脂分子	Fatty Acyls	脂肪酰类	Fatty acid esters	脂肪酸酯	"-"	HMDB0241564	Lipids and lipid-like molecules	Fatty Acyls	Fatty acid esters	-	-	-	-	-	-	-	-	CCCCCCCCC=CCCCCCCCCC(=O)OC(CC([O-])=O)C[N+](C)(C)C	NMJPCCCRCOPAFC-UHFFFAOYSA-N	549984	2.50509e+06	1.42782e+06	5.10425e+06	6.04295e+06	1.33976e+06	290405	1.54269e+06	4.55686e+06	529033	4.12774e+06	1.62024e+06	2.44558e+06	2.98494e+06	3.7392e+06	262453
Com_4115_pos	PC(16:1(9Z)/16:0)	磷脂酰胆碱(16:1(9Z)/16:0)	P	C40H78NO8P	731.547	754.536	0.558474	[M+Na]+	11.542	0.568188695045003	2	C18	Lipids and lipid-like molecules	脂质和类脂分子	Glycerophospholipids	甘油磷脂	Glycerophosphocholines	甘油磷酸胆碱	"-"	HMDB0008001	Lipids and lipid-like molecules	Glycerophospholipids	Glycerophosphocholines	-	-	-	LMGP01011479	Glycerophospholipids [GP]	Glycerophosphocholines [GP01]	Diacylglycerophosphocholines [GP0101]	52922440	[H][C@@](COC(=O)CCCCCCC\C=C/CCCCCC)(COP([O-])(=O)OCC[N+](C)(C)C)OC(=O)CCCCCCCCCCCCCCC	IPMVHVDAYPUFKH-WYRBGLKBSA-N	7.23871e+08	1.2392e+09	2.25908e+09	2.11144e+09	2.21426e+09	1.86247e+09	5.32596e+08	9.14355e+08	8.84476e+08	2.35591e+09	1.79058e+09	2.48395e+09	1.90013e+09	1.66949e+09	1.71565e+09	2.60554e+07
Com_2026_pos	3-Pentadecenal	-	P	C15H28O	224.214	225.221	0.698507	[M+H]+	8.702	0.643139692091029	2	C18	Lipids and lipid-like molecules	脂质和类脂分子	Fatty Acyls	脂肪酰类	Fatty aldehydes	脂肪醛	"140899-08-7"	HMDB0040377	Lipids and lipid-like molecules	Fatty Acyls	Fatty aldehydes	-	-	-	-	-	-	-	15138499	CCCCCCCCCCC\C=C\CC=O	CLUQHDODXPPERO-OUKQBFOZSA-N	4.88573e+06	4.01465e+06	4.43971e+06	5.65884e+06	4.92384e+06	4.01611e+06	7.13141e+06	9.39285e+06	1.34734e+07	3.60881e+06	6.96274e+06	7.84494e+06	1.23861e+07	3.26423e+06	8.90195e+06	5.45599e+06
Com_2096_pos	2-Gonen	2-戈嫩	P	C17H26	230.203	231.211	0.188109	[M+H]+	8.121	0.604599086526739	2	C18	Lipids and lipid-like molecules	脂质和类脂分子	Steroids and steroid derivatives	类固醇和类固醇衍生物	-	-	"-"	HMDB0245136	Lipids and lipid-like molecules	Steroids and steroid derivatives	-	-	-	-	-	-	-	-	76376697	C1CC2CCC3C(CCC4CC=CCC34)C2C1	OCVHUUXFASRJEO-UHFFFAOYSA-N	1.56662e+06	2.74112e+06	1.00135e+06	640785	792852	2.58926e+06	2.28438e+06	2.07431e+06	1.41396e+06	584752	3.96513e+06	1.10188e+06	6.05645e+06	2.00098e+06	4.86517e+06	1.78078e+06
Com_3999_pos	LysoPC(24:1(15Z)/0:0)	溶血磷脂酰胆碱 (24:1 (15Z)/0:0)	P	C32H64NO7P	605.442	628.432	0.891301	[M+Na]+	10.679	0.518219956248595	2	C18	Lipids and lipid-like molecules	脂质和类脂分子	Glycerophospholipids	甘油磷脂	Glycerophosphocholines	甘油磷酸胆碱	"-"	HMDB0010406	Lipids and lipid-like molecules	Glycerophospholipids	Glycerophosphocholines	1-Acyl-sn-glycero-3-phosphocholine; 1-Acyl-sn-glycerol-3-phosphocholine; alpha-Acylglycerophosphocholine; 2-Lysolecithin; 2-Lysophosphatidylcholine; 1-Acylglycerophosphocholine	C04230	-	LMGP01050144	Glycerophospholipids [GP]	Glycerophosphocholines [GP01]	Monoacylglycerophosphocholines [GP0105]	53480477	CCCCCCCC\C=C/CCCCCCCCCCCCCC(=O)OC[C@@]([H])(O)COP([O-])(=O)OCC[N+](C)(C)C	GDXMCRNTFPQYOQ-RPUPUBLZSA-N	3.09681e+06	1.87344e+07	211595	7.22811e+06	2.01152e+06	2.49735e+06	7.91467e+06	2.77331e+06	3.5955e+06	1.0701e+06	4.04753e+06	700126	4.15489e+06	560818	4.35789e+06	2.77078e+06
Com_3925_pos	LysoPC(20:5(5Z,8Z,11Z,14Z,17Z)/0:0)	溶血磷脂酰胆碱 (20:5 (5Z,8Z,11Z,14Z,17Z)/0:0)	P	C28H48NO7P	541.317	542.325	1.2445	[M+H]+	8.827	0.76866967626564	2	C18	Lipids and lipid-like molecules	脂质和类脂分子	Glycerophospholipids	甘油磷脂	Glycerophosphocholines	甘油磷酸胆碱	"-"	HMDB0010397	Lipids and lipid-like molecules	Glycerophospholipids	Glycerophosphocholines	1-Acyl-sn-glycero-3-phosphocholine; 1-Acyl-sn-glycerol-3-phosphocholine; alpha-Acylglycerophosphocholine; 2-Lysolecithin; 2-Lysophosphatidylcholine; 1-Acylglycerophosphocholine	C04230	-	LMGP01050050	Glycerophospholipids [GP]	Glycerophosphocholines [GP01]	Monoacylglycerophosphocholines [GP0105]	11757087	CC\C=C/C\C=C/C\C=C/C\C=C/C\C=C/CCCC(=O)OC[C@](O)([H])COP([O-])(=O)OCC[N+](C)(C)C	PDIGSOAOQOXRDU-WJPZTBRDSA-N	1.65051e+07	1.54451e+07	1.55579e+07	2.39642e+07	2.79167e+07	2.16764e+07	1.25243e+07	1.30688e+07	2.94704e+07	2.43561e+07	4.20233e+07	1.65308e+07	2.52686e+07	6.81245e+07	3.44299e+07	5.2878e+07
Com_1883_pos	N-Acetylmethionine sulfoxide	-	P	C7H13NO4S	207.057	208.064	1.40061	[M+H]+	1.603	0.558525436573452	2	C18	Organic acids and derivatives	有机酸及其衍生物	Carboxylic acids and derivatives	羧酸及其衍生物	Amino acids, peptides, and analogues	氨基酸、肽和类似物	"108646-71-5"	HMDB0240343	Organic acids and derivatives	Carboxylic acids and derivatives	Amino acids, peptides, and analogues	-	-	-	-	-	-	-	7408371	CC(=O)N[C@@H](CCS(C)=O)C(O)=O	NPIMMZJBURSMON-YLTHGKPTSA-N	2.68786e+06	1.19169e+07	2.40242e+07	2.55989e+06	1.18764e+07	7.46818e+06	1.06042e+07	1.08217e+06	9.24927e+06	2.0417e+07	5.79779e+06	6.05903e+06	1.03011e+07	5.98914e+06	1.12321e+07	4.53503e+06
Com_4051_pos	SM(d18:1/16:0)	鞘磷脂(d18:1/16:0)	P	C39H79N2O6P	702.568	725.557	0.550758	[M+Na]+	10.885	0.573702464312691	2	C18	Lipids and lipid-like molecules	脂质和类脂分子	Sphingolipids	鞘脂类	Phosphosphingolipids	磷脂鞘脂	"6254-89-3"	HMDB0010169	Lipids and lipid-like molecules	Sphingolipids	Phosphosphingolipids	-	-	-	LMSP03010003	Sphingolipids [SP]	Phosphosphingolipids [SP03]	Ceramide phosphocholines (sphingomyelins) [SP0301]	9939941	[H][C@@](COP([O-])(=O)OCC[N+](C)(C)C)(NC(=O)CCCCCCCCCCCCCCC)[C@H](O)\C=C\CCCCCCCCCCCCC	RWKUXQNLWDTSLO-GWQJGLRPSA-N	6.77548e+08	1.90137e+09	7.30318e+08	1.43065e+09	1.31358e+09	2.33308e+09	1.82054e+08	5.56444e+08	9.94228e+08	5.60076e+08	1.21294e+09	1.43343e+09	1.18399e+09	1.08993e+09	1.15699e+09	3.49861e+06
Com_3385_pos	3-Hydroxytetradecanoyl carnitine	-	P	C21H41NO5	387.298	388.306	0.242676	[M+H]+	7.329	0.719681837582901	2	C18	Lipids and lipid-like molecules	脂质和类脂分子	Fatty Acyls	脂肪酰类	Fatty acid esters	脂肪酸酯	"282523-64-2"	HMDB0061640	Lipids and lipid-like molecules	Fatty Acyls	Fatty acid esters	-	-	-	LMFA07070045	Fatty Acyls [FA]	Fatty esters [FA07]	Fatty acyl carnitines [FA0707]	71464541	CCCCCCCCCCCC(O)CC(=O)OC(CC([O-])=O)C[N+](C)(C)C	GFAZJTUXMHGTOC-UHFFFAOYSA-N	6.92106e+07	4.01832e+07	1.31265e+07	2.95477e+08	2.2087e+07	7.22512e+07	1.63451e+07	6.67542e+07	2.0698e+07	3.23805e+07	6.23079e+07	9.47303e+07	4.23982e+07	1.94012e+08	3.67698e+07	9.66268e+07
Com_4101_pos	PC(15:0/18:2(9Z,12Z))	磷脂酰胆碱(15:0/18:2(9Z,12Z))	P	C41H78NO8P	743.547	744.554	0.340995	[M+H]+	10.871	0.623006300322269	2	C18	Lipids and lipid-like molecules	脂质和类脂分子	Glycerophospholipids	甘油磷脂	Glycerophosphocholines	甘油磷酸胆碱	"-"	HMDB0007940	Lipids and lipid-like molecules	Glycerophospholipids	Glycerophosphocholines	Phosphatidylcholine; Lecithin; Phosphatidyl-N-trimethylethanolamine; 1,2-Diacyl-sn-glycero-3-phosphocholine; Choline phosphatide; 3-sn-Phosphatidylcholine	C00157	map00500	LMGP01010543	Glycerophospholipids [GP]	Glycerophosphocholines [GP01]	Diacylglycerophosphocholines [GP0101]	24778664	CCCCCCCCCCCCCCC(=O)OC[C@]([H])(COP([O-])(=O)OCC[N+](C)(C)C)OC(=O)CCCCCCC\C=C/C\C=C/CCCCC	DGBYUHHIADYUMU-UESLNCBNSA-N	3.26649e+07	5.06308e+07	4.90247e+07	8.65293e+07	5.64218e+07	5.35469e+07	2.60584e+07	9.26345e+07	1.04639e+08	1.39583e+08	4.90463e+07	1.06944e+08	5.32418e+07	9.38894e+07	4.1334e+07	1.28563e+07
Com_4867_pos	PC(20:3(5Z,8Z,11Z)/20:3(5Z,8Z,11Z))	磷脂酰胆碱(20:3(5Z,8Z,11Z)/20:3(5Z,8Z,11Z))	P	C48H84NO8P	833.593	856.583	0.596923	[M+Na]+	10.887	0.577908675095586	2	C18	Lipids and lipid-like molecules	脂质和类脂分子	Glycerophospholipids	甘油磷脂	Glycerophosphocholines	甘油磷酸胆碱	"-"	HMDB0008376	Lipids and lipid-like molecules	Glycerophospholipids	Glycerophosphocholines	-	-	-	-	-	-	-	53478973	CCCCCCCC\C=C/C\C=C/C\C=C/CCCC(=O)OC[C@]([H])(COP([O-])(=O)OCC[N+](C)(C)C)OC(=O)CCC\C=C/C\C=C/C\C=C/CCCCCCCC	ZITMTGXPTAXDMQ-LGFSYLBFSA-N	1.05363e+08	3.39281e+07	6.48461e+07	5.09204e+07	3.9446e+07	1.19202e+08	8.21789e+07	1.16993e+08	1.15798e+08	1.65837e+08	1.12461e+08	1.28311e+08	1.14105e+08	7.54304e+07	1.03069e+08	1.32104e+08
Com_3682_pos	(5Z,8Z,11Z,14Z,17Z)-Icosa-5,8,11,14,17-pentaenoylcarnitine	-	P	C27H43NO4	445.319	446.327	0.337892	[M+H]+	7.947	0.510536398437219	2	C18	Lipids and lipid-like molecules	脂质和类脂分子	Fatty Acyls	脂肪酰类	Fatty acid esters	脂肪酸酯	"-"	HMDB0241609	Lipids and lipid-like molecules	Fatty Acyls	Fatty acid esters	-	-	-	-	-	-	-	-	CCC=CCC=CCC=CCC=CCC=CCCCC(=O)OC(CC([O-])=O)C[N+](C)(C)C	USUPQTJPNBGUSJ-UHFFFAOYSA-N	611451	719359	1.08497e+06	1.00935e+07	5.49963e+06	1.36834e+06	126980	621997	3.32372e+06	618278	2.11185e+06	3.13527e+06	1.07957e+06	9.39362e+06	1.51194e+06	300668
Com_3927_pos	LysoPC(18:1(9Z)/0:0)	溶血磷脂酰胆碱(18:1(9Z)/0:0)	P	C26H52NO7P	521.348	544.338	0.817665	[M+Na]+	10.02	0.72218896930988	2	C18	Lipids and lipid-like molecules	脂质和类脂分子	Glycerophospholipids	甘油磷脂	Glycerophosphocholines	甘油磷酸胆碱	"19420-56-5"	HMDB0002815	Lipids and lipid-like molecules	Glycerophospholipids	Glycerophosphocholines	-	-	-	LMGP01050032	Glycerophospholipids [GP]	Glycerophosphocholines [GP01]	Monoacylglycerophosphocholines [GP0105]	16081932	CCCCCCCC\C=C/CCCCCCCC(=O)OC[C@@H](O)COP([O-])(=O)OCC[N+](C)(C)C	YAMUFBLWGFFICM-PTGWMXDISA-N	6.09704e+08	9.5058e+08	6.2254e+08	9.13751e+08	9.61402e+08	1.08575e+09	4.59703e+08	7.20707e+08	1.52115e+09	7.91255e+08	8.83005e+08	4.69393e+08	7.22997e+08	9.34076e+08	7.6361e+08	8.10426e+08
Com_3964_pos	1-(9Z-Eicosenoyl)-sn-glycero-3-phosphocholine	-	P	C28H56NO7P	549.379	572.369	0.951678	[M+Na]+	10.929	0.726394215768305	2	C18	Lipids and lipid-like molecules	脂质和类脂分子	Glycerophospholipids	甘油磷脂	Glycerophosphocholines	甘油磷酸胆碱	"-"	HMDB0243798	Lipids and lipid-like molecules	Glycerophospholipids	Glycerophosphocholines	-	-	-	LMGP01050047	Glycerophospholipids [GP]	Glycerophosphocholines [GP01]	Monoacylglycerophosphocholines [GP0105]	-	CCCCCCCCCCC=CCCCCCCCC(=O)OCC(O)COP([O-])(=O)OCC[N+](C)(C)C	GJTDRNFWIDPARY-UHFFFAOYSA-N	2.57735e+07	3.25678e+07	2.22228e+07	3.39697e+07	3.3192e+07	5.5093e+07	1.44856e+07	2.37636e+07	3.41926e+07	2.02206e+07	4.04979e+07	1.61424e+07	3.47328e+07	3.36788e+07	3.77044e+07	5.40278e+07
Com_2350_pos	3-Hydroxyisovalerylcarnitine	-	P	C12H23NO5	261.158	262.165	1.1981	[M+H]+	4.794	0.66263656283332	2	C18	Lipids and lipid-like molecules	脂质和类脂分子	Fatty Acyls	脂肪酰类	Fatty acid esters	脂肪酸酯	"99159-87-2"	HMDB0061189	Lipids and lipid-like molecules	Fatty Acyls	Fatty acid esters	-	-	-	LMFA07070041	Fatty Acyls [FA]	Fatty esters [FA07]	Fatty acyl carnitines [FA0707]	53915061	CC(C)(O)CC(=O)O[C@H](CC([O-])=O)C[N+](C)(C)C	IGLHHSKNBDXCEY-SECBINFHSA-N	7.8989e+07	4.13627e+07	3.64658e+07	1.01629e+08	4.48812e+07	1.13587e+08	1.49574e+07	6.30089e+07	6.66919e+07	4.69317e+07	6.5313e+07	6.21329e+07	4.54017e+07	1.53904e+08	4.74836e+07	8.17373e+07
Com_3901_pos	LysoPE(0:0/22:6(4Z,7Z,10Z,13Z,16Z,19Z))	溶血磷脂酰乙醇胺 (0:0/22:6 (4Z,7Z,10Z,13Z,16Z,19Z))	P	C27H44NO7P	525.286	526.293	0.916058	[M+H]+	9.152	0.510808275115012	2	C18	Lipids and lipid-like molecules	脂质和类脂分子	Glycerophospholipids	甘油磷脂	Glycerophosphoethanolamines	甘油磷酸乙醇胺类	"-"	HMDB0011496	Lipids and lipid-like molecules	Glycerophospholipids	Glycerophosphoethanolamines	-	-	-	LMGP02050060	Glycerophospholipids [GP]	Glycerophosphoethanolamines [GP02]	Monoacylglycerophosphoethanolamines [GP0205]	53480945	[H][C@@](CO)(COP(O)(=O)OCCN)OC(=O)CC\C=C/C\C=C/C\C=C/C\C=C/C\C=C/C\C=C/CC	TWBVHOYVCUOMJY-PAUXXPOVSA-N	5.97311e+08	3.94337e+08	4.73131e+08	3.41269e+08	3.37148e+08	1.1564e+09	3.42268e+08	4.03505e+08	9.29372e+08	3.96849e+08	1.24237e+09	4.41896e+08	7.62831e+08	5.71769e+08	7.7597e+08	5.15425e+08
Com_3763_pos	Cervonyl carnitine	神经酰胺vonyl carnitine	P	C29H45NO4	471.335	472.342	0.621042	[M+H]+	8.31	0.575763480321385	2	C18	Lipids and lipid-like molecules	脂质和类脂分子	Fatty Acyls	脂肪酰类	Fatty acid esters	脂肪酸酯	"-"	HMDB0006510	Lipids and lipid-like molecules	Fatty Acyls	Fatty acid esters	-	-	-	LMFA07070055	Fatty Acyls [FA]	Fatty esters [FA07]	Fatty acyl carnitines [FA0707]	53477842	CC\C=C\C\C=C\C\C=C\C\C=C\C\C=C\C\C=C\CCC(=O)OC(CC([O-])=O)C[N+](C)(C)C	WLLMYDQRCSWAST-BUHCESQUSA-N	5.38424e+06	3.5453e+06	6.01705e+06	1.68003e+07	1.35472e+07	1.13216e+07	1.81705e+06	2.50453e+06	1.21015e+07	6.2793e+06	1.18816e+07	1.79712e+07	6.03675e+06	4.47498e+07	7.42037e+06	3.69339e+06
Com_4336_pos	PC(P-18:1(9Z)/20:5(5Z,8Z,11Z,14Z,17Z))	磷脂酰胆碱(P-18:1(9Z)/20:5(5Z,8Z,11Z,14Z,17Z))	P	C46H80NO7P	789.567	790.575	0.539158	[M+H]+	10.644	0.546270550839429	2	C18	Lipids and lipid-like molecules	脂质和类脂分子	Glycerophospholipids	甘油磷脂	Glycerophosphocholines	甘油磷酸胆碱	"-"	HMDB0011321	Lipids and lipid-like molecules	Glycerophospholipids	Glycerophosphocholines	-	-	-	-	-	-	-	53480825	CCCCCCCC\C=C/CCCCCC\C=C/OCC(COP([O-])(=O)OCC[N+](C)(C)C)OC(=O)CCC\C=C/C\C=C/C\C=C/C\C=C/C\C=C/CC	ZODCGHWSTRZXKA-HALYXBRLSA-N	1.17698e+08	1.06322e+08	9.01326e+07	1.23337e+08	1.5434e+08	1.28179e+08	3.71727e+08	8.39877e+08	2.6617e+07	4.81407e+07	1.81247e+08	3.022e+08	2.06045e+08	1.80432e+08	1.80303e+08	3.18184e+08
Com_3856_pos	(15Z)-tetracos-15-enoylcarnitine	-	P	C31H59NO4	509.444	510.452	0.449932	[M+H]+	10.813	0.695560870393512	2	C18	Lipids and lipid-like molecules	脂质和类脂分子	Fatty Acyls	脂肪酰类	Fatty acid esters	脂肪酸酯	"-"	HMDB0241632	Lipids and lipid-like molecules	Fatty Acyls	Fatty acid esters	-	-	-	-	-	-	-	-	CCCCCCCCC=CCCCCCCCCCCCCCC(=O)OC(CC([O-])=O)C[N+](C)(C)C	QGIHQXKFCAACHN-UHFFFAOYSA-N	715030	3.37449e+06	1.11625e+06	2.88903e+07	2.58313e+06	4.22374e+06	4.07502e+06	8.74369e+06	4.90652e+06	422880	9.3478e+06	9.18946e+06	1.16792e+07	1.32917e+07	7.99897e+06	5.38689e+06
Com_3758_pos	(8Z,11Z)-3-Icosa-8,11-dienoylcarnitine	-	P	C27H49NO5	467.361	468.369	0.946602	[M+H]+	8.628	0.590390882803353	2	C18	Lipids and lipid-like molecules	脂质和类脂分子	Fatty Acyls	脂肪酰类	Fatty acid esters	脂肪酸酯	"-"	HMDB0241576	Lipids and lipid-like molecules	Fatty Acyls	Fatty acid esters	-	-	-	-	-	-	-	-	CCCCCCCCC=CCC=CCCCCC(O)CC(=O)OC(CC([O-])=O)C[N+](C)(C)C	XOLPEFXXTVQYCS-UHFFFAOYSA-N	8.814e+06	8.36901e+06	3.53644e+06	4.19122e+07	7.7838e+06	1.03711e+07	4.9915e+06	1.34741e+07	6.48919e+06	1.35285e+07	1.24358e+07	8.67679e+06	1.28699e+07	2.43669e+07	1.38251e+07	7.97809e+06
Com_2564_pos	Glycylprolylhydroxyproline	三肽-29	P	C12H19N3O5	285.132	286.14	1.80148	[M+H]+	5.383	0.528658113051767	2	C18	Organic acids and derivatives	有机酸及其衍生物	Carboxylic acids and derivatives	羧酸及其衍生物	Amino acids, peptides, and analogues	氨基酸、肽和类似物	"2239-67-0"	HMDB0002171	Organic acids and derivatives	Carboxylic acids and derivatives	Amino acids, peptides, and analogues	-	-	-	-	-	-	-	11778669	NCC(=O)N1CCC[C@H]1C(=O)N1C[C@H](O)C[C@H]1C(O)=O	SZEOBSAZWJLOGY-VGMNWLOBSA-N	1.51539e+06	2.08256e+06	457010	558468	703119	3.4373e+06	493885	751035	687023	1.41219e+06	420207	240718	166902	749112	331521	560358
Com_3971_pos	LysoPC(22:2(13Z,16Z)/0:0)	溶血磷脂酰胆碱 (22:2 (13Z,16Z)/0:0)	P	C30H58NO7P	575.395	576.403	0.826462	[M+H]+	11.217	0.694406948701414	2	C18	Lipids and lipid-like molecules	脂质和类脂分子	Glycerophospholipids	甘油磷脂	Glycerophosphocholines	甘油磷酸胆碱	"-"	HMDB0010400	Lipids and lipid-like molecules	Glycerophospholipids	Glycerophosphocholines	1-Acyl-sn-glycero-3-phosphocholine; 1-Acyl-sn-glycerol-3-phosphocholine; alpha-Acylglycerophosphocholine; 2-Lysolecithin; 2-Lysophosphatidylcholine; 1-Acylglycerophosphocholine	C04230	-	LMGP01050135	Glycerophospholipids [GP]	Glycerophosphocholines [GP01]	Monoacylglycerophosphocholines [GP0105]	52924059	CCCCC\C=C/C\C=C/CCCCCCCCCCCC(=O)OC[C@](O)([H])COP([O-])(=O)OCC[N+](C)(C)C	YMGXOQLWSYJFSD-FALRGZJFSA-N	3.03227e+06	4.80861e+06	7.05265e+06	6.29674e+06	8.89968e+06	4.06285e+06	4.07812e+06	7.88467e+06	9.77074e+06	3.64758e+06	5.51923e+06	2.27557e+06	6.09424e+06	6.84439e+06	5.99611e+06	7.52189e+06
Com_4042_pos	PC(16:0/15:0)	磷脂酰胆碱(16:0/15:0)	P	C39H78NO8P	719.547	720.554	0.442218	[M+H]+	10.315	0.635139279014003	2	C18	Lipids and lipid-like molecules	脂质和类脂分子	Glycerophospholipids	甘油磷脂	Glycerophosphocholines	甘油磷酸胆碱	"-"	HMDB0007967	Lipids and lipid-like molecules	Glycerophospholipids	Glycerophosphocholines	Phosphatidylcholine; Lecithin; Phosphatidyl-N-trimethylethanolamine; 1,2-Diacyl-sn-glycero-3-phosphocholine; Choline phosphatide; 3-sn-Phosphatidylcholine	C00157	-	LMGP01010562	Glycerophospholipids [GP]	Glycerophosphocholines [GP01]	Diacylglycerophosphocholines [GP0101]	24778680	[H][C@@](COC(=O)CCCCCCCCCCCCCCC)(COP([O-])(=O)OCC[N+](C)(C)C)OC(=O)CCCCCCCCCCCCCC	NPGWXTIWUUFYAB-DIPNUNPCSA-N	1.13875e+08	3.73573e+07	4.48812e+07	5.01186e+07	1.8684e+08	2.77014e+08	2.46756e+08	1.25111e+08	1.65974e+07	3.852e+07	7.06401e+07	1.6272e+08	8.55886e+07	7.98413e+07	7.20145e+07	2.28441e+08
Com_2191_pos	Hydroxyprolyl-Isoleucine	羟脯氨酰异亮氨酸	P	C11H20N2O4	244.142	245.15	1.16256	[M+H]+	4.918	0.55196484774448	2	C18	Organic acids and derivatives	有机酸及其衍生物	Carboxylic acids and derivatives	羧酸及其衍生物	Amino acids, peptides, and analogues	氨基酸、肽和类似物	"-"	HMDB0028866	Organic acids and derivatives	Carboxylic acids and derivatives	Amino acids, peptides, and analogues	-	-	-	-	-	-	-	61157357	CCC(C)C(NC(=O)C1CC(O)CN1)C(O)=O	JKCPTRCNCMWJJG-UHFFFAOYSA-N	7.42154e+07	4.53829e+07	3.73807e+07	1.8039e+07	5.24411e+07	2.43427e+07	3.19584e+07	3.64473e+07	4.79142e+07	5.67487e+07	1.20733e+07	3.87126e+06	1.02607e+07	8.54402e+06	6.47796e+06	7.87576e+06
Com_2348_pos	Gamma glutamyl ornithine	-	P	C10H19N3O5	261.132	262.14	1.08958	[M+H]+	1.407	0.545462017603025	2	C18	Organic acids and derivatives	有机酸及其衍生物	Carboxylic acids and derivatives	羧酸及其衍生物	Amino acids, peptides, and analogues	氨基酸、肽和类似物	"56523-61-6"	HMDB0002248	Organic acids and derivatives	Carboxylic acids and derivatives	Amino acids, peptides, and analogues	-	-	-	-	-	-	-	189156	NCCC[C@H](NC(=O)[C@@H](N)CCC(O)=O)C(O)=O	FCQBDQYWNGUTPD-BQBZGAKWSA-N	1.80713e+07	2.06157e+07	5.36763e+06	4.99717e+06	7.85759e+06	1.84727e+07	1.56925e+07	6.98344e+06	4.23946e+06	1.78201e+07	7.03781e+06	1.93476e+06	1.82876e+06	3.86614e+06	1.24911e+06	3.3489e+06
Com_3077_pos	MG(P-18:0/0:0/0:0)	-	P	C21H42O3	342.313	343.321	0.216929	[M+H]+	10.957	0.606909880005503	2	C18	Lipids and lipid-like molecules	脂质和类脂分子	Glycerolipids	甘油脂	Glycerol vinyl ethers	甘油乙烯基醚	"18330-10-4"	HMDB0011153	Lipids and lipid-like molecules	Glycerolipids	Glycerol vinyl ethers	-	-	-	-	-	-	-	11824075	[H][C@](O)(CO)CO\C=C/CCCCCCCCCCCCCCCC	WXWPBUKRBCYIMR-OGLOHFSISA-N	2.46773e+07	3.58629e+07	3.01362e+07	2.80723e+07	5.81112e+07	4.26006e+07	3.73148e+07	4.7519e+07	5.78049e+07	4.48211e+07	2.92731e+07	2.73294e+07	3.0757e+07	3.45053e+07	2.99359e+07	5.08031e+07
Com_1908_pos	Labienoxime	2,4,4,7-四甲基-6,8-壬二烯-3-酮肟	P	C13H23NO	209.178	210.185	0.737333	[M+H]+	9.602	0.574919982666912	2	C18	Organic nitrogen compounds	有机氮化合物	Organonitrogen compounds	有机氮化合物	Oximes	肟类	"81783-01-9"	HMDB0036031	Organic nitrogen compounds	Organonitrogen compounds	Oximes	-	-	-	-	-	-	-	6432934	CC(C)C(=N\O)\C(C)(C)C\C=C(/C)C=C	MEJYWDUBOCZFFS-FENWIEIGSA-N	8.42902e+07	1.05352e+08	1.35902e+08	1.03802e+08	1.12049e+08	7.27952e+07	1.24421e+08	7.0041e+07	1.01638e+08	7.52706e+07	1.07884e+08	9.98085e+07	1.01487e+08	9.24727e+07	1.12893e+08	1.07135e+08
Com_3850_pos	LysoPC(P-18:0/0:0)	溶血磷脂酰胆碱(P-18:0/0:0)	P	C26H54NO6P	507.369	508.377	0.92169	[M+H]+	10.633	0.521096100124468	2	C18	Lipids and lipid-like molecules	脂质和类脂分子	Glycerophospholipids	甘油磷脂	Glycerophosphocholines	甘油磷酸胆碱	"-"	HMDB0013122	Lipids and lipid-like molecules	Glycerophospholipids	Glycerophosphocholines	1-Acyl-sn-glycero-3-phosphocholine; 1-Acyl-sn-glycerol-3-phosphocholine; alpha-Acylglycerophosphocholine; 2-Lysolecithin; 2-Lysophosphatidylcholine; 1-Acylglycerophosphocholine	C04230	-	LMGP01070009	Glycerophospholipids [GP]	Glycerophosphocholines [GP01]	1Z-alkenylglycerophosphocholines [GP0107]	24779527	CCCCCCCCCCCCCCCC\C=C/OC[C@](O)([H])COP([O-])(=O)OCC[N+](C)(C)C	WBOMIOWRFSPZMC-AYICAFKVSA-N	6.99054e+08	8.53797e+08	8.03392e+08	3.63242e+08	7.97873e+08	5.48664e+08	3.70038e+08	3.65373e+08	5.87825e+08	2.33245e+08	3.73748e+08	1.03484e+08	1.60198e+08	1.61161e+08	1.44139e+08	2.60126e+08
Com_4197_pos	PC(15:0/20:5(5Z,8Z,11Z,14Z,17Z))	磷脂酰胆碱(15:0/20:5(5Z,8Z,11Z,14Z,17Z))	P	C43H76NO8P	765.531	766.539	0.620671	[M+H]+	11.575	0.625962382699252	2	C18	Lipids and lipid-like molecules	脂质和类脂分子	Glycerophospholipids	甘油磷脂	Glycerophosphocholines	甘油磷酸胆碱	"-"	HMDB0007951	Lipids and lipid-like molecules	Glycerophospholipids	Glycerophosphocholines	-	-	-	LMGP01011425	Glycerophospholipids [GP]	Glycerophosphocholines [GP01]	Diacylglycerophosphocholines [GP0101]	52922332	CCCCCCCCCCCCCCC(=O)OC[C@]([H])(COP([O-])(=O)OCC[N+](C)(C)C)OC(=O)CCC\C=C/C\C=C/C\C=C/C\C=C/C\C=C/CC	UJMUDAMKHIWLCZ-OTHSKKDYSA-N	1.47771e+07	2.7188e+07	2.3951e+07	7.10448e+07	4.21085e+07	8.91191e+07	7.90018e+06	1.97178e+07	3.01564e+07	4.03644e+07	3.7174e+07	3.95521e+07	4.02002e+07	2.57114e+07	3.74759e+07	404384
Com_1633_pos	9-Ethylguanine	9-乙基鸟嘌呤	P	C7H9N5O	179.081	180.088	1.39181	[M+H]+	5.058	0.694500572957644	2	C18	Organoheterocyclic compounds	有机杂环化合物	Imidazopyrimidines	咪唑并嘧啶类	Purines and purine derivatives	嘌呤和嘌呤衍生物	"879-08-3"	HMDB0247591	Organoheterocyclic compounds	Imidazopyrimidines	Purines and purine derivatives	-	-	-	-	-	-	-	95189	CCN1C=NC2=C1N=C(N)NC2=O	WDOYBEPLTCFIRQ-UHFFFAOYSA-N	5.73704e+07	4.57864e+07	2.33452e+07	2.62973e+07	2.88936e+07	5.09588e+07	1.55521e+07	2.02823e+07	3.36145e+07	2.862e+07	2.97082e+07	1.58708e+07	9.54636e+06	4.95737e+07	1.10699e+07	2.40985e+07
Com_1341_pos	3-Mercapto-2-methyl-1-butanol	-	P	C5H12OS	120.061	121.069	6.81021	[M+H]+	1.422	0.504956698724361	2	C18	Organosulfur compounds	有机硫化合物	Thiols	硫醇类	Alkylthiols	烷基硫醇	"227456-33-9"	HMDB0032373	Organosulfur compounds	Thiols	Alkylthiols	-	-	-	-	-	-	-	22327742	CCC(C)C(O)S	MRVKDGZLSALAIU-UHFFFAOYSA-N	2.86983e+07	2.67706e+07	1.86582e+07	1.62208e+07	2.42122e+07	2.20443e+07	2.6162e+07	2.08772e+07	2.11101e+07	2.56296e+07	1.57473e+07	1.44305e+07	1.3093e+07	1.97057e+07	1.48212e+07	2.03636e+07
Com_3828_pos	LysoPC(16:1(9Z)/0:0)	-	P	C24H48NO7P	493.317	494.324	0.713292	[M+H]+	9.124	0.790010734313301	2	C18	Lipids and lipid-like molecules	脂质和类脂分子	Glycerophospholipids	甘油磷脂	Glycerophosphocholines	甘油磷酸胆碱	"76790-27-7"	HMDB0010383	Lipids and lipid-like molecules	Glycerophospholipids	Glycerophosphocholines	1-Acyl-sn-glycero-3-phosphocholine; 1-Acyl-sn-glycerol-3-phosphocholine; alpha-Acylglycerophosphocholine; 2-Lysolecithin; 2-Lysophosphatidylcholine; 1-Acylglycerophosphocholine	C04230	-	LMGP01050022	Glycerophospholipids [GP]	Glycerophosphocholines [GP01]	Monoacylglycerophosphocholines [GP0105]	24779461	CCCCCC\C=C/CCCCCCCC(=O)OC[C@@H](O)COP([O-])(=O)OCC[N+](C)(C)C	LFUDDCMNKWEORN-ZXEGGCGDSA-N	9.96923e+08	6.46984e+08	8.94959e+08	2.08505e+09	1.62335e+09	8.97663e+08	8.94527e+08	1.18388e+09	1.45197e+09	1.41198e+09	1.11438e+09	1.03622e+09	1.5341e+09	1.77132e+09	1.53561e+09	1.53397e+09
Com_2144_pos	2-Keto-3-Deoxy-D-Mannooctanoic Acid	-	P	C8H14O8	238.069	239.076	0.0556575	[M+H]+	6.256	0.508286131994536	2	C18	Organic oxygen compounds	有机氧化合物	Organooxygen compounds	有机氧化合物	Carbohydrates and carbohydrate conjugates	碳水化合物和碳水化合物结合物	"-"	HMDB0250768	Organic oxygen compounds	Organooxygen compounds	Carbohydrates and carbohydrate conjugates	-	-	-	-	-	-	-	4636210	OCC(O)C1OC(O)(CC(O)C1O)C(O)=O	NNLZBVFSCVTSLA-UHFFFAOYSA-N	7.35408e+06	6.81521e+06	7.60946e+06	6.27704e+06	8.9494e+06	7.63039e+06	9.51617e+06	7.59944e+06	8.32499e+06	6.54563e+06	7.74731e+06	1.60534e+07	7.81331e+06	8.36556e+06	7.14587e+06	8.60709e+06
Com_1599_pos	Ne,Ne dimethyllysine	Ne,Ne 二甲基赖氨酸	P	C8H18N2O2	174.137	175.144	1.44263	[M+H]+	1.363	0.521439088126616	2	C18	Organic acids and derivatives	有机酸及其衍生物	Carboxylic acids and derivatives	羧酸及其衍生物	Amino acids, peptides, and analogues	氨基酸、肽和类似物	"-"	HMDB0013287	Organic acids and derivatives	Carboxylic acids and derivatives	Amino acids, peptides, and analogues	Protein N6,N6-dimethyl-L-lysine	C05545	-	-	-	-	-	4478779	CN(C)CCCCC(N)C(O)=O	XXEWFEBMSGLYBY-UHFFFAOYSA-N	3.24676e+07	1.94211e+07	2.52016e+07	7.95141e+06	1.51102e+07	2.21775e+07	1.61755e+07	1.97601e+07	1.3227e+07	2.46287e+07	1.48724e+07	7.89971e+06	1.4911e+07	5.90625e+06	2.48331e+07	9.5995e+06
Com_1933_pos	Prolylproline	-	P	C10H16N2O3	212.116	213.124	1.08717	[M+H]+	2.772	0.636887351304309	2	C18	Organic acids and derivatives	有机酸及其衍生物	Carboxylic acids and derivatives	羧酸及其衍生物	Amino acids, peptides, and analogues	氨基酸、肽和类似物	"20488-28-2"	HMDB0011180	Organic acids and derivatives	Carboxylic acids and derivatives	Amino acids, peptides, and analogues	-	-	-	-	-	-	-	11622593	OC(=O)[C@@H]1CCCN1C(=O)[C@@H]1CCCN1	RWCOTTLHDJWHRS-YUMQZZPRSA-N	3.80745e+08	1.92608e+08	1.57109e+08	1.63093e+08	1.01271e+08	2.3865e+08	1.38436e+08	2.33992e+08	1.36338e+08	2.24979e+08	1.24273e+08	6.6299e+07	2.44826e+08	7.27557e+07	2.55345e+08	1.40039e+08
Com_3289_pos	5alpha-Hydroxytriptolide	5α-羟基雷公藤内酯醇	P	C20H24O7	376.152	377.159	1.58889	[M+H]+	6.631	0.713640879551246	2	C18	Organoheterocyclic compounds	有机杂环化合物	Oxepanes	氧杂环己烷类	-	-	"-"	HMDB0247016	Organoheterocyclic compounds	Oxepanes	-	-	-	-	-	-	-	-	73028726	CC(C)C12OC1C1OC11C3(OC3CC3(O)C4=C(CCC13C)C(=O)OC4)C2O	OKRSVUYYCJPECG-UHFFFAOYSA-N	78127.3	1.11845e+06	1.08072e+06	240841	1.47292e+06	474114	3.37435e+06	635110	6.46568e+06	1.08983e+06	661803	1.28347e+06	547054	538183	641280	3.79159e+06
Com_1570_pos	p-Menth-3-ene-3-thiol	-	P	C10H18S	170.113	171.121	4.29047	[M+H]+	5.607	0.640968781553887	2	C18	Lipids and lipid-like molecules	脂质和类脂分子	Prenol lipids	异戊烯醇脂	Monoterpenoids	单萜类	"25946-28-5"	HMDB0038192	Lipids and lipid-like molecules	Prenol lipids	Monoterpenoids	-	-	-	-	-	-	-	3022213	CC(C)C1CCC(C)CC1=S	MUUULGAGZBWUDA-UHFFFAOYSA-N	546448	510909	675051	419123	1.1386e+06	828227	1.07854e+06	1.02912e+06	1.4173e+06	674428	970390	772105	1.29697e+06	608161	893789	565836
Com_4734_pos	PC(22:6(4Z,7Z,10Z,13Z,16Z,19Z)/16:0)	磷脂酰胆碱(22:6(4Z,7Z,10Z,13Z,16Z,19Z)/16:0)	P	C46H80NO8P	805.562	828.552	0.806915	[M+Na]+	11.318	0.565072871953024	2	C18	Lipids and lipid-like molecules	脂质和类脂分子	Glycerophospholipids	甘油磷脂	Glycerophosphocholines	甘油磷酸胆碱	"-"	HMDB0008725	Lipids and lipid-like molecules	Glycerophospholipids	Glycerophosphocholines	-	-	-	LMGP01011116	Glycerophospholipids [GP]	Glycerophosphocholines [GP01]	Diacylglycerophosphocholines [GP0101]	24779131	CCCCCCCCCCCCCCCC(=O)O[C@]([H])(COC(=O)CC\C=C/C\C=C/C\C=C/C\C=C/C\C=C/C\C=C/CC)COP([O-])(=O)OCC[N+](C)(C)C	YALZVLCVXOASDL-FZGNBNATSA-N	1.2805e+08	2.60071e+08	1.97994e+08	2.55082e+08	3.37856e+08	6.33835e+08	5.19776e+07	1.38514e+08	1.9215e+08	2.7496e+08	2.56175e+08	4.55421e+08	2.80926e+08	2.50172e+08	2.48537e+08	136223
Com_2327_pos	1-Hexadecanethiol	-	P	C16H34S	258.238	259.245	0.42197	[M+H]+	9.324	0.517543785586385	2	C18	Organosulfur compounds	有机硫化合物	Thiols	硫醇类	Alkylthiols	烷基硫醇	"-"	HMDB0243888	Organosulfur compounds	Thiols	Alkylthiols	-	-	-	-	-	-	-	-	CCCCCCCCCCCCCCCCS	ORTRWBYBJVGVQC-UHFFFAOYSA-N	2.83043e+08	1.68028e+08	1.627e+08	1.42007e+08	2.06694e+08	7.98819e+07	2.22225e+08	1.38903e+08	1.80119e+08	1.64375e+08	1.77463e+08	4.12757e+08	1.8053e+08	1.61693e+08	2.17059e+08	2.06836e+08
Com_2224_pos	Malonylcarnitine	-	P	C10H17NO6	247.106	248.113	0.580823	[M+H]+	1.512	0.642119094561637	2	C18	Lipids and lipid-like molecules	脂质和类脂分子	Fatty Acyls	脂肪酰类	Fatty acid esters	脂肪酸酯	"910825-21-7"	HMDB0002095	Lipids and lipid-like molecules	Fatty Acyls	Fatty acid esters	-	-	-	LMFA07070093	Fatty Acyls [FA]	Fatty esters [FA07]	Fatty acyl carnitines [FA0707]	91825606	C[N+](C)(C)C[C@@H](CC([O-])=O)OC(=O)CC(O)=O	ZGNBLKBZJBJFDG-SSDOTTSWSA-N	4.98906e+06	2.89651e+06	2.09772e+06	2.00093e+06	2.01883e+06	5.96524e+06	1.49185e+06	2.99856e+06	3.967e+06	2.40988e+06	7.75722e+06	4.34629e+06	2.81918e+06	6.15726e+06	2.43114e+06	3.79059e+06
Com_2237_pos	(all-Z)-8,11,14-Heptadecatrienal	-	P	C17H28O	248.214	249.221	0.389291	[M+H]+	8.104	0.678837127833787	2	C18	Lipids and lipid-like molecules	脂质和类脂分子	Fatty Acyls	脂肪酰类	Fatty aldehydes	脂肪醛	"56797-44-5"	HMDB0041333	Lipids and lipid-like molecules	Fatty Acyls	Fatty aldehydes	Heptadecatrienal; (8Z,11Z,14Z)-8,11,14-Heptadecatrienal	C16343	-	-	-	-	-	131753109	CC\C=C\C\C=C/C\C=C\CCCCCCC=O	NIPNNUONNZABRE-BXPSWRNBSA-N	4.39999e+06	7.06685e+06	2.59335e+06	2.93348e+06	1.22996e+06	7.20403e+06	3.74483e+06	5.07681e+06	1.21937e+07	2.82148e+06	1.04588e+07	3.82108e+06	1.20185e+07	6.39677e+06	1.04298e+07	6.32226e+06
Com_2832_pos	Methyl 6,7-dimethoxy-4-ethyl-beta-carboline-3-carboxylate	-	P	C17H18N2O4	314.127	315.134	0.6701	[M+H]+	5.984	0.535545665742144	2	C18	Organoheterocyclic compounds	有机杂环化合物	Indoles and derivatives	吲哚及其衍生物	Pyridoindoles	吡啶并吲哚	"-"	HMDB0251535	Organoheterocyclic compounds	Indoles and derivatives	Pyridoindoles	-	-	-	-	-	-	-	-	CCC1=C2C(NC3=CC(OC)=C(OC)C=C23)=CN=C1C(=O)OC	GADIKQPUNWAMEB-UHFFFAOYSA-N	5.38745e+06	5.78008e+06	8.54126e+06	9.22116e+06	2.92332e+07	5.01639e+06	8.92237e+06	1.66114e+07	2.40957e+07	5.23562e+06	1.7139e+07	2.07968e+07	2.00488e+07	1.43828e+07	2.13241e+07	1.69307e+07
Com_2068_pos	Glycinamide, glycyl-L-prolyl-	甘氨酰胺，甘氨酰-L-脯氨酰-	P	C9H16N4O3	228.122	229.13	0.0489171	[M+H]+	1.498	0.603562714687857	2	C18	Organic acids and derivatives	有机酸及其衍生物	Carboxylic acids and derivatives	羧酸及其衍生物	Amino acids, peptides, and analogues	氨基酸、肽和类似物	"-"	HMDB0253016	Organic acids and derivatives	Carboxylic acids and derivatives	Amino acids, peptides, and analogues	-	-	-	-	-	-	-	22236830	NCC(=O)N1CCCC1C(=O)NCC(N)=O	JWWLMJFURJYNEX-UHFFFAOYSA-N	1.9256e+06	166509	78438.1	4.49588e+06	175174	2.36287e+06	1.66417e+06	2.81812e+06	430620	863170	2.08296e+06	3.58936e+06	4.97414e+06	3.36811e+06	3.46573e+06	2.75064e+06
Com_1313_pos	(+/-)-2-Methylthiazolidine	-	P	C4H9NS	103.046	104.053	1.0372	[M+H]+	2.174	0.544151644183814	2	C18	Organoheterocyclic compounds	有机杂环化合物	Azolidines	唑烷类	Thiazolidines	噻唑烷类	"-"	HMDB0031682	Organoheterocyclic compounds	Azolidines	Thiazolidines	-	-	-	-	-	-	-	32196	CC1NCCS1	DQMLFUMEBNHPPB-UHFFFAOYSA-N	4.62403e+08	3.15309e+08	1.88068e+08	2.12054e+08	1.97839e+08	2.81322e+08	2.0281e+08	2.77187e+08	1.67926e+08	3.21824e+08	1.47479e+08	9.87111e+07	1.57674e+08	1.3807e+08	1.83114e+08	1.8616e+08
Com_1388_pos	Methyl 3-(methylthio)propanoate	3-甲硫基丙酸甲酯	P	C5H10O2S	134.04	135.048	5.90455	[M+H]+	1.437	0.531673267815779	2	C18	Organic acids and derivatives	有机酸及其衍生物	Carboxylic acids and derivatives	羧酸及其衍生物	Carboxylic acid derivatives	羧酸衍生物	"13532-18-8"	HMDB0034377	Organic acids and derivatives	Carboxylic acids and derivatives	Carboxylic acid derivatives	-	-	-	-	-	-	-	61641	COC(=O)CCSC	DMMJVMYCBULSIS-UHFFFAOYSA-N	1.30041e+07	1.23571e+07	8.74296e+06	8.89614e+06	1.01242e+07	9.92894e+06	1.1027e+07	9.53173e+06	8.51416e+06	1.0734e+07	5.55394e+06	9.57386e+06	3.45841e+06	1.21846e+07	6.27026e+06	8.0465e+06
Com_2263_pos	Epoxy-hexobarbital	-	P	C12H16N2O4	252.111	253.119	0.952224	[M+H]+	9.23	0.505602562986292	2	C18	Organoheterocyclic compounds	有机杂环化合物	Diazines	二嗪类	Pyrimidines and pyrimidine derivatives	嘧啶和嘧啶衍生物	"-"	HMDB0013941	Organoheterocyclic compounds	Diazines	Pyrimidines and pyrimidine derivatives	-	-	-	-	-	-	-	171784	CN1C(=O)NC(=O)C(C)(C1=O)C12CCCCC1O2	WOWLNDOPAUTOTH-UHFFFAOYSA-N	1.21512e+06	2.16824e+06	3.77799e+06	3.14231e+06	2.38671e+06	1.54198e+06	2.25009e+06	1.82902e+06	1.4669e+06	1.38026e+06	1.85689e+06	1.96198e+06	1.21008e+06	730524	1.77133e+06	2.69852e+06
Com_1380_pos	Thioproline	L-硫代脯氨酸	P	C4H7NO2S	133.02	134.027	0.744179	[M+H]+	1.519	0.550352552605169	2	C18	Organic acids and derivatives	有机酸及其衍生物	Carboxylic acids and derivatives	羧酸及其衍生物	Amino acids, peptides, and analogues	氨基酸、肽和类似物	"34592-47-7"	HMDB0062164	Organic acids and derivatives	Carboxylic acids and derivatives	Amino acids, peptides, and analogues	-	-	-	-	-	-	-	93176	OC(=O)[C@@H]1CSCN1	DZLNHFMRPBPULJ-VKHMYHEASA-N	2.49248e+07	8.34309e+06	5.08994e+06	1.76698e+07	8.71418e+06	3.69759e+06	6.55297e+06	2.77694e+07	4.35224e+06	4.39251e+06	1.70816e+07	4.85731e+07	1.01794e+07	9.29141e+06	1.41158e+07	2.59128e+07
Com_1844_pos	Spermine	精胺	P	C10H26N4	202.216	203.223	1.37459	[M+H]+	1.272	0.863942058028022	2	C18	Organic nitrogen compounds	有机氮化合物	Organonitrogen compounds	有机氮化合物	Amines	胺类	"71-44-3"	HMDB0001256	Organic nitrogen compounds	Organonitrogen compounds	Amines	Spermine; N,N'-Bis(3-aminopropyl)-1,4-butanediamine	C00750	map00330;map00410;map00480;map01100;map04976	-	-	-	-	-	NCCCNCCCCNCCCN	PFNFFQXMRSDOHW-UHFFFAOYSA-N	1.13219e+07	3.54083e+07	1.86625e+07	2.05026e+07	1.04876e+07	3.1655e+07	8.33597e+06	6.21285e+07	7.514e+06	2.94842e+07	3.22226e+07	2.927e+07	3.27763e+07	3.03175e+07	2.22333e+07	3.09331e+07
Com_3142_pos	(Z)-5,8,11-trihydroxyoctadec-9-enoic acid	-	P	C18H34O5	330.241	353.23	1.49901	[M+Na]+	7.133	0.565070881565558	2	C18	Lipids and lipid-like molecules	脂质和类脂分子	Fatty Acyls	脂肪酰类	Fatty acids and conjugates	脂肪酸和结合物	-	-	-	-	-	-	-	-	-	-	-	-	-	O=C(O)CCCC(O)CCC(O)C=CC(O)CCCCCCC	FITAKYVPWCVTII-QBFSEMIESA-N	3.39219e+07	1.1429e+08	1.9048e+07	3.14822e+07	1.29312e+07	7.38652e+07	6.5324e+06	8.4783e+07	7.54613e+07	1.46482e+07	6.3837e+07	2.46729e+07	5.91152e+07	7.981e+07	6.55191e+07	5.07736e+07
Com_1577_pos	NEROL	橙花醇	P	C10H18O	154.136	172.17	0.461308	[M+NH4]+	6.708	0.580444661640204	2	C18	Lipids and lipid-like molecules	脂质和类脂分子	Prenol lipids	异戊烯醇脂	Monoterpenoids	单萜类	-	HMDB0035155	Lipids and lipid-like molecules	Prenol lipids	Monoterpenoids	-	C09871	map00281;map01062	LMPR0102010010	Prenol Lipids [PR]	Isoprenoids [PR01]	C10 isoprenoids (monoterpenes) [PR0102]	-	OCC=C(C)CCC=C(C)C	GLZPCOQZEFWAFX-YFHOEESVSA-N	1.31172e+07	1.13356e+07	1.08216e+07	9.70454e+06	1.44772e+07	1.17052e+07	1.50646e+07	1.18702e+07	1.21878e+07	1.15537e+07	9.79986e+06	2.1483e+07	9.81179e+06	1.04185e+07	4.71153e+06	1.10816e+07
Com_3164_pos	Lagochilin	兔唇花灵	P	C20H36O5	356.256	357.264	2.5544	[M+H]+	11.424	0.786442037371316	2	C18	Lipids and lipid-like molecules	脂质和类脂分子	Prenol lipids	异戊烯醇脂	Diterpenoids	二萜类	"23554-81-6"	-	-	-	-	-	-	-	-	-	-	-	-	OCCC1(OC2(CC1)C(C)CCC3C(C)(CO)C(O)CCC32C)CO	XYPPDQHBNJURHU-RHFXQVJCSA-N	1.47147e+06	1.96253e+06	1.09132e+06	1.34201e+06	1.64664e+06	202758	2.93322e+06	1.52089e+06	1.1607e+06	306898	791083	1.25474e+06	1.0365e+06	1.68662e+06	1.27409e+06	4.76166e+06
Com_1402_pos	Hypoxanthine	次黄嘌呤	P	C5H4N4O	136.039	137.046	1.27008	[M+H]+	4.965	0.836877181010299	2	C18	Organoheterocyclic compounds	有机杂环化合物	Imidazopyrimidines	咪唑并嘧啶类	Purines and purine derivatives	嘌呤和嘌呤衍生物	"68-94-0"	HMDB0000157	Organoheterocyclic compounds	Imidazopyrimidines	Purines and purine derivatives	Hypoxanthine; Purine-6-ol	C00262	map00230;map01100	-	-	-	-	-	OC1=NC=NC=2NC=NC12	FDGQSTZJBFJUBT-UHFFFAOYSA-N	2.04622e+08	1.33366e+08	2.31879e+08	6.35136e+07	4.689e+07	1.40698e+08	1.25013e+08	2.041e+08	4.51257e+07	2.40559e+08	1.17074e+08	8.92599e+07	1.95313e+08	4.20128e+07	1.93643e+08	9.98089e+07
Com_3014_pos	(2E,4E,12Z)-N-(2-methylpropyl)octadeca-2,4,12-trienamide	-	P	C22H39NO	333.303	334.311	0.504445	[M+H]+	10.709	0.614085803368932	2	C18	Lipids and lipid-like molecules	脂质和类脂分子	Fatty Acyls	脂肪酰类	Fatty amides	脂肪酰胺	-	-	-	-	-	-	-	-	-	-	-	-	-	OC(=NCC(C)C)C=CC=CCCCCCCC=CCCCCC	PCWWIOUZYOPZHT-VBUSEHTESA-N	2.24707e+06	9.51955e+06	6.60145e+06	1.22048e+07	7.23865e+06	693693	1.33409e+07	5.04658e+06	6.435e+06	1.59279e+06	5.20655e+06	5.13926e+06	3.11835e+06	6.08321e+06	3.78804e+06	8.01343e+06
Com_1929_pos	Perseitol	-	P	C7H16O7	212.09	213.097	2.16567	[M+H]+	6.859	0.597523123423189	2	C18	Organic oxygen compounds	有机氧化合物	Organooxygen compounds	有机氧化合物	Carbohydrates and carbohydrate conjugates	碳水化合物和碳水化合物结合物	-	HMDB0033750	Organic oxygen compounds	Organooxygen compounds	Carbohydrates and carbohydrate conjugates	-	C08255	-	-	-	-	-	-	OCC(O)C(O)C(O)C(O)C(O)CO	OXQKEKGBFMQTML-UHFFFAOYSA-N	404841	522902	965785	102999	551316	437496	1.03526e+06	130029	1.1923e+06	590044	493643	1.56739e+06	410711	264789	342198	694632
Com_1938_pos	N-(9-oxodecyl)acetamide	N-(9-氧代癸基)乙酰胺	P	C12H23NO2	213.173	214.18	0.204763	[M+H]+	6.197	0.553397081084838	2	C18	Organic acids and derivatives	有机酸及其衍生物	Carboxylic acids and derivatives	羧酸及其衍生物	Carboxylic acid derivatives	羧酸衍生物	-	-	-	-	-	-	-	-	-	-	-	-	-	O=C(C)CCCCCCCCN=C(O)C	JRJBWKJICGFLDP-UHFFFAOYSA-N	7.63406e+07	5.08153e+07	5.14469e+07	4.83827e+07	6.68113e+07	6.59349e+07	6.93118e+07	8.66151e+07	7.31176e+07	4.97752e+07	6.46087e+07	5.65742e+07	1.17542e+08	4.07928e+07	1.08083e+08	7.52232e+07
Com_3515_pos	N6-Threonylcarbamoyladenosine	斑蝥酸二钠	P	C15H20N6O8	412.134	413.142	1.54527	[M+H]+	5.256	0.582629740814375	2	C18	Nucleosides, nucleotides, and analogues	核苷、核苷酸和类似物	Purine nucleosides	嘌呤核苷	-	-	"28874-45-5"	-	-	-	-	-	-	-	-	-	-	-	161466	O=C(O)C(N=C(O)NC1=NC=NC2=C1N=CN2C3OC(CO)C(O)C3O)C(O)C	UNUYMBPXEFMLNW-DWVDDHQFSA-N	4.9983e+07	3.9773e+07	2.8154e+07	2.68363e+07	3.31823e+07	5.38091e+07	2.44295e+07	3.17741e+07	4.11783e+07	3.82342e+07	2.851e+07	1.99243e+07	1.21993e+07	4.07763e+07	1.37731e+07	2.76693e+07
Com_1323_pos	Hypotaurine	亚牛磺酸	P	C2H7NO2S	109.02	110.027	0.472934	[M+H]+	1.437	0.53612146378638	2	C18	Organic acids and derivatives	有机酸及其衍生物	Sulfinic acids and derivatives	亚磺酸及其衍生物	Sulfinic acids	亚磺酸	"300-84-5"	HMDB0000965	Organic acids and derivatives	Sulfinic acids and derivatives	Sulfinic acids	Hypotaurine; 2-Aminoethanesulfinic acid	C00519	map00430;map01100	-	-	-	-	-	O=S(O)CCN	VVIUBCNYACGLLV-UHFFFAOYSA-N	9.9796e+06	5.12387e+06	3.41083e+06	8.49963e+06	6.73443e+06	4.32466e+06	2.74511e+06	2.20026e+06	8.41755e+06	689039	9.09458e+06	1.74996e+07	5.7122e+06	9.14352e+06	3.35393e+06	1.19962e+07
Com_2154_pos	CYSTINE	胱氨酸	P	C6H12N2O4S2	240.024	241.031	0.902471	[M+H]+	1.451	0.75454886523769	2	C18	Organic acids and derivatives	有机酸及其衍生物	Carboxylic acids and derivatives	羧酸及其衍生物	Amino acids, peptides, and analogues	氨基酸、肽和类似物	"24645-67-8"	HMDB0250712	Organic acids and derivatives	Carboxylic acids and derivatives	Amino acids, peptides, and analogues	-	C01420	-	-	-	-	-	-	O=C(O)C(N)CSSCC(N)C(=O)O	LEVWYRKDKASIDU-IMJSIDKUSA-N	6.92002e+07	4.96616e+07	6.85987e+07	5.28695e+07	8.65247e+07	6.48333e+07	4.26328e+07	2.46752e+07	4.81774e+07	7.61824e+07	3.33362e+07	5.52002e+07	1.22407e+07	2.11831e+08	3.14959e+07	1.09548e+08
Com_1554_pos	3-METHYLGLUTARIC ACID	3-甲基戊二酸	P	C6H10O4	146.058	169.047	1.90143	[M+Na]+	1.332	0.567256037232439	2	C18	Lipids and lipid-like molecules	脂质和类脂分子	Fatty Acyls	脂肪酰类	Fatty acids and conjugates	脂肪酸和结合物	-	HMDB0000752	Lipids and lipid-like molecules	Fatty Acyls	Fatty acids and conjugates	-	-	-	LMFA01170117	Fatty Acyls [FA]	Fatty Acids and Conjugates [FA01]	Dicarboxylic acids [FA0117]	-	O=C(O)CC(C)CC(=O)O	XJMMNTGIMDZPMU-UHFFFAOYSA-N	6.66732e+06	6.12371e+06	7.79375e+06	4.44499e+06	5.0618e+06	5.66791e+06	6.16939e+06	6.83783e+06	4.32759e+06	6.57912e+06	7.89833e+06	8.07263e+06	9.51625e+06	1.9111e+06	8.35925e+06	7.52318e+06
Com_1590_pos	HEXANOYLGLYCINE	己酰甘氨酸	P	C8H15NO3	173.105	174.113	0.517791	[M+H]+	5.737	0.507950578003995	2	C18	Organic acids and derivatives	有机酸及其衍生物	Carboxylic acids and derivatives	羧酸及其衍生物	Amino acids, peptides, and analogues	氨基酸、肽和类似物	-	HMDB0000701	Organic acids and derivatives	Carboxylic acids and derivatives	Amino acids, peptides, and analogues	-	-	-	-	-	-	-	-	O=C(O)CN=C(O)CCCCC	UPCKIPHSXMXJOX-UHFFFAOYSA-N	9.17571e+06	8.42144e+06	7.18587e+06	1.48736e+07	3.62206e+07	9.43461e+06	4.76268e+06	1.00048e+07	3.97461e+07	7.73968e+06	3.32245e+06	8.72723e+06	3.18615e+06	6.38617e+07	3.57721e+06	6.23476e+06
Com_2802_pos	N,N-Dimethylguanosine	N,N-二甲基鸟苷	P	C12H17N5O5	311.123	312.13	0.274877	[M+H]+	5.072	0.769677733463239	2	C18	Nucleosides, nucleotides, and analogues	核苷、核苷酸和类似物	Purine nucleosides	嘌呤核苷	-	-	-	-	-	-	-	-	-	-	-	-	-	-	-	OC1=NC(=NC2=C1N=CN2C3OC(CO)C(O)C3O)N(C)C	RSPURTUNRHNVGF-IOSLPCCCSA-N	1.44592e+08	1.07815e+08	5.93997e+07	6.6758e+07	7.71398e+07	1.2346e+08	3.93303e+07	5.54236e+07	8.45495e+07	7.58483e+07	7.92664e+07	3.68874e+07	2.36996e+07	1.03098e+08	2.38433e+07	5.98515e+07
Com_3684_pos	Arachidonoyl-carnitine	-	P	C27H45NO4	447.335	448.342	0.542174	[M+H]+	8.357	0.924049003847151	2	C18	Lipids and lipid-like molecules	脂质和类脂分子	Fatty Acyls	脂肪酰类	Fatty acid esters	脂肪酸酯	-	-	-	-	-	-	-	-	-	-	-	-	-	O=C([O-])CC(OC(=O)CCCC=CCC=CCC=CCC=CCCCCC)C[N+](C)(C)C	RBFQHRALHSUPIA-JTPUQHSZSA-N	5.97216e+07	5.62609e+07	6.22252e+07	2.37561e+08	8.00763e+07	1.00929e+08	2.81048e+07	8.21399e+07	6.37475e+07	7.17523e+07	1.16482e+08	1.55076e+08	7.42863e+07	3.59236e+08	8.2128e+07	6.95018e+07
Com_1509_pos	N6-Methyl-lysine	N6-甲基赖氨酸	P	C7H16N2O2	160.121	161.129	0.865786	[M+H]+	1.347	0.767388045130485	2	C18	Organic acids and derivatives	有机酸及其衍生物	Carboxylic acids and derivatives	羧酸及其衍生物	Amino acids, peptides, and analogues	氨基酸、肽和类似物	-	-	-	-	-	-	-	-	-	-	-	-	-	O=C(O)C(N)CCCCNC	PQNASZJZHFPQLE-LURJTMIESA-N	1.65344e+07	1.18083e+07	1.09285e+07	9.68341e+06	1.28568e+07	1.21152e+07	8.87817e+06	1.01123e+07	1.21815e+07	1.36291e+07	8.13307e+06	7.82001e+06	5.9798e+06	1.06203e+07	8.34691e+06	6.94317e+06
Com_2808_pos	Phenylalanylphenylalanine	苯丙氨酰苯丙氨酸	P	C18H20N2O3	312.147	313.154	2.37974	[M+H]+	5.629	0.534374580768791	2	C18	Organic acids and derivatives	有机酸及其衍生物	Carboxylic acids and derivatives	羧酸及其衍生物	Amino acids, peptides, and analogues	氨基酸、肽和类似物	-	HMDB0013302	Organic acids and derivatives	Carboxylic acids and derivatives	Amino acids, peptides, and analogues	-	-	-	-	-	-	-	-	O=C(O)C(N=C(O)C(N)CC=1C=CC=CC1)CC=2C=CC=CC2	GKZIWHRNKRBEOH-UHFFFAOYSA-N	4.02806e+06	2.44064e+06	1.90384e+06	1.54241e+06	1.04388e+06	3.40037e+06	1.18607e+06	1.49602e+06	637547	3.03207e+06	1.47214e+06	1.29327e+06	628577	1.56999e+06	950440	1.63194e+06
Com_2333_pos	Hexanoyl-carnitine	己酰肉碱	P	C13H25NO4	259.178	260.186	0.704932	[M+H]+	5.614	0.843111599097004	2	C18	Lipids and lipid-like molecules	脂质和类脂分子	Fatty Acyls	脂肪酰类	Fatty acid esters	脂肪酸酯	-	-	-	-	-	-	-	-	LMFA07070001	Fatty Acyls [FA]	Fatty esters [FA07]	Fatty acyl carnitines [FA0707]	-	O=C([O-])CC(OC(=O)CCCCC)C[N+](C)(C)C	VVPRQWTYSNDTEA-LLVKDONJSA-N	1.10813e+07	8.70211e+06	5.42533e+06	6.06501e+07	2.01824e+07	1.5135e+07	3.51158e+06	1.53814e+07	1.61684e+07	7.44132e+06	1.88123e+07	2.85707e+07	1.35541e+07	6.08219e+07	1.82303e+07	1.90387e+07
Com_1992_pos	Benzoyl proline	-	P	C12H13NO3	219.09	220.097	0.577865	[M+H]+	5.707	0.589949372869121	2	C18	Organic acids and derivatives	有机酸及其衍生物	Carboxylic acids and derivatives	羧酸及其衍生物	Amino acids, peptides, and analogues	氨基酸、肽和类似物	-	-	-	-	-	-	-	-	-	-	-	-	-	O=C(O)C1N(C(=O)C=2C=CC=CC2)CCC1	RQYKQWFHJOBBAO-UHFFFAOYSA-N	3.27434e+07	2.55553e+07	1.20712e+07	3.32896e+07	8.82931e+06	2.02223e+07	6.32691e+07	5.18957e+07	2.0742e+07	3.11735e+07	1.86014e+07	9.99917e+06	7.2355e+07	1.70132e+07	5.0131e+07	1.27063e+07
Com_2311_pos	Myristamine Oxide	-	P	C16H35NO	257.272	258.279	0.310053	[M+H]+	7.77	0.642798285547147	2	C18	Organic nitrogen compounds	有机氮化合物	Organonitrogen compounds	有机氮化合物	Aminoxides	氨基氧化物	-	-	-	-	-	-	-	-	-	-	-	-	-	[O-][N+](C)(C)CCCCCCCCCCCCCC	ONHFWHCMZAJCFB-UHFFFAOYSA-N	2.05187e+07	4.66343e+07	3.27225e+07	3.35461e+07	3.14445e+07	2.37099e+07	3.99028e+07	3.61253e+07	4.5124e+07	2.36509e+07	3.67587e+07	1.93935e+07	3.32595e+07	3.32924e+07	2.9655e+07	4.96787e+07
Com_1326_pos	cytosine	胞嘧啶	P	C4H5N3O	111.043	112.051	0.977654	[M+H]+	1.512	0.852895364896834	2	C18	Organoheterocyclic compounds	有机杂环化合物	Diazines	二嗪类	Pyrimidines and pyrimidine derivatives	嘧啶和嘧啶衍生物	"71-30-7"	HMDB0000630	Organoheterocyclic compounds	Diazines	Pyrimidines and pyrimidine derivatives	Cytosine	C00380	map00240;map01100	-	-	-	-	597	N=C1C=CN=C(O)N1	OPTASPLRGRRNAP-UHFFFAOYSA-N	4.29462e+08	3.95213e+08	3.86205e+08	2.06443e+08	3.54554e+08	6.10271e+08	1.95366e+08	2.24251e+08	3.82009e+08	2.42414e+08	8.30449e+08	1.06435e+08	9.40735e+08	1.64583e+08	7.3262e+06	4.21185e+08
Com_1950_pos	Kinetin	6-氯嘌呤	P	C10H9N5O	215.081	216.088	2.10632	[M+H]+	1.256	0.607274670329015	2	C18	Organoheterocyclic compounds	有机杂环化合物	Imidazopyrimidines	咪唑并嘧啶类	Purines and purine derivatives	嘌呤和嘌呤衍生物	"87-42-3"	HMDB0012245	Organoheterocyclic compounds	Imidazopyrimidines	Purines and purine derivatives	-	C08272	-	-	-	-	-	3830	N=1C=NC=2C1NC=NC2NCC=3OC=CC3	QANMHLXAZMSUEX-UHFFFAOYSA-N	1.71318e+06	1.46713e+06	1.00894e+06	812747	1.3493e+06	916664	110265	1.10318e+06	529361	1.7738e+06	783446	176379	897685	763074	458940	881777
Com_2139_pos	1-Amino-2-methylanthraquinone	分散橙	P	C15H11NO2	237.079	238.085	3.8788	[M+H]+	6.498	0.54978817256888	2	C18	Benzenoids	苯类化合物	Anthracenes	蒽类	Anthraquinones	蒽醌类	"82-28-0"	HMDB0243816	Benzenoids	Anthracenes	Anthraquinones	-	C19320	-	-	-	-	-	6702	O=C1C=2C=CC=CC2C(=O)C3=C(N)C(=CC=C13)C	ZLCUIOWQYBYEBG-UHFFFAOYSA-N	1.24999e+06	1.7466e+06	3.25747e+06	1.13134e+06	2.77836e+06	669175	2.90267e+06	429456	4.35266e+06	1.01852e+06	2.18972e+06	2.7911e+06	223593	1.62428e+06	1.21029e+06	3.70155e+06
Com_1709_pos	3-(Octyloxy)propan-1-amine	4-甲基苯基乙二醛水合物	P	C11H25NO	187.194	188.201	0.148862	[M+H]+	6.364	0.702200515021125	2	C18	Organic oxygen compounds	有机氧化合物	Organooxygen compounds	有机氧化合物	Ethers	醚类	"16208-14-3"	-	-	-	-	-	-	-	-	-	-	-	85192	O(CCCN)CCCCCCCC	RDCAZFAKCIEASQ-UHFFFAOYSA-N	3.51881e+06	4.52082e+06	4.4208e+06	5.68781e+06	4.56267e+06	2.90552e+06	3.12824e+06	1.13662e+07	4.35349e+06	7.35896e+07	8.12964e+06	2.11785e+06	6.75334e+06	2.92925e+06	3.43389e+06	1.28451e+07
Com_1430_pos	3-Trimethylsilylpropionic acid	3-三甲基硅基丙酸	P	C6H14O2Si	146.076	147.084	0.0868452	[M+H]+	1.422	0.513087491429804	2	C18	Organic acids and derivatives	有机酸及其衍生物	Carboxylic acids and derivatives	羧酸及其衍生物	Carboxylic acids	羧酸	"5683-30-7"	-	-	-	-	-	-	-	-	-	-	-	-	O=C(O)CC[Si](C)(C)C	NONFLFDSOSZQHR-UHFFFAOYSA-N	1.92288e+06	927343	2.02246e+06	3.84996e+06	5.92037e+06	1.72692e+06	4.71477e+06	2.91079e+06	4.55313e+06	4.59096e+06	2.20747e+06	3.08932e+06	1.2036e+06	1.61802e+06	732731	2.81094e+06
Com_2358_pos	Asp-Glu	天冬氨酸-谷氨酸	P	C9H14N2O7	262.08	263.088	0.575643	[M+H]+	1.513	0.789776757799557	2	C18	Organic acids and derivatives	有机酸及其衍生物	Carboxylic acids and derivatives	羧酸及其衍生物	Amino acids, peptides, and analogues	氨基酸、肽和类似物	-	HMDB0028752	Organic acids and derivatives	Carboxylic acids and derivatives	Amino acids, peptides, and analogues	-	-	-	-	-	-	-	-	O=C(O)CCC(N=C(O)C(N)CC(=O)O)C(=O)O	CKAJHWFHHFSCDT-UHFFFAOYSA-N	3.98667e+08	2.5057e+08	1.43819e+08	8.79832e+07	6.67617e+07	1.65288e+08	1.28017e+08	2.20356e+08	3.20148e+07	2.97175e+08	7.86366e+07	2.38205e+07	4.63358e+07	2.80582e+07	5.10427e+07	5.78623e+07
Com_1631_pos	S-CARBOXYMETHYL-L-CYSTEINE	羧甲基半胱氨酸	P	C5H9NO4S	179.025	180.033	0.716858	[M+H]+	1.512	0.696045906786462	2	C18	Organic acids and derivatives	有机酸及其衍生物	Carboxylic acids and derivatives	羧酸及其衍生物	Amino acids, peptides, and analogues	氨基酸、肽和类似物	"186537-58-6"	HMDB0029415	Organic acids and derivatives	Carboxylic acids and derivatives	Amino acids, peptides, and analogues	-	C03727	-	-	-	-	-	-	O=C(O)CSCC(N)C(=O)O	GBFLZEXEOZUWRN-VKHMYHEASA-N	1.7969e+07	1.25954e+07	3.59209e+06	2.77067e+07	4.38669e+06	1.8604e+07	1.3671e+07	2.79132e+07	6.15948e+06	7.45757e+06	9.44209e+06	3.45307e+07	2.12395e+07	3.27e+07	1.65833e+07	2.03453e+07
Com_1394_pos	Diglyme	二乙二醇二甲醚	P	C6H14O3	134.094	135.101	0.733762	[M+H]+	1.272	0.617562628737264	2	C18	Organic oxygen compounds	有机氧化合物	Organooxygen compounds	有机氧化合物	Ethers	醚类	"111-96-6"	HMDB0251284	Organic oxygen compounds	Organooxygen compounds	Ethers	-	-	-	-	-	-	-	8150	O(C)CCOCCOC	SBZXBUIDTXKZTM-UHFFFAOYSA-N	943703	978155	1.2004e+06	402341	973425	1.20187e+06	986217	367826	707477	1.75869e+06	116483	924146	450040	76419	52598.9	428299
Com_1750_pos	Methionine propyl ester	蛋氨酸丙酯	P	C8H17NO2S	191.098	192.106	4.03182	[M+H]+	5.476	0.532530925894806	2	C18	Organic acids and derivatives	有机酸及其衍生物	Carboxylic acids and derivatives	羧酸及其衍生物	Amino acids, peptides, and analogues	氨基酸、肽和类似物	-	-	-	-	-	-	-	-	-	-	-	-	-	O=C(OCCC)C(N)CCSC	QAAOQCWMSDMQMI-UHFFFAOYSA-N	210121	57087.3	56527.8	447156	490030	385919	371278	140759	578270	60772.8	613450	730184	224957	1.0703e+06	104824	36473
Com_3293_pos	NNEI	-	P	C24H24N2O	356.189	379.178	0.213517	[M+Na]+	8.575	0.574500647097157	2	C18	Organoheterocyclic compounds	有机杂环化合物	Indoles and derivatives	吲哚及其衍生物	Indolecarboxylic acids and derivatives	吲哚羧酸及其衍生物	-	-	-	-	-	-	-	-	-	-	-	-	-	OC(=NC1=CC=CC=2C=CC=CC12)C3=CN(C=4C=CC=CC34)CCCCC	GWCQNKRMTGVYIZ-UHFFFAOYSA-N	880343	915282	1.01419e+06	1.65719e+06	79936.1	858492	85235.2	834860	162111	766612	461898	1.02061e+06	560164	850271	606003	501696
Com_2883_pos	Palmitoleoyl Ethanolamide	-	P	C18H35NO2	297.267	320.256	0.0365602	[M+Na]+	7.753	0.867938953300088	2	C18	Organic nitrogen compounds	有机氮化合物	Organonitrogen compounds	有机氮化合物	Amines	胺类	-	HMDB0013648	Organic nitrogen compounds	Organonitrogen compounds	Amines	-	-	-	LMFA08040043	Fatty Acyls [FA]	Fatty amides [FA08]	N-acyl ethanolamines (endocannabinoids) [FA0804]	-	O=C(NCCO)CCCCCCCC=CCCCCCC	WFRLANWAASSSFV-FPLPWBNLSA-N	6.69253e+08	6.80123e+08	7.60179e+08	7.43124e+08	7.86227e+08	7.24306e+08	9.34688e+08	6.74478e+08	1.05325e+09	7.01323e+08	6.39304e+08	4.15235e+08	1.00499e+09	1.57618e+09	1.01475e+09	6.38594e+08
Com_1332_pos	GUANIDINOACETATE	胍基乙酸	P	C3H7N3O2	117.054	118.061	1.34561	[M+H]+	5.318	0.562665895341989	2	C18	Organic acids and derivatives	有机酸及其衍生物	Carboxylic acids and derivatives	羧酸及其衍生物	Amino acids, peptides, and analogues	氨基酸、肽和类似物	-	HMDB0000128	Organic acids and derivatives	Carboxylic acids and derivatives	Amino acids, peptides, and analogues	Guanidinoacetate; Guanidinoacetic acid; Glycocyamine; N-Amidinoglycine; Guanidoacetic acid	C00581	map00260;map00330;map01100	-	-	-	-	-	O=C(O)CN=C(N)N	BPMFZUMJYQTVII-UHFFFAOYSA-N	3.10991e+06	2.22591e+06	1.41689e+06	1.57072e+06	2.26112e+06	2.77253e+06	2.98735e+06	2.2131e+06	1.95211e+06	3.46802e+06	1.57288e+06	597685	1.04525e+06	1.00279e+06	1.24051e+06	1.1588e+06
Com_3399_pos	Bis(2-ethylhexyl) phthalate	邻苯二甲酸二辛酯	P	C24H38O4	390.277	391.284	0.837261	[M+H]+	7.376	0.760201803811815	2	C18	Benzenoids	苯类化合物	Benzene and substituted derivatives	苯及其取代衍生物	Benzoic acids and derivatives	苯甲酸及其衍生物	"117-81-7"	HMDB0249243	Benzenoids	Benzene and substituted derivatives	Benzoic acids and derivatives	-	C03690	-	-	-	-	-	-	O=C(OCC(CC)CCCC)C=1C=CC=CC1C(=O)OCC(CC)CCCC	BJQHLKABXJIVAM-UHFFFAOYSA-N	3.56695e+06	2.53038e+06	2.57426e+06	4.54685e+06	5.54782e+06	3.69716e+06	2.8322e+06	1.81559e+06	3.66653e+06	1.39702e+06	3.17363e+06	4.40054e+06	3.13137e+06	2.95729e+06	3.16787e+06	2.87838e+06
Com_3082_pos	Pacificanone A	-	P	C20H34O3	322.251	345.24	0.6074	[M+Na]+	8.553	0.695677339672542	2	C18	Lipids and lipid-like molecules	脂质和类脂分子	Fatty Acyls	脂肪酰类	Fatty alcohols	脂肪醇	-	-	-	-	-	-	-	-	-	-	-	-	-	O=C1C(C)C(O)(C=CC(=CC(C)C(O)CC)C)C(C)CC1CC	JSPPQWVTDRBUIB-VGPDEBLWSA-N	4.6197e+08	4.81881e+08	4.77851e+08	8.3413e+08	1.59683e+08	4.04587e+08	2.84375e+08	4.45705e+08	1.90589e+08	3.3355e+08	4.36814e+08	5.71143e+08	4.62945e+08	7.45571e+08	5.39282e+08	4.78537e+08
Com_1738_pos	DL-alpha,epsilon-Diaminopimelic acid	2,6-二氨基庚二酸	P	C7H14N2O4	190.095	191.103	0.259461	[M+H]+	1.496	0.656038334048342	2	C18	Organic acids and derivatives	有机酸及其衍生物	Carboxylic acids and derivatives	羧酸及其衍生物	Amino acids, peptides, and analogues	氨基酸、肽和类似物	"583-93-7"	-	-	-	-	-	-	-	LMFA01170102	Fatty Acyls [FA]	Fatty Acids and Conjugates [FA01]	Dicarboxylic acids [FA0117]	-	C(CC(C(=O)O)N)CC(C(=O)O)N	GMKMEZVLHJARHF-WHFBIAKZSA-N	1.82117e+07	9.03499e+06	7.97704e+06	1.97914e+07	1.11067e+07	1.72514e+07	8.33663e+06	1.1755e+07	1.0177e+07	1.40123e+07	8.06965e+06	9.91446e+06	4.93045e+06	1.55612e+07	5.31328e+06	6.98836e+06
Com_1383_pos	L-beta-homothreonine	L-Β-高苏氨酸	P	C5H11NO3	133.074	134.081	0.439329	[M+H]+	1.497	0.671017332089687	2	C18	Organic acids and derivatives	有机酸及其衍生物	Carboxylic acids and derivatives	羧酸及其衍生物	Amino acids, peptides, and analogues	氨基酸、肽和类似物	"192003-00-2"	-	-	-	-	-	-	-	-	-	-	-	-	CC(C(CC(=O)O)N)O	NIVRJEWVLMOZNV-UHFFFAOYSA-N	3.62789e+07	2.67313e+07	1.58708e+07	1.83846e+07	3.09607e+07	3.1383e+07	1.71544e+07	2.19179e+07	3.54621e+07	2.10066e+07	2.63486e+07	1.81173e+07	1.17893e+07	2.6714e+07	1.26692e+07	1.86193e+07
Com_3944_pos	LysoPC(20:0)	溶血磷脂酰胆碱(20:0)	P	C28H58NO7P	551.395	552.403	1.25407	[M+H]+	11.725	0.892312959676076	2	C18	Lipids and lipid-like molecules	脂质和类脂分子	Glycerophospholipids	甘油磷脂	Glycerophosphocholines	甘油磷酸胆碱	-	HMDB0010390	Lipids and lipid-like molecules	Glycerophospholipids	Glycerophosphocholines	-	-	-	LMGP01050045	Glycerophospholipids [GP]	Glycerophosphocholines [GP01]	Monoacylglycerophosphocholines [GP0105]	-	CCCCCCCCCCCCCCCCCCCC(=O)OCC(COP(=O)([O-])OCC[N+](C)(C)C)O	UATOAILWGVYRQS-HHHXNRCGSA-N	2.86412e+06	1.34231e+07	1.82924e+07	2.92751e+07	2.07106e+07	1.31943e+07	1.49543e+07	2.26774e+07	3.13869e+07	6.21806e+06	3.56637e+07	2.63767e+07	4.0934e+07	3.26121e+07	4.27382e+07	4.45864e+07
Com_3892_pos	2-Oleoyl-sn-glycero-3-phosphocholine	-	P	C26H52NO7P	521.348	522.356	0.723706	[M+H]+	10.034	0.987593848700239	2	C18	Lipids and lipid-like molecules	脂质和类脂分子	Glycerophospholipids	甘油磷脂	Glycerophosphocholines	甘油磷酸胆碱	-	HMDB0061701	Lipids and lipid-like molecules	Glycerophospholipids	Glycerophosphocholines	-	-	-	LMGP01050082	Glycerophospholipids [GP]	Glycerophosphocholines [GP01]	Monoacylglycerophosphocholines [GP0105]	-	CCCCCCCCC=CCCCCCCCC(=O)OC(CO)COP(=O)([O-])OCC[N+](C)(C)C	SULIDBRAXVDKBU-PTGWMXDISA-N	1.99183e+09	1.87144e+09	1.75767e+09	2.91841e+09	2.51387e+09	2.30169e+09	1.0532e+09	1.87101e+09	3.402e+09	2.79062e+09	2.35673e+09	1.19387e+09	2.71931e+09	2.30399e+09	2.11982e+09	3.36659e+09
Com_3888_pos	2-linoleoyllysophosphatidylcholine	-	P	C26H50NO7P	519.332	520.34	0.840344	[M+H]+	9.439	0.970058676857045	2	C18	Lipids and lipid-like molecules	脂质和类脂分子	Glycerophospholipids	甘油磷脂	Glycerophosphocholines	甘油磷酸胆碱	-	HMDB0061700	Lipids and lipid-like molecules	Glycerophospholipids	Glycerophosphocholines	-	-	-	-	-	-	-	-	CCCCCC=CCC=CCCCCCCCC(=O)OC(CO)COP(=O)([O-])OCC[N+](C)(C)C	LSUXCWJOIAWGOU-FTJOPAKQSA-N	1.06283e+09	1.086e+09	1.25622e+09	1.24208e+09	2.96891e+09	1.35187e+09	6.15547e+08	8.99524e+08	1.89897e+09	1.0873e+09	1.77944e+09	9.75283e+08	1.55831e+09	2.09657e+09	1.88093e+09	1.83611e+09
Com_3779_pos	LysoPE(18:2w6/0:0)	溶血磷脂酰乙醇胺 (18:2w6/0:0)	P	C23H44NO7P	477.286	478.293	0.649869	[M+H]+	9.272	0.967195602163891	2	C18	Lipids and lipid-like molecules	脂质和类脂分子	Glycerophospholipids	甘油磷脂	Glycerophosphoethanolamines	甘油磷酸乙醇胺类	-	HMDB0011507	Lipids and lipid-like molecules	Glycerophospholipids	Glycerophosphoethanolamines	-	-	-	LMGP02050011	Glycerophospholipids [GP]	Glycerophosphoethanolamines [GP02]	Monoacylglycerophosphoethanolamines [GP0205]	-	CCCCCC=CCC=CCCCCCCCC(=O)OCC(COP(=O)(O)OCCN)O	DBHKHNGBVGWQJE-USWSLJGRSA-N	1.68782e+08	2.33711e+08	3.8098e+08	1.95348e+08	6.09926e+08	3.50573e+08	3.30859e+08	2.28365e+08	7.58932e+08	2.61245e+08	3.4205e+08	1.91531e+08	2.84426e+08	3.20806e+08	3.24505e+08	3.45701e+08
Com_3730_pos	Sarcophyton polyhydroxysterol	-	P	C29H50O4	462.371	463.378	0.556667	[M+H]+	10.645	0.747502249872404	2	C18	Lipids and lipid-like molecules	脂质和类脂分子	Steroids and steroid derivatives	类固醇和类固醇衍生物	Cholestane steroids	胆甾烷类固醇	-	-	-	-	-	-	-	-	-	-	-	-	-	CC(C)C(C)C(C)CC(C)(C1=CCC2C1(CCC3C2CC(C4(C3(CCC(C4)O)C)O)O)C)O	FSVRNTKWAJDYID-RVFKALSBSA-N	1.2339e+06	6.94393e+06	4.3669e+06	4.39073e+06	1.69542e+06	2.59735e+06	2.50515e+07	3.35324e+06	1.0709e+07	872585	2.51234e+06	773700	1.62843e+07	4.33259e+06	1.18515e+07	1.98244e+06
Com_3707_pos	LysoPE(0:0/16:0)	溶血磷脂酰乙醇胺 (0:0/16:0)	P	C21H44NO7P	453.286	454.293	0.307202	[M+H]+	9.617	0.854288311176023	2	C18	Lipids and lipid-like molecules	脂质和类脂分子	Glycerophospholipids	甘油磷脂	Glycerophosphoethanolamines	甘油磷酸乙醇胺类	-	HMDB0011473	Lipids and lipid-like molecules	Glycerophospholipids	Glycerophosphoethanolamines	-	-	-	LMGP02050036	Glycerophospholipids [GP]	Glycerophosphoethanolamines [GP02]	Monoacylglycerophosphoethanolamines [GP0205]	-	CCCCCCCCCCCCCCCC(=O)OC(CO)COP(=O)(O)OCCN	CKPBBEOJHAPPBT-HXUWFJFHSA-N	3.38472e+08	5.22089e+08	5.01455e+08	7.67801e+08	1.46461e+09	1.03158e+09	5.96541e+08	6.96272e+08	1.49976e+09	5.83907e+08	9.48057e+08	7.38675e+08	9.54659e+08	1.09331e+09	8.97204e+08	1.02362e+09
Com_3605_pos	alpha-Tocomonoenol	-	P	C29H48O2	428.365	429.373	0.794295	[M+H]+	10.554	0.906966645912076	2	C18	Lipids and lipid-like molecules	脂质和类脂分子	Prenol lipids	异戊烯醇脂	Quinone and hydroquinone lipids	醌和氢醌脂质	-	-	-	-	-	-	-	-	-	-	-	-	-	CC1=C(C2=C(CCC(O2)(C)CCCC(C)CCCC(C)CCC=C(C)C)C(=C1O)C)C	ZYCUYLKDCYFZAS-UHFFFAOYSA-N	9.9276e+07	3.70162e+08	1.29347e+07	6.32458e+07	9.68709e+07	9.64768e+07	1.30689e+08	1.73018e+07	1.7096e+08	5.46482e+07	7.60446e+07	1.01552e+08	5.78595e+07	5.1134e+07	3.89658e+07	1.60133e+08
Com_3335_pos	Succinyladenosine	琥珀酰腺苷	P	C14H17N5O8	383.108	384.115	0.373757	[M+H]+	5.118	0.932501216451716	2	C18	Nucleosides, nucleotides, and analogues	核苷、核苷酸和类似物	Purine nucleosides	嘌呤核苷	-	-	-	HMDB0000912	Nucleosides, nucleotides, and analogues	Purine nucleosides	-	-	-	-	-	-	-	-	-	C1=NC(=C2C(=N1)N(C=N2)C3C(C(C(O3)CO)O)O)NC(CC(=O)O)C(=O)O	VKGZCEJTCKHMRL-VWJPMABRSA-N	4.87754e+08	3.7371e+08	1.79127e+08	1.25701e+08	9.18421e+08	1.01291e+08	1.4041e+08	3.12393e+08	1.4281e+09	2.1219e+08	2.16079e+08	4.54587e+07	1.30211e+08	5.36776e+07	2.3703e+08	3.73205e+07
Com_3123_pos	Aglatomin A	甘草碱A	P	C22H36O3	348.266	349.274	0.520493	[M+H]+	9.855	0.799269860167878	2	C18	Lipids and lipid-like molecules	脂质和类脂分子	Steroids and steroid derivatives	类固醇和类固醇衍生物	Pregnane steroids	妊娠类固醇	-	-	-	-	-	-	-	-	-	-	-	-	-	CCC1C(=O)CC2C1(CCC3C2CCC4C3(CC(C(C4)O)OC)C)C	VSYFJHFESQENRE-RUVDJVHTSA-N	6.62036e+06	3.21783e+06	7.70256e+06	2.03135e+06	5.89291e+06	3.9103e+06	1.94598e+06	518109	5.10395e+06	3.0797e+06	4.56183e+06	2.54508e+06	6.14847e+06	9.97283e+06	4.72184e+06	4.31205e+06
Com_3074_pos	(13S,14S)-epoxymaresin	-	P	C22H30O3	342.219	343.227	0.49926	[M+H]+	6.828	0.765266382745073	2	C18	Lipids and lipid-like molecules	脂质和类脂分子	Fatty Acyls	脂肪酰类	Fatty acids and conjugates	脂肪酸和结合物	-	-	-	-	-	-	-	-	LMFA04050002	Fatty Acyls [FA]	Docosanoids [FA04]	Maresins [FA0405]	-	CCC=CCC=CCC1C(O1)C=CC=CC=CCC=CCCC(=O)O	FFAHMRSFNLJTHE-WGHUZSCTSA-N	7.95745e+07	5.63267e+07	5.18433e+07	3.53655e+07	2.378e+07	6.81933e+07	3.02529e+07	3.9221e+07	3.6309e+07	4.68557e+07	5.35167e+07	4.07022e+07	1.74016e+07	4.73809e+07	2.51863e+07	3.15908e+07
Com_3042_pos	Subamolide C	-	P	C21H36O3	336.266	337.274	0.381818	[M+H]+	9.056	0.977155856419896	2	C18	Organoheterocyclic compounds	有机杂环化合物	Dihydrofurans	二氢呋喃类	Furanones	呋喃酮类	-	-	-	-	-	-	-	-	-	-	-	-	-	CCCCCCCCCCCCCCC(C1=CC(=C)OC1=O)OC	MRQIXVNNGPNWED-UHFFFAOYSA-N	1.88087e+07	2.13628e+07	2.16732e+07	2.03616e+07	2.67883e+07	2.75225e+07	1.32571e+07	1.43821e+07	2.6195e+07	1.1463e+07	2.64214e+07	2.26237e+07	2.59937e+07	3.29475e+07	2.59207e+07	2.57987e+07
Com_2677_pos	5-Nitro-2-(3-phenylpropylamino)benzoic acid	5-硝基-2-(3-苯基丙氨基)苯甲酸	P	C16H16N2O4	300.111	301.118	0.0910234	[M+H]+	5.846	0.635487910486498	2	C18	Benzenoids	苯类化合物	Benzene and substituted derivatives	苯及其取代衍生物	Benzoic acids and derivatives	苯甲酸及其衍生物	-	HMDB0255766	Benzenoids	Benzene and substituted derivatives	Benzoic acids and derivatives	-	C13705	-	-	-	-	-	-	C1=CC=C(C=C1)CCCNC2=C(C=C(C=C2)[N+](=O)[O-])C(=O)O	WBSMIPAMAXNXFS-UHFFFAOYSA-N	4.60369e+06	2.94522e+06	4.07059e+06	6.55067e+06	1.29071e+07	5.75141e+06	4.44715e+06	5.0282e+06	2.00706e+07	4.213e+06	5.32259e+06	5.24503e+06	7.01921e+06	9.40358e+06	7.64785e+06	6.65817e+06
Com_2658_pos	(+)-Lepadin D	-	P	C18H35NO2	297.267	298.274	0.646452	[M+H]+	7.725	0.786091870509701	2	C18	Organoheterocyclic compounds	有机杂环化合物	Quinolidines	十氢喹啉类	-	-	-	-	-	-	-	-	-	-	-	-	-	-	-	CCCC(CCCCC1CCCC2C1CC(C(N2)C)O)O	LNSIIDDYOVTXHK-KHHDSSOXSA-N	1.60694e+08	3.01352e+08	2.86236e+08	4.83485e+08	4.17851e+08	1.63685e+08	3.76719e+08	5.44606e+08	5.52818e+08	4.27046e+08	1.5657e+08	1.57767e+08	1.66853e+08	2.06662e+08	1.6778e+08	2.15172e+08
Com_2629_pos	Lysylphenylalanine	赖氨酰苯丙氨酸	P	C15H23N3O3	293.174	294.182	1.03946	[M+H]+	4.98	0.583525237145545	2	C18	Organic acids and derivatives	有机酸及其衍生物	Carboxylic acids and derivatives	羧酸及其衍生物	Amino acids, peptides, and analogues	氨基酸、肽和类似物	-	HMDB0028958	Organic acids and derivatives	Carboxylic acids and derivatives	Amino acids, peptides, and analogues	-	-	-	-	-	-	-	-	C1=CC=C(C=C1)CC(C(=O)O)NC(=O)C(CCCCN)N	QCZYYEFXOBKCNQ-STQMWFEESA-N	8.43184e+06	4.90742e+06	3.89764e+06	4.84878e+06	2.43916e+06	5.7918e+06	3.87966e+06	4.76609e+06	2.76221e+06	6.92025e+06	4.20723e+06	1.66831e+06	7.8499e+06	2.24288e+06	1.00814e+07	3.84498e+06
Com_2627_pos	Phe-Ala-Gly	苯丙氨酸-丙氨酸-甘氨酸	P	C14H19N3O4	293.138	294.145	1.20835	[M+H]+	4.952	0.599792298164925	2	C18	Organic acids and derivatives	有机酸及其衍生物	Carboxylic acids and derivatives	羧酸及其衍生物	Amino acids, peptides, and analogues	氨基酸、肽和类似物	-	-	-	-	-	-	-	-	-	-	-	-	-	CC(C(=O)NCC(=O)O)NC(=O)C(CC1=CC=CC=C1)N	FPTXMUIBLMGTQH-ONGXEEELSA-N	9.30851e+06	8.70527e+06	6.40085e+06	7.7974e+06	4.99737e+06	1.11938e+07	2.90162e+06	4.22547e+06	4.18433e+06	1.05985e+07	7.09724e+06	2.31718e+06	6.16623e+06	3.49897e+06	1.20796e+07	4.82645e+06
Com_2604_pos	8-hydroxy-13Z-octadecene-9,11-diynoic acid	8-羟基-13Z-十八烯-9,11-二炔酸	P	C18H26O3	290.188	291.195	0.508347	[M+H]+	6.424	0.759818374084731	2	C18	Lipids and lipid-like molecules	脂质和类脂分子	Fatty Acyls	脂肪酰类	Fatty acids and conjugates	脂肪酸和结合物	-	-	-	-	-	-	-	-	LMFA02000199	Fatty Acyls [FA]	Octadecanoids [FA02]	Other Octadecanoids [FA0200]	-	CCCCC=CC#CC#CC(CCCCCCC(=O)O)O	BFYLXOBBDBQUMB-WAYWQWQTSA-N	3.02997e+07	3.02437e+07	2.1377e+07	3.12737e+07	1.3967e+07	3.14582e+07	3.76841e+07	4.08859e+07	1.77142e+07	2.21079e+07	2.14717e+07	2.10122e+07	6.82729e+07	3.53257e+07	6.19923e+07	3.72472e+07
Com_2495_pos	Stearidonic acid	十八碳四烯酸	P	C18H28O2	276.209	277.216	0.6151	[M+H]+	6.498	0.889533811885981	2	C18	Lipids and lipid-like molecules	脂质和类脂分子	Fatty Acyls	脂肪酰类	Lineolic acids and derivatives	亚麻酸及其衍生物	-	HMDB0006547	Lipids and lipid-like molecules	Fatty Acyls	Lineolic acids and derivatives	Stearidonic acid; 6,9,12,15-Octadecatetraenoic acid; (6Z,9Z,12Z,15Z)-Octadecatetraenoic acid	C16300	map00592;map01110	LMFA01030357	Fatty Acyls [FA]	Fatty Acids and Conjugates [FA01]	Unsaturated fatty acids [FA0103]	-	CCC=CCC=CCC=CCC=CCCCCC(=O)O	JIWBIWFOSCKQMA-LTKCOYKYSA-N	5.12433e+07	5.61556e+07	1.78879e+07	2.30401e+07	1.06427e+07	6.84203e+07	3.04966e+07	5.08319e+07	3.44576e+07	2.58966e+07	7.77035e+07	1.80796e+07	5.9076e+07	4.25773e+07	5.11214e+07	4.60712e+07
Com_2474_pos	Kaurane	-	P	C20H34	274.266	275.273	0.274613	[M+H]+	11.002	0.880319900367298	2	C18	Lipids and lipid-like molecules	脂质和类脂分子	Prenol lipids	异戊烯醇脂	Diterpenoids	二萜类	-	-	-	-	-	-	-	-	-	-	-	-	-	CC1CC23CCC4C(CCCC4(C2CCC1C3)C)(C)C	IVZWRQBQDVHDNG-XWIHJEQYSA-N	1.32109e+07	3.27065e+07	4.15429e+07	3.55278e+07	3.70174e+07	1.86375e+07	5.26945e+07	3.01306e+07	3.69207e+07	1.58843e+07	3.93835e+07	2.81423e+07	3.14116e+07	3.09278e+07	3.36789e+07	4.22912e+07
Com_2373_pos	Farnesyl acetone	金合欢基丙酮	P	C18H30O	262.23	263.237	0.45699	[M+H]+	7.741	0.914818613723348	2	C18	Lipids and lipid-like molecules	脂质和类脂分子	Prenol lipids	异戊烯醇脂	Diterpenoids	二萜类	"762-29-8"	-	-	-	-	-	-	-	-	-	-	-	-	CC(=CCCC(=CCCC(=CCCC(=O)C)C)C)C	LTUMRKDLVGQMJU-IUBLYSDUSA-N	3.28361e+07	3.24578e+07	3.73025e+07	4.13393e+07	3.57321e+07	3.91434e+07	4.95139e+07	3.53733e+07	5.26442e+07	3.61066e+07	3.59948e+07	2.11714e+07	6.1284e+07	4.39607e+07	5.72788e+07	2.76921e+07
Com_2355_pos	2-amino-1,3,4-tetradecanetriol	-	P	C14H31NO3	261.23	262.238	0.0484406	[M+H]+	5.891	0.62219610326668	2	C18	Organic nitrogen compounds	有机氮化合物	Organonitrogen compounds	有机氮化合物	Amines	胺类	-	-	-	-	-	-	-	-	-	-	-	-	-	CCCCCCCCCCC(C(C(CO)N)O)O	QDBLJDVWLXPWOQ-UHFFFAOYSA-N	4.00523e+06	5.52512e+06	2.79775e+06	2.88574e+06	2.41758e+06	3.4515e+06	3.53862e+06	8.48266e+06	4.4414e+06	7.2538e+06	7.99035e+06	3.00189e+06	6.22262e+06	3.8554e+06	6.57858e+06	7.10686e+06
Com_2325_pos	13-Apo-beta-carotenone	-	P	C18H26O	258.198	259.206	0.124771	[M+H]+	9.287	0.846794555586249	2	C18	Lipids and lipid-like molecules	脂质和类脂分子	Prenol lipids	异戊烯醇脂	Sesquiterpenoids	倍半萜类	-	-	-	-	-	-	C20696	-	-	-	-	-	-	CC1=C(C(CCC1)(C)C)C=CC(=CC=CC(=O)C)C	UBTNVRPIHJRBCI-LUXGDSJYSA-N	1.68808e+07	2.55744e+07	1.04724e+07	7.26189e+07	1.81744e+07	1.05851e+07	3.7276e+07	6.31493e+07	2.97353e+07	1.9567e+07	1.4385e+08	1.36493e+08	4.70573e+08	2.50315e+08	3.86153e+08	2.51084e+08
Com_2291_pos	N-decanoyl-L-Homoserine lactone	-	P	C14H25NO3	255.183	256.191	0.384927	[M+H]+	6.949	0.691811815431083	2	C18	Organic acids and derivatives	有机酸及其衍生物	Carboxylic acids and derivatives	羧酸及其衍生物	Amino acids, peptides, and analogues	氨基酸、肽和类似物	"177315-87-6"	-	-	-	-	-	-	-	LMFA08030026	Fatty Acyls [FA]	Fatty amides [FA08]	Fatty acyl homoserine lactones [FA0803]	-	CCCCCCCCCC(=O)NC1CCOC1=O	TZWZKDULKILUPV-LBPRGKRZSA-N	441303	273804	261734	599029	173932	368288	3.9031e+06	1.22402e+06	758656	527824	244410	146000	6.5543e+06	456295	3.12748e+06	435791
Com_2193_pos	Ile Ile	-	P	C12H24N2O3	244.179	245.186	1.55352	[M+H]+	5.506	0.794508857048777	2	C18	Organic acids and derivatives	有机酸及其衍生物	Carboxylic acids and derivatives	羧酸及其衍生物	Amino acids, peptides, and analogues	氨基酸、肽和类似物	-	-	-	-	-	-	-	-	-	-	-	-	-	CCC(C)C(C(=O)NC(C(C)CC)C(=O)[O-])[NH3+]	BCVIOZZGJNOEQS-XKNYDFJKSA-N	4.19561e+07	2.85474e+07	1.99231e+07	1.62267e+07	1.76572e+07	4.42475e+07	1.34821e+07	1.94254e+07	1.13839e+07	3.07025e+07	1.75624e+07	9.50598e+06	9.09884e+06	1.22512e+07	1.34892e+07	1.6501e+07
Com_2162_pos	Pirbuterol	-	P	C12H20N2O3	240.147	241.155	1.15869	[M+H]+	2.579	0.779181020723116	2	C18	Organoheterocyclic compounds	有机杂环化合物	Pyridines and derivatives	吡啶及其衍生物	Hydroxypyridines	羟基吡啶类	-	HMDB0015407	Organoheterocyclic compounds	Pyridines and derivatives	Hydroxypyridines	-	C07807	-	-	-	-	-	-	CC(C)(C)NCC(C1=NC(=C(C=C1)O)CO)O	VQDBNKDJNJQRDG-UHFFFAOYSA-N	6.38085e+08	1.52475e+08	2.40951e+08	7.76153e+07	4.15372e+07	6.00069e+08	2.65585e+07	1.25224e+08	2.50877e+08	9.9511e+07	1.6999e+08	6.01275e+07	2.89074e+07	1.42081e+08	2.70227e+07	1.26715e+08
Com_2107_pos	H-Thr-Leu-OH	L-苏氨酰-L-亮氨酸	P	C10H20N2O4	232.142	233.15	1.00248	[M+H]+	5.256	0.793680878511999	2	C18	Organic acids and derivatives	有机酸及其衍生物	Carboxylic acids and derivatives	羧酸及其衍生物	Amino acids, peptides, and analogues	氨基酸、肽和类似物	"50299-12-2"	-	-	-	-	-	-	-	-	-	-	-	-	CC(C)CC(C(=O)O)NC(=O)C(C(C)O)N	BQBCIBCLXBKYHW-CSMHCCOUSA-N	1.89032e+07	1.12995e+07	8.78311e+06	1.2826e+07	8.13746e+06	1.67765e+07	4.73453e+06	7.9146e+06	4.77854e+06	1.21607e+07	8.69196e+06	3.89472e+06	4.009e+06	5.29347e+06	7.76687e+06	7.70302e+06
Com_1934_pos	3,7-Dimethyl-2,5-octadiene-1,7-diol	-	P	C12H20O3	212.141	213.149	0.784031	[M+H]+	6.873	0.845998630410979	2	C18	Lipids and lipid-like molecules	脂质和类脂分子	Fatty Acyls	脂肪酰类	Fatty alcohol esters	脂肪醇酯	-	-	-	-	-	-	-	-	-	-	-	-	-	CC(=CCOC(=O)C)CC=CC(C)(C)O	GPNYMDBKVQUQRW-FQOLVZPASA-N	1.82105e+07	1.45403e+07	1.35879e+07	1.36913e+07	8.12941e+06	1.81389e+07	1.48664e+07	1.80341e+07	9.4106e+06	1.34634e+07	1.95201e+07	1.82674e+07	2.42405e+07	1.82786e+07	2.13031e+07	1.75648e+07
Com_1743_pos	2,2,6,7-Tetramethylbicyclo[4.3.0]nona-1(9),4-dien	-	P	C13H18O	190.136	191.143	0.234173	[M+H]+	6.724	0.903012289604727	2	C18	Organic oxygen compounds	有机氧化合物	Organooxygen compounds	有机氧化合物	Carbonyl compounds	羰基化合物	-	HMDB0036685	Organic oxygen compounds	Organooxygen compounds	Carbonyl compounds	-	-	-	-	-	-	-	-	CC1C(=O)C=C2C1(C=CCC2(C)C)C	KTDAEZJBJUWAPC-UHFFFAOYSA-N	1.5643e+07	9.56454e+06	9.86983e+06	1.38847e+07	6.25296e+06	9.90818e+06	2.19128e+07	2.28481e+07	1.45849e+07	1.06514e+07	3.6911e+07	3.11845e+07	1.75419e+08	3.39233e+07	1.28294e+08	3.18973e+07
Com_1731_pos	Prenisteine	-	P	C8H15NO2S	189.082	190.09	1.79071	[M+H]+	5.66	0.787328780324855	2	C18	Organic acids and derivatives	有机酸及其衍生物	Carboxylic acids and derivatives	羧酸及其衍生物	Amino acids, peptides, and analogues	氨基酸、肽和类似物	-	HMDB0012286	Organic acids and derivatives	Carboxylic acids and derivatives	Amino acids, peptides, and analogues	-	-	-	-	-	-	-	-	CC(=CCSCC(C(=O)O)N)C	ULHWZNASVJIOEM-ZETCQYMHSA-N	2.62683e+06	1.04504e+06	530443	6.04591e+06	224279	269247	4.90925e+06	1.12997e+07	720658	577503	4.47407e+06	2.85636e+06	1.33963e+07	1.0448e+06	9.43894e+06	3.66918e+06
Com_1587_pos	1,1,5-trimethyl-1,2-dihydronaphthalene	-	P	C13H16	172.125	173.133	0.171067	[M+H]+	6.723	0.835758916385368	2	C18	Benzenoids	苯类化合物	Naphthalenes	萘类	-	-	-	-	-	-	-	-	-	-	-	-	-	-	-	CC1=C2C=CCC(C2=CC=C1)(C)C	HUXNLKAQKLGSAF-UHFFFAOYSA-N	1.33141e+07	1.12939e+07	9.61489e+06	1.34855e+07	1.08341e+07	1.21728e+07	1.67937e+07	1.64856e+07	1.11191e+07	1.08304e+07	2.35384e+07	2.37906e+07	9.26345e+07	1.80428e+07	7.19507e+07	2.1495e+07
Com_1470_pos	2,6,6-Trimethyl-2-cyclohexene-1,4-dione	茶香酮	P	C9H12O2	152.084	153.091	1.48024	[M+H]+	5.318	0.899796096795101	2	C18	Organic oxygen compounds	有机氧化合物	Organooxygen compounds	有机氧化合物	Carbonyl compounds	羰基化合物	"1125-21-9"	HMDB0040216	Organic oxygen compounds	Organooxygen compounds	Carbonyl compounds	-	-	-	-	-	-	-	-	CC1=CC(=O)CC(C1=O)(C)C	AYJXHIDNNLJQDT-UHFFFAOYSA-N	1.04407e+07	1.12904e+07	9.72634e+06	1.5345e+07	1.58757e+07	9.80667e+06	1.93082e+07	2.46188e+07	1.35713e+07	1.12175e+07	2.73734e+07	4.23437e+07	1.18907e+08	3.43005e+07	8.53387e+07	3.54413e+07
Com_1461_pos	Guanine	鸟嘌呤	P	C5H5N5O	151.049	152.057	1.44287	[M+H]+	4.937	0.901234602067212	2	C18	Organoheterocyclic compounds	有机杂环化合物	Imidazopyrimidines	咪唑并嘧啶类	Purines and purine derivatives	嘌呤和嘌呤衍生物	"73-40-5"	HMDB0000132	Organoheterocyclic compounds	Imidazopyrimidines	Purines and purine derivatives	Guanine; 2-Amino-6-hydroxypurine	C00242	map00230;map01100	-	-	-	-	-	C1=NC2=C(N1)C(=O)NC(=N2)N	UYTPUPDQBNUYGX-UHFFFAOYSA-N	1.8872e+08	1.18955e+08	1.79383e+08	4.50588e+07	5.38334e+07	9.83971e+07	8.66638e+07	1.42247e+08	6.7924e+07	1.78216e+08	1.09469e+08	6.92447e+07	1.76648e+08	4.33695e+07	1.93621e+08	8.86257e+07
Com_1324_pos	Brunfelsamidine	-	P	C5H7N3	109.064	110.071	1.24381	[M+H]+	1.377	0.857259256593418	2	C18	Organoheterocyclic compounds	有机杂环化合物	Pyrroles	吡咯类	Substituted pyrroles	取代吡咯	-	-	-	-	-	-	C10133	-	-	-	-	-	-	C1=CNC=C1C(=N)N	XVEVWOAHSYZRQE-UHFFFAOYSA-N	2.79508e+08	2.401e+08	1.52669e+08	1.21179e+08	2.07975e+08	2.14039e+08	1.84401e+08	9.94743e+07	1.42552e+08	2.88945e+08	7.73416e+07	6.55567e+07	4.59761e+07	1.5723e+08	6.83406e+07	1.12453e+08
Com_1322_pos	4-Vinylcyclohexene	4-乙烯环己烯	P	C8H12	108.094	109.101	0.305749	[M+H]+	5.891	0.941771633092134	2	C18	Hydrocarbons	碳氢化合物	Unsaturated hydrocarbons	不饱和烃	Olefins	烯烃	"100-40-3"	HMDB0246592	Hydrocarbons	Unsaturated hydrocarbons	Olefins	-	C19310	-	-	-	-	-	-	C=CC1CCC=CC1	BBDKZWKEPDTENS-UHFFFAOYSA-N	3.90411e+07	7.00519e+07	6.16772e+07	1.17319e+08	9.33739e+07	5.63436e+07	4.28362e+07	1.5169e+08	1.11093e+07	3.43817e+07	2.17639e+08	2.06879e+08	5.57638e+08	4.46027e+08	4.65061e+08	2.38224e+08
Com_3106_pos	Broussonetine M1	-	P	C18H37NO5	347.267	348.274	0.579262	[M+H]+	6.468	0.575291142247554	2	C18	Organoheterocyclic compounds	有机杂环化合物	Pyrrolidines	吡咯烷类	-	-	-	-	-	-	-	-	-	-	-	-	-	-	-	C(CCCCC(CCCCO)O)CCCC1C(C(C(N1)CO)O)O	RESBTRYGXXYJTJ-DUQPFJRNSA-N	1.62274e+07	4.37746e+07	7.94635e+06	8.33159e+06	3.0438e+06	4.79248e+07	1.13931e+07	2.14711e+07	2.32534e+07	9.25242e+06	5.91148e+07	6.88011e+06	2.19654e+07	2.88036e+07	2.14194e+07	1.61231e+07
Com_3030_pos	Isopentenyladenosine	异戊烯基腺苷	P	C15H21N5O4	335.159	336.167	0.398842	[M+H]+	5.891	0.928044331199255	2	C18	Nucleosides, nucleotides, and analogues	核苷、核苷酸和类似物	Purine nucleosides	嘌呤核苷	-	-	-	HMDB0304396	Nucleosides, nucleotides, and analogues	Purine nucleosides	-	-	-	-	-	-	-	-	-	CC(=CCNC1=C2C(=NC=N1)N(C=N2)C3C(C(C(O3)CO)O)O)C	USVMJSALORZVDV-SDBHATRESA-N	6.18532e+07	5.00709e+07	1.85512e+07	1.80503e+07	2.19858e+07	4.7983e+07	1.45348e+07	2.21788e+07	3.5676e+07	3.37029e+07	2.75506e+07	9.94577e+06	1.22805e+07	2.98259e+07	1.5893e+07	2.41235e+07
Com_2931_pos	Erythrophloin E	-	P	C22H28O2	324.209	325.216	0.665263	[M+H]+	6.842	0.745639855229501	2	C18	Organic acids and derivatives	有机酸及其衍生物	Carboxylic acids and derivatives	羧酸及其衍生物	Carboxylic acids	羧酸	-	-	-	-	-	-	-	-	-	-	-	-	-	CCC=CC=CCCC1C2CC3C=CC(C4C3C2C1C=C4)C(=O)O	IASCUFOSNJQPHV-RHRKIAJMSA-N	7.432e+07	6.57521e+07	4.3467e+07	1.55728e+07	2.227e+07	5.76404e+07	2.66983e+07	1.64072e+07	4.07063e+07	2.47791e+07	2.58638e+07	3.66854e+07	2.38546e+07	4.75117e+07	4.25756e+07	1.52665e+07
Com_2791_pos	trans-EKODE-(E)-Ib	-	P	C18H30O4	310.214	311.221	0.964087	[M+H]+	6.483	0.830642687785825	2	C18	Lipids and lipid-like molecules	脂质和类脂分子	Fatty Acyls	脂肪酰类	Fatty acids and conjugates	脂肪酸和结合物	"478931-82-7"	-	-	-	-	-	-	-	LMFA02000247	Fatty Acyls [FA]	Octadecanoids [FA02]	Other Octadecanoids [FA0200]	-	CCCCCC1C(O1)C=CC(=O)CCCCCCCC(=O)O	RCMABBHQYMBYKV-BUHFOSPRSA-N	3.34797e+07	3.30804e+07	9.18527e+06	2.41551e+07	8.3287e+06	2.79484e+07	2.92046e+07	5.89089e+07	2.15585e+07	1.79382e+07	4.03953e+07	1.16271e+07	1.19581e+08	1.62633e+07	8.6123e+07	1.62635e+07
Com_2774_pos	Methyl (10E,12Z,15Z)-9-hydroxyoctadeca-10,12,15-trienoate	-	P	C19H32O3	308.235	309.242	0.157255	[M+H]+	8.07	0.849297168585675	2	C18	Lipids and lipid-like molecules	脂质和类脂分子	Fatty Acyls	脂肪酰类	Lineolic acids and derivatives	亚麻酸及其衍生物	-	-	-	-	-	-	-	-	-	-	-	-	-	CCC=CCC=CC=CC(CCCCCCCC(=O)OC)O	MTOOOXVLHAITCG-RUDXKNGCSA-N	2.01979e+07	3.50623e+07	1.1893e+07	1.33664e+07	4.58039e+06	4.18402e+07	1.96534e+07	2.67373e+07	1.85538e+07	1.65389e+07	4.81739e+07	2.22777e+07	6.73083e+07	3.64626e+07	6.11905e+07	3.71625e+07
Com_2773_pos	Callyspongenol A	-	P	C22H28O	308.214	309.221	1.38959	[M+H]+	8.299	0.697368115342001	2	C18	Lipids and lipid-like molecules	脂质和类脂分子	Fatty Acyls	脂肪酰类	Fatty alcohols	脂肪醇	-	-	-	-	-	-	-	-	LMFA05000724	Fatty Acyls [FA]	Fatty alcohols [FA05]	_	-	C#CC=CCCCCC#CCCCCC#CCCCC#CCO	OZOLQBVPEIWKPL-ARJAWSKDSA-N	1.87603e+07	1.49446e+07	1.77885e+07	1.44241e+07	1.27035e+07	1.50363e+07	9.80434e+06	8.84068e+06	1.48017e+07	1.52384e+07	1.23814e+07	1.87109e+07	9.4893e+06	1.97546e+07	1.70398e+07	8.38147e+06
Com_2759_pos	Callyspongenol B	-	P	C22H26O	306.198	307.206	0.727431	[M+H]+	8.147	0.558522951005066	2	C18	Lipids and lipid-like molecules	脂质和类脂分子	Fatty Acyls	脂肪酰类	Fatty alcohols	脂肪醇	-	-	-	-	-	-	-	-	LMFA05000725	Fatty Acyls [FA]	Fatty alcohols [FA05]	_	-	C#CC=CCCCCCCC#CC#CCCCC=CC#CCO	QZOMSTWCVSLZGH-WLXZLGQWSA-N	387235	628904	883549	374793	423711	101116	1.44341e+06	552066	1.12178e+06	1.47121e+06	422964	134864	2.29822e+06	288211	2.16813e+06	130046
Com_2758_pos	Compactin diol lactone	-	P	C18H26O4	306.183	307.19	2.17748	[M+H]+	6.526	0.693310417132326	2	C18	Organoheterocyclic compounds	有机杂环化合物	Lactones	内酯类	Delta valerolactones	δ戊内酯	-	-	-	-	-	-	C14183	-	-	-	-	-	-	CC1C=CC2=CCCC(C2C1CCC3CC(CC(=O)O3)O)O	WWSNTLOVYSRDEL-DZSDEGEFSA-N	2.62639e+07	2.42429e+07	1.96522e+07	3.78071e+07	3.54812e+07	2.06526e+07	3.11227e+07	7.80509e+07	7.55179e+07	1.9739e+07	3.96498e+07	6.47221e+07	1.15549e+08	2.29055e+07	7.14688e+07	4.13267e+07
Com_2641_pos	13-OxoODE	-	P	C18H30O3	294.219	295.226	1.35216	[M+H]+	8.057	0.939238476577541	2	C18	Lipids and lipid-like molecules	脂质和类脂分子	Fatty Acyls	脂肪酰类	Lineolic acids and derivatives	亚麻酸及其衍生物	"54739-30-9"	HMDB0004668	Lipids and lipid-like molecules	Fatty Acyls	Lineolic acids and derivatives	13-OxoODE; 13-KODE; (9Z,11E)-13-Oxooctadeca-9,11-dienoic acid	C14765	map00591	LMFA02000252	Fatty Acyls [FA]	Octadecanoids [FA02]	Other Octadecanoids [FA0200]	-	CCCCCC(=O)C=CC=CCCCCCCCC(=O)O	JHXAZBBVQSRKJR-KDFHGORWSA-N	3.10506e+08	4.36493e+08	1.66591e+08	1.8297e+08	8.287e+07	4.70499e+08	2.45287e+08	3.56341e+08	4.57028e+08	2.12216e+08	7.05728e+08	2.46357e+08	1.02345e+09	4.11255e+08	8.70406e+08	4.90464e+08
Com_2496_pos	coniferonic acid	-	P	C18H28O2	276.209	277.216	0.851859	[M+H]+	8.115	0.967314273444474	2	C18	Lipids and lipid-like molecules	脂质和类脂分子	Fatty Acyls	脂肪酰类	Lineolic acids and derivatives	亚麻酸及其衍生物	-	-	-	-	-	-	-	-	LMFA01030355	Fatty Acyls [FA]	Fatty Acids and Conjugates [FA01]	Unsaturated fatty acids [FA0103]	-	CCC=CCC=CCC=CCCC=CCCCC(=O)O	DNOBNGNBPVOMLW-XRPCLMINSA-N	3.35546e+08	5.56657e+08	1.38809e+08	2.38678e+08	7.57827e+07	3.84554e+08	1.77846e+08	3.37739e+08	1.49887e+08	2.51388e+08	4.1214e+08	2.81472e+08	6.36698e+08	4.02064e+08	6.94211e+08	5.54174e+08
Com_2469_pos	Apo-13-zeaxanthinone	-	P	C18H26O2	274.193	275.201	0.500733	[M+H]+	7.741	0.862641721131185	2	C18	Lipids and lipid-like molecules	脂质和类脂分子	Prenol lipids	异戊烯醇脂	Sesquiterpenoids	倍半萜类	-	HMDB0302026	Lipids and lipid-like molecules	Prenol lipids	Sesquiterpenoids	-	-	-	-	-	-	-	-	CC1=C(C(CC(C1)O)(C)C)C=CC(=CC=CC(=O)C)C	JLNMEHQAHDSEEE-YSAUQHOWSA-N	1.78552e+07	1.62399e+07	6.91257e+06	2.78748e+07	1.87949e+07	1.7769e+07	3.06953e+07	3.87915e+07	2.76075e+07	1.63694e+07	5.82759e+07	4.23927e+07	4.51027e+08	8.07957e+07	3.94293e+08	6.94035e+07
Com_2385_pos	Farnesyl acetate	-	P	C17H28O2	264.209	265.216	0.114867	[M+H]+	7.777	0.953742236002273	2	C18	Lipids and lipid-like molecules	脂质和类脂分子	Prenol lipids	异戊烯醇脂	Sesquiterpenoids	倍半萜类	-	HMDB0240268	Lipids and lipid-like molecules	Prenol lipids	Sesquiterpenoids	-	-	-	LMFA07010230	Fatty Acyls [FA]	Fatty esters [FA07]	Short fatty esters [FA0710]	-	CC(=CCCC(=CCCC(=CCOC(=O)C)C)C)C	ZGIGZINMAOQWLX-NCZFFCEISA-N	2.65091e+08	1.64083e+08	1.49557e+08	4.19668e+08	7.09109e+07	1.70898e+08	1.10957e+08	3.55463e+08	7.53184e+07	2.1128e+08	1.31361e+08	1.30311e+08	2.41955e+08	2.71841e+08	2.23939e+08	2.0852e+08
Com_2367_pos	3-Acetoxy-E-gamma-Bisabolene	-	P	C17H26O2	262.193	263.201	0.00730705	[M+H]+	7.533	0.881114135055678	2	C18	Lipids and lipid-like molecules	脂质和类脂分子	Prenol lipids	异戊烯醇脂	Sesquiterpenoids	倍半萜类	-	-	-	-	-	-	-	-	-	-	-	-	-	CC1=CCC(=C(C)CC(C=C(C)C)OC(=O)C)CC1	JDDQDMUSABHSGX-WAIALKQBSA-N	1.66504e+09	1.14097e+09	6.11032e+08	1.75055e+09	5.63135e+08	1.04193e+09	7.69772e+08	1.9687e+09	7.50481e+08	1.27529e+09	5.50359e+08	4.05003e+08	7.74803e+08	9.02713e+08	8.77593e+08	5.29108e+08
Com_2300_pos	Montiporyne F	-	P	C18H24O	256.183	257.19	0.26712	[M+H]+	7.724	0.749466456243427	2	C18	Organic oxygen compounds	有机氧化合物	Organooxygen compounds	有机氧化合物	Carbonyl compounds	羰基化合物	-	-	-	-	-	-	-	-	-	-	-	-	-	CCCCCCCC#CC#CC1CC(=CC(=O)C1)C	IQGBPJFXIUKNHN-UHFFFAOYSA-N	3.08203e+06	3.01416e+06	3.07361e+06	7.21386e+06	2.38862e+06	1.82138e+06	6.15495e+06	1.0189e+07	7.45732e+06	3.72506e+06	1.34944e+07	9.98701e+06	1.16569e+08	2.26549e+07	8.91083e+07	1.9061e+07
Com_2262_pos	H-Ser-Phe-OH	-	P	C12H16N2O4	252.111	253.118	0.4605	[M+H]+	5.318	0.720451418360833	2	C18	Organic acids and derivatives	有机酸及其衍生物	Carboxylic acids and derivatives	羧酸及其衍生物	Amino acids, peptides, and analogues	氨基酸、肽和类似物	-	-	-	-	-	-	-	-	-	-	-	-	-	C1=CC=C(C=C1)CC(C(=O)O)NC(=O)C(CO)N	PPQRSMGDOHLTBE-UWVGGRQHSA-N	7.25022e+06	3.82093e+06	3.46071e+06	3.82973e+06	4.09041e+06	6.04915e+06	2.23934e+06	4.65158e+06	3.35086e+06	5.25966e+06	3.95904e+06	1.21836e+06	3.75219e+06	2.59171e+06	4.72452e+06	3.15209e+06
Com_2238_pos	1-O-ethyl-N-acetyl-beta-D-glucosamine	-	P	C10H19NO6	249.121	250.129	0.780072	[M+H]+	4.934	0.629624239687017	2	C18	Organic oxygen compounds	有机氧化合物	Organooxygen compounds	有机氧化合物	Carbohydrates and carbohydrate conjugates	碳水化合物和碳水化合物结合物	-	-	-	-	-	-	-	-	-	-	-	-	-	CCOC1C(C(C(C(O1)CO)O)O)NC(=O)C	KRABAWXNIPSDEF-VVULQXIFSA-N	1.72579e+06	1.16213e+06	1.66047e+06	855290	2.69494e+06	1.1467e+06	261304	62429.9	2.60997e+06	233018	587363	1.3092e+06	533263	2.4695e+06	496660	62986.9
Com_2234_pos	4Z,7Z,10Z,13Z-hexadecatetraenoic acid	4Z,7Z,10Z,13Z-十六碳四烯酸	P	C16H24O2	248.178	249.185	0.329253	[M+H]+	7.481	0.650657917192429	2	C18	Lipids and lipid-like molecules	脂质和类脂分子	Fatty Acyls	脂肪酰类	Fatty acids and conjugates	脂肪酸和结合物	-	-	-	-	-	-	-	-	LMFA01030163	Fatty Acyls [FA]	Fatty Acids and Conjugates [FA01]	Unsaturated fatty acids [FA0103]	-	CCC=CCC=CCC=CCC=CCCC(=O)O	IVTCJQZAGWTMBZ-LTKCOYKYSA-N	3.23593e+07	3.80339e+07	2.99516e+07	2.6357e+07	3.3735e+07	2.60555e+07	4.16721e+07	3.38807e+07	3.96155e+07	2.97094e+07	2.60744e+07	4.34188e+07	3.93519e+07	3.00002e+07	2.81327e+07	3.41245e+07
Com_2221_pos	(S)-Panaxjapyne A	-	P	C17H26O	246.198	247.206	0.216233	[M+H]+	7.767	0.87421724748938	2	C18	Lipids and lipid-like molecules	脂质和类脂分子	Fatty Acyls	脂肪酰类	Fatty alcohols	脂肪醇	-	-	-	-	-	-	-	-	-	-	-	-	-	CCCCCCCC=CCC#CC#CC(CC)O	PROIGOAKZLZHQV-MQNTZWLQSA-N	6.82298e+06	5.70844e+06	4.94467e+06	8.36593e+06	3.0776e+06	3.7651e+06	4.56899e+06	8.85063e+06	4.67303e+06	4.6667e+06	4.48212e+06	4.9132e+06	1.06983e+07	1.00451e+07	7.57556e+06	8.83539e+06
Com_2118_pos	Callicarpenal	-	P	C16H26O	234.198	235.206	0.788587	[M+H]+	8.75	0.921522477415761	2	C18	Organic oxygen compounds	有机氧化合物	Organooxygen compounds	有机氧化合物	Carbonyl compounds	羰基化合物	-	-	-	-	-	-	-	-	-	-	-	-	-	CC1CCC2(C(C1(C)CC=O)CCC=C2C)C	MPWIIQYWQOBNKS-UGUYLWEFSA-N	6.3705e+07	7.07462e+07	9.59988e+07	7.04658e+07	6.78616e+07	4.82146e+07	7.36021e+07	6.59206e+07	7.7656e+07	4.70536e+07	7.73213e+07	5.95855e+07	8.51609e+07	5.33366e+07	8.13163e+07	6.97807e+07
Com_2108_pos	trans-Pentadec-10-en-6,8-diynoic acid	-	P	C15H20O2	232.146	233.154	0.58319	[M+H]+	8.343	0.836791672131024	2	C18	Lipids and lipid-like molecules	脂质和类脂分子	Fatty Acyls	脂肪酰类	Fatty acids and conjugates	脂肪酸和结合物	-	-	-	-	-	-	-	-	LMFA01031097	Fatty Acyls [FA]	Fatty Acids and Conjugates [FA01]	Unsaturated fatty acids [FA0103]	-	CCCCC=CC#CC#CCCCCC(=O)O	VLPCQMHZJMTSIW-AATRIKPKSA-N	1.64238e+07	1.48853e+07	1.56065e+07	2.14398e+07	1.05251e+07	1.36919e+07	9.97996e+06	2.04835e+07	1.60372e+07	1.43227e+07	1.22345e+07	1.3564e+07	1.12329e+07	1.78758e+07	1.47995e+07	1.16477e+07
Com_2071_pos	9-Peroxy-5,6E-dehydro-6,7-dihydrogeranyl acetate	9-过氧-5,6E-脱氢-6,7-二氢香叶酯乙酸酯	P	C12H20O4	228.136	229.143	0.140232	[M+H]+	5.861	0.69117687936299	2	C18	Lipids and lipid-like molecules	脂质和类脂分子	Fatty Acyls	脂肪酰类	Fatty alcohol esters	脂肪醇酯	-	-	-	-	-	-	-	-	-	-	-	-	-	CC(=CCOC(=O)C)CC=CC(C)(C)OO	NIVZUOUZZAXUNY-FQOLVZPASA-N	9.71148e+06	6.01568e+06	2.38332e+06	1.18177e+07	6.37074e+06	8.0367e+06	8.34733e+06	1.64903e+07	7.10411e+06	7.74229e+06	4.77997e+07	2.98682e+07	1.01763e+08	4.36318e+07	5.74484e+07	4.84579e+07
Com_1978_pos	H-Ser-Leu-OH	-	P	C9H18N2O4	218.127	219.134	1.17965	[M+H]+	5.225	0.811953131822735	2	C18	Organic acids and derivatives	有机酸及其衍生物	Carboxylic acids and derivatives	羧酸及其衍生物	Amino acids, peptides, and analogues	氨基酸、肽和类似物	-	-	-	-	-	-	-	-	-	-	-	-	-	CC(C)CC(C(=O)O)NC(=O)C(CO)N	NFDYGNFETJVMSE-BQBZGAKWSA-N	1.76416e+07	1.16686e+07	9.66426e+06	9.31201e+06	8.48428e+06	1.44471e+07	4.38683e+06	8.55903e+06	5.91852e+06	1.29634e+07	8.60535e+06	5.1912e+06	4.50885e+06	3.92822e+06	7.46111e+06	6.9302e+06
Com_1966_pos	(+)-vulgraon B	-	P	C16H24	216.188	217.195	0.801513	[M+H]+	8.751	0.871306450230274	2	C18	Lipids and lipid-like molecules	脂质和类脂分子	Prenol lipids	异戊烯醇脂	Sesquiterpenoids	倍半萜类	-	-	-	-	-	-	-	-	LMPR0103490003	Prenol Lipids [PR]	Isoprenoids [PR01]	C15 isoprenoids (sesquiterpenes) [PR0103]	71728348	CC1=CC(=C)C2C3C1C2(CCCC3(C)C)C	XHHIKHVPBSQUIJ-VKJZCYHPSA-N	2.16948e+07	2.1385e+07	3.09436e+07	2.43424e+07	2.30551e+07	1.66776e+07	2.41356e+07	2.34081e+07	2.63764e+07	1.7013e+07	2.65817e+07	2.42622e+07	3.57633e+07	1.81908e+07	2.66297e+07	2.40039e+07
Com_1894_pos	(+)-4,5-Didehydrojasmonic acid	-	P	C12H16O3	208.11	209.117	0.949584	[M+H]+	0.958	0.732136463329657	2	C18	Organic oxygen compounds	有机氧化合物	Organooxygen compounds	有机氧化合物	Carbonyl compounds	羰基化合物	-	-	-	-	-	-	-	-	-	-	-	-	-	CCC=CCC1C(C=CC1=O)CC(=O)O	KJWUKJXAYNQYSS-QKMQQOOLSA-N	1.03902e+07	8.63102e+06	7.70883e+06	7.17569e+06	1.05342e+07	9.35245e+06	1.03818e+07	1.01908e+07	8.86966e+06	1.00466e+07	8.51219e+06	1.74283e+07	9.60223e+06	7.53691e+06	9.00281e+06	1.14814e+07
Com_1880_pos	alpha-Irone	-	P	C14H22O	206.167	207.175	1.08782	[M+H]+	9.594	0.886508189460876	2	C18	Lipids and lipid-like molecules	脂质和类脂分子	Prenol lipids	异戊烯醇脂	Sesquiterpenoids	倍半萜类	-	HMDB0035631	Lipids and lipid-like molecules	Prenol lipids	Sesquiterpenoids	-	C09690	-	-	-	-	-	-	CC1CC=C(C(C1(C)C)C=CC(=O)C)C	JZQOJFLIJNRDHK-CMDGGOBGSA-N	2.69041e+07	2.67261e+07	4.32338e+07	3.2648e+07	3.51605e+07	2.29034e+07	4.1483e+07	2.31895e+07	3.41083e+07	2.39577e+07	3.15927e+07	3.38391e+07	3.31954e+07	3.12307e+07	3.6044e+07	3.35603e+07
Com_1835_pos	Ligujapone	-	P	C13H14O2	202.099	203.107	1.08907	[M+H]+	1.086	0.607249384902432	2	C18	Benzenoids	苯类化合物	Tetralins	四氢化萘	-	-	-	-	-	-	-	-	-	-	-	-	-	-	-	CC(=C)C1CC2=C(C=CC(=C2)O)C(=O)C1	SNQGUUAIGCZPGG-VIFPVBQESA-N	4.52233e+06	4.84988e+06	3.95679e+06	3.59499e+06	4.96093e+06	5.30596e+06	5.39213e+06	5.14818e+06	4.67833e+06	4.38497e+06	4.41597e+06	9.34145e+06	4.89078e+06	3.8507e+06	4.39054e+06	5.42823e+06
Com_1744_pos	Senedigitalene	-	P	C14H22	190.172	191.18	0.555856	[M+H]+	7.208	0.822002742234892	2	C18	Lipids and lipid-like molecules	脂质和类脂分子	Prenol lipids	异戊烯醇脂	Monoterpenoids	单萜类	-	-	-	-	-	-	-	-	-	-	-	-	-	CC1=CC=C(CC1)C(C)CCCC=C	NIOHMVMTJUYICJ-CYBMUJFWSA-N	7.42206e+06	7.44697e+06	7.0381e+06	7.88804e+06	8.71094e+06	9.91258e+06	8.04734e+06	1.00187e+07	3.07497e+07	8.82034e+06	7.49138e+06	1.12901e+07	3.84106e+06	6.9366e+06	6.50776e+06	8.38258e+06
Com_1723_pos	(R)-1-Methyl-4-(1-methyl-5-hexenyl)-benzene	-	P	C14H20	188.156	189.164	1.07392	[M+H]+	9.602	0.894744453280837	2	C18	Lipids and lipid-like molecules	脂质和类脂分子	Prenol lipids	异戊烯醇脂	Monoterpenoids	单萜类	-	-	-	-	-	-	-	-	-	-	-	-	-	CC1=CC=C(C=C1)C(C)CCCC=C	DZEUFPKQXVLZSZ-CYBMUJFWSA-N	3.58537e+07	3.96047e+07	5.47364e+07	4.2724e+07	4.28771e+07	2.92365e+07	4.95469e+07	2.87098e+07	4.2831e+07	3.03693e+07	4.30144e+07	3.9995e+07	4.08539e+07	3.85178e+07	3.27384e+07	3.87442e+07
Com_1704_pos	3,6-Dihydrochamazulene	-	P	C14H18	186.141	187.148	0.735336	[M+H]+	8.354	0.832581283166833	2	C18	Lipids and lipid-like molecules	脂质和类脂分子	Prenol lipids	异戊烯醇脂	Sesquiterpenoids	倍半萜类	-	HMDB0036471	Hydrocarbons	Unsaturated hydrocarbons	Branched unsaturated hydrocarbons	-	-	-	-	-	-	-	-	CCC1=CC2=C(CC=C2C)C(=CC1)C	NVMJWYJTLVURAS-UHFFFAOYSA-N	1.07103e+07	5.61759e+06	8.12223e+06	1.25369e+07	7.61398e+06	1.02758e+07	1.14564e+07	1.27225e+07	1.2459e+07	9.07115e+06	9.86459e+06	1.1775e+07	1.69197e+07	1.89247e+07	1.45807e+07	1.2871e+07
Com_1656_pos	Chrysanthemyl acetate	-	P	C11H18O2	182.131	183.138	1.3387	[M+H]+	8.445	0.752735586960044	2	C18	Organic acids and derivatives	有机酸及其衍生物	Carboxylic acids and derivatives	羧酸及其衍生物	Carboxylic acid derivatives	羧酸衍生物	-	-	-	-	-	-	-	-	-	-	-	-	-	CC(=O)OCC1C(C1(C)C)CC=C	UVQOBCBQCOVBIV-UWVGGRQHSA-N	6.56474e+06	5.44748e+06	4.21334e+06	7.07444e+06	2.94272e+06	6.44556e+06	1.20186e+07	1.05347e+07	8.9063e+06	5.50797e+06	9.59202e+06	6.65875e+06	4.45007e+07	7.66171e+06	2.91066e+07	7.58205e+06
Com_1643_pos	Limonenecarboxylic acid	-	P	C11H16O2	180.115	181.122	0.290808	[M+H]+	6.227	0.838471315758501	2	C18	Lipids and lipid-like molecules	脂质和类脂分子	Prenol lipids	异戊烯醇脂	Monoterpenoids	单萜类	-	-	-	-	-	-	-	-	-	-	-	-	-	CC1=CCC(CC1)C(=CC(=O)O)C	KENWRRUSJKMXOL-PCYYEKQGSA-N	2.38811e+08	9.17466e+07	4.59135e+07	2.94686e+08	7.61469e+07	8.53765e+07	2.48684e+08	4.82734e+08	1.09583e+08	1.25599e+08	9.29716e+08	7.57985e+08	3.66857e+09	8.30518e+08	3.10452e+09	8.90899e+08
Com_1628_pos	[R-(E)]-4-(4-Methyl-3-cyclohexen-1-yl)-3-penten-2-one	-	P	C12H18O	178.136	179.143	0.598696	[M+H]+	8.026	0.92126495988044	2	C18	Lipids and lipid-like molecules	脂质和类脂分子	Prenol lipids	异戊烯醇脂	Monoterpenoids	单萜类	-	-	-	-	-	-	-	-	-	-	-	-	-	CC1=CCC(CC1)C(=CC(=O)C)C	SSDLCRAPQKJETK-OANVXVOSSA-N	1.7912e+07	1.89251e+07	1.28437e+07	1.40077e+07	7.83759e+06	2.20034e+07	1.78576e+07	2.44009e+07	1.24958e+07	2.48119e+07	2.99153e+07	3.08747e+07	6.504e+07	3.40689e+07	8.57566e+07	4.84311e+07
Com_1614_pos	(3E,5Z,7Z,9E)-Trideca-3,5,7,9-tetraene	-	P	C13H20	176.156	177.164	0.60251	[M+H]+	7.916	0.836200287925616	2	C18	Hydrocarbons	碳氢化合物	Unsaturated hydrocarbons	不饱和烃	Olefins	烯烃	-	-	-	-	-	-	-	-	-	-	-	-	-	CCCC=CC=CC=CC=CCC	SPQQVZADFOATIQ-YWLJYKEXSA-N	1.31964e+07	1.50186e+07	1.50117e+07	1.32749e+07	1.58442e+07	2.18156e+07	1.73135e+07	1.48813e+07	1.54053e+07	1.59942e+07	1.53486e+07	2.43219e+07	2.07062e+07	1.45276e+07	1.94995e+07	1.52376e+07
Com_1613_pos	11,12,13-Trinor-6,9-eremophiladien-8-one	-	P	C12H16O	176.12	177.127	0.291187	[M+H]+	7.405	0.763428893158441	2	C18	Organic oxygen compounds	有机氧化合物	Organooxygen compounds	有机氧化合物	Carbonyl compounds	羰基化合物	-	-	-	-	-	-	-	-	-	-	-	-	-	CC1CCCC2=CC(=O)C=CC12C	GCQBBQFHAVKHMN-UHFFFAOYSA-N	6.94241e+06	7.03875e+06	5.6726e+06	7.79124e+06	5.18461e+06	7.75177e+06	1.23657e+07	8.94042e+06	8.30897e+06	6.4805e+06	1.10441e+07	1.4092e+07	2.60268e+07	1.6076e+07	2.28679e+07	2.25556e+07
Com_1596_pos	4,7-Dimethyl-1-tetralone	4,7-二甲基-1-四氢萘酮	P	C12H14O	174.104	175.112	0.800449	[M+H]+	8.357	0.795182251130604	2	C18	Benzenoids	苯类化合物	Tetralins	四氢化萘	-	-	-	-	-	-	-	-	-	-	-	-	-	-	-	CC1CCC(=O)C2=C1C=CC(=C2)C	SQESYXTWWGWCFK-UHFFFAOYSA-N	5.11387e+06	4.71594e+06	6.59963e+06	5.51264e+06	3.81136e+06	5.10301e+06	4.14217e+06	4.22846e+06	4.6421e+06	4.37785e+06	2.68755e+06	9.32281e+06	4.60151e+06	6.69086e+06	4.69183e+06	4.57413e+06
Com_1528_pos	2-Hydroxy-3-phenylpropenoate	-	P	C9H8O3	164.047	165.055	1.16524	[M+H]+	2.914	0.802136328130959	2	C18	Benzenoids	苯类化合物	Benzene and substituted derivatives	苯及其取代衍生物	Phenylpyruvic acid derivatives	苯基丙酮酸衍生物	-	HMDB0012225	Benzenoids	Benzene and substituted derivatives	Phenylpyruvic acid derivatives	2-Hydroxy-3-phenylpropenoate; enol-Phenylpyruvate; enol-Phenylpyruvic acid; enol-alpha-Ketohydrocinnamic acid	C02763	map00360	-	-	-	-	-	C1=CC=C(C=C1)C=C(C(=O)O)O	DEDGUGJNLNLJSR-VURMDHGXSA-N	5.49363e+09	3.91513e+09	2.82113e+09	2.46532e+09	1.61582e+09	3.92842e+09	1.79267e+09	3.5179e+09	2.08294e+09	5.00151e+09	2.01846e+09	9.44739e+08	1.82565e+09	1.27691e+09	2.11193e+09	2.08201e+09
Com_1497_pos	(1,2,3-Trimethyl-2-cyclopropen-1-yl)benzene	-	P	C12H14	158.11	159.117	0.697503	[M+H]+	7.948	0.705834888915835	2	C18	Benzenoids	苯类化合物	Benzene and substituted derivatives	苯及其取代衍生物	-	-	-	-	-	-	-	-	-	-	-	-	-	-	-	CC1=C(C1(C)C2=CC=CC=C2)C	OHNHLTBFDBOYSK-UHFFFAOYSA-N	1.44852e+07	1.57481e+07	1.10368e+07	1.63485e+07	1.21517e+07	1.19353e+07	1.93601e+07	1.82006e+07	3.79761e+07	1.46222e+07	8.57907e+06	1.91704e+07	1.89184e+07	2.07276e+07	9.2283e+06	1.6925e+07
Com_1496_pos	1,5-Naphthalenediamine	-	P	C10H10N2	158.084	159.092	1.25834	[M+H]+	5.318	0.715749695803073	2	C18	Benzenoids	苯类化合物	Naphthalenes	萘类	-	-	-	HMDB0244231	Benzenoids	Naphthalenes	-	-	C19463	-	-	-	-	-	-	C1=CC2=C(C=CC=C2N)C(=C1)N	KQSABULTKYLFEV-UHFFFAOYSA-N	3.26868e+08	2.56522e+08	1.81553e+08	1.66156e+08	1.99928e+08	2.6823e+08	1.79947e+08	2.19136e+08	1.68301e+08	3.09596e+08	1.27293e+08	6.75641e+07	1.00705e+08	1.31647e+08	1.25998e+08	1.31257e+08
Com_1450_pos	Hormodirene	-	P	C11H16	148.125	149.133	0.885897	[M+H]+	10.139	0.897652981707304	2	C18	Hydrocarbons	碳氢化合物	Unsaturated hydrocarbons	不饱和烃	Olefins	烯烃	-	-	-	-	-	-	-	-	-	-	-	-	-	CCC=CC=CC1CC1C=C	IUJUNEVKAIOLIM-KTZMQNSUSA-N	3.58644e+07	4.44391e+07	5.26618e+07	5.1584e+07	5.20465e+07	4.62632e+07	6.60993e+07	4.97363e+07	5.99854e+07	4.73761e+07	5.13137e+07	6.3078e+07	4.67194e+07	5.32324e+07	5.11916e+07	5.96669e+07
Com_1447_pos	Dehydrocarvacrol	脱氢香芹酚	P	C10H12O	148.089	149.096	0.781274	[M+H]+	6.866	0.872282896381574	2	C18	Organic oxygen compounds	有机氧化合物	Organooxygen compounds	有机氧化合物	Enols	烯醇	-	-	-	-	-	-	-	-	-	-	-	-	-	CC1=C(C=C(C#C1)C(C)C)O	KSIXMMXMGWYJHM-UHFFFAOYSA-N	1.44753e+08	1.67092e+08	2.33236e+08	1.15866e+08	1.4796e+08	1.17538e+08	2.82449e+08	7.4957e+07	2.68418e+08	2.46049e+08	1.1146e+08	8.89651e+07	1.06154e+08	1.77297e+08	8.60964e+07	1.79621e+08
Com_1428_pos	5-Formylbenzofuran	5-甲酰基苯并呋喃	P	C9H6O2	146.037	147.044	1.36812	[M+H]+	2.908	0.891724563371568	2	C18	Organoheterocyclic compounds	有机杂环化合物	Benzofurans	苯并呋喃类	-	-	-	-	-	-	-	-	-	-	-	-	-	-	-	C1=CC2=C(C=CO2)C=C1C=O	LLLBDLDNTMMZHL-UHFFFAOYSA-N	1.85925e+09	1.3184e+09	9.40859e+08	8.22784e+08	5.45833e+08	1.31651e+09	6.16536e+08	1.17556e+09	7.05907e+08	1.66276e+09	7.02049e+08	3.41491e+08	6.22489e+08	4.33594e+08	7.21719e+08	7.37992e+08
Com_1395_pos	o-Cymol	-	P	C10H14	134.11	135.117	0.28253	[M+H]+	10.152	0.863216759185489	2	C18	Benzenoids	苯类化合物	Benzene and substituted derivatives	苯及其取代衍生物	Cumenes	异丙苯	-	HMDB0037050	Benzenoids	Benzene and substituted derivatives	Cumenes	-	-	-	-	-	-	-	-	CC1=CC=CC=C1C(C)C	WWRCMNKATXZARA-UHFFFAOYSA-N	4.38673e+07	6.33902e+07	6.20154e+07	5.09626e+07	6.21921e+07	5.17607e+07	8.10591e+07	5.41017e+07	6.6197e+07	5.70468e+07	6.7227e+07	8.09712e+07	5.63873e+07	6.12951e+07	7.77907e+07	7.98188e+07
Com_1392_pos	Indan-1-ol	-	P	C9H10O	134.073	135.081	0.361412	[M+H]+	10.662	0.850204161553499	2	C18	Benzenoids	苯类化合物	Indanes	茚满	-	-	-	HMDB0059601	Benzenoids	Indanes	-	-	C01710	-	-	-	-	-	-	C1CC2=CC=CC=C2C1O	YIAPLDFPUUJILH-UHFFFAOYSA-N	6.36968e+06	6.33454e+06	7.00869e+06	1.21682e+07	1.22572e+07	6.90244e+06	1.08071e+07	1.09414e+07	8.68571e+06	5.23951e+06	3.29731e+07	2.23667e+07	7.26387e+07	1.90468e+07	6.28708e+07	3.0859e+07
Com_1342_pos	3-Ethyltoluene	3-乙基甲苯	P	C9H12	120.094	121.101	0.0252066	[M+H]+	6.197	0.894252626985592	2	C18	Benzenoids	苯类化合物	Benzene and substituted derivatives	苯及其取代衍生物	Toluenes	甲苯	"620-14-4"	-	-	-	-	-	C14522	-	-	-	-	-	-	CCC1=CC=CC(=C1)C	ZLCSFXXPPANWQY-UHFFFAOYSA-N	2.51224e+07	1.31658e+07	1.77965e+07	2.50384e+07	2.33498e+07	2.35527e+07	1.9723e+07	3.53878e+07	1.98221e+07	2.10157e+07	3.98674e+07	4.12107e+07	8.24011e+07	7.79021e+07	7.77041e+07	4.56289e+07
Com_1335_pos	Benzofuran	-	P	C8H6O	118.042	119.049	1.65436	[M+H]+	2.907	0.737175876242028	2	C18	Organoheterocyclic compounds	有机杂环化合物	Benzofurans	苯并呋喃类	-	-	-	HMDB0032929	Organoheterocyclic compounds	Benzofurans	-	-	C14512	-	-	-	-	-	-	C1=CC=C2C(=C1)C=CO2	IANQTJSKSUMEQM-UHFFFAOYSA-N	2.0318e+09	1.42359e+09	1.02904e+09	8.91775e+08	5.88478e+08	1.43207e+09	6.55154e+08	1.29263e+09	5.20761e+08	1.80152e+09	7.42601e+08	3.51221e+08	6.5837e+08	4.69375e+08	7.67853e+08	7.57542e+08
Com_3854_pos	1-heptadecanoyl-sn-glycero-3-phosphocholine	-	P	C25H52NO7P	509.348	510.356	0.928528	[M+H]+	10.299	0.932552697170285	2	C18	Lipids and lipid-like molecules	脂质和类脂分子	Glycerophospholipids	甘油磷脂	Glycerophosphocholines	甘油磷酸胆碱	-	-	-	-	-	-	-	-	LMGP01050024	Glycerophospholipids [GP]	Glycerophosphocholines [GP01]	Monoacylglycerophosphocholines [GP0105]	-	CCCCCCCCCCCCCCCCC(=O)OCC(COP(=O)([O-])OCC[N+](C)(C)C)O	SRRQPVVYXBTRQK-XMMPIXPASA-N	1.87534e+08	2.63728e+08	4.81823e+08	2.52917e+08	6.92481e+08	2.82908e+08	1.80784e+08	2.81745e+08	7.72598e+08	2.91972e+08	3.06803e+08	1.36123e+08	2.44215e+08	2.78086e+08	3.23326e+08	2.57628e+08
Com_2968_pos	icosasphinganine	-	P	C20H43NO2	329.329	330.337	0.0533665	[M+H]+	8.43	0.863879360323495	2	C18	Organic nitrogen compounds	有机氮化合物	Organonitrogen compounds	有机氮化合物	Amines	胺类	-	-	-	-	-	-	-	-	LMSP01040011	Sphingolipids [SP]	Sphingoid bases [SP01]	Sphingoid base homologs and variants [SP0104]	-	CCCCCCCCCCCCCCCCCC(C(CO)N)O	UFMHYBVQZSPWSS-VQTJNVASSA-N	2.7169e+08	6.04981e+08	4.40787e+08	4.77085e+08	4.25717e+08	3.73851e+08	5.43184e+08	4.80303e+08	7.04711e+08	3.244e+08	5.10736e+08	2.61432e+08	4.24548e+08	3.91633e+08	3.66301e+08	6.04639e+08
Com_2321_pos	Dibutyl adipate	己二酸二丁酯	P	C14H26O4	258.183	259.19	0.421133	[M+H]+	6.579	0.617568156765417	2	C18	Lipids and lipid-like molecules	脂质和类脂分子	Fatty Acyls	脂肪酰类	Fatty acid esters	脂肪酸酯	"105-99-7"	HMDB0251172	Lipids and lipid-like molecules	Fatty Acyls	Fatty acid esters	-	C14253	-	-	-	-	-	-	CCCCOC(=O)CCCCC(=O)OCCCC	XTJFFFGAUHQWII-UHFFFAOYSA-N	864746	1.01617e+06	1.17091e+06	1.03901e+06	1.45998e+06	1.74263e+06	1.15116e+06	1.13129e+06	3.08731e+06	1.41986e+06	1.27555e+06	2.37888e+06	1.2868e+06	2.46291e+06	1.61607e+06	963534
Com_2296_pos	N-Methyldioctylamine	双辛烷基甲基叔胺	P	C17H37N	255.293	256.3	0.125611	[M+H]+	7.663	0.859689977103751	2	C18	Organic nitrogen compounds	有机氮化合物	Organonitrogen compounds	有机氮化合物	Amines	胺类	"4455-26-9"	-	-	-	-	-	-	-	-	-	-	-	-	CCCCCCCCN(C)CCCCCCCC	YJLYANLCNIKXMG-UHFFFAOYSA-N	2.75869e+07	4.06407e+07	3.02313e+08	2.17933e+08	2.09729e+08	3.6037e+07	3.32804e+08	2.78426e+08	5.22722e+07	3.54203e+08	2.39065e+08	1.40234e+08	6.68045e+07	1.78793e+08	8.0747e+07	4.21902e+07
Com_2029_pos	Adalinine	-	P	C13H23NO2	225.173	226.18	0.257902	[M+H]+	6.408	0.802101921395634	2	C18	Alkaloids and derivatives	生物碱及其衍生物	-	-	-	-	-	-	-	-	-	-	-	-	-	-	-	-	-	CCCCCC1(CCCC(=O)N1)CC(=O)C	CNUUHKVLRVPYKE-UHFFFAOYSA-N	3.53822e+07	3.27137e+07	6.0101e+07	1.52446e+07	2.08696e+07	4.86834e+07	3.10721e+07	2.99239e+07	2.93502e+07	3.53024e+07	5.48393e+07	1.76941e+07	6.8264e+07	1.69033e+07	7.04492e+07	2.20607e+07
Com_2001_pos	7-hydroxy-L-tryptophan	7-羟基-L-色氨酸	P	C11H12N2O3	220.085	221.092	0.717924	[M+H]+	5.118	0.874982615156751	2	C18	Organoheterocyclic compounds	有机杂环化合物	Indoles and derivatives	吲哚及其衍生物	Indolyl carboxylic acids and derivatives	吲哚基羧酸及其衍生物	-	-	-	-	-	-	-	-	-	-	-	-	-	C1=CC2=C(C(=C1)O)NC=C2CC(C(=O)O)N	VQSRKJZICBNQJG-QMMMGPOBSA-N	5.75324e+07	2.14402e+07	1.88237e+07	4.97229e+07	1.96798e+07	1.45061e+07	1.13104e+08	9.93603e+07	2.81782e+07	2.37922e+07	3.97841e+07	2.09277e+07	5.89944e+07	1.951e+07	5.61469e+07	3.36058e+07
Com_1817_pos	Lacinilene A	-	P	C14H16O	200.12	201.128	0.808643	[M+H]+	8.357	0.767930696062736	2	C18	Benzenoids	苯类化合物	Naphthalenes	萘类	Naphthols and derivatives	萘酚及其衍生物	-	-	-	-	-	-	-	-	-	-	-	-	-	CC1=C2C=C(C=CC2=C(C=C1)C(C)C)O	IUYVYWGWLYHKNT-UHFFFAOYSA-N	1.69599e+07	1.49382e+07	2.17911e+07	1.8697e+07	9.86604e+06	1.414e+07	8.6357e+06	1.54092e+07	7.7104e+06	1.61053e+07	1.45695e+07	2.04875e+07	8.39105e+06	1.87944e+07	1.67209e+07	1.29312e+07
Com_1786_pos	LOLIOLIDE	-	P	C11H16O3	196.11	197.117	0.75712	[M+H]+	6.181	0.777139039176676	2	C18	Organoheterocyclic compounds	有机杂环化合物	Benzofurans	苯并呋喃类	-	-	-	HMDB0302428	Organoheterocyclic compounds	Benzofurans	-	-	-	-	-	-	-	-	-	CC1(CC(CC2(C1=CC(=O)O2)C)O)C	XEVQXKKKAVVSMW-WRWORJQWSA-N	6.65593e+06	2.69605e+06	9.59027e+06	7.27039e+06	2.76166e+06	4.70032e+06	2.48675e+07	9.25539e+06	819490	4.16978e+06	1.57969e+07	1.0013e+07	6.12774e+07	7.6314e+07	4.92897e+07	2.13273e+07
Com_1759_pos	beta-Ionone	-	P	C13H20O	192.151	193.159	1.11015	[M+H]+	9.602	0.868726705970834	2	C18	Lipids and lipid-like molecules	脂质和类脂分子	Prenol lipids	异戊烯醇脂	Sesquiterpenoids	倍半萜类	-	HMDB0036565	Lipids and lipid-like molecules	Prenol lipids	Sesquiterpenoids	-	C12287	-	-	-	-	-	-	CC1=C(C(CCC1)(C)C)C=CC(=O)C	PSQYTAPXSHCGMF-BQYQJAHWSA-N	2.87976e+07	3.17943e+07	3.94677e+07	3.12064e+07	3.60141e+07	2.65527e+07	3.83887e+07	2.50467e+07	3.29163e+07	2.55715e+07	3.86416e+07	3.47872e+07	3.43833e+07	3.1743e+07	4.50383e+07	3.93149e+07
Com_1562_pos	(6E)-8-Oxogeraniol	-	P	C10H16O2	168.115	169.122	0.526532	[M+H]+	4.46	0.885064533892492	2	C18	Lipids and lipid-like molecules	脂质和类脂分子	Prenol lipids	异戊烯醇脂	Monoterpenoids	单萜类	-	-	-	-	-	-	C20223	-	LMFA06000130	Fatty Acyls [FA]	Fatty aldehydes [FA06]	_	-	CC(=CCO)CCC=C(C)C=O	FRKZCCBKUZTFCA-TXFIJWAUSA-N	5.14999e+07	5.84563e+07	5.81417e+07	5.19944e+07	7.87614e+07	6.45609e+07	7.94402e+07	7.39943e+07	5.6023e+07	5.93202e+07	6.79339e+07	1.49216e+08	8.09378e+07	5.68728e+07	7.43259e+07	8.07032e+07
Com_1561_pos	(Z)-Isogeranic acid	-	P	C10H16O2	168.115	169.122	0.564735	[M+H]+	6.228	0.877784829261997	2	C18	Lipids and lipid-like molecules	脂质和类脂分子	Prenol lipids	异戊烯醇脂	Monoterpenoids	单萜类	-	-	-	-	-	-	-	-	-	-	-	-	-	CC(=CCC=C(C)CC(=O)O)C	LYZWBENYAKKYLM-RMKNXTFCSA-N	7.14564e+07	4.1731e+07	3.94431e+07	6.31641e+07	4.78498e+07	3.37176e+07	1.03132e+08	4.97514e+07	9.12598e+07	7.2007e+07	8.93522e+07	5.937e+07	6.90535e+07	5.21816e+07	1.14054e+08	5.58669e+07
Com_1549_pos	beta-fenchocamphorone	-	P	C11H18O	166.136	167.143	0.711832	[M+H]+	9.594	0.77877446284576	2	C18	Lipids and lipid-like molecules	脂质和类脂分子	Prenol lipids	异戊烯醇脂	Monoterpenoids	单萜类	-	-	-	-	-	-	-	-	-	-	-	-	-	CC1(CC2CC1C(C2=O)(C)C)C	SGMAIFOCTCLBCB-UHFFFAOYSA-N	2.47445e+07	2.76649e+07	3.58797e+07	3.30839e+07	3.08259e+07	2.34596e+07	3.60338e+07	2.35637e+07	2.82834e+07	2.05512e+07	3.12362e+07	3.56459e+07	3.17815e+07	2.52543e+07	2.73971e+07	2.95094e+07
Com_1345_pos	Santene	檀烯	P	C9H14	122.11	123.117	0.0265673	[M+H]+	6.71	0.847482316084421	2	C18	Hydrocarbons	碳氢化合物	Unsaturated hydrocarbons	不饱和烃	Branched unsaturated hydrocarbons	支链不饱和烃	"529-16-8"	HMDB0038140	Hydrocarbons	Unsaturated hydrocarbons	Branched unsaturated hydrocarbons	-	-	-	-	-	-	-	-	CC1=C(C2CCC1C2)C	LSIXBBPOJBJQHN-UHFFFAOYSA-N	6.23261e+07	5.4149e+07	5.0195e+07	6.15933e+07	6.52433e+07	6.12766e+07	6.69872e+07	7.5854e+07	6.08073e+07	5.16234e+07	7.98396e+07	1.24283e+08	2.13326e+08	6.94501e+07	1.67367e+08	1.07372e+08
Com_1366_pos	Octylamine	辛胺	P	C8H19N	129.152	130.159	1.58645	[M+H]+	5.379	0.862463972263763	2	C18	Organic nitrogen compounds	有机氮化合物	Organonitrogen compounds	有机氮化合物	Amines	胺类	"111-86-4"	HMDB0255916	Organic nitrogen compounds	Organonitrogen compounds	Amines	-	C01740	-	-	-	-	-	-	CCCCCCCCN	IOQPZZOEVPZRBK-UHFFFAOYSA-N	7.55616e+07	6.02943e+07	6.8302e+07	5.03139e+07	9.97471e+07	7.5592e+07	7.27611e+07	7.5489e+07	9.66942e+07	7.37971e+07	8.46442e+07	9.77447e+07	7.49344e+07	5.68098e+07	7.83085e+07	6.23067e+07
Com_1371_pos	Benzoyl cyanide	苯甲酰腈	P	C8H5NO	131.037	132.045	1.72837	[M+H]+	5.364	0.594287474940453	2	C18	Benzenoids	苯类化合物	Benzene and substituted derivatives	苯及其取代衍生物	Benzoyl derivatives	苯甲酰衍生物	"613-90-1"	-	-	-	-	-	C21329	-	-	-	-	-	-	C1=CC=C(C=C1)C(=O)C#N	GJQBHOAJJGIPRH-UHFFFAOYSA-N	3.30951e+06	2.35761e+06	3.05327e+06	3.0995e+06	5.64052e+06	4.41932e+06	4.37019e+06	3.64926e+06	6.27096e+06	3.20926e+06	3.0945e+06	4.75306e+06	2.08229e+06	7.60774e+06	1.14698e+06	3.70947e+06
Com_1457_pos	3-Methyladenine	3-甲基腺嘌呤	P	C6H7N5	149.07	150.077	0.373133	[M+H]+	2.187	0.568218970069795	2	C18	Organoheterocyclic compounds	有机杂环化合物	Imidazopyrimidines	咪唑并嘧啶类	Purines and purine derivatives	嘌呤和嘌呤衍生物	"5142-23-4"	HMDB0011600	Organoheterocyclic compounds	Imidazopyrimidines	Purines and purine derivatives	-	C00913	-	-	-	-	-	-	CN1C=NC(=N)C2=C1N=CN2	ZPBYVFQJHWLTFB-UHFFFAOYSA-N	1.27764e+07	6.97477e+06	7.30247e+06	5.26601e+06	5.75566e+06	1.00751e+07	4.58271e+06	1.15382e+07	4.69503e+06	7.67066e+06	4.83536e+06	8.3695e+06	5.57062e+06	4.49237e+06	4.55298e+06	5.1863e+06
Com_1523_pos	Caudoxirene	-	P	C11H14O	162.104	163.112	0.144735	[M+H]+	6.227	0.776382841340944	2	C18	Organoheterocyclic compounds	有机杂环化合物	Epoxides	环氧化物	-	-	-	-	-	-	-	-	-	-	-	-	-	-	-	C=CC1CC=CC1C2C(O2)C=C	UXWZDKBRXXYPDJ-GWOFURMSSA-N	1.71856e+07	9.6552e+06	1.61012e+07	1.58336e+07	1.4154e+07	1.48457e+07	2.14568e+07	2.70979e+07	1.0387e+07	1.40155e+07	3.61319e+07	3.24122e+07	9.6454e+07	3.31463e+07	9.20817e+07	3.1865e+07
Com_1664_pos	chaetoglocin D	-	P	C9H13NO3	183.09	184.097	0.853645	[M+H]+	5.134	0.78618440682121	2	C18	Organoheterocyclic compounds	有机杂环化合物	Pyridines and derivatives	吡啶及其衍生物	Hydropyridines	氢吡啶类	-	-	-	-	-	-	-	-	-	-	-	-	-	CCC1CNC(=O)C(=C1O)C(=O)C	BKRGUIJDEOVXCR-ZCFIWIBFSA-N	2.84497e+07	1.95396e+07	2.03023e+07	1.12445e+07	2.36301e+07	2.75464e+07	1.77183e+07	1.92268e+07	2.37348e+07	2.46065e+07	2.22975e+07	1.48204e+07	1.29439e+07	1.59815e+07	1.22918e+07	1.54903e+07
Com_1741_pos	Schiffnerone B	-	P	C12H14O2	190.099	191.107	1.31655	[M+H]+	8.354	0.819566306318214	2	C18	Benzenoids	苯类化合物	Tetralins	四氢化萘	-	-	-	-	-	-	-	-	-	-	-	-	-	-	-	CC1CCC(=O)C2=C1C(=CC(=C2)C)O	QYCRDWFMLDUZAG-MRVPVSSYSA-N	8.91413e+06	7.76444e+06	9.77166e+06	1.08727e+07	4.45404e+06	6.93077e+06	4.36749e+06	7.14397e+06	3.98214e+06	8.76858e+06	6.14033e+06	9.51966e+06	5.15175e+06	9.96925e+06	8.47224e+06	5.55051e+06
Com_2364_pos	L-phenylalanyl-L-proline	-	P	C14H18N2O3	262.132	263.139	1.40451	[M+H]+	5.457	0.81762806968934	2	C18	Organic acids and derivatives	有机酸及其衍生物	Carboxylic acids and derivatives	羧酸及其衍生物	Amino acids, peptides, and analogues	氨基酸、肽和类似物	-	HMDB0011177	Organic acids and derivatives	Carboxylic acids and derivatives	Amino acids, peptides, and analogues	-	-	-	-	-	-	-	-	C1CC(N(C1)C(=O)C(CC2=CC=CC=C2)N)C(=O)O	WEQJQNWXCSUVMA-RYUDHWBXSA-N	4.20684e+07	2.66986e+07	1.12868e+07	2.49336e+07	2.03733e+07	2.92644e+07	1.87006e+07	2.76314e+07	1.87397e+07	3.37637e+07	3.42166e+07	1.3643e+07	3.88049e+07	1.27863e+07	3.57406e+07	2.22831e+07
Com_2394_pos	2'-Amino-2'-deoxyadenosine	2'-氨基-2'-脱氧腺苷	P	C10H14N6O3	266.113	267.121	3.19306	[M+H]+	6.512	0.701292701964038	2	C18	Nucleosides, nucleotides, and analogues	核苷、核苷酸和类似物	Purine nucleosides	嘌呤核苷	Purine 2'-deoxyribonucleosides	嘌呤2'-脱氧核糖核苷	"10414-81-0"	-	-	-	-	-	-	-	-	-	-	-	-	C1=NC(=C2C(=N1)N(C=N2)C3C(C(C(O3)CO)O)N)N	CQKMBZHLOYVGHW-QYYRPYCUSA-N	5.92287e+07	4.78006e+07	5.48207e+07	6.05781e+07	6.12009e+07	4.74158e+07	7.53779e+07	7.25779e+07	7.29838e+07	4.78328e+07	1.28929e+08	1.36149e+08	2.68206e+08	1.26617e+08	2.35099e+08	1.66545e+08
Com_2432_pos	Clathrin B	-	P	C19H26O	270.198	271.206	0.163315	[M+H]+	7.898	0.866801571756111	2	C18	Lipids and lipid-like molecules	脂质和类脂分子	Fatty Acyls	脂肪酰类	Fatty alcohols	脂肪醇	-	-	-	-	-	-	-	-	-	-	-	-	-	CC1=C(C(=CC=C1)C(C=CC(=CC=CC(C)C)C)O)C	XSPCADAEZUXHRH-LEBDXYBYSA-N	1.75415e+07	2.48655e+07	2.56391e+07	2.33199e+07	2.71607e+07	1.21318e+07	3.84793e+07	2.23516e+07	4.95341e+07	2.26517e+07	7.35494e+06	2.32874e+07	2.9391e+07	3.28489e+07	6.68534e+06	3.20927e+07
Com_2585_pos	Micrandrol D	-	P	C18H24O3	288.173	289.18	1.1472	[M+H]+	6.378	0.809059516693955	2	C18	Organoheterocyclic compounds	有机杂环化合物	Naphthopyrans	萘并吡喃类	-	-	-	-	-	-	-	-	-	-	-	-	-	-	-	CC1=CC2=C(C=C1O)C34CCC(C(C3CC2)(C)C)(OC4)O	BSQFXUQGLXURQM-NJAFHUGGSA-N	1.62149e+07	1.72762e+07	1.61997e+07	1.77838e+07	1.69379e+07	1.33865e+07	2.81215e+07	1.27532e+07	2.8711e+07	1.41928e+07	2.01917e+07	1.88028e+07	6.65668e+07	2.5379e+07	4.66039e+07	2.75952e+07
Com_2760_pos	Wyethic acid	-	P	C19H30O3	306.219	307.226	1.39703	[M+H]+	8.042	0.752452856645173	2	C18	Lipids and lipid-like molecules	脂质和类脂分子	Prenol lipids	异戊烯醇脂	Diterpenoids	二萜类	-	-	-	-	-	-	-	-	-	-	-	-	-	CC(=C)CCC=C(C)CCC=C(CCC=C(C)CO)C(=O)O	VAKQGTFWSDSTRI-YXPYYMPNSA-N	2.68202e+07	2.27887e+07	2.08118e+07	2.37335e+07	1.25369e+07	2.57265e+07	2.98283e+07	3.38763e+07	2.37323e+07	2.75588e+07	2.13326e+07	4.18261e+07	3.31372e+07	4.29814e+07	3.09119e+07	5.13974e+07
Com_2914_pos	4alpha-Hydroxy-18-norgrindelic acid	4α-羟基-18-正金刚烷酸	P	C19H30O4	322.214	323.221	1.02605	[M+H]+	6.738	0.744757055242267	2	C18	Organoheterocyclic compounds	有机杂环化合物	Tetrahydrofurans	四氢呋喃	-	-	-	-	-	-	-	-	-	-	-	-	-	-	-	CC1=CCC2C(C13CCC(O3)(C)CC(=O)O)(CCCC2(C)O)C	UNXOXLATZGHFCT-QFACEVIFSA-N	6.4401e+06	7.10996e+06	7.67469e+06	7.13462e+06	7.40493e+06	6.35961e+06	9.76763e+06	1.18163e+07	1.09593e+07	6.6396e+06	7.55927e+06	7.03202e+06	1.2912e+07	8.43404e+06	8.89441e+06	8.58417e+06
Com_3084_pos	(+/-)-10-HDoHE	-	P	C22H32O3	344.235	345.242	0.00589431	[M+H]+	6.889	0.744459769013211	2	C18	Lipids and lipid-like molecules	脂质和类脂分子	Fatty Acyls	脂肪酰类	Fatty acids and conjugates	脂肪酸和结合物	-	-	-	-	-	-	-	-	LMFA04000027	Fatty Acyls [FA]	Docosanoids [FA04]	Other Docosanoids [FA0400]	-	CCC=CCC=CCC=CC=CC(CC=CCC=CCCC(=O)O)O	DDCYKEYDTGCKAS-SKSHMZPZSA-N	7.32111e+07	5.00316e+07	3.51072e+07	9.01631e+07	1.93519e+07	4.19658e+07	3.79347e+07	6.23308e+07	1.7744e+07	8.21951e+07	3.45884e+07	2.80921e+07	7.40528e+06	4.48809e+07	7.66183e+06	3.07737e+07
Com_3183_pos	Leu-Leu-Asn	亮氨酸-亮氨酸-天冬酰胺	P	C16H30N4O5	358.222	359.229	1.25315	[M+H]+	5.583	0.606907830240067	2	C18	Organic acids and derivatives	有机酸及其衍生物	Carboxylic acids and derivatives	羧酸及其衍生物	Amino acids, peptides, and analogues	氨基酸、肽和类似物	-	-	-	-	-	-	-	-	-	-	-	-	-	CC(C)CC(C(=O)NC(CC(C)C)C(=O)NC(CC(=O)N)C(=O)O)N	IAJFFZORSWOZPQ-SRVKXCTJSA-N	9.61598e+06	9.10992e+06	6.49087e+06	8.98721e+06	4.17627e+06	1.09512e+07	3.3497e+06	4.38393e+06	3.76712e+06	7.86843e+06	5.14704e+06	2.45005e+06	2.30511e+06	5.11108e+06	3.09285e+06	4.08744e+06
Com_3503_pos	Ser Phe Arg	丝氨酸-苯丙氨酸-精氨酸	P	C18H28N6O5	408.212	409.22	1.63636	[M+H]+	6.393	0.548987698037846	2	C18	Organic acids and derivatives	有机酸及其衍生物	Carboxylic acids and derivatives	羧酸及其衍生物	Amino acids, peptides, and analogues	氨基酸、肽和类似物	-	-	-	-	-	-	-	-	-	-	-	-	-	C1=CC=C(C=C1)CC(C(=O)NC(CCCN=C(N)N)C(=O)O)NC(=O)C(CO)N	JAWGSPUJAXYXJA-IHRRRGAJSA-N	3.83402e+07	2.68301e+07	1.9147e+07	2.53641e+07	5.48079e+06	2.90197e+07	1.84324e+07	3.17803e+07	7.98617e+06	1.85333e+07	2.04536e+07	1.51017e+07	3.21559e+07	3.18416e+07	2.60471e+07	1.3391e+07
Com_3715_pos	Trp Ile His	色氨酸异亮氨酸组氨酸	P	C23H30N6O4	454.233	455.241	0.867354	[M+H]+	7.093	0.532196501003	2	C18	Organic acids and derivatives	有机酸及其衍生物	Carboxylic acids and derivatives	羧酸及其衍生物	Amino acids, peptides, and analogues	氨基酸、肽和类似物	-	-	-	-	-	-	-	-	-	-	-	-	-	CCC(C)C(C(=O)NC(CC1=CN=CN1)C(=O)O)NC(=O)C(CC2=CNC3=CC=CC=C32)N	MKDXQPMIQPTTAW-SIXJUCDHSA-N	1.69906e+07	1.37392e+07	2.91993e+07	2.06554e+07	5.59771e+07	1.41758e+07	1.63534e+07	3.05862e+07	2.17382e+07	2.34351e+07	1.3282e+07	2.51478e+07	6.02662e+07	3.34505e+07	2.42145e+07	1.66702e+07
Com_2359_pos	Nigrolineabiphenyl A	-	P	C14H14O5	262.084	263.091	1.06238	[M+H]+	6.498	0.684231771680568	2	C18	Benzenoids	苯类化合物	Benzene and substituted derivatives	苯及其取代衍生物	Biphenols	双酚类	-	-	-	-	-	-	-	-	-	-	-	-	-	COC1=CC(=CC(=C1O)OC)C2=CC(=C(C=C2)O)O	ZZOCAYOGNJRKQA-UHFFFAOYSA-N	1.53948e+06	435188	1.39091e+06	1.62672e+06	2.08426e+06	806557	2.28086e+06	1.82851e+06	2.40084e+06	623266	1.48738e+06	1.10642e+06	1.48959e+06	1.50938e+06	590983	2.34371e+06
Com_1674_pos	trans-(-)-2-Acetyl-1-isopropylcyclopropaneacetic acid	-	P	C10H16O3	184.11	185.117	1.11627	[M+H]+	0.99	0.726403426139895	2	C18	Organic oxygen compounds	有机氧化合物	Organooxygen compounds	有机氧化合物	Carbonyl compounds	羰基化合物	-	-	-	-	-	-	-	-	-	-	-	-	-	CC(C)C1(CC1C(=O)C)CC(=O)O	KHQMPLDSNBIPLK-SCZZXKLOSA-N	1.08826e+07	1.01744e+07	1.00974e+07	8.02838e+06	1.24595e+07	9.92448e+06	1.26629e+07	1.1996e+07	9.52686e+06	1.12948e+07	1.10691e+07	2.19694e+07	1.21308e+07	8.99695e+06	1.15919e+07	1.24939e+07
Com_1530_pos	1-Ethenyl-1-methyl-4-(1-methylethylidene)-cyclohexane	-	P	C12H20	164.156	165.164	0.811564	[M+H]+	9.602	0.868123757012266	2	C18	Lipids and lipid-like molecules	脂质和类脂分子	Prenol lipids	异戊烯醇脂	Monoterpenoids	单萜类	-	-	-	-	-	-	-	-	-	-	-	-	-	CC(=C1CCC(CC1)(C)C=C)C	SQSJXFVXEQJXIF-UHFFFAOYSA-N	2.82316e+07	3.95353e+07	4.76625e+07	3.83267e+07	4.03314e+07	2.64662e+07	4.45812e+07	2.67428e+07	3.71587e+07	3.09451e+07	3.79506e+07	3.62394e+07	3.61382e+07	3.41701e+07	4.07848e+07	3.7375e+07
Com_1377_pos	THTC	-	P	C5H8O2S	132.024	133.032	0.108485	[M+H]+	2.176	0.865856152752582	2	C18	Organoheterocyclic compounds	有机杂环化合物	Thiolanes	硫杂环己烷	-	-	-	-	-	-	-	-	C11074	-	-	-	-	-	-	C1CC(SC1)C(=O)O	MZOYMQRKTJRHGJ-UHFFFAOYSA-N	2.92341e+09	2.08241e+09	1.23196e+09	1.39069e+09	1.33217e+09	1.87362e+09	1.34723e+09	1.81329e+09	1.12965e+09	2.16489e+09	1.01334e+09	6.28298e+08	1.04097e+09	9.06056e+08	1.20804e+09	1.26395e+09
Com_1559_pos	3-(3,4-Dihydroxyphenyl)-1-propanol	-	P	C9H12O3	168.079	169.086	1.87004	[M+H]+	5.303	0.892421271048991	2	C18	Benzenoids	苯类化合物	Phenols	酚类	Benzenediols	苯二醇类	-	-	-	-	-	-	-	-	-	-	-	-	-	C1=CC(=C(C=C1CCCO)O)O	DPTPQXXDBLPEOP-UHFFFAOYSA-N	6.30029e+06	5.26581e+06	5.27739e+06	1.07695e+07	6.6465e+06	6.88136e+06	9.37686e+06	1.52925e+07	4.4892e+06	5.79136e+06	2.0372e+07	1.79488e+07	4.23565e+07	2.20011e+07	3.53398e+07	2.76452e+07
Com_1654_pos	1,2-Dihydrostilbene	-	P	C14H14	182.11	183.117	0.936586	[M+H]+	8.355	0.570905416078478	2	C18	Phenylpropanoids and polyketides	苯丙素类和聚酮类	Stilbenes	芪类	-	-	-	HMDB0244093	Phenylpropanoids and polyketides	Stilbenes	-	-	C14685	-	LMPK13090043	Polyketides [PK]	Aromatic polyketides [PK13]	Diphenyl ethers, biphenyls, dibenzyls and stilbenes [PK1309]	-	C1=CC=C(C=C1)CCC2=CC=CC=C2	QWUWMCYKGHVNAV-UHFFFAOYSA-N	8.26827e+06	7.4713e+06	8.44565e+06	1.03643e+07	5.09652e+06	7.21751e+06	5.6653e+06	8.05376e+06	6.2555e+06	7.78285e+06	6.96828e+06	8.23391e+06	6.47441e+06	1.1238e+07	6.03819e+06	6.94528e+06
Com_1812_pos	L-Anticapsin	-	P	C9H13NO4	199.084	200.092	1.41634	[M+H]+	4.918	0.677274668122151	2	C18	Organic acids and derivatives	有机酸及其衍生物	Carboxylic acids and derivatives	羧酸及其衍生物	Amino acids, peptides, and analogues	氨基酸、肽和类似物	-	-	-	-	-	-	C20941	map01130	-	-	-	-	-	C1CC(=O)C2C(C1CC(C(=O)[O-])[NH3+])O2	KHVZXXWDPSCGEK-MGVQOFIGSA-N	2.13744e+07	1.27559e+07	1.71676e+07	1.75765e+07	1.1078e+07	7.95912e+06	6.50456e+07	4.47024e+07	2.16367e+07	1.67598e+07	1.38956e+07	1.4667e+07	6.01893e+07	4.48966e+06	3.75306e+07	8.04525e+06
Com_1845_pos	2-(acetylamino)-1,5-anhydro-2-deoxy-D-arabino-hex-1-enitol	-	P	C8H13NO5	203.079	204.087	1.08456	[M+H]+	1.497	0.514612188781376	2	C18	Organic acids and derivatives	有机酸及其衍生物	Carboxylic acids and derivatives	羧酸及其衍生物	Carboxylic acid derivatives	羧酸衍生物	-	-	-	-	-	-	-	-	-	-	-	-	-	CC(=O)NC1=COC(C(C1O)O)CO	LKFJQOCOGNNTCY-UHFFFAOYSA-N	5.84364e+07	5.03404e+07	4.35541e+07	4.061e+07	5.05756e+07	5.42e+07	4.1302e+07	4.9396e+07	4.02629e+07	5.45213e+07	2.40853e+07	4.49464e+07	2.10042e+07	4.06608e+07	2.06452e+07	2.81462e+07
Com_2056_pos	Halaminol C	-	P	C14H29NO	227.225	228.232	0.44068	[M+H]+	8.972	0.598924584579192	2	C18	Organic nitrogen compounds	有机氮化合物	Organonitrogen compounds	有机氮化合物	Amines	胺类	-	-	-	-	-	-	-	-	-	-	-	-	-	CCCCCCCCC=CCC(C(C)N)O	APIMNRBWCSRKIX-HBZFWMSSSA-N	1.0015e+09	1.26804e+09	2.0211e+09	1.80303e+09	1.34336e+09	6.32245e+08	1.48004e+09	1.01296e+09	1.16388e+09	7.96922e+08	1.41424e+09	9.26091e+08	1.10787e+09	1.03294e+09	1.39004e+09	1.10195e+09
Com_2084_pos	Lauramine oxide	-	P	C14H31NO	229.241	230.248	0.282801	[M+H]+	7.04	0.911057179000993	2	C18	Organic nitrogen compounds	有机氮化合物	Organonitrogen compounds	有机氮化合物	Aminoxides	氨基氧化物	-	-	-	-	-	-	-	-	-	-	-	-	-	CCCCCCCCCCCC[N+](C)(C)[O-]	SYELZBGXAIXKHU-UHFFFAOYSA-N	5.27152e+07	8.70778e+07	9.22577e+07	9.82702e+07	9.80296e+07	9.42896e+07	1.45177e+08	1.69048e+08	1.67821e+08	7.71398e+07	1.88815e+08	6.6981e+07	2.15693e+08	8.10644e+07	1.35048e+08	1.43847e+08
Com_2213_pos	alpha-Asp-Ile	α-天冬氨酸-异亮氨酸	P	C10H18N2O5	246.122	247.129	1.19038	[M+H]+	5.273	0.898127923314756	2	C18	Organic acids and derivatives	有机酸及其衍生物	Carboxylic acids and derivatives	羧酸及其衍生物	Amino acids, peptides, and analogues	氨基酸、肽和类似物	-	-	-	-	-	-	-	-	-	-	-	-	-	CCC(C)C(C(=O)O)NC(=O)C(CC(=O)O)N	BSWHERGFUNMWGS-HAFWLYHUSA-N	8.47495e+08	9.09064e+08	5.35323e+08	8.89177e+07	3.7206e+08	1.12323e+09	5.18713e+08	3.67732e+08	1.30027e+08	9.75757e+08	3.48193e+08	2.5239e+07	1.56036e+08	3.50224e+07	1.33291e+08	1.41657e+08
Com_2235_pos	Methyl 3,4-dihydronidorellaurinate	-	P	C16H24O2	248.178	249.185	0.303755	[M+H]+	10.899	0.818461372360098	2	C18	Lipids and lipid-like molecules	脂质和类脂分子	Prenol lipids	异戊烯醇脂	Monoterpenoids	单萜类	-	-	-	-	-	-	-	-	-	-	-	-	-	CC(C)C1CC=C(C=C1)CCC=C(C)C(=O)OC	CBNQQLLPVQBVAM-MRHLJLSQSA-N	3.77157e+06	5.02487e+06	5.91043e+06	2.98195e+06	8.11705e+06	2.53023e+06	7.05927e+06	4.66022e+06	6.19544e+06	5.10354e+06	3.33843e+06	2.41134e+06	3.53573e+06	5.40248e+06	1.98668e+06	4.88049e+06
Com_2334_pos	Leu Lys	亮氨酸赖氨酸	P	C12H25N3O3	259.19	260.197	1.22853	[M+H]+	4.715	0.647290317152387	2	C18	Organic acids and derivatives	有机酸及其衍生物	Carboxylic acids and derivatives	羧酸及其衍生物	Amino acids, peptides, and analogues	氨基酸、肽和类似物	-	-	-	-	-	-	-	-	-	-	-	-	-	CC(C)CC(C(=O)NC(CCCCN)C(=O)O)N	OTXBNHIUIHNGAO-UWVGGRQHSA-N	1.54246e+07	5.92004e+06	6.6169e+06	8.36042e+06	6.45668e+06	1.13809e+07	4.03766e+06	8.26349e+06	4.85241e+06	1.08712e+07	8.20479e+06	3.15703e+06	9.54859e+06	3.83632e+06	1.54001e+07	4.37987e+06
Com_2462_pos	Hexadecasphinganine	-	P	C16H35NO2	273.267	274.274	0.601453	[M+H]+	6.933	0.973724504715844	2	C18	Organic nitrogen compounds	有机氮化合物	Organonitrogen compounds	有机氮化合物	Amines	胺类	-	-	-	-	-	-	C13915	-	LMSP01040001	Sphingolipids [SP]	Sphingoid bases [SP01]	Sphingoid base homologs and variants [SP0104]	-	CCCCCCCCCCCCCC(C(CO)N)O	ZKLREJQHRKUJHD-JKSUJKDBSA-N	8.18352e+08	1.20701e+09	1.41562e+09	1.42056e+09	1.35578e+09	1.35782e+09	1.76576e+09	2.21666e+09	1.97781e+09	1.20357e+09	2.79018e+09	9.24008e+08	2.7341e+09	1.18331e+09	1.57198e+09	2.10415e+09
Com_2497_pos	9,12-Octadecadiynoic Acid	-	P	C18H28O2	276.209	277.216	0.0352293	[M+H]+	7.177	0.870115667317656	2	C18	Lipids and lipid-like molecules	脂质和类脂分子	Fatty Acyls	脂肪酰类	Fatty acids and conjugates	脂肪酸和结合物	"2012-14-8"	HMDB0247623	Lipids and lipid-like molecules	Fatty Acyls	Fatty acids and conjugates	-	-	-	LMFA01030540	Fatty Acyls [FA]	Fatty Acids and Conjugates [FA01]	Unsaturated fatty acids [FA0103]	-	CCCCCC#CCC#CCCCCCCCC(=O)O	KDYILQLPKVZDGB-UHFFFAOYSA-N	2.61775e+07	1.8185e+07	1.34418e+07	1.92265e+07	8.952e+06	4.82815e+07	2.56821e+07	2.7371e+07	3.08133e+07	1.51165e+07	3.32079e+07	6.78004e+06	2.06662e+08	2.59942e+07	1.67386e+08	2.50688e+07
Com_2508_pos	Prolyl-tyrosine	脯氨酰酪氨酸	P	C14H18N2O4	278.127	279.134	0.817167	[M+H]+	5.111	0.717859955908046	2	C18	Organic acids and derivatives	有机酸及其衍生物	Carboxylic acids and derivatives	羧酸及其衍生物	Amino acids, peptides, and analogues	氨基酸、肽和类似物	-	HMDB0029029	Organic acids and derivatives	Carboxylic acids and derivatives	Amino acids, peptides, and analogues	-	-	-	-	-	-	-	-	C1CC(NC1)C(=O)NC(CC2=CC=C(C=C2)O)C(=O)O	OIDKVWTWGDWMHY-RYUDHWBXSA-N	3.00389e+07	2.02891e+07	1.30711e+07	1.26731e+07	1.8988e+07	1.8084e+07	1.78482e+07	2.25227e+07	1.55212e+07	3.09424e+07	1.32018e+07	5.94832e+06	1.83148e+07	5.38287e+06	1.50703e+07	9.88593e+06
Com_2566_pos	Leu-Gly-Pro	亮氨酸-甘氨酸-脯氨酸	P	C13H23N3O4	285.169	286.176	0.913191	[M+H]+	5.367	0.618295469034452	2	C18	Organic acids and derivatives	有机酸及其衍生物	Carboxylic acids and derivatives	羧酸及其衍生物	Amino acids, peptides, and analogues	氨基酸、肽和类似物	-	-	-	-	-	-	C01833	-	-	-	-	-	-	CC(C)CC(C(=O)NCC(=O)N1CCCC1C(=O)O)N	YFBBUHJJUXXZOF-UWVGGRQHSA-N	1.68114e+07	1.85287e+07	1.05553e+07	4.82747e+06	1.06061e+07	1.84465e+07	6.67864e+06	6.6345e+06	1.08024e+07	1.44837e+07	6.66492e+06	1.86463e+06	5.12308e+06	2.27881e+06	4.79245e+06	4.35582e+06
Com_2637_pos	H-TYR-ILE-OH	-	P	C15H22N2O4	294.158	295.166	1.38738	[M+H]+	5.394	0.552021832278312	2	C18	Organic acids and derivatives	有机酸及其衍生物	Carboxylic acids and derivatives	羧酸及其衍生物	Amino acids, peptides, and analogues	氨基酸、肽和类似物	-	-	-	-	-	-	-	-	-	-	-	-	-	CCC(C)C(C(=O)O)NC(=O)C(CC1=CC=C(C=C1)O)N	QJKMCQRFHJRIPU-XDTLVQLUSA-N	6.62144e+06	1.12914e+07	6.88836e+06	7.50189e+06	5.29545e+06	6.87389e+06	3.73093e+06	6.97027e+06	4.71919e+06	1.3009e+07	6.93522e+06	3.06802e+06	8.14577e+06	3.06143e+06	1.2626e+07	4.52851e+06
Com_3104_pos	Asp Thr Leu	天冬氨酸苏氨酸亮氨酸	P	C14H25N3O7	347.169	348.177	0.608442	[M+H]+	5.333	0.664802208378508	2	C18	Organic acids and derivatives	有机酸及其衍生物	Carboxylic acids and derivatives	羧酸及其衍生物	Amino acids, peptides, and analogues	氨基酸、肽和类似物	-	-	-	-	-	-	-	-	-	-	-	-	-	CC(C)CC(C(=O)O)NC(=O)C(C(C)O)NC(=O)C(CC(=O)O)N	JSNWZMFSLIWAHS-HJGDQZAQSA-N	1.21484e+07	4.57815e+07	6.31428e+06	5.03225e+06	9.26003e+06	3.04753e+07	4.39239e+06	4.8252e+06	2.23942e+06	1.24079e+07	7.34913e+06	1.86278e+06	3.12898e+06	3.11493e+06	4.31913e+06	3.97012e+06
Com_2657_pos	3-Ketosphingosine	3-酮鞘氨醇	P	C18H35NO2	297.267	298.274	0.683486	[M+H]+	8.434	0.831840433100242	2	C18	Organic oxygen compounds	有机氧化合物	Organooxygen compounds	有机氧化合物	Carbonyl compounds	羰基化合物	-	HMDB0245914	Organic oxygen compounds	Organooxygen compounds	Carbonyl compounds	-	C06121	-	LMSP01010002	Sphingolipids [SP]	Sphingoid bases [SP01]	Sphing-4-enines (Sphingosines) [SP0101]	-	CCCCCCCCCCCCCC=CC(=O)C(CO)N	VWTPJNGTEYZXFV-ZWKQNVPVSA-N	1.16305e+08	1.31292e+08	2.03978e+08	1.90688e+08	1.38749e+08	1.11107e+08	2.36404e+08	1.38147e+08	1.07773e+08	1.0791e+08	1.21804e+08	8.0027e+07	2.0351e+08	1.39906e+08	2.38563e+08	1.41541e+08
Com_2337_pos	Gamma-Glu-Leu	N-L-gamma-谷氨酰-L-亮氨酸	P	C11H20N2O5	260.137	261.145	1.58128	[M+H]+	5.442	0.944014571631249	2	C18	Organic acids and derivatives	有机酸及其衍生物	Carboxylic acids and derivatives	羧酸及其衍生物	Amino acids, peptides, and analogues	氨基酸、肽和类似物	"2566-39-4"	HMDB0011171	Organic acids and derivatives	Carboxylic acids and derivatives	Amino acids, peptides, and analogues	-	-	-	-	-	-	-	-	CC(C)CC(C(=O)O)NC(=O)CCC(C(=O)O)N	MYFMARDICOWMQP-YUMQZZPRSA-N	3.76293e+08	1.90577e+08	2.19697e+08	2.81901e+08	2.23431e+08	3.56151e+08	1.41191e+08	3.42643e+08	1.98146e+08	2.44781e+08	1.77501e+08	1.91947e+08	1.57584e+08	4.23601e+08	1.25287e+08	1.83459e+08
Com_2073_pos	Pro Ile	脯氨酸-异亮氨酸	P	C11H20N2O3	228.147	229.155	0.898159	[M+H]+	2.275	0.797168432482199	2	C18	Organic acids and derivatives	有机酸及其衍生物	Carboxylic acids and derivatives	羧酸及其衍生物	Amino acids, peptides, and analogues	氨基酸、肽和类似物	-	-	-	-	-	-	-	-	-	-	-	-	-	CCC(C)C(C(=O)O)NC(=O)C1CCCN1	OCYROESYHWUPBP-VGMNWLOBSA-N	1.25113e+08	1.30611e+08	4.38922e+07	2.32306e+07	1.29617e+08	1.5144e+08	1.11889e+07	9.76392e+07	2.82071e+08	3.38773e+07	1.15457e+08	2.05516e+07	2.43125e+07	1.40177e+08	2.50758e+07	7.72412e+07
Com_1886_pos	1-Methyl-corypalline	-	P	C12H17NO2	207.126	208.133	1.07523	[M+H]+	5.597	0.581132868288702	2	C18	Organoheterocyclic compounds	有机杂环化合物	Tetrahydroisoquinolines	四氢异喹啉	-	-	-	-	-	-	-	-	-	-	-	-	-	-	-	CC1C2=CC(=C(C=C2CCN1C)OC)O	QFSVLNAGJRAZFV-UHFFFAOYSA-N	734787	530580	390295	1.77589e+06	66136.7	254511	4.24665e+06	2.32621e+06	812312	648489	989319	342028	1.04362e+07	1.33994e+06	7.15675e+06	769540
Com_1823_pos	Quinoline-2-methanol acetate	-	P	C12H11NO2	201.079	202.087	1.64281	[M+H]+	5.52	0.651385417165879	2	C18	Organoheterocyclic compounds	有机杂环化合物	Quinolines and derivatives	喹啉及其衍生物	-	-	-	-	-	-	-	-	-	-	-	-	-	-	-	CC(=O)OCC1=NC2=CC=CC=C2C=C1	DNRJGKANFCXPLY-UHFFFAOYSA-N	4.69876e+06	3.15998e+06	4.65596e+06	3.1079e+06	7.73953e+06	3.17213e+06	1.74783e+06	1.87817e+06	4.14563e+06	3.94818e+06	2.07276e+06	4.12445e+06	1.06813e+06	1.1986e+06	3.17485e+06	1.96713e+06
Com_1722_pos	N6,N6,N6-Trimethyl-L-lysine	N6,N6,N6-三甲基-L-赖氨酸	P	C9H20N2O2	188.152	189.16	1.41339	[M+H]+	1.348	0.921383376787748	2	C18	Organic acids and derivatives	有机酸及其衍生物	Carboxylic acids and derivatives	羧酸及其衍生物	Amino acids, peptides, and analogues	氨基酸、肽和类似物	-	HMDB0001325	Organic acids and derivatives	Carboxylic acids and derivatives	Amino acids, peptides, and analogues	N6,N6,N6-Trimethyl-L-lysine	C03793	map00310	-	-	-	-	-	C[N+](C)(C)CCCCC(C(=O)[O-])N	MXNRLFUSFKVQSK-QMMMGPOBSA-N	1.28215e+08	8.48996e+07	9.16184e+07	5.21163e+07	9.77765e+07	8.23991e+07	7.88487e+07	8.53559e+07	7.13149e+07	1.10034e+08	8.61977e+07	8.66322e+07	7.29652e+07	6.51099e+07	1.18988e+08	9.31145e+07
Com_1635_pos	N-Acetyltyramine	N-(4-羟基苯基)乙酰胺	P	C10H13NO2	179.095	180.102	2.15811	[M+H]+	5.379	0.767626684104747	2	C18	Benzenoids	苯类化合物	Phenols	酚类	1-hydroxy-2-unsubstituted benzenoids	1-羟基-2-未取代苯类化合物	"1202-66-0"	-	-	-	-	-	-	-	-	-	-	-	-	CC(=O)NCCC1=CC=C(C=C1)O	ATDWJOOPFDQZNK-UHFFFAOYSA-N	5.79411e+07	3.39963e+07	3.34206e+07	1.86026e+07	1.96406e+07	3.72603e+07	1.23765e+07	2.10921e+07	1.05534e+07	4.89853e+07	1.05167e+07	9.50058e+06	6.15076e+06	1.04832e+07	1.41244e+06	1.06456e+07
Com_1424_pos	(R)-2-Aminoheptanoic acid	(R)-2-氨基庚酸	P	C7H15NO2	145.11	146.118	1.0519	[M+H]+	5.318	0.672421421017099	2	C18	Organic acids and derivatives	有机酸及其衍生物	Carboxylic acids and derivatives	羧酸及其衍生物	Amino acids, peptides, and analogues	氨基酸、肽和类似物	"44902-01-4"	-	-	-	-	-	-	-	LMFA01100013	Fatty Acyls [FA]	Fatty Acids and Conjugates [FA01]	Amino fatty acids [FA0110]	-	CCCCCC(C(=O)O)N	RDFMDVXONNIGBC-ZCFIWIBFSA-N	7.02918e+07	4.50796e+07	3.72552e+07	2.47774e+07	3.04514e+07	4.09423e+07	2.15267e+07	3.57679e+07	1.76267e+07	6.39738e+07	1.81132e+07	2.05174e+07	2.84324e+07	1.60013e+07	1.75908e+06	2.10518e+07
Com_3770_pos	Kuguacin Q	-	P	C29H44O5	472.319	473.326	0.28726	[M+H]+	6.755	0.518057667311016	2	C18	Lipids and lipid-like molecules	脂质和类脂分子	Prenol lipids	异戊烯醇脂	Sesquiterpenoids	倍半萜类	-	-	-	-	-	-	-	-	-	-	-	-	-	CCOC1C23CCC4(C(CCC4(C2C(=O)CC5(C3CCC(=O)C5(C)C)O1)C)C(C)CC(=O)C)C	GZCDSZKNRYAXTC-IJGCGQJNSA-N	1.07807e+07	5.09209e+06	5.25501e+06	1.49149e+07	7.71546e+06	4.43092e+06	4.00394e+06	1.31825e+07	2.4864e+06	8.74494e+06	1.21055e+07	9.11709e+06	1.62477e+07	6.03374e+06	1.6487e+07	1.52983e+07
Com_3628_pos	Cryogenine	-	P	C26H29NO5	435.205	436.212	0.592344	[M+H]+	5.929	0.870360972687322	2	C18	Organoheterocyclic compounds	有机杂环化合物	Quinolizidines	喹啉西啶类	-	-	-	-	-	-	-	-	C10585	-	-	-	-	-	-	COC1=C(C=C2C(=C1)C3CC(C4CCCCN4C3)OC(=O)C=CC5=CC2=C(C=C5)O)OC	UBSAECZDGDZVCX-CZRXUGQMSA-N	4.4929e+06	4.10102e+06	1.86092e+06	1.16124e+07	113506	3.18158e+06	1.0403e+06	5.59605e+06	4.56032e+06	1.21219e+06	5.44048e+06	1.81632e+07	3.28396e+06	1.30507e+07	2.82951e+06	5.74618e+06
Com_3120_pos	Topsentolide C1	-	P	C21H32O4	348.23	349.237	0.240421	[M+H]+	6.889	0.722005102682391	2	C18	Lipids and lipid-like molecules	脂质和类脂分子	Fatty Acyls	脂肪酰类	Fatty alcohols	脂肪醇	-	-	-	-	-	-	-	-	LMFA07040135	Fatty Acyls [FA]	Fatty esters [FA07]	Lactones [FA0704]	-	CCC=CCC=CCC(C(C=CC1CC=CCCCC(=O)O1)OC)O	QXHLHGKKWDCOOY-DCQCSHFVSA-N	2.62943e+07	1.96372e+07	1.01311e+07	3.75787e+07	9.91579e+06	2.22472e+07	1.65845e+07	2.46173e+07	1.34078e+07	1.53056e+07	1.28211e+07	1.42317e+07	2.01579e+07	3.08343e+07	1.12453e+07	2.309e+07
Com_2792_pos	Dihydroalbocycline	-	P	C18H30O4	310.214	311.221	1.5126	[M+H]+	7.557	0.751481724473503	2	C18	Phenylpropanoids and polyketides	苯丙素类和聚酮类	Macrolides and analogues	大环内酯类及其类似物	-	-	-	-	-	-	-	-	C15753	-	-	-	-	-	-	CC1CCC=C(C(C=CC(CCC(=O)OC1C)(C)O)OC)C	XIHUXEHAQPSMTF-SIMDOIPESA-N	1.0224e+07	5.6418e+06	6.95288e+06	1.09578e+07	4.3638e+06	7.66747e+06	2.30648e+07	1.58815e+07	1.74678e+07	6.43204e+06	1.54828e+07	8.50389e+06	9.01172e+07	7.04533e+06	4.9107e+07	9.52836e+06
Com_2440_pos	Isoamyl laurate	月桂酸异戊酯	P	C17H34O2	270.256	271.263	0.239754	[M+H]+	10.675	0.557753062467482	2	C18	Lipids and lipid-like molecules	脂质和类脂分子	Fatty Acyls	脂肪酰类	Fatty acid esters	脂肪酸酯	"6309-51-9"	HMDB0037372	Lipids and lipid-like molecules	Fatty Acyls	Fatty acid esters	-	-	-	LMFA07010759	Fatty Acyls [FA]	Fatty esters [FA07]	Wax monoesters [FA0701]	-	CCCCCCCCCCCC(=O)OCCC(C)C	FVKRIDSRWFEQME-UHFFFAOYSA-N	948726	2.86786e+06	1.63971e+06	6.92055e+06	1.96681e+06	2.11501e+06	3.45743e+06	5.80486e+06	2.03801e+06	1.76361e+06	3.08963e+06	2.97917e+06	3.48676e+06	4.48364e+06	4.15728e+06	2.92175e+06
Com_2411_pos	Anhydrovitamin A1	-	P	C20H28	268.219	269.226	0.242077	[M+H]+	9.975	0.92137727490441	2	C18	Lipids and lipid-like molecules	脂质和类脂分子	Prenol lipids	异戊烯醇脂	Sesquiterpenoids	倍半萜类	-	-	-	-	-	-	-	-	-	-	-	-	-	CC1=CCCC(C1=CC=C(C)C=CC=C(C)C=C)(C)C	FWNRILWHNGFAIN-OYUWDNMLSA-N	2.58201e+08	3.52459e+08	4.00045e+07	5.32321e+08	1.81915e+08	1.31835e+08	7.53863e+07	4.16404e+08	1.44959e+08	3.58446e+08	1.65559e+09	2.05454e+09	4.4148e+08	5.13738e+09	7.68752e+08	4.94712e+09
Com_2205_pos	Valyllysine	缬氨酰赖氨酸	P	C11H23N3O3	245.174	246.182	1.11192	[M+H]+	1.407	0.682804912720697	2	C18	Organic acids and derivatives	有机酸及其衍生物	Carboxylic acids and derivatives	羧酸及其衍生物	Amino acids, peptides, and analogues	氨基酸、肽和类似物	-	HMDB0029132	Organic acids and derivatives	Carboxylic acids and derivatives	Amino acids, peptides, and analogues	-	-	-	-	-	-	-	-	CC(C)C(C(=O)NC(CCCCN)C(=O)O)N	JKHXYJKMNSSFFL-IUCAKERBSA-N	2.54394e+07	1.90587e+07	1.28204e+07	1.49861e+07	1.99117e+07	2.28348e+07	1.48087e+07	1.6328e+07	2.40439e+07	1.9013e+07	1.21153e+07	6.69226e+06	6.74325e+06	1.32682e+07	9.00035e+06	1.11944e+07
Com_2074_pos	L-isoleucyl-L-proline	-	P	C11H20N2O3	228.147	229.155	1.36339	[M+H]+	5.273	0.809436698268981	2	C18	Organic acids and derivatives	有机酸及其衍生物	Carboxylic acids and derivatives	羧酸及其衍生物	Amino acids, peptides, and analogues	氨基酸、肽和类似物	-	HMDB0011174	Organic acids and derivatives	Carboxylic acids and derivatives	Amino acids, peptides, and analogues	-	-	-	-	-	-	-	-	CCC(C)C(C(=O)N1CCCC1C(=O)O)N	BBIXOODYWPFNDT-CIUDSAMLSA-N	2.30703e+08	1.7665e+08	1.23169e+08	1.32393e+08	1.21765e+08	1.99158e+08	1.24551e+08	1.7756e+08	1.18729e+08	2.36796e+08	1.45002e+08	6.77651e+07	1.87768e+08	7.74807e+07	1.88005e+08	1.5362e+08
Com_2013_pos	Rumphellolide F	-	P	C14H22O2	222.162	223.169	0.683073	[M+H]+	8.124	0.733083498059856	2	C18	Organic oxygen compounds	有机氧化合物	Organooxygen compounds	有机氧化合物	Alcohols and polyols	醇和多元醇	-	-	-	-	-	-	-	-	-	-	-	-	-	CC1(CC2C1CCC(C3CC3C2=O)(C)O)C	CXOPZZWZWLKEBP-AYDOGRCQSA-N	1.54956e+07	1.85778e+07	1.09837e+07	1.43304e+07	5.99368e+06	1.98324e+07	9.99563e+06	2.1489e+07	9.61622e+06	1.31998e+07	1.84927e+07	9.61928e+06	1.5006e+07	1.84114e+07	1.47128e+07	1.23983e+07
Com_1921_pos	Elaeokanine C	-	P	C12H21NO2	211.157	212.165	0.0755174	[M+H]+	6.181	0.758112451284526	2	C18	Organoheterocyclic compounds	有机杂环化合物	Indolizidines	吲哚里西啶	-	-	-	-	-	-	-	-	C10592	-	-	-	-	-	-	CCCC(=O)C1C2CCCN2CCC1O	JWTAWEGUCCQPAM-USWWRNFRSA-N	1.19782e+07	1.08418e+07	1.36774e+07	8.83488e+06	1.08057e+07	1.69293e+07	1.53688e+07	1.73819e+07	1.61389e+07	1.22809e+07	2.04393e+07	1.03224e+07	3.13378e+07	1.20568e+07	2.39328e+07	1.16421e+07
Com_1687_pos	4-(1-methyl-2-pyrrolidinyl)-3-oxobutanoate	4-(1-甲基-2-吡咯烷基)-3-氧代丁酸酯	P	C9H15NO3	185.105	186.113	0.763433	[M+H]+	5.707	0.839887801637395	2	C18	Alkaloids and derivatives	生物碱及其衍生物	-	-	-	-	-	-	-	-	-	-	-	-	-	-	-	-	-	C[NH+]1CCCC1CC(=O)CC(=O)[O-]	WDFDPXMELFXBFU-UHFFFAOYSA-N	7.97786e+07	6.27787e+07	3.2688e+07	7.65611e+07	2.51156e+07	5.22249e+07	1.49536e+08	1.16225e+08	5.41331e+07	7.63811e+07	4.61852e+07	2.78615e+07	1.77134e+08	4.84426e+07	1.27131e+08	3.43063e+07
Com_1566_pos	2-amino-3-(1H-imidazol-5-yl)-2-methylpropanoic acid	-	P	C7H11N3O2	169.085	170.093	0.820307	[M+H]+	1.392	0.511837809430737	2	C18	Organic acids and derivatives	有机酸及其衍生物	Carboxylic acids and derivatives	羧酸及其衍生物	Amino acids, peptides, and analogues	氨基酸、肽和类似物	-	-	-	-	-	-	-	-	-	-	-	-	-	CC(CC1=CN=CN1)(C(=O)O)N	HRRYYCWYCMJNGA-UHFFFAOYSA-N	4.85775e+07	5.35408e+07	2.80287e+07	3.646e+07	8.53164e+07	2.89261e+07	5.07988e+07	2.75902e+07	6.07141e+07	4.96314e+07	1.25156e+07	1.6546e+07	8.10375e+06	2.76937e+07	1.51238e+07	1.83191e+07
Com_1462_pos	8-Oxoadenine	8-氧腺嘌呤	P	C5H5N5O	151.049	152.057	1.04215	[M+H]+	1.527	0.612842485382896	2	C18	Organoheterocyclic compounds	有机杂环化合物	Imidazopyrimidines	咪唑并嘧啶类	Purines and purine derivatives	嘌呤和嘌呤衍生物	-	HMDB0000542	Organoheterocyclic compounds	Imidazopyrimidines	Purines and purine derivatives	-	-	-	-	-	-	-	-	C1=NC(=C2C(=N1)NC(=O)N2)N	RGKBRPAAQSHTED-UHFFFAOYSA-N	2.37178e+06	1.23816e+07	1.86003e+07	2.93364e+06	5.86982e+06	1.55177e+07	5.73621e+06	8.48153e+06	7.19553e+06	1.19978e+07	5.15028e+06	3.80716e+06	1.57707e+07	1.76139e+07	2.16697e+07	1.19313e+07
Com_1337_pos	4-Hydroxybenzonitrile	4-羟基苯甲腈	P	C7H5NO	119.037	120.045	1.47551	[M+H]+	4.902	0.830384193246528	2	C18	Benzenoids	苯类化合物	Benzene and substituted derivatives	苯及其取代衍生物	Benzonitriles	苯甲腈类	"767-00-0"	-	-	-	-	-	-	-	-	-	-	-	-	C1=CC(=CC=C1C#N)O	CVNOWLNNPYYEOH-UHFFFAOYSA-N	1.97736e+07	1.32975e+07	1.11349e+07	1.60469e+07	1.56417e+07	2.04576e+07	1.37543e+07	1.70849e+07	1.41477e+07	1.44247e+07	1.23935e+07	1.78531e+07	1.24903e+07	1.77451e+07	1.1471e+07	1.48367e+07
Com_2970_pos	Miraxanthin-III	-	P	C17H18N2O5	330.122	331.129	0.0410903	[M+H]+	6.348	0.506643730457772	2	C18	Organic acids and derivatives	有机酸及其衍生物	Carboxylic acids and derivatives	羧酸及其衍生物	Amino acids, peptides, and analogues	氨基酸、肽和类似物	-	-	-	-	-	-	C08556	-	-	-	-	-	-	C1C(NC(=CC1=CC=NCCC2=CC=C(C=C2)O)C(=O)O)C(=O)O	LWXJBFFPVPUUSL-KWVIEREISA-N	556950	303894	303782	1.07466e+06	667342	344328	88318.7	262721	876525	308899	287115	583030	157754	3.41718e+06	188720	569360
Com_2963_pos	2-palmitoleoyl-glycerol	-	P	C19H36O4	328.261	329.269	0.043812	[M+H]+	9.454	0.853327855429676	2	C18	Lipids and lipid-like molecules	脂质和类脂分子	Glycerolipids	甘油脂	Monoradylglycerols	单酰基甘油	-	HMDB0011534	Lipids and lipid-like molecules	Glycerolipids	Monoradylglycerols	-	-	-	-	-	-	-	-	CCCCCCC=CCCCCCCCC(=O)OC(CO)CO	CXUXMSACCLYMBI-FPLPWBNLSA-N	5.3291e+06	5.14719e+06	1.50683e+06	1.92131e+07	2.27169e+06	9.24202e+06	3.55159e+06	8.01048e+06	2.71085e+06	3.8741e+06	2.50786e+07	1.36439e+07	1.93283e+07	1.93486e+07	2.29464e+07	1.24633e+07
Com_3070_pos	Glycidyl stearate	硬脂酸缩水甘油基酯	P	C21H40O3	340.298	341.305	0.515453	[M+H]+	10.979	0.924047962837983	2	C18	Lipids and lipid-like molecules	脂质和类脂分子	Fatty Acyls	脂肪酰类	Fatty acid esters	脂肪酸酯	"7460-84-6"	-	-	-	-	-	C19427	-	-	-	-	-	-	CCCCCCCCCCCCCCCCCC(=O)OCC1CO1	OUQGOXCIUOCDNN-UHFFFAOYSA-N	1.60664e+08	3.75143e+08	1.91895e+08	2.3545e+08	2.1367e+08	1.48645e+08	3.34976e+08	2.53585e+08	4.70393e+08	1.39719e+08	2.22889e+08	1.73074e+08	2.43259e+08	3.24588e+08	2.4183e+08	5.3109e+08
Com_2843_pos	Mansumbinone	-	P	C22H34O	314.261	315.268	0.529884	[M+H]+	10.899	0.640779262257952	2	C18	Lipids and lipid-like molecules	脂质和类脂分子	Steroids and steroid derivatives	类固醇和类固醇衍生物	Oxosteroids	氧化类固醇	-	-	-	-	-	-	-	-	-	-	-	-	-	CC1(C2CCC3(C(C2(CCC1=O)C)CCC4C3(CC=C4)C)C)C	SCVQXPPZHIKYMJ-AQUCMXFHSA-N	4.29319e+06	4.87802e+06	6.8814e+06	3.88554e+06	9.24046e+06	3.02925e+06	8.00098e+06	5.59789e+06	6.88133e+06	6.51606e+06	3.29202e+06	2.63526e+06	4.09727e+06	7.12066e+06	3.68412e+06	5.88379e+06
Com_2076_pos	Tectoionol A	-	P	C13H24O3	228.173	229.18	0.015432	[M+H]+	6.181	0.630740825156979	2	C18	Organoheterocyclic compounds	有机杂环化合物	Tetrahydrofurans	四氢呋喃	-	-	-	-	-	-	-	-	-	-	-	-	-	-	-	CC1CCC2(O1)C(CC(CC2(C)O)O)(C)C	FVXKPFUGZQUEDM-YGNMPJRFSA-N	1.38849e+07	7.16836e+06	1.23097e+07	1.07769e+07	1.13186e+07	9.7407e+06	1.59837e+07	1.28361e+07	1.8599e+07	7.37659e+06	9.49919e+06	1.70639e+07	1.58441e+07	8.90464e+06	1.66468e+07	1.1109e+07
Com_3849_pos	PC(17:1(10Z)/0:0)	磷脂酰胆碱(17:1(10Z)/0:0)	P	C25H50NO7P	507.332	508.34	1.31068	[M+H]+	9.587	0.892254370608551	2	C18	Lipids and lipid-like molecules	脂质和类脂分子	Glycerophospholipids	甘油磷脂	Glycerophosphocholines	甘油磷酸胆碱	-	-	-	-	-	-	-	-	LMGP01050002	Glycerophospholipids [GP]	Glycerophosphocholines [GP01]	Monoacylglycerophosphocholines [GP0105]	-	CCCCCCC=CCCCCCCCCC(=O)OCC(COP(=O)([O-])OCC[N+](C)(C)C)O	XBGIMYLOTRDXPK-AGXIJRPPSA-N	2.08086e+07	2.46701e+07	2.52336e+07	2.9122e+07	5.84097e+07	2.53011e+07	1.21627e+07	1.65042e+07	4.67041e+07	2.7437e+07	1.94481e+07	6.9415e+06	1.86629e+07	2.09796e+07	2.11674e+07	2.22015e+07
Com_3358_pos	Persicaxanthin	-	P	C25H36O3	384.266	385.274	0.246681	[M+H]+	8.742	0.719635489433825	2	C18	Lipids and lipid-like molecules	脂质和类脂分子	Prenol lipids	异戊烯醇脂	Diterpenoids	二萜类	-	HMDB0034952	Lipids and lipid-like molecules	Prenol lipids	Diterpenoids	-	-	-	-	-	-	-	-	CC(=CC=CC=C(C)C=CC=C(C)C=CC12C(CC(CC1(O2)C)O)(C)C)CO	JQVNCYNADFKYNN-LKODNMENSA-N	2.18233e+07	2.30308e+07	3.48935e+07	3.87915e+07	5.70863e+07	1.9954e+07	1.96904e+07	1.19469e+07	6.67889e+07	1.37981e+07	9.39943e+06	2.42625e+07	1.26663e+07	9.45211e+07	2.59819e+07	3.41928e+07
Com_2789_pos	Cl-Amidine	-	P	C14H19ClN4O2	310.12	311.126	1.63661	[M+H]+	7.86	0.51016649594289	2	C18	Benzenoids	苯类化合物	Benzene and substituted derivatives	苯及其取代衍生物	Benzoic acids and derivatives	苯甲酸及其衍生物	"913723-61-2"	HMDB0250310	Benzenoids	Benzene and substituted derivatives	Benzoic acids and derivatives	-	-	-	-	-	-	-	-	C1=CC=C(C=C1)C(=O)NC(CCCN=C(CCl)N)C(=O)N	BPWATVWOHQZVRP-NSHDSACASA-N	1.14151e+07	1.08661e+07	1.28618e+07	1.14312e+07	4.35364e+07	1.83931e+07	1.05897e+07	1.18195e+08	1.78254e+07	2.8933e+07	5.46598e+07	1.13362e+08	3.30283e+07	4.03665e+07	5.11984e+07	6.57527e+07
Com_2695_pos	Allylestrenol	烯丙基雌烯醇	P	C21H32O	300.245	301.253	0.140135	[M+H]+	8.115	0.73817706586335	2	C18	Lipids and lipid-like molecules	脂质和类脂分子	Steroids and steroid derivatives	类固醇和类固醇衍生物	Estrane steroids	雌激素类固醇	"432-60-0"	HMDB0015500	Lipids and lipid-like molecules	Steroids and steroid derivatives	Estrane steroids	-	C12811	-	LMST02030125	Sterol Lipids [ST]	Steroids [ST02]	C21 steroids (gluco/mineralocorticoids, progestogins) and derivatives [ST0203]	-	CC12CCC3C(C1CCC2(CC=C)O)CCC4=CCCCC34	ATXHVCQZZJYMCF-XUDSTZEESA-N	300528	565399	92792	979228	363100	826687	116900	742306	236378	525153	407757	3.07906e+06	887089	3.1409e+06	896602	677810
Com_2302_pos	Lyngbic acid	-	P	C15H28O3	256.204	257.211	0.746513	[M+H]+	6.587	0.690257927114144	2	C18	Lipids and lipid-like molecules	脂质和类脂分子	Fatty Acyls	脂肪酰类	Fatty acids and conjugates	脂肪酸和结合物	-	-	-	-	-	-	-	-	LMFA01080034	Fatty Acyls [FA]	Fatty Acids and Conjugates [FA01]	Methoxy fatty acids [FA0108]	-	CCCCCCCC(CC=CCCC(=O)O)OC	DHIPOEWPWSLXNL-KGXGESDWSA-N	1.48293e+07	6.41347e+06	1.28636e+07	9.75675e+06	1.77723e+07	8.97161e+06	9.36551e+06	1.17714e+07	9.78715e+06	7.789e+06	1.00719e+07	6.35072e+06	1.23064e+07	8.72072e+06	9.03397e+06	1.03274e+07
Com_2055_pos	Andrachcinidine	-	P	C13H25NO2	227.189	228.196	0.00146177	[M+H]+	6.438	0.527929617967551	2	C18	Organoheterocyclic compounds	有机杂环化合物	Piperidines	哌啶类	-	-	-	-	-	-	-	-	-	-	-	-	-	-	-	CCCC(CC1CCCC(N1)CC(=O)C)O	GFVMHSQLCIEXNG-YNEHKIRRSA-N	5.53032e+07	3.88357e+07	5.42678e+07	5.11006e+07	6.26137e+07	5.2023e+07	6.05484e+07	6.86041e+07	5.84869e+07	5.14466e+07	6.81583e+07	4.81437e+07	6.97684e+07	3.89553e+07	6.16944e+07	6.14911e+07
Com_1567_pos	Nitramine	-	P	C10H19NO	169.147	170.154	0.515587	[M+H]+	9.587	0.93637568681098	2	C18	Organoheterocyclic compounds	有机杂环化合物	Azaspirodecane derivatives	氮杂螺癸烷衍生物	-	-	-	-	-	-	-	-	C10163	-	-	-	-	-	-	C1CCC2(CCCNC2)C(C1)O	POCJOGNVFHPZNS-ZJUUUORDSA-N	1.06412e+08	1.34872e+08	1.78864e+08	1.35058e+08	1.40575e+08	9.27565e+07	1.61748e+08	9.3163e+07	1.35224e+08	1.04301e+08	1.52555e+08	1.28763e+08	1.24361e+08	1.22532e+08	1.4235e+08	1.35716e+08
Com_3099_pos	(7Z,10Z,13R,14E,16Z,19Z)-13-hydroxydocosapentaenoic acid	-	P	C22H34O3	346.251	347.258	0.139019	[M+H]+	7.17	0.684204613844295	2	C18	Lipids and lipid-like molecules	脂质和类脂分子	Fatty Acyls	脂肪酰类	Fatty acids and conjugates	脂肪酸和结合物	-	-	-	-	-	-	-	-	-	-	-	-	102571773	CCC=CCC=CC=CC(CC=CCC=CCCCCCC(=O)O)O	FYXSGJODUCMLMK-RFPXNJKWSA-N	4.99744e+07	4.26983e+07	2.25809e+07	2.33286e+07	1.71222e+07	2.35434e+07	1.69508e+07	2.53874e+07	1.61301e+07	2.57166e+07	1.24336e+07	1.36878e+07	7.20002e+06	2.17475e+07	8.2845e+06	1.26642e+07
Com_2876_pos	Methyl arachidonate	花生四烯酸甲酯	P	C21H34O2	318.256	319.263	0.412698	[M+H]+	9.259	0.871154154190086	2	C18	Lipids and lipid-like molecules	脂质和类脂分子	Fatty Acyls	脂肪酰类	Fatty acid esters	脂肪酸酯	-	HMDB0062594	-	-	-	-	-	-	-	-	-	-	-	CCCCCC=CCC=CCC=CCC=CCCCC(=O)OC	OFIDNKMQBYGNIW-ZKWNWVNESA-N	1.67564e+07	3.06821e+07	2.18263e+07	3.86464e+07	1.29223e+07	1.60135e+07	7.62041e+06	1.83679e+07	5.80835e+06	1.55705e+07	2.07318e+07	4.54186e+07	5.24438e+06	5.9416e+07	9.56743e+06	5.67263e+07
Com_1695_pos	L-Alanyl-L-proline	L-丙氨酰-L-脯氨酸	P	C8H14N2O3	186.1	187.108	1.99235	[M+H]+	5.258	0.510173738335552	2	C18	Organic acids and derivatives	有机酸及其衍生物	Carboxylic acids and derivatives	羧酸及其衍生物	Amino acids, peptides, and analogues	氨基酸、肽和类似物	-	HMDB0028695	Organic acids and derivatives	Carboxylic acids and derivatives	Amino acids, peptides, and analogues	-	-	-	-	-	-	-	-	CC(C(=O)N1CCCC1C(=O)O)N	WPWUFUBLGADILS-WDSKDSINSA-N	5.95932e+06	9.08366e+06	3.59891e+06	890412	1.73338e+06	6.81354e+06	3.45568e+06	2.25462e+06	1.33019e+06	9.32908e+06	2.60691e+06	1.01743e+06	1.38603e+06	697694	1.97486e+06	1.45918e+06
Com_2437_pos	16-Hydroxyhexadecensaure	-	P	C16H30O3	270.219	271.227	0.0754336	[M+H]+	7.846	0.652431612763004	2	C18	Lipids and lipid-like molecules	脂质和类脂分子	Fatty Acyls	脂肪酰类	Fatty acids and conjugates	脂肪酸和结合物	-	-	-	-	-	-	-	-	-	-	-	-	-	C(CCCCCCC=CC(=O)O)CCCCCCO	YSNNTXAJZMWJCI-WYMLVPIESA-N	1.20768e+07	9.96737e+06	8.91858e+06	1.16925e+07	7.60714e+06	2.00187e+07	9.84816e+06	1.6566e+07	2.99966e+07	9.30396e+06	1.71793e+07	1.28669e+07	2.24138e+07	1.03203e+07	1.91188e+07	1.13224e+07
Com_3186_pos	Asp Leu Leu	天冬氨酸亮氨酸	P	C16H29N3O6	359.206	360.213	0.726935	[M+H]+	5.644	0.829865398824197	2	C18	Organic acids and derivatives	有机酸及其衍生物	Carboxylic acids and derivatives	羧酸及其衍生物	Amino acids, peptides, and analogues	氨基酸、肽和类似物	-	-	-	-	-	-	-	-	-	-	-	-	-	CC(C)CC(C(=O)NC(CC(C)C)C(=O)O)NC(=O)C(CC(=O)O)N	UJGRZQYSNYTCAX-SRVKXCTJSA-N	3.26889e+07	4.30674e+07	1.07879e+07	8.74562e+06	8.45558e+06	4.16774e+07	1.26628e+07	1.16229e+07	6.33003e+06	2.37891e+07	8.80333e+06	3.07448e+06	5.61871e+06	4.20383e+06	7.07211e+06	6.35034e+06
Com_1884_pos	2-Formaminobenzoylacetate	-	P	C10H9NO4	207.053	208.061	2.03011	[M+H]+	5.409	0.631958800288976	2	C18	Organic oxygen compounds	有机氧化合物	Organooxygen compounds	有机氧化合物	Carbonyl compounds	羰基化合物	-	-	-	-	-	2-Formaminobenzoylacetate	C05835	map00380	-	-	-	-	-	C1=CC=C(C(=C1)C(=O)CC(=O)O)NC=O	ZGQVEYFFYPOUKD-UHFFFAOYSA-N	406521	552932	305061	1.81006e+06	1.95665e+06	1.29393e+06	398074	797500	2.38761e+06	499197	1.33668e+06	1.11518e+06	549690	5.86461e+06	493437	1.4536e+06
Com_3085_pos	5-(8Z,11Z-Heptadecadienyl)-1,3-benzenediol	5-(8Z,11Z-十七碳二烯基)-1,3-苯二醇	P	C23H36O2	344.272	345.279	0.422914	[M+H]+	11.215	0.873745275413135	2	C18	Benzenoids	苯类化合物	Phenols	酚类	Benzenediols	苯二醇类	-	-	-	-	-	-	-	-	LMPK15030027	Polyketides [PK]	Phenolic lipids [PK15]	Alkyl resorcinols and derivatives [PK1503]	-	CCCCCC=CCC=CCCCCCCCC1=CC(=CC(=C1)O)O	LQLSZSURMCEKFF-HZJYTTRNSA-N	1.70631e+06	1.70735e+07	8.5596e+06	9.21047e+06	2.12848e+07	2.43295e+06	1.51521e+07	8.19488e+06	1.49234e+07	6.99785e+06	6.33965e+06	4.58277e+06	2.86132e+06	1.85985e+07	1.59272e+06	1.41445e+07
Com_3075_pos	Nostocyclyne A	-	P	C23H34O2	342.256	343.263	0.137654	[M+H]+	10.87	0.731634886205174	2	C18	Benzenoids	苯类化合物	Phenols	酚类	1-hydroxy-4-unsubstituted benzenoids	1-羟基-4-未取代的苯类化合物	-	-	-	-	-	-	-	-	-	-	-	-	-	CCCC1CCCCCCCCCCCC#CC2=CC(=C1C(=C2)O)O	HHFZKMAGUORSAM-UHFFFAOYSA-N	8.09191e+06	3.02963e+07	1.80638e+07	1.59974e+07	5.99496e+07	1.1686e+07	2.95336e+07	1.00992e+07	4.35348e+07	1.5835e+07	1.34794e+07	8.94786e+06	5.02227e+06	3.85845e+07	3.88548e+06	2.78891e+07
Com_1644_pos	(Z,Z,Z)-3,6,9-Dodecatrien-1-ol	-	P	C12H20O	180.151	181.159	0.51189	[M+H]+	9.588	0.615163806968326	2	C18	Lipids and lipid-like molecules	脂质和类脂分子	Fatty Acyls	脂肪酰类	Fatty alcohols	脂肪醇	-	-	-	-	-	-	C08375	-	LMFA05000097	Fatty Acyls [FA]	Fatty alcohols [FA05]	_	-	CCC=CCC=CCC=CCCO	OFAUAWIRDOCHFP-PDBXOOCHSA-N	2.20312e+07	2.84432e+07	3.80021e+07	2.7797e+07	3.0566e+07	2.07406e+07	3.39506e+07	1.95115e+07	2.76513e+07	2.15994e+07	2.83861e+07	3.54982e+07	2.78923e+07	2.37014e+07	2.86703e+07	2.60039e+07
Com_2468_pos	Haterumadysin A	-	P	C17H22O3	274.157	275.164	2.16646	[M+H]+	7.344	0.702677409912692	2	C18	Organoheterocyclic compounds	有机杂环化合物	Dihydrofurans	二氢呋喃类	-	-	-	-	-	-	-	-	-	-	-	-	-	-	-	CC1=CC2=CC3(C=COC3OC(=O)C)C(C2CC1)(C)C	NSHKABTZHUWSGC-VYDXJSESSA-N	3.4973e+06	3.36126e+06	5.0152e+06	4.2286e+06	2.0198e+06	3.44321e+06	1.1192e+07	4.07752e+06	6.72078e+06	3.28227e+06	1.53708e+06	4.49297e+06	3.10725e+07	6.25653e+06	2.27705e+07	4.99218e+06
Com_3129_pos	Sachaloside VII	-	P	C16H30O8	350.194	351.201	2.3034	[M+H]+	5.599	0.508943984412436	2	C18	Lipids and lipid-like molecules	脂质和类脂分子	Fatty Acyls	脂肪酰类	Fatty acyl glycosides	脂肪酰糖苷	-	-	-	-	-	-	-	-	-	-	-	-	-	CC(=CCOC1C(C(C(C(O1)CO)O)O)O)CCC(C(C)(C)O)O	WYKQKFALGCLZSL-MADFFZSISA-N	458640	286579	236920	317862	383902	342664	397156	554493	489797	279780	501325	317369	696936	68892.9	673922	250774
Com_3204_pos	Arg Trp	精氨酸色氨酸	P	C17H24N6O3	360.191	361.198	0.0522955	[M+H]+	6.378	0.649121459318191	2	C18	Organic acids and derivatives	有机酸及其衍生物	Carboxylic acids and derivatives	羧酸及其衍生物	Amino acids, peptides, and analogues	氨基酸、肽和类似物	-	-	-	-	-	-	-	-	-	-	-	-	-	C1=CC=C2C(=C1)C(=CN2)CC(C(=O)O)NC(=O)C(CCCN=C(N)N)N	QADCERNTBWTXFV-JSGCOSHPSA-N	1.45329e+07	1.11971e+07	1.15657e+07	9.91655e+06	1.46787e+07	1.52777e+07	3.27656e+07	1.72715e+07	2.04191e+07	1.48676e+07	1.27174e+07	8.68691e+06	6.49033e+07	1.32813e+07	2.29806e+07	1.0065e+07
Com_1686_pos	2'-hydroxypyridoxol	-	P	C8H11NO4	185.069	186.076	1.08149	[M+H]+	1.511	0.754836201017535	2	C18	Organoheterocyclic compounds	有机杂环化合物	Pyridines and derivatives	吡啶及其衍生物	Hydroxypyridines	羟基吡啶类	-	-	-	-	-	-	-	-	-	-	-	-	-	C1=C(C(=C(C(=N1)CO)O)CO)CO	FLVIETJQVDUKMQ-UHFFFAOYSA-N	3.22502e+07	3.02106e+07	2.97119e+07	4.0391e+07	3.37758e+07	5.19034e+07	8.45554e+07	2.93443e+07	2.83111e+07	3.16497e+07	1.05839e+07	4.01219e+07	2.56907e+07	3.05733e+07	7.6582e+06	2.18951e+07
Com_1979_pos	Chromoarnottione	-	P	C14H18O2	218.131	219.138	0.953679	[M+H]+	8.357	0.89383854641069	2	C18	Organic oxygen compounds	有机氧化合物	Organooxygen compounds	有机氧化合物	Carbonyl compounds	羰基化合物	-	-	-	-	-	-	-	-	-	-	-	-	-	CC1CC(=O)C(=C2C1CCC(=C2)C)C(=O)C	JGGPAEFEKFAXSS-KOLCDFICSA-N	1.83484e+07	1.57011e+07	1.93371e+07	1.9008e+07	1.10341e+07	1.48111e+07	1.1245e+07	1.6511e+07	1.21452e+07	1.63792e+07	1.54526e+07	1.88978e+07	1.19933e+07	1.96067e+07	1.3823e+07	1.11546e+07
Com_2947_pos	Confluentin	-	P	C22H30O2	326.225	327.232	0.0414177	[M+H]+	8.295	0.890288420513265	2	C18	Lipids and lipid-like molecules	脂质和类脂分子	Prenol lipids	异戊烯醇脂	Monoterpenoids	单萜类	-	-	-	-	-	-	-	-	-	-	-	-	-	CC1=CC(=C2C=CC(OC2=C1)(C)CCC=C(C)CCC=C(C)C)O	WQOSNKWCIQZRGH-IHSQGBLNSA-N	5.14505e+08	4.52596e+08	5.08022e+08	4.1177e+08	4.06288e+08	4.09187e+08	3.73203e+08	2.85521e+08	5.2995e+08	4.74254e+08	4.06289e+08	4.49303e+08	2.65016e+08	5.13394e+08	4.3395e+08	2.40307e+08
Com_2948_pos	Promegestone	普美孕酮	P	C22H30O2	326.225	327.232	0.90538	[M+H]+	9.05	0.607817864233411	2	C18	Lipids and lipid-like molecules	脂质和类脂分子	Steroids and steroid derivatives	类固醇和类固醇衍生物	Oxosteroids	氧化类固醇	"34184-77-5"	HMDB0256802	Lipids and lipid-like molecules	Steroids and steroid derivatives	Oxosteroids	-	C14208	-	-	-	-	-	-	CCC(=O)C1(CCC2C1(CCC3=C4CCC(=O)C=C4CCC23)C)C	QFFCYTLOTYIJMR-XMGTWHOFSA-N	9.99484e+06	2.3216e+07	2.2111e+07	2.20588e+07	3.12704e+07	8.04311e+06	5.03755e+07	2.08885e+07	4.83986e+07	1.34815e+07	1.38587e+07	6.43556e+07	2.31401e+07	2.5247e+07	1.87431e+07	3.16211e+07
Com_3613_pos	Homaxisterol B1	-	P	C27H42O4	430.308	431.316	0.902983	[M+H]+	8.25	0.588875672877611	2	C18	Lipids and lipid-like molecules	脂质和类脂分子	Steroids and steroid derivatives	类固醇和类固醇衍生物	-	-	-	-	-	-	-	-	-	-	-	-	-	-	-	CC(C)CC=CC(C)C1CCC2C1(CCC34C2(O3)C(C5C6(C4(CCC(C6)O)C)O5)O)C	DLLUWZHECHNYLY-GSKMBVPSSA-N	3.72124e+06	1.93834e+06	8.49545e+06	4.01132e+06	9.1013e+06	3.08085e+06	3.42568e+06	3.21031e+06	8.88947e+06	4.99577e+06	920068	3.85522e+06	970027	6.80187e+06	678127	4.1827e+06
Com_1343_pos	Cumene	异丙基苯	P	C9H12	120.094	121.101	0.277639	[M+H]+	9.601	0.837701050666575	2	C18	Benzenoids	苯类化合物	Benzene and substituted derivatives	苯及其取代衍生物	Cumenes	异丙苯	"98-82-8"	HMDB0034029	Benzenoids	Benzene and substituted derivatives	Cumenes	-	C14396	-	-	-	-	-	-	CC(C)C1=CC=CC=C1	RWGFKTVRMDUZSP-UHFFFAOYSA-N	3.83195e+07	5.25442e+07	4.76665e+07	3.7863e+07	4.31174e+07	3.27603e+07	4.58733e+07	3.90418e+07	4.40122e+07	3.60192e+07	1.77209e+07	6.07679e+07	3.11066e+07	3.62866e+07	2.32184e+07	4.94311e+07
Com_1575_pos	gabapentin	加巴喷丁	P	C9H17NO2	171.126	172.133	0.447572	[M+H]+	5.63	0.813550558546414	2	C18	Organic acids and derivatives	有机酸及其衍生物	Carboxylic acids and derivatives	羧酸及其衍生物	Amino acids, peptides, and analogues	氨基酸、肽和类似物	"60142-96-3"	HMDB0005015	Organic acids and derivatives	Carboxylic acids and derivatives	Amino acids, peptides, and analogues	-	C07018	-	-	-	-	-	-	C1CCC(CC1)(CC(=O)O)CN	UGJMXCAKCUNAIE-UHFFFAOYSA-N	5.86582e+07	4.85296e+07	5.01333e+07	5.00365e+07	7.37598e+07	7.2557e+07	8.39779e+07	8.15256e+07	7.65281e+07	5.76741e+07	9.48805e+07	1.02438e+08	1.17619e+08	4.65066e+07	5.71211e+07	7.2542e+07
Com_1657_pos	Decahydro-2-naphthoic acid	-	P	C11H18O2	182.131	183.138	1.03828	[M+H]+	6.482	0.548745840982253	2	C18	Organic acids and derivatives	有机酸及其衍生物	Carboxylic acids and derivatives	羧酸及其衍生物	Carboxylic acids	羧酸	-	-	-	-	-	-	C14113	map00626;map01120	-	-	-	-	-	C1CCC2CC(CCC2C1)C(=O)O	MYVFQFVSXKPBEM-UHFFFAOYSA-N	3.59121e+07	3.60761e+07	3.35105e+07	3.57356e+07	3.93205e+07	3.72291e+07	5.7498e+07	4.64776e+07	4.35643e+07	3.60121e+07	4.95338e+07	6.70899e+07	1.05299e+08	4.52724e+07	7.10882e+07	5.16922e+07
Com_1926_pos	GEIR-1	-	P	C10H12O5	212.068	213.075	3.19569	[M+H]+	1.347	0.656403415502422	2	C18	Organoheterocyclic compounds	有机杂环化合物	Furopyrans	呋喃吡喃类	-	-	-	-	-	-	-	-	-	-	-	-	-	-	-	CC1C2C3C4C1(COC(C4C(=O)O3)O2)O	UCYJAMRRXNXQJP-GEXBLYTOSA-N	2.40672e+07	2.71962e+07	1.08698e+07	6.38931e+07	2.73776e+07	4.22537e+07	2.01624e+07	5.68021e+07	3.00007e+07	2.06465e+07	6.06505e+07	6.18238e+07	5.58219e+07	9.44852e+07	6.45409e+07	7.94521e+07
Com_1956_pos	Lycoperodine 1	2,3,4,9-四氢-1H-吡啶并[3,4-b]吲哚-3-羧酸	P	C12H12N2O2	216.09	217.098	2.44003	[M+H]+	5.473	0.586977021089282	2	C18	Organoheterocyclic compounds	有机杂环化合物	Indoles and derivatives	吲哚及其衍生物	Pyridoindoles	吡啶并吲哚	"6052-68-2"	-	-	-	-	-	-	-	-	-	-	-	-	C1C(NCC2=C1C3=CC=CC=C3N2)C(=O)O	FSNCEEGOMTYXKY-JTQLQIEISA-N	4.25118e+06	2.10414e+06	1.47106e+06	2.68294e+06	2.64747e+06	4.01568e+06	2.87813e+06	4.13729e+06	2.30872e+06	2.20519e+06	2.07962e+06	1.98049e+06	1.6235e+06	3.08705e+06	1.54795e+06	1.82508e+06
Com_2141_pos	(+)-Isoaminobisabolenol a	-	P	C15H27NO	237.209	238.217	0.0106613	[M+H]+	9.587	0.914855727226684	2	C18	Lipids and lipid-like molecules	脂质和类脂分子	Prenol lipids	异戊烯醇脂	Sesquiterpenoids	倍半萜类	-	-	-	-	-	-	-	-	-	-	-	-	-	CC1=CCC(CC1)C(C)(CCC(C(=C)C)O)N	TXILJXXOQXLMOA-KKUMJFAQSA-N	4.96036e+07	6.24093e+07	8.13593e+07	6.58469e+07	6.83807e+07	4.48995e+07	7.62441e+07	4.34395e+07	6.07606e+07	4.64546e+07	6.31564e+07	6.29479e+07	5.94477e+07	5.51039e+07	6.77789e+07	5.97283e+07
Com_2218_pos	(-)-Methyl asperageigerate	-	P	C16H22O2	246.162	247.169	0.435981	[M+H]+	7.542	0.835841208890421	2	C18	Lipids and lipid-like molecules	脂质和类脂分子	Prenol lipids	异戊烯醇脂	Sesquiterpenoids	倍半萜类	-	-	-	-	-	-	-	-	-	-	-	-	-	CC1CC=C2C1CC(C3C2(C3)C)C(=C)C(=O)OC	JJZQEGRFUHHHTH-FLBVZMSKSA-N	9.73137e+06	8.6477e+06	4.35881e+06	2.25601e+07	6.93877e+06	4.62912e+06	5.39724e+06	1.86469e+07	1.41766e+07	1.0644e+07	2.67742e+07	2.6773e+07	3.46113e+07	3.77556e+07	3.97787e+07	4.00105e+07
Com_2222_pos	Estrane	雌甾烷	P	C18H30	246.235	247.242	0.228338	[M+H]+	10.15	0.93941060484677	2	C18	Lipids and lipid-like molecules	脂质和类脂分子	Steroids and steroid derivatives	类固醇和类固醇衍生物	Estrane steroids	雌激素类固醇	-	HMDB0251974	Lipids and lipid-like molecules	Steroids and steroid derivatives	Estrane steroids	-	C19641	-	-	-	-	-	-	CC12CCCC1C3CCC4CCCCC4C3CC2	GRXPVLPQNMUNNX-MHJRRCNVSA-N	3.14538e+08	3.88427e+08	4.43806e+08	3.78514e+08	4.28119e+08	3.09462e+08	4.90934e+08	3.76794e+08	4.17612e+08	3.31681e+08	3.99585e+08	5.56428e+08	4.24783e+08	3.64598e+08	4.21067e+08	4.17372e+08
Com_2368_pos	12-Acetoxyeremophilene	-	P	C17H26O2	262.193	263.201	0.185849	[M+H]+	10.9	0.854417208368305	2	C18	Lipids and lipid-like molecules	脂质和类脂分子	Prenol lipids	异戊烯醇脂	Sesquiterpenoids	倍半萜类	-	-	-	-	-	-	-	-	-	-	-	-	-	CC1CCC=C2C1(CC(CC2)C(=C)COC(=O)C)C	FWQQUGHSYKXIMY-YSVLISHTSA-N	2.72624e+06	2.79848e+06	4.29334e+06	2.78524e+06	5.57626e+06	1.16619e+06	5.34242e+06	3.46133e+06	3.81824e+06	3.63665e+06	1.92206e+06	1.85779e+06	2.44678e+06	3.81558e+06	1.74884e+06	3.59352e+06
Com_2397_pos	Phe-Thr	苯丙氨酸-苏氨酸	P	C13H18N2O4	266.127	267.134	0.884514	[M+H]+	4.98	0.505803650674592	2	C18	Organic acids and derivatives	有机酸及其衍生物	Carboxylic acids and derivatives	羧酸及其衍生物	Amino acids, peptides, and analogues	氨基酸、肽和类似物	-	HMDB0029005	Organic acids and derivatives	Carboxylic acids and derivatives	Amino acids, peptides, and analogues	-	-	-	-	-	-	-	-	CC(C(C(=O)O)NC(=O)C(CC1=CC=CC=C1)N)O	NYQBYASWHVRESG-MIMYLULJSA-N	7.57218e+06	7.18354e+06	5.38885e+06	5.81213e+06	6.12415e+06	8.0601e+06	3.81326e+06	4.34514e+06	5.19773e+06	9.20425e+06	5.03214e+06	3.70539e+06	8.61022e+06	3.67706e+06	1.14918e+07	6.0476e+06
Com_2405_pos	Allopumiliotoxin 267A	-	P	C16H29NO2	267.22	268.227	0.123783	[M+H]+	7.252	0.603308350974634	2	C18	Alkaloids and derivatives	生物碱及其衍生物	Pumiliotoxins, homopumiliotoxins, and allopumiliotoxins	两栖动物毒素、同两栖动物毒素和别两栖动物毒素	-	-	-	-	-	-	-	-	C20034	-	-	-	-	-	-	CCCCC(C)C=C1CN2CCCC2C(C1O)(C)O	LWXKAVPXEDNHLL-VRUXTKGDSA-N	1.91628e+07	1.45557e+07	1.44126e+07	1.32585e+07	1.21858e+07	1.69773e+07	2.7032e+07	1.89335e+07	1.79949e+07	1.42029e+07	1.4989e+07	1.20434e+07	3.73142e+07	1.00355e+07	2.91677e+07	9.69541e+06
Com_2418_pos	Capsi-amide	-	P	C17H35NO	269.272	270.279	0.253814	[M+H]+	10.358	0.775004776820756	2	C18	Organic acids and derivatives	有机酸及其衍生物	Carboxylic acids and derivatives	羧酸及其衍生物	Carboxylic acid derivatives	羧酸衍生物	-	HMDB0040940	Organic acids and derivatives	Carboxylic acids and derivatives	Carboxylic acid derivatives	-	C17515	-	-	-	-	-	-	CC(C)CCCCCCCCCCCCNC(=O)C	AMLDBWWQKYLAHJ-UHFFFAOYSA-N	1.18681e+08	2.74425e+08	3.34064e+08	4.38895e+08	1.84484e+08	8.70155e+07	4.58592e+08	2.97768e+08	2.82854e+08	1.53286e+08	3.13027e+08	2.24567e+08	2.52507e+08	2.62855e+08	3.00561e+08	2.63731e+08
Com_2449_pos	Estradiol-17alpha	雌二醇-17alpha	P	C18H24O2	272.178	273.185	0.41312	[M+H]+	7.542	0.835954205790278	2	C18	Lipids and lipid-like molecules	脂质和类脂分子	Steroids and steroid derivatives	类固醇和类固醇衍生物	Estrane steroids	雌激素类固醇	-	HMDB0000429	Lipids and lipid-like molecules	Steroids and steroid derivatives	Estrane steroids	Estradiol-17alpha; 17alpha-Estradiol	C02537	map00140	LMST02010029	Sterol Lipids [ST]	Steroids [ST02]	C18 steroids (estrogens) and derivatives [ST0201]	-	CC12CCC3C(C1CCC2O)CCC4=C3C=CC(=C4)O	VOXZDWNPVJITMN-SFFUCWETSA-N	3.25432e+06	5.59109e+06	4.64672e+06	9.19241e+06	5.43232e+06	1.83567e+06	1.90935e+07	1.18697e+07	1.83018e+07	4.88653e+06	1.37837e+07	1.51492e+07	1.3996e+08	2.85007e+07	6.63134e+07	1.88433e+07
Com_2485_pos	Lanyuamide III	-	P	C18H29NO	275.225	276.232	0.476122	[M+H]+	8.51	0.673236548919783	2	C18	Lipids and lipid-like molecules	脂质和类脂分子	Fatty Acyls	脂肪酰类	Fatty amides	脂肪酰胺	-	-	-	-	-	-	-	-	LMFA08020417	Fatty Acyls [FA]	Fatty amides [FA08]	N-acyl amines [FA0802]	-	CCC=CCC=CCCC=CC=CC(=O)NCC(C)C	YFRGJIVWBMOBIT-NPNWTSAVSA-N	1.00908e+08	1.02617e+08	8.10068e+07	8.38471e+07	7.65591e+07	7.10861e+07	1.15175e+08	9.20898e+07	8.22482e+07	6.95266e+07	8.48804e+07	8.12312e+07	1.26955e+08	8.53988e+07	1.25361e+08	7.21832e+07
Com_2500_pos	Obscuraminol A	-	P	C18H31NO	277.241	278.248	0.00749175	[M+H]+	9.138	0.953682296922746	2	C18	Organic nitrogen compounds	有机氮化合物	Organonitrogen compounds	有机氮化合物	Amines	胺类	-	-	-	-	-	-	-	-	LMSP01080035	Sphingolipids [SP]	Sphingoid bases [SP01]	Sphingoid base analogs [SP0108]	-	CCC=CCC=CCC=CCC=CCCC(C(C)N)O	YNNQTVPKSXTDCK-SABUVIKOSA-N	6.78217e+08	7.28278e+08	1.31214e+09	1.5377e+09	8.43309e+08	7.38041e+08	9.14975e+08	1.01664e+09	7.51382e+08	4.6636e+08	1.3252e+09	6.53625e+08	7.76708e+08	6.15703e+08	1.26546e+09	7.17238e+08
Com_2578_pos	Arg Leu	精氨酸亮氨酸	P	C12H25N5O3	287.196	288.203	1.29217	[M+H]+	4.762	0.719515173809634	2	C18	Organic acids and derivatives	有机酸及其衍生物	Carboxylic acids and derivatives	羧酸及其衍生物	Amino acids, peptides, and analogues	氨基酸、肽和类似物	-	-	-	-	-	-	-	-	-	-	-	-	-	CC(C)CC(C(=O)O)NC(=O)C(CCCN=C(N)N)N	WYBVBIHNJWOLCJ-IUCAKERBSA-N	9.48643e+06	9.30142e+06	6.91802e+06	6.86215e+06	3.11193e+06	1.08917e+07	4.86624e+06	6.74671e+06	3.99808e+06	1.07405e+07	6.79839e+06	2.61399e+06	1.20252e+07	2.14956e+06	1.9097e+07	5.50528e+06
Com_2621_pos	13-epi-12-oxo Phytodienoic Acid	13-EPI-12-氧代植物二烯酸	P	C18H28O3	292.204	293.211	0.657625	[M+H]+	6.482	0.788983096362584	2	C18	Lipids and lipid-like molecules	脂质和类脂分子	Fatty Acyls	脂肪酰类	Eicosanoids	类二十烷酸	"71606-07-0"	-	-	-	-	-	-	-	-	-	-	-	-	CCC=CCC1C(C=CC1=O)CCCCCCCC(=O)O	PMTMAFAPLCGXGK-TTXFDSJOSA-N	5.96337e+07	5.45404e+07	3.00974e+07	3.38972e+07	1.69292e+07	3.75908e+07	7.19749e+07	8.6416e+07	5.71059e+07	3.11318e+07	7.85018e+07	2.54114e+07	8.0773e+07	3.68438e+07	6.12247e+07	4.19627e+07
Com_2631_pos	Lanyuamide I	-	P	C18H31NO2	293.235	294.242	1.42105	[M+H]+	7.406	0.652492036992973	2	C18	Lipids and lipid-like molecules	脂质和类脂分子	Fatty Acyls	脂肪酰类	Fatty amides	脂肪酰胺	-	-	-	-	-	-	-	-	LMFA08020415	Fatty Acyls [FA]	Fatty amides [FA08]	N-acyl amines [FA0802]	-	CCCCCCC(=O)CCC=CC=CC(=O)NCC(C)C	AMCKSJIHLFXIIZ-DQBULIGTSA-N	9.64065e+07	8.09029e+07	1.04739e+08	9.023e+07	8.26204e+07	7.37555e+07	2.66101e+08	8.5275e+07	1.57764e+08	6.37067e+07	8.70007e+07	4.1754e+07	4.30312e+08	1.45043e+08	3.22592e+08	1.02788e+08
Com_2659_pos	Palmitoyl N-Isopropylamide	-	P	C19H39NO	297.303	298.311	0.577402	[M+H]+	11.232	0.793411711743085	2	C18	Lipids and lipid-like molecules	脂质和类脂分子	Fatty Acyls	脂肪酰类	Fatty amides	脂肪酰胺	"189939-61-5"	-	-	-	-	-	-	-	-	-	-	-	-	CCCCCCCCCCCCCCCC(=O)NC(C)C	TZYVUGCYYQOTQR-UHFFFAOYSA-N	3.31486e+06	1.63221e+07	1.48555e+07	2.1048e+07	2.52828e+07	3.39354e+06	4.31695e+07	2.29932e+07	4.47177e+07	3.58063e+06	1.33839e+07	1.58167e+07	1.1426e+07	1.14587e+07	1.1903e+07	1.9185e+07
Com_2783_pos	Hexadecanoylpyrrolidine	-	P	C20H39NO	309.303	310.31	0.202086	[M+H]+	11.003	0.890216139374949	2	C18	Organoheterocyclic compounds	有机杂环化合物	Pyrrolidines	吡咯烷类	N-acylpyrrolidines	N-酰基吡咯烷	-	HMDB0032740	Organoheterocyclic compounds	Pyrrolidines	N-acylpyrrolidines	-	-	-	-	-	-	-	-	CCCCCCCCCCCCCCCC(=O)N1CCCC1	ULDNZNZTSYZQKK-UHFFFAOYSA-N	4.34603e+09	9.56071e+09	1.14112e+10	1.04812e+10	1.09304e+10	5.78621e+09	1.45996e+10	9.22491e+09	1.0876e+10	5.64498e+09	1.12671e+10	9.71946e+09	9.76584e+09	9.33618e+09	1.01944e+10	1.23163e+10
Com_2805_pos	N-tetradecanoyl-L-Homoserine lactone	十四烷酰基-L-高丝氨酸内酯	P	C18H33NO3	311.246	312.253	0.727796	[M+H]+	6.708	0.615483493434413	2	C18	Organic acids and derivatives	有机酸及其衍生物	Carboxylic acids and derivatives	羧酸及其衍生物	Amino acids, peptides, and analogues	氨基酸、肽和类似物	"202284-87-5"	-	-	-	-	-	-	-	LMFA08030038	Fatty Acyls [FA]	Fatty amides [FA08]	Fatty acyl homoserine lactones [FA0803]	-	CCCCCCCCCCCCCC(=O)NC1CCOC1=O	ZQAYHOXXVBVXPZ-INIZCTEOSA-N	2.19966e+07	1.10859e+07	1.83446e+07	2.4162e+07	1.87936e+07	2.73365e+07	2.70307e+07	3.41674e+07	1.98285e+07	1.29998e+07	1.66336e+07	9.29998e+06	5.29042e+07	1.89727e+07	2.78148e+07	1.61884e+07
Com_2811_pos	Tofacitinib	-	P	C16H20N6O	312.17	313.178	1.10477	[M+H]+	6.407	0.613566855935844	2	C18	Organoheterocyclic compounds	有机杂环化合物	Piperidines	哌啶类	N-acylpiperidines	N-酰基哌啶类	-	-	-	-	-	-	-	-	-	-	-	-	-	CC1CCN(CC1N(C)C2=NC=NC3=C2C=CN3)C(=O)CC#N	UJLAWZDWDVHWOW-YPMHNXCESA-N	1.68861e+06	2.85159e+06	1.88923e+06	4.21905e+06	3.4027e+06	1.39756e+06	6.2025e+06	5.06998e+06	7.69811e+06	1.59261e+06	9.22821e+06	1.12714e+07	7.39472e+07	2.58754e+07	5.48433e+07	1.39136e+07
Com_2895_pos	3beta-Fluoro-5beta-pregnan-20-one	-	P	C21H33FO	320.252	321.259	1.63023	[M+H]+	7.753	0.735597344099105	2	C18	Lipids and lipid-like molecules	脂质和类脂分子	Steroids and steroid derivatives	类固醇和类固醇衍生物	Pregnane steroids	妊娠类固醇	-	-	-	-	-	-	C14981	-	-	-	-	-	-	CC(=O)C1CCC2C1(CCC3C2CCC4C3(CCC(C4)F)C)C	QJXBAUPOZIECOH-GRWISUQFSA-N	1.30753e+08	1.30951e+08	1.47335e+08	1.41262e+08	1.52499e+08	1.41142e+08	1.72345e+08	1.32037e+08	2.03113e+08	1.34789e+08	1.2356e+08	7.89222e+07	1.96366e+08	3.05398e+08	1.93181e+08	1.2207e+08
Com_3093_pos	Himbacine	-	P	C22H35NO2	345.267	346.274	0.394752	[M+H]+	10.049	0.550989680958722	2	C18	Organoheterocyclic compounds	有机杂环化合物	Naphthofurans	萘并呋喃类	-	-	-	HMDB0253171	Organoheterocyclic compounds	Naphthofurans	-	-	C10598	-	-	-	-	-	-	CC1CCCC(N1C)C=CC2C3CCCCC3CC4C2C(OC4=O)C	FMPNFDSPHNUFOS-LPJDIUFZSA-N	5.74447e+07	3.59146e+07	3.84474e+07	2.37502e+07	9.2238e+07	6.14554e+07	4.41965e+07	3.55383e+07	9.82185e+07	7.68667e+07	3.85314e+07	5.51742e+07	3.90188e+07	6.29944e+07	4.01212e+07	4.55301e+07
Com_3235_pos	Semiplenamide A	-	P	C23H43NO2	365.329	366.337	0.418796	[M+H]+	8.506	0.863181964461644	2	C18	Organic nitrogen compounds	有机氮化合物	Organonitrogen compounds	有机氮化合物	Amines	胺类	-	-	-	-	-	-	-	-	LMFA08040066	Fatty Acyls [FA]	Fatty amides [FA08]	N-acyl ethanolamines (endocannabinoids) [FA0804]	-	CCCCCCCCCCCCCC=CCCC=C(C)C(=O)NCCO	SJZSLZDOZDKKND-JWGQYYPISA-N	5.07089e+07	4.4022e+07	5.44705e+07	1.54568e+07	2.5088e+06	1.74858e+08	5.6547e+07	8.1437e+07	3.82046e+06	8.81448e+07	2.67872e+07	7.94728e+06	6.76865e+06	2.32974e+07	8.25317e+06	3.53467e+06
Com_3236_pos	1-beta-D-glucopyranosyl-L-tryptophan	-	P	C17H22N2O7	366.143	367.15	1.2487	[M+H]+	4.98	0.699885865064558	2	C18	Nucleosides, nucleotides, and analogues	核苷、核苷酸和类似物	Nucleoside and nucleotide analogues	核苷和核苷酸类似物	1-pyranosylindoles	1-吡喃吲哚	-	-	-	-	-	-	-	-	-	-	-	-	-	C1=CC=C2C(=C1)C(=CN2C3C(C(C(C(O3)CO)O)O)O)CC(C(=O)O)N	ZHBHZDMTVVJASV-JOSVURMMSA-N	2.50883e+08	1.99951e+08	1.69621e+08	1.84313e+08	1.95913e+08	1.56465e+08	1.4273e+08	1.77809e+08	1.98709e+08	1.97202e+08	6.09563e+07	6.41263e+07	4.79067e+07	1.31097e+08	4.91505e+07	8.92595e+07
Com_3508_pos	Diacarnoxide C	-	P	C25H44O4	408.324	409.331	0.523642	[M+H]+	10.571	0.542652668738425	2	C18	Lipids and lipid-like molecules	脂质和类脂分子	Prenol lipids	异戊烯醇脂	Diterpenoids	二萜类	-	-	-	-	-	-	-	-	-	-	-	-	-	CC1=C(C(CCC1)(C)C)CCC(C)CCCC2(CCC(OO2)C(C)C(=O)OC)C	GJIDDUBOWGAKMM-LCSRXMRKSA-N	1.13646e+06	1.53191e+06	2.29403e+06	3.72994e+06	3.31395e+06	3.78981e+06	1.48749e+07	2.5965e+06	1.99253e+07	237080	2.90638e+06	3.62193e+06	2.41635e+07	9.80353e+06	1.70778e+07	5.41748e+06
Com_3718_pos	Vindoline	文多灵	P	C25H32N2O6	456.226	457.233	0.779687	[M+H]+	9.107	0.523937621758514	2	C18	Alkaloids and derivatives	生物碱及其衍生物	Plumeran-type alkaloids	Plumeran型生物碱	-	-	"2182-14-1"	HMDB0259814	Alkaloids and derivatives	Plumeran-type alkaloids	-	-	C01626	map01063;map00901	-	-	-	-	-	CCC12C=CCN3C1C4(CC3)C(C(C2OC(=O)C)(C(=O)OC)O)N(C5=C4C=CC(=C5)OC)C	CXBGOBGJHGGWIE-ACSXSLCXSA-N	1.93953e+06	1.34738e+06	2.22863e+06	4.46456e+06	3.2854e+06	1.40255e+06	2.65347e+06	2.47918e+06	2.53585e+06	1.35074e+06	1.59721e+06	3.88785e+06	3.85694e+06	4.43175e+06	4.7555e+06	4.32677e+06
Com_3721_pos	Wilforic acid B	-	P	C29H44O4	456.324	457.331	0.422711	[M+H]+	7.771	0.621008959472323	2	C18	Organic oxygen compounds	有机氧化合物	Organooxygen compounds	有机氧化合物	Carbonyl compounds	羰基化合物	-	-	-	-	-	-	-	-	-	-	-	-	-	CC1=C2CCC3C(C2CC(C1=O)O)(CCC4(C3(CCC5(C4CC(CC5)(C)C(=O)O)C)C)C)C	IBFPFYPZOPHYKC-RVSDKLHUSA-N	1.95049e+06	964407	1.34667e+06	1.28249e+07	4.28344e+06	953546	1.1602e+06	2.12971e+06	2.33378e+06	2.07524e+06	4.5816e+06	2.29893e+06	5.78114e+06	1.21645e+06	6.04724e+06	3.723e+06
Com_3798_pos	Lyso-PAF C-16	1-O-十六烷基-SN-甘油基-3-胆碱磷酸	P	C24H52NO6P	481.353	482.36	0.559953	[M+H]+	10.423	0.938921134935603	2	C18	Lipids and lipid-like molecules	脂质和类脂分子	Glycerophospholipids	甘油磷脂	Glycerophosphocholines	甘油磷酸胆碱	"52691-62-0"	-	-	-	-	-	-	-	-	-	-	-	-	CCCCCCCCCCCCCCCCOCC(COP(=O)([O-])OCC[N+](C)(C)C)O	VLBPIWYTPAXCFJ-UHFFFAOYSA-N	3.3802e+08	5.67487e+08	5.56266e+08	6.58544e+08	5.20342e+08	8.43288e+08	2.91982e+08	5.25831e+08	4.90988e+08	4.85904e+08	4.32219e+08	1.07281e+08	3.07486e+08	3.23771e+08	2.821e+08	3.3664e+08
Com_3855_pos	Lyso-PAF C-18	Γ-O-十八烷基-L-Α-溶血卵磷脂	P	C26H56NO6P	509.385	510.393	1.32114	[M+H]+	11.402	0.825053058419074	2	C18	Lipids and lipid-like molecules	脂质和类脂分子	Glycerophospholipids	甘油磷脂	Glycerophosphocholines	甘油磷酸胆碱	"74430-89-0"	-	-	-	-	-	-	-	-	-	-	-	-	CCCCCCCCCCCCCCCCCCOCC(COP(=O)([O-])OCC[N+](C)(C)C)O	XKBJVQHMEXMFDZ-UHFFFAOYSA-N	1.25592e+07	2.58097e+07	2.35955e+07	2.095e+07	2.65384e+07	3.83432e+07	1.82222e+07	2.70698e+07	3.67516e+07	1.15121e+07	2.21295e+07	1.01589e+07	1.4147e+07	1.2068e+07	1.36654e+07	2.05362e+07
Com_3913_pos	Roehybridine	-	P	C31H39N3O5	533.289	534.296	1.37727	[M+H]+	9.824	0.656355488942514	2	C18	Alkaloids and derivatives	生物碱及其衍生物	Harmala alkaloids	哈尔满生物碱	-	-	-	-	-	-	-	-	-	-	-	-	-	-	-	CN1CCC2=CC(=C(C3=C2C1CC34CCC5(C(C4)OC)C6=C(CCN5)C7=CC(=C(C=C7N6)OC)OC)O)OC	ZEQJFLRBPFWVDX-LIDVWUJLSA-N	2.13175e+07	1.834e+07	2.05237e+07	2.16043e+07	2.39677e+07	2.07267e+07	1.90332e+07	2.02617e+07	2.04641e+07	2.06002e+07	2.3841e+07	3.40736e+07	2.40429e+07	2.36824e+07	2.26205e+07	2.76277e+07
Com_3931_pos	2-arachidonoyl-lysophosphatidylcholine	-	P	C28H50NO7P	543.332	544.34	0.785302	[M+H]+	9.346	0.875065346626948	2	C18	Lipids and lipid-like molecules	脂质和类脂分子	Glycerophospholipids	甘油磷脂	Glycerophosphocholines	甘油磷酸胆碱	-	HMDB0061699	Lipids and lipid-like molecules	Glycerophospholipids	Glycerophosphocholines	-	-	-	LMGP01050121	Glycerophospholipids [GP]	Glycerophosphocholines [GP01]	Monoacylglycerophosphocholines [GP0105]	-	CCCCCC=CCC=CCC=CCC=CCCCC(=O)OC(CO)COP(=O)([O-])OCC[N+](C)(C)C	IGJKYDBBINVMLH-JXRLJXCWSA-N	1.00713e+09	1.06744e+09	7.79905e+08	1.55302e+09	1.14649e+09	1.08671e+09	7.65186e+08	8.6178e+08	1.42777e+09	8.96635e+08	1.16674e+09	9.09515e+08	1.34888e+09	2.04954e+09	1.39281e+09	2.12888e+09
Com_3941_pos	Butenoyl PAF	-	P	C28H56NO7P	549.379	550.387	0.751746	[M+H]+	10.946	0.851793139743594	2	C18	Lipids and lipid-like molecules	脂质和类脂分子	Glycerophospholipids	甘油磷脂	Glycerophosphocholines	甘油磷酸胆碱	-	-	-	-	-	-	-	-	-	-	-	-	-	CCCCCCCCCCCCCCCCOCC(COP(=O)([O-])OCC[N+](C)(C)C)OC(=O)C=CC	SRZBVCCSIMMDOV-QPSGOUHRSA-N	4.41324e+07	6.00568e+07	5.26856e+07	7.26852e+07	9.3296e+07	1.0024e+08	3.93383e+07	6.06469e+07	7.91033e+07	4.72205e+07	8.30206e+07	3.96575e+07	7.04713e+07	7.12807e+07	7.73284e+07	1.04527e+08
Com_3290_pos	Pro Phe Asn	脯氨酸-苯丙氨酸-天冬酰胺	P	C18H24N4O5	376.175	377.183	2.64746	[M+H]+	5.441	0.525497635147347	2	C18	Organic acids and derivatives	有机酸及其衍生物	Carboxylic acids and derivatives	羧酸及其衍生物	Amino acids, peptides, and analogues	氨基酸、肽和类似物	-	-	-	-	-	-	-	-	-	-	-	-	-	C1CC(NC1)C(=O)NC(CC2=CC=CC=C2)C(=O)NC(CC(=O)N)C(=O)O	VGVCNKSUVSZEIE-IHRRRGAJSA-N	1.16542e+06	950265	537321	565175	353258	942767	349624	809694	423055	936727	465861	100903	435716	220775	420186	274091
Com_1477_pos	N-Methylpelletierine	N-甲基牛皮石斛碱	P	C9H17NO	155.131	156.138	0.904265	[M+H]+	9.588	0.888191949900866	2	C18	Organoheterocyclic compounds	有机杂环化合物	Piperidines	哌啶类	-	-	-	-	-	-	-	-	C06184	map00960;map01064;map01110	-	-	-	-	-	CC(=O)CC1CCCCN1C	TYHJMEIBGDDCPA-SECBINFHSA-N	8.2548e+07	1.02356e+08	1.40057e+08	1.08237e+08	1.14505e+08	8.11814e+07	1.31659e+08	7.31364e+07	1.06697e+08	7.93438e+07	1.11502e+08	1.01853e+08	1.08248e+08	9.53212e+07	1.16285e+08	1.06002e+08
Com_3393_pos	Glu Glu Ile	谷氨酸谷氨酸异亮氨酸	P	C16H27N3O8	389.18	390.187	0.714976	[M+H]+	5.027	0.658167757303819	2	C18	Organic acids and derivatives	有机酸及其衍生物	Carboxylic acids and derivatives	羧酸及其衍生物	Amino acids, peptides, and analogues	氨基酸、肽和类似物	-	-	-	-	-	-	-	-	-	-	-	-	-	CCC(C)C(C(=O)O)NC(=O)C(CCC(=O)O)NC(=O)C(CCC(=O)O)N	AUTNXSQEVVHSJK-YVNDNENWSA-N	1.56048e+07	1.88651e+07	1.05065e+07	1.24209e+07	4.86629e+06	1.45376e+07	1.21133e+07	1.16843e+07	5.31223e+06	2.28481e+07	1.19056e+07	6.03045e+06	1.39962e+07	5.20137e+06	2.45806e+07	1.63312e+07
Com_3088_pos	Val Asp Leu	缬氨酸-天冬氨酸-亮氨酸	P	C15H27N3O6	345.19	346.198	1.64956	[M+H]+	5.503	0.727700847115119	2	C18	Organic acids and derivatives	有机酸及其衍生物	Peptidomimetics	肽模拟物	Hybrid peptides	混合肽	-	-	-	-	-	-	-	-	-	-	-	-	-	CC(C)CC(C(=O)O)NC(=O)C(CC(=O)O)NC(=O)C(C(C)C)N	TZVUSFMQWPWHON-NHCYSSNCSA-N	2.61574e+07	2.75442e+07	1.02778e+07	7.19547e+06	7.53264e+06	2.42669e+07	1.17467e+07	1.10894e+07	5.42575e+06	2.01055e+07	8.35348e+06	3.7494e+06	6.90433e+06	5.47327e+06	9.50022e+06	6.63962e+06
Com_2477_pos	L-Alanyl-L-tryptophan	L-丙氨酰-L-色氨酸	P	C14H17N3O3	275.127	276.135	1.26911	[M+H]+	5.276	0.538089473188484	2	C18	Organic acids and derivatives	有机酸及其衍生物	Carboxylic acids and derivatives	羧酸及其衍生物	Amino acids, peptides, and analogues	氨基酸、肽和类似物	-	HMDB0013209	Organic acids and derivatives	Carboxylic acids and derivatives	Amino acids, peptides, and analogues	-	-	-	-	-	-	-	-	CC(C(=O)NC(CC1=CNC2=CC=CC=C21)C(=O)O)N	WUGMRIBZSVSJNP-UFBFGSQYSA-N	1.09866e+06	2.25216e+06	782356	2.20056e+06	817245	1.40707e+06	630935	682980	423144	1.42202e+06	2.39776e+06	641990	3.76788e+06	2.16294e+06	6.43754e+06	2.32041e+06
Com_1354_pos	Thymine	胸腺嘧啶	P	C5H6N2O2	126.043	127.05	1.04667	[M+H]+	4.965	0.939792640701129	2	C18	Organoheterocyclic compounds	有机杂环化合物	Diazines	二嗪类	Pyrimidines and pyrimidine derivatives	嘧啶和嘧啶衍生物	"65-71-4"	HMDB0000262	Organoheterocyclic compounds	Diazines	Pyrimidines and pyrimidine derivatives	Thymine; 5-Methyluracil	C00178	map00240;map01100	-	-	-	-	-	CC1=CNC(=O)NC1=O	RWQNBRDOKXIBIV-UHFFFAOYSA-N	6.79573e+07	6.3843e+07	4.03971e+07	2.38815e+07	5.26164e+07	7.34416e+07	8.09187e+07	1.31553e+08	3.52584e+07	4.24278e+07	2.36925e+08	5.32963e+07	2.53155e+08	3.99363e+07	1.05891e+08	3.08968e+07
Com_2203_pos	2-Methylbutyroylcarnitine	2-甲基丁酰卡尼汀	P	C12H23NO4	245.163	246.17	1.33916	[M+H]+	5.363	0.834288637302026	2	C18	Lipids and lipid-like molecules	脂质和类脂分子	Fatty Acyls	脂肪酰类	Fatty acid esters	脂肪酸酯	"31023-25-3"	HMDB0000378	Lipids and lipid-like molecules	Fatty Acyls	Fatty acid esters	-	-	-	LMFA07070034	Fatty Acyls [FA]	Fatty esters [FA07]	Fatty acyl carnitines [FA0707]	-	CCC(C)C(=O)OC(CC(=O)[O-])C[N+](C)(C)C	IHCPDBBYTYJYIL-UHFFFAOYSA-N	5.67106e+07	3.67126e+07	3.7948e+07	1.03665e+08	2.74403e+08	6.91675e+07	1.01816e+07	8.18513e+07	2.82669e+08	4.01912e+07	3.02793e+07	5.34576e+07	1.52341e+07	8.64745e+07	1.50089e+07	5.17422e+07
Com_1473_pos	Boschnialactone	-	P	C9H14O2	154.099	155.107	0.0319768	[M+H]+	5.892	0.800447196872083	2	C18	Lipids and lipid-like molecules	脂质和类脂分子	Prenol lipids	异戊烯醇脂	Terpene lactones	萜内酯	-	-	-	-	-	-	C09772	-	-	-	-	-	-	CC1CCC2C1COC(=O)C2	VGWJUWSHYRJZKH-BWZBUEFSSA-N	1.48639e+07	1.58838e+07	2.35386e+07	3.38249e+07	3.4536e+07	2.53399e+07	2.55515e+07	4.48175e+07	1.01168e+07	1.4946e+07	5.38339e+07	4.66983e+07	9.99804e+07	5.29171e+07	8.18183e+07	5.20867e+07
Com_3032_pos	N-Isobutyl-(2E,4E)-octadecadienamide	-	P	C22H41NO	335.319	336.326	0.261624	[M+H]+	11.246	0.628222867306057	2	C18	Lipids and lipid-like molecules	脂质和类脂分子	Fatty Acyls	脂肪酰类	Fatty amides	脂肪酰胺	-	-	-	-	-	-	-	-	LMFA08020200	Fatty Acyls [FA]	Fatty amides [FA08]	N-acyl amines [FA0802]	-	CCCCCCCCCCCCCC=CC=CC(=O)NCC(C)C	QQCGKIZHTJLRNN-NBRVCOCJSA-N	8.88875e+06	3.47578e+07	3.2018e+07	5.44333e+07	3.99676e+07	7.08014e+06	5.73135e+07	3.54178e+07	4.99423e+07	7.47763e+06	2.70032e+07	2.00421e+07	1.952e+07	2.81983e+07	2.2306e+07	3.16295e+07
Com_3938_pos	LysoPC(20:2)	溶血磷脂酰胆碱 (20:2)	P	C28H54NO7P	547.364	548.372	0.905529	[M+H]+	10.331	0.956653176685937	2	C18	Lipids and lipid-like molecules	脂质和类脂分子	Glycerophospholipids	甘油磷脂	Glycerophosphocholines	甘油磷酸胆碱	-	HMDB0010392	Lipids and lipid-like molecules	Glycerophospholipids	Glycerophosphocholines	-	-	-	LMGP01050132	Glycerophospholipids [GP]	Glycerophosphocholines [GP01]	Monoacylglycerophosphocholines [GP0105]	-	CCCCCC=CCC=CCCCCCCCCCC(=O)OCC(COP(=O)([O-])OCC[N+](C)(C)C)O	YYQVCMMXPIJVHY-ZOIJLGJPSA-N	1.65967e+08	1.64768e+08	2.60953e+08	1.90394e+08	4.562e+08	2.49242e+08	9.16439e+07	1.92057e+08	4.26955e+08	2.20932e+08	2.31325e+08	6.83962e+07	1.9163e+08	2.17874e+08	2.28131e+08	2.06467e+08
Com_2011_pos	Phe Gly	苯丙氨酸-甘氨酸	P	C11H14N2O3	222.1	223.108	0.690458	[M+H]+	5.165	0.57316639907766	2	C18	Organic acids and derivatives	有机酸及其衍生物	Carboxylic acids and derivatives	羧酸及其衍生物	Amino acids, peptides, and analogues	氨基酸、肽和类似物	-	-	-	-	-	-	-	-	-	-	-	-	-	C1=CC=C(C=C1)CC(C(=O)NCC(=O)O)N	GLUBLISJVJFHQS-VIFPVBQESA-N	4.58623e+07	5.23301e+07	2.6086e+07	3.84168e+07	2.87542e+07	5.77614e+07	2.10783e+07	1.68876e+07	3.207e+07	5.56562e+07	1.77731e+07	7.01759e+06	7.47384e+06	1.56412e+07	1.0204e+07	1.33853e+07
Com_2194_pos	Falcarinol	镰叶芹醇	P	C17H24O	244.183	245.19	0.542221	[M+H]+	7.528	0.812477304038553	2	C18	Lipids and lipid-like molecules	脂质和类脂分子	Fatty Acyls	脂肪酰类	Fatty alcohols	脂肪醇	"21852-80-2"	HMDB0304675	Lipids and lipid-like molecules	Glycerolipids	Triradylcglycerols	-	C08450	-	LMFA05000689	Fatty Acyls [FA]	Fatty alcohols [FA05]	_	-	CCCCCCCC=CCC#CC#CC(C=C)O	UGJAEDFOKNAMQD-QXPKXGMISA-N	4.52868e+07	3.13224e+07	1.80058e+07	4.85761e+07	1.65431e+07	2.80843e+07	2.68929e+07	5.42261e+07	2.13436e+07	3.41606e+07	1.80779e+07	1.72107e+07	2.62233e+07	3.1687e+07	3.02739e+07	2.26739e+07
Com_2292_pos	Andrachcine	-	P	C15H29NO2	255.22	256.227	0.127848	[M+H]+	7.026	0.676402614296195	2	C18	Organoheterocyclic compounds	有机杂环化合物	Pyridines and derivatives	吡啶及其衍生物	Hydropyridines	氢吡啶类	-	-	-	-	-	-	-	-	-	-	-	-	-	CCCC(CC1CC=CC(N1C)CC(CC)O)O	VTAUDMKQDLSFJI-BYNSBNAKSA-N	1.1444e+07	1.24538e+07	1.04613e+07	8.6122e+06	9.50011e+06	9.66824e+06	1.20739e+07	1.20476e+07	1.24145e+07	1.02561e+07	1.0902e+07	6.97712e+06	1.88742e+07	6.45085e+06	1.51795e+07	1.32842e+07
Com_1574_pos	Amphorogynine D	-	P	C8H13NO3	171.09	172.097	1.48317	[M+H]+	5.472	0.623784940810716	2	C18	Organoheterocyclic compounds	有机杂环化合物	Pyrrolizidines	吡咯里西啶类	-	-	-	-	-	-	-	-	-	-	-	-	-	-	-	C1CN2CC(CC2C1C(=O)O)O	TUHKEMPPAFZCIP-FSDSQADBSA-N	1.8969e+07	1.93333e+07	1.25152e+07	2.59363e+07	1.57842e+07	2.01443e+07	4.59443e+07	3.33712e+07	2.73756e+07	1.84118e+07	1.96071e+07	1.73157e+07	5.43475e+07	3.47777e+07	3.03055e+07	1.45481e+07
Com_1982_pos	Lysopine	-	P	C9H18N2O4	218.127	219.134	0.76648	[M+H]+	1.512	0.552636424347798	2	C18	Organic acids and derivatives	有机酸及其衍生物	Carboxylic acids and derivatives	羧酸及其衍生物	Amino acids, peptides, and analogues	氨基酸、肽和类似物	-	HMDB0033675	Organic acids and derivatives	Carboxylic acids and derivatives	Amino acids, peptides, and analogues	D-Lysopine; N2-(D-1-Carboxyethyl)-L-lysine; Lysopine	C04020	map00310	-	-	-	-	-	CC(C(=O)O)NC(CCCCN)C(=O)O	ZZYYVZYAZCMNPG-RQJHMYQMSA-N	7.85704e+06	5.10327e+06	4.57411e+06	1.22321e+07	1.50017e+07	5.56054e+06	2.12666e+06	5.82072e+06	1.66748e+07	6.39551e+06	2.92002e+06	5.75034e+06	2.7306e+06	1.10191e+07	2.75352e+06	5.38651e+06
Com_2624_pos	9(Z),11(E),13(E)-Octadecatrienoic Acid methyl ester	9顺,11反,13反-十八碳三烯酸甲酯	P	C19H32O2	292.24	293.248	0.143136	[M+H]+	8.838	0.962531242047553	2	C18	Lipids and lipid-like molecules	脂质和类脂分子	Fatty Acyls	脂肪酰类	Lineolic acids and derivatives	亚麻酸及其衍生物	"4175-47-7"	-	-	-	-	-	-	-	-	-	-	-	-	CCCCC=CC=CC=CCCCCCCCC(=O)OC	KOJYENXGDXRGDK-ZUGARUELSA-N	1.25336e+08	2.8129e+08	7.72709e+07	1.00043e+08	2.64142e+07	2.33399e+08	4.68831e+07	1.34431e+08	3.47309e+07	1.16777e+08	2.02231e+08	5.67593e+07	3.54318e+07	1.98859e+08	5.80316e+07	1.94571e+08
Com_3606_pos	Ebeietinone	-	P	C27H43NO3	429.324	430.332	0.536721	[M+H]+	10.646	0.756826109224939	2	C18	Lipids and lipid-like molecules	脂质和类脂分子	Steroids and steroid derivatives	类固醇和类固醇衍生物	Steroidal alkaloids	甾体生物碱	-	-	-	-	-	-	-	-	-	-	-	-	-	CC1CCC(=NC1)C(C)C2CCC3C2(CCC4C3CC(=O)C5(C4(CCC(C5)O)C)O)C	OXSDZAAZDQVKSD-DQOWORQBSA-N	2.99207e+06	3.3491e+06	3.03218e+06	1.99001e+06	702249	1.28186e+06	2.65892e+06	2.55571e+06	1.05805e+06	797812	3.54087e+06	2.11834e+06	1.21527e+07	3.95878e+06	8.19951e+06	7.89815e+06
Com_1913_pos	1S-Acetoxy-3-myodesertene	-	P	C12H18O3	210.126	211.133	0.599984	[M+H]+	5.861	0.844914333721484	2	C18	Lipids and lipid-like molecules	脂质和类脂分子	Prenol lipids	异戊烯醇脂	Monoterpenoids	单萜类	-	-	-	-	-	-	-	-	-	-	-	-	-	CC1CCC2C1C(OC=C2C)OC(=O)C	UVHMHLNMYIOYOX-FZVWWSIASA-N	1.51476e+07	1.09619e+07	6.32181e+06	2.65405e+07	5.95257e+06	1.27639e+07	2.50937e+07	2.4069e+07	9.50321e+06	1.22434e+07	4.51452e+07	5.87394e+07	1.44115e+08	4.25569e+07	5.72555e+07	3.90101e+07
Com_3572_pos	Arg Val Phe	精氨酸缬氨酸苯丙氨酸	P	C20H32N6O4	420.248	421.256	0.708681	[M+H]+	6.799	0.534059980507446	2	C18	Organic acids and derivatives	有机酸及其衍生物	Carboxylic acids and derivatives	羧酸及其衍生物	Amino acids, peptides, and analogues	氨基酸、肽和类似物	-	-	-	-	-	-	-	-	-	-	-	-	-	CC(C)C(C(=O)NC(CC1=CC=CC=C1)C(=O)O)NC(=O)C(CCCN=C(N)N)N	FXGMURPOWCKNAZ-JYJNAYRXSA-N	1.72632e+08	7.55807e+07	7.91607e+07	2.05236e+08	4.5024e+07	1.00537e+08	9.30566e+07	1.65576e+08	5.19178e+07	1.45636e+08	5.00632e+07	4.61008e+07	7.36178e+07	1.08718e+08	6.10626e+07	4.52205e+07
Com_3922_pos	Cyclic ADP-ribose	-	P	C15H21N5O13P2	541.061	542.069	1.19287	[M+H]+	4.731	0.50383503260018	2	C18	Organic oxygen compounds	有机氧化合物	Organooxygen compounds	有机氧化合物	Carbohydrates and carbohydrate conjugates	碳水化合物和碳水化合物结合物	-	HMDB0249529	Organic oxygen compounds	Organooxygen compounds	Carbohydrates and carbohydrate conjugates	Cyclic ADP-ribose; cADPR	C13050	map04970;map04921;map04020;map04972	-	-	-	-	-	C1C2C(C(C(O2)N3C=NC4=C3N=CN(C4=N)C5C(C(C(O5)COP(=O)(OP(=O)(O1)O)O)O)O)O)O	BQOHYSXSASDCEA-KEOHHSTQSA-N	2.79688e+06	1.21103e+06	1.08433e+06	718614	126165	2.20713e+06	232640	2.85394e+06	475840	1.06705e+06	4.10992e+06	3.37552e+06	3.78248e+06	2.50134e+06	1.1044e+07	2.29788e+06
Com_2282_pos	4,7-Dimethoxy-1-vinyl-beta-carboline	4,7-二甲氧基-1-乙烯基-β-咔啉	P	C15H14N2O2	254.106	255.113	0.325738	[M+H]+	6.227	0.704572659983846	2	C18	Alkaloids and derivatives	生物碱及其衍生物	Harmala alkaloids	哈尔满生物碱	-	-	-	-	-	-	-	-	-	-	-	-	-	-	-	COC1=CC2=C(C=C1)C3=C(N2)C(=NC=C3OC)C=C	DYAZDMVYCGBHNX-UHFFFAOYSA-N	1.49244e+06	1.38334e+06	3.29466e+06	2.45339e+06	6.85742e+06	3.96571e+06	3.43096e+06	2.23255e+06	1.58884e+07	2.2569e+06	3.30338e+06	2.4637e+06	4.16665e+06	7.12793e+06	4.2806e+06	5.2926e+06
Com_2951_pos	Stearoylethanolamide	硬脂酰胺MEA	P	C20H41NO2	327.314	328.321	0.415782	[M+H]+	10.675	0.802602775411598	2	C18	Organic nitrogen compounds	有机氮化合物	Organonitrogen compounds	有机氮化合物	Amines	胺类	"111-57-9"	HMDB0013078	Organic nitrogen compounds	Organonitrogen compounds	Amines	-	-	-	LMFA08040051	Fatty Acyls [FA]	Fatty amides [FA08]	N-acyl ethanolamines (endocannabinoids) [FA0804]	-	CCCCCCCCCCCCCCCCCC(=O)NCCO	OTGQIQQTPXJQRG-UHFFFAOYSA-N	1.12575e+07	1.5411e+08	2.54912e+07	1.56463e+07	2.28069e+07	8.82659e+06	2.00978e+07	1.61779e+07	3.81381e+07	4.14982e+06	5.41286e+07	4.16398e+07	3.98937e+07	5.57303e+07	3.32045e+07	7.02959e+07
Com_3141_pos	Narbonolide	-	P	C20H32O5	352.225	353.232	1.54988	[M+H]+	6.468	0.66951948257409	2	C18	Phenylpropanoids and polyketides	苯丙素类和聚酮类	Macrolides and analogues	大环内酯类及其类似物	-	-	-	-	-	-	-	-	C11997	map00522;map01130	-	-	-	-	-	CCC1C(C=CC(=O)C(CC(C(C(C(=O)C(C(=O)O1)C)C)O)C)C)C	YFFOFFWSBYZSOI-HQWJGCFGSA-N	5.0342e+09	3.27676e+09	2.91258e+09	4.01945e+09	2.12778e+09	3.51684e+09	2.02289e+09	5.00366e+09	2.38442e+09	4.1758e+09	3.20712e+09	2.29363e+09	3.49141e+09	4.62517e+09	3.21287e+09	3.04128e+09
Com_3746_pos	1-(9Z-tetradecenoyl)-sn-glycero-3-phosphocholine	-	P	C22H44NO7P	465.286	466.293	0.231072	[M+H]+	8.221	0.785861295280941	2	C18	Lipids and lipid-like molecules	脂质和类脂分子	Glycerophospholipids	甘油磷脂	Glycerophosphocholines	甘油磷酸胆碱	-	HMDB0010380	Lipids and lipid-like molecules	Glycerophospholipids	Glycerophosphocholines	-	-	-	LMGP01050014	Glycerophospholipids [GP]	Glycerophosphocholines [GP01]	Monoacylglycerophosphocholines [GP0105]	-	CCCCC=CCCCCCCCC(=O)OCC(COP(=O)([O-])OCC[N+](C)(C)C)O	JXGLGTFMAQOJBB-HEDKFQSOSA-N	8.26673e+06	6.49044e+06	2.58132e+06	2.60534e+07	6.48278e+06	7.11837e+06	4.46259e+06	1.17614e+07	7.78647e+06	7.92913e+06	6.55858e+06	5.92322e+06	9.38024e+06	1.81615e+07	1.02812e+07	1.30147e+07
Com_3852_pos	1,2-Dioctanoyl PC	-	P	C24H48NO8P	509.312	510.319	0.1737	[M+H]+	9.437	0.735481368723276	2	C18	Lipids and lipid-like molecules	脂质和类脂分子	Glycerophospholipids	甘油磷脂	Glycerophosphocholines	甘油磷酸胆碱	"19191-91-4"	-	-	-	-	-	-	-	-	-	-	-	-	CCCCCCCC(=O)OCC(COP(=O)([O-])OCC[N+](C)(C)C)OC(=O)CCCCCCC	YHIXRNNWDBPKPW-UHFFFAOYSA-N	2.81342e+06	2.95156e+06	3.90555e+06	3.5139e+06	1.16433e+07	4.46337e+06	1.62347e+06	4.90795e+06	1.51008e+07	3.04293e+06	4.78852e+06	3.65407e+06	1.04871e+07	3.88908e+06	3.18047e+06	911847
Com_2087_pos	Coniochaeton A	-	P	C13H10O4	230.058	231.065	1.07267	[M+H]+	1.421	0.706952880427293	2	C18	Organoheterocyclic compounds	有机杂环化合物	Benzopyrans	苯并吡喃类	1-benzopyrans	1-苯并吡喃	-	-	-	-	-	-	-	-	-	-	-	-	-	CC1=CC(=C2C(=C1)OC3=C(C2=O)C(=O)CC3)O	TWADCDOVRHDLAF-UHFFFAOYSA-N	2.27017e+06	3.51694e+06	2.38575e+06	3.74808e+06	5.27082e+06	1.91824e+06	6.8934e+06	3.63281e+06	3.88185e+06	3.61427e+06	1.49396e+06	3.95964e+06	788068	6.26803e+06	867529	1.15071e+06
Com_1688_pos	(+)-Epilupinine-N-oxide	-	P	C10H19NO2	185.142	186.149	2.47637	[M+H]+	5.272	0.756800721366244	2	C18	Alkaloids and derivatives	生物碱及其衍生物	Lupin alkaloids	羽扇豆生物碱	Lupinine-type alkaloids	羽扇豆碱型生物碱	-	-	-	-	-	-	-	-	-	-	-	-	-	C1CC[N+]2(CCCC(C2C1)CO)[O-]	DPDAZDMDSXQXJW-GMTAPVOTSA-N	1.17431e+07	9.86793e+06	7.80893e+06	1.9399e+07	1.46341e+07	1.22216e+07	2.00434e+07	4.17989e+07	1.33305e+07	1.24759e+07	3.87851e+07	3.67734e+07	8.92695e+07	2.85125e+07	8.25921e+07	2.75297e+07
Com_2613_pos	17beta-Amino-5alpha-androstan-11beta-ol	-	P	C19H33NO	291.256	292.263	1.43676	[M+H]+	9.594	0.503101019882002	2	C18	Lipids and lipid-like molecules	脂质和类脂分子	Steroids and steroid derivatives	类固醇和类固醇衍生物	Hydroxysteroids	羟基类固醇	-	-	-	-	-	-	C15356	-	-	-	-	-	-	CC12CCCCC1CCC3C2C(CC4(C3CCC4N)C)O	OMKYOYBEVIPBMI-YISWTCPOSA-N	7.45495e+06	8.85465e+06	1.27953e+07	1.1363e+07	1.1326e+07	5.76695e+06	1.41128e+07	5.60293e+06	1.07617e+07	7.53913e+06	8.60013e+06	5.81528e+06	9.48701e+06	6.3648e+06	5.63077e+06	8.54227e+06
Com_2952_pos	N,N-Dimethylsphingosine	N,N-二甲基-D-赤型鞘氨醇	P	C20H41NO2	327.314	328.321	0.400266	[M+H]+	9.032	0.65262419665841	2	C18	Organic nitrogen compounds	有机氮化合物	Organonitrogen compounds	有机氮化合物	Amines	胺类	"119567-63-4"	HMDB0013645	Organic nitrogen compounds	Organonitrogen compounds	Amines	-	C13914	-	LMSP01070001	Sphingolipids [SP]	Sphingoid bases [SP01]	N-methylated sphingoid bases [SP0107]	-	CCCCCCCCCCCCCC=CC(C(CO)N(C)C)O	YRXOQXUDKDCXME-YIVRLKKSSA-N	425622	4.01943e+07	2.45213e+06	2.35736e+06	3.76551e+06	5.95484e+06	5.23418e+06	1.98029e+06	9.68917e+06	488982	2.03687e+07	1.62277e+06	2.91855e+06	4.52119e+06	2.43521e+06	1.79192e+06
Com_2985_pos	Val Thr Leu	缬氨酸-精氨酸-亮氨酸	P	C15H29N3O5	331.211	332.218	1.34809	[M+H]+	5.518	0.578730558445007	2	C18	Organic acids and derivatives	有机酸及其衍生物	Carboxylic acids and derivatives	羧酸及其衍生物	Amino acids, peptides, and analogues	氨基酸、肽和类似物	-	-	-	-	-	-	-	-	-	-	-	-	-	CC(C)CC(C(=O)O)NC(=O)C(C(C)O)NC(=O)C(C(C)C)N	LCHZBEUVGAVMKS-RHYQMDGZSA-N	9.34811e+06	1.35081e+07	8.97691e+06	3.49261e+06	2.57833e+06	2.52463e+07	6.07674e+06	5.96699e+06	2.69734e+06	1.86416e+07	1.78029e+07	1.96958e+06	3.7315e+06	4.7476e+06	4.22556e+06	5.77892e+06
Com_3252_pos	Val His Ile	缬氨酸-组氨酸-异亮氨酸	P	C17H29N5O4	367.222	368.23	1.20656	[M+H]+	5.333	0.872298290281549	2	C18	Organic acids and derivatives	有机酸及其衍生物	Carboxylic acids and derivatives	羧酸及其衍生物	Amino acids, peptides, and analogues	氨基酸、肽和类似物	-	-	-	-	-	-	-	-	-	-	-	-	-	CCC(C)C(C(=O)O)NC(=O)C(CC1=CN=CN1)NC(=O)C(C(C)C)N	DLMNFMXSNGTSNJ-PYJNHQTQSA-N	8.66981e+06	6.26883e+06	4.83065e+06	2.86647e+06	3.694e+06	1.22111e+07	1.38418e+06	1.70256e+06	2.9391e+06	7.65684e+06	6.61897e+06	1.71367e+06	929750	3.69574e+06	1.88986e+06	3.53209e+06
Com_1920_pos	L-Isoprenaline	-	P	C11H17NO3	211.121	212.128	0.404237	[M+H]+	6.075	0.636713229258357	2	C18	Benzenoids	苯类化合物	Phenols	酚类	Benzenediols	苯二醇类	-	-	-	-	-	-	C11703	-	-	-	-	-	-	CC(C)NCC(C1=CC(=C(C=C1)O)O)O	JWZZKOKVBUJMES-NSHDSACASA-N	3.66619e+06	3.18299e+06	2.87412e+06	3.32211e+06	2.41911e+06	2.1098e+06	1.33505e+07	5.94056e+06	4.56942e+06	3.04183e+06	4.2871e+06	4.95674e+06	2.24167e+07	5.27879e+06	1.54849e+07	3.7363e+06
Com_1382_pos	4-Methylthiobutanaldoxime	4-甲硫基丁醛肟	P	C5H11NOS	133.056	134.064	5.9239	[M+H]+	1.422	0.524576718509377	2	C18	Organic nitrogen compounds	有机氮化合物	Organonitrogen compounds	有机氮化合物	Oximes	肟类	-	-	-	-	-	4-Methylthiobutanaldoxime; (E)-4-(Methylthio)-butanaldoxime	C17241	map01210;map00966;map01110	-	-	-	-	-	CSCCCC=NO	DNYWTMVKWUGHCB-GQCTYLIASA-N	7.34264e+06	7.51478e+06	3.10671e+06	2.59921e+06	5.11576e+06	2.03368e+06	8.15476e+06	4.05559e+06	1.89404e+06	7.88047e+06	1.55147e+06	1.30783e+06	1.67339e+06	2.26669e+06	1.1551e+06	1.69443e+06
Com_3209_pos	O-Arachidonoyl Glycidol	-	P	C23H36O3	360.266	361.274	0.023648	[M+H]+	9.296	0.891351286092219	2	C18	Lipids and lipid-like molecules	脂质和类脂分子	Fatty Acyls	脂肪酰类	Fatty acid esters	脂肪酸酯	"439146-24-4"	-	-	-	-	-	-	-	-	-	-	-	-	CCCCCC=CCC=CCC=CCC=CCCCC(=O)OCC1CO1	ACYNJBAUKQMZDF-UHFFFAOYSA-N	1.99565e+07	4.30014e+07	3.92997e+07	6.13356e+06	2.67186e+07	7.62569e+06	5.03599e+07	8.66346e+06	4.80203e+07	3.71807e+07	1.05336e+07	9.44235e+06	1.04166e+07	6.27091e+06	8.1873e+06	8.19554e+06
Com_3462_pos	Desfurano-6alpha-hydroxyazadiradione	-	P	C24H32O5	400.225	401.232	0.175746	[M+H]+	8.133	0.56502528345025	2	C18	Lipids and lipid-like molecules	脂质和类脂分子	Steroids and steroid derivatives	类固醇和类固醇衍生物	Steroid esters	类固醇酯	-	-	-	-	-	-	-	-	-	-	-	-	-	CC(=O)OC1C(C2C(C(=O)C=CC2(C3C1(C4=CC(=O)CC4(CC3)C)C)C)(C)C)O	HKVOPFDXIGAKHQ-CXCOWLLISA-N	2.0367e+07	2.55663e+07	2.72352e+07	1.69746e+07	2.38871e+07	1.17597e+07	3.58952e+07	2.85693e+07	4.51374e+07	2.13742e+07	1.60268e+07	2.1207e+07	2.87555e+07	2.97786e+07	2.63539e+07	3.55258e+07
Com_3839_pos	LysoPE(20:4(8Z,11Z,14Z,17Z)/0:0)	溶血磷脂酰乙醇胺 (20:4 (8Z,11Z,14Z,17Z)/0:0)	P	C25H44NO7P	501.286	502.293	0.768482	[M+H]+	9.212	0.921903043644095	2	C18	Lipids and lipid-like molecules	脂质和类脂分子	Glycerophospholipids	甘油磷脂	Glycerophosphoethanolamines	甘油磷酸乙醇胺类	-	HMDB0011518	Lipids and lipid-like molecules	Glycerophospholipids	Glycerophosphoethanolamines	-	-	-	LMGP02050067	Glycerophospholipids [GP]	Glycerophosphoethanolamines [GP02]	Monoacylglycerophosphoethanolamines [GP0205]	-	CCC=CCC=CCC=CCC=CCCCCCCC(=O)OCC(COP(=O)(O)OCCN)O	JPNPIRVRGLGTRE-YSKCIPFOSA-N	4.91664e+08	3.72797e+08	4.1255e+08	5.46227e+08	3.09054e+08	7.68273e+08	5.16338e+08	6.26966e+08	4.44827e+08	4.09701e+08	7.65436e+08	6.05977e+08	1.00852e+09	6.28476e+08	9.20854e+08	6.37112e+08
Com_3936_pos	LysoPC(20:3)	溶血磷脂酰胆碱 (20:3)	P	C28H52NO7P	545.348	546.356	1.6237	[M+H]+	9.765	0.878018241335434	2	C18	Lipids and lipid-like molecules	脂质和类脂分子	Glycerophospholipids	甘油磷脂	Glycerophosphocholines	甘油磷酸胆碱	-	HMDB0010394	Lipids and lipid-like molecules	Glycerophospholipids	Glycerophosphocholines	-	-	-	LMGP01050133	Glycerophospholipids [GP]	Glycerophosphocholines [GP01]	Monoacylglycerophosphocholines [GP0105]	-	CCCCCC=CCC=CCC=CCCCCCCC(=O)OCC(COP(=O)([O-])OCC[N+](C)(C)C)O	BBNHCUBQEQJHIG-FZZJNMCHSA-N	9.14047e+07	8.08329e+07	8.79405e+07	1.03962e+08	1.01508e+08	1.12562e+08	4.07377e+07	1.10572e+08	9.17778e+07	8.775e+07	1.50408e+08	9.08943e+07	1.66789e+08	1.44711e+08	1.56796e+08	1.80986e+08
Com_3218_pos	Gibberellin A21	赤霉素A21	P	C19H22O7	362.137	363.143	2.65375	[M+H]+	6.241	0.508681781186943	2	C18	Lipids and lipid-like molecules	脂质和类脂分子	Prenol lipids	异戊烯醇脂	Diterpenoids	二萜类	-	HMDB0035050	Lipids and lipid-like molecules	Prenol lipids	Diterpenoids	-	-	-	-	-	-	-	-	C=C1CC23CC1(CCC2C45CCCC(C4C3C(=O)O)(C(=O)O5)C(=O)O)O	HILUWRPVFKJTAD-ZGHMGGRHSA-N	203598	1.15244e+06	1.17198e+06	179257	2.19414e+06	435841	1.06651e+06	134874	2.45565e+06	981248	252103	1.13289e+06	154287	104086	530170	2.16863e+06
Com_2256_pos	Pumiliotoxin 251D	-	P	C16H29NO	251.225	252.232	0.442019	[M+H]+	8.75	0.933038918804322	2	C18	Alkaloids and derivatives	生物碱及其衍生物	Pumiliotoxins, homopumiliotoxins, and allopumiliotoxins	两栖动物毒素、同两栖动物毒素和别两栖动物毒素	-	-	-	-	-	-	-	-	C20031	-	-	-	-	-	-	CCCCC(C)C=C1CC(C2CCCN2C1)(C)O	OKTQTXDNHCOLHT-AJKPHIATSA-N	4.74739e+08	4.67116e+08	7.0964e+08	5.41476e+08	4.89823e+08	3.44891e+08	5.27231e+08	4.6941e+08	5.50715e+08	3.45757e+08	5.74229e+08	3.90106e+08	6.00018e+08	3.95203e+08	5.68964e+08	4.93269e+08
Com_2705_pos	2,6 dimethylheptanoyl carnitine	-	P	C16H31NO4	301.225	302.232	0.404312	[M+H]+	6.272	0.635522764268857	2	C18	Lipids and lipid-like molecules	脂质和类脂分子	Fatty Acyls	脂肪酰类	Fatty acid esters	脂肪酸酯	-	HMDB0006320	Lipids and lipid-like molecules	Fatty Acyls	Fatty acid esters	-	-	-	LMFA07070029	Fatty Acyls [FA]	Fatty esters [FA07]	Fatty acyl carnitines [FA0707]	-	CC(C)CCCC(C)C(=O)OC(CC(=O)[O-])C[N+](C)(C)C	QBYXBONNCVATNQ-UHFFFAOYSA-N	591470	314745	76437.7	816176	525025	286407	157558	484461	250772	64454.6	150173	985030	696067	2.73714e+06	509187	358458
Com_3504_pos	Sarcrassin C	-	P	C23H36O6	408.251	409.258	1.14639	[M+H]+	6.602	0.526574641335837	2	C18	Lipids and lipid-like molecules	脂质和类脂分子	Prenol lipids	异戊烯醇脂	Diterpenoids	二萜类	-	-	-	-	-	-	-	-	-	-	-	-	-	CC(C)C1=CC=C(CCC(C(CCC=C(CC1)C(=O)OC)(C)OC)O)C(=O)OC	ZCQHIVUOFDKQRZ-MGCHSLFTSA-N	2.79141e+06	2.66247e+06	3.45347e+06	3.13938e+06	5.80842e+06	1.68301e+06	7.02416e+06	3.92657e+06	6.28226e+06	2.15363e+06	3.53023e+06	1.99168e+06	1.29313e+07	5.64821e+06	8.64315e+06	4.57417e+06
Com_3915_pos	1-nonadecanoyl-sn-glycero-3-phosphocholine	-	P	C27H56NO7P	537.379	538.387	1.25042	[M+H]+	11.222	0.914360568635275	2	C18	Lipids and lipid-like molecules	脂质和类脂分子	Glycerophospholipids	甘油磷脂	Glycerophosphocholines	甘油磷酸胆碱	-	-	-	-	-	-	-	-	LMGP01050041	Glycerophospholipids [GP]	Glycerophosphocholines [GP01]	Monoacylglycerophosphocholines [GP0105]	-	CCCCCCCCCCCCCCCCCCC(=O)OCC(COP(=O)([O-])OCC[N+](C)(C)C)O	WYIMORDZGCUBAA-AREMUKBSSA-N	1.114e+07	2.54886e+07	5.55586e+07	3.36539e+07	5.45918e+07	3.13082e+07	2.21931e+07	3.50138e+07	7.60062e+07	1.44003e+07	4.0582e+07	2.44383e+07	4.0554e+07	3.89493e+07	4.60259e+07	3.97374e+07
Com_2345_pos	H-Asp-Gln-OH	-	P	C9H15N3O6	261.096	262.104	0.566021	[M+H]+	1.467	0.66412096238449	2	C18	Organic acids and derivatives	有机酸及其衍生物	Carboxylic acids and derivatives	羧酸及其衍生物	Amino acids, peptides, and analogues	氨基酸、肽和类似物	"13433-13-1"	-	-	-	-	-	-	-	-	-	-	-	-	C(CC(=O)N)C(C(=O)O)NC(=O)C(CC(=O)O)N	GSMPSRPMQQDRIB-WHFBIAKZSA-N	6.8762e+07	5.36214e+07	2.15681e+07	2.44628e+07	2.36808e+07	4.18385e+07	4.52765e+07	3.57646e+07	1.49293e+07	6.63163e+07	1.44528e+07	1.60075e+07	9.51313e+06	1.88346e+07	7.06409e+06	9.41202e+06
Com_3987_pos	PGPC	甘油磷酸甘油磷酸盐C	P	C29H56NO10P	609.364	610.372	1.44623	[M+H]+	9.631	0.793714677483715	2	C18	Lipids and lipid-like molecules	脂质和类脂分子	Glycerophospholipids	甘油磷脂	Glycerophosphocholines	甘油磷酸胆碱	"89947-79-5"	-	-	-	-	-	-	-	LMGP20010006	Glycerophospholipids [GP]	Oxidized glycerophospholipids [GP20]	Oxidized glycerophosphocholines [GP2001]	-	CCCCCCCCCCCCCCCC(=O)OCC(COP(=O)([O-])OCC[N+](C)(C)C)OC(=O)CCCC(=O)O	CDZVJFRXJAUXPP-AREMUKBSSA-N	254921	340938	227576	6.85932e+06	924328	1.38497e+06	1.91038e+07	3.78369e+06	4.85805e+06	504741	2.2941e+06	481271	5.94842e+07	1.74497e+06	2.91364e+07	755755
Com_1290_pos	3-Methyl-4-hydroxy-2-butenal	3-甲基-4-羟基-2-丁烯醛	P	C5H8O2	100.052	101.06	0.327596	[M+H]+	5.752	0.808094833983081	2	C18	Organic oxygen compounds	有机氧化合物	Organooxygen compounds	有机氧化合物	Carbonyl compounds	羰基化合物	-	-	-	-	-	-	-	-	-	-	-	-	-	CC(=CC=O)CO	BSHDRMLUCYMQOP-GORDUTHDSA-N	2.27449e+07	2.5818e+07	2.53856e+07	2.32555e+07	3.10861e+07	2.71162e+07	3.57397e+07	2.95239e+07	2.99957e+07	3.20762e+07	2.5769e+07	5.9482e+07	2.88512e+07	2.70478e+07	3.01495e+07	3.2445e+07
Com_1548_pos	Piquerol B	-	P	C10H14O2	166.099	167.107	2.80263	[M+H]+	8.37	0.801885515553061	2	C18	Lipids and lipid-like molecules	脂质和类脂分子	Prenol lipids	异戊烯醇脂	Monoterpenoids	单萜类	-	-	-	-	-	-	-	-	-	-	-	-	-	CC(=C)C1C(C=CC(C1=C)O)O	NEMBFIOCFSUBLI-AEJSXWLSSA-N	9.4696e+06	1.00741e+07	1.1942e+07	1.04412e+07	5.83511e+06	8.44641e+06	5.43449e+06	7.71368e+06	5.86941e+06	9.64484e+06	7.54416e+06	1.53434e+07	4.44112e+06	1.41765e+07	9.84043e+06	6.51173e+06
Com_1862_pos	3',4',5,6,7-Pentahydroxyflavone	-	P	C13H16O2	204.115	205.123	1.17014	[M+H]+	8.343	0.77471605209448	2	C18	Lipids and lipid-like molecules	脂质和类脂分子	Fatty Acyls	脂肪酰类	Fatty acid esters	脂肪酸酯	-	HMDB0037628	Lipids and lipid-like molecules	Fatty Acyls	Fatty acid esters	-	-	-	-	-	-	-	-	CC=C(C)C(=O)OCCC1=CC=CC=C1	KVMWYGAYARXPOL-QDEBKDIKSA-N	2.07066e+07	1.80652e+07	1.93552e+07	2.39228e+07	1.21968e+07	1.65208e+07	1.53004e+07	1.97396e+07	1.27475e+07	1.95128e+07	1.5928e+07	2.00271e+07	1.30626e+07	2.02919e+07	2.20781e+07	1.16618e+07
Com_3219_pos	Thyrotropin releasing hormone	普罗瑞林	P	C16H22N6O4	362.17	363.178	1.42302	[M+H]+	6.181	0.649587074655799	2	C18	Organic acids and derivatives	有机酸及其衍生物	Carboxylic acids and derivatives	羧酸及其衍生物	Amino acids, peptides, and analogues	氨基酸、肽和类似物	"24305-27-9"	HMDB0060080	Lipids and lipid-like molecules	Steroids and steroid derivatives	Estrane steroids	Thyrotropin-releasing hormone; TRH; Protirelin; Thyroliberin	C03958	-	-	-	-	-	-	C1CC(N(C1)C(=O)C(CC2=CN=CN2)NC(=O)C3CCC(=O)N3)C(=O)N	XNSAINXGIQZQOO-SRVKXCTJSA-N	6.73418e+06	6.256e+06	1.34682e+07	7.42965e+06	7.31797e+06	6.23852e+06	1.36621e+07	1.40628e+07	9.20263e+06	7.2676e+06	1.00895e+07	1.49669e+07	3.22243e+07	8.19746e+06	1.84811e+07	9.3438e+06
Com_1941_pos	4,4'-Dimethylangelicin	4,4'-二甲基当归素	P	C13H10O3	214.063	215.07	2.51784	[M+H]+	1.436	0.506164001373159	2	C18	Phenylpropanoids and polyketides	苯丙素类和聚酮类	Coumarins and derivatives	香豆素及其衍生物	Furanocoumarins	呋喃香豆素类	-	-	-	-	-	-	C19404	-	-	-	-	-	-	CC1=CC(=O)OC2=C1C=CC3=C2C(=CO3)C	ZUOUYRRXKPHFSV-UHFFFAOYSA-N	9.74155e+06	8.41258e+06	5.48846e+06	1.13831e+07	1.32521e+07	9.51241e+06	1.06018e+07	9.05729e+06	1.4491e+07	8.32922e+06	8.47623e+06	1.23964e+07	3.85535e+06	1.17593e+07	3.4731e+06	5.32028e+06
Com_3921_pos	C16 Sphinganine	-	P	C34H69NO3	539.528	540.536	1.586	[M+H]+	11.39	0.758203836518797	2	C18	Lipids and lipid-like molecules	脂质和类脂分子	Sphingolipids	鞘脂类	Ceramides	神经酰胺	-	-	-	-	-	-	-	-	LMSP02020001	Sphingolipids [SP]	Ceramides [SP02]	N-acylsphinganines (dihydroceramides) [SP0202]	-	CCCCCCCCCCCCCCCC(C(CO)NC(=O)CCCCCCCCCCCCCCC)O	GCGTXOVNNFGTPQ-JHOUSYSJSA-N	2.16814e+06	7.169e+06	2.68785e+06	4.63768e+06	3.42193e+06	2.36271e+06	1.42551e+07	5.21646e+06	1.98303e+07	1.8701e+06	5.62378e+06	3.00637e+06	5.32027e+06	5.26127e+06	4.75694e+06	1.88222e+07
Com_1714_pos	Fomannoxin	-	P	C12H12O2	188.084	189.091	0.669698	[M+H]+	6.196	0.895997347419963	2	C18	Organoheterocyclic compounds	有机杂环化合物	Coumarans	2,3-二氢苯并呋喃	-	-	-	-	-	-	-	-	-	-	-	-	-	-	-	CC(=C)C1CC2=C(O1)C=CC(=C2)C=O	MPEXJCQZHBHGMC-LBPRGKRZSA-N	2.86058e+07	2.18327e+07	1.49103e+07	2.45503e+07	5.17319e+06	2.61501e+07	6.95058e+06	1.30077e+07	3.8589e+06	1.49063e+07	1.63536e+07	2.71854e+07	2.94771e+06	5.10806e+07	6.22368e+06	1.4215e+07
Com_3091_pos	Thr Leu Leu	苏氨酸-亮氨酸-亮氨酸	P	C16H31N3O5	345.226	346.234	1.62999	[M+H]+	5.382	0.521289328105194	2	C18	Organic acids and derivatives	有机酸及其衍生物	Carboxylic acids and derivatives	羧酸及其衍生物	Amino acids, peptides, and analogues	氨基酸、肽和类似物	-	-	-	-	-	-	-	-	-	-	-	-	-	CC(C)CC(C(=O)NC(CC(C)C)C(=O)O)NC(=O)C(C(C)O)N	MEJHFIOYJHTWMK-VOAKCMCISA-N	2.52813e+06	3.45669e+06	2.73814e+06	1.82455e+06	1.20157e+06	3.21286e+06	1.58361e+06	1.94744e+06	628533	3.66629e+06	3.38498e+06	601949	2.94874e+06	340502	5.333e+06	2.0435e+06
Com_3475_pos	7-Ketocholesterol	7-酮基胆固醇	P	C27H44O2	400.334	401.342	0.430376	[M+H]+	11.42	0.668387137728752	2	C18	Lipids and lipid-like molecules	脂质和类脂分子	Steroids and steroid derivatives	类固醇和类固醇衍生物	Cholestane steroids	胆甾烷类固醇	"566-28-9"	HMDB0000501	Lipids and lipid-like molecules	Steroids and steroid derivatives	Cholestane steroids	-	-	-	LMST01010049	Sterol Lipids [ST]	Sterols [ST01]	Cholesterol and derivatives [ST0101]	-	CC(C)CCCC(C)C1CCC2C1(CCC3C2C(=O)C=C4C3(CCC(C4)O)C)C	YIKKMWSQVKJCOP-ABXCMAEBSA-N	1.45297e+06	6.87332e+06	2.39468e+06	5.47917e+06	2.04913e+06	1.60361e+06	5.7568e+07	1.61495e+07	2.55563e+07	1.6885e+06	6.9263e+06	3.46919e+06	3.93263e+07	4.91771e+06	1.76711e+07	7.64246e+06
Com_3210_pos	Aglaiabbreviatin C	-	P	C24H40O2	360.303	361.31	0.379322	[M+H]+	11.693	0.666220867422843	2	C18	Lipids and lipid-like molecules	脂质和类脂分子	Steroids and steroid derivatives	类固醇和类固醇衍生物	Oxosteroids	氧化类固醇	-	-	-	-	-	-	-	-	-	-	-	-	-	CC(=O)C1CCC2(C1CCC3C2(CCC4C3(CCC(C4(C)C)O)C)C)C	GRVOAMBHUWXGTO-NICZXZAASA-N	1.28376e+07	3.07915e+07	4.07141e+07	1.89012e+07	3.94231e+07	6.33154e+06	4.73126e+07	3.27279e+07	4.41488e+07	2.54159e+07	1.08866e+07	1.13324e+07	1.20392e+07	2.09883e+07	1.02015e+07	2.94139e+07
Com_1507_pos	N5-Methyl-L-glutamine	N5-甲基-L-谷氨酰胺	P	C6H12N2O3	160.085	161.092	0.907593	[M+H]+	1.512	0.634430176419039	2	C18	Organic acids and derivatives	有机酸及其衍生物	Carboxylic acids and derivatives	羧酸及其衍生物	Amino acids, peptides, and analogues	氨基酸、肽和类似物	-	-	-	-	-	-	C03153	-	-	-	-	-	-	CNC(=O)CCC(C(=O)O)N	ONXPDKGXOOORHB-BYPYZUCNSA-N	4.99087e+06	3.74502e+06	2.70441e+06	7.4565e+06	4.52734e+06	5.6135e+06	2.67214e+06	6.5066e+06	1.93189e+06	5.63767e+06	1.33364e+06	3.51737e+06	1.20668e+06	1.75253e+06	1.68837e+06	1.95495e+06
Com_1708_pos	N1-Acetylspermidine	-	P	C9H21N3O	187.168	188.176	1.11082	[M+H]+	1.407	0.533716434386062	2	C18	Organic acids and derivatives	有机酸及其衍生物	Carboximidic acids and derivatives	甲酰亚胺酸及其衍生物	Carboximidic acids	甲酰亚胺酸	"14278-49-0"	HMDB0001276	Organic acids and derivatives	Carboximidic acids and derivatives	Carboximidic acids	-	C00612	-	-	-	-	-	-	CC(=O)NCCCNCCCCN	MQTAVJHICJWXBR-UHFFFAOYSA-N	1.1377e+07	1.76331e+07	1.01141e+07	9.30933e+06	2.03636e+07	6.34978e+06	5.26854e+06	1.82987e+07	1.61103e+07	1.5005e+07	543957	1.76776e+06	641463	950478	424395	1.38491e+06
Com_2741_pos	Discadenine	-	P	C14H20N6O2	304.165	305.173	2.13692	[M+H]+	7.025	0.573379745182661	2	C18	Organic acids and derivatives	有机酸及其衍生物	Carboxylic acids and derivatives	羧酸及其衍生物	Amino acids, peptides, and analogues	氨基酸、肽和类似物	-	-	-	-	-	-	C01804	map00908;map01110	-	-	-	-	-	CC(=CCN=C1C2=C(N=CN2)N(C=N1)CCC(C(=O)O)N)C	VSABNZFZVFUZGA-UHFFFAOYSA-N	6.97449e+06	6.81487e+06	4.06768e+06	1.18568e+07	5.47391e+06	3.7301e+06	1.95406e+07	1.47528e+07	8.9549e+06	5.69289e+06	2.0676e+07	1.69659e+07	8.68525e+07	2.6669e+07	7.19863e+07	2.47279e+07
Com_3479_pos	Gutierrezianolic acid isobutyrate methyl ester	古铁木酸异丁酸甲酯	P	C25H38O4	402.277	403.284	0.142546	[M+H]+	9.468	0.601254450275229	2	C18	Lipids and lipid-like molecules	脂质和类脂分子	Prenol lipids	异戊烯醇脂	Diterpenoids	二萜类	-	-	-	-	-	-	-	-	-	-	-	-	-	CC(C)COC1C=C(C(C2(C1C(CCC2)(C)C)C)CCC3=COC=C3)C(=O)OC	VSFOZPUOGJXMFT-XOEOCAAJSA-N	8.95745e+06	1.67322e+07	8.61131e+06	2.48378e+07	9.87333e+06	2.23875e+07	1.30332e+07	8.99808e+06	3.0829e+07	8.27148e+06	2.95195e+07	1.68018e+07	2.60307e+07	2.13669e+07	1.38511e+07	1.86102e+07
Com_3989_pos	Glutathione disulfide	谷胱甘肽二硫化物	P	C20H32N6O12S2	612.152	613.16	1.18925	[M+H]+	1.511	0.914211830802477	2	C18	Organic acids and derivatives	有机酸及其衍生物	Carboxylic acids and derivatives	羧酸及其衍生物	Amino acids, peptides, and analogues	氨基酸、肽和类似物	-	HMDB0003337	Organic acids and derivatives	Carboxylic acids and derivatives	Amino acids, peptides, and analogues	Glutathione disulfide; GSSG; Oxiglutatione; Oxidized glutathione	C00127	map04918;map00480;map04216	-	-	-	-	-	C(CC(=O)NC(CSSCC(C(=O)NCC(=O)O)NC(=O)CCC(C(=O)O)N)C(=O)NCC(=O)O)C(C(=O)O)N	YPZRWBKMTBYPTK-BJDJZHNGSA-N	7.10901e+07	9.45286e+07	3.10436e+07	7.01317e+06	4.89955e+07	2.07149e+06	3.15702e+07	1.04526e+07	5.2932e+07	6.15478e+07	5.65782e+06	4.80438e+06	135239	3.45525e+06	520984	561106
Com_3298_pos	1-Arachidonoylglycerol	-	P	C23H38O4	378.277	379.284	0.323953	[M+H]+	9.676	0.884037156122002	2	C18	Lipids and lipid-like molecules	脂质和类脂分子	Glycerolipids	甘油脂	Monoradylglycerols	单酰基甘油	-	HMDB0243830	Lipids and lipid-like molecules	Glycerolipids	Monoradylglycerols	-	C13857	-	LMGL01010032	Glycerolipids [GL]	Monoradylglycerols [GL01]	Monoacylglycerols [GL0101]	-	CCCCCC=CCC=CCC=CCC=CCCCC(=O)OCC(CO)O	DCPCOKIYJYGMDN-DOFZRALJSA-N	1.93231e+07	2.20727e+07	1.21165e+07	4.03405e+07	6.27987e+06	3.05323e+07	1.24439e+07	2.91847e+07	1.11247e+07	2.18915e+07	1.79665e+07	3.45525e+07	3.53344e+07	2.04498e+07	2.53607e+07	2.02377e+07
Com_2402_pos	Pseudopyronine A	-	P	C16H26O3	266.188	267.195	0.335232	[M+H]+	6.632	0.673585209080683	2	C18	Organoheterocyclic compounds	有机杂环化合物	Pyrans	吡喃	Pyranones and derivatives	吡喃酮及其衍生物	-	-	-	-	-	-	-	-	-	-	-	-	-	CCCCCCC1=C(C=C(OC1=O)CCCCC)O	SWHSFCDMQYUTEL-UHFFFAOYSA-N	7.46676e+06	8.21094e+06	7.73162e+06	1.02913e+07	7.14813e+06	8.53461e+06	1.45421e+07	2.15805e+07	1.88986e+07	6.14567e+06	1.33717e+07	1.11224e+07	2.92095e+07	7.62397e+06	1.68885e+07	9.09813e+06
Com_2382_pos	Spicatolide H	-	P	C15H20O4	264.136	265.143	2.80329	[M+H]+	5.631	0.518636850970864	2	C18	Organoheterocyclic compounds	有机杂环化合物	Lactones	内酯类	Delta valerolactones	δ戊内酯	-	-	-	-	-	-	-	-	-	-	-	-	-	CC1C2CCC(=C)C3CC(=O)OC(C3C2OC1=O)C	MILMMXLPUBIAAD-CVWJPNGZSA-N	1.56324e+06	1.28253e+06	1.91628e+06	2.73108e+06	1.20574e+06	2.34427e+06	4.11691e+06	2.89681e+06	2.56198e+06	1.30218e+06	4.62949e+06	1.81495e+06	1.08794e+07	2.44724e+06	7.88292e+06	2.39021e+06
Com_2688_pos	Triptonoterpene	雷酚萜甲醚	P	C20H28O2	300.209	301.216	0.210375	[M+H]+	6.859	0.837951440878199	2	C18	Lipids and lipid-like molecules	脂质和类脂分子	Prenol lipids	异戊烯醇脂	Diterpenoids	二萜类	-	-	-	-	-	-	-	-	-	-	-	-	-	CC(C)C1=C(C2=C(C=C1)C3(CCC(=O)C(C3CC2)(C)C)C)O	WENIWZBFJBCNNG-OXJNMPFZSA-N	7.68495e+08	5.04128e+08	5.11047e+08	3.32386e+08	2.6724e+08	5.37774e+08	3.37257e+08	4.71924e+08	3.49702e+08	4.62975e+08	4.2033e+08	4.30688e+08	3.99541e+08	5.55495e+08	4.69304e+08	2.73557e+08
Com_1425_pos	N,N-dimethyl-L-Valine	N,N-二甲基-L-缬氨酸	P	C7H15NO2	145.11	146.118	0.950946	[M+H]+	1.148	0.565910690021601	2	C18	Organic acids and derivatives	有机酸及其衍生物	Carboxylic acids and derivatives	羧酸及其衍生物	Amino acids, peptides, and analogues	氨基酸、肽和类似物	"2812-32-0"	-	-	-	-	-	-	-	-	-	-	-	-	CC(C)C(C(=O)O)N(C)C	APGLTERDKORUHK-LURJTMIESA-N	1.35348e+07	1.40565e+07	1.47795e+07	1.25665e+07	1.85984e+07	1.4834e+07	1.88796e+07	1.56816e+07	1.49453e+07	1.40728e+07	7.70535e+06	3.08171e+07	1.35828e+07	1.14708e+07	1.05686e+07	1.50564e+07
Com_2898_pos	11,17-Dimethyl-5alpha-androstane-11beta,17beta-diol	-	P	C21H36O2	320.272	321.279	0.533775	[M+H]+	11.448	0.693182891552412	2	C18	Lipids and lipid-like molecules	脂质和类脂分子	Steroids and steroid derivatives	类固醇和类固醇衍生物	Androstane steroids	雄甾烷类固醇	-	-	-	-	-	-	C15047	-	-	-	-	-	-	CC12CCCCC1CCC3C2C(CC4(C3CCC4(C)O)C)(C)O	AUJYFVLNTWWEIM-NDUYDNQLSA-N	964370	5.74262e+06	2.39471e+06	4.72214e+06	3.64966e+06	1.802e+06	5.10755e+06	3.23527e+06	4.63013e+06	1.64858e+06	3.30684e+06	2.83818e+06	1.77912e+06	7.93308e+06	1.03114e+06	1.28792e+07
Com_3221_pos	Aglatomin B	甘草碱B	P	C22H34O4	362.246	363.253	0.0573629	[M+H]+	6.859	0.662603129175973	2	C18	Organoheterocyclic compounds	有机杂环化合物	Naphthopyrans	萘并吡喃类	-	-	-	-	-	-	-	-	-	-	-	-	-	-	-	CC12CCC3C(C1CC(=O)OC2C=C)CCC4C3(CC(C(C4)O)OC)C	CEMIELPQKCGKKJ-COVGNLSFSA-N	8.31718e+07	4.64216e+07	2.98017e+07	8.86519e+07	1.76292e+07	3.87503e+07	3.82357e+07	6.17539e+07	1.89093e+07	7.91156e+07	1.16447e+07	2.70664e+07	1.19891e+07	4.28029e+07	5.44811e+06	2.76206e+07
Com_3308_pos	Divaricatic acid (Pteronia)	-	P	C22H36O5	380.256	381.263	0.970838	[M+H]+	6.873	0.661553889877739	2	C18	Lipids and lipid-like molecules	脂质和类脂分子	Prenol lipids	异戊烯醇脂	Diterpenoids	二萜类	-	-	-	-	-	-	-	-	-	-	-	-	-	CC(=CCCC(CCCC(=CCCC(=CCO)C)COC(=O)C)C(=O)O)C	AUMDPBYYQXKEIR-FYGMRNDYSA-N	1.38381e+08	1.29371e+08	9.01851e+07	1.5414e+08	6.14548e+07	8.93022e+07	6.82016e+07	1.23861e+08	5.54403e+07	1.25325e+08	8.33339e+07	5.51745e+07	7.05687e+07	1.05492e+08	5.70952e+07	6.75229e+07
Com_2871_pos	Secoisoodorinol	-	P	C18H26N2O3	318.194	319.203	2.72235	[M+H]+	8.13	0.580012969287311	2	C18	Phenylpropanoids and polyketides	苯丙素类和聚酮类	Cinnamic acids and derivatives	肉桂酸及其衍生物	Cinnamic acid amides	肉桂酸酰胺	-	-	-	-	-	-	-	-	-	-	-	-	-	CC(CCO)C(=O)NCCCCNC(=O)C=CC1=CC=CC=C1	AZFOWFPALBQOTD-MDZDMXLPSA-N	1.83332e+07	2.13773e+07	1.13319e+07	1.49595e+07	3.33027e+06	2.25926e+07	9.39693e+06	1.9846e+07	8.63017e+06	2.44185e+07	2.13019e+07	7.94169e+06	1.31699e+07	2.02663e+07	9.5528e+06	1.54812e+07
Com_2594_pos	Thr Gly Ile	苏氨酸-甘氨酸-异亮氨酸	P	C12H23N3O5	289.164	290.171	0.501457	[M+H]+	5.027	0.516442846303467	2	C18	Organic acids and derivatives	有机酸及其衍生物	Carboxylic acids and derivatives	羧酸及其衍生物	Amino acids, peptides, and analogues	氨基酸、肽和类似物	-	-	-	-	-	-	-	-	-	-	-	-	-	CCC(C)C(C(=O)O)NC(=O)CNC(=O)C(C(C)O)N	IMULJHHGAUZZFE-MBLNEYKQSA-N	4.61801e+06	1.41022e+07	6.29615e+06	3.86051e+06	2.21853e+06	6.62285e+06	7.34944e+06	4.00654e+06	2.29979e+06	1.29816e+07	4.90557e+06	1.65066e+06	1.84492e+06	2.30823e+06	3.91713e+06	2.77662e+06
Com_2586_pos	5alpha-Androstane-3,17-dione	5α-雄甾烷-3,17-二酮	P	C19H28O2	288.209	289.216	0.733298	[M+H]+	10.391	0.831387952401827	2	C18	Lipids and lipid-like molecules	脂质和类脂分子	Steroids and steroid derivatives	类固醇和类固醇衍生物	Androstane steroids	雄甾烷类固醇	-	HMDB0248410	Lipids and lipid-like molecules	Steroids and steroid derivatives	Androstane steroids	5alpha-Androstane-3,17-dione; Androstanedione	C00674	map01120;map00984;map00140	LMST02020085	Sterol Lipids [ST]	Steroids [ST02]	C19 steroids (androgens) and derivatives [ST0202]	-	CC12CCC(=O)CC1CCC3C2CCC4(C3CCC4=O)C	RAJWOBJTTGJROA-WZNAKSSCSA-N	1.0661e+06	1.07058e+06	1.62789e+06	1.39818e+06	1.57366e+06	1.2762e+06	2.03481e+06	1.58935e+06	2.64402e+06	2.02994e+06	2.10682e+06	1.90025e+06	2.44002e+06	3.20801e+06	2.68647e+06	2.59749e+06
Com_1622_pos	2-(1-Phenylethyl)-1,3-dioxolane	-	P	C11H14O2	178.099	179.107	1.76062	[M+H]+	9.138	0.83646086914642	2	C18	Benzenoids	苯类化合物	Benzene and substituted derivatives	苯及其取代衍生物	-	-	-	-	-	-	-	-	-	-	-	-	-	-	-	CC(C1OCCO1)C2=CC=CC=C2	SATZAQAJSHXNSJ-UHFFFAOYSA-N	810184	201172	114503	2.81094e+06	2.09867e+07	1.27782e+06	609763	3.63805e+06	194409	725677	6.83304e+06	4.87131e+06	1.36464e+07	6.66444e+06	1.43932e+07	7.61849e+06
Com_2167_pos	1-Hexadecylamine	十六胺	P	C16H35N	241.277	242.284	0.476814	[M+H]+	8.646	0.5420417765926	2	C18	Organic nitrogen compounds	有机氮化合物	Organonitrogen compounds	有机氮化合物	Amines	胺类	"143-27-1"	-	-	-	-	-	-	-	-	-	-	-	-	CCCCCCCCCCCCCCCCN	FJLUATLTXUNBOT-UHFFFAOYSA-N	1.53991e+06	3.09017e+06	3.48635e+06	2.88371e+06	6.1405e+06	1.84483e+06	4.55687e+06	3.64489e+06	3.97774e+06	1.88069e+06	2.89515e+06	2.16647e+06	3.12309e+06	2.16234e+06	3.20279e+06	2.75987e+06
Com_3685_pos	Delpheline	-	P	C25H39NO6	449.278	450.285	0.489344	[M+H]+	8.689	0.516339607917905	2	C18	Lipids and lipid-like molecules	脂质和类脂分子	Prenol lipids	异戊烯醇脂	Diterpenoids	二萜类	-	-	-	-	-	-	-	-	-	-	-	-	-	CCN1CC2(CCC(C34C2C(C5(C31)C6(CC(C7CC4C6C7OC)OC)OCO5)O)OC)C	QZRLLIOCIZLBGL-VZNRCGMCSA-N	1.08504e+07	1.40167e+07	8.81165e+06	6.95166e+06	8.02242e+06	5.3155e+06	1.57167e+07	1.00807e+07	2.40986e+07	5.44511e+06	6.83622e+06	6.90541e+06	1.0938e+07	1.43685e+07	1.24557e+07	1.62311e+07
Com_3205_pos	Gibberosene A	赤藓烯A	P	C22H32O4	360.23	361.237	0.823276	[M+H]+	6.799	0.516380675480888	2	C18	Organoheterocyclic compounds	有机杂环化合物	Heteroaromatic compounds	杂芳族化合物	-	-	-	-	-	-	-	-	-	-	-	-	-	-	-	CC1CCC=C(CCC2C(O2)(C(C3=C(C=C1O3)C(C)C)OC(=O)C)C)C	MVULDMBCESYPJZ-MZRAHCNJSA-N	3.71677e+07	2.94971e+07	3.30074e+07	3.06506e+07	1.10907e+07	3.08858e+07	3.52918e+07	2.66534e+07	2.07527e+07	2.71734e+07	2.43009e+07	3.60341e+07	2.882e+07	2.59187e+07	2.43716e+07	1.62277e+07
Com_1595_pos	Dihydropalutropone	-	P	C12H14O	174.104	175.112	0.921344	[M+H]+	7.528	0.810938951248887	2	C18	Hydrocarbon derivatives	碳氢化合物衍生物	Tropones	环庚三烯酮类	-	-	-	-	-	-	-	-	-	-	-	-	-	-	-	CC1CCCC2=CC=CC(=O)C=C12	PTSMDILTYWXXSJ-SECBINFHSA-N	9.0921e+06	7.33597e+06	8.64682e+06	9.83415e+06	5.83523e+06	5.98384e+06	8.15599e+06	1.05935e+07	7.66113e+06	7.71262e+06	5.04012e+06	7.20676e+06	4.08075e+06	6.67511e+06	9.85798e+06	6.9768e+06
Com_2023_pos	(6R,9R)-vomifoliol	-	P	C13H20O3	224.141	225.148	0.217211	[M+H]+	6.647	0.642862275431918	2	C18	Lipids and lipid-like molecules	脂质和类脂分子	Prenol lipids	异戊烯醇脂	Sesquiterpenoids	倍半萜类	-	-	-	-	-	-	-	-	-	-	-	-	-	CC1=CC(=O)CC(C1(C=CC(C)O)O)(C)C	KPQMCAKZRXOZLB-ZWXQHPBJSA-N	7.70914e+06	9.35245e+06	7.02108e+06	1.06479e+07	1.54462e+07	7.31417e+06	1.16684e+07	1.62945e+07	9.70503e+06	1.02164e+07	1.78144e+07	1.72374e+07	7.17599e+07	1.92778e+07	7.0876e+07	1.94215e+07
Com_3243_pos	Sibiricinone E	-	P	C21H34O5	366.241	367.248	0.200669	[M+H]+	6.423	0.726337227125577	2	C18	Lipids and lipid-like molecules	脂质和类脂分子	Prenol lipids	异戊烯醇脂	Diterpenoids	二萜类	-	-	-	-	-	-	-	-	-	-	-	-	-	CC1C(=O)C(C2C(CCCC2(C13CCC4(O3)CC(OC4)OC)C)(C)C)O	NZPBUNQOXRUEEE-JQYWCJBQSA-N	5.85367e+07	4.72327e+07	2.00842e+07	5.81049e+07	2.45859e+07	3.97241e+07	4.04141e+07	6.84525e+07	2.1571e+07	4.39286e+07	1.46341e+07	3.11361e+07	3.95218e+07	4.27113e+07	3.22754e+07	2.9711e+07
Com_3907_pos	Herbimycin B	-	P	C28H38N2O8	530.263	531.27	0.415717	[M+H]+	9.033	0.806399799661657	2	C18	Phenylpropanoids and polyketides	苯丙素类和聚酮类	Macrolactams	大内酰胺类	-	-	-	-	-	-	-	-	-	-	-	-	-	-	-	CC1CC(C(C(C=C(C(C(C=CC=C(C(=O)NC2=CC(=O)C=C(C1)C2=O)C)OC)OC(=O)N)C)C)O)OC	ZRACUXWBSYZVLW-RJDZUQFESA-N	6.10449e+07	2.60286e+07	2.88458e+07	5.52088e+07	1.53492e+08	6.09302e+07	2.28853e+07	4.68766e+07	1.57373e+08	2.16796e+07	1.11803e+08	6.41452e+07	7.51368e+07	1.00078e+08	6.84584e+07	6.66706e+07
Com_3784_pos	MOPE	-	P	C23H46NO7P	479.301	480.309	0.916685	[M+H]+	9.841	0.969884732166119	2	C18	Lipids and lipid-like molecules	脂质和类脂分子	Glycerophospholipids	甘油磷脂	Glycerophosphoethanolamines	甘油磷酸乙醇胺类	-	-	-	-	-	-	-	-	-	-	-	-	-	CCCCCCCCC=CCCCCCCCC(=O)OCC(COP(=O)(O)OCCN)O	PYVRVRFVLRNJLY-KTKRTIGZSA-N	1.79123e+08	2.12444e+08	3.19031e+08	1.827e+08	7.65285e+08	3.89675e+08	2.18842e+08	2.11429e+08	8.21334e+08	3.08937e+08	3.39754e+08	2.04766e+08	2.7864e+08	3.71625e+08	2.52233e+08	3.64585e+08
Com_2630_pos	Nobilonine	-	P	C17H27NO3	293.199	294.206	2.23177	[M+H]+	7.177	0.581337494865024	2	C18	Lipids and lipid-like molecules	脂质和类脂分子	Prenol lipids	异戊烯醇脂	Terpene lactones	萜内酯	-	-	-	-	-	-	-	-	-	-	-	-	-	[C@]12([C@H]([C@H]3[C@@H]([C@H](C1=O)OC3=O)C(C)C)CC[C@@H]2CN(C)C)C	MAEQVSBPCIMMJF-MYJMNDMHNA-N	870654	643822	813653	844291	1.66154e+06	1.10475e+06	1.38892e+06	984069	1.96381e+06	850146	721043	467531	835990	1.22185e+06	492174	1.00357e+06
Com_2120_pos	ZILEUTON	齐留通	P	C11H12N2O2S	236.062	237.07	2.47114	[M+H]+	1.272	0.512168920952622	2	C18	Organoheterocyclic compounds	有机杂环化合物	Benzothiophenes	苯并噻吩类	1-benzothiophenes	1-苯并噻吩	"111406-87-2"	HMDB0014882	Organoheterocyclic compounds	Benzothiophenes	1-benzothiophenes	-	-	-	-	-	-	-	-	CC(C1=CC2=CC=CC=C2S1)N(C(=O)N)O	MWLSOWXNZPKENC-UHFFFAOYSA-N	3.17186e+06	3.07883e+06	3.15642e+06	2.91046e+06	4.03668e+06	2.92251e+06	1.70744e+06	4.83591e+06	2.57031e+06	3.02657e+06	4.44016e+06	1.59492e+06	5.28709e+06	1.67409e+06	5.02005e+06	3.54721e+06
Com_3511_pos	Saliniketal B	-	P	C22H37NO6	411.262	412.27	0.282529	[M+H]+	7.163	0.532420017042952	2	C18	Lipids and lipid-like molecules	脂质和类脂分子	Prenol lipids	异戊烯醇脂	Sesquiterpenoids	倍半萜类	-	-	-	-	-	-	-	-	-	-	-	-	-	CC1C2CCC(O2)(OC1C(C)C(C(C)C(C(C)C=CC=C(CO)C(=O)N)O)O)C	QWSYKJZSJYRUSS-RGQYTZIJSA-N	196158	1.28734e+06	68608.2	66926	562114	607671	2.69263e+07	72104.2	543757	7.68007e+06	958638	191004	2.32377e+06	1.71941e+06	2.30104e+06	84675.3
Com_3122_pos	Dodecyl glucoside	十二烷基吡喃葡萄糖苷	P	C18H36O6	348.251	349.258	2.01301	[M+H]+	6.677	0.619726675899644	2	C18	Lipids and lipid-like molecules	脂质和类脂分子	Fatty Acyls	脂肪酰类	Fatty acyl glycosides	脂肪酰糖苷	"59122-55-3"	-	-	-	-	-	-	-	-	-	-	-	-	CCCCCCCCCCCCOC1C(C(C(C(O1)CO)O)O)O	PYIDGJJWBIBVIA-UYTYNIKBSA-N	276134	329721	74285.4	798441	123778	177664	441438	1.56753e+06	999018	95344.8	1.78842e+06	760490	1.86303e+06	380337	1.36424e+06	280572
Com_2259_pos	Thymine dimer	-	P	C10H12N4O4	252.086	253.094	1.56742	[M+H]+	5.581	0.524720620139677	2	C18	Organoheterocyclic compounds	有机杂环化合物	Diazines	二嗪类	Pyrimidines and pyrimidine derivatives	嘧啶和嘧啶衍生物	-	HMDB0259053	Organoheterocyclic compounds	Diazines	Pyrimidines and pyrimidine derivatives	-	-	-	-	-	-	-	-	CC12C(C3C1(C(=O)NC(=O)N3)C)NC(=O)NC2=O	ASJWEHCPLGMOJE-LJMGSBPFSA-N	6.88608e+06	5.69337e+06	3.75596e+06	4.82191e+06	2.26225e+06	9.1606e+06	3.00449e+06	1.05548e+07	3.58641e+06	7.245e+06	4.57011e+06	3.21892e+06	6.58509e+06	2.20411e+06	7.08871e+06	3.31512e+06
Com_1565_pos	6-HYDROXYDOPAMINE	6-羟基多巴胺	P	C8H11NO3	169.074	170.081	0.654423	[M+H]+	5.127	0.945641277314788	2	C18	Benzenoids	苯类化合物	Phenols	酚类	Benzenediols	苯二醇类	-	HMDB0001537	Benzenoids	Phenols	Benzenediols	-	-	-	-	-	-	-	-	C1=C(C(=CC(=C1O)O)O)CCN	DIVDFFZHCJEHGG-UHFFFAOYSA-N	3.27073e+07	3.1762e+07	1.78646e+07	3.29472e+07	1.38078e+07	2.49812e+07	5.9739e+07	5.71273e+07	2.619e+07	3.5617e+07	2.11442e+07	2.27602e+07	5.93764e+07	2.32275e+07	4.18576e+07	1.70391e+07
Com_1541_pos	7-Methylxanthine	7-甲基黄嘌呤	P	C6H6N4O2	166.049	167.056	3.20463	[M+H]+	1.102	0.646106046550424	2	C18	Organoheterocyclic compounds	有机杂环化合物	Imidazopyrimidines	咪唑并嘧啶类	Purines and purine derivatives	嘌呤和嘌呤衍生物	"552-62-5"	HMDB0001991	Organoheterocyclic compounds	Imidazopyrimidines	Purines and purine derivatives	7-Methylxanthine	C16353	map01120;map01110;map00232;map01100	-	-	-	-	-	CN1C=NC2=C1C(=O)NC(=O)N2	PFWLFWPASULGAN-UHFFFAOYSA-N	2.84629e+07	2.44503e+07	1.78698e+07	2.72302e+07	4.21136e+07	3.40974e+07	2.81172e+07	3.62045e+07	3.74535e+07	2.54482e+07	3.22154e+07	6.36451e+07	2.0463e+07	3.6492e+07	4.24079e+07	3.91581e+07
Com_1435_pos	(4S)-4-Hydroxy-L-isoleucine	-	P	C6H13NO3	147.09	148.097	0.289969	[M+H]+	1.571	0.78946392988119	2	C18	Organic acids and derivatives	有机酸及其衍生物	Carboxylic acids and derivatives	羧酸及其衍生物	Amino acids, peptides, and analogues	氨基酸、肽和类似物	-	-	-	-	-	-	C20802	-	-	-	-	-	-	CC(C(C)O)C(C(=O)O)N	OSCCDBFHNMXNME-YUPRTTJUSA-N	9.89148e+06	8.32873e+06	6.35467e+06	9.28441e+06	1.03297e+07	1.32247e+07	1.65104e+07	2.43904e+07	1.19324e+07	1.04929e+07	3.71577e+07	1.22219e+07	2.69997e+07	1.37977e+07	1.88359e+07	1.27731e+07
Com_2106_pos	Asp-Val	-	P	C9H16N2O5	232.106	233.113	1.01719	[M+H]+	3.26	0.698783390765557	2	C18	Organic acids and derivatives	有机酸及其衍生物	Carboxylic acids and derivatives	羧酸及其衍生物	Amino acids, peptides, and analogues	氨基酸、肽和类似物	-	HMDB0028766	Organic acids and derivatives	Carboxylic acids and derivatives	Amino acids, peptides, and analogues	-	-	-	-	-	-	-	-	CC(C)C(C(=O)O)NC(=O)C(CC(=O)O)N	CPMKYMGGYUFOHS-FSPLSTOPSA-N	2.87759e+08	2.68599e+08	1.6784e+08	1.41834e+07	7.77989e+07	2.56061e+08	1.74551e+08	1.40771e+08	2.16516e+07	3.18286e+08	8.99111e+07	4.36384e+06	6.48246e+07	2.44792e+06	4.29843e+07	2.94576e+07
Com_3137_pos	Phe-Ala-Asp	苯丙氨酸-丙氨酸-天冬氨酸	P	C16H21N3O6	351.143	352.151	0.874325	[M+H]+	5.363	0.809029969291264	2	C18	Organic acids and derivatives	有机酸及其衍生物	Carboxylic acids and derivatives	羧酸及其衍生物	Amino acids, peptides, and analogues	氨基酸、肽和类似物	-	-	-	-	-	-	-	-	-	-	-	-	-	CC(C(=O)NC(CC(=O)O)C(=O)O)NC(=O)C(CC1=CC=CC=C1)N	LSXGADJXBDFXQU-DLOVCJGASA-N	2.29772e+07	2.93352e+07	1.08519e+07	7.88924e+06	6.18811e+06	2.86033e+07	1.25193e+07	1.20936e+07	5.72019e+06	2.42015e+07	9.32078e+06	1.91135e+06	3.27329e+06	6.13572e+06	4.1497e+06	4.64146e+06
Com_1503_pos	Ethyl leucinate	亮氨酸乙酯	P	C8H17NO2	159.126	160.133	0.809156	[M+H]+	1.512	0.805629570789937	2	C18	Organic acids and derivatives	有机酸及其衍生物	Carboxylic acids and derivatives	羧酸及其衍生物	Amino acids, peptides, and analogues	氨基酸、肽和类似物	-	-	-	-	-	-	-	-	-	-	-	-	-	CCOC(=O)C(CC(C)C)N	QIGLJVBIRIXQRN-ZETCQYMHSA-N	3.62495e+08	2.42227e+08	1.27868e+08	5.62768e+08	2.43976e+08	4.94354e+08	1.28294e+08	2.80546e+08	2.63138e+08	2.27411e+08	6.96866e+08	1.66164e+08	2.92455e+08	8.9337e+08	3.16156e+08	8.93219e+08
Com_2267_pos	Bisacurone	-	P	C15H24O3	252.173	253.18	0.449279	[M+H]+	6.965	0.83683969179778	2	C18	Lipids and lipid-like molecules	脂质和类脂分子	Prenol lipids	异戊烯醇脂	Sesquiterpenoids	倍半萜类	-	-	-	-	-	-	-	-	-	-	-	-	-	CC(CC(=O)C=C(C)C)C1CC(C(C=C1)(C)O)O	QJOWFYQIUZMPRY-NEBZKDRISA-N	1.55971e+07	1.58845e+07	1.45943e+07	1.37775e+07	1.78234e+07	1.44056e+07	2.30254e+07	1.73396e+07	1.88879e+07	2.07903e+07	1.66683e+07	3.2656e+07	2.37792e+07	1.65535e+07	2.78636e+07	2.10059e+07
Com_2507_pos	ethyl 6,7-dimethoxy-4-oxo-2,3-dihydro-1H-naphthalene-2-carboxylate	-	P	C15H18O5	278.115	279.123	0.12172	[M+H]+	6.856	0.682801704874638	2	C18	Benzenoids	苯类化合物	Naphthalenes	萘类	Naphthalenecarboxylic acids and derivatives	萘甲酸及其衍生物	-	-	-	-	-	-	-	-	-	-	-	-	-	CCOC(=O)C1CC2=CC(=C(C=C2C(=O)C1)OC)OC	DTQVPWUALIPZLF-UHFFFAOYSA-N	412682	170123	279123	328988	784080	1.09172e+06	1.07933e+06	585506	758043	419325	344595	159561	131922	742832	269065	737949
Com_3238_pos	His Pro Asn	-	P	C15H22N6O5	366.165	367.173	2.38683	[M+H]+	6.257	0.672510115527279	2	C18	Organic acids and derivatives	有机酸及其衍生物	Carboxylic acids and derivatives	羧酸及其衍生物	Amino acids, peptides, and analogues	氨基酸、肽和类似物	-	-	-	-	-	-	-	-	-	-	-	-	-	C1CC(N(C1)C(=O)C(CC2=CN=CN2)N)C(=O)NC(CC(=O)N)C(=O)O	GNBHSMFBUNEWCJ-DCAQKATOSA-N	1.27189e+06	1.03213e+06	1.1394e+06	1.36662e+06	971958	942125	4.53845e+06	2.31443e+06	1.98256e+06	826964	2.26369e+06	1.4079e+06	1.05631e+07	2.51553e+06	8.50611e+06	1.67167e+06
Com_1357_pos	N-Cyclohexylformamide	N-环己基甲酰胺	P	C7H13NO	127.1	128.107	0.523058	[M+H]+	9.602	0.839673377210762	2	C18	Organic acids and derivatives	有机酸及其衍生物	Carboxylic acids and derivatives	羧酸及其衍生物	Carboxylic acid derivatives	羧酸衍生物	-	HMDB0255105	Organic acids and derivatives	Carboxylic acids and derivatives	Carboxylic acid derivatives	-	C11519	map00930;map01120	-	-	-	-	-	C1CCC(CC1)NC=O	SWGXDLRCJNEEGZ-UHFFFAOYSA-N	4.97032e+07	5.63133e+07	8.32321e+07	6.82348e+07	6.11649e+07	4.18954e+07	7.24508e+07	4.47297e+07	6.00793e+07	4.57536e+07	6.05389e+07	1.42918e+08	5.99474e+07	5.2373e+07	1.21092e+08	6.8089e+07
Com_1409_pos	Pelletierine	-	P	C8H15NO	141.115	142.123	1.00871	[M+H]+	9.601	0.902100886732224	2	C18	Organoheterocyclic compounds	有机杂环化合物	Piperidines	哌啶类	-	-	-	HMDB0030324	Organoheterocyclic compounds	Piperidines	-	Pelletierine	C06182	map00960;map01064;map01100;map01110	-	-	-	-	-	CC(=O)CC1CCCCN1	JEIZLWNUBXHADF-UHFFFAOYSA-N	6.7713e+07	8.22338e+07	1.70633e+08	8.51792e+07	9.04902e+07	5.93027e+07	1.00312e+08	6.09066e+07	8.08972e+07	6.52977e+07	1.00294e+08	1.69725e+08	7.99855e+07	1.22913e+08	8.71907e+07	8.36682e+07
[truncated: 1,159 more rows]
[truncated: 6 more columns]
