# Supplementary material for: Integrated Analysis of the Lung Microbiome and Metabolome Reveals Associations Between Amino Acid Metabolism and Pulmonary Fibrosis in a Bleomycin-Induced Mouse Model
Source: Int J Mol Sci. 2026 Jun 30;27(13):5895. doi: 10.3390/ijms27135895 (PMC13362081; doi:10.3390/ijms27135895)
Supplement: Supplementary file 1 [file ijms-27-05895-s001.zip › result/2.MetAnnotation/KEGG/meta_all_kegg_anno.xlsx]

## Sheet: Sheet1
Compound_ID	Name	Kegg_ID	Kegg_name	Formula	Kegg_map
Com_308_pos	Asymmetric dimethylarginine	cpd:C03626	NG,NG-Dimethyl-L-arginine; N,N-Dimethylarginine; Nomega,Nomega-Dimethyl-L-arginine; ADMA	C8H18N4O2
Com_1433_pos	Thiomorpholine 3-carboxylate	cpd:C03901	Thiomorpholine 3-carboxylate	C5H9NO2S
Com_35_neg	Allantoin	cpd:C01551	Allantoin; 5-Ureidohydantoin; Glyoxyldiureide	C4H6N4O3
Com_138_pos	methionine sulfoxide	cpd:C02989	L-Methionine S-oxide	C5H11NO3S	map00270 Cysteine and methionine metabolism
Com_653_pos	H-gamma-Glu-Gln-OH	cpd:C05283	(5-L-Glutamyl)-L-glutamine	C10H17N3O6
Com_224_pos	L-Fucose	cpd:C01019	6-Deoxy-L-galactose; L-Fucose	C6H12O5	map00051 Fructose and mannose metabolism;map00520 Amino sugar and nucleotide sugar metabolism;map01100 Metabolic pathways
Com_719_pos	Ophthalmic acid	cpd:C21016	Ophthalmate; gamma-L-Glutamyl-L-2-aminobutyrylglycine	C11H19N3O6	map00270 Cysteine and methionine metabolism;map01100 Metabolic pathways
Com_698_pos	9-cis-Retinal	cpd:C16681	9-cis-Retinal	C20H28O	map00830 Retinol metabolism
Com_351_neg	N-Acetylneuraminic acid	cpd:C19910	N-Acetyl-beta-neuraminate; beta-Neu5Ac	C11H19NO9
Com_636_neg	Dimethyl adipate	cpd:C14570	Dimethyl adipate; Dimethyl hexanedioate	C8H14O4
Com_100_neg	Glycyl-L-leucine	cpd:C02155	Glycyl-leucine; Glycyl-L-leucine	C8H16N2O3
Com_26_neg	D-alpha-Hydroxyglutaric acid	cpd:C01087	(R)-2-Hydroxyglutarate; (R)-Hydroxyglutarate	C5H8O5
Com_551_neg	4-Propylphenol	cpd:C14311	4-Propylphenol	C9H12O
Com_19_neg	L-Glutamine	cpd:C00064	L-Glutamine; L-2-Aminoglutaramic acid	C5H10N2O3	map00220 Arginine biosynthesis;map00230 Purine metabolism;map00240 Pyrimidine metabolism;map00250 Alanine, aspartate and glutamate metabolism;map00471 D-Glutamine and D-glutamate metabolism;map00630 Glyoxylate and dicarboxylate metabolism;map00910 Nitrogen metabolism;map00970 Aminoacyl-tRNA biosynthesis;map01100 Metabolic pathways;map01230 Biosynthesis of amino acids;map02010 ABC transporters;map…
Com_496_pos	N-acetylarginine	cpd:C02562	N-Acyl-L-arginine	C7H13N4O3R
Com_547_neg	N-Acetylarylamine	cpd:C07565	Acetanilide; N-Phenylacetamide; N-Acetylarylamine	C8H9NO
Com_49_pos	Glycylglycine	cpd:C02037	Glycylglycine; N-Glycylglycine	C4H8N2O3
Com_1047_neg	5-epi-Valiolone 7-phosphate	cpd:C17693	5-epi-Valiolone 7-phosphate	C7H13O9P
Com_1662_neg	5,6-Dihydroxyprostaglandin F1a	cpd:C06475	Prostaglandin F1alpha; (13E,15S)-9alpha,11alpha-9,11,15-Trihydroxyprost-13-en-1-oic acid	C20H36O5
Com_502_neg	Glycolithocholic acid 3-sulfate	cpd:C11301	Sulfoglycolithocholate; Glycolithocholate 3-sulfate; Sulfolithocholylglycine	C26H42NO7S
Com_1742_pos	Cytisine	cpd:C10763	Cytisine	C11H14N2O
Com_1267_pos	Maltotetraose	cpd:C02052	Maltotetraose	C24H42O21
Com_554_neg	Gabaculine	cpd:C12110	Gabaculine; 3-Amino-2,3-dihydrobenzoic acid	C7H9NO2
Com_1877_neg	LPC 18:3	cpd:C04230	1-Acyl-sn-glycero-3-phosphocholine; 1-Acyl-sn-glycerol-3-phosphocholine; alpha-Acylglycerophosphocholine; 2-Lysolecithin; 2-Lysophosphatidylcholine; 1-Acylglycerophosphocholine	C9H20NO7PR	map00564 Glycerophospholipid metabolism;map05231 Choline metabolism in cancer
Com_277_pos	L-Histidine trimethylbetaine	cpd:C05575	Hercynine; Nalpha,Nalpha,Nalpha-Trimethyl-L-histidine	C9H16N3O2	map00340 Histidine metabolism
Com_129_neg	Camalexin	cpd:C21721	Camalexin; 3-(Thiazol-2-yl)indole	C11H8N2S
Com_1400_neg	(plusmn)12-HETE	cpd:C14777	12(S)-HETE; (5Z,8Z,10E,14Z)-(12S)-12-Hydroxyeicosa-5,8,10,14-tetraenoic acid; (5Z,8Z,10E,14Z)-(12S)-12-Hydroxyicosa-5,8,10,14-tetraenoic acid	C20H32O3	map00590 Arachidonic acid metabolism;map04913 Ovarian steroidogenesis;map04925 Aldosterone synthesis and secretion
Com_1326_pos	cytosine	cpd:C00380	Cytosine	C4H5N3O	map00240 Pyrimidine metabolism;map01100 Metabolic pathways
Com_328_pos	Panthenol	cpd:C05944	Pantothenol; (R)-2,4-Dihydroxy-N-(3-hydroxypropyl)-3,3-dimethylbutanamide; Dexpanthenol; 2,4-Dihydroxy-N-(3-hydroxypropyl)-3,3-dimethylbutanamide; (+)-Panthenol; Bepanthen; Bepanthene; Bepantol; D-(+)-2,4-Dihydroxy-N-(3-hydroxypropyl)-3,3-dimethylbutyramide; Cozyme; D(+)-Panthenol; D(+)-Pantothenyl alcohol; D-P-A Injection; D-Panthenol; d-Pantothenol; d-Pantothenyl alcohol; Ilopan; Motilyn; Panad…	C9H19NO4	map00770 Pantothenate and CoA biosynthesis
Com_759_pos	sphingosine	cpd:C00319	Sphingosine; Sphingenine; Sphingoid; Sphing-4-enine	C18H37NO2	map00600 Sphingolipid metabolism;map01100 Metabolic pathways;map04071 Sphingolipid signaling pathway;map04210 Apoptosis;map04217 Necroptosis
Com_3958_pos	LysoPC(22:5(4Z,7Z,10Z,13Z,16Z)/0:0)	cpd:C04230	1-Acyl-sn-glycero-3-phosphocholine; 1-Acyl-sn-glycerol-3-phosphocholine; alpha-Acylglycerophosphocholine; 2-Lysolecithin; 2-Lysophosphatidylcholine; 1-Acylglycerophosphocholine	C9H20NO7PR	map00564 Glycerophospholipid metabolism;map05231 Choline metabolism in cancer
Com_1022_neg	N,N'-Diacetylbenzidine	cpd:C19217	N,N'-Diacetylbenzidine; 4,4'-Diacetylbenzidine	C16H16N2O2
Com_3828_pos	LysoPC(16:1(9Z)/0:0)	cpd:C04230	1-Acyl-sn-glycero-3-phosphocholine; 1-Acyl-sn-glycerol-3-phosphocholine; alpha-Acylglycerophosphocholine; 2-Lysolecithin; 2-Lysophosphatidylcholine; 1-Acylglycerophosphocholine	C9H20NO7PR	map00564 Glycerophospholipid metabolism;map05231 Choline metabolism in cancer
Com_1920_pos	L-Isoprenaline	cpd:C11703	L-Isoprenaline; Levisoprenaline	C11H17NO3
Com_657_pos	gamma-glutamylglutamate	cpd:C05282	(5-L-Glutamyl)-L-glutamate	C10H16N2O7
Com_3692_pos	Chaksine	cpd:C09940	Chaksine	C22H38N6O4
Com_1507_neg	1-O-Octadec-9-enyl glycerol	cpd:C13860	1-O-Octadec-9-enyl glycerol; Selachyl alcohol	C21H42O3
Com_686_pos	Stearamide	cpd:C13846	Octadecanamide; Stearamide; Stearic acid amide	C18H37NO
Com_1477_pos	N-Methylpelletierine	cpd:C06184	N-Methylpelletierine	C9H17NO
Com_869_pos	cis-13,16-Docosadienoic acid	cpd:C16533	13,16-Docosadienoic acid; (13Z,16Z)-Docosa-13,16-dienoic acid	C22H40O2	map01040 Biosynthesis of unsaturated fatty acids
Com_4042_pos	PC(16:0/15:0)	cpd:C00157	Phosphatidylcholine; Lecithin; Phosphatidyl-N-trimethylethanolamine; 1,2-Diacyl-sn-glycero-3-phosphocholine; Choline phosphatide; 3-sn-Phosphatidylcholine	C10H18NO8PR2	map00564 Glycerophospholipid metabolism;map00590 Arachidonic acid metabolism;map00591 Linoleic acid metabolism;map00592 alpha-Linolenic acid metabolism;map01100 Metabolic pathways;map04723 Retrograde endocannabinoid signaling;map05231 Choline metabolism in cancer
Com_2868_pos	PHENOLPHTHALEIN	cpd:C14286	Phenolphthalein; 3,3-Bis(4-hydroxyphenyl)phthalide	C20H14O4
Com_3980_pos	LysoPC(22:5(7Z,10Z,13Z,16Z,19Z)/0:0)	cpd:C04230	1-Acyl-sn-glycero-3-phosphocholine; 1-Acyl-sn-glycerol-3-phosphocholine; alpha-Acylglycerophosphocholine; 2-Lysolecithin; 2-Lysophosphatidylcholine; 1-Acylglycerophosphocholine	C9H20NO7PR	map00564 Glycerophospholipid metabolism;map05231 Choline metabolism in cancer
Com_681_pos	Alpha-N-Phenylacetyl-L-glutamine	cpd:C04148	Phenylacetylglutamine; alpha-N-Phenylacetyl-L-glutamine; N2-(2-Phenylacetyl)-L-glutamine	C13H16N2O4	map00360 Phenylalanine metabolism
Com_1457_pos	3-Methyladenine	cpd:C00913	3-Methyladenine	C6H7N5
Com_1052_pos	21-Hydroxypregnenolone	cpd:C05485	21-Hydroxypregnenolone	C21H32O3	map00140 Steroid hormone biosynthesis
Com_1732_neg	1,4-Bis(2-ethylhexyl) sulfosuccinate	cpd:C07874	1,4-Bis(2-ethylhexyl) sulfosuccinate; Docusate hydrogen	C20H38O7S
Com_594_pos	Thymidine	cpd:C00214	Thymidine; Deoxythymidine	C10H14N2O5	map00240 Pyrimidine metabolism;map01100 Metabolic pathways
Com_1448_neg	9,10,13-TriHOME	cpd:C14835	9,10,13-TriHOME; 9,10,13-Trihydroxyoctadec-11-enoic acid; (11E)-9,10,13-Trihydroxyoctadec-11-enoic acid	C18H34O5	map00591 Linoleic acid metabolism
Com_59_neg	1H-Indole-3-acetamide	cpd:C02693	(Indol-3-yl)acetamide; Indole-3-acetamide	C10H10N2O	map00380 Tryptophan metabolism
Com_2156_pos	Chrysarobin	cpd:C10314	Chrysophanic acid 9-anthrone; Chrysophanol anthrone; Chrysarobin	C15H12O3
Com_316_pos	Acetylcarnitine	cpd:C02571	O-Acetylcarnitine; O-Acetyl-L-carnitine	C9H18NO4	map04931 Insulin resistance
Com_23_pos	2-Amino-1-phenylethanol	cpd:C02735	Phenylethanolamine; 2-Amino-1-phenylethanol	C8H11NO
Com_220_pos	3-hydroxy-3-methylglutarate	cpd:C03761	3-Hydroxy-3-methylglutarate; 3-Hydorxy-3-methylglutaric acid; beta-Hydroxy-beta-methylglutaric acid; Dicrotalic acid; 3-Hydroxy-3-methylpentanedioic acid; Meglutol	C6H10O5
Com_1873_neg	LysoPC(18:1(11Z)/0:0)	cpd:C04230	1-Acyl-sn-glycero-3-phosphocholine; 1-Acyl-sn-glycerol-3-phosphocholine; alpha-Acylglycerophosphocholine; 2-Lysolecithin; 2-Lysophosphatidylcholine; 1-Acylglycerophosphocholine	C9H20NO7PR	map00564 Glycerophospholipid metabolism;map05231 Choline metabolism in cancer
Com_948_neg	Hydnocarpic acid	cpd:C16795	Hydnocarpic acid	C16H28O2
Com_859_neg	Myristic acid	cpd:C06424	Tetradecanoic acid; Tetradecanoate; Myristic acid	C14H28O2	map00061 Fatty acid biosynthesis;map01100 Metabolic pathways
Com_1684_neg	Cinncassiol B	cpd:C17648	Cinncassiol B	C20H32O8
Com_1416_pos	Pseudoconhydrine	cpd:C10168	Pseudoconhydrine	C8H17NO
Com_1951_pos	Dibenzothiophene-5,5-dioxide	cpd:C21150	Dibenzothiophene-5,5-dioxide	C12H8O2S
Com_174_pos	L-Arginine	cpd:C00062	L-Arginine; (S)-2-Amino-5-guanidinovaleric acid; L-Arg	C6H14N4O2	map00220 Arginine biosynthesis;map00261 Monobactam biosynthesis;map00330 Arginine and proline metabolism;map00472 D-Arginine and D-ornithine metabolism;map00970 Aminoacyl-tRNA biosynthesis;map01100 Metabolic pathways;map01230 Biosynthesis of amino acids;map02010 ABC transporters;map04974 Protein digestion and absorption;map05014 Amyotrophic lateral sclerosis (ALS);map05132 Salmonella infection;ma…
Com_1868_pos	Xanthurenic acid	cpd:C02470	Xanthurenic acid; Xanthurenate	C10H7NO4	map00380 Tryptophan metabolism
Com_2239_pos	1-(4-Methoxyphenyl)-3-(4-morpholinyl)-1-propanone	cpd:C15032	1-(4-Methoxyphenyl)-3-(4-morpholinyl)-1-propanone; 4'-Methoxy-3-morpholino-propiophenone	C14H19NO3
Com_1209_neg	Dehydroabietic acid	cpd:C12078	Dehydroabietic acid; (-)-Dehydroabietic acid; 13-Isopropylpodocarpa-8,11,13-trien-15-oic acid; Abieta-8,11,13-trien-18-oic acid; Dehydroabietate	C20H28O2
Com_231_pos	Indolelactic acid	cpd:C02043	Indolelactate	C11H11NO3	map00380 Tryptophan metabolism
Com_65_pos	L-Proline	cpd:C00148	L-Proline; 2-Pyrrolidinecarboxylic acid	C5H9NO2	map00330 Arginine and proline metabolism;map00970 Aminoacyl-tRNA biosynthesis;map01100 Metabolic pathways;map01230 Biosynthesis of amino acids;map02010 ABC transporters;map04974 Protein digestion and absorption;map04978 Mineral absorption;map05230 Central carbon metabolism in cancer
Com_3628_pos	Cryogenine	cpd:C10585	Cryogenine; Lythran-12-one, 4'',5''-dimethoxy-2'-hydroxy-, (10-alpha)-; Vertine	C26H29NO5
Com_194_neg	7,8-Dihydroneopterin	cpd:C04874	7,8-Dihydroneopterin; Dihydroneopterin; 2-Amino-4-hydroxy-6-(D-erythro-1,2,3-trihydroxypropyl)-7,8-dihydropteridine	C9H13N5O4	map00790 Folate biosynthesis;map01100 Metabolic pathways
Com_2566_pos	Leu-Gly-Pro	cpd:C01833	Leu-Gly-Pro	C13H23N3O4
Com_1507_pos	N5-Methyl-L-glutamine	cpd:C03153	N5-Methyl-L-glutamine	C6H12N2O3
Com_743_neg	3,4-DIHYDROXY-L-PHENYLALANINE	cpd:C00355	3,4-Dihydroxy-L-phenylalanine; L-Dopa; 3-Hydroxy-L-tyrosine; L-beta-(3,4-Dihydroxyphenyl)alanine; Levodopa; Dihydroxy-L-phenylalanine	C9H11NO4	map00350 Tyrosine metabolism;map01100 Metabolic pathways;map04728 Dopaminergic synapse;map04917 Prolactin signaling pathway;map05012 Parkinson's disease;map05030 Cocaine addiction;map05031 Amphetamine addiction;map05034 Alcoholism
Com_3917_pos	LysoPC(18:3(6Z,9Z,12Z)/0:0)	cpd:C04230	1-Acyl-sn-glycero-3-phosphocholine; 1-Acyl-sn-glycerol-3-phosphocholine; alpha-Acylglycerophosphocholine; 2-Lysolecithin; 2-Lysophosphatidylcholine; 1-Acylglycerophosphocholine	C9H20NO7PR	map00564 Glycerophospholipid metabolism;map05231 Choline metabolism in cancer
Com_1181_neg	Sterculic acid	cpd:C08366	Sterculic acid	C19H34O2
Com_1880_pos	alpha-Irone	cpd:C09690	alpha-Irone; (+)-cis-alpha-Irone	C14H22O
Com_655_pos	Epsilon-(gamma-glutamyl)-lysine	cpd:C21730	epsilon-(gamma-L-Glutamyl)-L-lysine	C11H21N3O5
Com_1683_neg	Bis(glycerophospho)-glycerol	cpd:C03853	Bis(glycerophospho)-glycerol	C9H22O13P2
Com_974_pos	Yakuchinone A	cpd:C20211	Yakuchinone A; Yakuchinone-A	C20H24O3
Com_1619_pos	3-Phenylpropyl acetate	cpd:C17663	3-Phenylpropyl acetate; Hydrocinnamyl acetate	C11H14O2
Com_1826_pos	11-Aminoundecanoic acid	cpd:C19325	11-Aminoundecanoic acid	C11H23NO2
Com_1028_pos	Ajmaline	cpd:C06542	Ajmaline	C20H26N2O2
Com_251_pos	4-(1,2-Dihydroxyethyl)benzene-1,2-diol	cpd:C05576	3,4-Dihydroxyphenylethyleneglycol	C8H10O4	map00350 Tyrosine metabolism;map01100 Metabolic pathways
Com_1202_neg	beta-D-3-Ribofuranosyluric acid	cpd:C05513	Urate-3-ribonucleoside; Uric acid ribonucleoside	C10H12N4O7	map00230 Purine metabolism
Com_62_neg	N-Acetylornithine	cpd:C00437	N-Acetylornithine; N2-Acetyl-L-ornithine	C7H14N2O3	map00220 Arginine biosynthesis;map01100 Metabolic pathways;map01210 2-Oxocarboxylic acid metabolism;map01230 Biosynthesis of amino acids
Com_3922_pos	Cyclic ADP-ribose	cpd:C13050	Cyclic ADP-ribose; cADPR	C15H21N5O13P2	map04020 Calcium signaling pathway;map04921 Oxytocin signaling pathway;map04970 Salivary secretion;map04972 Pancreatic secretion
Com_12_pos	Histamine	cpd:C00388	Histamine; 1H-Imidazole-4-ethanamine; 2-(4-Imidazolyl)ethylamine	C5H9N3	map00340 Histidine metabolism;map01100 Metabolic pathways;map04080 Neuroactive ligand-receptor interaction;map04664 Fc epsilon RI signaling pathway;map04721 Synaptic vesicle cycle;map04750 Inflammatory mediator regulation of TRP channels;map04971 Gastric acid secretion;map04974 Protein digestion and absorption;map05310 Asthma
Com_11_pos	p-Cresol	cpd:C01468	4-Cresol; p-Cresol; 4-Hydroxytoluene; 4-Methylphenol	C7H8O	map01100 Metabolic pathways;map04974 Protein digestion and absorption
Com_108_neg	N-acetylmethionine	cpd:C02712	N-Acetylmethionine; N-Acetyl-L-methionine	C7H13NO3S
Com_612_neg	Phosphodimethylethanolamine	cpd:C13482	Phosphodimethylethanolamine	C4H12NO4P	map00564 Glycerophospholipid metabolism
Com_131_neg	Gama-glutamylalanine	cpd:C03740	(5-L-Glutamyl)-L-amino acid; L-gamma-Glutamyl-L-amino acid; alpha-(gamma-L-Glutamyl)-L-amino acid	C7H11N2O5R	map00480 Glutathione metabolism
Com_1759_neg	Leukotriene E4	cpd:C05952	Leukotriene E4; LTE4; (7E,9E,11Z,14Z)-(5S,6R)-6-(Cystein-S-yl)-5-hydroxyeicosa-7,9,11,14-tetraenoate; (7E,9E,11Z,14Z)-(5S,6R)-6-(Cystein-S-yl)-5-hydroxyicosa-7,9,11,14-tetraenoate	C23H37NO5S	map00590 Arachidonic acid metabolism;map01100 Metabolic pathways;map04080 Neuroactive ligand-receptor interaction;map04664 Fc epsilon RI signaling pathway
Com_1121_neg	2-Methoxy-5Z-hexadecenoic acid	cpd:C13792	2-Methoxy-5Z-hexadecenoic acid; 2-Methoxy-5Z-hexadecenoate; (5Z)-2-Methoxyhexadecenoic acid	C17H32O3
Com_620_neg	4-Bromophenol	cpd:C14453	4-Bromophenol	C6H5BrO	map00980 Metabolism of xenobiotics by cytochrome P450
Com_1152_neg	5b-Dihydrotestosterone	cpd:C05293	5beta-Dihydrotestosterone	C19H30O2	map00140 Steroid hormone biosynthesis
Com_835_neg	Oblongolide	cpd:C09519	Oblongolide	C14H20O2
Com_2643_pos	Indican	cpd:C08481	Indican; Indican, plant	C14H17NO6
Com_1567_pos	Nitramine	cpd:C10163	Nitramine	C10H19NO
Com_410_neg	Cyclopiazonic acid	cpd:C03032	Cyclopiazonic acid; alpha-Cyclopiazonate; alpha-Cyclopiazonic acid; CPA	C20H20N2O3
Com_1384_neg	9,10-Dihydroxystearic acid	cpd:C19622	9,10-Dihydroxystearate	C18H36O4
Com_1235_pos	Crustecdysone	cpd:C02633	20-Hydroxyecdysone; Crustecdysone; Ecdysterone	C27H44O7	map00981 Insect hormone biosynthesis
Com_1371_pos	Benzoyl cyanide	cpd:C21329	Benzoyl cyanide; Benzoyl nitrile	C8H5NO
Com_680_pos	N1-methyladenosine	cpd:C02494	1-Methyladenosine	C11H15N5O4
Com_8_neg	D-Ribose	cpd:C00121	D-Ribose	C5H10O5	map00030 Pentose phosphate pathway;map02010 ABC transporters
Com_2792_pos	Dihydroalbocycline	cpd:C15753	Dihydroalbocycline	C18H30O4
Com_1183_pos	Eplerenone	cpd:C12512	Eplerenone	C24H30O6
Com_2052_pos	Deoxycytidine	cpd:C00881	Deoxycytidine; 2'-Deoxycytidine	C9H13N3O4	map00240 Pyrimidine metabolism
Com_2329_pos	Proacacipetalin	cpd:C08338	Proacacipetalin; 3-Butenenitrile, 2-(beta-D-glucopyranosyloxy)-3-methyl-, (S)-	C11H17NO6
Com_680_neg	Pseudoecgonine	cpd:C12449	Pseudoecgonine	C9H15NO3
Com_1248_neg	Nicotianamine	cpd:C05324	Nicotianamine	C12H21N3O6
Com_2672_pos	Temazepam	cpd:C07125	Temazepam	C16H13ClN2O2
Com_327_neg	2-hydroxystearate	cpd:C03045	(S)-2-Hydroxystearate	C18H36O3
Com_48_pos	3-Methylindole	cpd:C08313	Skatole; 3-Methylindole	C9H9N
Com_374_pos	Quinic acid	cpd:C00296	Quinate; Quinic acid; Kinic acid; Chinic acid; L-Quinic acid; L-Quinate; (-)-Quinic acid	C7H12O6	map00400 Phenylalanine, tyrosine and tryptophan biosynthesis
Com_258_neg	Naringenin chalcone	cpd:C06561	Naringenin chalcone; 2',4,4',6'-Tetrahydroxychalcone; Isosalipurpol; Chalconaringenin	C15H12O5	map01100 Metabolic pathways
Com_1929_pos	Perseitol	cpd:C08255	Perseitol; D-glycero-D-galacto-Heptitol	C7H16O7
Com_2362_pos	1,6-Dimethoxypyrene	cpd:C18260	1,6-Dimethoxypyrene	C18H14O2
Com_3971_pos	LysoPC(22:2(13Z,16Z)/0:0)	cpd:C04230	1-Acyl-sn-glycero-3-phosphocholine; 1-Acyl-sn-glycerol-3-phosphocholine; alpha-Acylglycerophosphocholine; 2-Lysolecithin; 2-Lysophosphatidylcholine; 1-Acylglycerophosphocholine	C9H20NO7PR	map00564 Glycerophospholipid metabolism;map05231 Choline metabolism in cancer
Com_675_neg	5-Hydroxyisourate	cpd:C11821	5-Hydroxyisourate	C5H4N4O4	map00230 Purine metabolism;map01100 Metabolic pathways
Com_1071_pos	Triptolide	cpd:C09204	Triptolide	C20H24O6
Com_559_neg	2-Oxoglutarate	cpd:C00026	2-Oxoglutarate; Oxoglutaric acid; 2-Ketoglutaric acid; alpha-Ketoglutaric acid	C5H6O5	map00020 Citrate cycle (TCA cycle);map00040 Pentose and glucuronate interconversions;map00053 Ascorbate and aldarate metabolism;map00220 Arginine biosynthesis;map00250 Alanine, aspartate and glutamate metabolism;map00300 Lysine biosynthesis;map00340 Histidine metabolism;map00430 Taurine and hypotaurine metabolism;map00471 D-Glutamine and D-glutamate metabolism;map00630 Glyoxylate and dicarboxylat…
Com_845_neg	2-Amino-2-deoxyisochorismate	cpd:C18054	2-Amino-2-deoxyisochorismate; (2S)-2-Amino-4-deoxychorismate	C10H11NO5
Com_10_pos	4-Hydroxybenzyl alcohol	cpd:C17467	p-Hydroxybenzyl alcohol; 4-Hydroxybenzyl alcohol; p-Methylolphenol	C7H8O2
Com_1200_neg	D-4'-Phosphopantothenate	cpd:C03492	D-4'-Phosphopantothenate; (R)-4'-Phosphopantothenate	C9H18NO8P	map00410 beta-Alanine metabolism;map00770 Pantothenate and CoA biosynthesis;map01100 Metabolic pathways
Com_1488_neg	(plusmn)5,6-DHET	cpd:C14772	5,6-DHET; (8Z,11Z,14Z)-5,6-Dihydroxyeicosa-8,11,14-trienoic acid; (8Z,11Z,14Z)-5,6-Dihydroxyicosa-8,11,14-trienoic acid	C20H34O4	map00590 Arachidonic acid metabolism;map01100 Metabolic pathways;map04726 Serotonergic synapse
Com_792_neg	Coriose	cpd:C19612	Coriose; D-altro-3-Heptulose	C7H14O7
Com_847_neg	Porphobilinogen	cpd:C00931	Porphobilinogen	C10H14N2O4	map00860 Porphyrin and chlorophyll metabolism;map01100 Metabolic pathways
Com_368_pos	Butylphthalide	cpd:C17854	Butylphthalide	C12H14O2
Com_3229_pos	Terminaline	cpd:C10825	Terminaline	C23H41NO2
Com_2586_pos	5alpha-Androstane-3,17-dione	cpd:C00674	5alpha-Androstane-3,17-dione; Androstanedione	C19H28O2	map00140 Steroid hormone biosynthesis
Com_1784_neg	Adenylosuccinic acid	cpd:C03794	N6-(1,2-Dicarboxyethyl)-AMP; N6-(1,2-Dicarboxyethyl)AMP; Adenylosuccinate; Adenylosuccinic acid	C14H18N5O11P	map00230 Purine metabolism;map00250 Alanine, aspartate and glutamate metabolism;map01100 Metabolic pathways
Com_1570_neg	13-Hydroxydocosanoic acid	cpd:C03049	13-Hydroxydocosanoic acid; 13-Hydroxydocosanoate	C22H44O3
Com_2758_pos	Compactin diol lactone	cpd:C14183	Compactin diol lactone; ML-236A	C18H26O4
Com_534_pos	Carnosine	cpd:C00386	Carnosine; Nalpha-(beta-alanyl)-L-histidine	C9H14N4O3	map00340 Histidine metabolism;map00410 beta-Alanine metabolism;map01100 Metabolic pathways
Com_2626_pos	N-Acetylmuramate	cpd:C02713	N-Acetylmuramate; N-Acetylmuramic acid; N-Acetyl-D-muramoate	C11H19NO8	map00520 Amino sugar and nucleotide sugar metabolism;map01100 Metabolic pathways
Com_514_neg	GLYCERATE	cpd:C00258	D-Glycerate; Glycerate; (R)-Glycerate; Glyceric acid	C3H6O4	map00030 Pentose phosphate pathway;map00260 Glycine, serine and threonine metabolism;map00561 Glycerolipid metabolism;map00630 Glyoxylate and dicarboxylate metabolism;map01100 Metabolic pathways;map01200 Carbon metabolism
Com_1514_neg	Oxyphencyclimine	cpd:C07851	Oxyphencyclimine	C20H28N2O3
Com_137_neg	L-Alanyl-L-leucine	cpd:C20964	Dapdiamide C; 3-{[(2E)-4-Amino-4-oxobut-2-enoyl]amino}-L-alanyl-L-leucine	C13H22N4O5
Com_1576_neg	3-Methoxytyramine-betaxanthin	cpd:C17754	3-Methoxytyramine-betaxanthin	C18H20N2O6
Com_118_pos	Hydroxyectoine	cpd:C16432	5-Hydroxyectoine	C6H10N2O3	map00260 Glycine, serine and threonine metabolism
Com_2159_pos	Homocarnosine	cpd:C00884	Homocarnosine; L-Homocarnosine; gamma-Aminobutyryl histidine; N-(4-Amino-1-oxobutyryl)histidine	C10H16N4O3	map00330 Arginine and proline metabolism
Com_517_neg	o-Cresol	cpd:C01542	o-Cresol; 2-Hydroxytoluene; o-Methylphenol	C7H8O	map01100 Metabolic pathways
Com_995_neg	5alpha-Androstane	cpd:C01554	5alpha-Androstane	C19H32
Com_702_neg	4-nitroquinoline 1-oxide	cpd:C03474	4-Nitroquinoline N-oxide; 4-Nitroquinoline 1-oxide; Nitrochin	C9H6N2O3
Com_765_neg	Oxaloglutarate	cpd:C05533	Oxaloglutarate	C7H8O7	map01210 2-Oxocarboxylic acid metabolism
Com_1792_pos	4-methyl-7-aminocoumarin	cpd:C01386	NH2Mec; 7-Amino-4-methylcoumarin	C10H9NO2
Com_3955_pos	LysoPC(22:6(4Z,7Z,10Z,13Z,16Z,19Z)/0:0)	cpd:C04230	1-Acyl-sn-glycero-3-phosphocholine; 1-Acyl-sn-glycerol-3-phosphocholine; alpha-Acylglycerophosphocholine; 2-Lysolecithin; 2-Lysophosphatidylcholine; 1-Acylglycerophosphocholine	C9H20NO7PR	map00564 Glycerophospholipid metabolism;map05231 Choline metabolism in cancer
Com_905_neg	5-phosphonooxy-L-lysine	cpd:C03366	5-Phosphooxy-L-lysine; (5R)-5-Phosphooxy-L-lysine; 5-Phosphonooxy-L-lysine; O-Phosphohydroxy-L-lysine; (5R)-5-Phosphonooxy-L-lysine	C6H15N2O6P	map00310 Lysine degradation;map01100 Metabolic pathways
Com_2952_pos	N,N-Dimethylsphingosine	cpd:C13914	N,N-Dimethylsphing-4-enine	C20H41NO2
Com_1078_pos	Kojibiose	cpd:C19632	Kojibiose; 2-O-alpha-D-Glucopyranosyl-D-glucose	C12H22O11
Com_1759_pos	beta-Ionone	cpd:C12287	beta-Ionone; trans-beta-Ionone	C13H20O
Com_46_pos	4-Hydroxyproline	cpd:C01157	Hydroxyproline; L-Hydroxyproline; trans-4-Hydroxy-L-proline	C5H9NO3	map00330 Arginine and proline metabolism;map01100 Metabolic pathways
Com_2898_pos	11,17-Dimethyl-5alpha-androstane-11beta,17beta-diol	cpd:C15047	11,17-Dimethyl-5alpha-androstane-11beta,17beta-diol	C21H36O2
Com_3396_pos	Meclizine	cpd:C07116	Meclizine; Meclozine	C25H27ClN2
Com_1874_pos	(2S,3R)-3-Hydroxybutane-1,2,3-tricarboxylate	cpd:C04593	(2S,3R)-3-Hydroxybutane-1,2,3-tricarboxylate; Methylisocitrate; Methylisocitric acid	C7H10O7	map00640 Propanoate metabolism
Com_1021_neg	Musk ambrette	cpd:C19461	Musk ambrette	C12H16N2O5
Com_854_neg	(S)-ATPA	cpd:C13733	(S)-ATPA	C10H16N2O4
Com_68_pos	trans-urocanate	cpd:C00785	Urocanate; Urocanic acid	C6H6N2O2	map00340 Histidine metabolism;map01100 Metabolic pathways
Com_76_neg	Inositol	cpd:C00136	Butanoyl-CoA; Butyryl-CoA	C25H42N7O17P3S	map00062 Fatty acid elongation;map00071 Fatty acid degradation;map00310 Lysine degradation;map00630 Glyoxylate and dicarboxylate metabolism;map00650 Butanoate metabolism;map01100 Metabolic pathways;map01200 Carbon metabolism;map01212 Fatty acid metabolism
Com_492_neg	18:0 LYSO-PE	cpd:C21484	1-Octadecanoyl-sn-glycero-3-phosphoethanolamine	C23H48NO7P	map04216 Ferroptosis
Com_1335_pos	Benzofuran	cpd:C14512	Benzofuran	C8H6O
Com_1720_neg	N6-(delta2-isopentenyl)-adenosine 5'-monophosphate	cpd:C04713	N6-(delta2-Isopentenyl)-adenosine 5'-monophosphate; N6-(Dimethylallyl)adenosine 5'-phosphate; Isopentenyl-AMP	C15H22N5O7P
Com_21_neg	L-Glutamic acid	cpd:C00025	L-Glutamate; L-Glutamic acid; L-Glutaminic acid; Glutamate	C5H9NO4	map00220 Arginine biosynthesis;map00250 Alanine, aspartate and glutamate metabolism;map00330 Arginine and proline metabolism;map00340 Histidine metabolism;map00430 Taurine and hypotaurine metabolism;map00471 D-Glutamine and D-glutamate metabolism;map00480 Glutathione metabolism;map00524 Neomycin, kanamycin and gentamicin biosynthesis;map00630 Glyoxylate and dicarboxylate metabolism;map00650 Butan…
Com_1022_pos	Adenosine-2'-monophosphate	cpd:C00946	Adenosine 2'-phosphate; 2'-Adenylic acid; Adenosine-2'-monophosphate; AMP 2'-phosphate	C10H14N5O7P
Com_73_pos	2-Hydroxyadipic acid	cpd:C02360	2-Hydroxyadipate; 2-Hydroxyadipic acid	C6H10O5
Com_1342_pos	3-Ethyltoluene	cpd:C14522	3-Ethyltoluene; 1-Methyl-3-ethylbenzene	C9H12
Com_1227_neg	7a-Hydroxyandrost-4-ene-3,17-dione	cpd:C05296	7alpha-Hydroxyandrost-4-ene-3,17-dione; 7alpha-Hydroxyandrostenedione	C19H26O3	map00140 Steroid hormone biosynthesis
Com_951_neg	Neopterin	cpd:C05926	Neopterin; [S-(R*,S*)]-2-amino-6-(1,2,3-trihydroxypropyl)-1H-pteridin-4-one; [S-(R*,S*)]-2-amino-6-(1,2,3-trihydroxypropyl)-1H-pteridine-4-one; [S-(R*,S*)]-2-Amino-6-(1,2,3-trihydroxypropyl)-1H-pteridin-4-on; 6-(D-erythro-1,2,3-Trihydroxypropyl)pterin; 6-D-erythro-Neopterin; D-erythro-Neopterin; D-Neopterin	C9H11N5O4	map00790 Folate biosynthesis
Com_1124_pos	27-Hydroxycholesterol	cpd:C15610	Cholest-5-ene-3beta,26-diol; Cholest-5-ene-3beta,27-diol; 26-Hydroxycholesterol; 27-Hydroxycholesterol	C27H46O2	map00120 Primary bile acid biosynthesis;map04979 Cholesterol metabolism
Com_139_pos	L-Phenylalanine	cpd:C00079	L-Phenylalanine; (S)-alpha-Amino-beta-phenylpropionic acid	C9H11NO2	map00360 Phenylalanine metabolism;map00400 Phenylalanine, tyrosine and tryptophan biosynthesis;map00970 Aminoacyl-tRNA biosynthesis;map01100 Metabolic pathways;map01210 2-Oxocarboxylic acid metabolism;map01230 Biosynthesis of amino acids;map02010 ABC transporters;map04974 Protein digestion and absorption;map04978 Mineral absorption
Com_843_neg	2,4-Dihydroxy-6-pentylbenzoate	cpd:C20417	2,4-Dihydroxy-6-pentylbenzoate; Olivetolic acid	C12H16O4
Com_1145_neg	Sedoheptulose 7-phosphate	cpd:C05382	Sedoheptulose 7-phosphate; D-Sedoheptulose 7-phosphate; D-altro-Heptulose 7-phosphate; altro-Heptulose 7-phosphate	C7H15O10P	map00030 Pentose phosphate pathway;map01100 Metabolic pathways;map01200 Carbon metabolism;map01230 Biosynthesis of amino acids
Com_950_pos	cis-4,7,10,13,16,19-Docosahexaenoic acid	cpd:C06429	(4Z,7Z,10Z,13Z,16Z,19Z)-Docosahexaenoic acid; 4,7,10,13,16,19-Docosahexaenoic acid; Docosahexaenoic acid; Docosahexaenoate	C22H32O2	map01040 Biosynthesis of unsaturated fatty acids
Com_598_neg	Chloral hydrate	cpd:C06899	Chloral hydrate	C2H3Cl3O2	map00980 Metabolism of xenobiotics by cytochrome P450;map05204 Chemical carcinogenesis
Com_1192_neg	Enterolactone	cpd:C18165	Enterolactone	C18H18O4
Com_970_pos	cis-7,10,13,16-Docosic acidtraenoic acid	cpd:C16527	7,10,13,16-Docosatetraenoic acid; (7Z,10Z,13Z,16Z)-Docosa-7,10,13,16-tetraenoic acid; Adrenic acid	C22H36O2	map01040 Biosynthesis of unsaturated fatty acids;map04216 Ferroptosis
Com_1575_pos	gabapentin	cpd:C07018	Gabapentin	C9H17NO2
Com_1803_pos	2,4-Dinitrophenylhydrazine	cpd:C11283	2,4-Dinitrophenylhydrazine	C6H6N4O4
Com_1358_neg	9,10-DiHOME	cpd:C14828	9,10-DHOME; 9,10-DHOA; (12Z)-9,10-Dihydroxyoctadec-12-enoic acid	C18H34O4	map00591 Linoleic acid metabolism
Com_179_neg	Traumatic Acid	cpd:C16308	Traumatic acid; (2E)-Dodecenedioic acid; Dodec-2-enedioic acid	C12H20O4	map00592 alpha-Linolenic acid metabolism
Com_135_neg	Sebacic acid	cpd:C08277	Sebacic acid; Decanedioic acid	C10H18O4
Com_2256_pos	Pumiliotoxin 251D	cpd:C20031	Pumiliotoxin 251D; PTX 251D	C16H29NO
Com_12_neg	L-Aspartic acid	cpd:C00049	L-Aspartate; L-Aspartic acid; 2-Aminosuccinic acid; L-Asp	C4H7NO4	map00220 Arginine biosynthesis;map00250 Alanine, aspartate and glutamate metabolism;map00260 Glycine, serine and threonine metabolism;map00261 Monobactam biosynthesis;map00270 Cysteine and methionine metabolism;map00300 Lysine biosynthesis;map00340 Histidine metabolism;map00410 beta-Alanine metabolism;map00760 Nicotinate and nicotinamide metabolism;map00770 Pantothenate and CoA biosynthesis;map00…
Com_271_pos	N-acetylleucine	cpd:C02710	N-Acetyl-L-leucine	C8H15NO3
Com_1501_pos	N-Methyl-2-oxoglutaramate	cpd:C03623	N-Methyl-2-oxoglutaramate	C6H9NO4
Com_3488_pos	Aminopentol	cpd:C19805	Aminopentol; AP1	C22H47NO5
Com_718_neg	Ephedroxane	cpd:C17902	Ephedroxane	C11H13NO2
Com_1161_pos	Smilagenin	cpd:C08913	Smilagenin; (25R)-5beta-Spirostan-3beta-ol	C27H44O3
Com_667_pos	alpha-Linolenic acid	cpd:C06427	(9Z,12Z,15Z)-Octadecatrienoic acid; alpha-Linolenic acid; 9,12,15-Octadecatrienoic acid; Linolenate; alpha-Linolenate	C18H30O2	map00592 alpha-Linolenic acid metabolism;map01040 Biosynthesis of unsaturated fatty acids;map01100 Metabolic pathways
Com_1636_pos	Rimantadine	cpd:C07236	Rimantadine	C12H21N
Com_3336_pos	Dihydrozeatin-O-glucoside	cpd:C16448	Dihydrozeatin-O-glucoside	C16H25N5O6
Com_527_neg	trans-2-Octenal	cpd:C21138	trans-2-Octenal; (E)-Oct-2-enal	C8H14O
Com_18_pos	Indole	cpd:C00463	Indole; 2,3-Benzopyrrole	C8H7N	map00380 Tryptophan metabolism;map00400 Phenylalanine, tyrosine and tryptophan biosynthesis;map01100 Metabolic pathways;map04974 Protein digestion and absorption
Com_2194_pos	Falcarinol	cpd:C08450	Falcarinol; Panaxynol	C17H24O
Com_16_neg	Threonic acid	cpd:C01620	Threonate; L-Threonate; (2R,3S)-2,3,4-Trihydroxybutanoic acid	C4H8O5	map00053 Ascorbate and aldarate metabolism
Com_2404_pos	Metoprolol	cpd:C07202	Metoprolol	C15H25NO3
Com_797_neg	Jasmonic acid	cpd:C08491	(-)-Jasmonic acid; Jasmonic acid; {(1R,2R)-3-Oxo-2-[(Z)pent-2-enyl]cyclopent-2-enyl}acetic acid; Jasmonate; (-)-Jasmonate	C12H18O3	map00592 alpha-Linolenic acid metabolism;map01100 Metabolic pathways
Com_1076_neg	Indeno[1,2,3-cd]pyrene	cpd:C19251	Indeno[1,2,3-cd]pyrene	C22H12
Com_2_pos	L-2,4-diaminobutyric acid	cpd:C03283	L-2,4-Diaminobutanoate; alpha,gamma-Diaminobutyrate; L-2,4-Diaminobutyrate	C4H10N2O2	map00260 Glycine, serine and threonine metabolism;map01100 Metabolic pathways;map01210 2-Oxocarboxylic acid metabolism;map01230 Biosynthesis of amino acids
Com_3456_pos	Tri(butoxyethyl)phosphate	cpd:C14446	Tris(butoxyethyl)phosphate; Tris(2-butoxyethyl) phosphate	C18H39O7P
Com_1195_neg	(6R,7S)-6,7-Epoxyoctadecanoic acid	cpd:C13791	(6R,7S)-6,7-Epoxyoctadecanoic acid; 6R,7S-Epoxy-octadecanoic acid; 6R,7S-Epoxy-octadecanoate	C18H34O3
Com_80_pos	Spermidine	cpd:C00315	Spermidine; N-(3-Aminopropyl)-1,4-butane-diamine	C7H19N3	map00330 Arginine and proline metabolism;map00410 beta-Alanine metabolism;map00480 Glutathione metabolism;map01100 Metabolic pathways;map02010 ABC transporters;map04976 Bile secretion
Com_1461_pos	Guanine	cpd:C00242	Guanine; 2-Amino-6-hydroxypurine	C5H5N5O	map00230 Purine metabolism;map01100 Metabolic pathways
Com_1529_pos	4-n-Pentylphenol	cpd:C14466	4-n-Pentylphenol; p-Amylphenol	C11H16O
Com_973_neg	Validamine 7-phosphate	cpd:C21216	Validamine 7-phosphate	C7H16NO7P
Com_3061_pos	Pentamidine	cpd:C07420	Pentamidine	C19H24N4O2
Com_3399_pos	Bis(2-ethylhexyl) phthalate	cpd:C03690	Bis(2-ethylhexyl)phthalate; Di(2-ethylhexyl)phthalate; Dioctyl phthalate; DEHP	C24H38O4
Com_2639_pos	17-Hydroxylinolenic acid	cpd:C16346	17-Hydroxylinolenic acid; (9Z,12Z,15Z)-17-Hydroxyoctadecatri-9,12,15-enoic acid	C18H30O3	map00592 alpha-Linolenic acid metabolism
Com_1474_pos	3,4-Dihydroxybenzoate	cpd:C00230	3,4-Dihydroxybenzoate; 3,4-Dihydroxybenzoic acid; Protocatechuate; Protocatechuic acid	C7H6O4	map00400 Phenylalanine, tyrosine and tryptophan biosynthesis;map01100 Metabolic pathways
Com_1916_pos	Enicoflavine	cpd:C09946	Enicoflavine; 3-(Aminomethylene)-alpha-ethenyltetrahydro-4-hydroxy-2-oxo-2H-pyran-4-acetaldehyde	C10H13NO4
Com_3298_pos	1-Arachidonoylglycerol	cpd:C13857	1-Arachidonoylglycerol; 1-Arachidonoyl-sn-glycerol	C23H38O4
Com_813_neg	Succinylproline	cpd:C11711	Succinylproline; Succinyl-L-proline	C9H13NO5
Com_36_neg	Pimelic acid	cpd:C02656	Pimelate; Pimelic acid; Heptanedioic acid; 6-Carboxyhexanoate	C7H12O4	map00780 Biotin metabolism;map01100 Metabolic pathways
Com_380_pos	2-(2-Methylbenzamido)acetic acid	cpd:C01586	Hippurate; Hippuric acid; N-Benzoylglycine; Benzoylaminoacetic acid	C9H9NO3	map00360 Phenylalanine metabolism
Com_65_neg	N-Acetyl-L-aspartic acid	cpd:C01042	N-Acetyl-L-aspartate; N-Acetyl-L-aspartic acid	C6H9NO5	map00250 Alanine, aspartate and glutamate metabolism;map01100 Metabolic pathways
Com_1950_pos	Kinetin	cpd:C08272	Kinetin; 6-Furfuryladenine	C10H9N5O
Com_729_pos	cis-11,14-Eicosadienoic acid	cpd:C16525	Icosadienoic acid; Eicosadienoic acid; 11,14-Icosadienoic acid; (11Z,14Z)-Icosa-11,14-dienoic acid; 11,14-Eicosadienoic acid; (11Z,14Z)-Eicosa-11,14-dienoic acid	C20H36O2	map01040 Biosynthesis of unsaturated fatty acids
Com_807_pos	cis-11,14,17-Eicosatrienoic acid	cpd:C16522	Icosatrienoic acid; Eicosatrienoic acid; ETA; 11,14,17-Icosatrienoic acid; (11Z,14Z,17Z)-Icosa-11,14,17-trienoic acid; 11,14,17-Eicosatrienoic acid; (11Z,14Z,17Z)-Eicosa-11,14,17-trienoic acid	C20H34O2	map01040 Biosynthesis of unsaturated fatty acids
Com_2695_pos	Allylestrenol	cpd:C12811	Allylestrenol	C21H32O
Com_41_neg	D-Xylonic acid	cpd:C00502	D-Xylonate	C5H10O6	map00040 Pentose and glucuronate interconversions
Com_3549_pos	Magnoshinin	cpd:C10658	Magnoshinin	C24H30O6
Com_112_pos	2-Phenylacetamide	cpd:C02505	2-Phenylacetamide; alpha-Phenylacetamide	C8H9NO	map00360 Phenylalanine metabolism
Com_287_neg	Petroselinic acid	cpd:C08363	(6Z)-Octadecenoic acid; Petroselinic acid; cis-6-Octadecenoic acid	C18H34O2
Com_1409_pos	Pelletierine	cpd:C06182	Pelletierine	C8H15NO	map01100 Metabolic pathways
Com_313_neg	1-Methylguanosine	cpd:C04545	tRNA containing 2'-O-methylguanosine	C11H16N5O8P(C5H8O6PR)n(C5H8O6PR)n
Com_827_neg	(4-Amino-2-methylpyrimidin-5-YL)methyl dihydrogen phosphate	cpd:C04556	4-Amino-2-methyl-5-(phosphooxymethyl)pyrimidine; (4-Amino-2-methylpyrimidin-5-yl)methyl phosphate; 4-Amino-5-hydroxymethyl-2-methylpyrimidine phosphate	C6H10N3O4P	map00730 Thiamine metabolism;map01100 Metabolic pathways
Com_683_pos	Oleamide	cpd:C19670	Oleamide; Oleyl amide; (Z)-9-Octadecenamide	C18H35NO
Com_2100_pos	N(alpha)-t-Butoxycarbonyl-L-leucine	cpd:C04301	N(alpha)-t-Butoxycarbonyl-L-leucine	C11H21NO4
Com_1103_pos	Prostaglandin F2a	cpd:C00639	Prostaglandin F2alpha; (5Z,13E)-(15S)-9alpha,11alpha,15-Trihydroxyprosta-5,13-dienoate; (+)-Prostaglandin F2a; 7-[3,5-Dihydroxy-2-(3-hydroxy-1-octenyl)cyclopentyl]-5-heptenoic acid; 9a,11a-PGF2; Amoglandin; Cyclosin; Dinoprost; Enzaprost; Enzaprost F; Panacelan; PGF2a; 9,11,15-Trihydroxy-(5Z,9a,11a,13E,15S)-prosta-5,13-dien-1-oic acid; Prostaglandin F2a; Prostin F 2 alpha; Protamodin; U 14583; (5…	C20H34O5	map00590 Arachidonic acid metabolism;map01100 Metabolic pathways;map04072 Phospholipase D signaling pathway;map04080 Neuroactive ligand-receptor interaction;map04726 Serotonergic synapse;map04913 Ovarian steroidogenesis;map04921 Oxytocin signaling pathway;map04976 Bile secretion
Com_1018_pos	Tetrahydrocortisone	cpd:C05470	Tetrahydrocortisone; Urocortisone	C21H32O5	map00140 Steroid hormone biosynthesis
Com_754_pos	Cafestol	cpd:C09066	Cafestol	C20H28O3
Com_163_neg	D-Pantothenic acid	cpd:C00864	Pantothenate; Pantothenic acid; (R)-Pantothenate	C9H17NO5	map00410 beta-Alanine metabolism;map00770 Pantothenate and CoA biosynthesis;map01100 Metabolic pathways;map04977 Vitamin digestion and absorption
Com_986_neg	3-Bromotyrosine	cpd:C17079	3-Bromo-tyrosine; 3-Bromotyrosine	C9H10BrNO3
Com_22_pos	L-Threonine	cpd:C00188	L-Threonine; 2-Amino-3-hydroxybutyric acid	C4H9NO3	map00260 Glycine, serine and threonine metabolism;map00261 Monobactam biosynthesis;map00290 Valine, leucine and isoleucine biosynthesis;map00860 Porphyrin and chlorophyll metabolism;map00970 Aminoacyl-tRNA biosynthesis;map01100 Metabolic pathways;map01230 Biosynthesis of amino acids;map02010 ABC transporters;map04974 Protein digestion and absorption;map04978 Mineral absorption
Com_816_neg	2-C-methyl-D-erythritol-4-phosphate	cpd:C11434	2-C-Methyl-D-erythritol 4-phosphate	C5H13O7P	map00900 Terpenoid backbone biosynthesis;map01100 Metabolic pathways
Com_1622_neg	8,8a-Deoxyoleandolide	cpd:C11989	8,8a-Deoxyoleandolide	C20H36O6
Com_2641_pos	13-OxoODE	cpd:C14765	13-OxoODE; 13-KODE; (9Z,11E)-13-Oxooctadeca-9,11-dienoic acid	C18H30O3	map00591 Linoleic acid metabolism
Com_998_neg	2-Hydroxy-6-oxo-6-(2-carboxyphenyl)-hexa-2,4-dienoate	cpd:C16264	2-Hydroxy-6-oxo-6-(2-carboxyphenyl)-hexa-2,4-dienoate	C13H10O6	map01100 Metabolic pathways
Com_572_neg	beta-D-Xylose	cpd:C02096	beta-D-Xylose	C5H10O5
Com_876_pos	Ricinoleic acid	cpd:C08365	Ricinoleic acid; (9Z)-(12R)-Hydroxyoctadecenoic acid; 12-Hydroxy-9-octadecenoic acid; 12-Hydroxy-cis-9-octadecenoic acid	C18H34O3
Com_1722_pos	N6,N6,N6-Trimethyl-L-lysine	cpd:C03793	N6,N6,N6-Trimethyl-L-lysine	C9H20N2O2	map00310 Lysine degradation
Com_244_neg	Granilin	cpd:C09470	Granilin	C15H20O4
Com_291_pos	Germacrone	cpd:C16966	Germacrone	C15H22O
Com_646_neg	(2Z,4S,5R)-2-Amino-4,5,6-trihydroxyhex-2-enoate	cpd:C20844	(2Z,4S,5R)-2-Amino-4,5,6-trihydroxyhex-2-enoate	C6H11NO5
Com_1323_pos	Hypotaurine	cpd:C00519	Hypotaurine; 2-Aminoethanesulfinic acid	C2H7NO2S	map00430 Taurine and hypotaurine metabolism;map01100 Metabolic pathways
Com_3070_pos	Glycidyl stearate	cpd:C19427	Glycidyl stearate	C21H40O3
Com_1724_neg	Atractyloside G	cpd:C17864	Atractyloside G	C21H36O8
Com_953_neg	PENCICLOVIR	cpd:C07417	Penciclovir	C10H15N5O3
Com_546_neg	N-Benzylformamide	cpd:C15561	N-Benzylformamide	C8H9NO
Com_665_neg	1-Methyluric acid	cpd:C16359	1-Methyluric acid	C6H6N4O3	map00232 Caffeine metabolism
Com_77_pos	Indole-3-carboxaldehyde	cpd:C08493	Indole-3-carboxaldehyde; Indole-3-carbaldehyde	C9H7NO
Com_607_neg	Uric acid	cpd:C00366	Urate; Uric acid	C5H4N4O3	map00230 Purine metabolism;map01100 Metabolic pathways;map04976 Bile secretion
Com_1994_pos	Darlingine	cpd:C10857	Darlingine	C13H17NO2
Com_52_neg	2-Aminobenzenesulfonic acid	cpd:C06333	2-Aminobenzenesulfonate; 2-Aminobenzenesulfonic acid; o-Aminobenzenesulfonic acid; Orthanilic acid	C6H7NO3S
Com_1982_pos	Lysopine	cpd:C04020	D-Lysopine; N2-(D-1-Carboxyethyl)-L-lysine; Lysopine	C9H18N2O4	map00310 Lysine degradation
Com_1012_neg	gamma-Glutamyltyramine	cpd:C20926	gamma-Glutamyltyramine; gamma-L-Glutamyltyramine	C13H18N2O4
Com_1324_pos	Brunfelsamidine	cpd:C10133	Brunfelsamidine	C5H7N3
Com_60_neg	Suberic acid	cpd:C08278	Suberic acid; Cork acid; 1,8-Octanedioic acid; Octanedioic acid; 1,6-Hexanedicarboxylic acid	C8H14O4
Com_385_neg	N-Glycolylneuraminic acid	cpd:C03410	N-Glycoloyl-neuraminate; N-Glycolylneuraminate; Neu5Gc	C11H19NO10	map00520 Amino sugar and nucleotide sugar metabolism
Com_669_pos	gamma-Linolenic acid	cpd:C06426	(6Z,9Z,12Z)-Octadecatrienoic acid; 6,9,12-Octadecatrienoic acid; gamma-Linolenic acid; Gamolenic acid	C18H30O2	map00591 Linoleic acid metabolism;map01040 Biosynthesis of unsaturated fatty acids;map01100 Metabolic pathways
Com_123_pos	D-Mannosamine	cpd:C03570	D-Mannosamine; 2-Amino-2-deoxy-D-mannose	C6H13NO5
Com_4129_pos	PC(16:0/16:0)	cpd:C00157	Phosphatidylcholine; Lecithin; Phosphatidyl-N-trimethylethanolamine; 1,2-Diacyl-sn-glycero-3-phosphocholine; Choline phosphatide; 3-sn-Phosphatidylcholine	C10H18NO8PR2	map00564 Glycerophospholipid metabolism;map00590 Arachidonic acid metabolism;map00591 Linoleic acid metabolism;map00592 alpha-Linolenic acid metabolism;map01100 Metabolic pathways;map04723 Retrograde endocannabinoid signaling;map05231 Choline metabolism in cancer
Com_2937_pos	Farnesylcysteine	cpd:C19691	Farnesylcysteine; S-(2E,6E)-Farnesyl-L-cysteine; S-trans-trans-Farnesylcysteine	C18H31NO2S	map00900 Terpenoid backbone biosynthesis
Com_1107_neg	Vaccenic acid	cpd:C08367	(11E)-Octadecenoic acid; Vaccenic acid; trans-11-Octadecenoic acid	C18H34O2
Com_3141_pos	Narbonolide	cpd:C11997	Narbonolide	C20H32O5
Com_1338_neg	12,13-Epoxy-9-hydroxy-10-octadecenoate	cpd:C14832	12,13-Epoxy-9-hydroxy-10-octadecenoate; 12(R),13(S)-Epoxy-9(S)-hydroxy-10(E)-octadecenoic acid; (10E)-(9S,12R,13S)-12,13-Epoxy-9-hydroxyoctadec-10-enoic acid	C18H32O4	map00591 Linoleic acid metabolism
Com_573_neg	Ethyl benzoate	cpd:C01839	Orsellinate; o-Orsellinic acid; 2,4-Dihydroxy-6-methylbenzoic acid; 2,4-Dihydroxy-6-methylbenzoate; 4,6-Dihydroxy-o-toluic acid	C8H8O4
Com_1435_pos	(4S)-4-Hydroxy-L-isoleucine	cpd:C20802	(4S)-4-Hydroxy-L-isoleucine; Hydroxyisoleucine	C6H13NO3
Com_670_neg	3-Carboxy-4-methoxy-N-methyl-2-pyridone	cpd:C04447	3-Carboxy-4-methoxy-N-methyl-2-pyridone	C8H9NO4
Com_716_pos	11beta-Hydroxyandrosterone	cpd:C14606	3alpha,11beta-Dihydroxy-5alpha-androstane-17-one; 11beta-Hydroxyandrosterone	C19H30O3
Com_1644_pos	(Z,Z,Z)-3,6,9-Dodecatrien-1-ol	cpd:C08375	(3Z,6Z,9Z)-3,6,9-Dodecatrien-1-ol; (Z,Z,Z)-3,6,9-Dodecatrien-1-ol	C12H20O
Com_1187_neg	9(S)-HODE	cpd:C14767	9(S)-HODE; (9S)-Hydroxyoctadecadienoic acid; (10E,12Z)-(9S)-9-Hydroxyoctadeca-10,12-dienoic acid	C18H32O3	map00591 Linoleic acid metabolism;map03320 PPAR signaling pathway
Com_586_neg	Orotic acid	cpd:C00295	Orotate; Orotic acid; Uracil-6-carboxylic acid	C5H4N2O4	map00240 Pyrimidine metabolism;map01100 Metabolic pathways
Com_27_neg	Mevalonic acid	cpd:C00418	(R)-Mevalonate; Mevalonic acid; 3,5-Dihydroxy-3-methylvaleric acid	C6H12O4	map00900 Terpenoid backbone biosynthesis;map01100 Metabolic pathways;map04216 Ferroptosis
Com_575_neg	XANTHINE	cpd:C00385	Xanthine	C5H4N4O2	map00230 Purine metabolism;map00232 Caffeine metabolism;map01100 Metabolic pathways
Com_187_neg	Melatonine	cpd:C01598	Melatonin; N-Acetyl-5-methoxytryptamine	C13H16N2O2	map00380 Tryptophan metabolism;map01100 Metabolic pathways;map04080 Neuroactive ligand-receptor interaction;map04713 Circadian entrainment
Com_831_pos	Trimethoprim	cpd:C01965	Trimethoprim	C14H18N4O3
Com_1654_pos	1,2-Dihydrostilbene	cpd:C14685	1,2-Dihydrostilbene; 1,2-Diphenylethane; Dibenzyl	C14H14
Com_1010_neg	Dinex	cpd:C19038	Dinex	C12H14N2O5
Com_440_pos	5-Methoxyindoleacetate	cpd:C05660	5-Methoxyindoleacetate; 5-Methoxyindoleacetic acid	C11H11NO3	map00380 Tryptophan metabolism
Com_1017_neg	2-O-(alpha-D-Mannosyl)-D-glycerate	cpd:C11544	2-O-(alpha-D-Mannosyl)-D-glycerate; alpha-Mannosylglycerate; 2-O-(alpha-D-Mannopyranosyl)-D-glycerate	C9H16O9	map00051 Fructose and mannose metabolism
Com_3850_pos	LysoPC(P-18:0/0:0)	cpd:C04230	1-Acyl-sn-glycero-3-phosphocholine; 1-Acyl-sn-glycerol-3-phosphocholine; alpha-Acylglycerophosphocholine; 2-Lysolecithin; 2-Lysophosphatidylcholine; 1-Acylglycerophosphocholine	C9H20NO7PR	map00564 Glycerophospholipid metabolism;map05231 Choline metabolism in cancer
Com_297_pos	D-Fructose	cpd:C00095	D-Fructose; Levulose; Fruit sugar; D-arabino-Hexulose	C6H12O6	map00051 Fructose and mannose metabolism;map00052 Galactose metabolism;map00500 Starch and sucrose metabolism;map01100 Metabolic pathways;map02010 ABC transporters;map04742 Taste transduction;map04931 Insulin resistance;map04973 Carbohydrate digestion and absorption
Com_45_pos	cis-3-Hydroxy-l-proline	cpd:C19706	cis-3-Hydroxy-L-proline; cis-3-Hydroxyproline	C5H9NO3	map00330 Arginine and proline metabolism
Com_1814_pos	Dodecanamide	cpd:C13831	Dodecanamide	C12H25NO
Com_807_neg	Deoxyribose 1-phosphate	cpd:C00672	2-Deoxy-D-ribose 1-phosphate; 2-Deoxy-alpha-D-ribose 1-phosphate	C5H11O7P	map00030 Pentose phosphate pathway;map00240 Pyrimidine metabolism
Com_31_pos	5-Methylcytosine	cpd:C02376	5-Methylcytosine	C5H7N3O	map00240 Pyrimidine metabolism
Com_122_neg	D-Gluconic Acid	cpd:C00257	D-Gluconic acid; D-Gluconate; D-gluco-Hexonic acid	C6H12O7	map00030 Pentose phosphate pathway;map01100 Metabolic pathways;map01200 Carbon metabolism
Com_4025_pos	SM(d18:0/16:1(9Z))	cpd:C00550	Sphingomyelin	C24H49N2O6PR	map00600 Sphingolipid metabolism;map01100 Metabolic pathways;map04071 Sphingolipid signaling pathway;map04217 Necroptosis
Com_719_neg	2-Dehydro-3-deoxy-D-glucarate	cpd:C03921	2-Dehydro-3-deoxy-D-glucarate	C6H8O7	map00053 Ascorbate and aldarate metabolism
Com_4913_pos	PC(22:5(4Z,7Z,10Z,13Z,16Z)/22:5(7Z,10Z,13Z,16Z,19Z))	cpd:C00157	Phosphatidylcholine; Lecithin; Phosphatidyl-N-trimethylethanolamine; 1,2-Diacyl-sn-glycero-3-phosphocholine; Choline phosphatide; 3-sn-Phosphatidylcholine	C10H18NO8PR2	map00564 Glycerophospholipid metabolism;map00590 Arachidonic acid metabolism;map00591 Linoleic acid metabolism;map00592 alpha-Linolenic acid metabolism;map01100 Metabolic pathways;map04723 Retrograde endocannabinoid signaling;map05231 Choline metabolism in cancer
Com_1718_neg	Tentoxin	cpd:C08441	Tentoxin	C22H30N4O4
Com_2418_pos	Capsi-amide	cpd:C17515	Capsi-amide; N-(13-Methyltetradecyl)acetamide; CAP-A	C17H35NO
Com_3925_pos	LysoPC(20:5(5Z,8Z,11Z,14Z,17Z)/0:0)	cpd:C04230	1-Acyl-sn-glycero-3-phosphocholine; 1-Acyl-sn-glycerol-3-phosphocholine; alpha-Acylglycerophosphocholine; 2-Lysolecithin; 2-Lysophosphatidylcholine; 1-Acylglycerophosphocholine	C9H20NO7PR	map00564 Glycerophospholipid metabolism;map05231 Choline metabolism in cancer
Com_238_pos	3-(2-Hydroxyphenyl)propanoic acid	cpd:C01198	3-(2-Hydroxyphenyl)propanoate; 2-Hydroxyphenylpropanoate; 3-(2-Hydroxyphenyl)propionic acid; Melilotate; 3-(2-Hydroxyphenyl)propionate	C9H10O3	map00360 Phenylalanine metabolism
Com_1113_neg	Xanthosine	cpd:C01762	Xanthosine	C10H12N4O6	map00230 Purine metabolism;map00232 Caffeine metabolism;map01100 Metabolic pathways
Com_593_neg	Tryptamine	cpd:C00398	Tryptamine; 3-(2-Aminoethyl)indole	C10H12N2	map00380 Tryptophan metabolism;map01100 Metabolic pathways;map04080 Neuroactive ligand-receptor interaction
Com_324_pos	Guaiol	cpd:C09676	Guaiol	C15H26O
Com_1941_pos	4,4'-Dimethylangelicin	cpd:C19404	4,4'-Dimethylangelicin	C13H10O3
Com_2613_pos	17beta-Amino-5alpha-androstan-11beta-ol	cpd:C15356	17beta-Amino-5alpha-androstan-11beta-ol	C19H33NO
Com_785_neg	Coronafacic acid	cpd:C15765	Coronafacic acid	C12H16O3
Com_1080_pos	Hirsuteine	cpd:C16971	Hirsuteine	C22H26N2O3
Com_1357_pos	N-Cyclohexylformamide	cpd:C11519	N-Cyclohexylformamide	C7H13NO
Com_1096_pos	Prostaglandin D2	cpd:C00696	Prostaglandin D2; (5Z,13E)-(15S)-9alpha,15-Dihydroxy-11-oxoprosta-5,13-dienoate; (5Z,13E,15S)-9alpha,15-Dihydroxy-11-oxoprosta-5,13-dienoate; PGD2	C20H32O5	map00590 Arachidonic acid metabolism;map01100 Metabolic pathways;map04080 Neuroactive ligand-receptor interaction;map04664 Fc epsilon RI signaling pathway;map04726 Serotonergic synapse;map05143 African trypanosomiasis;map05310 Asthma
Com_1253_neg	N-Acetylaspartylglutamic acid	cpd:C12270	N-Acetylaspartylglutamate; NAAG; Isospaglumic acid; N-Acetyl-L-aspartyl-L-glutamate	C11H16N2O8	map00250 Alanine, aspartate and glutamate metabolism;map01100 Metabolic pathways;map04080 Neuroactive ligand-receptor interaction
Com_1058_pos	Erucic acid	cpd:C08316	Erucic acid; (13Z)-Docosenoic acid; cis-13-Docosenoic acid	C22H42O2	map01040 Biosynthesis of unsaturated fatty acids
Com_683_neg	D-Glycerate 3-phosphate	cpd:C00197	3-Phospho-D-glycerate; D-Glycerate 3-phosphate; 3-Phospho-(R)-glycerate; 3-Phosphoglycerate	C3H7O7P	map00010 Glycolysis / Gluconeogenesis;map00030 Pentose phosphate pathway;map00260 Glycine, serine and threonine metabolism;map00561 Glycerolipid metabolism;map00630 Glyoxylate and dicarboxylate metabolism;map01100 Metabolic pathways;map01200 Carbon metabolism
Com_3125_pos	8,11,14-Eicosatrienoylethanolamide	cpd:C13828	8,11,14-Eicosatrienoylethanolamide; N-(8Z,11Z,14Z-icosatrienoyl)-ethanolamide	C22H39NO2
Com_811_pos	Gastrodin	cpd:C16964	Gastrodin; 4-(Hydroxymethyl)phenyl-beta-D-glucopyranoside	C13H18O7
Com_2781_pos	Isopropalin	cpd:C19063	Isopropalin	C15H23N3O4
Com_2524_pos	Hymenoflorin	cpd:C09480	Hymenoflorin	C15H20O5
Com_3718_pos	Vindoline	cpd:C01626	Vindoline	C25H32N2O6
Com_1057_neg	5alpha-Androst-1-en-3-one	cpd:C02941	3-Oxo-Delta1-steroid	C19H28O
Com_1443_pos	Melamine	cpd:C08737	Melamine; 2,4,6-Triamino-1,3,5-triazine	C3H6N6
Com_457_pos	Ergothioneine	cpd:C05570	Ergothioneine	C9H16N3O2S	map00340 Histidine metabolism
Com_1496_pos	1,5-Naphthalenediamine	cpd:C19463	1,5-Naphthalenediamine	C10H10N2
Com_405_neg	Prostaglandin E2	cpd:C00584	Prostaglandin E2; (5Z,13E)-(15S)-11alpha,15-Dihydroxy-9-oxoprosta-5,13-dienoate; (5Z,13E)-(15S)-11alpha,15-Dihydroxy-9-oxoprost-13-enoate; Dinoprostone; PGE2	C20H32O5	map00590 Arachidonic acid metabolism;map01100 Metabolic pathways;map04024 cAMP signaling pathway;map04080 Neuroactive ligand-receptor interaction;map04726 Serotonergic synapse;map04750 Inflammatory mediator regulation of TRP channels;map04921 Oxytocin signaling pathway;map04923 Regulation of lipolysis in adipocytes;map04924 Renin secretion;map04976 Bile secretion;map05140 Leishmaniasis;map05143 A…
Com_3796_pos	LysoPC(15:0/0:0)	cpd:C04230	1-Acyl-sn-glycero-3-phosphocholine; 1-Acyl-sn-glycerol-3-phosphocholine; alpha-Acylglycerophosphocholine; 2-Lysolecithin; 2-Lysophosphatidylcholine; 1-Acylglycerophosphocholine	C9H20NO7PR	map00564 Glycerophospholipid metabolism;map05231 Choline metabolism in cancer
Com_487_neg	Hyodeoxycholic acid	cpd:C15517	Hyodeoxycholate; Hyodesoxycholic acid; 6alpha-Hydroxylithocholate; Iodeoxycholic acid; 3alpha,6alpha-Dihydroxy-5beta-cholanic acid	C24H40O4
Com_1745_pos	PYRIDOXINE	cpd:C00314	Pyridoxine; Pyridoxol	C8H11NO3	map00750 Vitamin B6 metabolism;map01100 Metabolic pathways
Com_2449_pos	Estradiol-17alpha	cpd:C02537	Estradiol-17alpha; 17alpha-Estradiol	C18H24O2	map00140 Steroid hormone biosynthesis
Com_360_pos	Methyl 2-(1H-indol-3-yl)acetate	cpd:C20635	Methyl (indol-3-yl)acetate	C11H11NO2
Com_1172_neg	Grevillol	cpd:C10800	Grevillol	C19H32O2
Com_529_neg	1-Oxa-2-oxo-3-methylcycloheptane	cpd:C10976	1-Oxa-2-oxo-3-methylcycloheptane	C7H12O2
Com_288_pos	1,4-D-Gulonolactone	cpd:C05410	Gulono-1,4-lactone; Gulonolactone	C6H10O6
Com_527_pos	Farnesol	cpd:C01126	(2E,6E)-Farnesol; 2-trans,6-trans-Farnesol; trans-Farnesol	C15H26O	map00900 Terpenoid backbone biosynthesis;map00981 Insect hormone biosynthesis
Com_84_neg	Sorbitol	cpd:C00794	D-Sorbitol; D-Glucitol; L-Gulitol; Sorbitol	C6H14O6	map00051 Fructose and mannose metabolism;map00052 Galactose metabolism;map01100 Metabolic pathways;map02010 ABC transporters
Com_1528_pos	2-Hydroxy-3-phenylpropenoate	cpd:C02763	2-Hydroxy-3-phenylpropenoate; enol-Phenylpyruvate; enol-Phenylpyruvic acid; enol-alpha-Ketohydrocinnamic acid	C9H8O3	map00360 Phenylalanine metabolism
Com_1202_pos	Limonin	cpd:C03514	Limonin; Evodin	C26H30O8
Com_829_neg	O-Succinyl-L-homoserine	cpd:C01118	O-Succinyl-L-homoserine; O4-Succinyl-L-homoserine; O-Succinylhomoserine	C8H13NO6	map00270 Cysteine and methionine metabolism;map00920 Sulfur metabolism;map01100 Metabolic pathways;map01230 Biosynthesis of amino acids
Com_1354_pos	Thymine	cpd:C00178	Thymine; 5-Methyluracil	C5H6N2O2	map00240 Pyrimidine metabolism;map01100 Metabolic pathways
Com_209_neg	Uridine	cpd:C00299	Uridine	C9H12N2O6	map00240 Pyrimidine metabolism;map01100 Metabolic pathways
Com_73_neg	Hippuric acid	cpd:C01586	Hippurate; Hippuric acid; N-Benzoylglycine; Benzoylaminoacetic acid	C9H9NO3	map00360 Phenylalanine metabolism
Com_764_pos	Paradol	cpd:C10482	6-Paradol; 3-Decanone, 1-(4-hydroxy-3-methoxyphenyl)-	C17H26O3
Com_277_neg	Costunolide	cpd:C09382	Costunolide; (+)-Costunolide	C15H20O2
Com_2281_pos	Dyphylline	cpd:C07819	Dyphylline; Diprophylline	C10H14N4O4
Com_71_neg	N-formylmethionine	cpd:C03145	N-Formylmethionine; N-Formyl-L-methionine	C6H11NO3S	map00270 Cysteine and methionine metabolism
Com_1708_pos	N1-Acetylspermidine	cpd:C00612	N1-Acetylspermidine	C9H21N3O
Com_1395_neg	Phenolphthalin	cpd:C14223	Phenolphthalin	C20H16O4
Com_2462_pos	Hexadecasphinganine	cpd:C13915	Hexadecasphinganine	C16H35NO2
Com_611_neg	2-Methylisoborneol	cpd:C20243	2-Methylisoborneol; 1,2,7,7-Tetramethyl-exo-bicycloheptan-2-ol	C11H20O
Com_38_pos	5-oxoproline	cpd:C01879	5-Oxoproline; Pidolic acid; Pyroglutamic acid; 5-Pyrrolidone-2-carboxylic acid; Pyroglutamate; 5-Oxo-L-proline; L-Pyroglutamic acid; L-5-Pyrrolidone-2-carboxylic acid	C5H7NO3	map00480 Glutathione metabolism
Com_349_neg	homo-gamma-Linolenic acid	cpd:C03242	(8Z,11Z,14Z)-Icosatrienoic acid; Dihomo-gamma-linolenic acid; (Z,Z,Z)-8,11,14-Eicosatrienoic acid; (Z,Z,Z)-8,11,14-Icosatrienoic acid; (Z,Z,Z)-8,11,14-Eicosatrienoate; (Z,Z,Z)-8,11,14-Icosatrienoate; 8,11,14-Eicosatrienoate; 8,11,14-Icosatrienoate	C20H34O2	map00591 Linoleic acid metabolism;map01040 Biosynthesis of unsaturated fatty acids;map01100 Metabolic pathways
Com_295_neg	N4-Acetylcytidine	cpd:C22293	N4-Acetylcytidine	C11H15N3O6
Com_2162_pos	Pirbuterol	cpd:C07807	Pirbuterol	C12H20N2O3
Com_1264_pos	Biliverdin	cpd:C00500	Biliverdin; Biliverdin IX alpha	C33H34N4O6	map00860 Porphyrin and chlorophyll metabolism;map01100 Metabolic pathways
Com_3093_pos	Himbacine	cpd:C10598	Himbacine	C22H35NO2
Com_3162_pos	Aacocf3	cpd:C01397	Arachidonyltrifluoromethane; AACOCF3	C21H31F3O
Com_248_pos	5-Hydroxyindole-3-acetic acid	cpd:C05635	5-Hydroxyindoleacetate	C10H9NO3	map00380 Tryptophan metabolism;map01100 Metabolic pathways;map04726 Serotonergic synapse
Com_211_neg	5-Azacytidine	cpd:C11262	5-Azacytidine; Azacitidine	C8H12N4O5
Com_1104_pos	Prostaglandin E1	cpd:C04741	Alprostadil; Prostaglandin E1; (13E)-(15S)-11alpha,15-Dihydroxy-9-oxoprost-13-enoate; PGE1	C20H34O5
Com_1917_pos	Zalcitabine	cpd:C07207	Zalcitabine; 2',3'-Dideoxycytidine	C9H13N3O3	map04976 Bile secretion
Com_1081_pos	Batilol	cpd:C13858	1-O-Octadecyl-sn-glycerol; 1-O-Octadecylglycerol; Batyl alcohol; Glycerol octadecyl ether	C21H44O3
Com_39_neg	N-formylanthranilic acid	cpd:C05653	Formylanthranilate; N-Formylanthranilate; 2-(Formylamino)-benzoic acid	C8H7NO3	map00380 Tryptophan metabolism
Com_1272_neg	11-Ketoetiocholanolone	cpd:C14552	11-Ketoetiocholanolone; 3alpha-Hydroxy-5beta-androstane-11,17-dione	C19H28O3
Com_2495_pos	Stearidonic acid	cpd:C16300	Stearidonic acid; 6,9,12,15-Octadecatetraenoic acid; (6Z,9Z,12Z,15Z)-Octadecatetraenoic acid	C18H28O2	map00592 alpha-Linolenic acid metabolism
Com_116_pos	D-Glucurono-6,3-lactone	cpd:C02670	D-Glucuronolactone; Glucurone; D-Glucurono-3,6-lactone; D-Glucurone	C6H8O6	map00053 Ascorbate and aldarate metabolism;map01100 Metabolic pathways
Com_597_neg	Oleandrose	cpd:C08237	Oleandrose; beta-L-Oleandropyranose	C7H14O4
Com_883_pos	Palmitoylethanolamide	cpd:C16512	Palmitoylethanolamide; Palmidrol	C18H37NO2
Com_3973_pos	Deserpidine	cpd:C06541	Deserpidine	C32H38N2O8
Com_833_neg	N-Hydroxy-L-tryptophan	cpd:C19716	N-Hydroxy-L-tryptophan	C11H12N2O3
Com_62_pos	p-Octopamine	cpd:C04227	Octopamine; 1-(4-Hydroxyphenyl)-2-aminoethanol; p-Hydroxyphenylethanolamine	C8H11NO2	map04080 Neuroactive ligand-receptor interaction
Com_2154_pos	CYSTINE	cpd:C01420	Cystine; Dicysteine; alpha-Diamino-beta-dithiolactic acid	C6H12N2O4S2
Com_27_pos	Picolinic acid	cpd:C10164	Picolinic acid; 2-Pyridinecarboxylic acid	C6H5NO2	map00380 Tryptophan metabolism;map01100 Metabolic pathways
Com_137_pos	Ectoine	cpd:C06231	Ectoine; L-Ectoine; (4S)-2-Methyl-1,4,5,6-tetrahydropyrimidine-4-carboxylate	C6H10N2O2	map00260 Glycine, serine and threonine metabolism;map01100 Metabolic pathways
Com_1830_pos	IPA imine	cpd:C21124	IPA imine; 2-Imino-3-(indol-3-yl)propanoate	C11H10N2O2
Com_25_pos	m-Tolualdehyde	cpd:C07209	3-Methylbenzaldehyde; m-Tolualdehyde	C8H8O	map01100 Metabolic pathways
Com_2370_pos	Cernuine	cpd:C09860	Cernuine	C16H26N2O
Com_686_neg	(3S)-6-Hydroxy-3-isopropenyl-heptanoate	cpd:C11417	(3S)-6-Hydroxy-3-isopropenyl-heptanoate; 6-Hydroxy-3-isopropenylheptanoate	C10H18O3
Com_1321_neg	(8E,10S,12Z,15Z)-10-Hydroperoxyoctadeca-8,12,15-trienoate	cpd:C20704	(8E,10S,12Z,15Z)-10-Hydroperoxyoctadeca-8,12,15-trienoate	C18H30O4
Com_815_neg	5-Carboxy-2-oxohept-3-enedioate	cpd:C04052	5-Carboxy-2-oxohept-3-enedioate; 5-Oxopent-3-ene-1,2,5-tricarboxylate	C8H8O7	map00350 Tyrosine metabolism
Com_124_pos	L-Carnitine	cpd:C00318	L-Carnitine; L-gamma-Trimethyl-beta-hydroxybutyrobetaine; Vitamin BT; 3-Carboxy-2-hydroxy-N,N,N-trimethyl-1-propanaminium hydroxide, inner salt; Levocarnitine; (R)-Carnitine	C7H15NO3	map04976 Bile secretion
Com_323_pos	L-Tryptophan	cpd:C00078	L-Tryptophan; Tryptophan; (S)-alpha-Amino-beta-(3-indolyl)-propionic acid	C11H12N2O2	map00260 Glycine, serine and threonine metabolism;map00380 Tryptophan metabolism;map00400 Phenylalanine, tyrosine and tryptophan biosynthesis;map00970 Aminoacyl-tRNA biosynthesis;map01100 Metabolic pathways;map01210 2-Oxocarboxylic acid metabolism;map01230 Biosynthesis of amino acids;map04726 Serotonergic synapse;map04974 Protein digestion and absorption;map04978 Mineral absorption;map05143 Afric…
Com_1193_pos	Ponasterone A	cpd:C08835	Ponasterone A	C27H44O6
Com_255_neg	Emodin	cpd:C10343	Emodin	C15H10O5
Com_1357_neg	(9Z)-(7S,8S)-Dihydroxyoctadecenoic acid	cpd:C07355	(9Z)-(7S,8S)-Dihydroxyoctadecenoic acid; (Z)-(7S,8S)-Dihydroxyoctadeca-9-enoic acid; (Z)-(7S,8S)-Dihydroxyoctadeca-9-enoate	C18H34O4
Com_494_pos	Palmitoleic acid	cpd:C08362	(9Z)-Hexadecenoic acid; Palmitoleic acid; cis-9-Hexadecenoic acid; (9Z)-Hexadec-9-enoate	C16H30O2	map00061 Fatty acid biosynthesis
Com_89_neg	Undecylenic acid	cpd:C13910	Undecylenic acid; Undecenoic acid	C11H20O2
Com_642_pos	Epiandrosterone	cpd:C07635	Epiandrosterone	C19H30O2
Com_1599_pos	Ne,Ne dimethyllysine	cpd:C05545	Protein N6,N6-dimethyl-L-lysine	C9H17N3O2R2	map00310 Lysine degradation
Com_4754_pos	PC(20:4(5Z,8Z,11Z,14Z)/20:4(8Z,11Z,14Z,17Z))	cpd:C00157	Phosphatidylcholine; Lecithin; Phosphatidyl-N-trimethylethanolamine; 1,2-Diacyl-sn-glycero-3-phosphocholine; Choline phosphatide; 3-sn-Phosphatidylcholine	C10H18NO8PR2	map00564 Glycerophospholipid metabolism;map00590 Arachidonic acid metabolism;map00591 Linoleic acid metabolism;map00592 alpha-Linolenic acid metabolism;map01100 Metabolic pathways;map04723 Retrograde endocannabinoid signaling;map05231 Choline metabolism in cancer
Com_1377_pos	THTC	cpd:C11074	THTC; 2-n-Tetrahydrothiophenecarboxylic acid	C5H8O2S
Com_2750_pos	Fenoldopam	cpd:C07693	Fenoldopam	C16H16ClNO3
Com_1741_neg	Nummularine F	cpd:C10011	Nummularine F	C23H32N4O4
Com_463_neg	lithocholic acid	cpd:C03990	Lithocholic acid; Lithocholate; 3alpha-Hydroxy-5beta-cholanate; 3alpha-Hydroxy-5beta-cholanic acid	C24H40O3	map04976 Bile secretion
Com_1479_pos	1,8-Dimethylnaphthalene	cpd:C14703	1,8-Dimethylnaphthalene	C12H12
Com_3966_pos	LysoPC(22:4(7Z,10Z,13Z,16Z)/0:0)	cpd:C04230	1-Acyl-sn-glycero-3-phosphocholine; 1-Acyl-sn-glycerol-3-phosphocholine; alpha-Acylglycerophosphocholine; 2-Lysolecithin; 2-Lysophosphatidylcholine; 1-Acylglycerophosphocholine	C9H20NO7PR	map00564 Glycerophospholipid metabolism;map05231 Choline metabolism in cancer
Com_928_neg	Glycerophosphoglycerol	cpd:C03274	Glycerophosphoglycerol	C6H15O8P
Com_1700_pos	(5S)-6-Hydroxy-5-isopropenyl-2-methylhexanoate	cpd:C11420	(5S)-6-Hydroxy-5-isopropenyl-2-methylhexanoate	C10H18O3
Com_287_pos	Daphnetin	cpd:C03093	7,8-Dihydroxycoumarin; Daphnetin	C9H6O4
Com_185_pos	Methyl Eugenol	cpd:C10454	Methyleugenol; O-Methyleugenol; Eugenol methyl ether	C11H14O2
Com_92_pos	L-Methionine	cpd:C00073	L-Methionine; Methionine; L-2-Amino-4methylthiobutyric acid	C5H11NO2S	map00270 Cysteine and methionine metabolism;map00970 Aminoacyl-tRNA biosynthesis;map01100 Metabolic pathways;map01210 2-Oxocarboxylic acid metabolism;map01230 Biosynthesis of amino acids;map01523 Antifolate resistance;map04974 Protein digestion and absorption;map04978 Mineral absorption;map05230 Central carbon metabolism in cancer
Com_107_pos	L-Asparagine	cpd:C00152	L-Asparagine; 2-Aminosuccinamic acid	C4H8N2O3	map00250 Alanine, aspartate and glutamate metabolism;map00970 Aminoacyl-tRNA biosynthesis;map01100 Metabolic pathways;map01230 Biosynthesis of amino acids;map04974 Protein digestion and absorption;map04978 Mineral absorption;map05230 Central carbon metabolism in cancer
Com_283_neg	Conjugated linoleic acids (CLA)	cpd:C04056	9-cis,11-trans-Octadecadienoate; (9Z,11E)-Octadecadienoic acid	C18H32O2	map00591 Linoleic acid metabolism
Com_919_pos	Licarin A	cpd:C10650	Licarin A; (+)(-)-trans-Dehydrodiisoeugenol	C20H22O4
Com_175_neg	2'-Deoxyuridine	cpd:C00526	Deoxyuridine; 2-Deoxyuridine; 2'-Deoxyuridine	C9H12N2O5	map00240 Pyrimidine metabolism
Com_159_pos	Indoleacrylic acid	cpd:C21283	3-Indoleacrylate; (2E)-3-(1H-Indol-3-yl)prop-2-enoate	C11H9NO2
Com_506_neg	Taurocholic acid	cpd:C05122	Taurocholate; Taurocholic acid; Cholyltaurine	C26H45NO7S	map00120 Primary bile acid biosynthesis;map00430 Taurine and hypotaurine metabolism;map01100 Metabolic pathways;map04976 Bile secretion;map04979 Cholesterol metabolism
Com_163_pos	10-Hydroxydecanoate	cpd:C02774	10-Hydroxydecanoic acid; 10-Hydroxydecanoate	C10H20O3
Com_1219_pos	Podecdysone B	cpd:C08832	Podecdysone B	C27H42O6
Com_588_neg	Nonane-4,6-dione	cpd:C02445	Nonane-4,6-dione	C9H16O2
Com_272_pos	L-Tyrosinemethylester	cpd:C03404	L-Tyrosine methyl ester	C10H13NO3
Com_1631_pos	S-CARBOXYMETHYL-L-CYSTEINE	cpd:C03727	S-Carboxymethyl-L-cysteine; L-Carbocisteine	C5H9NO4S
Com_499_neg	Taurochenodeoxycholic acid	cpd:C05465	Taurochenodeoxycholate; Taurochenodeoxycholic acid; Chenodeoxycholoyltaurine	C26H45NO6S	map00120 Primary bile acid biosynthesis;map04976 Bile secretion;map04979 Cholesterol metabolism
Com_685_pos	Retinoic acid	cpd:C00777	Retinoate; Retinoic acid; Vitamin A acid; all-trans-Retinoate; Acide retinoique (French) (DSL); Tretinoine (French) (EINECS); 3,7-Dimethyl-9-(2,6,6-trimethyl-1-cyclohexene-1-yl)-2,4,6,8-nonatetraenoic acid (ECL); (all-E)-3,7-Dimethyl-9-(2,6,6-trimethyl-1-cyclohexen-1-yl)-2,4,6,8-nonatetraenoic acid; beta-Retinoic acid; AGN 100335; all-(E)-Retinoic acid; all-trans-beta-Retinoic acid; all-trans-Ret…	C20H28O2	map00830 Retinol metabolism;map01100 Metabolic pathways;map04659 Th17 cell differentiation;map04672 Intestinal immune network for IgA production;map05200 Pathways in cancer;map05222 Small cell lung cancer;map05223 Non-small cell lung cancer;map05226 Gastric cancer
Com_8_pos	Choline	cpd:C00114	Choline; Bilineurine	C5H14NO	map00260 Glycine, serine and threonine metabolism;map00564 Glycerophospholipid metabolism;map01100 Metabolic pathways;map02010 ABC transporters;map04725 Cholinergic synapse;map04976 Bile secretion;map05231 Choline metabolism in cancer
Com_669_neg	4-Pyridoxic acid	cpd:C00847	4-Pyridoxate; 4-Pyridoxic acid	C8H9NO4	map00750 Vitamin B6 metabolism;map01100 Metabolic pathways
Com_3948_pos	LysoPC(20:4(5Z,8Z,11Z,14Z)/0:0)	cpd:C04230	1-Acyl-sn-glycero-3-phosphocholine; 1-Acyl-sn-glycerol-3-phosphocholine; alpha-Acylglycerophosphocholine; 2-Lysolecithin; 2-Lysophosphatidylcholine; 1-Acylglycerophosphocholine	C9H20NO7PR	map00564 Glycerophospholipid metabolism;map05231 Choline metabolism in cancer
Com_1_neg	Maleic acid	cpd:C01384	Maleic acid; Maleate; cis-Butenedioic acid	C4H4O4	map00350 Tyrosine metabolism;map00650 Butanoate metabolism;map00760 Nicotinate and nicotinamide metabolism
Com_628_neg	Phenol sulfate	cpd:C02180	Phenylsulfate; Phenol sulfate	C6H6O4S
Com_1643_neg	Cinncassiol C3	cpd:C17641	Cinncassiol C3	C20H30O7
Com_2176_pos	N-Acetyl-D-galactosamine	cpd:C01132	N-Acetyl-D-galactosamine; N-Acetyl-D-chondrosamine; 2-Acetamido-2-deoxy-D-galactose	C8H15NO6	map00052 Galactose metabolism
Com_692_neg	2-Oxosuberate	cpd:C16589	2-Oxosuberate; 2-Oxooctanedionic acid; alpha-Ketosuberate	C8H12O5	map01210 2-Oxocarboxylic acid metabolism
Com_2152_pos	Isoetharine	cpd:C07053	Isoetharine	C13H21NO3
Com_1120_pos	S-Adenosylhomocysteine	cpd:C00021	S-Adenosyl-L-homocysteine; S-Adenosylhomocysteine	C14H20N6O5S	map00270 Cysteine and methionine metabolism;map01100 Metabolic pathways;map01230 Biosynthesis of amino acids
Com_1402_pos	Hypoxanthine	cpd:C00262	Hypoxanthine; Purine-6-ol	C5H4N4O	map00230 Purine metabolism;map01100 Metabolic pathways
Com_1884_pos	2-Formaminobenzoylacetate	cpd:C05835	2-Formaminobenzoylacetate	C10H9NO4	map00380 Tryptophan metabolism
Com_1336_neg	9,10-Epoxy-13-hydroxy-11-octadecenoate	cpd:C14834	9,10-Epoxy-13-hydroxy-11-octadecenoate; (11E)-9,10-Epoxyoctadecenoic acid	C18H32O4	map00591 Linoleic acid metabolism
Com_242_pos	homoarginine	cpd:C01924	Homoarginine; L-Homoarginine	C7H16N4O2
Com_478_neg	hyocholic acid	cpd:C17649	Hyocholate; Hyocholic acid; Iocholic acid; gamma-Muricholate; alpha-Hyocholic acid; 3alpha,6alpha,7alpha-Trihydroxy-5beta-cholan-24-oic acid; 6alpha-Hydroxychenodeoxycholic acid	C24H40O5
Com_1248_pos	Calcimycin	cpd:C11309	Calcimycin; Ionophore A23187	C29H37N3O6
Com_1044_pos	Eicosapentaenoic acid ethyl ester	cpd:C16184	(5Z,8Z,11Z,14Z,17Z)-Eicosapentaenoic acid ethyl ester; EPA ethyl ester	C22H34O2
Com_146_neg	N-acetylphenylalanine	cpd:C03519	N-Acetyl-L-phenylalanine	C11H13NO3	map00360 Phenylalanine metabolism
Com_43_pos	Cuminaldehyde	cpd:C06577	4-Isopropylbenzaldehyde; p-Cumic aldehyde; Cuminaldehyde	C10H12O
Com_2139_pos	1-Amino-2-methylanthraquinone	cpd:C19320	1-Amino-2-methylanthraquinone	C15H11NO2
Com_1187_pos	3beta-Hydroxy-5-cholestenoic acid	cpd:C17333	3beta-Hydroxy-5-cholestenoate; 3beta-Hydroxycholest-5-en-27-oic acid	C27H44O3	map00120 Primary bile acid biosynthesis
Com_251_neg	inosine	cpd:C00294	Inosine	C10H12N4O5	map00230 Purine metabolism;map01100 Metabolic pathways
Com_960_pos	cis-7,10,13,16,19-Docosapentaenoic acid	cpd:C16513	(7Z,10Z,13Z,16Z,19Z)-Docosa-7,10,13,16,19-pentaenoic acid; Docosapentaenoic acid	C22H34O2	map01040 Biosynthesis of unsaturated fatty acids
Com_661_pos	L-Ascorbic acid 2-phosphate	cpd:C18340	Magnesium L-ascorbic acid-2-phosphate; VC-PMG; AP	C6H7O9P. Mg
Com_1541_pos	7-Methylxanthine	cpd:C16353	7-Methylxanthine	C6H6N4O2	map00232 Caffeine metabolism;map01100 Metabolic pathways
Com_69_neg	alpha-Isopropylmalate	cpd:C02504	alpha-Isopropylmalate; (2S)-2-Isopropylmalate; (2S)-2-Hydroxy-2-isopropylsuccinic acid; 2-Isopropylmalic acid; 3-Carboxy-3-hydroxy-4-methylpentanoate; 3-Carboxy-3-hydroxyisocaproate	C7H12O5	map00290 Valine, leucine and isoleucine biosynthesis;map00620 Pyruvate metabolism;map01100 Metabolic pathways;map01210 2-Oxocarboxylic acid metabolism;map01230 Biosynthesis of amino acids
Com_477_neg	Cholic acid	cpd:C00695	Cholic acid; Cholate; 3alpha,7alpha,12alpha-Trihydroxy-5beta-cholanate; 3alpha,7alpha,12alpha-Trihydroxy-5beta-cholanic acid	C24H40O5	map00120 Primary bile acid biosynthesis;map01100 Metabolic pathways;map04976 Bile secretion
Com_2237_pos	(all-Z)-8,11,14-Heptadecatrienal	cpd:C16343	Heptadecatrienal; (8Z,11Z,14Z)-8,11,14-Heptadecatrienal	C17H28O	map00592 alpha-Linolenic acid metabolism
Com_780_pos	cis-5,8,11,14,17-Eicosapentaenoic acid	cpd:C06428	(5Z,8Z,11Z,14Z,17Z)-Icosapentaenoic acid; (5Z,8Z,11Z,14Z,17Z)-Eicosapentaenoic acid; Eicosapentaenoic acid; 5,8,11,14,17-Icosapentaenoic acid; (5Z,8Z,11Z,14Z,17Z)-Eicosapentaenoate	C20H30O2	map01040 Biosynthesis of unsaturated fatty acids
Com_184_neg	Dodecanedioic acid	cpd:C02678	Dodecanedioic acid	C12H22O4
Com_992_neg	Biotin sulfoxide	cpd:C20386	Biotin sulfoxide	C10H16N2O4S	map00780 Biotin metabolism;map01100 Metabolic pathways
Com_112_neg	Phenylacetylglycine	cpd:C05598	Phenylacetylglycine	C10H11NO3	map00360 Phenylalanine metabolism
Com_1810_pos	DICTAMNINE	cpd:C10660	Dictamnine	C12H9NO2
Com_416_neg	Fosfructose	cpd:C00354	D-Fructose 1,6-bisphosphate	C6H14O12P2	map00400 Phenylalanine, tyrosine and tryptophan biosynthesis;map01100 Metabolic pathways;map01200 Carbon metabolism;map04152 AMPK signaling pathway;map04922 Glucagon signaling pathway;map05230 Central carbon metabolism in cancer
Com_1322_neg	(9Z,12Z,15Z)-(7S,8S)-Dihydroxyoctadeca-9,12,15-trienoic acid	cpd:C07357	(9Z,12Z,15Z)-(7S,8S)-Dihydroxyoctadeca-9,12,15-trienoic acid; (9Z,12Z,15Z)-(7S,8S)-Dihydroxyoctadeca-9,12,15-trienoate	C18H30O4
Com_110_pos	Iminodiacetic acid	cpd:C19911	Iminodiacetate	C4H7NO4
Com_1382_pos	4-Methylthiobutanaldoxime	cpd:C17241	4-Methylthiobutanaldoxime; (E)-4-(Methylthio)-butanaldoxime	C5H11NOS	map01210 2-Oxocarboxylic acid metabolism
Com_4101_pos	PC(15:0/18:2(9Z,12Z))	cpd:C00157	Phosphatidylcholine; Lecithin; Phosphatidyl-N-trimethylethanolamine; 1,2-Diacyl-sn-glycero-3-phosphocholine; Choline phosphatide; 3-sn-Phosphatidylcholine	C10H18NO8PR2	map00564 Glycerophospholipid metabolism;map00590 Arachidonic acid metabolism;map00591 Linoleic acid metabolism;map00592 alpha-Linolenic acid metabolism;map01100 Metabolic pathways;map04723 Retrograde endocannabinoid signaling;map05231 Choline metabolism in cancer
Com_2895_pos	3beta-Fluoro-5beta-pregnan-20-one	cpd:C14981	3beta-Fluoro-5beta-pregnan-20-one	C21H33FO
Com_1669_pos	6-Thiourate	cpd:C16613	6-Thiourate; 6-Thiouric acid	C5H4N4O2S	map00983 Drug metabolism - other enzymes
Com_1322_pos	4-Vinylcyclohexene	cpd:C19310	4-Vinylcyclohexene; 4-Vinyl-1-cyclohexene	C8H12
Com_972_neg	Palmitic acid	cpd:C00249	Hexadecanoic acid; Hexadecanoate; Hexadecylic acid; Palmitic acid; Palmitate; Cetylic acid	C16H32O2	map00061 Fatty acid biosynthesis;map00062 Fatty acid elongation;map00071 Fatty acid degradation;map01040 Biosynthesis of unsaturated fatty acids;map01100 Metabolic pathways;map01212 Fatty acid metabolism
Com_736_pos	cis-11-Eicosenoic acid	cpd:C16526	Icosenoic acid; Eicosenoic acid; 11-Icosenoic acid; 11-Eicosenoic acid; (11Z)-Icosenoic acid; (11Z)-Eicosenoic acid; (Z)-Icosa-11-enoic acid	C20H38O2	map01040 Biosynthesis of unsaturated fatty acids
Com_1685_pos	DL-O-Phosphoserine	cpd:C01005	O-Phospho-L-serine; L-O-Phosphoserine; 3-Phosphoserine; Dexfosfoserine	C3H8NO6P	map00260 Glycine, serine and threonine metabolism;map00270 Cysteine and methionine metabolism;map00970 Aminoacyl-tRNA biosynthesis;map01100 Metabolic pathways;map01200 Carbon metabolism;map01230 Biosynthesis of amino acids
Com_832_neg	Isophosphamide mustard	cpd:C16559	Isophosphoramide mustard; Ifosfamide mustard; Isophosphamide mustard	C4H11Cl2N2O2P	map00982 Drug metabolism - cytochrome P450
Com_1092_pos	Anacardic Acid	cpd:C10759	6-Pentadecylsalicylic acid; Anacardic acid	C22H36O3
Com_2677_pos	5-Nitro-2-(3-phenylpropylamino)benzoic acid	cpd:C13705	5-Nitro-2-(3-phenylpropylamino)benzoic acid; NPPB	C16H16N2O4
Com_3989_pos	Glutathione disulfide	cpd:C00127	Glutathione disulfide; GSSG; Oxiglutatione; Oxidized glutathione	C20H32N6O12S2	map00480 Glutathione metabolism;map04216 Ferroptosis;map04918 Thyroid hormone synthesis
Com_1052_neg	Sempervirine	cpd:C09240	Sempervirine	C19H16N2
Com_221_pos	5-Hydroxylysine	cpd:C16741	L-Hydroxylysine; 5-Hydroxy-L-lysine; L-erythro-5-Hydroxylysine; (5R)-5-Hydroxy-L-lysine	C6H14N2O3	map00310 Lysine degradation;map01100 Metabolic pathways
Com_1415_neg	Cytidine-3'-monophosphate	cpd:C05822	3'-CMP; Cytidine 3'-phosphate	C9H14N3O8P	map00240 Pyrimidine metabolism
Com_2363_pos	Nopalinic acid	cpd:C01683	Ornaline; Nopalinic acid	C10H18N2O6
Com_1366_pos	Octylamine	cpd:C01740	Octylamine; N-Octylamine; Monoctylamine	C8H19N
Com_405_pos	Linalyl acetate	cpd:C09863	Linalyl acetate	C12H20O2
Com_208_neg	pseudouridine	cpd:C02067	Pseudouridine	C9H12N2O6	map00240 Pyrimidine metabolism
Com_1082_pos	7-Dehydrocholesterol	cpd:C01164	7-Dehydrocholesterol; Provitamin D3; Cholesta-5,7-dien-3beta-ol	C27H44O	map00100 Steroid biosynthesis;map00981 Insect hormone biosynthesis;map01100 Metabolic pathways
Com_1465_neg	2-(alpha-D-Galactosyl)-sn-glycerol 3-phosphate	cpd:C04641	2-(alpha-D-Galactosyl)-sn-glycerol 3-phosphate	C9H19O11P
Com_510_pos	Lumichrome	cpd:C01727	Lumichrome; 7,8-Dimethylalloxazine	C12H10N4O2	map00740 Riboflavin metabolism
Com_1667_pos	Tecostanine	cpd:C09989	Tecostanine	C11H21NO
Com_299_neg	Hexadecanedioic acid	cpd:C19615	Hexadecanedioate	C16H30O4	map01100 Metabolic pathways
Com_3972_pos	LysoPC(22:1(13Z)/0:0)	cpd:C04230	1-Acyl-sn-glycero-3-phosphocholine; 1-Acyl-sn-glycerol-3-phosphocholine; alpha-Acylglycerophosphocholine; 2-Lysolecithin; 2-Lysophosphatidylcholine; 1-Acylglycerophosphocholine	C9H20NO7PR	map00564 Glycerophospholipid metabolism;map05231 Choline metabolism in cancer
Com_47_pos	Creatine	cpd:C00300	Creatine; alpha-Methylguanidino acetic acid; Methylglycocyamine	C4H9N3O2	map00260 Glycine, serine and threonine metabolism;map00330 Arginine and proline metabolism;map01100 Metabolic pathways
Com_1473_pos	Boschnialactone	cpd:C09772	Boschnialactone	C9H14O2
Com_562_pos	Bombykol	cpd:C16873	Bombykol	C16H30O
Com_452_neg	GMP	cpd:C00144	GMP; Guanosine 5'-phosphate; Guanosine monophosphate; Guanosine 5'-monophosphate; Guanylic acid	C10H14N5O8P	map00230 Purine metabolism;map01100 Metabolic pathways;map01523 Antifolate resistance;map04022 cGMP-PKG signaling pathway;map04740 Olfactory transduction;map04742 Taste transduction;map04744 Phototransduction
Com_1383_neg	Pregnenolone	cpd:C01953	Pregnenolone; 5-Pregnen-3beta-ol-20-one; 3beta-Hydroxypregn-5-en-20-one	C21H32O2	map00140 Steroid hormone biosynthesis;map01100 Metabolic pathways;map04913 Ovarian steroidogenesis;map04925 Aldosterone synthesis and secretion;map04927 Cortisol synthesis and secretion;map04934 Cushing's syndrome
Com_1692_pos	alpha-AMINO-3-HYDROXY-5-METHYL-4-ISOXAZOLEPROPIONIC ACID	cpd:C13672	AMPA; alpha-Amino-3-hydroxy-5-methyl-4-isoxazolepropionic acid	C7H10N2O4
Com_518_pos	cytidine	cpd:C00475	Cytidine	C9H13N3O5	map00240 Pyrimidine metabolism;map01100 Metabolic pathways
Com_111_pos	L-Histidine	cpd:C00135	L-Histidine; (S)-alpha-Amino-1H-imidazole-4-propionic acid	C6H9N3O2	map00340 Histidine metabolism;map00410 beta-Alanine metabolism;map00970 Aminoacyl-tRNA biosynthesis;map01100 Metabolic pathways;map01230 Biosynthesis of amino acids;map02010 ABC transporters;map04974 Protein digestion and absorption;map05230 Central carbon metabolism in cancer
Com_55_neg	Dehydroascorbic acid	cpd:C05422	Dehydroascorbate; Dehydroascorbic acid; L-Dehydroascorbate; L-Dehydroascorbic acid	C6H6O6	map00053 Ascorbate and aldarate metabolism;map00480 Glutathione metabolism;map01100 Metabolic pathways
Com_469_neg	Deoxycholic acid	cpd:C04483	Deoxycholic acid; Deoxycholate; 3alpha,12alpha-Dihydroxy-5beta-cholanate; 3alpha,12alpha-Dihydroxy-5beta-cholanic acid	C24H40O4	map04976 Bile secretion
Com_2741_pos	Discadenine	cpd:C01804	Discadenine; 3-(3-Amino-3-carboxypropyl)-N6-(Delta2-isopentenyl)-adenine	C14H20N6O2
Com_941_neg	Deoxyinosine	cpd:C05512	Deoxyinosine	C10H12N4O4	map00230 Purine metabolism;map01100 Metabolic pathways
Com_1526_neg	Ginkgoic acid	cpd:C10794	Ginkgoic acid; Ginkgolic acid	C22H34O3
Com_458_pos	Fraxetin	cpd:C09265	Fraxetin	C10H8O5
Com_1220_neg	N-Acetyl-alpha-D-glucosamine 1-phosphate	cpd:C04501	N-Acetyl-alpha-D-glucosamine 1-phosphate	C8H16NO9P	map00520 Amino sugar and nucleotide sugar metabolism;map01100 Metabolic pathways
Com_361_pos	Castanospermine	cpd:C02256	Castanospermine	C8H15NO4
Com_384_neg	Uridine 5'-monophosphate	cpd:C00105	UMP; Uridylic acid; Uridine monophosphate; Uridine 5'-monophosphate; 5'Uridylic acid	C9H13N2O9P	map00240 Pyrimidine metabolism;map01100 Metabolic pathways
Com_329_pos	3-Methoxy-4-hydroxyphenylglycol	cpd:C05594	3-Methoxy-4-hydroxyphenylethyleneglycol	C9H12O4	map00350 Tyrosine metabolism;map01100 Metabolic pathways
Com_1332_pos	GUANIDINOACETATE	cpd:C00581	Guanidinoacetate; Guanidinoacetic acid; Glycocyamine; N-Amidinoglycine; Guanidoacetic acid	C3H7N3O2	map00260 Glycine, serine and threonine metabolism;map00330 Arginine and proline metabolism;map01100 Metabolic pathways
Com_1475_neg	NMNH	cpd:C21113	NMNH; Reduced nicotinamide nucleotide	C11H17N2O8P
Com_1119_pos	Myriocin	cpd:C19914	Myriocin; Thermozymocidin; ISP-1	C21H39NO6
Com_339_pos	2-Amino-4-(2-aminophenyl)-4-oxobutanoic acid	cpd:C01718	Kynurenine; 3-Anthraniloylalanine	C10H12N2O3
Com_1812_pos	L-Anticapsin	cpd:C20941	L-Anticapsin; Anticapsin	C9H13NO4
Com_1122_pos	Humulone	cpd:C10695	Humulone	C21H30O5
Com_2970_pos	Miraxanthin-III	cpd:C08556	Miraxanthin-III	C17H18N2O5
Com_203_neg	Galactose 1-phosphate	cpd:C00446	alpha-D-Galactose 1-phosphate; alpha-D-Galactopyranose 1-phosphate	C6H13O9P	map00052 Galactose metabolism;map00520 Amino sugar and nucleotide sugar metabolism;map01100 Metabolic pathways
Com_13_neg	L-Malate	cpd:C00149	(S)-Malate; L-Malate; L-Apple acid; L-Malic acid; L-2-Hydroxybutanedioic acid; Malate; Malic acid	C4H6O5	map00020 Citrate cycle (TCA cycle);map00620 Pyruvate metabolism;map00630 Glyoxylate and dicarboxylate metabolism;map01100 Metabolic pathways;map01200 Carbon metabolism
Com_632_neg	cis-Aconitate	cpd:C00417	cis-Aconitate; cis-Aconitic acid	C6H6O6	map00020 Citrate cycle (TCA cycle);map00630 Glyoxylate and dicarboxylate metabolism;map00660 C5-Branched dibasic acid metabolism;map01100 Metabolic pathways;map01210 2-Oxocarboxylic acid metabolism
Com_564_neg	3-Methyloxindole	cpd:C02366	3-Methyloxindole; 1,3-Dihydro-3-methyl-2H-indol-2-one	C9H9NO
Com_124_neg	Safranal	cpd:C17062	Safranal	C10H14O
Com_2199_pos	5'-Deoxy-5-fluorocytidine	cpd:C16635	5'-Deoxy-5-fluorocytidine	C9H12FN3O4	map00983 Drug metabolism - other enzymes
Com_2222_pos	Estrane	cpd:C19641	Estrane; 19-Norandrostane	C18H30
Com_45_neg	Phosphoenolpyruvic acid	cpd:C00074	Phosphoenolpyruvate; Phosphoenolpyruvic acid; PEP	C3H5O6P	map00010 Glycolysis / Gluconeogenesis;map00020 Citrate cycle (TCA cycle);map00400 Phenylalanine, tyrosine and tryptophan biosynthesis;map00440 Phosphonate and phosphinate metabolism;map00620 Pyruvate metabolism;map01100 Metabolic pathways;map01200 Carbon metabolism;map01230 Biosynthesis of amino acids
Com_780_neg	(plusmn)-Ibuprofen	cpd:C01588	Ibuprofen	C13H18O2
Com_5_pos	Dimethylglycine	cpd:C01026	N,N-Dimethylglycine; Dimethylglycine	C4H9NO2	map00260 Glycine, serine and threonine metabolism;map01100 Metabolic pathways
Com_2570_pos	Abacavir	cpd:C07624	Abacavir	C14H18N6O
Com_1937_pos	Guanadrel	cpd:C07035	Guanadrel	C10H19N3O2
Com_1657_pos	Decahydro-2-naphthoic acid	cpd:C14113	Decahydro-2-naphthoic acid; Decahydro-2-naphthalenecarboxylic acid	C11H18O2
Com_3999_pos	LysoPC(24:1(15Z)/0:0)	cpd:C04230	1-Acyl-sn-glycero-3-phosphocholine; 1-Acyl-sn-glycerol-3-phosphocholine; alpha-Acylglycerophosphocholine; 2-Lysolecithin; 2-Lysophosphatidylcholine; 1-Acylglycerophosphocholine	C9H20NO7PR	map00564 Glycerophospholipid metabolism;map05231 Choline metabolism in cancer
Com_2657_pos	3-Ketosphingosine	cpd:C06121	3-Ketosphingosine	C18H35NO2
Com_466_pos	D-Glucaric acid	cpd:C00818	D-Glucarate; D-Glucaric acid; L-Gularic acid; D-Saccharic acid; D-Glucosaccharic acid; Glucaric acid; Glucarate	C6H10O8	map00053 Ascorbate and aldarate metabolism;map01100 Metabolic pathways
Com_569_pos	sn-Glycero-3-phosphocholine	cpd:C00670	sn-Glycero-3-phosphocholine; Glycerophosphocholine	C8H21NO6P	map00564 Glycerophospholipid metabolism;map00565 Ether lipid metabolism;map05231 Choline metabolism in cancer
Com_2405_pos	Allopumiliotoxin 267A	cpd:C20034	Allopumiliotoxin 267A	C16H29NO2
Com_1343_pos	Cumene	cpd:C14396	Cumene; Isopropylbenzene	C9H12
Com_1921_pos	Elaeokanine C	cpd:C10592	Elaeokanine C	C12H21NO2
Com_1335_neg	9(S)-HpODE	cpd:C14827	9(S)-HPODE; 9(S)-HPOD; (10E,12Z)-(9S)-9-Hydroperoxyoctadeca-10,12-dienoic acid; (9S,10E,12Z)-9-Hydroperoxy-10,12-octadecadienoate	C18H32O4	map00591 Linoleic acid metabolism;map01100 Metabolic pathways
Com_1716_neg	Grayanotoxin I	cpd:C09103	Grayanotoxin I; Rhodotoxine	C22H36O7
Com_1844_pos	Spermine	cpd:C00750	Spermine; N,N'-Bis(3-aminopropyl)-1,4-butanediamine	C10H26N4	map00330 Arginine and proline metabolism;map00410 beta-Alanine metabolism;map00480 Glutathione metabolism;map01100 Metabolic pathways;map04976 Bile secretion
Com_567_neg	2-Dehydro-3-deoxy-D-xylonate	cpd:C03826	2-Dehydro-3-deoxy-D-xylonate; 2-Dehydro-3-deoxy-D-arabinonate; 2-Dehydro-3-deoxy-D-pentonate; (4S)-4,5-Dihydroxy-2-oxopentanoate	C5H8O5	map00040 Pentose and glucuronate interconversions
Com_1147_pos	Pleuromutilin	cpd:C09169	Pleuromutilin; Pleuromulin	C22H34O5
Com_1024_pos	oleoyl ethanolamide	cpd:C20792	Oleoylethanolamide; OEA	C20H39NO2	map04024 cAMP signaling pathway
Com_1562_pos	(6E)-8-Oxogeraniol	cpd:C20223	(6E)-8-Oxogeraniol	C10H16O2
Com_1532_pos	3-Methylguanine	cpd:C02230	3-Methylguanine; 2-Amino-3,7-dihydro-3-methyl-6H-purin-6-one	C6H7N5O
Com_90_pos	3-(4-Hydroxyphenyl)propionic acid	cpd:C01744	Phloretate; Phloretic acid; 3-(4-Hydroxyphenyl)propionic acid	C9H10O3
Com_49_neg	beta-Glycerophosphate	cpd:C02979	Glycerol 2-phosphate; beta-Glycerophosphoric acid	C3H9O6P
Com_50_pos	L-Ornithine	cpd:C00077	L-Ornithine; (S)-2,5-Diaminovaleric acid; (S)-2,5-Diaminopentanoic acid; (S)-2,5-Diaminopentanoate	C5H12N2O2	map00220 Arginine biosynthesis;map00330 Arginine and proline metabolism;map00472 D-Arginine and D-ornithine metabolism;map00480 Glutathione metabolism;map01100 Metabolic pathways;map01210 2-Oxocarboxylic acid metabolism;map01230 Biosynthesis of amino acids;map02010 ABC transporters
Com_56_neg	Isocitrate	cpd:C00311	Isocitrate; Isocitric acid; 1-Hydroxytricarballylic acid; 1-Hydroxypropane-1,2,3-tricarboxylic acid	C6H8O7	map00020 Citrate cycle (TCA cycle);map00630 Glyoxylate and dicarboxylate metabolism;map01100 Metabolic pathways;map01200 Carbon metabolism;map01210 2-Oxocarboxylic acid metabolism;map01230 Biosynthesis of amino acids;map04922 Glucagon signaling pathway;map05230 Central carbon metabolism in cancer
Com_605_pos	Anisomycin	cpd:C11281	Anisomycin	C14H19NO4
Com_965_neg	N-Acetoxy-IQ	cpd:C20290	N-Acetoxy-IQ	C13H12N4O2	map05204 Chemical carcinogenesis
Com_380_neg	5-Pentadecylresorcinol	cpd:C10809	5-Pentadecylresorcinol; Cardol	C21H36O2
Com_1577_pos	NEROL	cpd:C09871	Nerol; (Z)-3,7-Dimethylocta-2,6-dien-1-ol	C10H18O
Com_742_pos	N6,N6-Dimethyladenosine	cpd:C03416	N6,N6-Dimethyladenosine	C12H17N5O4
Com_724_pos	Argininosuccinic acid	cpd:C03406	N-(L-Arginino)succinate; 2-(Nomega-L-Arginino)succinate; L-Argininosuccinate; L-Argininosuccinic acid; L-Arginosuccinic acid	C10H18N4O6	map00220 Arginine biosynthesis;map00250 Alanine, aspartate and glutamate metabolism;map01100 Metabolic pathways;map01230 Biosynthesis of amino acids
Com_653_neg	trans-2,3-Dihydroxycinnamate	cpd:C12623	trans-2,3-Dihydroxycinnamate; (2E)-3-(2,3-Dihydroxyphenyl)prop-2-enoate	C9H8O4	map00360 Phenylalanine metabolism
Com_50_neg	N-Carbamylglutamate	cpd:C05829	N-Carbamyl-L-glutamate; Carglumic acid	C6H10N2O5	map00340 Histidine metabolism
Com_962_pos	Sclareol	cpd:C09183	Sclareol; (13R)-Labd-14-ene-8alpha,13-diol	C20H36O2
Com_240_pos	N6-Acetyllysine	cpd:C02727	N6-Acetyl-L-lysine	C8H16N2O3	map00310 Lysine degradation
Com_1480_pos	4-Hydroxynonenal	cpd:C21642	4-Hydroxynonenal; 4-hydroxy-2-nonenal; 4-HNE	C9H16O2	map05200 Pathways in cancer;map05225 Hepatocellular carcinoma
Com_1659_neg	Oleandolide	cpd:C11990	Oleandolide	C20H34O7
Com_1791_pos	2-Amino-5-phosphonopentanoic acid	cpd:C13734	2-Amino-5-phosphopentanoic acid	C5H12NO5P
Com_3219_pos	Thyrotropin releasing hormone	cpd:C03958	Thyrotropin-releasing hormone; TRH; Protirelin; Thyroliberin	C16H22N6O4	map04080 Neuroactive ligand-receptor interaction
Com_2948_pos	Promegestone	cpd:C14208	Promegestone	C22H30O2
Com_99_pos	L-Pipecolic acid	cpd:C00408	L-Pipecolate; Pipecolinic acid; Pipecolic acid; 2-Piperidinecarboxylic acid; (S)-Piperidine-2-carboxylic acid	C6H11NO2	map00310 Lysine degradation;map01100 Metabolic pathways
Com_1392_pos	Indan-1-ol	cpd:C01710	Indan-1-ol	C9H10O
Com_1098_pos	Riboflavin	cpd:C00255	Riboflavin; Lactoflavin; 7,8-Dimethyl-10-ribitylisoalloxazine; Vitamin B2	C17H20N4O6	map00740 Riboflavin metabolism;map01100 Metabolic pathways;map04977 Vitamin digestion and absorption
Com_212_neg	Biotin	cpd:C00120	Biotin; D-Biotin; Vitamin H; Coenzyme R	C10H16N2O3S	map00780 Biotin metabolism;map01100 Metabolic pathways;map02010 ABC transporters;map04977 Vitamin digestion and absorption
Com_2321_pos	Dibutyl adipate	cpd:C14253	Dibutyl adipate; Di-n-butyl adipate	C14H26O4
Com_2901_pos	Mequitazine	cpd:C12755	Mequitazine	C20H22N2S
Com_710_pos	L-Octanoylcarnitine	cpd:C02838	L-Octanoylcarnitine	C15H29NO4
Com_1580_pos	Xylose	cpd:C01394	Xylose	C5H10O5
Com_2935_pos	Pancratistatin	cpd:C08535	Pancratistatin	C14H15NO8
Com_1081_neg	N6-(L-1,3-Dicarboxypropyl)-L-lysine	cpd:C00449	N6-(L-1,3-Dicarboxypropyl)-L-lysine; Saccharopine; L-Saccharopine; N-[(S)-5-Amino-5-carboxypentyl]-L-glutamic acid	C11H20N2O6	map00300 Lysine biosynthesis;map00310 Lysine degradation;map01100 Metabolic pathways;map01230 Biosynthesis of amino acids
Com_1246_pos	Taurodeoxycholate	cpd:C05463	Taurodeoxycholate; Taurodeoxycholic acid	C26H45NO6S
Com_2179_pos	N-3-Hydroxyoctanoyl-L-homoserine lactone	cpd:C21200	N-3-Hydroxyoctanoyl-L-homoserine lactone; 3-OH-C8-HSL; 3-Hydroxy-N-[(3S)-tetrahydro-2-oxo-3-furanyl]-octanamide	C12H21NO4
Com_576_neg	Oxypurinol	cpd:C07599	Alloxanthine; Oxipurinol; Oxypurinol	C5H4N4O2
Com_2325_pos	13-Apo-beta-carotenone	cpd:C20696	13-Apo-beta-carotenone	C18H26O
