# Supplementary material for: Integrated Analysis of the Lung Microbiome and Metabolome Reveals Associations Between Amino Acid Metabolism and Pulmonary Fibrosis in a Bleomycin-Induced Mouse Model
Source: Int J Mol Sci. 2026 Jun 30;27(13):5895. doi: 10.3390/ijms27135895 (PMC13362081; doi:10.3390/ijms27135895)
Supplement: Supplementary file 1 [file ijms-27-05895-s001.zip › result/2.MetAnnotation/KEGG/meta_all_kegg_anno_category.xls]

KO_Pathway_Level1	KO_Pathway_Level2	Meta_Num	Metabolites
Cellular Processes	Cell growth and death	6	Com_27_neg Com_4025_pos Com_970_pos Com_492_neg Com_3989_pos Com_759_pos
Environmental Information Processing	Membrane transport	13	Com_50_pos Com_8_neg Com_80_pos Com_84_neg Com_111_pos Com_174_pos Com_297_pos Com_139_pos Com_19_neg Com_65_pos Com_22_pos Com_212_neg Com_8_pos
Environmental Information Processing	Signal transduction	8	Com_405_neg Com_3922_pos Com_4025_pos Com_1024_pos Com_452_neg Com_759_pos Com_416_neg Com_1103_pos
Environmental Information Processing	Signaling molecules and interaction	10	Com_593_neg Com_405_neg Com_187_neg Com_1096_pos Com_12_pos Com_1253_neg Com_1759_neg Com_3219_pos Com_62_pos Com_1103_pos
Genetic Information Processing	Translation	12	Com_12_neg Com_21_neg Com_107_pos Com_1685_pos Com_174_pos Com_111_pos Com_139_pos Com_19_neg Com_65_pos Com_92_pos Com_22_pos Com_323_pos
Metabolism	Amino acid metabolism	83	Com_138_pos Com_46_pos Com_118_pos Com_559_neg Com_50_neg Com_1844_pos Com_248_pos Com_323_pos Com_380_pos Com_1120_pos Com_653_neg Com_73_neg Com_62_neg Com_112_pos Com_457_pos Com_724_pos Com_829_neg Com_1253_neg Com_1474_pos Com_2_pos Com_1784_neg Com_534_pos Com_1_neg Com_329_pos Com_18_pos Com_139_pos Com_92_pos Com_22_pos Com_905_neg Com_146_neg Com_8_pos Com_107_pos Com_238_pos Com_743_neg…
Metabolism	Biosynthesis of other secondary metabolites	8	Com_1113_neg Com_665_neg Com_12_neg Com_21_neg Com_174_pos Com_22_pos Com_1541_pos Com_575_neg
Metabolism	Carbohydrate metabolism	33	Com_84_neg Com_1_neg Com_719_neg Com_559_neg Com_297_pos Com_69_neg Com_385_neg Com_16_neg Com_2176_pos Com_1220_neg Com_8_neg Com_122_neg Com_203_neg Com_514_neg Com_466_pos Com_2626_pos Com_1874_pos Com_21_neg Com_567_neg Com_224_pos Com_632_neg Com_19_neg Com_76_neg Com_56_neg Com_1017_neg Com_13_neg Com_116_pos Com_41_neg Com_55_neg Com_807_neg Com_1145_neg Com_683_neg Com_45_neg
Metabolism	Energy metabolism	3	Com_829_neg Com_21_neg Com_19_neg
Metabolism	Global and overview maps	132	Com_46_pos Com_685_pos Com_1488_neg Com_248_pos Com_1844_pos Com_4042_pos Com_1745_pos Com_323_pos Com_1541_pos Com_1220_neg Com_586_neg Com_669_neg Com_1120_pos Com_62_neg Com_607_neg Com_692_neg Com_27_neg Com_992_neg Com_1098_pos Com_724_pos Com_1402_pos Com_829_neg Com_1253_neg Com_1474_pos Com_4129_pos Com_827_neg Com_1113_neg Com_2_pos Com_1784_neg Com_36_neg Com_534_pos Com_941_neg Com_329…
Metabolism	Lipid metabolism	75	Com_3917_pos Com_4025_pos Com_1338_neg Com_797_neg Com_807_pos Com_3972_pos Com_1488_neg Com_2495_pos Com_4042_pos Com_1336_neg Com_8_pos Com_3955_pos Com_405_neg Com_4913_pos Com_2639_pos Com_1058_pos Com_2586_pos Com_3966_pos Com_1759_neg Com_736_pos Com_1358_neg Com_1018_pos Com_3958_pos Com_759_pos Com_514_neg Com_3796_pos Com_1103_pos Com_1052_pos Com_1383_neg Com_569_pos Com_1448_neg Com_97…
Metabolism	Metabolism of cofactors and vitamins	21	Com_1_neg Com_685_pos Com_510_pos Com_698_pos Com_1745_pos Com_1200_neg Com_22_pos Com_669_neg Com_163_neg Com_194_neg Com_847_neg Com_212_neg Com_992_neg Com_328_pos Com_21_neg Com_1098_pos Com_951_neg Com_12_neg Com_827_neg Com_1264_pos Com_36_neg
Metabolism	Metabolism of other amino acids	19	Com_50_pos Com_559_neg Com_1844_pos Com_1200_neg Com_163_neg Com_131_neg Com_80_pos Com_506_neg Com_21_neg Com_111_pos Com_19_neg Com_38_pos Com_174_pos Com_12_neg Com_1323_pos Com_3989_pos Com_55_neg Com_534_pos Com_45_neg
Metabolism	Metabolism of terpenoids and polyketides	6	Com_1235_pos Com_27_neg Com_2937_pos Com_816_neg Com_527_pos Com_1082_pos
Metabolism	Nucleotide metabolism	25	Com_941_neg Com_31_pos Com_1461_pos Com_586_neg Com_251_neg Com_208_neg Com_1202_neg Com_575_neg Com_2052_pos Com_675_neg Com_607_neg Com_1415_neg Com_175_neg Com_594_pos Com_452_neg Com_19_neg Com_384_neg Com_1402_pos Com_1354_pos Com_1326_pos Com_518_pos Com_807_neg Com_1113_neg Com_1784_neg Com_209_neg
Metabolism	Xenobiotics biodegradation and metabolism	5	Com_1669_pos Com_2199_pos Com_832_neg Com_620_neg Com_598_neg
Organismal Systems	Digestive system	31	Com_297_pos Com_18_pos Com_139_pos Com_1844_pos Com_92_pos Com_22_pos Com_323_pos Com_8_pos Com_11_pos Com_405_neg Com_469_neg Com_107_pos Com_163_neg Com_65_pos Com_1103_pos Com_1917_pos Com_212_neg Com_607_neg Com_3922_pos Com_124_pos Com_80_pos Com_506_neg Com_111_pos Com_19_neg Com_499_neg Com_174_pos Com_463_neg Com_1098_pos Com_1124_pos Com_477_neg Com_12_pos
Organismal Systems	Endocrine system	10	Com_56_neg Com_405_neg Com_3922_pos Com_1400_neg Com_743_neg Com_1187_neg Com_3989_pos Com_416_neg Com_1103_pos Com_1383_neg
Organismal Systems	Environmental adaptation	1	Com_187_neg
Organismal Systems	Excretory system	1	Com_19_neg
Organismal Systems	Immune system	4	Com_685_pos Com_1759_neg Com_12_pos Com_1096_pos
Organismal Systems	Nervous system	15	Com_405_neg Com_4754_pos Com_4913_pos Com_1096_pos Com_12_pos Com_743_neg Com_4129_pos Com_1488_neg Com_19_neg Com_248_pos Com_4042_pos Com_4101_pos Com_1103_pos Com_323_pos Com_8_pos
Organismal Systems	Sensory system	4	Com_297_pos Com_12_pos Com_405_neg Com_452_neg
