# Supplementary material for: Integrated Analysis of the Lung Microbiome and Metabolome Reveals Associations Between Amino Acid Metabolism and Pulmonary Fibrosis in a Bleomycin-Induced Mouse Model
Source: Int J Mol Sci. 2026 Jun 30;27(13):5895. doi: 10.3390/ijms27135895 (PMC13362081; doi:10.3390/ijms27135895)
Supplement: Supplementary file 1 [file ijms-27-05895-s001.zip › result/2.MetAnnotation/Lipidmaps/meta_all_lipidmaps_anno.xls]

Compound_ID	Name	Formula	Lipidmaps_ID	COMMON_NAME	SYSTEMATIC_NAME	SYNONYMS	CATEGORY	MAIN_CLASS	SUB_CLASS
Com_562_pos	Bombykol	C16H30O	LMFA05000007	Bombykol	10E,12Z-hexadecadien-1-ol	hexadeca-10E,12Z-dien-1-ol	Fatty Acyls [FA]	Fatty alcohols [FA05]	_
Com_618_pos	Sphingosine (d17:1)	C17H35NO2	LMSP01040002	C17 Sphingosine	heptadecasphing-4-enine	_	Sphingolipids [SP]	Sphingoid bases [SP01]	Sphingoid base homologs and variants [SP0104]
Com_625_pos	ascaroside C6	C12H22O5	LMFA13040003	Daumone-2	5R-(3,6-dideoxy-alpha-L-arabino-hexopyranosyloxy)-2-henanone	ascaroside C6; ascr#2; (-)-5R-(3'R,5'R-dihydroxy-6'S-methyl-(2H)-tetrahydropyran-2???-yloxy)-2-hexanone	Fatty Acyls [FA]	Fatty acyl glycosides [FA13]	Ascarosides [FA1304]
Com_324_pos	Guaiol	C15H26O	LMPR0103410007	guaiol	guai-1(5)-en-11-ol	2-[(3S,5R,8S)-3,8-dimethyl-1,2,3,4,5,6,7,8-octahydroazulen-5-yl]propan-2-ol; Guaiol;[3S-(3alpha,5alpha,8alpha)]-1,2,3,4,5,6,7,8-octahydro-alpha,alpha,3,8-tetramethyl-5-azulenemethanol; champaca camphor; champacol; guaiac alcohol	Prenol Lipids [PR]	Isoprenoids [PR01]	C15 isoprenoids (sesquiterpenes) [PR0103]
Com_1246_pos	Taurodeoxycholate	C26H45NO6S	LMST05040013	Taurodeoxycholic acid	N-(3alpha,12alpha-dihydroxy-5beta-cholan-24-oyl)-taurine	Taurodeoxycholate	Sterol Lipids [ST]	Steroid conjugates [ST05]	Taurine conjugates [ST0504]
Com_466_pos	D-Glucaric acid	C6H10O8	LMFA01170108	Glucaric acid	2S,3S,4S,5R-tetrahydroxy-hexanedioic acid	_	Fatty Acyls [FA]	Fatty Acids and Conjugates [FA01]	Dicarboxylic acids [FA0117]
Com_1119_pos	Myriocin	C21H39NO6	LMSP01080020	Myriocin	_	_	Sphingolipids [SP]	Sphingoid bases [SP01]	Sphingoid base analogs [SP0108]
Com_1018_pos	Tetrahydrocortisone	C21H32O5	LMST02030098	Urocortisone	3alpha,17alpha,21-dihydroxy-5beta-pregnane-11,20-dione	Tetrahydrocortisone	Sterol Lipids [ST]	Steroids [ST02]	C21 steroids (gluco/mineralocorticoids, progestogins) and derivatives [ST0203]
Com_1132_pos	Beta-Cortol	C21H36O5	LMST02030229	beta-Cortol	5beta-Pregnane-3alpha,11beta,17,20R,21-pentol	_	Sterol Lipids [ST]	Steroids [ST02]	C21 steroids (gluco/mineralocorticoids, progestogins) and derivatives [ST0203]
Com_642_pos	Epiandrosterone	C19H30O2	LMST02020023	Epiandrosterone	3beta-hydroxy-androstan-17-one	_	Sterol Lipids [ST]	Steroids [ST02]	C19 steroids (androgens) and derivatives [ST0202]
Com_1104_pos	Prostaglandin E1	C20H34O5	LMFA03010134	PGE1	9-oxo-11R,15S-dihydroxy-13E-prostaenoic acid	Prostaglandin E1	Fatty Acyls [FA]	Eicosanoids [FA03]	Prostaglandins [FA0301]
Com_1255_pos	1-Stearoyl-sn-glycero-3-phosphocholine	C26H54NO7P	LMGP01050026	PC(18:0/0:0)	1-octadecanoyl-sn-glycero-3-phosphocholine	LPC(18:0/0:0); 18:0 LYSO-PC;1-O-Stearoyl-sn-glycero-3-phosphocholine; 1-Octadecanoyl-sn-glycerol-3-phosphorylcholine; 1-Octadecanoyllysolecithin; 1-Stearoyl-sn-glycero-3-phosphocholine; 1-Stearoyl-sn-glycero-3-phosphorylcholine; 1-Stearoyl-sn-glycerol-3-phosphorylcholine; LPC(18:0); LPC(18:0)	Glycerophospholipids [GP]	Glycerophosphocholines [GP01]	Monoacylglycerophosphocholines [GP0105]
Com_716_pos	11beta-Hydroxyandrosterone	C19H30O3	LMST02020086	11-Hydroxyandrosterone	_	_	Sterol Lipids [ST]	Steroids [ST02]	C19 steroids (androgens) and derivatives [ST0202]
Com_316_pos	Acetylcarnitine	C9H17NO4	LMFA07070060	DL-Acetylcarnitine	3-(acetyloxy)-4-(trimethylazaniumyl)butanoate	Acetylcarnitine; Acetyl-DL-carnitine	Fatty Acyls [FA]	Fatty esters [FA07]	Fatty acyl carnitines [FA0707]
Com_685_pos	Retinoic acid	C20H28O2	LMPR01090019	Retinoic Acid	3,7-dimethyl-9-(2,6,6-trimethylcyclohexen-1-yl)nona-2E,4E,6E,8E-tetraenoic acid	Tretinoin/All-Trans Retinoic Acid	Prenol Lipids [PR]	Isoprenoids [PR01]	Retinoids [PR0109]
Com_497_pos	Undecanedioic acid	C11H20O4	LMFA01170007	Undecanedioic acid	Undecanedioic acid	Undecandioic acid; 1,11-Undecanedioic acid	Fatty Acyls [FA]	Fatty Acids and Conjugates [FA01]	Dicarboxylic acids [FA0117]
Com_1073_pos	N-Arachidonylglycine	C22H35NO3	LMFA08020003	N-arachidonoyl glycine	N-(5Z,8Z,11Z,14Z-eicosatetraenoyl)-glycine	N-arachidonoylglycine	Fatty Acyls [FA]	Fatty amides [FA08]	N-acyl amino acids [FA0805]
Com_1144_pos	Palmitoylcarnitine	C23H46NO4+	LMFA07070004	Palmitoylcarnitine	O-hexadecanoyl-R-carnitine	L-Palmitoylcarnitine	Fatty Acyls [FA]	Fatty esters [FA07]	Fatty acyl carnitines [FA0707]
Com_698_pos	9-cis-Retinal	C20H28O	LMPR01090017	9-cis-retinal	_	_	Prenol Lipids [PR]	Isoprenoids [PR01]	Retinoids [PR0109]
Com_1212_pos	LysoPC(14:0/0:0)	C22H46NO7P	LMGP01050012	PC(14:0/0:0)	1-tetradecanoyl-sn-glycero-3-phosphocholine	1-Myristoyl-L-alpha-phosphorylcholine; 1-Myristoyl-sn-glycero-3-phosphatidylcholine; 1-Myristoyl-sn-glycero-3-phosphocholine; 1-Tetradecanoyl-sn-glycero-3-phosphorylcholine; L-alpha-Myristoyllysophosphatidylcholine; Myristoyl L-alpha-lysolecithin; Myristoyl L-alpha-lysophosphatidylcholine; LPC(14:0); LPC(14:0)	Glycerophospholipids [GP]	Glycerophosphocholines [GP01]	Monoacylglycerophosphocholines [GP0105]
Com_1052_pos	21-Hydroxypregnenolone	C21H32O3	LMST02030167	21-hydroxypregnenolone	3beta,21-dihydroxypregn-5-en-20-one	(3beta)-3,21-dihydroxypregn-5-en-20-one; 21-Hydroxypregnenolone	Sterol Lipids [ST]	Steroids [ST02]	C21 steroids (gluco/mineralocorticoids, progestogins) and derivatives [ST0203]
Com_1251_pos	C16-PAF	C26H54NO7P	LMGP01020046	PC(O-16:0/2:0)	1-hexadecyl-2-acetyl-sn-glycero-3-phosphocholine	PAF; Platelet-activating factor; 1-O-Hexadecyl-2-acetyl-sn-glyceryl-3-phosphorylcholine; 1-O-Hexadecyl-2-O-acetyl-sn-glycero-3-phosphocholine; 1-O-Hexadecyl-2-O-acetyl-sn-glyceryl-3-phosphorylcholine; 1-O-Hexadecyl-platelet-activating factor; Blood platelet-activating factor; Blood platelet-activating factor acether; C16-PAF; C16-PAF acether; PAF; PAF acether; Platelet-activating factor; Platelet…	Glycerophospholipids [GP]	Glycerophosphocholines [GP01]	1-alkyl,2-acylglycerophosphocholines [GP0102]
Com_1161_pos	Smilagenin	C27H44O3	LMST01080005	(25R)-5beta-spirostan-3beta-ol	(25R)-5beta-spirostan-3beta-ol	Smilagenin	Sterol Lipids [ST]	Sterols [ST01]	Spirostanols and derivatives [ST0108]
Com_1096_pos	Prostaglandin D2	C20H32O5	LMFA03010004	PGD2	9S,15S-dihydroxy-11-oxo-5Z,13E-prostadienoic acid	Prostaglandin D2; 11-Dehydroprostaglandin F2-alpha; 11-Dehydroprostaglandin F2alpha; (5Z,13E,15S)-9alpha,15-Dihydroxy-11-oxoprosta-5,13-dienoate	Fatty Acyls [FA]	Eicosanoids [FA03]	Prostaglandins [FA0301]
Com_1044_pos	Eicosapentaenoic acid ethyl ester	C22H34O2	LMFA07010877	Ethyl icosapentate	ethyl (5Z,8Z,11Z,14Z,17Z)-icosa-5,8,11,14,17-pentaenoate	_	Fatty Acyls [FA]	Fatty esters [FA07]	Short fatty esters [FA0710]
Com_1230_pos	1-Palmitoyl-sn-glycero-3-phosphocholine	C24H50NO7P	LMGP01050018	PC(16:0/0:0)	1-hexadecanoyl-sn-glycero-3-phosphocholine	LPC(16:0/0:0); LPC(16:0); 16:0 LYSO-PC; 1-palmitoyl-phosphatidylcholine	Glycerophospholipids [GP]	Glycerophosphocholines [GP01]	Monoacylglycerophosphocholines [GP0105]
Com_1067_pos	Monoolein	C21H40O4	LMGL01010005	MG(18:1(9Z)/0:0/0:0)[rac]	1-(9Z-octadecenoyl)-rac-glycerol	MG(18:1/0:0/0:0)[rac]; Oleoyl glycerol; 1-oleoyl-rac-glycerol; MG(18:1)	Glycerolipids [GL]	Monoradylglycerols [GL01]	Monoacylglycerols [GL0101]
Com_885_pos	Flavokawain C	C17H16O5	LMPK12120320	Flavokawin C	_	_	Polyketides [PK]	Flavonoids [PK12]	Chalcones and dihydrochalcones [PK1212]
Com_1215_pos	11-Keto-beta-boswellic acid	C30H46O4	LMPR0106180008	11-Keto-beta-boswellic acid	(4R)-3alpha-hydroxy-11-oxo-urs-12-en-23-oic acid	_	Prenol Lipids [PR]	Isoprenoids [PR01]	C30 isoprenoids (triterpenes) [PR0106]
Com_686_pos	Stearamide	C18H37NO	LMFA08010003	Stearamide	Octadecanamide	_	Fatty Acyls [FA]	Fatty amides [FA08]	Primary amides [FA0801]
Com_253_pos	delta-Decalactone	C10H18O2	LMFA07040028	Delta-decalactone	Tetrahydro-6-pentylpyran-2-one	_	Fatty Acyls [FA]	Fatty esters [FA07]	Lactones [FA0704]
Com_1156_pos	12-ketolithocholic acid	C24H38O4	LMST04010155	12-Ketolithocholic acid	3alpha-Hydroxy-12-oxo-5beta-cholan-24-oic Acid	12-Oxolithocholic acid; 12-Keto-LCA; 12-KLCA	Sterol Lipids [ST]	Bile acids and derivatives [ST04]	C24 bile acids, alcohols, and derivatives [ST0401]
Com_1176_pos	3-dehydrocholic acid	C24H38O5	LMST04010443	3-Oxocholic acid	3-oxo-7alpha,12alpha-dihydroxy-5beta-cholan-24-oic Acid	3-Dehydrocholic acid; 3-ketoCA; 3-Ketocholic acid	Sterol Lipids [ST]	Bile acids and derivatives [ST04]	C24 bile acids, alcohols, and derivatives [ST0401]
Com_549_pos	cis-10-Heptadecenoic acid	C17H32O2	LMFA01030283	10Z-heptadecenoic acid	10Z-heptadecenoic acid	C17:1n-7	Fatty Acyls [FA]	Fatty Acids and Conjugates [FA01]	Unsaturated fatty acids [FA0103]
Com_736_pos	cis-11-Eicosenoic acid	C20H38O2	LMFA01030085	cis-gondoic acid	11Z-eicosenoic acid	cis-11-eicosenoic acid; cis-11-icosenoic acid; C20:1n-9	Fatty Acyls [FA]	Fatty Acids and Conjugates [FA01]	Unsaturated fatty acids [FA0103]
Com_667_pos	alpha-Linolenic acid	C18H30O2	LMFA01030152	alpha-Linolenic acid	9Z,12Z,15Z-octadecatrienoic acid	cis-9, cis-12, cis-15-octadecatrienoic acid; C18:3n-3,6,9	Fatty Acyls [FA]	Fatty Acids and Conjugates [FA01]	Unsaturated fatty acids [FA0103]
Com_869_pos	cis-13,16-Docosadienoic acid	C22H40O2	LMFA01030132	13,16-docosadienoic acid	13,16-docosadienoic acid	C22:2n-6,9	Fatty Acyls [FA]	Fatty Acids and Conjugates [FA01]	Unsaturated fatty acids [FA0103]
Com_780_pos	cis-5,8,11,14,17-Eicosapentaenoic acid	C20H30O2	LMFA01030759	EPA	5Z,8Z,11Z,14Z,17Z-eicosapentaenoic acid	(5Z,8Z,11Z,14Z,17Z)-Icosapentaenoic acid; Timnodonic acid; C20:5n-3,6,9,12,15	Fatty Acyls [FA]	Fatty Acids and Conjugates [FA01]	Unsaturated fatty acids [FA0103]
Com_970_pos	cis-7,10,13,16-Docosic acidtraenoic acid	C22H36O2	LMFA01030178	Adrenic Acid	7Z,10Z,13Z,16Z-docosatetraenoic acid	C22:4n-6,9,12,15; 22:4n6	Fatty Acyls [FA]	Fatty Acids and Conjugates [FA01]	Unsaturated fatty acids [FA0103]
Com_950_pos	cis-4,7,10,13,16,19-Docosahexaenoic acid	C22H32O2	LMFA01030185	DHA	4Z,7Z,10Z,13Z,16Z,19Z-docosahexaenoic acid	Cervonic acid; Docosahexaenoic acid; C22:6n-3,6,9,12,15,18	Fatty Acyls [FA]	Fatty Acids and Conjugates [FA01]	Unsaturated fatty acids [FA0103]
Com_876_pos	Ricinoleic acid	C18H34O3	LMFA02000184	Ricinoleic acid	12R-hydroxy-9Z-octadecenoic acid	9-Octadecenoic acid, 12-hydroxy-, [R-(Z)]-; Ricinoleic acid; 12-D-Hydroxy-9-cis-octadecenoic acid; 12-Hydroxy-cis-9-octadecenoic acid; 12-Hydroxyoctadeca-9-enoic acid; Nouracid CS 80; Ricinic acid; Ricinolic acid	Fatty Acyls [FA]	Octadecanoids [FA02]	Other Octadecanoids [FA0200]
Com_14_pos	Methylsuccinic acid	C5H8O4	LMFA01170119	Methylsuccinic acid	2-methyl-butanedioic acid	_	Fatty Acyls [FA]	Fatty Acids and Conjugates [FA01]	Dicarboxylic acids [FA0117]
Com_729_pos	cis-11,14-Eicosadienoic acid	C20H36O2	LMFA01030130	11,14-eicosadienoic acid	11,14-eicosadienoic acid	11, 14-icosadienoic acid; C20:2n-6,9	Fatty Acyls [FA]	Fatty Acids and Conjugates [FA01]	Unsaturated fatty acids [FA0103]
Com_710_pos	L-Octanoylcarnitine	C15H30NO4	LMFA07070002	O-octanoyl-R-carnitine	O-octanoyl-R-carnitine	L-Octanoylcarnitine	Fatty Acyls [FA]	Fatty esters [FA07]	Fatty acyl carnitines [FA0707]
Com_1164_pos	Linoleoylcarnitine	C25H46NO4	LMFA07070009	9,12-Octadecadienoyl carnitine	O-9Z,12Z-Octadecadienoyl-R-carnitine	_	Fatty Acyls [FA]	Fatty esters [FA07]	Fatty acyl carnitines [FA0707]
Com_1063_pos	3b-hydroxy-5-cholenoic acid	C24H38O3	LMST04010201	_	3beta-Hydroxy-chol-5-en-24-oic Acid	_	Sterol Lipids [ST]	Bile acids and derivatives [ST04]	C24 bile acids, alcohols, and derivatives [ST0401]
Com_163_pos	10-Hydroxydecanoate	C10H20O3	LMFA01050033	10-hydroxy capric acid	10-hydroxy-decanoic acid	_	Fatty Acyls [FA]	Fatty Acids and Conjugates [FA01]	Hydroxy fatty acids [FA0105]
Com_106_pos	Ethylmalonic acid	C5H8O4	LMFA01170105	Ethylmalonic acid	2-ethyl-propanedioic acid	_	Fatty Acyls [FA]	Fatty Acids and Conjugates [FA01]	Dicarboxylic acids [FA0117]
Com_960_pos	cis-7,10,13,16,19-Docosapentaenoic acid	C22H34O2	LMFA04000044	DPA	7Z,10Z,13Z,16Z,19Z-docosapentaenoic acid	Clupanodonic acid; C22:5n-3,6,9,12,15; Osbond's acid	Fatty Acyls [FA]	Docosanoids [FA04]	Other Docosanoids [FA0400]
Com_807_pos	cis-11,14,17-Eicosatrienoic acid	C20H34O2	LMFA01030090	trans-brassidic acid	13E-docosenoic acid	trans-13-docosenoic acid; C22:1n-9; Brassidic acid	Fatty Acyls [FA]	Fatty Acids and Conjugates [FA01]	Unsaturated fatty acids [FA0103]
Com_759_pos	sphingosine	C18H37NO2	LMSP01010001	Sphingosine	Sphing-4-enine	Sphingosine; 4-Sphingenine; D-erythro-Sphingosine; (2S,3R,4E)-2-Amino-4-octadecene-1,3-diol; 4-trans-Sphingenine; Sphingenine; 2S-Amino-4E-octadecene-1,3R-diol	Sphingolipids [SP]	Sphingoid bases [SP01]	Sphing-4-enines (Sphingosines) [SP0101]
Com_1103_pos	Prostaglandin F2a	C20H34O5	LMFA03010002	PGF2alpha	9S,11R,15S-trihydroxy-5Z,13E-prostadienoic acid	Prostaglandin F2alpha; Prostaglandin F2a; Enzaprost; Dinoprost; Amoglandin; Cyclosin	Fatty Acyls [FA]	Eicosanoids [FA03]	Prostaglandins [FA0301]
Com_328_pos	Panthenol	C9H19NO4	LMFA08020198	Pantothenol	(2R)-2,4-dihydroxy-N-(3-hydroxypropyl)-3,3-dimethylbutanamide	Panthenol	Fatty Acyls [FA]	Fatty amides [FA08]	N-acyl amines [FA0802]
Com_683_pos	Oleamide	C18H35NO	LMFA08010004	Oleamide	9Z-octadecenamide	Oleic acid amide	Fatty Acyls [FA]	Fatty amides [FA08]	Primary amides [FA0801]
Com_671_pos	Linoleic acid amide	C18H33NO	LMFA08010008	Linoleamide	9Z,12Z-octadecadienamide	_	Fatty Acyls [FA]	Fatty amides [FA08]	Primary amides [FA0801]
Com_73_pos	2-Hydroxyadipic acid	C6H10O5	LMFA01170049	2-Hydroxyadipic acid	2-hydroxy-Hexanedioic acid	_	Fatty Acyls [FA]	Fatty Acids and Conjugates [FA01]	Dicarboxylic acids [FA0117]
Com_669_pos	gamma-Linolenic acid	C18H30O2	LMFA01030141	gamma-Linolenic acid	6Z,9Z,12Z-octadecatrienoic acid	cis-6, cis-9, cis-12-octadecatrienoic acid; C18:3n-6,9,12; GLA; Gammolenic acid; Gamolenic acid	Fatty Acyls [FA]	Fatty Acids and Conjugates [FA01]	Unsaturated fatty acids [FA0103]
Com_1024_pos	oleoyl ethanolamide	C20H39NO2	LMFA08040015	Oleoyl-EA	N-(9Z-octadecenoyl)-ethanolamine	oleoyl ethanolamide; N-(cis-9-octadecenoyl) ethanolamine; N-(hydroxyethyl) oleamide; OEA; oleoylethanolamine	Fatty Acyls [FA]	Fatty amides [FA08]	N-acyl ethanolamines (endocannabinoids) [FA0804]
Com_883_pos	Palmitoylethanolamide	C18H37NO2	LMFA08040057	Palmitoyl-EA-d4	N-(2-hydroxyethyl-1,1,2,2-d4)-hexadecanamide	Palmitoyl ethanolamide; palmitoylethanolamide; Anandamide (16:0); N-palmitoyl ethanolamine	Fatty Acyls [FA]	Fatty amides [FA08]	N-acyl ethanolamines (endocannabinoids) [FA0804]
Com_494_pos	Palmitoleic acid	C16H30O2	LMFA01030056	cis-9-palmitoleic acid	9Z-hexadecenoic acid	cis-9-hexadecenoic acid; 9Z-palmitoleic acid; C16:1n-7; Physetoleic acid; Zoomaric acid; Palmitoleic acid; cis-Palmitoleic acid; Oleopalmitic acid; Zoomeric acid	Fatty Acyls [FA]	Fatty Acids and Conjugates [FA01]	Unsaturated fatty acids [FA0103]
Com_1160_pos	23-Norcholic acid	C23H38O5	LMST04060019	Norcholic acid	24-nor-3alpha,7alpha,12alpha-trihydroxy-5beta-cholan-23-oic acid	_	Sterol Lipids [ST]	Bile acids and derivatives [ST04]	C23 bile acids, alcohols, and derivatives [ST0406]
Com_1174_pos	Stearylcarnitine	C25H50NO4	LMFA07070008	Stearoylcarnitine	O-octadecanoyl-R-carnitine	_	Fatty Acyls [FA]	Fatty esters [FA07]	Fatty acyl carnitines [FA0707]
Com_1008_pos	Dodecanoylcarnitine	C19H38NO4	LMFA07070090	O-dodecanoylcarnitine	3-(dodecanoyloxy)-4-(trimethylazaniumyl)butanoate	3-(dodecanoyloxy)-4-(trimethylammonio)butanoate;O-lauroylcarnitine;dodecanoylcarnitine;lauroylcarnitine	Fatty Acyls [FA]	Fatty esters [FA07]	Fatty acyl carnitines [FA0707]
Com_1095_pos	Tetradecanoylcarnitine	C21H42NO4	LMFA07070107	Tetradecanoylcarnitine	(3R)-3-(tetradecanoyloxy)-4-(trimethylazaniumyl)butanoate	_	Fatty Acyls [FA]	Fatty esters [FA07]	Fatty acyl carnitines [FA0707]
Com_1058_pos	Erucic acid	C22H42O2	LMFA01030089	cis-erucic acid	13Z-docosenoic acid	cis-13-docosenoic acid; C22:1n-9	Fatty Acyls [FA]	Fatty Acids and Conjugates [FA01]	Unsaturated fatty acids [FA0103]
Com_1082_pos	7-Dehydrocholesterol	C27H44O	LMST01010069	7-dehydrocholesterol	cholesta-5,7-dien-3beta-ol	7-DHC	Sterol Lipids [ST]	Sterols [ST01]	Cholesterol and derivatives [ST0101]
Com_1277_pos	Lecithin	C42H80NO8P	LMGP01010594	PC(16:0/18:2(9Z,12Z))	1-hexadecanoyl-2-(9Z,12Z-octadecadienoyl)-sn-glycero-3-phosphocholine	1-Palmitoyl-2-linoleoyl-sn-glycero-phosphatidylcholine; 1-Palmitoyl-2-linoleoyl-sn-glycero-3-phosphocholine;PC(16:0/18:2n6); Phosphatidylcholine(16:0/18:2w6); PC(34:2); PC(16:0_18:2)	Glycerophospholipids [GP]	Glycerophosphocholines [GP01]	Diacylglycerophosphocholines [GP0101]
Com_1092_pos	Anacardic Acid	C22H36O3	LMPK15040001	Anacardic acid	2-hydroxy-6-[(8Z,11Z)-pentadeca-8,11,14-trienyl]benzoic acid	_	Polyketides [PK]	Phenolic lipids [PK15]	Anacardic acids and derivatives [PK1504]
Com_654_pos	Glutarylcarnitine	C12H22NO6	LMFA07070091	O-glutarylcarnitine	3-[(4-carboxybutanoyl)oxy]-4-(trimethylazaniumyl)butanoate	3-[(4-carboxybutanoyl)oxy]-4-(trimethylammonio)butanoate;glutarylcarnitine	Fatty Acyls [FA]	Fatty esters [FA07]	Fatty acyl carnitines [FA0707]
Com_2567_pos	2-Octenoylcarnitine	C15H27NO4	LMFA07070035	2-octenoyl-L-carnitine	(3S)-3-[(2E)-oct-2-enoyloxy]-4-(trimethylazaniumyl)butanoate	(3S)-3-[(2E)-oct-2-enoyloxy]-4-(trimethylammonio)butanoate;(E)-2-octenoyl-L-carnitine;2-octenoylcarnitine	Fatty Acyls [FA]	Fatty esters [FA07]	Fatty acyl carnitines [FA0707]
Com_3796_pos	LysoPC(15:0/0:0)	C23H48NO7P	LMGP01050016	PC(15:0/0:0)	1-pentadecanoyl-sn-glycero-3-phosphocholine	LPC(15:0)	Glycerophospholipids [GP]	Glycerophosphocholines [GP01]	Monoacylglycerophosphocholines [GP0105]
Com_4191_pos	PC(16:0/18:1(9Z))	C42H82NO8P	LMGP01010005	PC(16:0/18:1(9Z))	1-hexadecanoyl-2-(9Z-octadecenoyl)-sn-glycero-3-phosphocholine	PC(16:0/18:1); Palmitoyloleoylphosphatidylcholine; 1-palmitoyl-2-oleoyl-sn-glycero-3-phosphocholine; PC(16:0/18:1w9); POPC; PC(34:1); PC(16:0_18:1)	Glycerophospholipids [GP]	Glycerophosphocholines [GP01]	Diacylglycerophosphocholines [GP0101]
Com_3884_pos	LysoPC(18:4(6Z,9Z,12Z,15Z)/0:0)	C26H46NO7P	LMGP01050129	PC(18:4(6Z,9Z,12Z,15Z)/0:0)	1-(6Z,9Z,12Z,15Z-octadecatetraenoyl)-glycero-3-phosphocholine	LPC(18:4)	Glycerophospholipids [GP]	Glycerophosphocholines [GP01]	Monoacylglycerophosphocholines [GP0105]
Com_3958_pos	LysoPC(22:5(4Z,7Z,10Z,13Z,16Z)/0:0)	C30H52NO7P	LMGP01050142	PC(22:5(4Z,7Z,10Z,13Z,16Z)/0:0)	1-(4Z,7Z,10Z,13Z,16Z-docosapentaenoyl)-sn-glycero-3-phosphocholine	LPC(22:5)	Glycerophospholipids [GP]	Glycerophosphocholines [GP01]	Monoacylglycerophosphocholines [GP0105]
Com_3980_pos	LysoPC(22:5(7Z,10Z,13Z,16Z,19Z)/0:0)	C30H52NO7P	LMGP01050143	PC(22:5(7Z,10Z,13Z,16Z,19Z)/0:0)	1-(7Z,10Z,13Z,16Z,19Z-docosapentaenoyl)-sn-glycero-3-phosphocholine	LPC(22:5)	Glycerophospholipids [GP]	Glycerophosphocholines [GP01]	Monoacylglycerophosphocholines [GP0105]
Com_4219_pos	PC(18:3(6Z,9Z,12Z)/16:0)	C42H78NO8P	LMGP01011646	PC(18:3(6Z,9Z,12Z)/16:0)	1-(6Z,9Z,12Z-octadecatrienoyl)-2-hexadecanoyl-glycero-3-phosphocholine	PC(34:3); PC(16:0_18:3)	Glycerophospholipids [GP]	Glycerophosphocholines [GP01]	Diacylglycerophosphocholines [GP0101]
Com_3772_pos	Docosa-4,7,10,13,16-pentaenoyl carnitine	C29H47NO4	LMFA07070061	Docosa-4,7,10,13,16-pentaenoyl carnitine	3-[(4E,7E,10E,13E,16E)-docosa-4,7,10,13,16-pentaenoyloxy]-4-(trimethylazaniumyl)butanoate	_	Fatty Acyls [FA]	Fatty esters [FA07]	Fatty acyl carnitines [FA0707]
Com_3695_pos	LysoPE(0:0/16:1(9Z))	C21H42NO7P	LMGP02050037	PE(0:0/16:1(9Z))	2-(9Z-hexadecenoyl)-sn-glycero-3-phosphoethanolamine	LPE(16:1)	Glycerophospholipids [GP]	Glycerophosphoethanolamines [GP02]	Monoacylglycerophosphoethanolamines [GP0205]
Com_4429_pos	PC(18:1(11Z)/20:5(5Z,8Z,11Z,14Z,17Z))	C46H80NO8P	LMGP01010844	PC(18:1(11Z)/20:5(5Z,8Z,11Z,14Z,17Z))	1-(11Z-octadecenoyl)-2-(5Z,8Z,11Z,14Z,17Z-eicosapentaenoyl)-sn-glycero-3-phosphocholine	PC(18:1/20:5); PC(38:6); PC(18:1_20:5)	Glycerophospholipids [GP]	Glycerophosphocholines [GP01]	Diacylglycerophosphocholines [GP0101]
Com_4129_pos	PC(16:0/16:0)	C40H80NO8P	LMGP01010564	PC(16:0/16:0)	1,2-dihexadecanoyl-sn-glycero-3-phosphocholine	Dipalmitoyl phosphatidylcholine; Dipalmitoyl-phosphatidylcholine; 1,2-dipalmitoyl-sn-glycero-3-phosphocholine; 1,2-Dipalmitoyl-3-sn-phosphatidylcholine; 1,2-Dipalmitoyl-L-lecithin; DPPC; PC(32:0); PC(16:0_16:0)	Glycerophospholipids [GP]	Glycerophosphocholines [GP01]	Diacylglycerophosphocholines [GP0101]
Com_3948_pos	LysoPC(20:4(5Z,8Z,11Z,14Z)/0:0)	C28H50NO7P	LMGP01050048	PC(20:4(5Z,8Z,11Z,14Z)/0:0)	1-(5Z,8Z,11Z,14Z-eicosatetraenoyl)-sn-glycero-3-phosphocholine	PC(20:4/0:0); LPC(20:4);	Glycerophospholipids [GP]	Glycerophosphocholines [GP01]	Monoacylglycerophosphocholines [GP0105]
Com_3917_pos	LysoPC(18:3(6Z,9Z,12Z)/0:0)	C26H48NO7P	LMGP01050128	PC(18:3(6Z,9Z,12Z)/0:0)	1-(6Z,9Z,12Z-octadecatrienoyl)-glycero-3-phosphocholine	LPC(18:3)	Glycerophospholipids [GP]	Glycerophosphocholines [GP01]	Monoacylglycerophosphocholines [GP0105]
Com_3697_pos	(11Z,14Z)-Eicosadienoylcarnitine	C27H49NO4	LMFA07070011	(11Z,14Z)-eicosadienoylcarnitine	3-[(11Z,14Z)-icosa-11,14-dienoyloxy]-4-(trimethylazaniumyl)butanoate	(11Z,14Z)-icosadienoylcarnitine;11-cis,14-cis-eicosadienoylcarnitine;11-cis,14-cis-icosadienoylcarnitine;3-[(11Z,14Z)-icosa-11,14-dienoyloxy]-4-(trimethylammonio)butanoate	Fatty Acyls [FA]	Fatty esters [FA07]	Fatty acyl carnitines [FA0707]
Com_4117_pos	PC(14:1(9Z)/20:2(11Z,14Z))	C42H78NO8P	LMGP01011399	PC(14:1(9Z)/20:2(11Z,14Z))	1-(9Z-tetradecenoyl)-2-(11Z,14Z-eicosadienoyl)-glycero-3-phosphocholine	PC(34:3); PC(14:1_20:2)	Glycerophospholipids [GP]	Glycerophosphocholines [GP01]	Diacylglycerophosphocholines [GP0101]
Com_4244_pos	PC(16:0/18:1(11Z))	C42H82NO8P	LMGP01010576	PC(16:0/18:1(11Z))	1-hexadecanoyl-2-(11Z-octadecenoyl)-sn-glycero-3-phosphocholine	PC(16:0/18:1); PC(34:1); PC(16:0_18:1)	Glycerophospholipids [GP]	Glycerophosphocholines [GP01]	Diacylglycerophosphocholines [GP0101]
Com_3801_pos	Docosanoylcarnitine	C29H57NO4	LMFA07070089	O-behenoylcarnitine	3-(docosyloxy)-4-(trimethylazaniumyl)butanoate	3-(docosyloxy)-4-(trimethylammonio)butanoate;O-docosanoylcarnitine;behenoylcarnitine;docosanoylcarnitine	Fatty Acyls [FA]	Fatty esters [FA07]	Fatty acyl carnitines [FA0707]
Com_3512_pos	(9Z,12Z)-3-Hydroxyhexadecadienoylcarnitine	C23H41NO5	LMFA07070026	(9Z,12Z)-3-hydroxyhexadecadienoylcarnitine	3-{[(9Z,12Z)-3-hydroxyhexadeca-9,12-dienoyl]oxy}-4-(trimethylazaniumyl)butanoate	3-{[(9Z,12Z)-3-hydroxyhexadeca-9,12-dienoyl]oxy}-4-(trimethylammonio)butanoate;9-cis,12-cis-3-hydroxyhexadecadienoylcarnitine	Fatty Acyls [FA]	Fatty esters [FA07]	Fatty acyl carnitines [FA0707]
Com_3966_pos	LysoPC(22:4(7Z,10Z,13Z,16Z)/0:0)	C30H54NO7P	LMGP01050124	PC(22:4(7Z,10Z,13Z,16Z)/0:0)	1-(7Z,10Z,13Z,16Z-docosatetraenoyl)-glycero-3-phosphocholine	LPC(22:4(7Z,10Z,13Z,16Z)/0:0); LPC(22:4)	Glycerophospholipids [GP]	Glycerophosphocholines [GP01]	Monoacylglycerophosphocholines [GP0105]
Com_3955_pos	LysoPC(22:6(4Z,7Z,10Z,13Z,16Z,19Z)/0:0)	C30H50NO7P	LMGP01050056	PC(22:6(4Z,7Z,10Z,13Z,16Z,19Z)/0:0)	1-(4Z,7Z,10Z,13Z,16Z,19Z-docosahexaenoyl)-sn-glycero-3-phosphocholine	PC(22:6/0:0); LPC(22:6)	Glycerophospholipids [GP]	Glycerophosphocholines [GP01]	Monoacylglycerophosphocholines [GP0105]
Com_3923_pos	LysoPC(18:2(9Z,12Z)/0:0)	C26H50NO7P	LMGP01050035	PC(18:2(9Z,12Z)/0:0)	1-(9Z,12Z-octadecadienoyl)-sn-glycero-3-phosphocholine	LPC(18:2/0:0); 18:2 LYSO-PC; 1-linoleoyl-phosphatidylcholine; 1-Linoleoyl-sn-glycero-3-phosphorylcholine; PC(18:2/0:0); LPC(18:2)	Glycerophospholipids [GP]	Glycerophosphocholines [GP01]	Monoacylglycerophosphocholines [GP0105]
Com_3788_pos	LysoPC(P-16:0/0:0)	C24H50NO6P	LMGP01070006	PC(P-16:0/0:0)	1-(1Z-hexadecenyl)-sn-glycero-3-phosphocholine	LPlasCho; Lysoplasmenylcholine; LPC(P-16:0)	Glycerophospholipids [GP]	Glycerophosphocholines [GP01]	1Z-alkenylglycerophosphocholines [GP0107]
Com_4072_pos	PC(14:0/18:1(9Z))	C40H78NO8P	LMGP01010492	PC(14:0/18:1(9Z))	1-tetradecanoyl-2-(9Z-octadecenoyl)-sn-glycero-3-phosphocholine	PC(14:0/18:1); PC(32:1); PC(14:0_18:1)	Glycerophospholipids [GP]	Glycerophosphocholines [GP01]	Diacylglycerophosphocholines [GP0101]
Com_4015_pos	PC(15:0/14:0)	C37H74NO8P	LMGP01011410	PC(15:0/14:0)	1-pentadecanoyl-2-tetradecanoyl-glycero-3-phosphocholine	PC(29:0); PC(14:0_15:0)	Glycerophospholipids [GP]	Glycerophosphocholines [GP01]	Diacylglycerophosphocholines [GP0101]
Com_4115_pos	PC(16:1(9Z)/16:0)	C40H78NO8P	LMGP01011479	PC(16:1(9Z)/16:0)	1-(9Z-hexadecenoyl)-2-hexadecanoyl-glycero-3-phosphocholine	PC(32:1); PC(16:0_16:1)	Glycerophospholipids [GP]	Glycerophosphocholines [GP01]	Diacylglycerophosphocholines [GP0101]
Com_3999_pos	LysoPC(24:1(15Z)/0:0)	C32H64NO7P	LMGP01050144	PC(24:1(15Z)/0:0)	1-(15Z-tetracosaenoyl)-sn-glycero-3-phosphocholine	LPC(24:1)	Glycerophospholipids [GP]	Glycerophosphocholines [GP01]	Monoacylglycerophosphocholines [GP0105]
Com_3925_pos	LysoPC(20:5(5Z,8Z,11Z,14Z,17Z)/0:0)	C28H48NO7P	LMGP01050050	PC(20:5(5Z,8Z,11Z,14Z,17Z)/0:0)	1-(5Z,8Z,11Z,14Z,17Z-eicosapentaenoyl)-sn-glycero-3-phosphocholine	PC(20:5/0:0); LPC(20:5)	Glycerophospholipids [GP]	Glycerophosphocholines [GP01]	Monoacylglycerophosphocholines [GP0105]
Com_4051_pos	SM(d18:1/16:0)	C39H79N2O6P	LMSP03010003	SM(d18:1/16:0)	N-(hexadecanoyl)-sphing-4-enine-1-phosphocholine	C16 Sphingomyelin	Sphingolipids [SP]	Phosphosphingolipids [SP03]	Ceramide phosphocholines (sphingomyelins) [SP0301]
Com_3385_pos	3-Hydroxytetradecanoyl carnitine	C21H41NO5	LMFA07070045	3-hydroxytetradecanoylcarnitine	3-[(3-hydroxytetradecanoyl)oxy]-4-(trimethylazaniumyl)butanoate	3-[(3-hydroxytetradecanoyl)oxy]-4-(trimethylammonio)butanoate;3-hydroxymyristoylcarnitine	Fatty Acyls [FA]	Fatty esters [FA07]	Fatty acyl carnitines [FA0707]
Com_4101_pos	PC(15:0/18:2(9Z,12Z))	C41H78NO8P	LMGP01010543	PC(15:0/18:2(9Z,12Z))	1-pentadecanoyl-2-(9Z,12Z-octadecadienoyl)-sn-glycero-3-phosphocholine	PC(15:0/18:2); PC(33:2); PC(15:0_18:2)	Glycerophospholipids [GP]	Glycerophosphocholines [GP01]	Diacylglycerophosphocholines [GP0101]
Com_3927_pos	LysoPC(18:1(9Z)/0:0)	C26H52NO7P	LMGP01050032	PC(18:1(9Z)/0:0)	1-(9Z-octadecenoyl)-sn-glycero-3-phosphocholine	Choline, phosphate 3-ester with 1-monoolein, L-;1-O-Oleoyl-sn-glycero-3-phosphocholine; 1-Oleoyl-sn-glycero-3-phosphorylcholine; PC(18:1/0:0); LPC(18:1)	Glycerophospholipids [GP]	Glycerophosphocholines [GP01]	Monoacylglycerophosphocholines [GP0105]
Com_3964_pos	1-(9Z-Eicosenoyl)-sn-glycero-3-phosphocholine	C28H56NO7P	LMGP01050047	PC(20:1(9Z)/0:0)	1-(9Z-eicosenoyl)-sn-glycero-3-phosphocholine	PC(20:1/0:0); LPC(20:1)	Glycerophospholipids [GP]	Glycerophosphocholines [GP01]	Monoacylglycerophosphocholines [GP0105]
Com_2350_pos	3-Hydroxyisovalerylcarnitine	C12H23NO5	LMFA07070041	3-hydroxyisovalerylcarnitine	3-[(3-hydroxy-3-methylbutanoyl)oxy]-4-(trimethylazaniumyl)butanoate	3-[(3-hydroxy-3-methylbutanoyl)oxy]-4-(trimethylammonio)butanoate	Fatty Acyls [FA]	Fatty esters [FA07]	Fatty acyl carnitines [FA0707]
Com_3901_pos	LysoPE(0:0/22:6(4Z,7Z,10Z,13Z,16Z,19Z))	C27H44NO7P	LMGP02050060	PE(0:0/22:6(4Z,7Z,10Z,13Z,16Z,19Z))	2-(4Z,7Z,10Z,13Z,16Z,19Z-docosahexaenoyl)-sn-glycero-3-phosphoethanolamine	LPE(22:6)	Glycerophospholipids [GP]	Glycerophosphoethanolamines [GP02]	Monoacylglycerophosphoethanolamines [GP0205]
Com_3763_pos	Cervonyl carnitine	C29H45NO4	LMFA07070055	Docosa-4E,7E,10E,13E,16E,19E-hexaenoylcarnitine	3-[(4E,7E,10E,13E,16E,19E)-docosa-4,7,10,13,16,19-hexaenoyloxy]-4-(trimethylazaniumyl)butanoate	_	Fatty Acyls [FA]	Fatty esters [FA07]	Fatty acyl carnitines [FA0707]
Com_3971_pos	LysoPC(22:2(13Z,16Z)/0:0)	C30H58NO7P	LMGP01050135	PC(22:2(13Z,16Z)/0:0)	1-(13Z,16Z-docosadienoyl)-glycero-3-phosphocholine	LPC(22:2)	Glycerophospholipids [GP]	Glycerophosphocholines [GP01]	Monoacylglycerophosphocholines [GP0105]
Com_4042_pos	PC(16:0/15:0)	C39H78NO8P	LMGP01010562	PC(16:0/15:0)	1-hexadecanoyl-2-pentadecanoyl-sn-glycero-3-phosphocholine	PC(31:0); PC(15:0_16:0)	Glycerophospholipids [GP]	Glycerophosphocholines [GP01]	Diacylglycerophosphocholines [GP0101]
Com_3850_pos	LysoPC(P-18:0/0:0)	C26H54NO6P	LMGP01070009	PC(P-18:0/0:0)	1-(1Z-octadecenyl)-sn-glycero-3-phosphocholine	LPC(P-18:0)	Glycerophospholipids [GP]	Glycerophosphocholines [GP01]	1Z-alkenylglycerophosphocholines [GP0107]
Com_4197_pos	PC(15:0/20:5(5Z,8Z,11Z,14Z,17Z))	C43H76NO8P	LMGP01011425	PC(15:0/20:5(5Z,8Z,11Z,14Z,17Z))	1-pentadecanoyl-2-(5Z,8Z,11Z,14Z,17Z-eicosapentaenoyl)-glycero-3-phosphocholine	PC(35:5); PC(15:0_20:5)	Glycerophospholipids [GP]	Glycerophosphocholines [GP01]	Diacylglycerophosphocholines [GP0101]
Com_3828_pos	LysoPC(16:1(9Z)/0:0)	C24H48NO7P	LMGP01050022	PC(16:1(9Z)/0:0)	1-(9Z-hexadecenoyl)-sn-glycero-3-phosphocholine	1-palmitoleoyl-glycerophosphocholine; LPC(16:1); LPC(16:1)	Glycerophospholipids [GP]	Glycerophosphocholines [GP01]	Monoacylglycerophosphocholines [GP0105]
Com_4734_pos	PC(22:6(4Z,7Z,10Z,13Z,16Z,19Z)/16:0)	C46H80NO8P	LMGP01011116	PC(22:6(4Z,7Z,10Z,13Z,16Z,19Z)/16:0)	1-(4Z,7Z,10Z,13Z,16Z,19Z-docosahexaenoyl)-2-hexadecanoyl-sn-glycero-3-phosphocholine	PC(22:6/16:0); PC(38:6); PC(16:0_22:6)	Glycerophospholipids [GP]	Glycerophosphocholines [GP01]	Diacylglycerophosphocholines [GP0101]
Com_2224_pos	Malonylcarnitine	C10H17NO6	LMFA07070093	O-malonylcarnitine	3-[(carboxyacetyl)oxy]-4-(trimethylazaniumyl)butanoate	3-[(carboxyacetyl)oxy]-4-(trimethylammonio)butanoate;malonylcarnitine	Fatty Acyls [FA]	Fatty esters [FA07]	Fatty acyl carnitines [FA0707]
Com_1577_pos	NEROL	C10H18O	LMPR0102010010	Nerol	Z-Geraniol	(Z)-Geraniol; (Z)-3,7-dimethylocta-2,6-dien-1-ol; Neryl alcohol	Prenol Lipids [PR]	Isoprenoids [PR01]	C10 isoprenoids (monoterpenes) [PR0102]
Com_1554_pos	3-METHYLGLUTARIC ACID	C6H10O4	LMFA01170117	Methylglutaric acid	3-methyl-pentanedioic acid	_	Fatty Acyls [FA]	Fatty Acids and Conjugates [FA01]	Dicarboxylic acids [FA0117]
Com_2333_pos	Hexanoyl-carnitine	C13H25NO4	LMFA07070001	O-hexanoyl-R-carnitine	O-hexanoyl-R-carnitine	_	Fatty Acyls [FA]	Fatty esters [FA07]	Fatty acyl carnitines [FA0707]
Com_2883_pos	Palmitoleoyl Ethanolamide	C18H35NO2	LMFA08040043	Palmitoleoyl-EA	N-(9Z-hexadecenoyl)-ethanolamine	Palmitoleoyl ethanolamide; POEA	Fatty Acyls [FA]	Fatty amides [FA08]	N-acyl ethanolamines (endocannabinoids) [FA0804]
Com_1738_pos	DL-alpha,epsilon-Diaminopimelic acid	C7H14N2O4	LMFA01170102	diamino-pimelic acid	2,6-diamino-heptanedioic acid	_	Fatty Acyls [FA]	Fatty Acids and Conjugates [FA01]	Dicarboxylic acids [FA0117]
Com_3944_pos	LysoPC(20:0)	C28H58NO7P	LMGP01050045	PC(20:0/0:0)	1-eicosanoyl-sn-glycero-3-phosphocholine	LPC(20:0)	Glycerophospholipids [GP]	Glycerophosphocholines [GP01]	Monoacylglycerophosphocholines [GP0105]
Com_3892_pos	2-Oleoyl-sn-glycero-3-phosphocholine	C26H52NO7P	LMGP01050082	PC(0:0/18:1(9Z))	2-(9Z-octadecenoyl)-sn-glycero-3-phosphocholine	PC(0:0/18:1); LPC(18:1)	Glycerophospholipids [GP]	Glycerophosphocholines [GP01]	Monoacylglycerophosphocholines [GP0105]
Com_3779_pos	LysoPE(18:2w6/0:0)	C23H44NO7P	LMGP02050011	PE(18:2(9Z,12Z)/0:0)	1-(9Z,12Z-octadecadienoyl)-glycero-3-phosphoethanolamine	LPE(18:2(9Z,12Z)/0:0); LPE(18:2)	Glycerophospholipids [GP]	Glycerophosphoethanolamines [GP02]	Monoacylglycerophosphoethanolamines [GP0205]
Com_3707_pos	LysoPE(0:0/16:0)	C21H44NO7P	LMGP02050036	PE(0:0/16:0)	2-hexadecanoyl-sn-glycero-3-phosphoethanolamine	LPE(16:0)	Glycerophospholipids [GP]	Glycerophosphoethanolamines [GP02]	Monoacylglycerophosphoethanolamines [GP0205]
Com_3074_pos	(13S,14S)-epoxymaresin	C22H30O3	LMFA04050002	13S,14S-epoxy-Maresin	13S,14S-epoxy-4Z,7Z,9E,11E,16Z,19Z- docosahexaenoic acid	13,14-epoxy-maresin; 13,14-eMaR	Fatty Acyls [FA]	Docosanoids [FA04]	Maresins [FA0405]
Com_2604_pos	8-hydroxy-13Z-octadecene-9,11-diynoic acid	C18H26O3	LMFA02000199	8-hydroxy-13Z-octadecene-9,11-diynoic acid	8-hydroxy-13Z-octadecene-9,11-diynoic acid	13-Octadecene-9,11-diynoic acid, 8-hydroxy-, (Z)-	Fatty Acyls [FA]	Octadecanoids [FA02]	Other Octadecanoids [FA0200]
Com_2495_pos	Stearidonic acid	C18H28O2	LMFA01030357	Stearidonic acid	6Z,9Z,12Z,15Z-octadecatetraenoic acid	Moroctic acid; C18:4n-3,6,9,12; Morotic acid	Fatty Acyls [FA]	Fatty Acids and Conjugates [FA01]	Unsaturated fatty acids [FA0103]
Com_2291_pos	N-decanoyl-L-Homoserine lactone	C14H25NO3	LMFA08030026	N-decanoyl-homoserine lactone	N-decanoyl-homoserine lactone	C10:0-HSL	Fatty Acyls [FA]	Fatty amides [FA08]	Fatty acyl homoserine lactones [FA0803]
Com_2791_pos	trans-EKODE-(E)-Ib	C18H30O4	LMFA02000247	9-oxo-12,13-epoxy-10-octadecenoic acid	9-oxo-12,13-epoxy-10-octadecenoic acid	_	Fatty Acyls [FA]	Octadecanoids [FA02]	Other Octadecanoids [FA0200]
Com_2773_pos	Callyspongenol A	C22H28O	LMFA05000724	Callyspongenol A	19Z-docosen-2,7,13,21-tetrayne-1-ol	_	Fatty Acyls [FA]	Fatty alcohols [FA05]	_
Com_2759_pos	Callyspongenol B	C22H26O	LMFA05000725	Callyspongenol B	(4Z,19Z)-docosadien-2,9,11,21-tetrayne-1-ol	_	Fatty Acyls [FA]	Fatty alcohols [FA05]	_
Com_2641_pos	13-OxoODE	C18H30O3	LMFA02000252	13-OxoODE	13-oxo-9,11-octadecadienoic acid	_	Fatty Acyls [FA]	Octadecanoids [FA02]	Other Octadecanoids [FA0200]
Com_2496_pos	coniferonic acid	C18H28O2	LMFA01030355	Coniferonic acid	5Z,9Z,12Z,15Z-octadecatetraenoic acid	C18:4n-3,6,9,13; 18:4(5Z,9Z,12Z,15Z)	Fatty Acyls [FA]	Fatty Acids and Conjugates [FA01]	Unsaturated fatty acids [FA0103]
Com_2385_pos	Farnesyl acetate	C17H28O2	LMFA07010230	3,7,11-Trimethyl-2,6,10-dodecatrienyl acetate	3,7,11-Trimethyl-2,6,10-dodecatrienyl acetate	_	Fatty Acyls [FA]	Fatty esters [FA07]	Short fatty esters [FA0710]
Com_2234_pos	4Z,7Z,10Z,13Z-hexadecatetraenoic acid	C16H24O2	LMFA01030163	16:4(4Z,7Z,10Z,13Z)	4Z,7Z,10Z,13Z-hexadecatetraenoic acid	C16:4n-3,6,9,12	Fatty Acyls [FA]	Fatty Acids and Conjugates [FA01]	Unsaturated fatty acids [FA0103]
Com_2108_pos	trans-Pentadec-10-en-6,8-diynoic acid	C15H20O2	LMFA01031097	10E-Pentadecen-6,8-diynoic acid	10E-Pentadecen-6,8-diynoic acid	10-Pentadecen-6,8-diynoic acid, (E)-	Fatty Acyls [FA]	Fatty Acids and Conjugates [FA01]	Unsaturated fatty acids [FA0103]
Com_1966_pos	(+)-vulgraon B	C16H24	LMPR0103490003	(+)-Vulgraon B	(+)-3-longipinen-5-one	_	Prenol Lipids [PR]	Isoprenoids [PR01]	C15 isoprenoids (sesquiterpenes) [PR0103]
Com_3854_pos	1-heptadecanoyl-sn-glycero-3-phosphocholine	C25H52NO7P	LMGP01050024	PC(17:0/0:0)	1-heptadecanoyl-sn-glycero-3-phosphocholine	LPC(17:0)	Glycerophospholipids [GP]	Glycerophosphocholines [GP01]	Monoacylglycerophosphocholines [GP0105]
Com_2968_pos	icosasphinganine	C20H43NO2	LMSP01040011	Eicosasphinganine	eicosasphinganine	C20 sphinganine; (2S,3R,4E)-2-aminoeicosane-1,3-diol	Sphingolipids [SP]	Sphingoid bases [SP01]	Sphingoid base homologs and variants [SP0104]
Com_1562_pos	(6E)-8-Oxogeraniol	C10H16O2	LMFA06000130	2,6-Dimethyl-8-hydroxy-2E,6E-octadienal	2,6-Dimethyl-8-hydroxy-2E,6E-octadienal	_	Fatty Acyls [FA]	Fatty aldehydes [FA06]	_
Com_3084_pos	(+/-)-10-HDoHE	C22H32O3	LMFA04000027	(+/-)-10-HDoHE	(+/-)-10-hydroxy-4Z,7Z,11E,13Z,16Z,19Z-docosahexaenoic acid	_	Fatty Acyls [FA]	Docosanoids [FA04]	Other Docosanoids [FA0400]
Com_1654_pos	1,2-Dihydrostilbene	C14H14	LMPK13090043	1,2-dihydrostilbene	_	1,2-diphenylethane; Dibenzyl	Polyketides [PK]	Aromatic polyketides [PK13]	Diphenyl ethers, biphenyls, dibenzyls and stilbenes [PK1309]
Com_2462_pos	Hexadecasphinganine	C16H35NO2	LMSP01040001	C16 Sphinganine	hexadecasphinganine	_	Sphingolipids [SP]	Sphingoid bases [SP01]	Sphingoid base homologs and variants [SP0104]
Com_2497_pos	9,12-Octadecadiynoic Acid	C18H28O2	LMFA01030540	9,12-octadecadiynoic acid	9,12-octadecadiynoic acid	9,12-Octadecadiynoic acid	Fatty Acyls [FA]	Fatty Acids and Conjugates [FA01]	Unsaturated fatty acids [FA0103]
Com_2657_pos	3-Ketosphingosine	C18H35NO2	LMSP01010002	3-ketosphingosine	3-keto-sphing-4-enine	(2S,4E)-3-ketosphingosine	Sphingolipids [SP]	Sphingoid bases [SP01]	Sphing-4-enines (Sphingosines) [SP0101]
Com_1424_pos	(R)-2-Aminoheptanoic acid	C7H15NO2	LMFA01100013	2R-aminoheptanoic acid	2R-aminoheptanoic acid	Heptanoic acid, 2-amino-, (R)-; (R)-2-Aminoheptanoic acid	Fatty Acyls [FA]	Fatty Acids and Conjugates [FA01]	Amino fatty acids [FA0110]
Com_3120_pos	Topsentolide C1	C21H32O4	LMFA07040135	Topsentolide C1	11S-methoxy,12S-hydroxy-5Z,9E,14Z,17Z-eicosatetraen-8R-olide	_	Fatty Acyls [FA]	Fatty esters [FA07]	Lactones [FA0704]
Com_2440_pos	Isoamyl laurate	C17H34O2	LMFA07010759	3-Methylbutyl dodecanoate	3-methylbutyl dodecanoate	_	Fatty Acyls [FA]	Fatty esters [FA07]	Wax monoesters [FA0701]
Com_3849_pos	PC(17:1(10Z)/0:0)	C25H50NO7P	LMGP01050002	PC(17:1(10Z)/0:0)	1-(10Z-heptadecenoyl)-sn-glycero-3-phosphocholine	LPC(17:1); 10Z-heptadecenoyl-lysophosphatidylcholine; PC(17:1/0:0); LPC(17:1)	Glycerophospholipids [GP]	Glycerophosphocholines [GP01]	Monoacylglycerophosphocholines [GP0105]
Com_2695_pos	Allylestrenol	C21H32O	LMST02030125	Allylestrenol	19-norpregn-4-ene-20-yn-17beta-ol	_	Sterol Lipids [ST]	Steroids [ST02]	C21 steroids (gluco/mineralocorticoids, progestogins) and derivatives [ST0203]
Com_2302_pos	Lyngbic acid	C15H28O3	LMFA01080034	Lyngbic acid	7(S)-methoxy-tetradec-4E-enoic acid	_	Fatty Acyls [FA]	Fatty Acids and Conjugates [FA01]	Methoxy fatty acids [FA0108]
Com_3085_pos	5-(8Z,11Z-Heptadecadienyl)-1,3-benzenediol	C23H36O2	LMPK15030027	5-((8Z,11Z)-heptadeca-8,11-dien-1-yl)resorcinol	5-((8Z,11Z)-heptadeca-8,11-dien-1-yl)benzene-1,3-diol	_	Polyketides [PK]	Phenolic lipids [PK15]	Alkyl resorcinols and derivatives [PK1503]
Com_1644_pos	(Z,Z,Z)-3,6,9-Dodecatrien-1-ol	C12H20O	LMFA05000097	(3Z,6Z,9Z)-dodecatrienol	3Z,6Z,9Z-dodecatrien-1-ol	(Z,Z,Z)-3,6,9-Dodecatrien-1-ol	Fatty Acyls [FA]	Fatty alcohols [FA05]	_
Com_2449_pos	Estradiol-17alpha	C18H24O2	LMST02010029	Estradiol-17alpha	estra-1,3,5(10)-triene-3,17alpha-diol	_	Sterol Lipids [ST]	Steroids [ST02]	C18 steroids (estrogens) and derivatives [ST0201]
Com_2485_pos	Lanyuamide III	C18H29NO	LMFA08020417	Lanyuamide III	N-(isobutyl)-12-oxo-tetradeca-2E,4E,8Z,11E-dienamide	(2E,4E,8Z,11E)-N-(2-methylpropyl)tetradeca-2,4,8,11-tetraenamide	Fatty Acyls [FA]	Fatty amides [FA08]	N-acyl amines [FA0802]
Com_2500_pos	Obscuraminol A	C18H31NO	LMSP01080035	Obscuraminol A	1-deoxy-sphinga-6Z,9Z,12Z,15Z-tetraenine	_	Sphingolipids [SP]	Sphingoid bases [SP01]	Sphingoid base analogs [SP0108]
Com_2631_pos	Lanyuamide I	C18H31NO2	LMFA08020415	lanyuamide I	2'-hydroxy-N-(isobutyl)-8-oxo-tetradeca-2E,4E-dienamide	8-oxo-tetradeca-2,4-dienoic acid (2-hydroxy-2-methyl-propyl)amide	Fatty Acyls [FA]	Fatty amides [FA08]	N-acyl amines [FA0802]
Com_2805_pos	N-tetradecanoyl-L-Homoserine lactone	C18H33NO3	LMFA08030038	N-tetradecanoyl-homoserine lactone	N-tetradecanoyl-homoserine lactone	C14:0-HSL; C14-HSL	Fatty Acyls [FA]	Fatty amides [FA08]	Fatty acyl homoserine lactones [FA0803]
Com_3235_pos	Semiplenamide A	C23H43NO2	LMFA08040066	Semiplenamide A	N-(2-methyl-2Z,6E-eicosadienoyl)-ethanolamine	2-methyl-2Z,6E-eicosadienoyl-EA	Fatty Acyls [FA]	Fatty amides [FA08]	N-acyl ethanolamines (endocannabinoids) [FA0804]
Com_3931_pos	2-arachidonoyl-lysophosphatidylcholine	C28H50NO7P	LMGP01050121	PC(0:0/20:4(5Z,8Z,11Z,14Z))	2-(5Z,8Z,11Z,14Z-eicosatetraenoyl)-sn-glycero-3-phosphocholine	2-arachidonoyl-lysophosphatidylcholine; LPC(0:0/20:4(5Z,8Z,11Z,14Z));; LPC(20:4); LPC(20:4)	Glycerophospholipids [GP]	Glycerophosphocholines [GP01]	Monoacylglycerophosphocholines [GP0105]
Com_2203_pos	2-Methylbutyroylcarnitine	C12H23NO4	LMFA07070034	2-Methylbutyroylcarnitine	3-[(2-methylbutanoyl)oxy]-4-(trimethylazaniumyl)butanoate	_	Fatty Acyls [FA]	Fatty esters [FA07]	Fatty acyl carnitines [FA0707]
Com_3032_pos	N-Isobutyl-(2E,4E)-octadecadienamide	C22H41NO	LMFA08020200	Pipericine	(2E,4E)-N-(2-methylpropyl)octadeca-2,4-dienamide	_	Fatty Acyls [FA]	Fatty amides [FA08]	N-acyl amines [FA0802]
Com_3938_pos	LysoPC(20:2)	C28H54NO7P	LMGP01050132	PC(20:2(11Z,14Z)/0:0)	1-(11Z,14Z-eicosadienoyl)-glycero-3-phosphocholine	LPC(20:2)	Glycerophospholipids [GP]	Glycerophosphocholines [GP01]	Monoacylglycerophosphocholines [GP0105]
Com_2194_pos	Falcarinol	C17H24O	LMFA05000689	Falcarinol	1,9Z-heptadecadien-4,6-diyn-3R-ol	Panaxynol; (3R,9Z)-heptadeca-1,9-dien-4,6-diyn-3-ol; 1,9-Heptadecadiene-4,6-diyn-3-ol	Fatty Acyls [FA]	Fatty alcohols [FA05]	_
Com_2951_pos	Stearoylethanolamide	C20H41NO2	LMFA08040051	Stearoyl-EA	N-(Octadecanoyl)-ethanolamine	Stearoyl-ethanolamine	Fatty Acyls [FA]	Fatty amides [FA08]	N-acyl ethanolamines (endocannabinoids) [FA0804]
Com_3746_pos	1-(9Z-tetradecenoyl)-sn-glycero-3-phosphocholine	C22H44NO7P	LMGP01050014	PC(14:1(9Z)/0:0)	1-(9Z-tetradecenoyl)-sn-glycero-3-phosphocholine	PC(14:1/0:0); LPC(14:1)	Glycerophospholipids [GP]	Glycerophosphocholines [GP01]	Monoacylglycerophosphocholines [GP0105]
Com_2952_pos	N,N-Dimethylsphingosine	C20H41NO2	LMSP01070001	N,N-dimethylsphingosine	N,N-dimethylsphing-4-enine	_	Sphingolipids [SP]	Sphingoid bases [SP01]	N-methylated sphingoid bases [SP0107]
Com_3839_pos	LysoPE(20:4(8Z,11Z,14Z,17Z)/0:0)	C25H44NO7P	LMGP02050067	PE(20:4(8Z,11Z,14Z,17Z)/0:0)	1-(8Z,11Z,14Z,17Z-eicosatetraenoyl)-sn-glycero-3-phosphoethanolamine	LPE(20:4)	Glycerophospholipids [GP]	Glycerophosphoethanolamines [GP02]	Monoacylglycerophosphoethanolamines [GP0205]
Com_3936_pos	LysoPC(20:3)	C28H52NO7P	LMGP01050133	PC(20:3(8Z,11Z,14Z)/0:0)	1-(8Z,11Z,14Z-eicosatrienoyl)-glycero-3-phosphocholine	LPC(20:3)	Glycerophospholipids [GP]	Glycerophosphocholines [GP01]	Monoacylglycerophosphocholines [GP0105]
Com_2705_pos	2,6 dimethylheptanoyl carnitine	C16H31NO4	LMFA07070029	2,6 dimethylheptanoyl carnitine	3-[(2,6-dimethylheptanoyl)oxy]-4-(trimethylazaniumyl)butanoate	_	Fatty Acyls [FA]	Fatty esters [FA07]	Fatty acyl carnitines [FA0707]
Com_3915_pos	1-nonadecanoyl-sn-glycero-3-phosphocholine	C27H56NO7P	LMGP01050041	PC(19:0/0:0)	1-nonadecanoyl-sn-glycero-3-phosphocholine	LPC(19:0)	Glycerophospholipids [GP]	Glycerophosphocholines [GP01]	Monoacylglycerophosphocholines [GP0105]
Com_3987_pos	PGPC	C29H56NO10P	LMGP20010006	PC(16:0/5:0(COOH))	1-hexadecanoyl-2-glutaroyl-sn-glycero-3-phosphocholine	1-Palmitoyl-2-glutaroyl-sn-glycero-3-phosphorylcholine; PGPC	Glycerophospholipids [GP]	Oxidized glycerophospholipids [GP20]	Oxidized glycerophosphocholines [GP2001]
Com_3921_pos	C16 Sphinganine	C34H69NO3	LMSP02020001	Cer(d18:0/16:0)	N-(hexadecanoyl)-sphinganine	C16DH Cer; N-(hexadecanoyl)-dihydroceramide; N-(palmitoyl)-dihydroceramide; Cer[NdS]	Sphingolipids [SP]	Ceramides [SP02]	N-acylsphinganines (dihydroceramides) [SP0202]
Com_3475_pos	7-Ketocholesterol	C27H44O2	LMST01010049	7-oxo-cholesterol	7-oxo-cholest-5-en-3beta-ol	7-keto-cholesterol; 7-kChol	Sterol Lipids [ST]	Sterols [ST01]	Cholesterol and derivatives [ST0101]
Com_3298_pos	1-Arachidonoylglycerol	C23H38O4	LMGL01010032	1-arachidonoyl-sn-glycerol	1-(5Z,8Z,11Z,14Z-eicosatetraenoyl)-sn-glycerol	1-AG;1-arachidonoylglycerol	Glycerolipids [GL]	Monoradylglycerols [GL01]	Monoacylglycerols [GL0101]
Com_2586_pos	5alpha-Androstane-3,17-dione	C19H28O2	LMST02020085	_	5alpha-androstane-3,17-dione	5alpha-Androstane-3,17-dione; 5alpha-androstane-3,17-dione; Androstanedione	Sterol Lipids [ST]	Steroids [ST02]	C19 steroids (androgens) and derivatives [ST0202]
Com_1814_pos	Dodecanamide	C12H25NO	LMFA08010001	dodecanamide	dodecanamide	_	Fatty Acyls [FA]	Fatty amides [FA08]	Primary amides [FA0801]
Com_2018_pos	Pellitorine	C14H25NO	LMFA08020365	Pellitorine	Deca-2E,4E-dienoic acid isobutylamide	_	Fatty Acyls [FA]	Fatty amides [FA08]	N-acyl amines [FA0802]
Com_3824_pos	Epilumaflavanone A	C30H32O6	LMPK12140157	Epilumaflavanone A	_	_	Polyketides [PK]	Flavonoids [PK12]	Flavanones [PK1214]
Com_1480_pos	4-Hydroxynonenal	C9H16O2	LMFA06000051	4-hydroxynonenal	4-hydroxy-2E-nonenal	4-HNE	Fatty Acyls [FA]	Fatty aldehydes [FA06]	_
Com_3111_pos	Erybraedin E	C22H20O4	LMPK12070010	Erybraedin E	_	_	Polyketides [PK]	Flavonoids [PK12]	Pterocarpans [PK1207]
Com_1193_pos	Ponasterone A	C27H44O6	LMST01010195	ponasterone A	(22R)-2beta,3beta,14,20,22-pentahydroxy-5beta-cholest-7-en-6-one	25-Deoxycedysterone; Ponasterone A	Sterol Lipids [ST]	Sterols [ST01]	Cholesterol and derivatives [ST0101]
Com_962_pos	Sclareol	C20H36O2	LMPR0104030010	Sclareol	(1R,2R,4aS,8aS)-1-[(3R)-3-hydroxy-3-methylpent-4-en-1-yl]-2,5,5,8a-tetramethyldecahydronaphthalen-2-ol labd-14-ene-8,13-diol	(13R)-Labd-14-ene-8alpha,13beta-diol	Prenol Lipids [PR]	Isoprenoids [PR01]	C20 isoprenoids (diterpenes) [PR0104]
Com_595_pos	4',7-Dimethoxyisoflavone	C17H14O4	LMPK12050040	7,4'-Di-O-methyldaidzein	_	_	Polyketides [PK]	Flavonoids [PK12]	Isoflavonoids [PK1205]
Com_1124_pos	27-Hydroxycholesterol	C27H46O2	LMST01010088	27-hydroxy-cholesterol(25R)	cholest-(25R)-5-en-3beta,26-diol	_	Sterol Lipids [ST]	Sterols [ST01]	Cholesterol and derivatives [ST0101]
Com_1235_pos	Crustecdysone	C27H44O7	LMST01010209	20-hydroxyecdysone	2beta,3beta,14alpha,20,22R,25-hexahydroxy-5beta-cholest-7-en-6-one	20-Hydroxyecdysone; 20-OH ecdysone	Sterol Lipids [ST]	Sterols [ST01]	Cholesterol and derivatives [ST0101]
Com_527_pos	Farnesol	C15H26O	LMPR0103010008	(2-cis,6-cis)-farnesol	(2Z,6Z)-3,7,11-trimethyldodeca-2,6,10-trien-1-ol	(2-cis,6-cis)-3,7,11-trimethyldodeca-2,6,10-trien-1-ol;(Z,Z)-farnesol; FARNESOL; cis,cis-farnesol	Prenol Lipids [PR]	Isoprenoids [PR01]	C15 isoprenoids (sesquiterpenes) [PR0103]
Com_405_pos	Linalyl acetate	C12H20O2	LMPR0102010009	Linalyl acetate	_	_	Prenol Lipids [PR]	Isoprenoids [PR01]	C10 isoprenoids (monoterpenes) [PR0102]
Com_142_pos	3-methylglutaconate	C6H8O4	LMFA01170068	3E-methylglutaconic acid	3-methyl-2E-pentenedioic acid	(E)-3-methylglutaconic acid	Fatty Acyls [FA]	Fatty Acids and Conjugates [FA01]	Dicarboxylic acids [FA0117]
Com_1187_pos	3beta-Hydroxy-5-cholestenoic acid	C27H44O3	LMST04030072	Cholestenoic acid	3beta-Hydroxycholest-5-en-25R-26-oic acid	3beta-hydroxy-5-cholestenoic acid; hydroxycholestenoic acid	Sterol Lipids [ST]	Bile acids and derivatives [ST04]	C27 bile acids, alcohols, and derivatives [ST0403]
Com_4193_pos	PE(16:0/22:6(4Z,7Z,10Z,13Z,16Z,19Z))	C43H74NO8P	LMGP02010095	PE(16:0/22:6(4Z,7Z,10Z,13Z,16Z,19Z))	1-hexadecanoyl-2-(4Z,7Z,10Z,13Z,16Z,19Z-docosahexaenoyl)-sn-glycero-3-phosphoethanolamine	4,7,10,13,16,19-Docosahexaenoic acid, 1-[[[(2-aminoethoxy)hydroxyphosphinyl]oxy]methyl]-2-[(1-oxohexadecyl)oxy]ethyl ester, [R-(all-Z)]-; PE(16:0/22:6); PE(38:6); PE(16:0_22:6)	Glycerophospholipids [GP]	Glycerophosphoethanolamines [GP02]	Diacylglycerophosphoethanolamines [GP0201]
Com_3777_pos	(7Z,10Z,13Z,16Z)-Docosatetraenoylcarnitine	C29H49NO4	LMFA07070022	(7Z,10Z,13Z,16Z)-docosatetraenoylcarnitine	3-[(7Z,10Z,13Z,16Z)-docosa-7,10,13,16-tetraenoyloxy]-4-(trimethylazaniumyl)butanoate	3-[(7Z,10Z,13Z,16Z)-docosa-7,10,13,16-tetraenoyloxy]-4-(trimethylammonio)butanoate;all-cis-7,10,13,16-docosatetraenoylcarnitine	Fatty Acyls [FA]	Fatty esters [FA07]	Fatty acyl carnitines [FA0707]
Com_3836_pos	LysoPE(0:0/20:5(5Z,8Z,11Z,14Z,17Z))	C25H42NO7P	LMGP02050053	PE(0:0/20:5(5Z,8Z,11Z,14Z,17Z))	2-(5Z,8Z,11Z,14Z,17Z-eicosapentaenoyl)-sn-glycero-3-phosphoethanolamine	LPE(20:5)	Glycerophospholipids [GP]	Glycerophosphoethanolamines [GP02]	Monoacylglycerophosphoethanolamines [GP0205]
Com_3905_pos	LysoPE(0:0/22:5(7Z,10Z,13Z,16Z,19Z))	C27H46NO7P	LMGP02050059	PE(0:0/22:5(7Z,10Z,13Z,16Z,19Z))	2-(7Z,10Z,13Z,16Z,19Z-docosapentaenoyl)-sn-glycero-3-phosphoethanolamine	LPE(22:5)	Glycerophospholipids [GP]	Glycerophosphoethanolamines [GP02]	Monoacylglycerophosphoethanolamines [GP0205]
Com_4031_pos	Parthenocissin A	C37H74NO8P	LMGP01011246	PC(8:0/21:0)	1-octanoyl-2-heneicosanoyl-sn-glycero-3-phosphocholine	PC(29:0); PC(21:0_8:0)	Glycerophospholipids [GP]	Glycerophosphocholines [GP01]	Diacylglycerophosphocholines [GP0101]
Com_2863_pos	1,2,4-Nonadecanetriol	C19H40O3	LMFA05000577	1,2,4-Nonadecanetriol	nonadecane-1,2,4-triol	_	Fatty Acyls [FA]	Fatty alcohols [FA05]	_
Com_4096_pos	PC(15:0/18:4(6Z,9Z,12Z,15Z))	C41H74NO8P	LMGP01011418	PC(15:0/18:4(6Z,9Z,12Z,15Z))	1-pentadecanoyl-2-(6Z,9Z,12Z,15Z-octadecatetraenoyl)-glycero-3-phosphocholine	PC(33:4); PC(15:0_18:4)	Glycerophospholipids [GP]	Glycerophosphocholines [GP01]	Diacylglycerophosphocholines [GP0101]
Com_3776_pos	LysoPE(0:0/18:3(9Z,12Z,15Z))	C23H42NO7P	LMGP02050043	PE(0:0/18:3(9Z,12Z,15Z))	2-(9Z,12Z,15Z-octadecatrienoyl)-sn-glycero-3-phosphoethanolamine	LPE(18:3)	Glycerophospholipids [GP]	Glycerophosphoethanolamines [GP02]	Monoacylglycerophosphoethanolamines [GP0205]
Com_3295_pos	MG(0:0/18:1(9Z)/0:0)	C21H40O4	LMGL01010024	MG(0:0/18:1(9Z)/0:0)	2-(9Z-octadecenoyl)-sn-glycerol	sn-2-monoolein; 2-monoolein; 2-oleoyl-glycerol; 2OG; MG(18:1)	Glycerolipids [GL]	Monoradylglycerols [GL01]	Monoacylglycerols [GL0101]
Com_3724_pos	10,11-Dihydro-12R-hydroxy-leukotriene E4	C23H39NO6S	LMFA03020042	10,11-Dihydro-12R-hydroxy-leukotriene E4	(5S,6R,7E,9E,12S,14Z)-6-{[(2S)-2-amino-2-carboxyethyl]sulfanyl}-5,12-dihydroxyicosa-7,9,14-trienoic acid	_	Fatty Acyls [FA]	Eicosanoids [FA03]	Leukotrienes [FA0302]
Com_1519_pos	Ethyl 4-(methylthio)butyrate	C7H14O2S	LMFA07010867	Ethyl 4-(methylthio)butyrate	ethyl 4-(methylsulfanyl)butanoate	_	Fatty Acyls [FA]	Fatty esters [FA07]	Short fatty esters [FA0710]
Com_1864_pos	Hexyl 3-mercaptobutanoate	C10H20O2S	LMFA07010907	Hexyl 3-mercaptobutanoate	hexyl 3-sulfanylbutanoate	_	Fatty Acyls [FA]	Fatty esters [FA07]	Wax monoesters [FA0701]
Com_2749_pos	3-Pentadecylphenol	C21H36O	LMPK15010004	3-pentadecylphenol	3-pentadecylphenol	_	Polyketides [PK]	Phenolic lipids [PK15]	Alkyl phenols and derivatives [PK1501]
Com_3650_pos	LysoPE(15:0/0:0)	C20H42NO7P	LMGP02050031	PE(15:0/0:0)	1-pentadecanoyl-glycero-3-phosphoethanolamine	LPE(15:0)	Glycerophospholipids [GP]	Glycerophosphoethanolamines [GP02]	Monoacylglycerophosphoethanolamines [GP0205]
Com_3972_pos	LysoPC(22:1(13Z)/0:0)	C30H60NO7P	LMGP01050141	PC(22:1(13Z)/0:0)	1-(13Z-docosenoyl)-sn-glycero-3-phosphocholine	LPC(22:1)	Glycerophospholipids [GP]	Glycerophosphocholines [GP01]	Monoacylglycerophosphocholines [GP0105]
Com_2438_pos	9-Oxohexadecanoic acid	C16H30O3	LMFA01060056	9-keto palmitic acid	9-oxo-hexadecanoic acid	_	Fatty Acyls [FA]	Fatty Acids and Conjugates [FA01]	Oxo fatty acids [FA0106]
Com_3291_pos	MG(0:0/18:2(9Z,12Z)/0:0)	C21H38O4	LMGL01010033	2-linoleoyl-sn-glycerol	2-(9Z,12Z-octadecadienoyl)-sn-glycerol	2-LG	Glycerolipids [GL]	Monoradylglycerols [GL01]	Monoacylglycerols [GL0101]
Com_3795_pos	(13Z,16Z)-Docosadienoylcarnitine	C29H53NO4	LMFA07070012	(13Z,16Z)-docosadienoylcarnitine	3-[(13Z,16Z)-docosa-13,16-dienoyloxy]-4-(trimethylazaniumyl)butanoate	13-cis,16-cis-docosadienoylcarnitine;3-[(13Z,16Z)-docosa-13,16-dienoyloxy]-4-(trimethylammonio)butanoate	Fatty Acyls [FA]	Fatty esters [FA07]	Fatty acyl carnitines [FA0707]
Com_3595_pos	MG(0:0/22:5(7Z,10Z,13Z,16Z,19Z)/0:0)	C25H40O4	LMGL01010037	MG(0:0/22:5(7Z,10Z,13Z,16Z,19Z)/0:0)	2-(22:5(7Z,10Z,13Z,16Z,19Z-docosapentaenoyl)-sn-glycerol	2-docosapentaenoyl-glycerol; MG(22:5)	Glycerolipids [GL]	Monoradylglycerols [GL01]	Monoacylglycerols [GL0101]
Com_2125_pos	S-aminomethyldihydrolipoamide	C9H20N2OS2	LMFA08010025	S-aminomethyldihydrolipoamide	8-[(aminomethyl)sulfanyl]-6-sulfanyloctanamide	_	Fatty Acyls [FA]	Fatty amides [FA08]	Primary amides [FA0801]
Com_3086_pos	1-Margaroyl-glycerol	C20H40O4	LMGL01010002	MG(17:0/0:0/0:0)[rac]	1-heptadecanoyl-rac-glycerol	1-margaroyl-glycerol; MG(17:0)	Glycerolipids [GL]	Monoradylglycerols [GL01]	Monoacylglycerols [GL0101]
Com_3119_pos	1,2-dihydroxyheptadec-16-yn-4-yl acetate	C19H34O4	LMFA05000645	Avocadyne 4-acetate	1,2-dihydroxyheptadec-16-yn-4-yl acetate	_	Fatty Acyls [FA]	Fatty alcohols [FA05]	_
Com_2166_pos	tetradec-5-ynoic acid	C14H24O2	LMFA01030586	5-tetradecynoic acid	5-tetradecynoic acid	5-Tetradecynoic acid	Fatty Acyls [FA]	Fatty Acids and Conjugates [FA01]	Unsaturated fatty acids [FA0103]
Com_1438_pos	alpha-Keto-gamma-(methylthio)butyric acid	C5H8O3S	LMFA01060170	2-oxo-4-methylthio-butanoic acid	2-oxo-4-methylthio-butanoic acid	4-Methylthio-2-oxobutanoic acid	Fatty Acyls [FA]	Fatty Acids and Conjugates [FA01]	Oxo fatty acids [FA0106]
Com_3031_pos	(+/-)8-HEPE	C20H30O3	LMFA03070028	(+/-)-8-HEPE	(+/-)-8-hydroxy-5Z,9E,11Z,14Z,17Z-eicosapentaenoic acid	_	Fatty Acyls [FA]	Eicosanoids [FA03]	Hydroxy/hydroperoxyeicosapentaenoic acids [FA0307]
Com_2439_pos	Axerophthene	C20H30	LMPR0104020002	Axerophthene	_	_	Prenol Lipids [PR]	Isoprenoids [PR01]	C20 isoprenoids (diterpenes) [PR0104]
Com_2841_pos	(plusmn)12,13-DiHOME	C18H34O4	LMFA02000230	12,13-DiHOME	12,13-dihydroxy-9Z-octadecenoic acid	(9Z)-12,13-Dihydroxyoctadec-9-enoic acid	Fatty Acyls [FA]	Octadecanoids [FA02]	Other Octadecanoids [FA0200]
Com_1504_pos	2-Aminooctanoic acid	C8H17NO2	LMFA01100056	DL-2-amino-octanoic acid	2-amino-octanoic acid	_	Fatty Acyls [FA]	Fatty Acids and Conjugates [FA01]	Amino fatty acids [FA0110]
Com_2748_pos	Isotrinervidiol	C20H32O2	LMPR0104400003	Isotrinervidiol	1(15),8(19)-trinervitadiene-13alpha,14beta-diol	_	Prenol Lipids [PR]	Isoprenoids [PR01]	C20 isoprenoids (diterpenes) [PR0104]
Com_2347_pos	O-methylmalonylcarnitine	C11H19NO6	LMFA07070094	O-methylmalonylcarnitine	3-[(2-carboxypropanoyl)oxy]-4-(trimethylazaniumyl)butanoate	3-[(2-carboxypropanoyl)oxy]-4-(trimethylammonio)butanoate	Fatty Acyls [FA]	Fatty esters [FA07]	Fatty acyl carnitines [FA0707]
Com_3107_pos	O-Arachidonoyl Ethanolamine	C22H37NO2	LMFA00000014	Virodhamine	2-aminoethyl-5Z,8Z,11Z,14Z-eicosatetraenoate	_	Fatty Acyls [FA]	Other Fatty Acyls [FA00]	_
Com_3392_pos	7alpha-Hydroxy-3-oxochol-4-en-24-oic acid	C24H36O4	LMST04010239	_	7alpha-Hydroxy-3-oxochol-4-en-24-oic Acid	_	Sterol Lipids [ST]	Bile acids and derivatives [ST04]	C24 bile acids, alcohols, and derivatives [ST0401]
Com_2925_pos	5,6-dehydro Arachidonic Acid	C20H30O2	LMFA01030695	5,6-dehydro arachidonic acid	8Z,11Z,14Z-Eicosatrien-5-ynoic acid	_	Fatty Acyls [FA]	Fatty Acids and Conjugates [FA01]	Unsaturated fatty acids [FA0103]
Com_2702_pos	3-hydroxy-cis-5-octenoylcarnitine	C15H27NO5	LMFA07070038	3-hydroxy-cis-5-octenoylcarnitine	3-{[(5Z)-3-hydroxyoct-5-enoyl]oxy}-4-(trimethylazaniumyl)butanoate	(Z)-3-hydroxy-5-octenoylcarnitine;3-{[(5Z)-3-hydroxyoct-5-enoyl]oxy}-4-(trimethylammonio)butanoate	Fatty Acyls [FA]	Fatty esters [FA07]	Fatty acyl carnitines [FA0707]
Com_2577_pos	(2E)-hexenedioylcarnitine	C13H21NO6	LMFA07070013	(2E)-hexenedioylcarnitine	3-{[(2E)-5-carboxypent-2-enoyl]oxy}-4-(trimethylazaniumyl)butanoate	3-{[(2E)-5-carboxypent-2-enoyl]oxy}-4-(trimethylammonio)butanoate;trans-2-hexenedioylcarnitine	Fatty Acyls [FA]	Fatty esters [FA07]	Fatty acyl carnitines [FA0707]
Com_2179_pos	N-3-Hydroxyoctanoyl-L-homoserine lactone	C12H21NO4	LMFA08030036	N-(3-hydroxy-octanoyl)-homoserine lactone	N-(3-hydroxy-octanoyl)-homoserine lactone	3-hydroxy-C8-HSL; 3OH-C8-HSL	Fatty Acyls [FA]	Fatty amides [FA08]	Fatty acyl homoserine lactones [FA0803]
Com_1826_pos	11-Aminoundecanoic acid	C11H23NO2	LMFA01100004	11-amino-undecanoic acid	11-amino-undecanoic acid	_	Fatty Acyls [FA]	Fatty Acids and Conjugates [FA01]	Amino fatty acids [FA0110]
Com_3125_pos	8,11,14-Eicosatrienoylethanolamide	C22H39NO2	LMFA08040011	Dihomo-gamma-linolenoyl-EA	N-(8Z,11Z,14Z-eicosatrienoyl)-ethanolamine	dihomo-gamma-linolenoyl ethanolamide	Fatty Acyls [FA]	Fatty amides [FA08]	N-acyl ethanolamines (endocannabinoids) [FA0804]
Com_3227_pos	8(9)-EpETrE-EA	C22H37NO3	LMFA08040033	8(9)-EpETrE-EA	N-((+/-)-8(9)-epoxy-5Z,11Z,14Z-eicosatrienoyl)-ethanolamine	_	Fatty Acyls [FA]	Fatty amides [FA08]	N-acyl ethanolamines (endocannabinoids) [FA0804]
Com_1874_pos	(2S,3R)-3-Hydroxybutane-1,2,3-tricarboxylate	C7H10O7	LMFA01050444	(2S,3R)-3-hydroxybutane-1,2,3-tricarboxylic acid	(2S,3R)-3-hydroxybutane-1,2,3-tricarboxylic acid	_	Fatty Acyls [FA]	Fatty Acids and Conjugates [FA01]	Hydroxy fatty acids [FA0105]
Com_1501_pos	N-Methyl-2-oxoglutaramate	C6H9NO4	LMFA08020196	N-methyl-2-oxoglutaramic acid	5-(methylamino)-2,5-dioxopentanoic acid	-	Fatty Acyls [FA]	Fatty amides [FA08]	N-acyl amines [FA0802]
Com_91_neg	Royal Jelly acid	C10H18O3	LMFA01050157	10-hydroxy-2E-decenoic acid	10-hydroxy-2E-decenoic acid	_	Fatty Acyls [FA]	Fatty Acids and Conjugates [FA01]	Hydroxy fatty acids [FA0105]
Com_317_neg	cis-9,10-Epoxystearic Acid	C18H34O3	LMFA02000001	9S,10R-epoxy-stearic acid	9S,10R-epoxy-octadecanoic acid	_	Fatty Acyls [FA]	Octadecanoids [FA02]	Other Octadecanoids [FA0200]
Com_294_neg	Methyl heptadecanoate	C18H36O2	LMFA07010473	Methyl heptadecanoate	Methyl heptadecanoate	WE(1:0/17:0)	Fatty Acyls [FA]	Fatty esters [FA07]	Short fatty esters [FA0710]
Com_214_neg	Tridecanedioic acid	C13H24O4	LMFA01170014	Brassylic acid	Tridecanedioic acid	_	Fatty Acyls [FA]	Fatty Acids and Conjugates [FA01]	Dicarboxylic acids [FA0117]
Com_405_neg	Prostaglandin E2	C20H32O5	LMFA03010003	PGE2	9-oxo-11R,15S-dihydroxy-5Z,13E-prostadienoic acid	Prostaglandin E2; Dinoprostone; Prostin E2	Fatty Acyls [FA]	Eicosanoids [FA03]	Prostaglandins [FA0301]
Com_163_neg	D-Pantothenic acid	C9H17NO5	LMFA08020419	Pantothenic acid	3-[[(2R)-2,4-dihydroxy-3,3-dimethylbutanoyl]amino]propanoic acid	vitamin B5	Fatty Acyls [FA]	Fatty amides [FA08]	N-acyl amines [FA0802]
Com_255_neg	Emodin	C15H10O5	LMPK13040008	Emodin	1,3,8-trihydroxy-6-methylanthracene-9,10-dione	_	Polyketides [PK]	Aromatic polyketides [PK13]	Anthracenes and phenanthrenes [PK1304]
Com_258_neg	Naringenin chalcone	C15H12O5	LMPK12120264	Naringenin chalcone	trans-2',4,4',6'-Tetrahydroxychalcone	Isosalipurpol; Chalconaringenin; (2E)- 3-(4-hydroxyphenyl)-1-(2,4,6-trihydroxyphenyl)-2-Propen-1-one	Polyketides [PK]	Flavonoids [PK12]	Chalcones and dihydrochalcones [PK1212]
Com_179_neg	Traumatic Acid	C12H20O4	LMFA01170002	Traumatic acid	2E-dodecenedioic acid	trans-2-dodecenedioic acid; trans-Traumatic acid	Fatty Acyls [FA]	Fatty Acids and Conjugates [FA01]	Dicarboxylic acids [FA0117]
Com_356_neg	Palmitoylglycine	C18H35NO3	LMFA08020079	N-palmitoyl glycine	N-hexadecanoyl-glycine	EMA-1; Elmiric acid	Fatty Acyls [FA]	Fatty amides [FA08]	N-acyl amino acids [FA0805]
Com_492_neg	18:0 LYSO-PE	C23H48NO7P	LMGP02050001	PE(18:0/0:0)	1-octadecanoyl-sn-glycero-3-phosphoethanolamine	LPE(18:0/0:0); 18:0 LYSO-PE; 1-stearoyl-phosphatidylethenolamine; Octadecanoic acid, 3-[[(2-aminoethoxy)hydroxyphosphinyl]oxy]-2-hydroxypropyl ester, (R)-; LPE(18:0); LPE(18:0)	Glycerophospholipids [GP]	Glycerophosphoethanolamines [GP02]	Monoacylglycerophosphoethanolamines [GP0205]
Com_380_neg	5-Pentadecylresorcinol	C21H36O2	LMPK15030012	Adipostatin A	5-pentadecylbenzene-1,3-diol	5-n-pentadecylresorcinol; cardol; 5-pentadecylresorcinol	Polyketides [PK]	Phenolic lipids [PK15]	Alkyl resorcinols and derivatives [PK1503]
Com_487_neg	Hyodeoxycholic acid	C24H40O4	LMST04010024	Hyodeoxycholic acid	3alpha,6alpha-Dihydroxy-5beta-cholan-24-oic Acid	HDCA; alpha-Hyodeoxycholic Acid	Sterol Lipids [ST]	Bile acids and derivatives [ST04]	C24 bile acids, alcohols, and derivatives [ST0401]
Com_478_neg	hyocholic acid	C24H40O5	LMST04010064	Hyocholic acid	3alpha,6alpha,7alpha-Trihydroxy-5beta-cholan-24-oic Acid	HCA; gamma-MCA; gamma-Muricholic Acid	Sterol Lipids [ST]	Bile acids and derivatives [ST04]	C24 bile acids, alcohols, and derivatives [ST0401]
Com_202_neg	cis-10-Pentadecenoic acid	C15H28O2	LMFA01030259	10Z-pentadecenoic acid	10Z-pentadecenoic acid	C15:1n-5	Fatty Acyls [FA]	Fatty Acids and Conjugates [FA01]	Unsaturated fatty acids [FA0103]
Com_287_neg	Petroselinic acid	C18H34O2	LMFA01030066	Petroselinic acid	6Z-octadecenoic acid	6-octadecylenic acid; Petroselic acid; 5-heptadecylene-1-carboxylic acid; delta-5-octadecylenic acid; cis-6-octadecenoic acid; C18:1n-12	Fatty Acyls [FA]	Fatty Acids and Conjugates [FA01]	Unsaturated fatty acids [FA0103]
Com_399_neg	cis-4,7,10,13,16-Docosapentaenoic acid	C22H34O2	LMFA04000064	22:5(4Z,7Z,10Z,13Z,16Z)	4Z,7Z,10Z,13Z,16Z-docosapentaenoic acid	C22:5n-6,9,12,15,18	Fatty Acyls [FA]	Docosanoids [FA04]	Other Docosanoids [FA0400]
Com_283_neg	Conjugated linoleic acids (CLA)	C18H32O2	LMFA01030125	10E,12Z-octadecadienoic acid	10E,12Z-octadecadienoic acid	trans-10, cis-12-octadecadienoic acid; C18:2n-6,8; 10(E),12(Z)-ODE	Fatty Acyls [FA]	Fatty Acids and Conjugates [FA01]	Unsaturated fatty acids [FA0103]
Com_10_neg	2-Hydroxycaproic acid	C6H12O3	LMFA01050011	DL-2-hydroxy caproic acid	2-hydroxy-hexanoic acid	_	Fatty Acyls [FA]	Fatty Acids and Conjugates [FA01]	Hydroxy fatty acids [FA0105]
Com_60_neg	Suberic acid	C8H14O4	LMFA01170001	Suberic acid	1,8-octanedioic acid	Cork acid	Fatty Acyls [FA]	Fatty Acids and Conjugates [FA01]	Dicarboxylic acids [FA0117]
Com_3_neg	2-Hydroxy-2-methylbutyric acid	C5H10O3	LMFA01050389	2-hydroxy-2-methyl-butyric acid	2-hydroxy-2-methyl-butanoic acid	_	Fatty Acyls [FA]	Fatty Acids and Conjugates [FA01]	Hydroxy fatty acids [FA0105]
Com_490_neg	Glycohyocholic acid	C26H43NO6	LMST05030021	Glycohyocholic acid	N-(3alpha,6alpha,7alpha-Trihydroxy-5beta-cholan-24-oyl)-glycine	GHCA	Sterol Lipids [ST]	Steroid conjugates [ST05]	Glycine conjugates [ST0503]
Com_327_neg	2-hydroxystearate	C18H36O3	LMFA01050485	2-hydroxystearate	(2S)-2-oxidanyloctadecanoic acid	(2S)-2-hydroxystearic acid	Fatty Acyls [FA]	Fatty Acids and Conjugates [FA01]	Hydroxy fatty acids [FA0105]
Com_103_neg	3-hydroxydecanoate	C10H20O3	LMFA01050153	3-hydroxy-decanoic acid	3-hydroxy-decanoic acid	_	Fatty Acyls [FA]	Fatty Acids and Conjugates [FA01]	Hydroxy fatty acids [FA0105]
Com_311_neg	trans-10-Nonadecenoic acid(C19-1T)	C19H36O2	LMFA01030361	10E-nonadecenoic acid	10E-nonadecenoic acid	C19:1n-9	Fatty Acyls [FA]	Fatty Acids and Conjugates [FA01]	Unsaturated fatty acids [FA0103]
Com_184_neg	Dodecanedioic acid	C12H22O4	LMFA01170009	Dodecanedioic acid	Dodecanedioic acid	_	Fatty Acyls [FA]	Fatty Acids and Conjugates [FA01]	Dicarboxylic acids [FA0117]
Com_104_neg	2-Hydroxydecanoate	C10H20O3	LMFA01050029	2-hydroxy capric acid	2-hydroxy-decanoic acid	_	Fatty Acyls [FA]	Fatty Acids and Conjugates [FA01]	Hydroxy fatty acids [FA0105]
Com_299_neg	Hexadecanedioic acid	C16H30O4	LMFA01170022	Thapsic acid	Hexadecanedioic acid	Thaspic acid	Fatty Acyls [FA]	Fatty Acids and Conjugates [FA01]	Dicarboxylic acids [FA0117]
Com_265_neg	2-Hydroxyhexadecanoic acid	C16H32O3	LMFA01050047	2-hydroxy palmitic acid	2-hydroxy-hexadecanoic acid	_	Fatty Acyls [FA]	Fatty Acids and Conjugates [FA01]	Hydroxy fatty acids [FA0105]
Com_37_neg	2-hydroxyoctanoic acid	C8H16O3	LMFA01050020	2-hydroxy caprylic acid	2-hydroxy-octanoic acid	_	Fatty Acyls [FA]	Fatty Acids and Conjugates [FA01]	Hydroxy fatty acids [FA0105]
Com_257_neg	Heptadecanoic acid	C17H34O2	LMFA01010017	Margaric acid	heptadecanoic acid	Heptadecylic acid; C17:0; Daturic acid; Daturinic acid; Margarinic acid	Fatty Acyls [FA]	Fatty Acids and Conjugates [FA01]	Straight chain fatty acids [FA0101]
Com_135_neg	Sebacic acid	C10H18O4	LMFA01170006	Sebacic acid	Decanedioic acid	Iponic acid; Ipomic acid	Fatty Acyls [FA]	Fatty Acids and Conjugates [FA01]	Dicarboxylic acids [FA0117]
Com_469_neg	Deoxycholic acid	C24H40O4	LMST04010040	Deoxycholic acid	3alpha,12alpha-Dihydroxy-5beta-cholan-24-oic Acid	DCA	Sterol Lipids [ST]	Bile acids and derivatives [ST04]	C24 bile acids, alcohols, and derivatives [ST0401]
Com_477_neg	Cholic acid	C24H40O5	LMST04010001	Cholic acid	3Alpha,7Alpha,12Alpha-trihydroxy-5Beta-cholan-24-oic acid	Cholic Acid; CA	Sterol Lipids [ST]	Bile acids and derivatives [ST04]	C24 bile acids, alcohols, and derivatives [ST0401]
Com_349_neg	homo-gamma-Linolenic acid	C20H34O2	LMFA01030158	bishomo-gamma-linolenic acid	8Z,11Z,14Z-eicosatrienoic acid	dihomo-gamma-linolenic acid; 8, 11, 14-eicosatrienoic acid; C20:3n-6,9,12; gamma-Homolinolenic acid	Fatty Acyls [FA]	Fatty Acids and Conjugates [FA01]	Unsaturated fatty acids [FA0103]
Com_501_neg	Taurohyodeoxycholic acid	C26H45NO6S	LMST05040028	Taurohyodeoxycholic acid	N-(3alpha,6alpha-Dihydroxy-5beta-cholan-24-oyl)-taurine	THDCA; Taurine Hyodeoxycholate	Sterol Lipids [ST]	Steroid conjugates [ST05]	Taurine conjugates [ST0504]
Com_499_neg	Taurochenodeoxycholic acid	C26H45NO6S	LMST05040005	Taurochenodeoxycholic acid	N-(3alpha,7alpha-dihydroxy-5beta-cholan-24-oyl)-taurine	Taurochenodeoxycholate; 2-[(3a,7a-dihydroxy-24-oxo-5beta-cholan-24-yl)amino]ethanesulfonate; TCDCA	Sterol Lipids [ST]	Steroid conjugates [ST05]	Taurine conjugates [ST0504]
Com_506_neg	Taurocholic acid	C26H45NO7S	LMST05040001	Taurocholic acid	N-(3alpha,7alpha,12alpha-trihydroxy-5beta-cholan-24-oyl)-taurine	Taurocholate; TCA	Sterol Lipids [ST]	Steroid conjugates [ST05]	Taurine conjugates [ST0504]
Com_36_neg	Pimelic acid	C7H12O4	LMFA01170051	Pimelic acid	Heptanedioic acid	_	Fatty Acyls [FA]	Fatty Acids and Conjugates [FA01]	Dicarboxylic acids [FA0117]
Com_27_neg	Mevalonic acid	C6H12O4	LMFA01050352	Mevalonic acid	3R-methyl-3,5-dihydroxy-pentanoic acid	3,5-Dihydroxy-3-methylvaleric acid	Fatty Acyls [FA]	Fatty Acids and Conjugates [FA01]	Hydroxy fatty acids [FA0105]
Com_468_neg	7-Ketolithocholic acid	C24H38O4	LMST04010150	7-oxolithocholic acid	3alpha-Hydroxy-7-oxo-5beta-cholan-24-oic Acid	7-Ketolithocholic acid; 7-ketoLCA	Sterol Lipids [ST]	Bile acids and derivatives [ST04]	C24 bile acids, alcohols, and derivatives [ST0401]
Com_223_neg	Damascenone	C13H18O	LMPR01070304	trans-beta-damascenone	1-[2,6,6-Trimethyl-1,3-cyclohexadien-1-yl]-2E-buten-1-one	_	Prenol Lipids [PR]	Isoprenoids [PR01]	C40 isoprenoids (tetraterpenes) [PR0107]
Com_1815_neg	1-Nonadecanoyl-glycero-3-phosphoethanolamine	C24H50NO7P	LMGP02050028	PE(19:0/0:0)	1-nonadecanoyl-glycero-3-phosphoethanolamine	LPE(19:0)	Glycerophospholipids [GP]	Glycerophosphoethanolamines [GP02]	Monoacylglycerophosphoethanolamines [GP0205]
Com_1272_neg	11-Ketoetiocholanolone	C19H28O3	LMST02020123	11-Ketoetiocholanolone	5beta-androstan-3-ol-11,17-dione	3alpha-hydroxy-5beta-androstane-11,17-dione	Sterol Lipids [ST]	Steroids [ST02]	C19 steroids (androgens) and derivatives [ST0202]
Com_1838_neg	LysoPG(18:1(9Z)/0:0)	C24H47O9P	LMGP04050006	PG(18:1(9Z)/0:0)	1-(9Z-octadecenoyl)-sn-glycero-3-phospho-(1'-sn-glycerol)	9-Octadecenoic acid, 3-[[(2,3-dihydroxypropoxy)hydroxyphosphinyl]oxy]-2-hydroxypropyl ester, [R-(Z)]-; PG(18:1/0:0); LPG(18:1)	Glycerophospholipids [GP]	Glycerophosphoglycerols [GP04]	Monoacylglycerophosphoglycerols [GP0405]
Com_1568_neg	Tetracosahexaenoic acid	C24H36O2	LMFA01030822	THA	6Z,9Z,12Z,15Z,18Z,21Z-tetracosahexaenoic acid	Nisinic acid; C24:6n-3,6,9,12,15,18; 24:6n3	Fatty Acyls [FA]	Fatty Acids and Conjugates [FA01]	Unsaturated fatty acids [FA0103]
Com_1846_neg	LysoPS(18:1(9Z)/0:0)	C24H46NO9P	LMGP03050001	PS(18:1(9Z)/0:0)	1-(9Z-octadecenoyl)-sn-glycero-3-phosphoserine	L-Serine, 2-hydroxy-3-[(1-oxo-9-octadecenyl)oxy]propyl hydrogen phosphate (ester), [R-(Z)]-; PS(18:1/0:0); LPS(18:1)	Glycerophospholipids [GP]	Glycerophosphoserines [GP03]	Monoacylglycerophosphoserines [GP0305]
Com_1820_neg	LysoPE(20:5(5Z,8Z,11Z,14Z,17Z)/0:0)	C25H42NO7P	LMGP02050027	PE(20:5(5Z,8Z,11Z,14Z,17Z)/0:0)	1-(5Z,8Z,11Z,14Z,17Z-eicosapentaenoyl)-glycero-3-phosphoethanolamine	LPE(20:5)	Glycerophospholipids [GP]	Glycerophosphoethanolamines [GP02]	Monoacylglycerophosphoethanolamines [GP0205]
Com_1671_neg	N-Stearoyltaurine	C20H41NO4S	LMFA08020078	N-stearoyl taurine	N-octadecanoyl-taurine	_	Fatty Acyls [FA]	Fatty amides [FA08]	N-acyl amines [FA0802]
Com_1152_neg	5b-Dihydrotestosterone	C19H30O2	LMST02020069	5beta-Dihydrotestosterone	17beta-hydroxy-5beta-androstan-3-one	_	Sterol Lipids [ST]	Steroids [ST02]	C19 steroids (androgens) and derivatives [ST0202]
Com_1760_neg	LysoPE(0:0/15:0)	C20H42NO7P	LMGP02050035	PE(0:0/15:0)	2-pentadecanoyl-sn-glycero-3-phosphoethanolamine	LPE(15:0)	Glycerophospholipids [GP]	Glycerophosphoethanolamines [GP02]	Monoacylglycerophosphoethanolamines [GP0205]
Com_1832_neg	LysoPE(20:1(11Z)/0:0)	C25H50NO7P	LMGP02050020	PE(20:1(11Z)/0:0)	1-(11Z-eicosenoyl)-glycero-3-phosphoethanolamine	LPE(20:1)	Glycerophospholipids [GP]	Glycerophosphoethanolamines [GP02]	Monoacylglycerophosphoethanolamines [GP0205]
Com_1762_neg	LysoPE(16:1(9Z)/0:0)	C21H42NO7P	LMGP02050010	PE(16:1(9Z)/0:0)	1-(9Z-hexadecenoyl)-glycero-3-phosphoethanolamine	LPE(16:1(9Z)/0:0); LPE(16:1)	Glycerophospholipids [GP]	Glycerophosphoethanolamines [GP02]	Monoacylglycerophosphoethanolamines [GP0205]
Com_1492_neg	Oleoyl glycine	C20H37NO3	LMFA08020082	N-oleoyl glycine	N-(9Z-octadecenoyl)-glycine	EMA-1; Elmiric acid	Fatty Acyls [FA]	Fatty amides [FA08]	N-acyl amino acids [FA0805]
Com_1733_neg	DHAP(O-18:0)	C21H43O6P	LMGP22020003	1-stearylglycerone 3-phosphate	1-octadecyl-glycerone 3-phosphate	_	Glycerophospholipids [GP]	Dihydroxyacetonephosphates [GP22]	Alkyl-dihydroxyacetonephosphates [GP2202]
Com_1337_neg	15,16-DiHODE	C18H32O4	LMFA02000047	alpha-15,16-DiHODE	(+/-)-15,16-dihydroxy-9Z,12Z-octadecadienoic acid	_	Fatty Acyls [FA]	Octadecanoids [FA02]	Other Octadecanoids [FA0200]
Com_1858_neg	LysoPE(22:5(7Z,10Z,13Z,16Z,19Z)/0:0)	C27H46NO7P	LMGP02050070	PE(22:5(7Z,10Z,13Z,16Z,19Z)/0:0)	1-(7Z,10Z,13Z,16Z,19Z-docosapentaenoyl)-sn-glycero-3-phosphoethanolamine	LPE(22:5)	Glycerophospholipids [GP]	Glycerophosphoethanolamines [GP02]	Monoacylglycerophosphoethanolamines [GP0205]
Com_1844_neg	LysoPS(18:2(9Z,12Z)/0:0)	C24H44NO9P	LMGP03050011	PS(18:2(9Z,12Z)/0:0)	1-(9Z,12Z-octadecadienoyl)-glycero-3-phosphoserine	LPS(18:2(9Z,12Z)/0:0); LPS(18:2)	Glycerophospholipids [GP]	Glycerophosphoserines [GP03]	Monoacylglycerophosphoserines [GP0305]
Com_1227_neg	7a-Hydroxyandrost-4-ene-3,17-dione	C19H26O3	LMST02020071	_	7alpha-hydroxyandrost-4-ene-3,17-dione	_	Sterol Lipids [ST]	Steroids [ST02]	C19 steroids (androgens) and derivatives [ST0202]
Com_910_neg	3-Oxotetradecanoic acid	C14H26O3	LMFA01060099	3-oxo-tetradecanoic acid	3-oxo-tetradecanoic acid	_	Fatty Acyls [FA]	Fatty Acids and Conjugates [FA01]	Oxo fatty acids [FA0106]
Com_1809_neg	LysoPG(16:0/0:0)	C22H45O9P	LMGP04050008	PG(16:0/0:0)	1-hexadecanoyl-sn-glycero-3-phospho-(1'-sn-glycerol)	LPG(16:0)	Glycerophospholipids [GP]	Glycerophosphoglycerols [GP04]	Monoacylglycerophosphoglycerols [GP0405]
Com_1988_neg	PG(16:0/22:6(4Z,7Z,10Z,13Z,16Z,19Z))	C44H75O10P	LMGP04010041	PG(16:0/22:6(4Z,7Z,10Z,13Z,16Z,19Z))	1-hexadecanoyl-2-(4Z,7Z,10Z,13Z,16Z,19Z-docosahexaenoyl)-glycero-3-phospho-(1'-sn-glycerol)	PG(16:0/22:6); PG(38:6); PG(16:0_22:6)	Glycerophospholipids [GP]	Glycerophosphoglycerols [GP04]	Diacylglycerophosphoglycerols [GP0401]
Com_1890_neg	LysoPI(18:2(9Z,12Z)/0:0)	C27H49O12P	LMGP06050010	PI(18:2(9Z,12Z)/0:0)	1-(9Z,12Z-octadecadienoyl)-glycero-3-phospho-(1'-myo-inositol)	LPI(18:2(9Z,12Z)/0:0); LPI(18:2)	Glycerophospholipids [GP]	Glycerophosphoinositols [GP06]	Monoacylglycerophosphoinositols [GP0605]
Com_1506_neg	2,3-Dinor-TXB1	C19H34O5	LMFA03030012	2,3-Dinor-TXB1	9S,11,15S-trihydroxy-2,3-dinor-thrombox-13E-en-1-oic acid	2,3-Dinor-Thromboxane B1	Fatty Acyls [FA]	Eicosanoids [FA03]	Thromboxanes [FA0303]
Com_934_neg	3-Hydroxydodecanedioic acid	C12H22O5	LMFA01170089	3-hydroxy-dodecanedioic acid	3-hydroxy-dodecanedioic acid	_	Fatty Acyls [FA]	Fatty Acids and Conjugates [FA01]	Dicarboxylic acids [FA0117]
Com_1807_neg	1-(4Z,7Z,10Z,13Z,16Z,19Z-docosahexaenoyl)-glycero-3-phosphate	C25H39O7P	LMGP10050019	PA(22:6(4Z,7Z,10Z,13Z,16Z,19Z)/0:0)	1-(4Z,7Z,10Z,13Z,16Z,19Z-docosahexaenoyl)-glycero-3-phosphate	LPA(22:6(4Z,7Z,10Z,13Z,16Z,19Z)/0:0); LPA(22:6)	Glycerophospholipids [GP]	Glycerophosphates [GP10]	Monoacylglycerophosphates [GP1005]
Com_1595_neg	N-Palmitoyltaurine	C18H37NO4S	LMFA08020080	N-palmitoyl taurine	N-hexadecanoyl-taurine	_	Fatty Acyls [FA]	Fatty amides [FA08]	N-acyl amines [FA0802]
Com_1817_neg	LysoPS(16:0/0:0)	C22H44NO9P	LMGP03050002	PS(16:0/0:0)	1-hexadecanoyl-sn-glycero-3-phosphoserine	L-Serine, 2-hydroxy-3-[(1-oxohexadecyl)oxy]propyl hydrogen phosphate (ester), sodium salt, (R)-; LPS(16:0)	Glycerophospholipids [GP]	Glycerophosphoserines [GP03]	Monoacylglycerophosphoserines [GP0305]
Com_1862_neg	LysoPE(22:4(7Z,10Z,13Z,16Z)/0:0)	C27H48NO7P	LMGP02050014	PE(22:4(7Z,10Z,13Z,16Z)/0:0)	1-(7Z,10Z,13Z,16Z-docosatetraenoyl)-glycero-3-phosphoethanolamine	LPE(22:4(7Z,10Z,13Z,16Z)/0:0); LPE(22:4)	Glycerophospholipids [GP]	Glycerophosphoethanolamines [GP02]	Monoacylglycerophosphoethanolamines [GP0205]
Com_1738_neg	LysoPE(0:0/14:0)	C19H40NO7P	LMGP02050033	PE(0:0/14:0)	2-tetradecanoyl-sn-glycero-3-phosphoethanolamine	LPE(14:0)	Glycerophospholipids [GP]	Glycerophosphoethanolamines [GP02]	Monoacylglycerophosphoethanolamines [GP0205]
Com_1059_neg	3-Hydroxyhexadecanoic acid	C16H32O3	LMFA01050365	3S-hydroxypalmitic acid	3S-hydroxyhexadecanoic acid	(S)-beta-hydroxypalmitic acid	Fatty Acyls [FA]	Fatty Acids and Conjugates [FA01]	Hydroxy fatty acids [FA0105]
Com_995_neg	5alpha-Androstane	C19H32	LMST02020056	_	5alpha-androstane	_	Sterol Lipids [ST]	Steroids [ST02]	C19 steroids (androgens) and derivatives [ST0202]
Com_1459_neg	(20R)-17,20-Dihydroxypregn-4-en-3-one	C21H32O3	LMST02030149	(20R)-17,20-dihydroxypregn-4-en-3-one	17,20R-dihydroxypregn-4-en-3-one	17-DHP; 17alpha,20beta-dihydroxypregn-4-en-3-one; 17alpha-hydroxy-20beta-dihydroprogesterone	Sterol Lipids [ST]	Steroids [ST02]	C21 steroids (gluco/mineralocorticoids, progestogins) and derivatives [ST0203]
Com_1834_neg	LysoPG(18:2(9Z,12Z)/0:0)	C24H45O9P	LMGP04050014	PG(18:2(9Z,12Z)/0:0)	1-(9Z,12Z-octadecadienoyl)-glycero-3-phospho-(1'-sn-glycerol)	LPG(18:2(9Z,12Z)/0:0); LPG(18:2)	Glycerophospholipids [GP]	Glycerophosphoglycerols [GP04]	Monoacylglycerophosphoglycerols [GP0405]
Com_1899_neg	LysoPI(20:4(5Z,8Z,11Z,14Z)/0:0)	C29H49O12P	LMGP06050006	PI(20:4(5Z,8Z,11Z,14Z)/0:0)	1-(5Z,8Z,11Z,14Z-eicosatetraenoyl)-sn-glycero-3-phospho-(1'-myo-inositol)	PI(20:4/0:0); LPI(20:4/0:0); 20:4 Lyso-PI; 1-arachidonoyl-phosphatidylinositol; LPI(20:4)	Glycerophospholipids [GP]	Glycerophosphoinositols [GP06]	Monoacylglycerophosphoinositols [GP0605]
Com_1892_neg	LysoPI(18:1(9Z)/0:0)	C27H51O12P	LMGP06050005	PI(18:1(9Z)/0:0)	1-(9Z-octadecenoyl)-sn-glycero-3-phospho-(1'-myo-inositol)	PI(18:1/0:0); LPI(18:1)	Glycerophospholipids [GP]	Glycerophosphoinositols [GP06]	Monoacylglycerophosphoinositols [GP0605]
Com_1405_neg	11-HETE	C20H32O3	LMFA03060085	11-HETE	11-hydroxy-5Z,8Z,12E,14Z-eicosatetraenoic acid	_	Fatty Acyls [FA]	Eicosanoids [FA03]	Hydroxy/hydroperoxyeicosatetraenoic acids [FA0306]
Com_1516_neg	11-HDoHE	C22H32O3	LMFA04000028	(+/-)-11-HDoHE	(+/-)-11-hydroxy-4Z,7Z,9E,13Z,16Z,19Z-docosahexaenoic acid	_	Fatty Acyls [FA]	Docosanoids [FA04]	Other Docosanoids [FA0400]
Com_1102_neg	12-HHTrE	C17H28O3	LMFA01050195	12-hydroxy-5,8,10-heptadecatrienoic acid	12-hydroxy-5,8,10-heptadecatrienoic acid	_	Fatty Acyls [FA]	Fatty Acids and Conjugates [FA01]	Hydroxy fatty acids [FA0105]
Com_1178_neg	9-HOTrE	C18H30O3	LMFA02000024	9S-HOTrE	9S-hydroxy-10E,12Z,15Z-octadecatrienoic acid	9-HOTrE	Fatty Acyls [FA]	Octadecanoids [FA02]	Other Octadecanoids [FA0200]
Com_1356_neg	Octadecanedioic acid	C18H34O4	LMFA01170029	Octadecanedioic acid	Octadecanedioic acid	_	Fatty Acyls [FA]	Fatty Acids and Conjugates [FA01]	Dicarboxylic acids [FA0117]
Com_926_neg	beta-Hydroxymyristic acid	C14H28O3	LMFA01050175	3-hydroxy-tetradecanoic acid	3-hydroxy-tetradecanoic acid	_	Fatty Acyls [FA]	Fatty Acids and Conjugates [FA01]	Hydroxy fatty acids [FA0105]
Com_1107_neg	Vaccenic acid	C18H34O2	LMFA01030076	cis-vaccenic acid	11Z-octadecenoic acid	cis-11-octadecenoic acid; C18:1n-7; Asclepic acid	Fatty Acyls [FA]	Fatty Acids and Conjugates [FA01]	Unsaturated fatty acids [FA0103]
Com_1797_neg	SCDCA - Sulfochenodeoxycholic acid	C24H40O7S	LMST05020024	Chenodeoxycholic acid 3-sulfate	3alpha,7alpha-Dihydroxy-5beta-cholan-24-oic acid 3-sulfate	_	Sterol Lipids [ST]	Steroid conjugates [ST05]	Sulfates [ST0502]
Com_1884_neg	1-palmitoyl-sn--glycero-3-phospho-D-myo-inositol	C25H49O12P	LMGP06050002	PI(16:0/0:0)	1-hexadecanoyl-sn-glycero-3-phospho-(1'-myo-inositol)	LPI(16:0); 1-hexadecanoyl-sn-glycero-3-phospho-(1'-myo-inositol); 1-palmitoyl-sn--glycero-3-phospho-D-myo-inositol	Glycerophospholipids [GP]	Glycerophosphoinositols [GP06]	Monoacylglycerophosphoinositols [GP0605]
Com_1448_neg	9,10,13-TriHOME	C18H34O5	LMFA02000168	9,10,13-TriHOME(11)	9,10,13-trihydroxy-11-octadecenoic acid	_	Fatty Acyls [FA]	Octadecanoids [FA02]	Other Octadecanoids [FA0200]
Com_1436_neg	20-hydroxyicosanoic acid	C20H40O3	LMFA01050075	20-hydroxy-eicosanoic acid	20-hydroxy-eicosanoic acid	_	Fatty Acyls [FA]	Fatty Acids and Conjugates [FA01]	Hydroxy fatty acids [FA0105]
Com_1336_neg	9,10-Epoxy-13-hydroxy-11-octadecenoate	C18H32O4	LMFA02000278	9,10-epoxy-13-hydroxy-11-octadecenoic acid	9,10-epoxy-13-hydroxy-11-octadecenoic acid	_	Fatty Acyls [FA]	Octadecanoids [FA02]	Other Octadecanoids [FA0200]
Com_1187_neg	9(S)-HODE	C18H32O3	LMFA02000188	9S-HODE	9S-hydroxy-10E,12Z-octadecadienoic acid	10,12-Octadecadienoic acid, 9-hydroxy-, [S-(E,Z)]-; alpha-Dimorphecolic acid	Fatty Acyls [FA]	Octadecanoids [FA02]	Other Octadecanoids [FA0200]
Com_843_neg	2,4-Dihydroxy-6-pentylbenzoate	C12H16O4	LMPK15040016	Olivetolic acid	2,4-Dihydroxy-6-pentylbenzoic acid	Olivetolcarboxylic acid; Allazetolcarboxylic acid	Polyketides [PK]	Phenolic lipids [PK15]	Anacardic acids and derivatives [PK1504]
Com_1770_neg	16:0 LYSO-PE	C21H44NO7P	LMGP02050002	PE(16:0/0:0)	1-hexadecanoyl-sn-glycero-3-phosphoethanolamine	LPE(16:0/0:0); 16:0 LYSO-PE; 1-palmitoyl-phosphatidylethenolamine; Hexadecanoic acid, 3-[[(2-aminoethoxy)hydroxyphosphinyl]oxy]-2-hydroxypropyl ester, (R)-; 1-Palmitoyl-sn-glycerol-3-L-alpha-phosphorylethanolamine; 1-Palmitoyl-sn-glycerophosphatidylethanolamine; LPE(16:0); LPE(16:0)	Glycerophospholipids [GP]	Glycerophosphoethanolamines [GP02]	Monoacylglycerophosphoethanolamines [GP0205]
Com_1084_neg	6Z,8E,10E,12Z-Octadecatetraenoic acid	C18H28O2	LMFA02000353	6Z,8E,10E,12Z-octadecatetraenoic acid	(6Z,8E,10E,12Z)-octadeca-(6,8,10,12)-tetraenoic acid	_	Fatty Acyls [FA]	Octadecanoids [FA02]	Other Octadecanoids [FA0200]
Com_826_neg	3-Hydroxysebacic acid	C10H18O5	LMFA01170092	3-hydroxy-sebacic acid	3-hydroxy-decanedioic acid	_	Fatty Acyls [FA]	Fatty Acids and Conjugates [FA01]	Dicarboxylic acids [FA0117]
Com_1794_neg	1-heptadecanoyl-glycero-3-phosphoethanolamine	C22H46NO7P	LMGP02050030	PE(17:0/0:0)	1-heptadecanoyl-glycero-3-phosphoethanolamine	LPE(17:0)	Glycerophospholipids [GP]	Glycerophosphoethanolamines [GP02]	Monoacylglycerophosphoethanolamines [GP0205]
Com_1712_neg	1-palmitoyl-sn-glycerol 3-phosphate	C19H39O7P	LMGP10050006	PA(16:0/0:0)	1-hexadecanoyl-sn-glycero-3-phosphate	Hexadecanoic acid, 2-hydroxy-3-(phosphonooxy)propyl ester, (R)-; Palmitin, 1-mono-, 3-(dihydrogen phosphate), L-; 1-Palmitoyl-sn-glycerol 3-phosphate; 1-Palmitoyl-sn-glyceryl 3-phosphate; LPA(16:0); LPA(16:0)	Glycerophospholipids [GP]	Glycerophosphates [GP10]	Monoacylglycerophosphates [GP1005]
Com_1571_neg	3,8-Dimethoxy-5,7-dihydroxy-3',4'-methylenedioxyflavone	C18H14O8	LMPK12113266	_	3,8-dimethoxy-5,7-dihydroxy-3',4'-methylenedioxyflavone	_	Polyketides [PK]	Flavonoids [PK12]	Flavones and Flavonols [PK1211]
Com_1181_neg	Sterculic acid	C19H34O2	LMFA01140018	Sterculic acid	9,10-methylene-9-octadecenoic acid	omega-(2-n-octylcycloprop-1-enyl)octanoic acid; Stearculic acid; Stearculinic acid; Sterculinic acid	Fatty Acyls [FA]	Fatty Acids and Conjugates [FA01]	Carbocyclic fatty acids [FA0114]
Com_976_neg	N-Lauroylglycine	C14H27NO3	LMFA08020261	N-lauroyl glycine	N-dodecanoyl glycine	Lauroylglycine	Fatty Acyls [FA]	Fatty amides [FA08]	N-acyl amino acids [FA0805]
Com_688_neg	8-Amino-7-oxopelargonic acid	C9H17NO3	LMFA01100065	7-Keto-8-aminopelargonic acid	8S-amino-7-oxo-nonanoic acid	7-KAP	Fatty Acyls [FA]	Fatty Acids and Conjugates [FA01]	Amino fatty acids [FA0110]
Com_797_neg	Jasmonic acid	C12H18O3	LMFA02020001	Jasmonic acid	(1R,2R)-3-oxo-2-(pent-2Z-enyl)-cyclopentaneacetic acid	(-)-Jasmonic acid; (3R,7R)-Jasmonic acid	Fatty Acyls [FA]	Octadecanoids [FA02]	Jasmonic acids [FA0202]
Com_1106_neg	12(S)-hydroxy-16-Heptadecynoic Acid	C17H30O3	LMFA01050146	12S-hydroxy-16-heptadecynoic acid	12S-hydroxy-16-heptadecynoic acid	_	Fatty Acyls [FA]	Fatty Acids and Conjugates [FA01]	Hydroxy fatty acids [FA0105]
Com_1322_neg	(9Z,12Z,15Z)-(7S,8S)-Dihydroxyoctadeca-9,12,15-trienoic acid	C18H30O4	LMFA02000226	7S,8S-DiHOTrE	7S,8S-dihydroxy-9Z,12Z,15Z-octadecatrienoic acid	(9Z,12Z,15Z)-(7S,8S)-Dihydroxyoctadeca-9,12,15-trienoic acid	Fatty Acyls [FA]	Octadecanoids [FA02]	Other Octadecanoids [FA0200]
Com_1413_neg	15-OxoEDE	C20H34O3	LMFA01060073	15-oxo-11Z,13E-eicosadienoic acid	15-oxo-11Z,13E-eicosadienoic acid	15-OxoEDE	Fatty Acyls [FA]	Fatty Acids and Conjugates [FA01]	Oxo fatty acids [FA0106]
Com_1565_neg	13,14-dihydro-PGF2alpha	C20H36O5	LMFA03010079	13,14-dihydro-PGF2alpha	9S,11R,15S-trihydroxy-5Z-prostenoic acid	13,14-dihydro-Prostaglandin F2alpha	Fatty Acyls [FA]	Eicosanoids [FA03]	Prostaglandins [FA0301]
Com_983_neg	Tetradecanedioic acid	C14H26O4	LMFA01170018	Tetradecanedioic acid	Tetradecanedioic acid	_	Fatty Acyls [FA]	Fatty Acids and Conjugates [FA01]	Dicarboxylic acids [FA0117]
Com_859_neg	Myristic acid	C14H28O2	LMFA01010014	Myristic acid	tetradecanoic acid	C14:0	Fatty Acyls [FA]	Fatty Acids and Conjugates [FA01]	Straight chain fatty acids [FA0101]
Com_1570_neg	13-Hydroxydocosanoic acid	C22H44O3	LMFA01050210	13-hydroxy-docosanoic acid	13-hydroxy-docosanoic acid	_	Fatty Acyls [FA]	Fatty Acids and Conjugates [FA01]	Hydroxy fatty acids [FA0105]
Com_1338_neg	12,13-Epoxy-9-hydroxy-10-octadecenoate	C18H32O4	LMFA02000013	12R,13S-epoxy-9S-hydroxy-10E-octadecenoic acid	12R,13S-epoxy-9S-hydroxy-10E-octadecenoic acid	_	Fatty Acyls [FA]	Octadecanoids [FA02]	Other Octadecanoids [FA0200]
Com_1622_neg	8,8a-Deoxyoleandolide	C20H36O6	LMPK04000030	8,8a-Deoxyoleandolide	_	_	Polyketides [PK]	Macrolides and lactone polyketides [PK04]	_
Com_1366_neg	tetranor-TXB1	C16H28O6	LMFA05000605	2,3,4,5-tetranor-thromboxane B1	(5R)-4-(2-carboxyethyl)-2,4-dideoxy-5-[(1E,3S)-3-hydroxyoct-1-en-1-yl]-D-erythro-pentopyranose	2,3,4,5-tetranor-TXB1;2,3,4,5-tetranorthromboxane B1;tetranor-TXB1	Fatty Acyls [FA]	Fatty alcohols [FA05]	_
Com_567_neg	2-Dehydro-3-deoxy-D-xylonate	C5H8O5	LMFA01050474	2-dehydro-3-deoxy-D-arabinonic acid	(4S)-4,5-dihydroxy-2-oxopentanoic acid	2-Dehydro-3-deoxy-D-arabinonate;2-Dehydro-3-deoxy-D-pentonate;2-Dehydro-3-deoxy-D-xylonate	Fatty Acyls [FA]	Fatty Acids and Conjugates [FA01]	Hydroxy fatty acids [FA0105]
Com_1383_neg	Pregnenolone	C21H32O2	LMST02030088	Pregnenolone	3beta-hydroxypregn-5-en-20-one	_	Sterol Lipids [ST]	Steroids [ST02]	C21 steroids (gluco/mineralocorticoids, progestogins) and derivatives [ST0203]
Com_1335_neg	9(S)-HpODE	C18H32O4	LMFA02000012	9S-HpODE	9S-hydroperoxy-10E,12Z-octadecadienoic acid	9-HpODE	Fatty Acyls [FA]	Octadecanoids [FA02]	Other Octadecanoids [FA0200]
Com_1209_neg	Dehydroabietic acid	C20H28O2	LMPR0104050005	Dehydroabietic acid	_	_	Prenol Lipids [PR]	Isoprenoids [PR01]	C20 isoprenoids (diterpenes) [PR0104]
Com_1039_neg	2-keto palmitic acid	C16H30O3	LMFA01060050	2-keto palmitic acid	2-oxo-hexadecanoic acid	_	Fatty Acyls [FA]	Fatty Acids and Conjugates [FA01]	Oxo fatty acids [FA0106]
Com_1474_neg	Docosatrienoic Acid	C22H38O2	LMFA01030408	DTrE	13Z,16Z,19Z-docosatrienoic acid	C22:3n-3,6,9	Fatty Acyls [FA]	Fatty Acids and Conjugates [FA01]	Unsaturated fatty acids [FA0103]
Com_1488_neg	(plusmn)5,6-DHET	C20H34O4	LMFA03050004	(+/-)5,6-DiHETrE	5,6-dihydroxy-8Z,11Z,14Z-eicosatrienoic acid	_	Fatty Acyls [FA]	Eicosanoids [FA03]	Hydroxy/hydroperoxyeicosatrienoic acids [FA0305]
Com_1608_neg	(5Z,8Z)-tetradecadienoylcarnitine	C21H37NO4	LMFA07070020	(5Z,8Z)-tetradecadienoylcarnitine	3-[(5Z,8Z)-tetradeca-5,8-dienoyloxy]-4-(trimethylazaniumyl)butanoate	3-[(5Z,8Z)-tetradeca-5,8-dienoyloxy]-4-(trimethylammonio)butanoate;5-cis,8cis-tetradecadienoylcarnitine	Fatty Acyls [FA]	Fatty esters [FA07]	Fatty acyl carnitines [FA0707]
Com_1614_neg	Semiplenamide F	C22H43NO3	LMFA08020281	Semiplenamide F	N-(2-methyl-2S,3R-epoxy-octadecanoyl)-1-hydroxypropyl-2-amine	_	Fatty Acyls [FA]	Fatty amides [FA08]	N-acyl amines [FA0802]
Com_1653_neg	N-oleoyl threonine	C22H41NO4	LMFA08020108	N-oleoyl threonine	N-(9Z-octadecenoyl)-threonine	_	Fatty Acyls [FA]	Fatty amides [FA08]	N-acyl amino acids [FA0805]
Com_1679_neg	Semiplenamide E	C24H45NO3	LMFA08020279	Semiplenamide E	N-(2-methyl-2Z-octadecenoyl)-1S-methyl-2-acetoxyethylamine	[(2S)-2-[[(E)-2-methyloctadec-2-enoyl]amino]propyl] acetate	Fatty Acyls [FA]	Fatty amides [FA08]	N-acyl amines [FA0802]
Com_1358_neg	9,10-DiHOME	C18H34O4	LMFA02000229	9,10-DiHOME	9,10-dihydroxy-12Z-octadecenoic acid	(12Z)-9,10-Dihydroxyoctadec-12-enoic acid; Leukotoxin diol	Fatty Acyls [FA]	Octadecanoids [FA02]	Other Octadecanoids [FA0200]
Com_1758_neg	1-Stearoyl-sn-glycero-3-phosphate	C21H43O7P	LMGP10050005	PA(18:0/0:0)	1-octadecanoyl-sn-glycero-3-phosphate	Octadecanoic acid, 2-hydroxy-3-(phosphonooxy)propyl ester, (R)-; 1-Stearoyl-sn-glycero-3-phosphate; 1-Stearoyl-sn-glycerol 3-phosphate; LPA(18:0); LPA(18:0)	Glycerophospholipids [GP]	Glycerophosphates [GP10]	Monoacylglycerophosphates [GP1005]
Com_1195_neg	(6R,7S)-6,7-Epoxyoctadecanoic acid	C18H34O3	LMFA02000275	6R,7S-epoxy-octadecanoic acid	6R,7S-epoxy-octadecanoic acid	_	Fatty Acyls [FA]	Octadecanoids [FA02]	Other Octadecanoids [FA0200]
Com_1805_neg	LysoPE(0:0/18:0)	C23H48NO7P	LMGP02050038	PE(0:0/18:0)	2-octadecanoyl-sn-glycero-3-phosphoethanolamine	LPE(18:0)	Glycerophospholipids [GP]	Glycerophosphoethanolamines [GP02]	Monoacylglycerophosphoethanolamines [GP0205]
Com_972_neg	Palmitic acid	C16H32O2	LMFA01010001	Palmitic acid	hexadecanoic acid	Cetylic acid; Palmitate; n-Hexadecanoic acid; C16:0; Aethalic acid	Fatty Acyls [FA]	Fatty Acids and Conjugates [FA01]	Straight chain fatty acids [FA0101]
Com_1831_neg	LysoPE(0:0/20:2(11Z,14Z))	C25H48NO7P	LMGP02050047	PE(0:0/20:2(11Z,14Z))	2-(11Z,14Z-eicosadienoyl)-sn-glycero-3-phosphoethanolamine	LPE(20:2)	Glycerophospholipids [GP]	Glycerophosphoethanolamines [GP02]	Monoacylglycerophosphoethanolamines [GP0205]
Com_948_neg	Hydnocarpic acid	C16H28O2	LMFA01140023	Hydnocarpic acid	11-(2-cyclopentenyl)-undecanoic acid	2-cyclopentene-1-undecanoic acid; 11-(2-cyclopenten-1-yl)undecanoic acid; 11-(cyclopent-2-enyl)hendecanoic acid	Fatty Acyls [FA]	Fatty Acids and Conjugates [FA01]	Carbocyclic fatty acids [FA0114]
Com_1400_neg	(plusmn)12-HETE	C20H32O3	LMFA03060007	12S-HETE	12S-hydroxy-5Z,8Z,10E,14Z-eicosatetraenoic acid	12-HETE	Fatty Acyls [FA]	Eicosanoids [FA03]	Hydroxy/hydroperoxyeicosatetraenoic acids [FA0306]
Com_1829_neg	LysoPE(0:0/20:3(5Z,8Z,11Z))	C25H46NO7P	LMGP02050049	PE(0:0/20:3(5Z,8Z,11Z))	2-(5Z,8Z,11Z-eicosatrienoyl)-sn-glycero-3-phosphoethanolamine	LPE(20:3)	Glycerophospholipids [GP]	Glycerophosphoethanolamines [GP02]	Monoacylglycerophosphoethanolamines [GP0205]
Com_1414_neg	15(S)-HETrE	C20H34O3	LMFA03050007	15S-HETrE	15S-hydroxy-8Z,11Z,13E-eicosatrienoic acid	_	Fatty Acyls [FA]	Eicosanoids [FA03]	Hydroxy/hydroperoxyeicosatrienoic acids [FA0305]
Com_1699_neg	1-heptadecylglycerone 3-phosphate	C20H41O6P	LMGP22020016	1-heptadecyl glycerone-3-phosphate	1-heptadecylglycerone 3-phosphate	_	Glycerophospholipids [GP]	Dihydroxyacetonephosphates [GP22]	Alkyl-dihydroxyacetonephosphates [GP2202]
Com_1184_neg	Coriolic acid	C18H32O3	LMFA02000154	Coriolic acid	13-hydroxy-9Z,11E-octadecadienoic acid	13-hydroxy-cis-9,trans-11-octadecadienoic acid; Artemesic acid; alpha-Artemisolic acid; a-Artemisolic acid	Fatty Acyls [FA]	Octadecanoids [FA02]	Other Octadecanoids [FA0200]
Com_1735_neg	1-heptadecanoyl-sn-glycero-3-phosphate	C20H41O7P	LMGP10050036	PA(17:0/0:0)	1-heptadecanoyl-glycero-3-phosphate	LPA(17:0)	Glycerophospholipids [GP]	Glycerophosphates [GP10]	Monoacylglycerophosphates [GP1005]
Com_821_neg	(3R)-3-Hydroxydodecanoic acid	C12H24O3	LMFA01050251	3R-hydroxy-dodecanoic acid	3R-hydroxy-dodecanoic acid	Dodecanoic acid, 3-hydroxy-, (R)-; Dodecanoic acid, 3-hydroxy-, D-(-)- (8CI); (3R)-3-Hydroxydodecanoic acid; D-(-)-3-Hydroxydodecanoic acid; D-3-Hydroxydodecanoic acid	Fatty Acyls [FA]	Fatty Acids and Conjugates [FA01]	Hydroxy fatty acids [FA0105]
Com_1357_neg	(9Z)-(7S,8S)-Dihydroxyoctadecenoic acid	C18H34O4	LMFA01050451	(9Z)-(7S,8S)-Dihydroxyoctadecenoic acid	(Z,7R,8S)-7,8-dihydroxyoctadec-9-enoic acid	AC1NQXX5; C07355; (Z)-(7S,8S)-Dihydroxyoctadeca-9-enoate; (Z)-(7S,8S)-Dihydroxyoctadeca-9-enoic acid; (Z,7R,8S)-7,8-dihydroxyoctadec-9-enoic acid	Fatty Acyls [FA]	Fatty Acids and Conjugates [FA01]	Hydroxy fatty acids [FA0105]
Com_1790_neg	phosphoethanolamine (P-18:0)	C23H48NO6P	LMGP02070002	PE(P-18:0/0:0)	1-(1Z-octadecenyl)-sn-glycero-3-phosphoethanolamine	PE(P-18:0)	Glycerophospholipids [GP]	Glycerophosphoethanolamines [GP02]	1Z-alkenylglycerophosphoethanolamines [GP0207]
Com_502_neg	Glycolithocholic acid 3-sulfate	C26H43NO7S	LMST05030004	Sulfoglycolithocholate	N-(3alpha-hydroxy-5beta-cholan-24-oyl)-glycine 3-sulfate	_	Sterol Lipids [ST]	Steroid conjugates [ST05]	Glycine conjugates [ST0503]
Com_463_neg	lithocholic acid	C24H40O3	LMST04010003	Lithocholic acid	3alpha-Hydroxy-5beta-cholan-24-oic Acid	3alpha-hydroxy Cholanic Acid; LCA; Lithocholate	Sterol Lipids [ST]	Bile acids and derivatives [ST04]	C24 bile acids, alcohols, and derivatives [ST0401]
Com_89_neg	Undecylenic acid	C11H20O2	LMFA01030036	Undecylenic acid	10-undecenoic acid	10-undecylenic acid; C11:1n-1; 10-hendecenoic acid	Fatty Acyls [FA]	Fatty Acids and Conjugates [FA01]	Unsaturated fatty acids [FA0103]
Com_1923_neg	PE(18:1(9Z)/16:0)	C39H76NO8P	LMGP02010099	PE(18:1(9Z)/16:0)	1-(9Z-octadecenoyl)-2-hexadecanoyl-sn-glycero-3-phosphoethanolamine	9-Octadecenoic acid (Z)-, 3-[[(2-aminoethoxy)hydroxyphosphinyl]oxy]-2-[(1-oxohexadecyl)oxy]propyl ester, (R)-; PE(18:1/16:0); PE(34:1); PE(16:0_18:1)	Glycerophospholipids [GP]	Glycerophosphoethanolamines [GP02]	Diacylglycerophosphoethanolamines [GP0201]
Com_1798_neg	LysoPE(18:3(6Z,9Z,12Z)/0:0)	C23H42NO7P	LMGP02050017	PE(18:3(6Z,9Z,12Z)/0:0)	1-(6Z,9Z,12Z-octadecatrienoyl)-glycero-3-phosphoethanolamine	LPE(18:3)	Glycerophospholipids [GP]	Glycerophosphoethanolamines [GP02]	Monoacylglycerophosphoethanolamines [GP0205]
Com_1582_neg	10S,17S-DiHDoHE	C22H32O4	LMFA04040003	Protectin DX	10S,17S-dihydroxy-4Z,7Z,11E,13Z,15E,19Z-docosahexaenoic acid	PDX; 10S,17S-DiHDoHE; 10S,17S-diHDHA	Fatty Acyls [FA]	Docosanoids [FA04]	Protectins [FA0404]
Com_1384_neg	9,10-Dihydroxystearic acid	C18H36O4	LMFA02000142	9,10-dihydroxystearic acid	9,10-dihydroxy-octadecanoic acid	Dihydroxystearic acid	Fatty Acyls [FA]	Octadecanoids [FA02]	Other Octadecanoids [FA0200]
Com_1504_neg	Stearoylglycine	C20H39NO3	LMFA08020077	N-stearoyl glycine	N-octadecanoyl-glycine	EMA-1; Elmiric acid	Fatty Acyls [FA]	Fatty amides [FA08]	N-acyl amines [FA0802]
Com_1780_neg	1-(11Z,14Z-eicosadienoyl)-glycero-3-phosphate	C23H43O7P	LMGP10050027	PA(20:2(11Z,14Z)/0:0)	1-(11Z,14Z-eicosadienoyl)-glycero-3-phosphate	LPA(20:2)	Glycerophospholipids [GP]	Glycerophosphates [GP10]	Monoacylglycerophosphates [GP1005]
Com_1692_neg	N-Palmitoyl phenylalanine	C25H41NO3	LMFA08020091	N-palmitoyl phenylalanine	N-hexadecanoyl-phenylalanine	_	Fatty Acyls [FA]	Fatty amides [FA08]	N-acyl amino acids [FA0805]
Com_1539_neg	3b,15b,17a-Trihydroxy-pregnenone	C21H32O4	LMST02030140	3beta,15beta,17alpha-Trihydroxy-pregnenone	3beta,15beta,17alpha-Trihydroxy-pregn-5-en-20-one	3b,15b,17a-Trihydroxy-Pregnenone	Sterol Lipids [ST]	Steroids [ST02]	C21 steroids (gluco/mineralocorticoids, progestogins) and derivatives [ST0203]
Com_1428_neg	N-Palmitoyl Alanine	C19H37NO3	LMFA08020123	N-palmitoyl alanine	N-hexadecanoyl-alanine	_	Fatty Acyls [FA]	Fatty amides [FA08]	N-acyl amino acids [FA0805]
Com_1986_neg	PE(22:6(4Z,7Z,10Z,13Z,16Z,19Z)/18:0)	C45H78NO8P	LMGP02011142	PE(22:6(4Z,7Z,10Z,13Z,16Z,19Z)/18:0)	1-(4Z,7Z,10Z,13Z,16Z,19Z-docosahexaenoyl)-2-octadecanoyl-glycero-3-phosphoethanolamine	PE(40:6); PE(18:0_22:6)	Glycerophospholipids [GP]	Glycerophosphoethanolamines [GP02]	Diacylglycerophosphoethanolamines [GP0201]
Com_1833_neg	LysoPE(0:0/20:1(11Z))	C25H50NO7P	LMGP02050046	PE(0:0/20:1(11Z))	2-(11Z-eicosenoyl)-sn-glycero-3-phosphoethanolamine	LPE(20:1)	Glycerophospholipids [GP]	Glycerophosphoethanolamines [GP02]	Monoacylglycerophosphoethanolamines [GP0205]
Com_1837_neg	LysoPE(0:0/20:0)	C25H52NO7P	LMGP02050045	PE(0:0/20:0)	2-eicosanoyl-sn-glycero-3-phosphoethanolamine	LPE(20:0)	Glycerophospholipids [GP]	Glycerophosphoethanolamines [GP02]	Monoacylglycerophosphoethanolamines [GP0205]
Com_1868_neg	1-Nonadecanoyl-glycero-3-phosphoserine	C25H50NO9P	LMGP03050028	PS(19:0/0:0)	1-nonadecanoyl-glycero-3-phosphoserine	LPS(19:0)	Glycerophospholipids [GP]	Glycerophosphoserines [GP03]	Monoacylglycerophosphoserines [GP0305]
Com_1873_neg	LysoPC(18:1(11Z)/0:0)	C26H52NO7P	LMGP01050138	PC(18:1(11Z)/0:0)	1-(11Z-octadecadienoyl)-sn-glycero-3-phosphocholine	LPC(18:1)	Glycerophospholipids [GP]	Glycerophosphocholines [GP01]	Monoacylglycerophosphocholines [GP0105]
Com_1767_neg	1-nonadecanoyl-glycero-3-phosphate	C22H45O7P	LMGP10050034	PA(19:0/0:0)	1-nonadecanoyl-glycero-3-phosphate	LPA(19:0)	Glycerophospholipids [GP]	Glycerophosphates [GP10]	Monoacylglycerophosphates [GP1005]
Com_1661_neg	N-Palmitoyl Methionine	C21H41NO3S	LMFA08020109	N-palmitoyl methionine	N-hexadecanoyl-methionine	_	Fatty Acyls [FA]	Fatty amides [FA08]	N-acyl amino acids [FA0805]
Com_1058_neg	5alpha-Androst-16-en-3-one	C19H28O	LMST02020079	5alpha-androst-16-en-3-one	5alpha-androst-16-en-3-one	androstenone	Sterol Lipids [ST]	Steroids [ST02]	C19 steroids (androgens) and derivatives [ST0202]
Com_1666_neg	Oleoyltaurine	C20H39NO4S	LMFA08020081	N-oleoyl taurine	N-(9Z-octadecenoyl)-taurine	_	Fatty Acyls [FA]	Fatty amides [FA08]	N-acyl amines [FA0802]
Com_1759_neg	Leukotriene E4	C23H37NO5S	LMFA03020002	LTE4	5S-hydroxy-6R-(S-cysteinyl),7E,9E,11Z,14Z-eicosatetraenoic acid	Leukotriene E4	Fatty Acyls [FA]	Eicosanoids [FA03]	Leukotrienes [FA0302]
Com_1567_neg	N-Myristoyl Glutamine	C19H36N2O4	LMFA08020219	N-myristoyl glutamine	N-tetradecanoyl glutamine	14:0-Gln	Fatty Acyls [FA]	Fatty amides [FA08]	N-acyl amino acids [FA0805]
Com_1073_neg	3-Hydroxytetradecanedioic acid	C14H26O5	LMFA01170094	3-hydroxy-tetradecanedioic acid	3-hydroxy-tetradecanedioic acid	_	Fatty Acyls [FA]	Fatty Acids and Conjugates [FA01]	Dicarboxylic acids [FA0117]
Com_1788_neg	1-(11Z-eicosenoyl)-glycero-3-phosphate	C23H45O7P	LMGP10050026	PA(20:1(11Z)/0:0)	1-(11Z-eicosenoyl)-glycero-3-phosphate	LPA(20:1)	Glycerophospholipids [GP]	Glycerophosphates [GP10]	Monoacylglycerophosphates [GP1005]
Com_1444_neg	(E)-10-(3,5-dihydroxy-6-methyloxan-2-yl)oxyundec-2-enoic acid	C17H30O6	LMFA13040033	ascr#17	10R-(3,6-dideoxy-alpha-L-arabino-hexopyranosyloxy)-2E-undecenoic acid	10R-(3'R,5'R-dihydroxy-6'S-methyl-(2H)-tetrahydropyran-2'-yloxy)-2E-undecenoic acid	Fatty Acyls [FA]	Fatty acyl glycosides [FA13]	Ascarosides [FA1304]
Com_1877_neg	LPC 18:3	C26H48NO7P	LMGP01050128	PC(18:3(6Z,9Z,12Z)/0:0)	1-(6Z,9Z,12Z-octadecatrienoyl)-glycero-3-phosphocholine	LPC(18:3)	Glycerophospholipids [GP]	Glycerophosphocholines [GP01]	Monoacylglycerophosphocholines [GP0105]
Com_1580_neg	Resolvin D5	C22H32O4	LMFA04030003	Resolvin D5	7S,17S-dihydroxy-4Z,8E,10Z,13Z,15E,19Z-docosahexaenoic acid	RvD5	Fatty Acyls [FA]	Docosanoids [FA04]	Resolvin Ds [FA0403]
Com_1581_neg	Maresin 1	C22H32O4	LMFA04050001	Maresin 1	7R,14S-dihydroxy-4Z,8E,10E,12Z,16Z,19Z-docosahexaenoic acid	Mar1	Fatty Acyls [FA]	Docosanoids [FA04]	Maresins [FA0405]
Com_1605_neg	5.9-tetracosadienoic acid	C24H44O2	LMFA01030417	5,9-tetracosadienoic acid	5,9-tetracosadienoic acid	C24:2n-15,19	Fatty Acyls [FA]	Fatty Acids and Conjugates [FA01]	Unsaturated fatty acids [FA0103]
Com_762_neg	11-Hydroxyundecanoic acid	C11H22O3	LMFA01050035	omega-hydroxy hendecanoic acid	11-hydroxy-undecanoic acid	_	Fatty Acyls [FA]	Fatty Acids and Conjugates [FA01]	Hydroxy fatty acids [FA0105]
Com_1659_neg	Oleandolide	C20H34O7	LMPK04000031	Oleandolide	_	_	Polyketides [PK]	Macrolides and lactone polyketides [PK04]	_
Com_1515_neg	Gallicynoic acid F	C18H32O6	LMFA01050573	Gallicynoic acid F	9,10,11,14- tetrahydroxy-octadeca-12-ynoic acid	_	Fatty Acyls [FA]	Fatty Acids and Conjugates [FA01]	Hydroxy fatty acids [FA0105]
Com_1133_neg	17-hydroxyheptadecanoic acid	C17H34O3	LMFA01050053	17-hydroxy-heptadecanoic acid	17-hydroxy-heptadecanoic acid	_	Fatty Acyls [FA]	Fatty Acids and Conjugates [FA01]	Hydroxy fatty acids [FA0105]
Com_1526_neg	Ginkgoic acid	C22H34O3	LMPK15040003	6-((Z)-pentadec-8-en-1-yl)salicylic acid	(Z)-2-(pentadec-8-en-1-yl)-6-hydroxybenzoic acid	Ginkgolic acid	Polyketides [PK]	Phenolic lipids [PK15]	Anacardic acids and derivatives [PK1504]
Com_1732_neg	1,4-Bis(2-ethylhexyl) sulfosuccinate	C20H38O7S	LMFA07010721	1,4-bis[(2-ethylhexyl)oxy]-1,4-dioxobutane-2-sulfonic acid	1,4-bis[(2-ethylhexyl)oxy]-1,4-dioxobutane-2-sulfonic acid	_	Fatty Acyls [FA]	Fatty esters [FA07]	Wax monoesters [FA0701]
Com_1172_neg	Grevillol	C19H32O2	LMPK15030011	5-tridecylresorcinol	5-tridecylbenzene-1,3-diol	_	Polyketides [PK]	Phenolic lipids [PK15]	Alkyl resorcinols and derivatives [PK1503]
Com_984_neg	2-Methoxytetradecanoic acid	C15H30O3	LMFA01080020	2-methoxytetradecanoic acid	2-methoxy-tetradecanoic acid	2-Methoxymyristic acid; 2-methoxytetra-decanoic acid	Fatty Acyls [FA]	Fatty Acids and Conjugates [FA01]	Methoxy fatty acids [FA0108]
Com_611_neg	2-Methylisoborneol	C11H20O	LMPR0102090066	2-Methylisoborneol	(2R,4R)-1,2,7,7-tetramethylbicyclo[2.2.1]heptan-2-ol	_	Prenol Lipids [PR]	Isoprenoids [PR01]	C10 isoprenoids (monoterpenes) [PR0102]
Com_1542_neg	19(R)-hydroxy-PGA2	C20H30O5	LMFA03010166	19R-hydroxy-PGA2	9-oxo-15S,19R-dihydroxy-5Z,10Z,13E-prostatrienoic acid	19(R)-hydroxy-Prostaglandin A2	Fatty Acyls [FA]	Eicosanoids [FA03]	Prostaglandins [FA0301]
Com_1583_neg	Nor-Dolichoic acid-[13-22]	C24H40O2	LMPR03070024	Nor-Dolichoic acid-[13-22]	_	_	Prenol Lipids [PR]	Polyprenols [PR03]	Dolichols [PR0307]
Com_1879_neg	9-OAHSA	C36H68O4	LMFA07090028	FAHFA 18:1(9Z)/9O(FA 18:0)	9-(9Z-octadecenoyloxy)-octadecanoic acid	9-OAHSA	Fatty Acyls [FA]	Fatty esters [FA07]	Fatty acid estolides [FA0709]
Com_1501_neg	11-deoxy-PGF1beta	C20H36O4	LMFA03010070	11-deoxy-PGF1b	9R,15S-dihydroxy-13E-prostaenoic acid	11-deoxy-Prostaglandin F1b	Fatty Acyls [FA]	Eicosanoids [FA03]	Prostaglandins [FA0301]
Com_1121_neg	2-Methoxy-5Z-hexadecenoic acid	C17H32O3	LMFA01080001	2-methoxy-5Z-hexadecenoic acid	2-methoxy-5Z-hexadecenoic acid	_	Fatty Acyls [FA]	Fatty Acids and Conjugates [FA01]	Methoxy fatty acids [FA0108]
Com_558_neg	Isobutyl isobutyrate	C8H16O2	LMFA07010566	2-Methylpropyl 2-methylpropionate	2-Methylpropyl 2-methylpropionate	WE(3:0(2Me)/3:0(2Me))	Fatty Acyls [FA]	Fatty esters [FA07]	Wax monoesters [FA0701]
Com_1451_neg	Monopalmitin	C19H38O4	LMGL01010001	MG(16:0/0:0/0:0)[rac]	1-hexadecanoyl-rac-glycerol	MG(16:0)	Glycerolipids [GL]	Monoradylglycerols [GL01]	Monoacylglycerols [GL0101]
Com_527_neg	trans-2-Octenal	C8H14O	LMFA06000029	2-octenal	2-octenal	_	Fatty Acyls [FA]	Fatty aldehydes [FA06]	_
Com_1546_neg	11-deoxy-11-methylene-PGD2	C21H34O4	LMFA03010103	11-deoxy-11-methylene-PGD2	9S,15S-dihydroxy-11-methylene-5Z,13E-prostadienoic acid	11-deoxy-11-methylene-Prostaglandin D2	Fatty Acyls [FA]	Eicosanoids [FA03]	Prostaglandins [FA0301]
