# Supplementary material for: Integrated Analysis of the Lung Microbiome and Metabolome Reveals Associations Between Amino Acid Metabolism and Pulmonary Fibrosis in a Bleomycin-Induced Mouse Model
Source: Int J Mol Sci. 2026 Jun 30;27(13):5895. doi: 10.3390/ijms27135895 (PMC13362081; doi:10.3390/ijms27135895)
Supplement: Supplementary file 1 [file ijms-27-05895-s001.zip › result/2.MetAnnotation/Lipidmaps/meta_all_lipidmaps_anno_category.xls]

CATEGORY	MAIN_CLASS	Metabolites_nums	Metabolites	Metabolite_Descriptions
Fatty Acyls [FA]	Docosanoids [FA04]	8	Com_960_pos;Com_3074_pos;Com_3084_pos;Com_399_neg;Com_1516_neg;Com_1582_neg;Com_1580_neg;Com_1581_neg	cis-7,10,13,16,19-Docosapentaenoic acid;(13S,14S)-epoxymaresin;(+/-)-10-HDoHE;cis-4,7,10,13,16-Docosapentaenoic acid;11-HDoHE;10S,17S-DiHDoHE;Resolvin D5;Maresin 1
Fatty Acyls [FA]	Eicosanoids [FA03]	16	Com_1104_pos;Com_1096_pos;Com_1103_pos;Com_3724_pos;Com_3031_pos;Com_405_neg;Com_1506_neg;Com_1405_neg;Com_1565_neg;Com_1488_neg;Com_1400_neg;Com_1414_neg;Com_1759_neg;Com_1542_neg;Com_1501_neg;Com_1546_neg	Prostaglandin E1;Prostaglandin D2;Prostaglandin F2a;10,11-Dihydro-12R-hydroxy-leukotriene E4;(+/-)8-HEPE;Prostaglandin E2;2,3-Dinor-TXB1;11-HETE;13,14-dihydro-PGF2alpha;(plusmn)5,6-DHET;(plusmn)12-HETE;15(S)-HETrE;Leukotriene E4;19(R)-hydroxy-PGA2;11-deoxy-PGF1beta;11-deoxy-11-methylene-PGD2
Fatty Acyls [FA]	Fatty Acids and Conjugates [FA01]	89	Com_466_pos;Com_497_pos;Com_549_pos;Com_736_pos;Com_667_pos;Com_869_pos;Com_780_pos;Com_970_pos;Com_950_pos;Com_14_pos;Com_729_pos;Com_163_pos;Com_106_pos;Com_807_pos;Com_73_pos;Com_669_pos;Com_494_pos;Com_1058_pos;Com_1554_pos;Com_1738_pos;Com_2495_pos;Com_2496_pos;Com_2234_pos;Com_2108_pos;Com_2497_pos;Com_1424_pos;Com_2302_pos;Com_142_pos;Com_2438_pos;Com_2166_pos;Com_1438_pos;Com_1504_pos;Com…	D-Glucaric acid;Undecanedioic acid;cis-10-Heptadecenoic acid;cis-11-Eicosenoic acid;alpha-Linolenic acid;cis-13,16-Docosadienoic acid;cis-5,8,11,14,17-Eicosapentaenoic acid;cis-7,10,13,16-Docosic acidtraenoic acid;cis-4,7,10,13,16,19-Docosahexaenoic acid;Methylsuccinic acid;cis-11,14-Eicosadienoic acid;10-Hydroxydecanoate;Ethylmalonic acid;cis-11,14,17-Eicosatrienoic acid;2-Hydroxyadipic acid;gam…
Fatty Acyls [FA]	Fatty acyl glycosides [FA13]	2	Com_625_pos;Com_1444_neg	ascaroside C6;(E)-10-(3,5-dihydroxy-6-methyloxan-2-yl)oxyundec-2-enoic acid
Fatty Acyls [FA]	Fatty alcohols [FA05]	8	Com_562_pos;Com_2773_pos;Com_2759_pos;Com_1644_pos;Com_2194_pos;Com_2863_pos;Com_3119_pos;Com_1366_neg	Bombykol;Callyspongenol A;Callyspongenol B;(Z,Z,Z)-3,6,9-Dodecatrien-1-ol;Falcarinol;1,2,4-Nonadecanetriol;1,2-dihydroxyheptadec-16-yn-4-yl acetate;tetranor-TXB1
Fatty Acyls [FA]	Fatty aldehydes [FA06]	3	Com_1562_pos;Com_1480_pos;Com_527_neg	(6E)-8-Oxogeraniol;4-Hydroxynonenal;trans-2-Octenal
Fatty Acyls [FA]	Fatty amides [FA08]	37	Com_1073_pos;Com_686_pos;Com_328_pos;Com_683_pos;Com_671_pos;Com_1024_pos;Com_883_pos;Com_2883_pos;Com_2291_pos;Com_2485_pos;Com_2631_pos;Com_2805_pos;Com_3235_pos;Com_3032_pos;Com_2951_pos;Com_1814_pos;Com_2018_pos;Com_2125_pos;Com_2179_pos;Com_3125_pos;Com_3227_pos;Com_1501_pos;Com_163_neg;Com_356_neg;Com_1671_neg;Com_1492_neg;Com_1595_neg;Com_976_neg;Com_1614_neg;Com_1653_neg;Com_1679_neg;Com_…	N-Arachidonylglycine;Stearamide;Panthenol;Oleamide;Linoleic acid amide;oleoyl ethanolamide;Palmitoylethanolamide;Palmitoleoyl Ethanolamide;N-decanoyl-L-Homoserine lactone;Lanyuamide III;Lanyuamide I;N-tetradecanoyl-L-Homoserine lactone;Semiplenamide A;N-Isobutyl-(2E,4E)-octadecadienamide;Stearoylethanolamide;Dodecanamide;Pellitorine;S-aminomethyldihydrolipoamide;N-3-Hydroxyoctanoyl-L-homoserine l…
Fatty Acyls [FA]	Fatty esters [FA07]	37	Com_316_pos;Com_1144_pos;Com_1044_pos;Com_253_pos;Com_710_pos;Com_1164_pos;Com_1174_pos;Com_1008_pos;Com_1095_pos;Com_654_pos;Com_2567_pos;Com_3772_pos;Com_3697_pos;Com_3801_pos;Com_3512_pos;Com_3385_pos;Com_2350_pos;Com_3763_pos;Com_2224_pos;Com_2333_pos;Com_2385_pos;Com_3120_pos;Com_2440_pos;Com_2203_pos;Com_2705_pos;Com_3777_pos;Com_1519_pos;Com_1864_pos;Com_3795_pos;Com_2347_pos;Com_2702_pos;…	Acetylcarnitine;Palmitoylcarnitine;Eicosapentaenoic acid ethyl ester;delta-Decalactone;L-Octanoylcarnitine;Linoleoylcarnitine;Stearylcarnitine;Dodecanoylcarnitine;Tetradecanoylcarnitine;Glutarylcarnitine;2-Octenoylcarnitine;Docosa-4,7,10,13,16-pentaenoyl carnitine;(11Z,14Z)-Eicosadienoylcarnitine;Docosanoylcarnitine;(9Z,12Z)-3-Hydroxyhexadecadienoylcarnitine;3-Hydroxytetradecanoyl carnitine;3-Hyd…
Fatty Acyls [FA]	Octadecanoids [FA02]	20	Com_876_pos;Com_2604_pos;Com_2791_pos;Com_2641_pos;Com_2841_pos;Com_317_neg;Com_1337_neg;Com_1178_neg;Com_1448_neg;Com_1336_neg;Com_1187_neg;Com_1084_neg;Com_797_neg;Com_1322_neg;Com_1338_neg;Com_1335_neg;Com_1358_neg;Com_1195_neg;Com_1184_neg;Com_1384_neg	Ricinoleic acid;8-hydroxy-13Z-octadecene-9,11-diynoic acid;trans-EKODE-(E)-Ib;13-OxoODE;(plusmn)12,13-DiHOME;cis-9,10-Epoxystearic Acid;15,16-DiHODE;9-HOTrE;9,10,13-TriHOME;9,10-Epoxy-13-hydroxy-11-octadecenoate;9(S)-HODE;6Z,8E,10E,12Z-Octadecatetraenoic acid;Jasmonic acid;(9Z,12Z,15Z)-(7S,8S)-Dihydroxyoctadeca-9,12,15-trienoic acid;12,13-Epoxy-9-hydroxy-10-octadecenoate;9(S)-HpODE;9,10-DiHOME;(6…
Fatty Acyls [FA]	Other Fatty Acyls [FA00]	1	Com_3107_pos	O-Arachidonoyl Ethanolamine
Glycerolipids [GL]	Monoradylglycerols [GL01]	7	Com_1067_pos;Com_3298_pos;Com_3295_pos;Com_3291_pos;Com_3595_pos;Com_3086_pos;Com_1451_neg	Monoolein;1-Arachidonoylglycerol;MG(0:0/18:1(9Z)/0:0);MG(0:0/18:2(9Z,12Z)/0:0);MG(0:0/22:5(7Z,10Z,13Z,16Z,19Z)/0:0);1-Margaroyl-glycerol;Monopalmitin
Glycerophospholipids [GP]	Dihydroxyacetonephosphates [GP22]	2	Com_1733_neg;Com_1699_neg	DHAP(O-18:0);1-heptadecylglycerone 3-phosphate
Glycerophospholipids [GP]	Glycerophosphates [GP10]	7	Com_1807_neg;Com_1712_neg;Com_1758_neg;Com_1735_neg;Com_1780_neg;Com_1767_neg;Com_1788_neg	1-(4Z,7Z,10Z,13Z,16Z,19Z-docosahexaenoyl)-glycero-3-phosphate;1-palmitoyl-sn-glycerol 3-phosphate;1-Stearoyl-sn-glycero-3-phosphate;1-heptadecanoyl-sn-glycero-3-phosphate;1-(11Z,14Z-eicosadienoyl)-glycero-3-phosphate;1-nonadecanoyl-glycero-3-phosphate;1-(11Z-eicosenoyl)-glycero-3-phosphate
Glycerophospholipids [GP]	Glycerophosphocholines [GP01]	49	Com_1255_pos;Com_1212_pos;Com_1251_pos;Com_1230_pos;Com_1277_pos;Com_3796_pos;Com_4191_pos;Com_3884_pos;Com_3958_pos;Com_3980_pos;Com_4219_pos;Com_4429_pos;Com_4129_pos;Com_3948_pos;Com_3917_pos;Com_4117_pos;Com_4244_pos;Com_3966_pos;Com_3955_pos;Com_3923_pos;Com_3788_pos;Com_4072_pos;Com_4015_pos;Com_4115_pos;Com_3999_pos;Com_3925_pos;Com_4101_pos;Com_3927_pos;Com_3964_pos;Com_3971_pos;Com_4042_…	1-Stearoyl-sn-glycero-3-phosphocholine;LysoPC(14:0/0:0);C16-PAF;1-Palmitoyl-sn-glycero-3-phosphocholine;Lecithin;LysoPC(15:0/0:0);PC(16:0/18:1(9Z));LysoPC(18:4(6Z,9Z,12Z,15Z)/0:0);LysoPC(22:5(4Z,7Z,10Z,13Z,16Z)/0:0);LysoPC(22:5(7Z,10Z,13Z,16Z,19Z)/0:0);PC(18:3(6Z,9Z,12Z)/16:0);PC(18:1(11Z)/20:5(5Z,8Z,11Z,14Z,17Z));PC(16:0/16:0);LysoPC(20:4(5Z,8Z,11Z,14Z)/0:0);LysoPC(18:3(6Z,9Z,12Z)/0:0);PC(14:1(9…
Glycerophospholipids [GP]	Glycerophosphoethanolamines [GP02]	30	Com_3695_pos;Com_3901_pos;Com_3779_pos;Com_3707_pos;Com_3839_pos;Com_4193_pos;Com_3836_pos;Com_3905_pos;Com_3776_pos;Com_3650_pos;Com_492_neg;Com_1815_neg;Com_1820_neg;Com_1760_neg;Com_1832_neg;Com_1762_neg;Com_1858_neg;Com_1862_neg;Com_1738_neg;Com_1770_neg;Com_1794_neg;Com_1805_neg;Com_1831_neg;Com_1829_neg;Com_1790_neg;Com_1923_neg;Com_1798_neg;Com_1986_neg;Com_1833_neg;Com_1837_neg	LysoPE(0:0/16:1(9Z));LysoPE(0:0/22:6(4Z,7Z,10Z,13Z,16Z,19Z));LysoPE(18:2w6/0:0);LysoPE(0:0/16:0);LysoPE(20:4(8Z,11Z,14Z,17Z)/0:0);PE(16:0/22:6(4Z,7Z,10Z,13Z,16Z,19Z));LysoPE(0:0/20:5(5Z,8Z,11Z,14Z,17Z));LysoPE(0:0/22:5(7Z,10Z,13Z,16Z,19Z));LysoPE(0:0/18:3(9Z,12Z,15Z));LysoPE(15:0/0:0);18:0 LYSO-PE;1-Nonadecanoyl-glycero-3-phosphoethanolamine;LysoPE(20:5(5Z,8Z,11Z,14Z,17Z)/0:0);LysoPE(0:0/15:0);Ly…
Glycerophospholipids [GP]	Glycerophosphoglycerols [GP04]	4	Com_1838_neg;Com_1809_neg;Com_1988_neg;Com_1834_neg	LysoPG(18:1(9Z)/0:0);LysoPG(16:0/0:0);PG(16:0/22:6(4Z,7Z,10Z,13Z,16Z,19Z));LysoPG(18:2(9Z,12Z)/0:0)
Glycerophospholipids [GP]	Glycerophosphoinositols [GP06]	4	Com_1890_neg;Com_1899_neg;Com_1892_neg;Com_1884_neg	LysoPI(18:2(9Z,12Z)/0:0);LysoPI(20:4(5Z,8Z,11Z,14Z)/0:0);LysoPI(18:1(9Z)/0:0);1-palmitoyl-sn--glycero-3-phospho-D-myo-inositol
Glycerophospholipids [GP]	Glycerophosphoserines [GP03]	4	Com_1846_neg;Com_1844_neg;Com_1817_neg;Com_1868_neg	LysoPS(18:1(9Z)/0:0);LysoPS(18:2(9Z,12Z)/0:0);LysoPS(16:0/0:0);1-Nonadecanoyl-glycero-3-phosphoserine
Glycerophospholipids [GP]	Oxidized glycerophospholipids [GP20]	1	Com_3987_pos	PGPC
Polyketides [PK]	Aromatic polyketides [PK13]	2	Com_1654_pos;Com_255_neg	1,2-Dihydrostilbene;Emodin
Polyketides [PK]	Flavonoids [PK12]	6	Com_885_pos;Com_3824_pos;Com_3111_pos;Com_595_pos;Com_258_neg;Com_1571_neg	Flavokawain C;Epilumaflavanone A;Erybraedin E;4',7-Dimethoxyisoflavone;Naringenin chalcone;3,8-Dimethoxy-5,7-dihydroxy-3',4'-methylenedioxyflavone
Polyketides [PK]	Macrolides and lactone polyketides [PK04]	2	Com_1622_neg;Com_1659_neg	8,8a-Deoxyoleandolide;Oleandolide
Polyketides [PK]	Phenolic lipids [PK15]	7	Com_1092_pos;Com_3085_pos;Com_2749_pos;Com_380_neg;Com_843_neg;Com_1526_neg;Com_1172_neg	Anacardic Acid;5-(8Z,11Z-Heptadecadienyl)-1,3-benzenediol;3-Pentadecylphenol;5-Pentadecylresorcinol;2,4-Dihydroxy-6-pentylbenzoate;Ginkgoic acid;Grevillol
Prenol Lipids [PR]	Isoprenoids [PR01]	14	Com_324_pos;Com_685_pos;Com_698_pos;Com_1215_pos;Com_1577_pos;Com_1966_pos;Com_962_pos;Com_527_pos;Com_405_pos;Com_2439_pos;Com_2748_pos;Com_223_neg;Com_1209_neg;Com_611_neg	Guaiol;Retinoic acid;9-cis-Retinal;11-Keto-beta-boswellic acid;NEROL;(+)-vulgraon B;Sclareol;Farnesol;Linalyl acetate;Axerophthene;Isotrinervidiol;Damascenone;Dehydroabietic acid;2-Methylisoborneol
Prenol Lipids [PR]	Polyprenols [PR03]	1	Com_1583_neg	Nor-Dolichoic acid-[13-22]
Sphingolipids [SP]	Ceramides [SP02]	1	Com_3921_pos	C16 Sphinganine
Sphingolipids [SP]	Phosphosphingolipids [SP03]	1	Com_4051_pos	SM(d18:1/16:0)
Sphingolipids [SP]	Sphingoid bases [SP01]	8	Com_618_pos;Com_1119_pos;Com_759_pos;Com_2968_pos;Com_2462_pos;Com_2657_pos;Com_2500_pos;Com_2952_pos	Sphingosine (d17:1);Myriocin;sphingosine;icosasphinganine;Hexadecasphinganine;3-Ketosphingosine;Obscuraminol A;N,N-Dimethylsphingosine
Sterol Lipids [ST]	Bile acids and derivatives [ST04]	12	Com_1156_pos;Com_1176_pos;Com_1063_pos;Com_1160_pos;Com_1187_pos;Com_3392_pos;Com_487_neg;Com_478_neg;Com_469_neg;Com_477_neg;Com_468_neg;Com_463_neg	12-ketolithocholic acid;3-dehydrocholic acid;3b-hydroxy-5-cholenoic acid;23-Norcholic acid;3beta-Hydroxy-5-cholestenoic acid;7alpha-Hydroxy-3-oxochol-4-en-24-oic acid;Hyodeoxycholic acid;hyocholic acid;Deoxycholic acid;Cholic acid;7-Ketolithocholic acid;lithocholic acid
Sterol Lipids [ST]	Steroid conjugates [ST05]	7	Com_1246_pos;Com_490_neg;Com_501_neg;Com_499_neg;Com_506_neg;Com_1797_neg;Com_502_neg	Taurodeoxycholate;Glycohyocholic acid;Taurohyodeoxycholic acid;Taurochenodeoxycholic acid;Taurocholic acid;SCDCA - Sulfochenodeoxycholic acid;Glycolithocholic acid 3-sulfate
Sterol Lipids [ST]	Steroids [ST02]	16	Com_1018_pos;Com_1132_pos;Com_642_pos;Com_716_pos;Com_1052_pos;Com_2695_pos;Com_2449_pos;Com_2586_pos;Com_1272_neg;Com_1152_neg;Com_1227_neg;Com_995_neg;Com_1459_neg;Com_1383_neg;Com_1539_neg;Com_1058_neg	Tetrahydrocortisone;Beta-Cortol;Epiandrosterone;11beta-Hydroxyandrosterone;21-Hydroxypregnenolone;Allylestrenol;Estradiol-17alpha;5alpha-Androstane-3,17-dione;11-Ketoetiocholanolone;5b-Dihydrotestosterone;7a-Hydroxyandrost-4-ene-3,17-dione;5alpha-Androstane;(20R)-17,20-Dihydroxypregn-4-en-3-one;Pregnenolone;3b,15b,17a-Trihydroxy-pregnenone;5alpha-Androst-16-en-3-one
Sterol Lipids [ST]	Sterols [ST01]	6	Com_1161_pos;Com_1082_pos;Com_3475_pos;Com_1193_pos;Com_1124_pos;Com_1235_pos	Smilagenin;7-Dehydrocholesterol;7-Ketocholesterol;Ponasterone A;27-Hydroxycholesterol;Crustecdysone
