# Supplementary material for: Integrated Analysis of the Lung Microbiome and Metabolome Reveals Associations Between Amino Acid Metabolism and Pulmonary Fibrosis in a Bleomycin-Induced Mouse Model
Source: Int J Mol Sci. 2026 Jun 30;27(13):5895. doi: 10.3390/ijms27135895 (PMC13362081; doi:10.3390/ijms27135895)
Supplement: Supplementary file 1 [file ijms-27-05895-s001.zip › result/3.MetDiffScreening/B_14d.vs.C_14d/B_14d.vs.C_14d_all.xls]

Compound_ID	Name	ChineseName	IonMode	Formula	MolecularWeight	m/z	MassError	Adduct	RT (min)	Score	Level	Column	ClassI	ClassI (Chinese)	ClassII	ClassII (Chinese)	ClassIII	ClassIII (Chinese)	CAS	HMDB_ID	KEGG_ID	KEGG_MapID	Lipidmaps_ID	PubChemID	SMILES	InChIKey	all_B_1_14d	all_B_2_14d	all_B_3_14d	all_B_4_14d	all_B_5_14d	all_C_1_14d	all_C_2_14d	all_C_3_14d	all_C_4_14d	FC	log2FC	Pvalue	ROC	VIP
Com_1001_neg	N-Acetyl-serylaspartic acid	-	N	C9H14N2O7	262.0801	261.072904816342	0.39994010229057	[M-H]-	1.547	-	3	C18	Organic acids and derivatives	ÓÐ»úËá¼°ÆäÑÜÉúÎï	Carboxylic acids and derivatives	ôÈËá¼°ÆäÑÜÉúÎï	Amino acids, peptides, and analogues	°±»ùËá¡¢ëÄºÍÀàËÆÎï	127103-06-4	HMDB0062501	-	-	-	14752828	CC(=O)N[C@@H](CO)C(=O)N[C@@H](CC(O)=O)C(O)=O	GFPWFSOXDSNMDC-WDSKDSINSA-N	149026990.24141344	164376303.2569839	34832730.46510901	146743238.9870817	56499837.7176995	74120154.62339774	87393478.68718863	90413049.15671164	27397163.746429976	1.57946872963024	0.6594393748473966	0.388331028678367	0.7	0.662301801277481
Com_1003_neg	Jacquinelin	-	N	C15H18O4	262.12051	261.113346344596	0.520159967646108	[M-H]-	6.189	-	3	C18	Organoheterocyclic compounds	ÓÐ»úÔÓ»·»¯ºÏÎï	Lactones	ÄÚõ¥Àà	Gamma butyrolactones	¦Ã-¶¡ÄÚõ¥	-	HMDB0302021	-	-	-	14163574	[H][C@@]12CCC(C)=C3C(=O)C=C(CO)[C@]3([H])[C@@]1([H])OC(=O)[C@H]2C	SNIFBMIPCYBVSS-LMVZTGKYSA-N	440333.95249364484	996101.9986400648	146720.27885203098	2297095.782367902	1639405.94812419	694219.6890383164	1352636.32901319	644240.3167998967	637194.611276748	1.32672486866545	0.40786922092203964	0.934979136888564	0.55	0.581852408707351
Com_1006_neg	Hamabiwalactone B	-	N	C17H26O2	262.19328	261.186107943291	0.487973189220244	[M-H]-	7.534	-	3	C18	Organoheterocyclic compounds	ÓÐ»úÔÓ»·»¯ºÏÎï	Dihydrofurans	¶þÇâß»à«Àà	Furanones	ß»à«ÍªÀà	-	-	-	-	-	-	CC1C=C(C(=O)O1)C=CCCCCCCCCC=C	OOSLHKAKZTXLFK-LHNRBYRGSA-N	22494352.8199582	8709101.667444209	5143732.150880229	14057815.434172964	10165334.68664823	7365966.542613187	10408214.178613655	12118282.807366505	8216441.289842665	1.27152091192716	0.3465551893465547	0.623563293749509	0.6	0.512286154522059
Com_1008_neg	1,4,7,10,13,16-Hexaoxacyclooctadecane	-	N	C12H24O6	264.15729	263.150208562587	0.827395628598265	[M-H]-	5.807	-	3	C18	Organic oxygen compounds	ÓÐ»úÑõ»¯ºÏÎï	Organooxygen compounds	ÓÐ»úÑõ»¯ºÏÎï	Ethers	ÃÑÀà	-	HMDB0244804	-	-	-	28557	C1COCCOCCOCCOCCOCCO1	XEZNGIUYQVAUSS-UHFFFAOYSA-N	598114.7903939864	137485.9304759723	90187.77867820591	403208.16727015405	158304.43452401515	640895.1507029654	712851.4747565497	375511.8165530538	481003.7511614732	0.502130871396792	-0.9938646691408697	0.060716019685041	0.85	1.21875476442683
Com_1008_pos	Dodecanoylcarnitine	Ê®¶þõ£×óÐýÈâ¼î	P	C19H38NO4	344.28008	344.279411791309	0.43048872020144	[M+H]+	7.177	0.976338151014478	1	C18	Lipids and lipid-like molecules	Ö¬ÖÊºÍÀàÖ¬·Ö×Ó	Fatty Acyls	Ö¬·¾õ£Àà	Fatty acid esters	Ö¬·¾Ëáõ¥	25518-54-1	HMDB0002250	-	-	LMFA07070090	168381	CCCCCCCCCCCC(=O)O[C@H](CC(O)=O)C[N+](C)(C)C	FUJLYHJROOYKRA-QGZVFWFLSA-O	14343096.719324483	11330596.36021826	24282170.99209827	2221120.309430306	20335714.7353317	35083926.137780644	19080188.403694693	27777308.538822748	21313246.86243075	0.561816325840742	-0.8318295464870298	0.134759128587075	0.85	0.897111506144915
Com_100_neg	Glycyl-L-leucine	¸Ê°·õ£-L-ÁÁ°±Ëá	N	C8H16N2O3	188.11609	187.108735358501	0.290466907914465	[M-H]-	5.280	0.728666187115735	1	C18	Organic acids and derivatives	ÓÐ»úËá¼°ÆäÑÜÉúÎï	Carboxylic acids and derivatives	ôÈËá¼°ÆäÑÜÉúÎï	Amino acids, peptides, and analogues	°±»ùËá¡¢ëÄºÍÀàËÆÎï	688-13-1	HMDB0028929	C02155	-	-	79070	CC(C)CC(N)C(=O)NCC(O)=O	LESXFEZIFXFIQR-UHFFFAOYSA-N	7081721.321929044	6360245.090134545	4861931.8463636525	6366222.485608907	5678120.266651659	5481333.910234499	3891247.8537557884	6307992.983318776	2000952.3163416714	1.37310497680156	0.45744192681170875	0.220114087047038	0.85	0.949870966336095
Com_1010_neg	Dinex	-	N	C12H14N2O5	266.09027	265.083202309818	0.873048901745289	[M-H]-	4.895	0.596695959974089	2	C18	Benzenoids	±½Àà»¯ºÏÎï	Benzene and substituted derivatives	±½¼°ÆäÈ¡´úÑÜÉúÎï	Cyclohexylphenols	»·¼º»ù·ÓÀà	-	-	C19038	-	-	-	C1CCC(CC1)C2=C(C(=CC(=C2)[N+](=O)[O-])[N+](=O)[O-])O	QJYHUJAGJUHXJN-UHFFFAOYSA-N	29040070.014864013	13027129.516069613	7851747.701577283	10845871.251789568	9862332.167892408	12207857.665134078	10838487.440617494	12286223.776499385	11514458.437861884	1.20608977247733	0.27033729487289426	0.757782851285998	0.55	0.270122585547376
Com_1011_neg	H-Thr-Phe-OH	-	N	C13H18N2O4	266.12666	265.119665951363	1.14964567259781	[M-H]-	5.355	0.6194473190358	2	C18	Organic acids and derivatives	ÓÐ»úËá¼°ÆäÑÜÉúÎï	Carboxylic acids and derivatives	ôÈËá¼°ÆäÑÜÉúÎï	Amino acids, peptides, and analogues	°±»ùËá¡¢ëÄºÍÀàËÆÎï	-	-	-	-	-	-	CC(C(C(=O)NC(CC1=CC=CC=C1)C(=O)O)N)O	IQHUITKNHOKGFC-MIMYLULJSA-N	5339003.572627769	3355009.529098745	957791.4879644717	2439124.6481990456	890301.7901293605	1807651.890525708	2207075.527738475	2174359.8091386985	1651760.776936106	1.3244721510567	0.40541750927583603	0.878627173601491	0.6	0.322204578352007
Com_1012_neg	gamma-Glutamyltyramine	¦Ã-¹È°±õ£ÀÒ°·	N	C13H18N2O4	266.12666	265.119592343459	0.873055931352064	[M-H]-	4.988	-	3	C18	Organic acids and derivatives	ÓÐ»úËá¼°ÆäÑÜÉúÎï	Carboxylic acids and derivatives	ôÈËá¼°ÆäÑÜÉúÎï	Amino acids, peptides, and analogues	°±»ùËá¡¢ëÄºÍÀàËÆÎï	-	-	C20926	map00680	-	-	C1=CC(=CC=C1CCNC(=O)CCC(C(=O)O)N)O	ICIIWGMCNMZIQX-NSHDSACASA-N	2295912.625546062	1951296.304731059	1065877.846872082	1625465.2015807568	1317611.1125420812	2688241.2022689986	2380614.886080818	3665222.5637382967	628643.4083707682	0.705449807264055	-0.5033846561289763	0.643095483689713	0.75	0.453036972256216
Com_1013_neg	Lauryl sulfate	ÁòËáÔÂ¹ð»ùõ¥	N	C12H26O4S	266.15518	265.148024889216	0.544378719275588	[M-H]-	7.854	0.913943683281034	2	C18	Organic acids and derivatives	ÓÐ»úËá¼°ÆäÑÜÉúÎï	Organic sulfuric acids and derivatives	ÓÐ»úÁòËá¼°ÆäÑÜÉúÎï	Sulfuric acid esters	ÁòËáõ¥Àà	151-41-7	-	-	-	-	8778	O=S(=O)(O)OCCCCCCCCCCCC	MOTZDAYCYVMXPC-UHFFFAOYSA-N	184131262.35496387	228603515.86731553	447636431.05492073	236288721.96635067	334574971.29093987	962627827.2986401	726476946.3248767	1081896277.997174	469427643.0727308	0.353344581814944	-1.5008523079977887	0.004478963856276	1	1.0794083985402
Com_1014_neg	Epijuvabione	-	N	C16H26O3	266.1882	265.181002360574	0.384542117103827	[M-H]-	7.473	-	3	C18	Lipids and lipid-like molecules	Ö¬ÖÊºÍÀàÖ¬·Ö×Ó	Prenol lipids	ÒìÎìÏ©´¼Ö¬	Sesquiterpenoids	±¶°ëÝÆÀà	-	-	-	-	-	-	CC(C)CC(=O)CC(C)C1CCC(=CC1)C(=O)OC	IIWNDLDEVPJIBT-STQMWFEESA-N	14385102.42630031	10811307.628488272	3017338.8416710603	16304591.058100054	10406068.208524793	3536339.80819697	8088906.557234357	5833744.2347705765	6035882.301022892	1.87017511076542	0.9031733608108503	0.176326083325476	0.8	1.16565852600293
Com_1015_neg	(7S)-Hydroprene	-	N	C17H30O2	266.22458	265.217341827904	0.232239652722676	[M-H]-	9.891	-	3	C18	Lipids and lipid-like molecules	Ö¬ÖÊºÍÀàÖ¬·Ö×Ó	Prenol lipids	ÒìÎìÏ©´¼Ö¬	Sesquiterpenoids	±¶°ëÝÆÀà	-	-	-	-	-	-	CCOC(=O)C=C(C)C=CCC(C)CCCC(C)C	FYQGBXGJFWXIPP-OJROSNHMSA-N	2195217.549785665	2716057.2749073724	533877.3689951696	1720172.8844967051	1077582.449216814	3714649.0267169815	2914277.2142594084	3360469.915036227	2672841.609776126	0.520786779074561	-0.9412352708186688	0.0510367726597314	0.95	1.40788639892047
Com_1017_neg	2-O-(alpha-D-Mannosyl)-D-glycerate	-	N	C9H16O9	268.07943	267.072347093066	0.809808742127649	[M-H]-	1.488	-	3	C18	Lipids and lipid-like molecules	Ö¬ÖÊºÍÀàÖ¬·Ö×Ó	Fatty Acyls	Ö¬·¾õ£Àà	Fatty acyl glycosides	Ö¬·¾õ£ÌÇÜÕ	-	-	C11544	map00051;map02060	-	-	C(C1C(C(C(C(O1)OC(CO)C(=O)O)O)O)O)O	DDXCFDOPXBPUJC-SAYMMRJXSA-N	2782874.9927701126	1220424.0755887667	1957668.5753983802	2479567.726911615	1609072.0291214702	3075161.847726141	2589234.6029412067	2297228.7887066067	3481022.349893668	0.702607142019555	-0.5092098532205811	0.0678499694849683	0.85	0.816962560782996
Com_1018_pos	Tetrahydrocortisone	ËÄÇâ¿ÉµÄËÉ	P	C21H32O5	364.22498	347.221690777163	0.0295893022683044	[M+H-H2O]+	6.394	0.767017054620831	1	C18	Lipids and lipid-like molecules	Ö¬ÖÊºÍÀàÖ¬·Ö×Ó	Steroids and steroid derivatives	Àà¹Ì´¼ºÍÀà¹Ì´¼ÑÜÉúÎï	Hydroxysteroids	ôÇ»ùÀà¹Ì´¼	53-05-4	HMDB0000903	C05470	map00140	LMST02030098	12444617	[H][C@@]12CC[C@](O)(C(=O)CO)[C@@]1(C)CC(=O)[C@@]1([H])[C@@]2([H])CC[C@@]2([H])C[C@@H](O)CC[C@]12C	SYGWGHVTLUBCEM-SDYDLROXSA-N	55160289.474179015	35646260.265369534	265769977.95901868	15109752.026454953	242241482.99640626	31356488.961072482	26442501.634784453	36104058.25268608	37769784.41073376	3.7300193063366	1.8991830977952553	0.22970538843914	0.7	1.01646273603935
Com_1021_neg	Musk ambrette	¿û×Ó÷êÏã	N	C12H16N2O5	268.10592	267.098969152794	1.30229423505973	[M-H]-	4.802	-	3	C18	Benzenoids	±½Àà»¯ºÏÎï	Benzene and substituted derivatives	±½¼°ÆäÈ¡´úÑÜÉúÎï	Toluenes	¼×±½	83-66-9	HMDB0254956	C19461	-	-	-	CC1=C(C=C(C(=C1[N+](=O)[O-])OC)C(C)(C)C)[N+](=O)[O-]	SUAUILGSCPYJCS-UHFFFAOYSA-N	828722.7287710407	535784.0201894664	335477.7150889772	367109.76430958643	441285.8124259014	472573.60124167457	318956.9957960119	571502.9430532554	151532.73592436995	1.32493642860413	0.4059231397982643	0.359044480959611	0.65	0.765102804668658
Com_1022_neg	N,N'-Diacetylbenzidine	N,N'-¶þÒÒõ£Áª±½°·	N	C16H16N2O2	268.12118	267.114073410235	0.721353810986479	[M-H]-	6.580	-	3	C18	Benzenoids	±½Àà»¯ºÏÎï	Benzene and substituted derivatives	±½¼°ÆäÈ¡´úÑÜÉúÎï	Biphenyls and derivatives	Áª±½¼°ÆäÑÜÉúÎï	613-35-4	-	C19217	-	-	-	CC(=O)NC1=CC=C(C=C1)C2=CC=C(C=C2)NC(=O)C	CZVHCFKUXGRABC-UHFFFAOYSA-N	1046552.0162889845	865421.0429609321	2050107.034806255	4130663.6190615	7602091.514144138	3926259.185696933	3318449.611490491	5903608.893848151	2066150.839949191	0.825258414793721	-0.27708215084363697	0.365878808899745	0.65	0.46351738982536
Com_1022_pos	Adenosine-2'-monophosphate	ÏÙÜÕ 2¡ä(3¡ä)-µ¥Á×Ëá(2'-AMP)	P	C10H14N5O7P	347.06309	348.070710668508	0.923948749602211	[M+H]+	3.181	0.996711168756612	1	C18	Organic oxygen compounds	ÓÐ»úÑõ»¯ºÏÎï	Organooxygen compounds	ÓÐ»úÑõ»¯ºÏÎï	Carbohydrates and carbohydrate conjugates	Ì¼Ë®»¯ºÏÎïºÍÌ¼Ë®»¯ºÏÎï½áºÏÎï	130-49-4	HMDB0011617	C00946	-	-	53481006	NC1=NC=NC2=C1N=CN2C1O[C@H](CO)[C@@H](O)[C@H]1OP(O)(O)=O	QDFHPFSBQFLLSW-VTHZCTBJSA-N	204393059.74404475	80478716.23946401	61056511.97903791	18403126.119939175	135001594.86251798	777218001.3163497	161263746.36749476	412041645.0108714	699700920.9807112	0.194840342342776	-2.359635671717533	0.0149176775417635	0.95	1.60051397791996
Com_1024_pos	oleoyl ethanolamide	ÓÍõ£ÒÒ´¼õ£°·	P	C20H39NO2	325.29808	348.287639840783	1.10618784779006	[M+Na]+	10.020	0.910846552424256	1	C18	Organic nitrogen compounds	ÓÐ»úµª»¯ºÏÎï	Organonitrogen compounds	ÓÐ»úµª»¯ºÏÎï	Amines	°·Àà	111-58-0	HMDB0002088	C20792	map04024	LMFA08040015	5283454	CCCCCCCC\C=C/CCCCCCCC(=O)NCCO	BOWVQLFMWHZBEF-KTKRTIGZSA-N	22018737.009947196	31882289.83046314	12035445.095334537	16982568.860940494	24968122.98041552	46189457.471547596	32028726.240179703	29712117.079335745	46246084.45767664	0.559811613707465	-0.8369866778865612	0.0208702621636881	0.95	1.09820885498381
Com_1025_neg	Plucheinol	-	N	C15H24O4	268.16746	267.160337154663	0.66061207796243	[M-H]-	6.625	-	3	C18	Lipids and lipid-like molecules	Ö¬ÖÊºÍÀàÖ¬·Ö×Ó	Prenol lipids	ÒìÎìÏ©´¼Ö¬	Sesquiterpenoids	±¶°ëÝÆÀà	-	-	-	-	-	-	CC12CCC(C(C1C=C(C(=O)C2)C(C)(C)O)(C)O)O	XVPBALAUBFPRHA-GBOPCIDUSA-N	3105046.534948304	1499784.5771031003	125901.73190479561	6218517.31972825	1757639.6902368772	4406647.93241711	10251966.994885413	7310048.514817835	7505443.317507982	0.344896351432814	-1.535765227896736	0.0733853404426235	0.95	1.47038065789901
Com_1026_neg	Altiloxin A	-	N	C15H24O4	268.16746	267.16034485216	0.689316145871818	[M-H]-	6.957	-	3	C18	Organoheterocyclic compounds	ÓÐ»úÔÓ»·»¯ºÏÎï	Oxepanes	ÑõÔÓ»·¼ºÍéÀà	-	-	-	-	-	-	-	-	CC1(CCCC2(C13C(O3)CC(C2C(=O)O)(C)O)C)C	LGLGMAPTXWEBIH-HFTJKPBSSA-N	1531549.388501497	856953.5771561423	1330343.1661498235	6020639.439827267	2635550.7285036207	3419778.4536053366	9543436.248825973	6437593.413175801	7724798.270120247	0.364969870141586	-1.4541507267618639	0.0229991638509187	0.95	1.15156371843028
Com_1027_neg	Epijuvabiol	-	N	C16H28O3	268.20385	267.196658213863	0.403476172965681	[M-H]-	8.289	0.711282187836718	2	C18	Lipids and lipid-like molecules	Ö¬ÖÊºÍÀàÖ¬·Ö×Ó	Prenol lipids	ÒìÎìÏ©´¼Ö¬	Sesquiterpenoids	±¶°ëÝÆÀà	-	-	-	-	-	-	CC(C)CC(CC(C)C1CCC(=CC1)C(=O)OC)O	KVQQCXYORPHUQU-YDHLFZDLSA-N	13388439.85527737	7880671.384455966	5482330.83815122	10722581.571140636	13992048.218544511	17520767.645222194	13621719.146934465	8851268.007540235	15540651.504498674	0.74139367347383	-0.43168829061089004	0.200306901425438	0.8	0.904507723494639
Com_1028_neg	15-Methoxyisodauc-3-ene-1beta,5alpha-diol	-	N	C16H28O3	268.20385	267.196717337695	0.623919809570136	[M-H]-	7.549	0.51842135854975	2	C18	Lipids and lipid-like molecules	Ö¬ÖÊºÍÀàÖ¬·Ö×Ó	Prenol lipids	ÒìÎìÏ©´¼Ö¬	Sesquiterpenoids	±¶°ëÝÆÀà	-	-	-	-	-	-	CC(C)C1CCC2(C1C(C(=CCC2O)COC)O)C	ANVPCBOTQZGVJG-DGADGQDISA-N	24262788.98072255	13303458.914321668	3899392.749184928	29510230.36885142	14773421.181092406	40214048.32407536	54669846.0090641	42420864.2475579	25027016.311894603	0.422587837783008	-1.2426768482549095	0.042181291733378	0.95	1.61798215954648
Com_1028_pos	Ajmaline	°¢ÂíÁé	P	C20H26N2O2	326.19943	349.188361362012	0.823539109102498	[M+Na]+	9.751	-	3	C18	Alkaloids and derivatives	ÉúÎï¼î¼°ÆäÑÜÉúÎï	Ajmaline-sarpagine alkaloids	°¢ÂíÁé-ÈøèË½ú¼îÉúÎï¼î	-	-	4360-12-7	HMDB0015495	C06542	map00901;map01110	-	441080	CC[C@H]1[C@@H]2C[C@H]3[C@@H]4N(C)C5=CC=CC=C5[C@]44C[C@@H](C2[C@H]4O)N3[C@@H]1O	CJDRUOGAGYHKKD-HEFSZTOGSA-N	1570095.8292737913	1212361.509785529	400861.8892026027	1168221.950612401	412497.0440019354	1478532.9212262253	830690.3357781289	1265126.370672756	646197.5799466424	0.903018113721515	-0.14717316774147013	0.581427790359583	0.4	0.329285272150001
Com_1034_neg	Ficipyrone A	-	N	C14H22O5	270.14673	269.139687717943	0.953992458048063	[M-H]-	6.006	-	3	C18	Lipids and lipid-like molecules	Ö¬ÖÊºÍÀàÖ¬·Ö×Ó	Prenol lipids	ÒìÎìÏ©´¼Ö¬	Sesquiterpenoids	±¶°ëÝÆÀà	-	-	-	-	-	-	[H][C@](O)(CCCCCC)C1=C(CO)C(OC)=CC(=O)O1	QRYFRWHYTAOGHG-NSHDSACASA-N	4695815.210451905	3826790.5644434164	1389212.012399387	14128780.422114328	6061057.229254141	6273207.457208244	20380919.9775126	23296458.262446545	11395414.674709044	0.3925492160035	-1.3490545511176475	0.0604070102446598	0.9	1.41816857318498
Com_1036_neg	(1R,2R,4S,5S,6R,7S)4,5-epoxygermacra-9Z-en-1,2,6-triol	-	N	C15H26O4	270.18311	269.175998411463	0.697347302724412	[M-H]-	7.245	-	3	C18	Lipids and lipid-like molecules	Ö¬ÖÊºÍÀàÖ¬·Ö×Ó	Prenol lipids	ÒìÎìÏ©´¼Ö¬	Sesquiterpenoids	±¶°ëÝÆÀà	-	-	-	-	-	11380214	CC1=CCC(C(C2C(O2)(CC(C1O)O)C)O)C(C)C	UOUMJKKOPWRYPB-QBCLFKMJSA-N	1505023.1754642741	1252357.46168054	1881285.047589782	2347389.320030635	4652581.020951822	2123134.2639949983	2385846.537940656	1700465.744475294	934629.1170448646	1.30330490033887	0.38217463321488115	0.518375267951854	0.45	0.536038403169117
Com_1038_pos	Phenylalanyltryptophan	L-±½±û°±õ£-L-É«°±Ëá	P	C20H21N3O3	351.15829	352.165791825403	0.574741957526595	[M+H]+	5.614	-	3	C18	Organic acids and derivatives	ÓÐ»úËá¼°ÆäÑÜÉúÎï	Carboxylic acids and derivatives	ôÈËá¼°ÆäÑÜÉúÎï	Amino acids, peptides, and analogues	°±»ùËá¡¢ëÄºÍÀàËÆÎï	24587-41-5	HMDB0029006	-	-	-	134906	N[C@@H](CC1=CC=CC=C1)C(=O)N[C@@H](CC1=CNC2=CC=CC=C12)C(O)=O	JMCOUWKXLXDERB-WMZOPIPTSA-N	1291167.2658736866	602630.0666922071	574157.4458552712	282889.72169651446	464398.95744188473	497218.506742213	75343.79738827875	945878.8734740217	59137.293808553935	1.63047025086726	0.7052881182910296	0.256393280356234	0.7	0.88832053183948
Com_1039_neg	2-keto palmitic acid	-	N	C16H30O3	270.21949	269.212323488948	0.49400192412072	[M-H]-	8.996	0.742267879377182	2	C18	Lipids and lipid-like molecules	Ö¬ÖÊºÍÀàÖ¬·Ö×Ó	Fatty Acyls	Ö¬·¾õ£Àà	Fatty acids and conjugates	Ö¬·¾ËáºÍ½áºÏÎï	-	-	-	-	LMFA01060050	-	CCCCCCCCCCCCCCC(=O)C(=O)O	ZVNHILZUTNYFGT-UHFFFAOYSA-N	14666273.551123686	18252854.087138172	9878995.989363553	47619881.27604766	63343468.888756715	38564653.93591738	127566738.35712689	84776556.8643966	24491723.11329999	0.446656955034484	-1.1627608681184973	0.141912693547271	0.8	0.965658339257135
Com_103_neg	3-hydroxydecanoate	3-ôÇ»ù¹ïËá	N	C10H20O3	188.14124	187.133851557807	0.470084033696477	[M-H]-	6.776	0.706569562133589	1	C18	Organic acids and derivatives	ÓÐ»úËá¼°ÆäÑÜÉúÎï	Hydroxy acids and derivatives	ôÇ»ùËá¼°ÆäÑÜÉúÎï	Medium-chain hydroxy acids and derivatives	ÖÐÁ´ôÇ»ùËá¼°ÆäÑÜÉúÎï	5561-87-5	HMDB0002203	-	-	LMFA01050153	5312799	CCCCCCC[C@H](O)CC(O)=O	FYSSBMZUBSBFJL-VIFPVBQESA-N	9505076.941666342	4510882.879621812	4042864.780507955	5722605.036271121	8510639.289076671	12665559.378956776	3903946.597561695	3569860.647495296	4057647.8913302165	1.06763812227055	0.09442272598099019	0.652993504394438	0.7	0.32796927365178
Com_1044_pos	Eicosapentaenoic acid ethyl ester	È«Ë³-5,8,11,14,17-¶þÊ®Ì¼ÎåÏ©ËáÒÒõ¥	P	C22H34O2	330.25588	353.245107228812	0.0824476222194411	[M+Na]+	10.391	0.997179379403192	1	C18	Lipids and lipid-like molecules	Ö¬ÖÊºÍÀàÖ¬·Ö×Ó	Fatty Acyls	Ö¬·¾õ£Àà	Fatty acid esters	Ö¬·¾Ëáõ¥	86227-47-6	HMDB0039530	C16184	-	LMFA07010877	9831415	CCOC(=O)CCC\C=C/C\C=C/C\C=C/C\C=C/C\C=C/CC	SSQPWTVBQMWLSZ-AAQCHOMXSA-N	1704126207.7504723	2434046775.4474487	2071908191.8367748	2533430200.1098223	2693505587.2906294	2611309271.142925	2607874637.1537743	2607002306.7542315	2573398958.5040493	0.879805628518202	-0.1847432640310928	0.162841546202343	0.8	0.547943345351275
Com_1046_neg	Tridecanoylglycine	Ê®ÈýÍéõ£¸Ê°±Ëá	N	C15H29NO3	271.21474	270.207670496252	0.849866242368728	[M-H]-	6.972	0.65586749861704	2	C18	Organic acids and derivatives	ÓÐ»úËá¼°ÆäÑÜÉúÎï	Carboxylic acids and derivatives	ôÈËá¼°ÆäÑÜÉúÎï	Amino acids, peptides, and analogues	°±»ùËá¡¢ëÄºÍÀàËÆÎï	-	HMDB0013317	-	-	-	-	CCCCCCCCCCCCC(=O)NCC(=O)O	BTHNNPTZHGZNAO-UHFFFAOYSA-N	1823083.2872668596	3189964.5299165417	658037.9928159326	2218011.2815602557	2149643.9252275405	2686765.086394233	4341204.440508743	4452908.296953543	1502528.0488126534	0.618558249829917	-0.6930186342309943	0.210752412284911	0.75	1.04120363707102
Com_1047_neg	5-epi-Valiolone 7-phosphate	5-±í-Valiolone-7-Á×Ëá	N	C7H13O9P	272.02972	271.022438841514	0.0692627039547462	[M-H]-	1.504	-	3	C18	Organic acids and derivatives	ÓÐ»úËá¼°ÆäÑÜÉúÎï	Organic phosphoric acids and derivatives	ÓÐ»úÁ×Ëá¼°ÆäÑÜÉúÎï	Phosphate esters	Á×Ëáõ¥Àà	-	-	C17693	map00525;map01130	-	-	C1C(=O)C(C(C(C1(COP(=O)(O)O)O)O)O)O	WBHJALJLPRKCBI-BNHYGAARSA-N	417360.01138364273	104134.46364800016	966374.561273307	228080.5592763705	176803.48717371857	275846.12337404874	5352264.587647797	4920031.02472983	3182284.1251498167	0.110280808588454	-3.180746344422667	0.0518120818919758	0.9	1.22961436282773
Com_1049_neg	Cotarnine Chloride	ÂÈ»¯¿ÉÌæÄþ	N	[C12H15ClNO4]-	272.06896	271.060702234428	3.52030445525643	[M-H]-	1.422	-	3	C18	Organoheterocyclic compounds	ÓÐ»úÔÓ»·»¯ºÏÎï	Tetrahydroisoquinolines	ËÄÇâÒìà­ßø	-	-	10018-19-6	-	-	-	-	-	[Cl-].OC1C2=C(OC)C=3OCOC3C=C2CCN1C	UONSFNPHCTWRGS-UHFFFAOYSA-M	1914951.5456208214	603712.4183010724	886122.7040633506	2325527.2389271716	977949.2647464719	473679.0940683891	376440.1795441723	385863.4164669217	1228461.7519503853	2.1776147377487	1.1227487359171713	0.076911678705427	0.85	1.17908107295762
Com_104_neg	2-Hydroxydecanoate	2-ôÇ»ù¹ïËá	N	C10H20O3	188.14124	187.133898926048	0.218314453496273	[M-H]-	7.047	0.675527913743706	1	C18	Lipids and lipid-like molecules	Ö¬ÖÊºÍÀàÖ¬·Ö×Ó	Fatty Acyls	Ö¬·¾õ£Àà	Fatty acids and conjugates	Ö¬·¾ËáºÍ½áºÏÎï	5393-81-7	HMDB0094656	-	-	LMFA01050029	5312797	CCCCCCCC[C@H](O)C(O)=O	GHPVDCPCKSNJDR-VIFPVBQESA-N	3838442.360215626	3666014.319670782	2739536.1924519367	5873588.252321573	9410302.858366244	3713203.3815806503	3418804.3376351995	3469939.307437366	2763032.877911656	1.52804623218667	0.6116881938562628	0.202208468759565	0.75	1.09311027030511
Com_1051_neg	Limazepine C	-	N	C15H16N2O3	272.11609	271.109159809206	1.35901264054715	[M-H]-	6.113	-	3	C18	Organoheterocyclic compounds	ÓÐ»úÔÓ»·»¯ºÏÎï	Benzodiazepines	±½¶þµª×¿Àà	1,4-benzodiazepines	1,4-±½¶þµª×¿Àà	-	-	-	-	-	-	CCC1=CN2C(C1)C=NC3=C(C2=O)C=CC(=C3O)OC	FLGURYUVNVBBFP-JTQLQIEISA-N	166340.67334883413	389638.1627677743	557582.5712130157	679231.0311216279	1830625.3843366597	461443.6430272576	583252.5436523397	607263.9110666414	442518.88060137245	1.38398823201234	0.4688316758578615	0.93166741331601	0.5	0.116707627484408
Com_1052_neg	Sempervirine	ÏõËá³¤Éú²Ý¼î	N	C19H16N2	272.13135	271.124766909869	2.63442587180825	[M-H]-	4.864	-	3	C18	Organoheterocyclic compounds	ÓÐ»úÔÓ»·»¯ºÏÎï	Indoles and derivatives	ßÅßá¼°ÆäÑÜÉúÎï	Pyridoindoles	ßÁà¤²¢ßÅßá	549-92-8	-	C09240	-	-	-	C1CCC2=CC3=C4N=C5C=CC=CC5=C4C=CN3C=C2C1	UQVUEULZDJRMJR-UHFFFAOYSA-N	2481210.8889528085	912867.6028420276	193528.37754789062	1385658.5713769998	395271.15314325335	1144089.3824951032	1186559.8144172633	1591340.6221132653	721520.9518155056	0.924909941430459	-0.11261519777405124	0.447447944191246	0.6	0.587671926620535
Com_1052_pos	21-Hydroxypregnenolone	21-ôÇ»ùÔÐÏ©´¼Íª	P	C21H32O3	332.23514	355.224428707164	0.267001148719493	[M+Na]+	8.540	0.827608221949443	1	C18	Lipids and lipid-like molecules	Ö¬ÖÊºÍÀàÖ¬·Ö×Ó	Steroids and steroid derivatives	Àà¹Ì´¼ºÍÀà¹Ì´¼ÑÜÉúÎï	Hydroxysteroids	ôÇ»ùÀà¹Ì´¼	1164-98-3	HMDB0004026	C05485	map00140	LMST02030167	247020	[H][C@@]12CC[C@H](C(=O)CO)[C@@]1(C)CC[C@@]1([H])[C@@]2([H])CC=C2C[C@@H](O)CC[C@]12C	MOIQRAOBRXUWGN-WPWXJNKXSA-N	104644525.70096485	210361955.62993473	111999829.68517467	78167385.81195538	96921577.435234	102458235.69303279	23393942.381790478	59779213.217985325	322758669.315047	0.947454045098159	-0.0778721257638772	0.611825792593949	0.65	0.591098610580859
Com_1057_neg	5alpha-Androst-1-en-3-one	-	N	C19H28O	272.21402	271.206854370988	0.493622584198653	[M-H]-	6.490	-	3	C18	Lipids and lipid-like molecules	Ö¬ÖÊºÍÀàÖ¬·Ö×Ó	Steroids and steroid derivatives	Àà¹Ì´¼ºÍÀà¹Ì´¼ÑÜÉúÎï	Androstane steroids	ÐÛçÞÍéÀà¹Ì´¼	-	HMDB0246873	C02941	-	-	439857	CC12CCCC1C1CCC3CC(=O)C=CC3(C)C1CC2	LYQLGOGKDQKQAX-UHFFFAOYSA-N	18833083.412537254	4859286.753609156	766136.6387154227	13077762.416044302	2087762.800220813	3760852.2463635737	6359028.063642173	4993207.382594326	4445630.14858632	1.62072104492197	0.6966357986038257	0.928146200746543	0.5	0.492440004533931
Com_1058_neg	5alpha-Androst-16-en-3-one	ÐÛÏ©Íª	N	C19H28O	272.21402	271.206807826464	0.322637548140651	[M-H]-	7.532	-	3	C18	Lipids and lipid-like molecules	Ö¬ÖÊºÍÀàÖ¬·Ö×Ó	Steroids and steroid derivatives	Àà¹Ì´¼ºÍÀà¹Ì´¼ÑÜÉúÎï	Androstane steroids	ÐÛçÞÍéÀà¹Ì´¼	18339-16-7	HMDB0034406	-	-	LMST02020079	6852393	[H][C@@]12CC=C[C@@]1(C)CC[C@@]1([H])[C@@]2([H])CC[C@@]2([H])CC(=O)CC[C@]12C	HFVMLYAGWXSTQI-QYXZOKGRSA-N	32688.628827631714	453553.67388936656	319477.56550349144	868395.5897038246	866519.7215634455	236378.19434242812	796822.3671416594	361210.34599624807	398563.42418283154	1.13359578422121	0.1809062980770526	0.743975751484026	0.6	0.301534605772072
Com_1058_pos	Erucic acid	¶þÊ®¶þÌ¼Ï©Ëá(Ë³-13)/½æËá	P	C22H42O2	338.31848	356.352387207577	0.316883597380063	[M+NH4]+	8.689	0.731122328768445	1	C18	Lipids and lipid-like molecules	Ö¬ÖÊºÍÀàÖ¬·Ö×Ó	Fatty Acyls	Ö¬·¾õ£Àà	Fatty acids and conjugates	Ö¬·¾ËáºÍ½áºÏÎï	112-86-7	HMDB0002068	C08316	-	LMFA01030089	5281116	CCCCCCCC\C=C/CCCCCCCCCCCC(O)=O	DPUOLQHDNGRHBS-KTKRTIGZSA-N	40953330.78257559	61609357.79968568	55986577.04863144	69247486.25307709	89604092.99518743	69364892.21204057	67517720.60186993	55129563.80848397	48803118.46786752	1.05442088222906	0.07645084752801076	0.846133134895876	0.55	0.129477385269667
Com_1059_neg	3-Hydroxyhexadecanoic acid	3-ôÇ»ùÊ®ÁùËá	N	C16H32O3	272.23514	271.22800802535	0.617206691165978	[M-H]-	9.428	0.563043899874548	2	C18	Lipids and lipid-like molecules	Ö¬ÖÊºÍÀàÖ¬·Ö×Ó	Fatty Acyls	Ö¬·¾õ£Àà	Fatty acids and conjugates	Ö¬·¾ËáºÍ½áºÏÎï	83780-74-9	HMDB0061658	-	-	LMFA01050365	10989404	CCCCCCCCCCCCC[C@H](O)CC(O)=O	CBWALJHXHCJYTE-HNNXBMFYSA-N	21856938.612863306	32218786.925961617	16965219.075941913	64697924.4537389	98168364.32948574	45357733.70348954	65527601.09556864	44821524.302360885	32088000.599685	0.996437213543673	-0.005149192545495525	0.621864214146666	0.6	0.458022443188215
Com_1063_pos	3b-hydroxy-5-cholenoic acid	3beta-ôÇ»ù-5-µ¨Ï©Ëá	P	C24H38O3	374.2821	357.27880879132	0.023488486355855	[M+H-H2O]+	8.296	0.877873905485099	1	C18	Lipids and lipid-like molecules	Ö¬ÖÊºÍÀàÖ¬·Ö×Ó	Steroids and steroid derivatives	Àà¹Ì´¼ºÍÀà¹Ì´¼ÑÜÉúÎï	Bile acids, alcohols and derivatives	µ¨Ö­Ëá¡¢´¼¼°ÆäÑÜÉúÎï	5255-17-4	HMDB0000308	-	-	LMST04010201	92997	[H][C@@]12CC[C@H]([C@H](C)CCC(O)=O)[C@@]1(C)CC[C@@]1([H])[C@@]2([H])CC=C2C[C@@H](O)CC[C@]12C	HIAJCGFYHIANNA-QIZZZRFXSA-N	7819633.483290929	15185802.222723885	23448017.2548006	6470030.60578406	21737227.801843137	4604593.569066993	1355197.4326951283	2920181.3519867593	6279852.985568834	3.93992462036124	1.9781680279376592	0.0164065790948016	1	1.263792508104
Com_1067_pos	Monoolein	¸ÊÓÍµ¥ÓÍËáõ¥	P	C21H40O4	356.29266	357.299997688824	0.105780523299449	[M+H]+	10.330	0.953802922194767	1	C18	Lipids and lipid-like molecules	Ö¬ÖÊºÍÀàÖ¬·Ö×Ó	Glycerolipids	¸ÊÓÍÖ¬	Monoradylglycerols	µ¥õ£»ù¸ÊÓÍ	111-03-5	HMDB0254854	-	-	LMGL01010005	33022	CCCCCCCCC=CCCCCCCCC(=O)OCC(O)CO	RZRNAYUHWVFMIP-UHFFFAOYSA-N	20762319.81141583	14629529.455351349	8195017.7802647585	13681461.416366387	10503241.286387771	122673726.8842236	92392485.7955259	139798318.07520851	78354453.84199628	0.125149768887137	-2.9982724680695814	1.82890957016207e-05	1	1.9300028178063
Com_1068_neg	(R)-7,8-dihydroxy-alpha-dunnione	-	N	C15H14O5	274.08413	273.075849109469	3.57879360241792	[M-H]-	5.325	-	3	C18	Organoheterocyclic compounds	ÓÐ»úÔÓ»·»¯ºÏÎï	Naphthofurans	ÝÁ²¢ß»à«Àà	-	-	-	-	-	-	-	-	CC1C(C2=C(C3=C(C(=C2O1)O)C(=O)C(=O)C=C3)O)(C)C	RADBAWKNPHEKGA-ZCFIWIBFSA-N	652617.8098473072	845479.4326227726	745129.9325978359	1433774.9604869103	920289.5320983754	587096.1426676448	410180.4200138042	500785.10889122204	416431.2174750628	1.92104831266932	0.94189380196647	0.00652535606438324	1	1.66265022256588
Com_1068_pos	Triptonide	À×¹«ÌÙÄÚõ¥Íª	P	C20H22O6	358.14164	359.148546088074	1.09987748417803	[M+H]+	5.845	-	3	C18	Organoheterocyclic compounds	ÓÐ»úÔÓ»·»¯ºÏÎï	Oxepanes	ÑõÔÓ»·¼ºÍéÀà	-	-	38647-11-9	HMDB0259271	-	-	-	65411	CC(C)C12C(O1)C3C4(O3)C5(CCC6=C(C5CC7C4(C2=O)O7)COC6=O)C	SWOVVKGLGOOUKI-ZHGGVEMFSA-N	980371.0439543156	1498403.4327466341	1273098.6567720266	4081609.5646895687	3183993.047482643	1076558.2498009996	1487968.3521243078	1159827.102492	2052783.007455754	1.52566592000529	0.6094390851621887	0.36669305687418	0.65	0.733648522880581
Com_106_pos	Ethylmalonic acid	ÒÒ»ù±û¶þËá	P	C5H8O4	132.04226	155.031296739523	1.23642595199174	[M+Na]+	4.810	0.650651085128256	1	C18	Lipids and lipid-like molecules	Ö¬ÖÊºÍÀàÖ¬·Ö×Ó	Fatty Acyls	Ö¬·¾õ£Àà	Fatty acids and conjugates	Ö¬·¾ËáºÍ½áºÏÎï	601-75-2	HMDB0000622	-	-	LMFA01170105	11756	CCC(C(O)=O)C(O)=O	UKFXDFUAPNAMPJ-UHFFFAOYSA-N	355710.8264277282	724909.0306938491	2060111.6230459923	864314.3453552964	2112395.7542092935	699851.7799689316	1004790.8321163796	769377.130297544	864961.9719666681	1.46570232557836	0.5515921314263516	0.621126175504227	0.55	0.315563988875935
Com_1070_neg	Terezine A	-	N	C15H18N2O3	274.13174	273.125011139375	2.08344854551841	[M-H]-	5.777	-	3	C18	Organoheterocyclic compounds	ÓÐ»úÔÓ»·»¯ºÏÎï	Diazines	¶þàºÀà	Pyrazines	ßÁàºÀà	-	-	-	-	-	-	CC(C)C1=NC(=C(NC1=O)C(C2=CC=CC=C2)O)OC	PDTASUAKSIEHPZ-CYBMUJFWSA-N	585039.9543429951	534830.0602610791	966427.5265923538	522231.52287680027	1914432.5748524992	652566.7703063553	705159.7803857317	694405.0435628941	655188.0190318514	1.33651353662957	0.4184744497242396	0.575769495990755	0.6	0.447273013178611
Com_1071_pos	Triptolide	À×¹«ÌÙÄÚõ¥´¼	P	C20H24O6	360.15729	361.164069741165	1.44453229023224	[M+H]+	7.919	0.575001203471512	2	C18	Organoheterocyclic compounds	ÓÐ»úÔÓ»·»¯ºÏÎï	Oxepanes	ÑõÔÓ»·¼ºÍéÀà	-	-	38748-32-2	HMDB0259270	C09204	-	-	107985	CC(C)C12C(O1)C3C4(O3)C5(CCC6=C(C5CC7C4(C2O)O7)COC6=O)C	DFBIRQPKNDILPW-CIVMWXNOSA-N	1421572.9574056577	4535499.137932444	9871209.959040012	7739005.635367526	31949247.099494405	2755894.7187626353	2024816.2467540854	2266459.793670277	4736051.426818411	3.76919208772456	1.9142553203262394	0.153492328999202	0.75	0.760398320472059
Com_1073_neg	3-Hydroxytetradecanedioic acid	-	N	C14H26O5	274.17802	273.17095236359	0.847491677075416	[M-H]-	5.976	-	3	C18	Lipids and lipid-like molecules	Ö¬ÖÊºÍÀàÖ¬·Ö×Ó	Fatty Acyls	Ö¬·¾õ£Àà	Fatty acids and conjugates	Ö¬·¾ËáºÍ½áºÏÎï	73179-89-2	HMDB0000394	-	-	LMFA01170094	20848956	OC(CCCCCCCCCCC(O)=O)CC(O)=O	CEDZIURHISELSQ-UHFFFAOYSA-N	1555564.0762080518	1381042.3128141244	1851625.027345783	4065302.69803838	2756255.0076273773	1990399.9189247494	3017011.19768105	2089418.4968797022	1457781.8046749479	1.08571048334352	0.11863944390685954	0.898690256211073	0.55	0.332762707953997
Com_1073_pos	N-Arachidonylglycine	N-»¨ÉúËÄÏ©Ëá¸Ê°±Ëá	P	C22H35NO3	361.26169	362.268270284464	1.99222767290672	[M+H]+	9.330	0.84831259560389	1	C18	Organic acids and derivatives	ÓÐ»úËá¼°ÆäÑÜÉúÎï	Carboxylic acids and derivatives	ôÈËá¼°ÆäÑÜÉúÎï	Amino acids, peptides, and analogues	°±»ùËá¡¢ëÄºÍÀàËÆÎï	179113-91-8	HMDB0005096	-	-	LMFA08020003	5283389	CCCCC\C=C/C\C=C/C\C=C/C\C=C/CCCC(=O)NCC(O)=O	YLEARPUNMCCKMP-DOFZRALJSA-N	3956254.3045220645	2664152.4619980855	765933.6456566519	1818689.8189473369	4136978.600940783	2154252.454926127	6201896.38896059	5274304.570882243	3819730.7030381043	0.611661572943522	-0.7091944519083399	0.181135284703484	0.75	0.78652308773799
Com_1074_neg	Dihydroferulic acid 4-O-sulfate	-	N	C10H12O7S	276.03038	275.023474403065	1.42883933645936	[M-H]-	5.298	-	3	C18	Organic acids and derivatives	ÓÐ»úËá¼°ÆäÑÜÉúÎï	Organic sulfuric acids and derivatives	ÓÐ»úÁòËá¼°ÆäÑÜÉúÎï	Arylsulfates	·¼»ùÁòËáÑÎ	86321-33-7	HMDB0041724	-	-	-	187489	COC1=C(OS(O)(=O)=O)C=CC(CCC(O)=O)=C1	UMCDODPBPQMWQP-UHFFFAOYSA-N	3244466.566104606	664950.5596167025	8532190.009184549	3723578.347842932	11628789.554147178	854722.2560687057	854807.6139829227	845768.5614819704	13450157.481021209	1.38922503370087	0.47428031329211184	0.38115101150104	0.6	0.652967003648336
Com_1075_neg	6-PHOSPHOGLUCONIC ACID	6-Á×ËáÆÏÌÑÌÇËá	N	C6H13O10P	276.02464	275.017432585289	0.33542400053981	[M-H]-	1.565	-	3	C18	Organic oxygen compounds	ÓÐ»úÑõ»¯ºÏÎï	Organooxygen compounds	ÓÐ»úÑõ»¯ºÏÎï	Carbohydrates and carbohydrate conjugates	Ì¼Ë®»¯ºÏÎïºÍÌ¼Ë®»¯ºÏÎï½áºÏÎï	921-62-0	HMDB0001316	-	-	-	-	O=C(O)C(O)C(O)C(O)C(O)COP(=O)(O)O	BIRSGZKFKXLSJQ-SQOUGZDYSA-N	11352392.037187956	3074868.407724124	3725837.153984571	8002497.156730398	10470298.203241462	395732.51476041443	4434197.25280369	48482.28371641078	403191.1998094104	5.54769318597497	2.4718880019167084	0.05601430752328	0.9	1.36167479843012
Com_1076_neg	Indeno[1,2,3-cd]pyrene	-	N	C22H12	276.0939	275.086309954342	1.0505326555502	[M-H]-	5.019	-	3	C18	Benzenoids	±½Àà»¯ºÏÎï	Pyrenes	ÜÅÀà	-	-	-	HMDB0253452	C19251	-	-	9131	C1=CC=C2C(=C1)C1=CC=C3C=CC4=C5C(=CC=C4)C=C2C1=C35	SXQBHARYMNFBPS-UHFFFAOYSA-N	919794.2611561606	238588.5593125129	343817.26095786877	203253.06516599507	351398.1174192519	980432.6372390118	311326.5054313212	647499.5855146538	568303.7617950429	0.656207379789979	-0.6077762762115572	0.201922303222635	0.75	0.603150434054342
Com_1078_pos	Kojibiose	A-ÆÏÌÇ-A-ÆÏÌÇÜÕ	P	C12H22O11	342.11622	365.105651830945	0.677637982321333	[M+Na]+	1.438	0.535461640985454	1	C18	Lipids and lipid-like molecules	Ö¬ÖÊºÍÀàÖ¬·Ö×Ó	Fatty Acyls	Ö¬·¾õ£Àà	Fatty acyl glycosides	Ö¬·¾õ£ÌÇÜÕ	2140-29-6	HMDB0011742	C19632	-	-	164939	OC[C@@H](O)[C@@H](O)[C@H](O)[C@@H](O[C@H]1O[C@H](CO)[C@@H](O)[C@H](O)[C@H]1O)C=O	PZDOWFGHCNHPQD-OQPGPFOOSA-N	2742834.3029654147	4768517.630495613	5599790.994652795	2996536.054136934	6845649.2456665635	38482855.626093715	12143096.774187142	13530476.26200051	729483.0612652136	0.282999222706001	-1.8211300043734475	0.506306083591921	0.75	0.550162781965289
Com_1079_pos	Malabaricone B	ÂíÀ­°ÍÀûÍªB	P	C21H26O4	342.18311	365.172364060564	0.157987236790702	[M+Na]+	7.844	-	3	C18	Organic oxygen compounds	ÓÐ»úÑõ»¯ºÏÎï	Organooxygen compounds	ÓÐ»úÑõ»¯ºÏÎï	Carbonyl compounds	ôÊ»ù»¯ºÏÎï	63335-24-0	HMDB0254307	-	-	-	163001	OC1=CC=C(CCCCCCCCC(=O)C2=C(O)C=CC=C2O)C=C1	KOAPDMKKECXPHX-UHFFFAOYSA-N	1055821.0125360019	3922406.490620075	4376377.754631796	7993809.36828589	11878333.273270983	1881871.5245279248	4973715.182159782	1319336.7639214185	3496515.84450237	2.00330033753446	1.0023787281849736	0.317611010735022	0.7	0.722673404118144
Com_107_pos	L-Asparagine	L-Ìì¶¬õ£°·	P	C4H8N2O3	132.05349	155.042914684205	1.70146358868833	[M+Na]+	1.378	-	3	C18	Organic acids and derivatives	ÓÐ»úËá¼°ÆäÑÜÉúÎï	Carboxylic acids and derivatives	ôÈËá¼°ÆäÑÜÉúÎï	Amino acids, peptides, and analogues	°±»ùËá¡¢ëÄºÍÀàËÆÎï	70-47-3	HMDB0000168	C00152	map01100;map00250;map04978;map05230;map01230;map00970;map01110;map04974;map01060;map00460	-	6267	N[C@@H](CC(N)=O)C(O)=O	DCXYFEDJOCDNAF-REOHCLBHSA-N	107384961.0743749	87687920.82190381	66792591.169951364	134214976.44888498	43631665.84473761	44047246.387464	58144087.51912181	57858015.375254296	23177072.042857774	1.91986335673995	0.9410036330459888	0.0653291570782737	0.85	1.20285390862862
Com_1080_pos	Hirsuteine	È¥ÇâÃ«¹³ÌÙ¼î	P	C22H26N2O3	366.19434	367.200993869698	1.76444644670366	[M+H]+	10.580	0.52525432319981	2	C18	Alkaloids and derivatives	ÉúÎï¼î¼°ÆäÑÜÉúÎï	Corynanthean-type alkaloids	CorynantheanÐÍÉúÎï¼î	-	-	35467-43-7	-	C16971	-	-	-	COC=C(C1CC2C3=C(CCN2CC1C=C)C4=CC=CC=C4N3)C(=O)OC	TZUGIFAYWNNSAO-AZQGJTAVSA-N	2075876.6087924368	1744278.3049340025	1901849.1674856108	1712957.6258804072	1022562.4794514403	936629.757793842	1213141.7965175763	1318809.422306661	975313.9170785461	1.52254261432517	0.6064826081744408	0.0320813285967998	0.9	0.80669613415401
Com_1081_neg	N6-(L-1,3-Dicarboxypropyl)-L-lysine	N6-(L-1,3-¶þôÈ±û»ù)-L-Àµ°±Ëá	N	C11H20N2O6	276.13214	275.12497385353	0.484744477675611	[M-H]-	5.050	0.583676405117331	2	C18	Organic acids and derivatives	ÓÐ»úËá¼°ÆäÑÜÉúÎï	Carboxylic acids and derivatives	ôÈËá¼°ÆäÑÜÉúÎï	Amino acids, peptides, and analogues	°±»ùËá¡¢ëÄºÍÀàËÆÎï	-	HMDB0000279	C00449	map01110;map01100;map00300;map01230;map01130;map00310	-	-	C(CCNC(CCC(=O)O)C(=O)O)CC(C(=O)O)N	ZDGJAHTZVHVLOT-YUMQZZPRSA-N	5779917.4776404705	3627246.745298462	1459978.6731428641	1922759.3982988335	2607019.707265308	2177858.1108287326	1150991.9872925382	1096521.5494993941	1065366.006874661	2.24333020012935	1.165641989139248	0.0421644895887775	0.9	1.23533434692657
Com_1081_pos	Batilol	öè¸Î´¼	P	C21H44O3	344.32904	367.318521506735	0.817551534448103	[M+Na]+	11.647	0.705352521322589	1	C18	Lipids and lipid-like molecules	Ö¬ÖÊºÍÀàÖ¬·Ö×Ó	Glycerolipids	¸ÊÓÍÖ¬	Monoradylglycerols	µ¥õ£»ù¸ÊÓÍ	544-62-7	HMDB0248884	C13858	-	-	-	CCCCCCCCCCCCCCCCCCOCC(O)CO	OGBUMNBNEWYMNJ-UHFFFAOYSA-N	8880725.8726403	28914793.924799606	72450552.39883685	105332131.14178777	180725299.31275246	80146343.99418804	34473526.92023475	40035364.034424976	34843673.95146309	1.67305872081532	0.7424880818032601	0.807065275215659	0.55	0.191259984300509
Com_1082_pos	7-Dehydrocholesterol	7-È¥Çâµ¨¹Ì´¼	P	C27H44O	384.33921	367.336094178258	0.47920756770011	[M+H-H2O]+	11.276	0.928362532356509	2	C18	Lipids and lipid-like molecules	Ö¬ÖÊºÍÀàÖ¬·Ö×Ó	Steroids and steroid derivatives	Àà¹Ì´¼ºÍÀà¹Ì´¼ÑÜÉúÎï	Cholestane steroids	µ¨çÞÍéÀà¹Ì´¼	434-16-2	HMDB0000032	C01164	map00981;map00100;map01100	LMST01010069	439423	[H][C@@]1(CC[C@@]2([H])C3=CC=C4C[C@@H](O)CC[C@]4(C)[C@@]3([H])CC[C@]12C)[C@H](C)CCCC(C)C	UCTLRSWJYQTBFZ-DDPQNLDTSA-N	10851449.37531728	6794686.906759995	8595844.258210527	63154106.54324761	42380737.77010972	17542371.39096756	62884322.28631465	37946225.86250794	22423557.931167252	0.748750691612024	-0.4174426643852359	0.323544583499889	0.65	0.863507470636567
Com_1084_neg	6Z,8E,10E,12Z-Octadecatetraenoic acid	6Z,8E,10E,12Z-Ê®°ËÌ¼ËÄÏ©Ëá	N	C18H28O2	276.20893	275.201752807414	0.444617825929744	[M-H]-	7.808	0.546625049916533	2	C18	Lipids and lipid-like molecules	Ö¬ÖÊºÍÀàÖ¬·Ö×Ó	Fatty Acyls	Ö¬·¾õ£Àà	Lineolic acids and derivatives	ÑÇÂéËá¼°ÆäÑÜÉúÎï	-	-	-	-	LMFA02000353	-	CCCCCC=CC=CC=CC=CCCCCC(=O)O	RFUWLZKZDWRDDA-MNQUYVSVSA-N	3204850.359420634	2280519.289093228	345355.06497945066	2926093.7000243426	1247656.7125071618	5050333.276912264	4480062.552149766	4772803.681270243	3734190.593806026	0.443721627941262	-1.1722732199731918	0.0613497810549975	1	1.42499054846755
Com_1085_neg	1-[(5-Chloro-1H-indol-2-yl)carbonyl]-4-methylpiperazine	-	N	C14H16ClN3O	277.09819	276.09139364213	1.81755835364101	[M-H]-	5.545	-	3	C18	Organoheterocyclic compounds	ÓÐ»úÔÓ»·»¯ºÏÎï	Indoles and derivatives	ßÅßá¼°ÆäÑÜÉúÎï	Indolecarboxylic acids and derivatives	ßÅßáôÈËá¼°ÆäÑÜÉúÎï	-	HMDB0253737	-	-	-	4908365	CN1CCN(CC1)C(=O)C1=CC2=C(N1)C=CC(Cl)=C2	HUQJRYMLJBBEDO-UHFFFAOYSA-N	601883.2798526862	499410.5242163663	103908.31434711836	7104949.91232677	2096956.0974007216	1430320.8084869997	8656277.554340314	3429206.22708513	1883109.8043724226	0.540667107390695	-0.8871875051546676	0.176159023349049	0.75	1.20403924076851
Com_1087_neg	Tyrosyl-Proline	ÀÒ°±õ£¸¬°±Ëá	N	C14H18N2O4	278.12666	277.119480140022	0.431961545987233	[M-H]-	5.096	-	3	C18	Organic acids and derivatives	ÓÐ»úËá¼°ÆäÑÜÉúÎï	Carboxylic acids and derivatives	ôÈËá¼°ÆäÑÜÉúÎï	Amino acids, peptides, and analogues	°±»ùËá¡¢ëÄºÍÀàËÆÎï	-	HMDB0029113	-	-	-	13055260	NC(CC1=CC=C(O)C=C1)C(=O)N1CCCC1C(O)=O	VNYDHJARLHNEGA-UHFFFAOYSA-N	4858947.05920337	2827761.557648662	2643832.474523502	5533360.261652569	2936659.53415844	2462338.499083949	3510643.0309411595	3224022.5756948944	1137007.5367348792	1.45543175584969	0.5414471941116994	0.225936027843716	0.7	0.860423562284217
Com_1088_neg	Norbotrydialone acetate	-	N	C16H22O4	278.15181	277.144666264887	0.561797124319167	[M-H]-	7.526	0.545374831320311	2	C18	Organoheterocyclic compounds	ÓÐ»úÔÓ»·»¯ºÏÎï	Pteridines and derivatives	µûà¤¼°ÆäÑÜÉúÎï	Pterins and derivatives	µûßÊ¼°ÆäÑÜÉúÎï	-	-	-	-	-	-	[H][C@@]12C3=C(C(=O)O[C@]3(C)CC1(C)C)[C@]([H])(C)C[C@]2([H])OC(C)=O	OMZUEHMZFLBHNI-PCKWUFTNSA-N	3907953.468659773	2716236.974367816	2402240.9208636875	4075250.281197072	8042960.775461671	2912179.841027657	3723858.9117363747	3682817.6865172354	1976404.989404779	1.37579131883882	0.4602616574615444	0.359495874750303	0.7	0.894990167447015
Com_1089_neg	Monooctyl phthalate	ÁÚ±½¶þ¼×Ëáµ¥ÐÁõ¥	N	C16H22O4	278.15181	277.144587136948	0.277319597501432	[M-H]-	8.499	0.514892041314623	2	C18	Benzenoids	±½Àà»¯ºÏÎï	Benzene and substituted derivatives	±½¼°ÆäÈ¡´úÑÜÉúÎï	Benzoic acids and derivatives	±½¼×Ëá¼°ÆäÑÜÉúÎï	5393-19-1	HMDB0254869	-	-	-	-	CCCCCCCCOC(=O)C1=CC=CC=C1C(=O)O	PKIYFBICNICNGJ-UHFFFAOYSA-N	852706.391934399	3351033.3022519387	2300401.392483197	2196405.467743725	19398832.400961585	604751.3030139306	1272066.3816785237	1518128.5125838756	750916.2719559612	5.42215361245751	2.4388659860622703	0.0878415878034854	0.9	1.41817223660235
Com_108_neg	N-acetylmethionine	N-ÒÒõ£»ù-L-µ°°±Ëá	N	C7H13NO3S	191.06161	190.054457506719	0.772037454321026	[M-H]-	5.371	0.875200514537919	1	C18	Organic acids and derivatives	ÓÐ»úËá¼°ÆäÑÜÉúÎï	Carboxylic acids and derivatives	ôÈËá¼°ÆäÑÜÉúÎï	Amino acids, peptides, and analogues	°±»ùËá¡¢ëÄºÍÀàËÆÎï	65-82-7	HMDB0011745	C02712	-	-	448580	CSCC[C@H](NC(C)=O)C(O)=O	XUYPXLNMDZIRQH-LURJTMIESA-N	18581073.92123238	14850610.470517723	34875979.34196333	19314063.601416305	56181171.37382383	21631281.050009724	24454691.03043624	25214798.265763342	15008331.330472905	1.33291062856982	0.4145800512133976	0.532164074654801	0.5	0.36455016931216
Com_1092_pos	Anacardic Acid	Çâ»¯°×¹ûËá	P	C22H36O3	348.26644	371.255756999801	0.335949111203512	[M+Na]+	8.915	0.584590179010056	2	C18	Benzenoids	±½Àà»¯ºÏÎï	Benzene and substituted derivatives	±½¼°ÆäÈ¡´úÑÜÉúÎï	Benzoic acids and derivatives	±½¼×Ëá¼°ÆäÑÜÉúÎï	16611-84-0	HMDB0029683	C10759	-	LMPK15040001	167551	CCCCCCCCCCCCCCCC1=CC=CC(O)=C1C(O)=O	ADFWQBGTDJIESE-UHFFFAOYSA-N	310750869.3803287	267126457.4457082	154596378.8048948	299527149.0393011	180025217.40278894	190751703.8133402	191182349.79494384	172165137.1225699	287427546.28338474	1.15221634086002	0.2044116235360493	0.515533551373502	0.6	0.469259191435076
Com_1095_pos	Tetradecanoylcarnitine	Ê®ËÄõ£»ùÈâ¼î	P	C21H42NO4	372.31138	372.310781494447	0.210859933977643	[M+H]+	7.918	0.947773887135985	1	C18	Lipids and lipid-like molecules	Ö¬ÖÊºÍÀàÖ¬·Ö×Ó	Fatty Acyls	Ö¬·¾õ£Àà	Fatty acid esters	Ö¬·¾Ëáõ¥	25597-07-3	HMDB0005066	-	-	LMFA07070107	53477791	CCCCCCCCCCCCCC(=O)O[C@H](CC(O)=O)C[N+](C)(C)C	PSHXNVGSVNEJBD-LJQANCHMSA-O	82589241.00755014	88857975.91689	164060873.54046687	26924229.80295047	142301372.42038226	303050850.9667068	210024501.88309336	260246866.2270382	325489730.2149732	0.367475940183244	-1.4442782996720007	0.0196837350979562	1	1.21739648566738
Com_1096_pos	Prostaglandin D2	Ç°ÁÐÏÙËØ D2	P	C20H32O5	352.22498	375.213959952467	0.624735738480075	[M+Na]+	6.482	0.934747554301882	1	C18	Lipids and lipid-like molecules	Ö¬ÖÊºÍÀàÖ¬·Ö×Ó	Fatty Acyls	Ö¬·¾õ£Àà	Eicosanoids	Àà¶þÊ®ÍéËá	41598-07-6	HMDB0001403	C00696	map00590;map01100;map04080;map04664;map04726;map05143;map05310	LMFA03010004	448457	[H][C@](O)(CCCCC)\C=C\[C@@]1([H])C(=O)C[C@]([H])(O)[C@]1([H])C\C=C/CCCC(O)=O	BHMBVRSPMRCCGG-OUTUXVNYSA-N	1325611595.851273	694280474.5813267	317065771.7822251	559433281.1068652	405181998.59924936	575957773.9488176	609062454.6795034	889697859.1872616	934217560.1700784	0.877804913941895	-0.18802774847681925	0.428215442873972	0.7	0.533220548060213
Com_1098_pos	Riboflavin	ºË»ÆËØ	P	C17H20N4O6	376.13829	377.146218442991	1.67077643438286	[M+H]+	5.441	0.976993385048298	1	C18	Organoheterocyclic compounds	ÓÐ»úÔÓ»·»¯ºÏÎï	Pteridines and derivatives	µûà¤¼°ÆäÑÜÉúÎï	Alloxazines and isoalloxazines	¿©àºÀàºÍÒì¿©àºÀà	83-88-5	HMDB0000244	C00255	map00740;map01100;map01110;map04977	-	493570	CC1=C(C)C=C2N(C[C@H](O)[C@H](O)[C@H](O)CO)C3=NC(=O)NC(=O)C3=NC2=C1	AUNGANRZJHBGPY-SCRDCRAPSA-N	107291034.88234118	52560669.535098635	38005786.13411641	17336745.087429482	52151999.69045697	69259704.90295134	39381297.6228061	42472180.3480646	45907811.64164033	1.08555430242115	0.11843189534433456	0.86960920021742	0.5	0.264354792792156
Com_1099_neg	H-PHE-ASP-OH	-	N	C13H16N2O5	280.10592	279.098872401325	0.901092433327466	[M-H]-	4.991	0.515973617819107	2	C18	Organic acids and derivatives	ÓÐ»úËá¼°ÆäÑÜÉúÎï	Carboxylic acids and derivatives	ôÈËá¼°ÆäÑÜÉúÎï	Amino acids, peptides, and analogues	°±»ùËá¡¢ëÄºÍÀàËÆÎï	-	-	-	-	-	-	C1=CC=C(C=C1)CC(C(=O)NC(CC(=O)O)C(=O)O)N	HWMGTNOVUDIKRE-UWVGGRQHSA-N	18010832.211432472	8781448.66540533	3280668.4977623713	5360631.586370231	3989862.940792129	5579869.108903654	7310085.691399552	16940117.533791725	2033277.9674353034	0.989812898610834	-0.014772252277682583	0.927182757639702	0.5	0.321476417696875
Com_10_neg	2-Hydroxycaproic acid	2-ôÇ»ù¼ºËá	N	C6H12O3	132.07864	131.071199370587	1.06474001384484	[M-H]-	5.729	0.852777065434776	1	C18	Lipids and lipid-like molecules	Ö¬ÖÊºÍÀàÖ¬·Ö×Ó	Fatty Acyls	Ö¬·¾õ£Àà	Fatty acids and conjugates	Ö¬·¾ËáºÍ½áºÏÎï	6064-63-7	HMDB0001624	-	-	LMFA01050011	99824	CCCCC(O)C(O)=O	NYHNVHGFPZAZGA-UHFFFAOYSA-N	25041095.592193644	42736439.7207196	197214697.34148204	45444605.892330185	301490457.5881377	28627575.56312958	17615319.69611421	15727195.144495929	26566699.991816938	5.52924761244179	2.467083180342873	0.052865799526469	0.9	1.52117026860716
Com_10_pos	4-Hydroxybenzyl alcohol	¶ÔôÇ»ù±½¼×´¼	P	C7H8O2	124.05243	107.049255979102	1.01553111047276	[M+H-H2O]+	5.072	0.844779579451309	1	C18	Benzenoids	±½Àà»¯ºÏÎï	Benzene and substituted derivatives	±½¼°ÆäÈ¡´úÑÜÉúÎï	Benzyl alcohols	±½¼×´¼	623-05-2	HMDB0011724	C17467	-	-	125	OCC1=CC=C(O)C=C1	BVJSUAQZOZWCKN-UHFFFAOYSA-N	134782701.6519929	87141759.15035056	93297914.99188793	94280028.76393148	83425491.96279496	71542688.32299268	75350087.72153176	73835391.98818898	68438771.93284418	1.36371854010606	0.4475459151142419	0.0235358643009928	1	1.2719651204967
Com_1101_neg	1-Phenethyl-N-phenylpiperidin-4-amine	-	N	C19H24N2	280.19395	279.187314294502	2.37083813562112	[M-H]-	7.398	-	3	C18	Benzenoids	±½Àà»¯ºÏÎï	Benzene and substituted derivatives	±½¼°ÆäÈ¡´úÑÜÉúÎï	Phenethylamines	±½ÒÒ°·Àà	-	HMDB0245612	-	-	-	88890	C(CC1=CC=CC=C1)N1CCC(CC1)NC1=CC=CC=C1	ZCMDXDQUYIWEKB-UHFFFAOYSA-N	1040983.397850969	725592.0554366495	480031.75633093296	1536653.5818944885	985099.6251065677	1612565.4486851902	1550375.089643128	2227559.9351693536	1136232.2350596339	0.584471358585619	-0.7747957661764823	0.0460087411311086	0.95	0.844141953414479
Com_1102_neg	12-HHTrE	-	N	C17H28O3	280.20385	279.19670481095	0.552494014602544	[M-H]-	7.534	0.850285009524114	2	C18	Lipids and lipid-like molecules	Ö¬ÖÊºÍÀàÖ¬·Ö×Ó	Fatty Acyls	Ö¬·¾õ£Àà	Fatty acids and conjugates	Ö¬·¾ËáºÍ½áºÏÎï	-	HMDB0012535	-	-	LMFA01050195	5312765	CCCCCC(O)\C=C\C=C\C\C=C\CCCC(O)=O	KUKJHGXXZWHSBG-GMPNNLDHSA-N	1132167536.5277514	468294790.35679275	267953420.56135717	786864848.8158445	525728920.6631496	399435584.42060274	575964797.1971005	654361778.7497932	450649801.96785426	1.22322292873343	0.29068735469885093	0.708306340166336	0.6	0.549925226272269
Com_1103_pos	Prostaglandin F2a	Ç°ÁÐÏÙËØ F2a	P	C20H34O5	354.24063	377.229794093553	0.101361741058183	[M+Na]+	6.542	0.920585222883576	1	C18	Lipids and lipid-like molecules	Ö¬ÖÊºÍÀàÖ¬·Ö×Ó	Fatty Acyls	Ö¬·¾õ£Àà	Eicosanoids	Àà¶þÊ®ÍéËá	551-11-1	HMDB0001139	C00639	map00590;map01100;map04072;map04080;map04913;map04976;map04921;map04726	LMFA03010002	5283078	CCCCC[C@H](O)\C=C\[C@H]1[C@H](O)C[C@H](O)[C@@H]1C\C=C\CCCC(O)=O	PXGPLTODNUVGFL-UAAPODJFSA-N	279204954.66969675	153791881.85202083	97339832.37447608	174992102.32147962	163672737.01402676	69159636.63838993	196581779.6123175	298298752.40945184	38723596.33073664	1.15335600273825	0.2058378938315716	0.486360424719106	0.55	0.749825106894917
Com_1104_pos	Prostaglandin E1	ÁÐÏÙËØ E1	P	C20H34O5	354.24063	377.229674758105	0.438238535809624	[M+Na]+	6.843	0.916259684502838	1	C18	Lipids and lipid-like molecules	Ö¬ÖÊºÍÀàÖ¬·Ö×Ó	Fatty Acyls	Ö¬·¾õ£Àà	Eicosanoids	Àà¶þÊ®ÍéËá	745-65-3	HMDB0001442	C04741	-	LMFA03010134	5280723	CCCCC[C@H](O)\C=C\[C@H]1[C@H](O)CC(=O)[C@@H]1CCCCCCC(O)=O	GMVPRGQOIOIIMI-DWKJAMRDSA-N	2452932379.653456	2045215785.959571	537273573.9654617	865088869.852906	605839327.032127	1318219330.286408	991044092.9794844	978286526.7316039	4289242976.339861	0.68697666674744	-0.5416669963380624	0.474270608367661	0.7	0.5765328793648
Com_1105_neg	(+)-Aspidospermidine	-	N	C19H26N2	282.2096	281.202855533437	1.96851360486269	[M-H]-	7.534	-	3	C18	Lipids and lipid-like molecules	Ö¬ÖÊºÍÀàÖ¬·Ö×Ó	Prenol lipids	ÒìÎìÏ©´¼Ö¬	Diterpenoids	¶þÝÆÀà	2912-09-6	HMDB0030360	-	-	-	11237396	CCC12CCCN3CCC4(C(CC1)NC1=CC=CC=C41)C23	YAAIPCQYJYPITK-UHFFFAOYSA-N	19870951.384777382	8167337.139579026	4461158.648391671	12836565.836868342	9028869.486182535	6687915.770943158	9361134.355923083	10972360.47984962	7536569.973820162	1.25851989225131	0.33172802001538887	0.651915325828601	0.6	0.542977695139575
Com_1106_neg	12(S)-hydroxy-16-Heptadecynoic Acid	12(S)-ôÇ»ù-16-¸ý¶þËá	N	C17H30O3	282.21949	281.212333907232	0.5099124513784	[M-H]-	7.776	0.725022916071663	2	C18	Lipids and lipid-like molecules	Ö¬ÖÊºÍÀàÖ¬·Ö×Ó	Fatty Acyls	Ö¬·¾õ£Àà	Fatty acids and conjugates	Ö¬·¾ËáºÍ½áºÏÎï	148019-74-3	-	-	-	LMFA01050146	-	C#CCCCC(CCCCCCCCCCC(=O)O)O	HBFCVDJQUPEEIC-MRXNPFEDSA-N	152850613.21636418	95747639.34043176	27452133.167767197	94638985.82431021	44138007.83534031	83740428.60724139	156779209.05077147	133176323.01273757	110915714.28877643	0.684799646098264	-0.5462461387271742	0.175485446522867	0.75	0.908183237901445
Com_1107_neg	Vaccenic acid	Ê®°ËÏ©Ëá	N	C18H34O2	282.25588	281.248603755502	0.084163001364225	[M-H]-	8.905	0.570874173329898	2	C18	Lipids and lipid-like molecules	Ö¬ÖÊºÍÀàÖ¬·Ö×Ó	Fatty Acyls	Ö¬·¾õ£Àà	Fatty acids and conjugates	Ö¬·¾ËáºÍ½áºÏÎï	-	HMDB0003231	C08367	-	LMFA01030076	-	O=C(O)CCCCCCCCCC=CCCCCCC	UWHZIFQPPBDJPM-FPLPWBNLSA-N	7871572.185146278	8986400.28424402	10909688.633404106	11163306.040973859	13006579.932090834	11244022.526597217	13645677.439835649	13474794.388511108	6162544.844414004	0.933141713614912	-0.09983189912213347	0.863060720331391	0.7	0.201200247954184
Com_110_pos	Iminodiacetic acid	ÑÇ°±»ù¶þÒÒËá	P	C4H7NO4	133.03751	156.026887438335	1.33374666277838	[M+Na]+	1.378	0.561754033021874	1	C18	Organic acids and derivatives	ÓÐ»úËá¼°ÆäÑÜÉúÎï	Carboxylic acids and derivatives	ôÈËá¼°ÆäÑÜÉúÎï	Amino acids, peptides, and analogues	°±»ùËá¡¢ëÄºÍÀàËÆÎï	142-73-4	HMDB0011753	C19911	-	-	8897	OC(=O)CNCC(O)=O	NBZBKCUXIYYUSX-UHFFFAOYSA-N	47394859.76329388	42707728.62293697	25305326.581624363	41645913.05511052	22764607.261220474	31181792.40225897	33998381.122940436	40806755.970884375	11846764.800070837	1.22082863553268	0.2878607072723678	0.461042922596027	0.7	0.756869717601524
Com_1111_neg	6-Thioinosinic acid	6-Áò´ú¼¡ÜÕËá	N	C10H12N4O4S	284.05793	283.050464680853	0.581990958729624	[M-H]-	4.879	0.540075354393841	2	C18	Nucleosides, nucleotides, and analogues	ºËÜÕ¡¢ºËÜÕËáºÍÀàËÆÎï	Purine nucleosides	àÑßÊºËÜÕ	-	-	-	HMDB0060791	-	-	-	676166	OC[C@H]1O[C@H]([C@H](O)[C@@H]1O)N1C=NC2=C1N=CN=C2S	NKGPJODWTZCHGF-KQYNXXCUSA-N	2710831.1243817504	779291.8094601566	289382.20908721513	1709015.0586879663	430554.6056548025	1535216.468802203	1756989.3548916278	1002606.5189418622	697560.9784196462	0.948498748249966	-0.07628222519869578	0.520948138897837	0.6	0.516424957261067
Com_1113_neg	Xanthosine	»ÆàÑßÊºËÜÕ	N	C10H12N4O6	284.07569	283.068690138928	1.05654562686752	[M-H]-	4.880	0.831405740460518	2	C18	Nucleosides, nucleotides, and analogues	ºËÜÕ¡¢ºËÜÕËáºÍÀàËÆÎï	Purine nucleosides	àÑßÊºËÜÕ	-	-	146-80-5	HMDB0000299	C01762	map00230;map00232;map01065;map01100;map01110	-	-	OC=1N=C(O)C=2N=CN(C2N1)C3OC(CO)C(O)C3O	UBORTCNDUKBEOP-UUOKFMHZSA-N	414602472.0781969	110084996.56332426	49189684.002756126	270657600.1589861	82305547.06604636	232476777.74239346	256408963.1539846	104413376.41786236	115283635.21925457	1.04641587343801	0.06545633084600037	0.719459750628667	0.55	0.400519202598811
Com_1115_pos	Ferutinin	ÒÁÀÊ°¢Îº	P	C22H30O4	358.21441	381.203327756504	0.787917761406604	[M+Na]+	6.980	0.558366233558904	1	C18	Lipids and lipid-like molecules	Ö¬ÖÊºÍÀàÖ¬·Ö×Ó	Prenol lipids	ÒìÎìÏ©´¼Ö¬	Sesquiterpenoids	±¶°ëÝÆÀà	41743-44-6	HMDB0252237	-	-	-	496289	CC(C)C1(O)CCC2(C)CC=C(C)CC(OC(=O)C3=CC=C(O)C=C3)C12	CYSHNJQMYORNJI-UHFFFAOYSA-N	8167065.192699718	6421923.555649926	6073654.12412593	18573889.387512118	17198359.978059653	10754181.693412585	13236273.713278705	34709032.56816626	39639766.53997626	0.459103681568255	-1.1231080937694118	0.122568189122742	0.8	1.11010463214046
Com_1116_neg	2-phenylethyl beta-D-glucopyranoside	-	N	C14H20O6	284.12599	283.118852400002	0.571577425956383	[M-H]-	5.699	0.520307606128446	2	C18	Organic oxygen compounds	ÓÐ»úÑõ»¯ºÏÎï	Organooxygen compounds	ÓÐ»úÑõ»¯ºÏÎï	Carbohydrates and carbohydrate conjugates	Ì¼Ë®»¯ºÏÎïºÍÌ¼Ë®»¯ºÏÎï½áºÏÎï	-	HMDB0029819	-	-	-	-	C1=CC=C(C=C1)CCOC2C(C(C(C(O2)CO)O)O)O	MLRIJUWUQTVDQE-UHFFFAOYSA-N	16911864.317073435	12732306.228864444	6216965.199171572	24632988.20105205	12307404.623821411	13453984.137732819	27300045.283182714	19946748.290254153	18134944.001158398	0.738766914172598	-0.43680883851281704	0.218457648860639	0.8	0.965939044606265
Com_1119_pos	Myriocin	ÊÈÈÈ¾úÉ±½ÍÄ¸ËØ	P	C21H39NO6	401.27774	384.27427739622	0.40521505140212	[M+H-H2O]+	6.694	0.615304144054062	1	C18	Lipids and lipid-like molecules	Ö¬ÖÊºÍÀàÖ¬·Ö×Ó	Fatty Acyls	Ö¬·¾õ£Àà	Fatty acids and conjugates	Ö¬·¾ËáºÍ½áºÏÎï	35891-70-4	-	C19914	-	LMSP01080020	-	CCCCCCC(=O)CCCCCCC=CCC(C(C(CO)(C(=O)O)N)O)O	ZZIKIHCNFWXKDY-GNTQXERDSA-N	7955191.441479131	4774784.1764756655	9181174.974796057	921071.2821822913	6865953.666965736	8271868.653406641	5068349.840103004	5580136.070535122	13217359.248482466	0.739272885809882	-0.43582109406850245	0.360200974632593	0.65	0.574616339688614
Com_111_pos	L-Histidine	L-×é°±Ëá	P	C6H9N3O2	155.06948	156.076871939717	0.592893695013099	[M+H]+	1.377	0.999874966909108	1	C18	Organic acids and derivatives	ÓÐ»úËá¼°ÆäÑÜÉúÎï	Carboxylic acids and derivatives	ôÈËá¼°ÆäÑÜÉúÎï	Amino acids, peptides, and analogues	°±»ùËá¡¢ëÄºÍÀàËÆÎï	71-00-1	HMDB0000177	C00135	map00340;map00410;map00970;map01060;map01065;map01100;map01110;map01230;map02010;map04974;map05230	-	6274	N[C@@H](CC1=CN=CN1)C(O)=O	HNDVDQJCIGZPNO-YFKPBYRVSA-N	889735595.543249	509277936.6005292	679550837.952148	593295840.0808964	490816460.880627	248126332.62313545	135519558.245031	213553488.85273138	364011063.29510623	2.63224495242384	1.3962937501687442	0.00874066739734695	1	1.61895043017048
Com_1120_pos	S-Adenosylhomocysteine	ÏÙÜÕ¸ß°ëë×°±Ëá	P	C14H20N6O5S	384.12159	385.129018416995	0.334313400563274	[M+H]+	2.816	0.87871014919662	1	C18	Nucleosides, nucleotides, and analogues	ºËÜÕ¡¢ºËÜÕËáºÍÀàËÆÎï	5'-deoxyribonucleosides	5'-ÍÑÑõºËÌÇºËÜÕ	5'-deoxy-5'-thionucleosides	5'-ÍÑÑõ-5'-ÁòºËÜÕ	979-92-0	HMDB0000939	C00021	map00270;map01100;map01230	-	439155	N[C@@H](CCSC[C@H]1O[C@H]([C@H](O)[C@@H]1O)N1C=NC2=C1N=CN=C2N)C(O)=O	ZJUKTBDSGOFHSH-WFMPWKQPSA-N	77501381.24724527	26294891.213395253	7661464.6389745325	13188358.13680351	10508395.688459206	109445773.21246104	138291509.42172477	179796779.42314062	262718735.7319175	0.156643469010488	-2.674443474700262	0.00369312234540181	1	1.74995897207999
Com_1121_neg	2-Methoxy-5Z-hexadecenoic acid	-	N	C17H32O3	284.23514	283.227924342395	0.296734580335704	[M-H]-	8.032	-	3	C18	Lipids and lipid-like molecules	Ö¬ÖÊºÍÀàÖ¬·Ö×Ó	Fatty Acyls	Ö¬·¾õ£Àà	Fatty acids and conjugates	Ö¬·¾ËáºÍ½áºÏÎï	-	-	C13792	-	LMFA01080001	-	CCCCCCCCCCC=CCCC(C(=O)O)OC	IZQFBIOUXQEERU-SEYXRHQNSA-N	5044935.6742787445	2311840.933970539	836686.8585970857	3630189.541298086	4360139.458377467	3819198.615410672	5197108.859844926	6322620.036120804	7298362.394426713	0.571933920848827	-0.8060796219582609	0.101465038556789	0.9	1.07531974491671
Com_1122_pos	Humulone	ÂÉ²ÝÍª	P	C21H30O5	362.20933	385.198182675507	0.958905429135553	[M+Na]+	7.768	-	3	C18	Organic oxygen compounds	ÓÐ»úÑõ»¯ºÏÎï	Organooxygen compounds	ÓÐ»úÑõ»¯ºÏÎï	Carbonyl compounds	ôÊ»ù»¯ºÏÎï	26472-41-3	HMDB0253231	C10695	-	-	549481	CC(C)CC(=O)C1=C(O)C(CC=C(C)C)=C(O)C(O)(CC=C(C)C)C1=O	VMSLCPKYRPDHLN-UHFFFAOYSA-N	186633.50804479272	3419476.9779903004	3919455.33367199	2208295.485419843	7168719.917981655	2509822.832186301	4010265.8873072006	3311713.2247768613	2143201.401644969	1.12919091443087	0.1752894258961166	0.633472495249793	0.55	0.346693534834949
Com_1124_neg	Myristoyl-Gly-OH	-	N	C16H31NO3	285.23039	284.22322383523	0.469217988917699	[M-H]-	8.772	0.663025961412387	2	C18	Organic acids and derivatives	ÓÐ»úËá¼°ÆäÑÜÉúÎï	Carboxylic acids and derivatives	ôÈËá¼°ÆäÑÜÉúÎï	Amino acids, peptides, and analogues	°±»ùËá¡¢ëÄºÍÀàËÆÎï	-	-	-	-	-	-	CCCCCCCCCCCCCC(=O)NCC(=O)O	DYUGTPXLDJQBRB-UHFFFAOYSA-N	28369336.345429465	33123408.61990485	16240963.105355967	30346613.161751736	19379025.7861365	12502009.690668438	18704395.459146015	16300286.537004942	18691269.22799456	1.54034166922571	0.6232503962609272	0.0466223124352081	0.85	1.13176515769326
Com_1124_pos	27-Hydroxycholesterol	27-ôÇ»ùµ¨¹Ì´¼	P	C27H46O2	402.34978	385.346716514593	0.5878332853598	[M+H-H2O]+	11.286	-	3	C18	Lipids and lipid-like molecules	Ö¬ÖÊºÍÀàÖ¬·Ö×Ó	Steroids and steroid derivatives	Àà¹Ì´¼ºÍÀà¹Ì´¼ÑÜÉúÎï	Bile acids, alcohols and derivatives	µ¨Ö­Ëá¡¢´¼¼°ÆäÑÜÉúÎï	20380-11-4	HMDB0002103	C15610	-	LMST01010088	123976	[H][C@@]1(CC[C@@]2([H])[C@]3([H])CC=C4C[C@@H](O)CC[C@]4(C)[C@@]3([H])CC[C@]12C)[C@H](C)CCC[C@@H](C)CO	FYHRJWMENCALJY-YSQMORBQSA-N	1335147.5506648612	1753979.545474263	1283399.9809768016	13377044.584051594	6324774.009822853	3491251.4237440205	13218490.720454432	7465739.980801813	4655814.038191503	0.668005920641903	-0.5820672052975272	0.229142817945593	0.7	0.846383016987962
Com_112_neg	Phenylacetylglycine	±½ÒÒõ£¸Ê°±Ëá	N	C10H11NO3	193.07389	192.066631694113	0.215948997600667	[M-H]-	5.573	0.906798321573083	1	C18	Organic acids and derivatives	ÓÐ»úËá¼°ÆäÑÜÉúÎï	Carboxylic acids and derivatives	ôÈËá¼°ÆäÑÜÉúÎï	Amino acids, peptides, and analogues	°±»ùËá¡¢ëÄºÍÀàËÆÎï	500-98-1	HMDB0000821	C05598	map00360	-	68144	OC(=O)CNC(=O)CC1=CC=CC=C1	UTYVDVLMYQPLQB-UHFFFAOYSA-N	4823044.374865722	3940671.691832091	40609867.61518464	13342509.478781631	64775613.42024569	21703047.118017077	21263781.990697104	16096970.230050799	8225711.867655287	1.51573942856931	0.6000217604867568	0.908012343082756	0.55	0.18163030483101
Com_112_pos	2-Phenylacetamide	2-±½»ùÒÒõ£°·	P	C8H9NO	135.06841	158.057790041088	1.33296222252589	[M+Na]+	1.310	0.5582610127099	2	C18	Benzenoids	±½Àà»¯ºÏÎï	Benzene and substituted derivatives	±½¼°ÆäÈ¡´úÑÜÉúÎï	Phenylacetamides	±½ÒÒõ£°·Àà	103-81-1	HMDB0010715	C02505	map00643;map00360;map01120	-	7680	NC(=O)CC1=CC=CC=C1	LSBDFXRDZJMBSC-UHFFFAOYSA-N	253181.5514952456	763142.7680736892	407496.83712997264	589371.4377051403	569832.5856431982	443607.8912294252	540513.2998970989	483968.20436115033	34082.10590333812	1.37562198598781	0.4600840791498516	0.404277302353903	0.7	0.68018717600071
Com_1132_pos	Beta-Cortol	beta-Æ¤çÞÎå´¼	P	C21H36O5	368.25628	391.245485167066	0.0140311688248277	[M+Na]+	7.268	0.82625422624179	1	C18	Lipids and lipid-like molecules	Ö¬ÖÊºÍÀàÖ¬·Ö×Ó	Steroids and steroid derivatives	Àà¹Ì´¼ºÍÀà¹Ì´¼ÑÜÉúÎï	Hydroxysteroids	ôÇ»ùÀà¹Ì´¼	667-65-2	HMDB0005821	-	-	LMST02030229	439451	[H][C@@]12CC[C@](O)([C@H](O)CO)[C@@]1(C)C[C@H](O)[C@@]1([H])[C@@]2([H])CC[C@]2([H])C[C@H](O)CC[C@]12C	FFPUNPBUZDTHJI-ZFOKFBPFSA-N	108583987.40634507	81371924.25928813	24805940.834037583	31288715.453980867	36974540.881273806	112916706.41205648	197454837.78614268	110301260.13108544	319280148.2526673	0.305992544901513	-1.7084315908734755	0.0136612113924619	1	1.71117567890834
Com_1133_neg	17-hydroxyheptadecanoic acid	17-ôÇ»ùÊ®ÆßÍéËá	N	C17H34O3	286.2508	285.243563407959	0.221511901565697	[M-H]-	8.605	-	3	C18	Lipids and lipid-like molecules	Ö¬ÖÊºÍÀàÖ¬·Ö×Ó	Fatty Acyls	Ö¬·¾õ£Àà	Fatty acids and conjugates	Ö¬·¾ËáºÍ½áºÏÎï	13099-34-8	-	-	-	LMFA01050053	-	C(CCCCCCCCO)CCCCCCCC(=O)O	JHRQMZPLCYCFPI-UHFFFAOYSA-N	3416741.626563786	1100707.3080851263	648378.4613943978	1392635.9540482245	2863007.4875679035	2470780.932792917	2094071.0043086428	2263007.276262543	1847532.0386279796	0.868799625422868	-0.2029046137532453	0.369602478487188	0.6	0.622737499637131
Com_1139_neg	10,16-Dihydroxy-hexadecanoate	-	N	C16H32O4	288.23006	287.222976603389	0.751494792014748	[M-H]-	7.155	0.519402626140014	2	C18	Lipids and lipid-like molecules	Ö¬ÖÊºÍÀàÖ¬·Ö×Ó	Fatty Acyls	Ö¬·¾õ£Àà	Fatty acids and conjugates	Ö¬·¾ËáºÍ½áºÏÎï	-	-	-	-	-	-	C(CCCCC(=O)O)CCCC(CCCCCCO)O	VJZBXAQGWLMYMS-HNNXBMFYSA-N	9616495.800949072	7928169.063382306	3198797.8026498863	17114965.323025584	20139786.18327896	16056906.792362573	18239232.620308127	14435791.23858341	10340054.26429732	0.785458138997013	-0.34839370577234813	0.298137847865645	0.65	0.880349309044583
Com_1139_pos	(E/Z)-Ginkgolic acid C17:2	ÒøÐÓËá(C17:2)	P	C24H36O3	372.26644	395.256274558174	1.70458066002207	[M+Na]+	10.331	-	3	C18	Benzenoids	±½Àà»¯ºÏÎï	Benzene and substituted derivatives	±½¼°ÆäÈ¡´úÑÜÉúÎï	Benzoic acids and derivatives	±½¼×Ëá¼°ÆäÑÜÉúÎï	102811-39-2	-	-	-	-	101926662	CCCCCC=CCC=CCCCCCCCC1=C(C(=CC=C1)O)C(=O)O	OFFQPVDOVYHTBX-AVQMFFATSA-N	719660.2388474246	1649323.9467335036	2686104.254622554	2263167.7648070618	2837896.5941856173	6318285.089841077	4885514.537873045	7594410.828379723	3559837.7317977906	0.363400336696524	-1.4603683386334942	0.00996444665800277	1	1.03318663563739
Com_113_neg	Phthalide	±½Ìª	N	C8H6O2	134.03678	193.050491362267	1.40735798788822	[M+CH3COOH-H]-	5.884	0.502103196028412	1	C18	Organoheterocyclic compounds	ÓÐ»úÔÓ»·»¯ºÏÎï	Isocoumarans	ÒìÏã¶¹ËØÀà	Isobenzofuranones	Òì±½²¢ß»à«ÍªÀà	87-41-2	HMDB0032469	-	-	-	6885	O=C1OCC2=CC=CC=C12	WNZQDUSMALZDQF-UHFFFAOYSA-N	4192597.321716948	5735912.273414103	3454261.9797621523	2944147.0516854054	6390043.928127525	4499791.948946729	3969228.827762407	6186045.079004722	1823586.6186795565	1.10285535009645	0.14124358024618644	0.648960803934321	0.45	0.268619038381594
Com_1140_neg	(3R)-hydroxyjuniperic acid	-	N	C16H32O4	288.23006	287.222750098453	0.0343529297490874	[M-H]-	7.896	0.575499755919951	2	C18	Lipids and lipid-like molecules	Ö¬ÖÊºÍÀàÖ¬·Ö×Ó	Fatty Acyls	Ö¬·¾õ£Àà	Fatty acids and conjugates	Ö¬·¾ËáºÍ½áºÏÎï	-	-	-	-	-	-	C(CCCCCCC(CC(=O)O)O)CCCCCCO	ZGYXOTYZKRXDBF-OAHLLOKOSA-N	4320861.379166805	4503448.393129826	2261811.4491204354	6063032.241799379	15848752.621131347	7921853.418394308	11674640.314580617	8585809.962197343	5147347.975748259	0.79203722643493	-0.3363598550737397	0.298764394074987	0.75	0.465963246402728
Com_1143_neg	Leu-Ala-Ser	ÁÁ°±Ëá-±û°±Ëá-Ë¿°±Ëá	N	C12H23N3O5	289.16377	288.156798181036	1.13493137804954	[M-H]-	5.050	0.513082698181529	2	C18	Organic acids and derivatives	ÓÐ»úËá¼°ÆäÑÜÉúÎï	Carboxylic acids and derivatives	ôÈËá¼°ÆäÑÜÉúÎï	Amino acids, peptides, and analogues	°±»ùËá¡¢ëÄºÍÀàËÆÎï	-	-	-	-	-	-	CC(C)CC(C(=O)NC(C)C(=O)NC(CO)C(=O)O)N	BQSLGJHIAGOZCD-CIUDSAMLSA-N	6042165.305478517	7258600.892374911	1446060.9517504105	7780796.90286643	1572769.922970869	4751816.199831681	2815201.8227353343	4403880.200509264	1527495.5866959023	1.42834143469684	0.5143408864150854	0.668024042208512	0.65	0.384848586609955
Com_1144_pos	Palmitoylcarnitine	×Øéµõ£Èâ¼î	P	C23H46NO4+	400.34268	400.342269174725	0.2727031877433	[M+H]+	8.718	0.984639946784692	1	C18	Lipids and lipid-like molecules	Ö¬ÖÊºÍÀàÖ¬·Ö×Ó	Fatty Acyls	Ö¬·¾õ£Àà	Fatty acid esters	Ö¬·¾Ëáõ¥	6865-14-1	HMDB0240783	-	-	LMFA07070004	462	CCCCCCCCCCCCCCCC(=O)OC(CC(=O)O)C[N+](C)(C)C	XOMRRQXKHMYMOC-UHFFFAOYSA-O	645035533.4375421	661670232.4548473	1554245223.7886193	474259809.81173974	1372546125.6257083	2100506016.672561	2000348832.2079988	2289020618.402252	2502941309.3968663	0.423510979105201	-1.2395287243964448	0.0128133305388742	1	1.47900049981351
Com_1145_neg	Sedoheptulose 7-phosphate	-	N	C7H15O10P	290.04029	289.033325440228	1.15652976355042	[M-H]-	1.280	0.891077147280814	2	C18	Organic oxygen compounds	ÓÐ»úÑõ»¯ºÏÎï	Organooxygen compounds	ÓÐ»úÑõ»¯ºÏÎï	Carbohydrates and carbohydrate conjugates	Ì¼Ë®»¯ºÏÎïºÍÌ¼Ë®»¯ºÏÎï½áºÏÎï	2646-35-7	HMDB0258206	C05382	map00030;map01120;map01100;map01230;map00540;map00710;map01110;map01200;map01130	-	-	C(C(C(C(C(C(=O)CO)O)O)O)O)OP(=O)(O)O	JDTUMPKOJBQPKX-GBNDHIKLSA-N	28410212.538430274	13375233.077415442	9273710.639498347	13145380.684040397	20500347.60795312	9683169.862066494	393564.7426411703	3941790.363311327	16715667.957820522	2.20483771288161	1.1406724700969495	0.195719883293435	0.8	1.17638068049987
Com_1147_neg	Aposphaerin C	-	N	C16H18O5	290.11543	289.108184270127	0.187063911110153	[M-H]-	5.822	-	3	C18	Organoheterocyclic compounds	ÓÐ»úÔÓ»·»¯ºÏÎï	Benzopyrans	±½²¢ßÁà«Àà	1-benzopyrans	1-±½²¢ßÁà«	-	-	-	-	-	-	CCCC=CC1CC(=O)C2=C(C=C(C=C2O1)O)CC(=O)O	ARPNPDSBSVFTDI-SNAWJCMRSA-N	102918.34135537004	130856.7563593831	49202.293793732024	620845.2069801264	195232.35897135502	122751.2745157571	502973.507418983	337186.3575311261	257352.19505899175	0.720536249096045	-0.47285708284181244	0.297492143380862	0.7	0.927070623344929
Com_1147_pos	Pleuromutilin	½Ø¶Ì²à¶úËØ	P	C22H34O5	378.24063	401.229845965252	0.0422092466174288	[M+Na]+	6.820	-	3	C18	Lipids and lipid-like molecules	Ö¬ÖÊºÍÀàÖ¬·Ö×Ó	Prenol lipids	ÒìÎìÏ©´¼Ö¬	Diterpenoids	¶þÝÆÀà	125-65-5	-	C09169	-	-	-	CC1CCC23CCC(=O)C2C1(C(CC(C(C3C)O)(C)C=C)OC(=O)CO)C	ZRZNJUXESFHSIO-ZXVYJXQESA-N	328066393.9693543	202825814.45077717	111064991.54015613	89036703.33246331	164133671.7969396	187300922.92812142	142706598.1060228	173628336.1576537	330996332.3380613	0.857985192825029	-0.22097534509055392	0.500964823129342	0.65	0.515872787953978
Com_114_pos	1,3-Dimethyluracil	1,3-¶þ¼×»ùÄòà×à¤	P	C6H8N2O2	140.05858	158.092647461372	1.90963932380735	[M+NH4]+	1.378	-	3	C18	Organoheterocyclic compounds	ÓÐ»úÔÓ»·»¯ºÏÎï	Diazines	¶þàºÀà	Pyrimidines and pyrimidine derivatives	à×à¤ºÍà×à¤ÑÜÉúÎï	874-14-6	HMDB0002144	-	-	-	70122	CN1C=CC(=O)N(C)C1=O	JSDBKAHWADVXFU-UHFFFAOYSA-N	43387433.72599823	13504736.954673601	14418092.178188903	16280588.839965329	13034462.903812122	36000398.102134414	39793002.40299864	52576572.46169483	34332063.059581146	0.494771016074096	-1.0151671058724205	0.0192939262652417	0.85	1.51799523172072
Com_1151_neg	Deoxy phytoprostane J1	-	N	C18H26O3	290.1882	289.181121261677	0.762476479001855	[M-H]-	6.986	-	3	C18	Lipids and lipid-like molecules	Ö¬ÖÊºÍÀàÖ¬·Ö×Ó	Fatty Acyls	Ö¬·¾õ£Àà	Eicosanoids	Àà¶þÊ®ÍéËá	-	-	-	-	-	-	CCC=CC=C1C(C=CC1=O)CCCCCCCC(=O)O	PDNGUFGDDNNXDJ-DUOGVXIXSA-N	8242008.229939278	11641640.374816338	9300627.548911512	20952526.76115909	17412928.47364293	6514192.648014148	19997445.27257144	10662338.208468882	7292693.656888126	1.21528743598107	0.2812975759058682	0.482334914961151	0.7	0.770642231584871
Com_1152_neg	5b-Dihydrotestosterone	±¾µ¨Íé-17¦Â-´¼-3-Íª	N	C19H30O2	290.22458	289.217460948564	0.623477735688875	[M-H]-	8.170	0.549853936061512	2	C18	Lipids and lipid-like molecules	Ö¬ÖÊºÍÀàÖ¬·Ö×Ó	Steroids and steroid derivatives	Àà¹Ì´¼ºÍÀà¹Ì´¼ÑÜÉúÎï	Androstane steroids	ÐÛçÞÍéÀà¹Ì´¼	571-22-2	HMDB0006770	C05293	map00150	LMST02020069	11302	[H][C@@]12CC[C@H](O)[C@@]1(C)CC[C@@]1([H])[C@@]2([H])CC[C@]2([H])CC(=O)CC[C@]12C	NVKAWKQGWWIWPM-MISPCMORSA-N	4364703.646344814	2945594.417474187	1645446.0443727176	4673173.643399494	2426425.214359796	622193.8520033979	1914531.9839571216	1353004.1550479473	1405740.44337791	2.42552092999253	1.2782946287045094	0.0262830746708456	0.95	1.38442715374278
Com_1156_pos	12-ketolithocholic acid	12-Íª»ùÊ¯µ¨Ëá	P	C24H38O4	390.27701	413.266187963134	0.0564646788392035	[M+Na]+	7.359	0.552340986576	1	C18	Lipids and lipid-like molecules	Ö¬ÖÊºÍÀàÖ¬·Ö×Ó	Steroids and steroid derivatives	Àà¹Ì´¼ºÍÀà¹Ì´¼ÑÜÉúÎï	Bile acids, alcohols and derivatives	µ¨Ö­Ëá¡¢´¼¼°ÆäÑÜÉúÎï	5130-29-0	HMDB0000328	-	-	LMST04010155	3080612	[H][C@@]1(CC[C@@]2([H])[C@]3([H])CC[C@]4([H])C[C@H](O)CC[C@]4(C)[C@@]3([H])CC(=O)[C@]12C)[C@H](C)CCC(O)=O	CVNYHSDFZXHMMJ-VPUMZWJWSA-N	936103.4173346857	1056228.6608860656	2099928.042803326	1186581.4463249655	2566605.3038414447	1751906.0739040903	1038192.935477153	1196889.2717257515	1084152.2802462846	1.23766190682703	0.3076172661195629	0.530405569238026	0.55	0.37828401786736
Com_1160_pos	23-Norcholic acid	23-ÍÑ¼×µ¨Ëá	P	C23H38O5	394.27193	417.26139755855	0.678614249905069	[M+Na]+	7.420	0.591457534865832	1	C18	Lipids and lipid-like molecules	Ö¬ÖÊºÍÀàÖ¬·Ö×Ó	Steroids and steroid derivatives	Àà¹Ì´¼ºÍÀà¹Ì´¼ÑÜÉúÎï	Bile acids, alcohols and derivatives	µ¨Ö­Ëá¡¢´¼¼°ÆäÑÜÉúÎï	60696-62-0	-	-	-	LMST04060019	164231498	CC(CC(=O)O)C1CCC2C1(C(CC3C2C(CC4C3(CCC(C4)O)C)O)O)C	SHUYNJFEXPRUGR-RTCCEZQESA-N	10657272.609038524	4400527.907171839	4351577.951057244	4325408.844932971	5599632.671223106	7801068.130737953	7229431.808962685	4576661.729138782	6179456.041523487	0.91006646355594	-0.13595618348691343	0.519462636628577	0.75	0.254082622631716
Com_1161_pos	Smilagenin	ÝÃÝÖ	P	C27H44O3	416.32904	417.336472144281	0.317403467691628	[M+H]+	9.347	0.528368171270768	1	C18	Lipids and lipid-like molecules	Ö¬ÖÊºÍÀàÖ¬·Ö×Ó	Prenol lipids	ÒìÎìÏ©´¼Ö¬	Triterpenoids	ÈýÝÆÀà	126-18-1	HMDB0030048	C08913	-	LMST01080005	91439	[H][C@]12C[C@@]3([H])[C@]4([H])CC[C@]5([H])C[C@@H](O)CC[C@]5(C)[C@@]4([H])CC[C@]3(C)[C@@]1([H])[C@H](C)[C@@]1(CC[C@@H](C)CO1)O2	GMBQZIIUCVWOCD-UQHLGXRBSA-N	14827846.830202311	18147577.55815447	52082122.982872345	7366548.21123366	46475479.397159494	1792068.2391700177	2967988.583463409	2748948.8592316406	2645144.8238204243	10.9432748629715	3.4519726357195233	0.00289958888416323	1	1.68757722948319
Com_1164_neg	3-Hydroxy-4-(4-hydroxyphenyl)-1H,3H-naphtho[1,8-cd]pyran-1-one	3-ôÇ»ù-4-(4-ôÇ»ù±½»ù)-1H,3H-ÝÁ²¢[1,8-cd]ßÁà«-1-Íª	N	C18H12O4	292.07356	291.06575507878	1.72874675817706	[M-H]-	5.067	-	3	C18	Benzenoids	±½Àà»¯ºÏÎï	Naphthalenes	ÝÁÀà	Phenylnaphthalenes	±½»ùÝÁ	-	HMDB0039405	-	-	-	11033651	OC1OC(=O)C2=CC=CC3=C2C1=C(C=C3)C1=CC=C(O)C=C1	LIFGUYJSGKEZDL-UHFFFAOYSA-N	158554.65699906988	94044.53939479489	262362.7994947403	728657.2386444685	1231519.9785215869	480898.07818122796	457802.59014212864	463512.41319694556	652680.9009938996	0.963607557028818	-0.05348238702574795	0.398400854776824	0.6	0.461750122999754
Com_1164_pos	Linoleoylcarnitine	ÑÇÓÍõ£»ùÈâ¼î	P	C25H46NO4	424.34268	424.342304749923	0.341115635688671	[M+H]+	8.413	0.976777345776648	1	C18	Lipids and lipid-like molecules	Ö¬ÖÊºÍÀàÖ¬·Ö×Ó	Fatty Acyls	Ö¬·¾õ£Àà	Fatty acid esters	Ö¬·¾Ëáõ¥	36816-10-1	HMDB0006469	-	-	LMFA07070009	6450015	CCCCC\C=C/C\C=C/CCCCCCCC(=O)O[C@H](CC(O)=O)C[N+](C)(C)C	MJLXQSQYKZWZCB-DQFWFXSYSA-O	39415919.60792104	117026957.53718846	253204727.26460576	15467050.39263737	196623344.27015117	194620084.27696815	125483274.38013037	240080947.88729152	210671759.73354238	0.64524419151249	-0.6320828456488509	0.189331809920921	0.7	0.987420970855798
Com_1165_neg	Latrunculeic acid	-	N	C17H24O4	292.16746	291.160353824448	0.663401899685234	[M-H]-	6.340	0.538371375102246	2	C18	Lipids and lipid-like molecules	Ö¬ÖÊºÍÀàÖ¬·Ö×Ó	Fatty Acyls	Ö¬·¾õ£Àà	Fatty acids and conjugates	Ö¬·¾ËáºÍ½áºÏÎï	-	-	-	-	-	-	CC(CCC1CC=CC(=O)O1)C=CCCC(=CC(=O)O)C	OHWFPMKLBOHSHY-WKTSBRCASA-N	4760789.208508833	8628870.019979356	12046746.656240348	69276150.00009377	47701659.7131602	15185911.218074312	20512030.25393831	15615410.793272005	17567401.791180316	1.65403782288723	0.7259922249976661	0.967161640195096	0.6	0.239439397616127
Com_116_pos	D-Glucurono-6,3-lactone	D-ÆÏÌÑÌÇÈ©ËáÄÚõ¥	P	C6H8O6	176.03209	159.028893493565	0.58792442336411	[M+H-H2O]+	5.691	0.681371092862801	2	C18	Organoheterocyclic compounds	ÓÐ»úÔÓ»·»¯ºÏÎï	Furofurans	Ë«ËÄÇâß»à«Àà	Isosorbides	ÒìÉ½Àæ´¼	32449-92-6	HMDB0006355	C02670	map00053;map01100	-	2724333	O[C@@H]1O[C@@H]2[C@@H](O)C(=O)O[C@@H]2[C@H]1O	OGLCQHRZUSEXNB-WHDMSYDLSA-N	210834.5516663155	465887.3121100424	754177.9626067	796302.8842935668	943707.1894062668	832023.7074398221	435038.0460844229	809982.471585389	906028.9331734304	0.850374022179983	-0.23383056980169248	0.468336543737755	0.65	0.215578034916302
Com_1170_neg	FA 18:4+1O	Ö¬·¾Ëá 18:4+1O	N	C18H28O3	292.20385	291.196788517461	0.816270767869754	[M-H]-	7.488	-	3	C18	Lipids and lipid-like molecules	Ö¬ÖÊºÍÀàÖ¬·Ö×Ó	Fatty Acyls	Ö¬·¾õ£Àà	Eicosanoids	Àà¶þÊ®ÍéËá	-	-	-	-	-	-	O=C(O)CCCCCCCC1C(=O)C=CC1CC=CCC	IYEHRWJNUWAXAD-UHFFFAOYSA-N	13058045.524376387	9540171.795291428	1423277.0437893027	13505760.183026504	3204373.879271897	10419714.43655337	11475270.42385032	13590975.660512421	11072155.595868168	0.699884476830396	-0.5148112849126226	0.211950073695591	0.7	1.06150291675063
Com_1171_pos	Oleylcarnitine	ÓÍÏ©»ùÈâ¼î	P	C25H48NO4	426.35833	426.357943278591	0.312597600760351	[M+H]+	8.901	0.998444296647018	1	C18	Lipids and lipid-like molecules	Ö¬ÖÊºÍÀàÖ¬·Ö×Ó	Fatty Acyls	Ö¬·¾õ£Àà	Fatty acid esters	Ö¬·¾Ëáõ¥	38677-66-6	HMDB0005065	-	-	-	46907933	CCCCCCCC\C=C/CCCCCCCC(=O)O[C@H](CC(O)=O)C[N+](C)(C)C	IPOLTUVFXFHAHI-WHIOSMTNSA-O	143393322.11497465	386584034.0140969	857294661.283573	75825188.06787862	868344432.546458	782597876.2106547	564346326.0445234	803886324.3204867	751718564.2434378	0.642591478063593	-0.6380262467218546	0.16622933476508	0.6	0.945897642201089
Com_1172_neg	Grevillol	5-Ê®ÈýÍé»ù¼ä±½¶þ·Ó	N	C19H32O2	292.24023	291.232844233511	0.293479405650996	[M-H]-	10.293	-	3	C18	Benzenoids	±½Àà»¯ºÏÎï	Phenols	·ÓÀà	Benzenediols	±½¶þ´¼Àà	5259-01-8	-	C10800	-	LMPK15030011	-	CCCCCCCCCCCCCC1=CC(=CC(=C1)O)O	UXOGOSLLGMYCNL-UHFFFAOYSA-N	4013528.627916701	2392778.2557168496	819030.9986064321	5419420.838138208	601662.4278196421	4977873.640988688	5793555.675781699	4610809.45760471	3769967.668323105	0.553311544038751	-0.8538360710637541	0.104207856517608	0.8	1.16116999608192
Com_1174_pos	Stearylcarnitine	Ó²Ö¬õ£Èâ¼î	P	C25H50NO4	428.37398	428.373692257852	0.542184779669527	[M+H]+	9.451	0.998813120092267	1	C18	Lipids and lipid-like molecules	Ö¬ÖÊºÍÀàÖ¬·Ö×Ó	Fatty Acyls	Ö¬·¾õ£Àà	Fatty acid esters	Ö¬·¾Ëáõ¥	25597-09-5	HMDB0000848	-	-	LMFA07070008	52922056	CCCCCCCCCCCCCCCCCC(=O)O[C@H](CC(O)=O)C[N+](C)(C)C	FNPHNLNTJNMAEE-HSZRJFAPSA-O	143326603.63188896	239834591.6612727	605188619.8519642	263957997.47074455	622127136.7675178	742102480.1257207	409145611.14393777	412394299.7818303	581942819.5259814	0.698899280305496	-0.5168435338125001	0.183368526863591	0.7	0.97452888176524
Com_1176_neg	Tetradecylsulfate	-	N	C14H30O4S	294.18648	293.179401438972	0.752716345106059	[M-H]-	8.809	0.835569594350928	2	C18	Organic acids and derivatives	ÓÐ»úËá¼°ÆäÑÜÉúÎï	Organic sulfuric acids and derivatives	ÓÐ»úÁòËá¼°ÆäÑÜÉúÎï	Sulfuric acid esters	ÁòËáõ¥Àà	4754-44-3	-	-	-	-	5248	O=S(=O)(O)OCCCCCCCCCCCCCC	URLJMZWTXZTZRR-UHFFFAOYSA-N	43805119.324142374	75536664.9001915	124578898.19450462	68383078.61929569	90160209.85257274	235346350.71912673	172377673.81009135	244335135.65662873	112113981.81147735	0.421332756960062	-1.24696801077757	0.0103454440397077	0.95	0.977816174402471
Com_1176_pos	3-dehydrocholic acid	3-ÍÑÇâµ¨Ëá	P	C24H38O5	406.27193	429.261257622957	0.314131859898148	[M+Na]+	8.554	0.668892945454639	1	C18	Lipids and lipid-like molecules	Ö¬ÖÊºÍÀàÖ¬·Ö×Ó	Steroids and steroid derivatives	Àà¹Ì´¼ºÍÀà¹Ì´¼ÑÜÉúÎï	Bile acids, alcohols and derivatives	µ¨Ö­Ëá¡¢´¼¼°ÆäÑÜÉúÎï	2304-89-4	HMDB0000502	-	-	LMST04010443	5283956	[H][C@@]1(CC[C@@]2([H])[C@]3([H])[C@H](O)C[C@]4([H])CC(=O)CC[C@]4(C)[C@@]3([H])C[C@H](O)[C@]12C)[C@H](C)CCC(O)=O	OEKUSRBIIZNLHZ-DJDNIQJZSA-N	1088518.5686585926	2655231.304561246	3028045.651638993	4123322.4352772557	4652855.035628827	1060482.9650139282	1809226.8406153622	2167543.12158149	2810875.621565649	1.58488464088055	0.664377834631995	0.252442337537673	0.8	0.748005975839868
Com_1178_neg	9-HOTrE	-	N	C18H30O3	294.21949	293.212371496586	0.616874789568723	[M-H]-	7.789	0.727414158103337	2	C18	Lipids and lipid-like molecules	Ö¬ÖÊºÍÀàÖ¬·Ö×Ó	Fatty Acyls	Ö¬·¾õ£Àà	Lineolic acids and derivatives	ÑÇÂéËá¼°ÆäÑÜÉúÎï	-	-	-	-	LMFA02000024	-	O=C(O)CCCCCCCC(O)C=CC=CCC=CCC	RIGGEAZDTKMXSI-CUHSZNQNSA-N	172883600.3309844	290249.6059322746	11458065.173235701	2325345.912990787	31665813.695576616	147031735.30838358	136976778.2883017	155055067.65896907	139369844.8725071	0.302365755287842	-1.7256333398323038	0.0602972386418064	0.8	1.4569693829537
Com_117_neg	Hexylresorcinol	4-¼º»ù¼ä±½¶þ·Ó	N	C12H18O2	194.13068	193.123263543353	0.599887905365842	[M-H]-	6.355	0.572975920027262	1	C18	Benzenoids	±½Àà»¯ºÏÎï	Phenols	·ÓÀà	Benzenediols	±½¶þ´¼Àà	136-77-6	HMDB0032567	D04441	-	-	3610	CCCCCCC1=C(O)C=C(O)C=C1	WFJIVOKAWHGMBH-UHFFFAOYSA-N	1852793.3371660444	1428965.3191043858	406123.6351769452	4254787.728606242	1700507.568727594	1723968.381597385	4232664.31918155	2927259.770070606	1784907.3108708628	0.72309371521273	-0.46774545779264176	0.292908911767176	0.7	1.10881684228203
Com_1181_neg	Sterculic acid	-	N	C19H34O2	294.25588	293.248896437544	1.07538222846174	[M-H]-	10.710	0.602292312945108	2	C18	Lipids and lipid-like molecules	Ö¬ÖÊºÍÀàÖ¬·Ö×Ó	Fatty Acyls	Ö¬·¾õ£Àà	Fatty acids and conjugates	Ö¬·¾ËáºÍ½áºÏÎï	-	HMDB0258495	C08366	map01060	LMFA01140018	-	CCCCCCCCC1=C(C1)CCCCCCCC(=O)O	PQRKPYLNZGDCFH-UHFFFAOYSA-N	4277301.138844388	7213141.010031838	2191665.3133372488	6559253.263165526	4311959.486038947	9620341.12970804	8543098.985044576	9590498.140355341	9014683.0315623	0.534223353548897	-0.9044850501896166	0.0277649951944921	1	1.59630137105265
Com_1182_neg	7-Hydroxyheptaphylline	-	N	C18H17NO3	295.12084	294.112867088646	2.28012143771963	[M-H]-	5.003	-	3	C18	Organoheterocyclic compounds	ÓÐ»úÔÓ»·»¯ºÏÎï	Indoles and derivatives	ßÅßá¼°ÆäÑÜÉúÎï	Carbazoles	ßÇßòÀà	170663-15-7	HMDB0041245	-	-	-	15767846	CC(C)=CCC1=C2NC3=C(C=CC(O)=C3)C2=CC(C=O)=C1O	NRWURNOYKGONNZ-UHFFFAOYSA-N	1689341.0622956401	393577.9421028342	116875.50282779016	682471.8900977544	690367.4519669862	983403.767192919	1238602.369977544	2661172.693124399	297376.596202204	0.551698967414652	-0.8580468146287084	0.336963205248727	0.7	0.731245047658791
Com_1183_neg	cis-coutaric acid	-	N	C13H12O8	296.05322	295.04619862349	0.941126362266457	[M-H]-	5.340	0.591905481467319	2	C18	Phenylpropanoids and polyketides	±½±ûËØÀàºÍ¾ÛÍªÀà	Cinnamic acids and derivatives	Èâ¹ðËá¼°ÆäÑÜÉúÎï	Hydroxycinnamic acids and derivatives	ôÇ»ùÈâ¹ðËá¼°ÆäÑÜÉúÎï	-	HMDB0034620	-	-	-	-	C1=CC(=CC=C1C=CC(=O)OC(C(C(=O)O)O)C(=O)O)O	INYJZRKTYXTZHP-KQLCGWBMSA-N	5483382.228183543	4345638.728185885	3068623.583289233	4629364.126177759	3158034.492715997	28781685.123894464	5328271.833359444	6565862.909251024	2471167.899014153	0.383526994208071	-1.3825999707717984	0.358483344432693	0.7	0.906919727440749
Com_1183_pos	Eplerenone	ÒÀÆÕÀûÍª	P	C24H30O6	414.20424	437.193427700333	0.029694691178358	[M+Na]+	6.859	0.892233106999896	1	C18	Lipids and lipid-like molecules	Ö¬ÖÊºÍÀàÖ¬·Ö×Ó	Steroids and steroid derivatives	Àà¹Ì´¼ºÍÀà¹Ì´¼ÑÜÉúÎï	Steroid lactones	Àà¹Ì´¼ÄÚõ¥	107724-20-9	HMDB0014838	C12512	-	-	443872	[H][C@@]12CC[C@@]3(CCC(=O)O3)[C@@]1(C)C[C@H]1O[C@@]11[C@@]2([H])[C@@H](CC2=CC(=O)CC[C@]12C)C(=O)OC	JUKPWJGBANNWMW-VWBFHTRKSA-N	1130218374.3204772	2091955513.045078	1750546402.0446467	2547741536.1283803	2259910993.60906	1158317288.4772952	894765675.5664743	731549960.094359	1285394182.7981548	1.92241920010402	0.94292296252576	0.0120638830377382	0.9	1.6449803230595
Com_1184_neg	Coriolic acid	-	N	C18H32O3	296.23514	295.228056624577	0.731258880963867	[M-H]-	9.324	0.589713451181846	2	C18	Lipids and lipid-like molecules	Ö¬ÖÊºÍÀàÖ¬·Ö×Ó	Fatty Acyls	Ö¬·¾õ£Àà	Lineolic acids and derivatives	ÑÇÂéËá¼°ÆäÑÜÉúÎï	-	-	-	-	LMFA02000154	-	CCCCCC(C=CC=CCCCCCCCC(=O)O)O	HNICUWMFWZBIFP-BSZOFBHHSA-N	19051848.710837528	18238618.328440763	7375395.377375799	136825428.16561773	47643508.162895225	47911579.220183104	155637257.459136	87128725.64868917	97645766.51494506	0.472049514878019	-1.082989898176699	0.081501773333163	0.85	1.23322470670842
Com_1186_pos	Agaric acid	ËÉÞ¦Ëá	P	C22H40O7	416.2774	439.266814769865	0.515929678167892	[M+Na]+	6.347	0.567132498623415	2	C18	Organic acids and derivatives	ÓÐ»úËá¼°ÆäÑÜÉúÎï	Carboxylic acids and derivatives	ôÈËá¼°ÆäÑÜÉúÎï	Tricarboxylic acids and derivatives	ÈýôÈËá¼°ÆäÑÜÉúÎï	666-99-9	-	-	-	-	12629	CCCCCCCCCCCCCCCCC(C(=O)O)C(CC(=O)O)(C(=O)O)O	HZLCGUXUOFWCCN-UHFFFAOYSA-N	40050013.29239444	14079499.80458908	7854323.921526123	12487451.974724848	7846113.42096386	6626153.861973024	9078107.201204848	6725010.361165293	11227146.47181603	1.95665272919237	0.9683877261593175	0.186562602840281	0.8	0.710165419241302
Com_1187_neg	9(S)-HODE	-	N	C18H32O3	296.23514	295.227909038406	0.233052722806816	[M-H]-	8.124	0.893727320690348	2	C18	Lipids and lipid-like molecules	Ö¬ÖÊºÍÀàÖ¬·Ö×Ó	Fatty Acyls	Ö¬·¾õ£Àà	Lineolic acids and derivatives	ÑÇÂéËá¼°ÆäÑÜÉúÎï	73543-67-6	HMDB0004670	C14767	map03320;map00591	LMFA02000188	-	CCCCCC=CC=CC(CCCCCCCC(=O)O)O	NPDSHTNEKLQQIJ-UINYOVNOSA-N	2156971954.05263	1484715689.192954	296167496.0644407	1524520564.4319317	1211253082.631804	2844250291.0203376	1723551239.4689121	1943711617.8878958	1272722875.2479315	0.685860887683196	-0.5440121088708062	0.232553522418334	0.75	0.914936147110027
Com_1187_pos	3beta-Hydroxy-5-cholestenoic acid	3-beta-ôÇ»ù-5-µ¨çÞ´¼Ëáõ¥	P	C27H44O3	416.32904	439.318656535812	1.00049665526004	[M+Na]+	9.348	-	3	C18	Lipids and lipid-like molecules	Ö¬ÖÊºÍÀàÖ¬·Ö×Ó	Steroids and steroid derivatives	Àà¹Ì´¼ºÍÀà¹Ì´¼ÑÜÉúÎï	Bile acids, alcohols and derivatives	µ¨Ö­Ëá¡¢´¼¼°ÆäÑÜÉúÎï	6561-58-6	HMDB0012453	C17333	-	LMST04030072	40579073	[H][C@@]1(CC[C@@]2([H])[C@]3([H])CC=C4C[C@@H](O)CC[C@]4(C)[C@@]3([H])CC[C@]12C)[C@H](C)CCC[C@@H](C)C(O)=O	WVXOMPRLWLXFAP-KQOPCUSDSA-N	16372747.305553716	17284125.319673028	53302898.72913158	7716598.2818424	40045976.86036986	1684770.2808832552	3165395.4403439676	3329111.559156019	2174842.047323212	10.4091785873913	3.379784321579129	0.00166082228790782	1	1.80367320520933
Com_118_pos	Hydroxyectoine	5-ôÇ»ùÒÀ¿Ë¶àÒò	P	C6H10N2O3	158.06914	159.076641773613	1.27648959824929	[M+H]+	1.438	0.505997061231577	1	C18	Organic acids and derivatives	ÓÐ»úËá¼°ÆäÑÜÉúÎï	Carboxylic acids and derivatives	ôÈËá¼°ÆäÑÜÉúÎï	Amino acids, peptides, and analogues	°±»ùËá¡¢ëÄºÍÀàËÆÎï	165542-15-4	-	C16432	-	-	12011795	CC1=NCC(C(N1)C(=O)O)O	KIIBBJKLKFTNQO-WHFBIAKZSA-N	86436130.42068526	44104722.45716899	102666271.02614684	57899203.43607367	93851832.95730813	63872112.0693602	39335105.690139614	44158977.090496466	62820361.09226891	1.46520564484866	0.5511031642941638	0.122240616046587	0.75	0.939172697667936
Com_1190_pos	Yibeissine	ÒÁ±´ÐÁ	P	C27H41NO4	443.30356	444.311024853391	0.371874728520134	[M+H]+	9.109	-	3	C18	Lipids and lipid-like molecules	Ö¬ÖÊºÍÀàÖ¬·Ö×Ó	Steroids and steroid derivatives	Àà¹Ì´¼ºÍÀà¹Ì´¼ÑÜÉúÎï	Steroidal alkaloids	çÞÌåÉúÎï¼î	143502-51-6	-	-	-	-	3083381	CC1CC2C(C(C3(O2)CCC4C5CC(=O)C6CC(CCC6(C5C(C4=C3C)O)C)O)C)NC1	NURPXYQPDMVKOY-RUKZUWONSA-N	3090850.165928852	1347265.7668377906	1239440.7028454964	729586.5798729949	1438147.7609109837	666269.0465481619	2795871.3915000865	2193284.9756578654	893083.6613215578	0.958421636010388	-0.061267618091460196	0.97387322209316	0.45	0.239092037486724
Com_1191_neg	8-Aminoguanosine	8-°±»ùÄñÜÕ	N	C10H14N6O5	298.10257	297.09583395902	1.891828775528	[M-H]-	5.899	-	3	C18	Nucleosides, nucleotides, and analogues	ºËÜÕ¡¢ºËÜÕËáºÍÀàËÆÎï	Purine nucleosides	àÑßÊºËÜÕ	-	-	-	HMDB0247416	-	-	-	259808	NC1=NC2=C(N=C(N)NC2=O)N1C1OC(CO)C(O)C1O	FNXPTCITVCRFRK-UHFFFAOYSA-N	2935171.2808664343	775506.3826842952	638706.0373393074	4113232.320486339	2039564.1596169337	10857080.958442856	34993910.71138557	40319554.640684776	11837421.342819443	0.0857251134368253	-3.5441382815483498	0.00159439074908375	1	1.8715941055699
Com_1192_neg	Enterolactone	-	N	C18H18O4	298.12051	297.113009735897	0.671755536042576	[M-H]-	5.946	0.500500459548666	2	C18	Lignans, neolignans and related compounds	Ä¾Ö¬ËØ¡¢ÐÂÄ¾Ö¬ËØ¼°Ïà¹Ø»¯ºÏÎï	Furanoid lignans	ß»à«ÀàÄ¾Ö¬ËØ	Tetrahydrofuran lignans	ËÄÇâß»à«Ä¾Ö¬ËØ	78473-71-9	HMDB0006101	C18165	-	-	-	O=C1OCC(CC=2C=CC=C(O)C2)C1CC=3C=CC=C(O)C3	HVDGDHBAMCBBLR-WMLDXEAASA-N	702085.2194369135	1015149.5743433157	8329745.290383451	743331.7215789087	1027597.9463730144	1720036.6123294404	51438.521293840364	599023.8979405679	718486.748292021	3.0606575994447	1.6138416573401633	0.259287955504105	0.75	1.08321315587518
Com_1193_neg	Saussureolide	-	N	C15H22O6	298.14164	297.134505639038	0.555571633725004	[M-H]-	5.869	-	3	C18	Lipids and lipid-like molecules	Ö¬ÖÊºÍÀàÖ¬·Ö×Ó	Prenol lipids	ÒìÎìÏ©´¼Ö¬	Terpene lactones	ÝÆÄÚõ¥	-	-	-	-	-	-	CC1C2C(CC(=C)C3CC(C(C3C2OC1=O)(CO)O)O)O	QHLGSXMDHZRASG-LFAZSJEHSA-N	13718427.221540762	4670072.867856487	26824128.089178532	16801211.971649867	15865003.357162297	4159182.189113732	32021259.341373023	11760527.78757344	4968438.288160182	1.17754247542521	0.2357791005854812	0.53302812401728	0.65	0.506468720250407
Com_1193_pos	Ponasterone A	ÆÂÄÇçÞÍªA	P	C27H44O6	464.31379	447.310522865361	0.0707826510874752	[M+H-H2O]+	7.375	-	3	C18	Lipids and lipid-like molecules	Ö¬ÖÊºÍÀàÖ¬·Ö×Ó	Steroids and steroid derivatives	Àà¹Ì´¼ºÍÀà¹Ì´¼ÑÜÉúÎï	Bile acids, alcohols and derivatives	µ¨Ö­Ëá¡¢´¼¼°ÆäÑÜÉúÎï	13408-56-5	HMDB0256697	C08835	-	LMST01010195	4482619	CC(C)CCC(O)C(C)(O)C1CCC2(O)C3=CC(=O)C4CC(O)C(O)CC4(C)C3CCC12C	PJYYBCXMCWDUAZ-UHFFFAOYSA-N	590473.9039150281	722608.8400659782	3127163.765400278	114403.25083091721	1943691.9927148907	93702.42174412463	957651.7743393037	107829.20607456875	1240300.2761366765	2.16658002276406	1.1154195236223798	0.371323343328069	0.7	0.662344391175803
Com_1195_neg	(6R,7S)-6,7-Epoxyoctadecanoic acid	-	N	C18H34O3	298.2508	297.243776197322	0.926057271340457	[M-H]-	9.667	0.597755388237182	2	C18	Lipids and lipid-like molecules	Ö¬ÖÊºÍÀàÖ¬·Ö×Ó	Fatty Acyls	Ö¬·¾õ£Àà	Fatty acids and conjugates	Ö¬·¾ËáºÍ½áºÏÎï	-	-	C13791	-	LMFA02000275	-	CCCCCCCCCCCC1C(O1)CCCCC(=O)O	PVMIAUUBHIBDJY-DLBZAZTESA-N	41726651.105696335	41115303.76823304	16109773.368393937	63140748.70722466	79198518.56068207	88137686.40853101	94160435.20090081	76513648.50548603	63069318.281340584	0.599702198628541	-0.7376818328645921	0.0822481644013961	0.85	1.23377669852449
Com_1198_pos	Sipeimine	Î÷±´¼î	P	C27H43NO3	429.32429	452.314089577783	1.39656152001271	[M+Na]+	8.958	0.552109693811696	2	C18	Lipids and lipid-like molecules	Ö¬ÖÊºÍÀàÖ¬·Ö×Ó	Steroids and steroid derivatives	Àà¹Ì´¼ºÍÀà¹Ì´¼ÑÜÉúÎï	Steroidal alkaloids	çÞÌåÉúÎï¼î	61825-98-7	HMDB0256206	-	-	-	-	CC1CCC2C(C3CCC4C(C3CN2C1)CC5C4CC(=O)C6C5(CCC(C6)O)C)(C)O	IQDIERHFZVCNRZ-YUYPDVIUSA-N	2043645.9295091412	2382309.2268378832	774269.563868312	1073681.229854146	1508080.0961646892	1436462.4150552447	287667.0836262598	1109044.1612984668	825907.6504816416	1.70140762359882	0.7667288235957653	0.199522889047173	0.75	0.661239626015445
Com_11_pos	p-Cresol	¶Ô¼×·Ó	P	C7H8O	108.05752	109.065003346767	1.69675157270397	[M+H]+	5.072	0.930949497221055	1	C18	Benzenoids	±½Àà»¯ºÏÎï	Phenols	·ÓÀà	Cresols	¼×·Ó	106-44-5	HMDB0001858	C01468	map01120;map00623;map04974;map00633;map01100;map01220	-	2879	CC1=CC=C(O)C=C1	IWDCLRJOBJJRNH-UHFFFAOYSA-N	83943636.42285398	57456297.28658834	60057550.93046029	64492038.895039015	57717440.50291848	49334399.72498829	58657093.06762828	58129510.143116	49724196.14104471	1.19962627076169	0.2625850214195006	0.0816078904262278	0.8	0.844493020640279
Com_1200_neg	D-4'-Phosphopantothenate	-	N	C9H18NO8P	299.07701	298.069956830217	0.825306555688331	[M-H]-	3.980	-	3	C18	Organic acids and derivatives	ÓÐ»úËá¼°ÆäÑÜÉúÎï	Carboxylic acids and derivatives	ôÈËá¼°ÆäÑÜÉúÎï	Amino acids, peptides, and analogues	°±»ùËá¡¢ëÄºÍÀàËÆÎï	5875-50-3	HMDB0001016	C03492	map00770;map00410;map01100	-	41635	CC(C)(COP(O)(O)=O)[C@@H](O)C(=O)NCCC(O)=O	XHFVGHPGDLDEQO-ZETCQYMHSA-N	9314652.846035441	3047062.366198827	35996.37756805273	16221.790906928538	3116312.2294741594	9231234.606582558	756389.2830898652	5177007.066480141	96183.79363108847	0.814124061647682	-0.296679436162594	0.603123758360812	0.4	0.412591092928083
Com_1202_neg	beta-D-3-Ribofuranosyluric acid	ÄòËáÔÓÖÊ1	N	C10H12N4O7	300.0706	299.06355823928	0.860595073153322	[M-H]-	4.941	0.556373378635402	2	C18	Organoheterocyclic compounds	ÓÐ»úÔÓ»·»¯ºÏÎï	Imidazopyrimidines	ßäßò²¢à×à¤Àà	Purines and purine derivatives	àÑßÊºÍàÑßÊÑÜÉúÎï	2124-54-1	HMDB0029920	C05513	-	-	131750925	OCC1OC(C(O)C1O)N1C2=C(N=C(O)N2)C(O)=NC1=O	MFGPUMDDJCTHOI-UHFFFAOYSA-N	290019922.5395532	192664625.43290117	76951538.51840794	190388759.71286052	117555265.75303991	140924638.7977909	135231897.54011288	120133053.79834422	79215254.96435605	1.45963620921374	0.5456088454329129	0.292204587625815	0.65	0.847222485915966
Com_1202_pos	Limonin	ÄûÃÊ¿àËØ	P	C26H30O8	470.19407	453.19054002269	0.48911146406156	[M+H-H2O]+	6.919	-	3	C18	Lipids and lipid-like molecules	Ö¬ÖÊºÍÀàÖ¬·Ö×Ó	Prenol lipids	ÒìÎìÏ©´¼Ö¬	Triterpenoids	ÈýÝÆÀà	1180-71-8	HMDB0302538	C03514	-	-	-	CC1(C)O[C@H]2CC(=O)OC[C@@]22[C@H]1CC(=O)[C@]1(C)[C@@H]2CC[C@@]2(C)[C@@H](OC(=O)[C@H]3O[C@@]123)C1=COC=C1	KBDSLGBFQAGHBE-MSGMIQHVSA-N	1150392.379055398	1331198.2457947796	1701280.9886436264	1667392.0888293043	4058314.086755551	898062.5522370469	1431723.8426689745	1825556.0136517978	1027334.3156811532	1.52949193110765	0.6130524959241083	0.235014411394875	0.7	0.397949836055797
Com_1204_neg	Cycloparvifloralone	-	N	C15H24O6	300.15729	299.149013893973	3.25198174262769	[M-H]-	7.897	-	3	C18	Lipids and lipid-like molecules	Ö¬ÖÊºÍÀàÖ¬·Ö×Ó	Prenol lipids	ÒìÎìÏ©´¼Ö¬	Sesquiterpenoids	±¶°ëÝÆÀà	-	-	-	-	-	-	CC1CCC2(C13CC4(C(C2(COC(C3O)O4)C)(C)O)O)O	NMVDVMIPBSSDSI-TYFONEDASA-N	549477.2402727902	719903.5512582955	515008.7533387902	168723.5719834733	505291.1112402271	434726.9433951875	405170.58336822264	370520.61529478873	152092.87804623792	1.44345502785299	0.5295261598051568	0.361751627288826	0.85	0.612989891927784
Com_1209_neg	Dehydroabietic acid	ÍÑÇâËÉÏãËá	N	C20H28O2	300.20893	299.201695736484	0.218969115859887	[M-H]-	7.929	0.637685461579761	2	C18	Lipids and lipid-like molecules	Ö¬ÖÊºÍÀàÖ¬·Ö×Ó	Prenol lipids	ÒìÎìÏ©´¼Ö¬	Diterpenoids	¶þÝÆÀà	1740-19-8	HMDB0061925	C12078	-	LMPR0104050005	-	CC(C)C1=CC2=C(C=C1)C3(CCCC(C3CC2)(C)C(=O)O)C	NFWKVWVWBFBAOV-MISYRCLQSA-N	21642249.54610008	18555767.182925303	9404100.422752196	23528623.0003394	14899432.056705916	13844535.454539819	13946492.005321218	17618693.33928136	13196314.849323234	1.2016533278156	0.26502074431962225	0.458614138649617	0.75	0.415843348125796
Com_1212_pos	LysoPC(14:0/0:0)	1-Èâ¶¹Þ¢-sn-¸ÊÓÍ-3-Á×Ëáµ¨¼î	P	C22H46NO7P	467.30119	468.308874665854	0.823164721603759	[M+H]+	8.857	0.993695993408793	1	C18	Lipids and lipid-like molecules	Ö¬ÖÊºÍÀàÖ¬·Ö×Ó	Glycerophospholipids	¸ÊÓÍÁ×Ö¬	Glycerophosphocholines	¸ÊÓÍÁ×Ëáµ¨¼î	20559-16-4	HMDB0010379	-	-	LMGP01050012	460604	CCCCCCCCCCCCCC(=O)OC[C@@H](O)COP([O-])(=O)OCC[N+](C)(C)C	VXUOFDJKYGDUJI-OAQYLSRUSA-N	304711111.3344926	272019259.14580077	378454623.25136465	195324887.99739954	379637483.90547895	373181399.87850434	398960888.55532545	459516593.28598714	542979793.1128678	0.689784297991274	-0.5357828067205962	0.0359302455365045	0.9	0.86406270028887
Com_1214_neg	ROCCELLIC ACID	-	N	C17H32O4	300.23006	299.222133180624	2.0877968582136	[M-H]-	9.295	0.584043478909074	2	C18	Lipids and lipid-like molecules	Ö¬ÖÊºÍÀàÖ¬·Ö×Ó	Fatty Acyls	Ö¬·¾õ£Àà	Fatty acids and conjugates	Ö¬·¾ËáºÍ½áºÏÎï	22139-54-4	-	-	-	-	-	CCCCCCCCCCCCC(C(C)C(=O)O)C(=O)O	CADNMISJDLVPCK-LSDHHAIUSA-N	2819949.2277700873	7241090.664659707	6409434.527341624	17101665.464323282	25049623.220144425	926694.8038832428	5719118.855079134	6589258.775947564	5204414.177095794	2.54331432702996	1.3467097750534287	0.188344043144517	0.8	1.01032105040212
Com_1214_pos	D-alpha-Tocopherylquinone	¦Á-ÍÐ¿Éõ«	P	C29H50O3	446.37599	469.365643608149	1.01620194453125	[M+Na]+	10.543	0.587719745999243	2	C18	Lipids and lipid-like molecules	Ö¬ÖÊºÍÀàÖ¬·Ö×Ó	Prenol lipids	ÒìÎìÏ©´¼Ö¬	Diterpenoids	¶þÝÆÀà	7559-04-8	HMDB0034408	-	-	-	24205	CC(C)CCCC(C)CCCC(C)CCCC(C)(O)CCC1=C(C)C(=O)C(C)=C(C)C1=O	LTVDFSLWFKLJDQ-UHFFFAOYSA-N	218319737.65134022	26258105.173565835	206522668.48959136	277169711.0278146	330254937.6169394	145213627.61529928	98554724.49408525	69189308.22824807	52445585.857879855	2.31749481370043	1.212566110260928	0.259751722032473	0.8	0.659760158755662
Com_1215_pos	11-Keto-beta-boswellic acid	11-Ñõ´ú-beta-ÈéÏãËá	P	C30H46O4	470.33961	471.347082457356	0.366665601541733	[M+H]+	7.161	0.514359301700833	1	C18	Lipids and lipid-like molecules	Ö¬ÖÊºÍÀàÖ¬·Ö×Ó	Prenol lipids	ÒìÎìÏ©´¼Ö¬	Triterpenoids	ÈýÝÆÀà	17019-92-0	HMDB0036671	-	-	LMPR0106180008	9847548	[H][C@@]12[C@@H](C)[C@H](C)CC[C@]1(C)CC[C@]1(C)C2=CC(=O)[C@]2([H])[C@@]3(C)CC[C@@H](O)[C@](C)(C(O)=O)[C@]3([H])CC[C@@]12C	YIMHGPSYDOGBPI-YZCVQEKWSA-N	271466.0857955408	180218.65682648096	545731.6268134954	251242.6439840315	424375.68432037364	439251.55559684074	517796.473690077	714026.0646015167	1093847.0604947796	0.48407447571159	-1.0466990691354359	0.0346708430895411	0.9	0.955594447776647
Com_1219_neg	2-(Acetylamino)-2-Deoxy-6-O-Sulfo-alpha-D-Glucopyranose	-	N	C8H15NO9S	301.04675	300.039576462619	0.420076346924948	[M-H]-	1.446	0.501742441855564	2	C18	Organic oxygen compounds	ÓÐ»úÑõ»¯ºÏÎï	Organooxygen compounds	ÓÐ»úÑõ»¯ºÏÎï	Carbohydrates and carbohydrate conjugates	Ì¼Ë®»¯ºÏÎïºÍÌ¼Ë®»¯ºÏÎï½áºÏÎï	-	HMDB0244937	-	-	-	5195972	CC(O)=NC1C(O)OC(COS(O)(=O)=O)C(O)C1O	WJFVEEAIYIOATH-UHFFFAOYSA-N	71927654.08764055	42734286.2064427	43518718.57710718	86859507.68391775	51738574.146336794	8993667.143258361	8266581.910405727	7536286.335797303	6448623.41055807	7.59871294240336	2.9257550779171857	1.92940101591736e-05	1	1.96933305691587
Com_1219_pos	Podecdysone B	ÂÞººËÉçÞÍª B	P	C27H42O6	462.29814	485.287414910721	0.162039849490612	[M+Na]+	9.378	0.607437348305846	2	C18	Lipids and lipid-like molecules	Ö¬ÖÊºÍÀàÖ¬·Ö×Ó	Steroids and steroid derivatives	Àà¹Ì´¼ºÍÀà¹Ì´¼ÑÜÉúÎï	Bile acids, alcohols and derivatives	µ¨Ö­Ëá¡¢´¼¼°ÆäÑÜÉúÎï	22612-27-7	-	C08832	-	-	-	CC12CCC3=C(C1=CCC2C(C)(C(CCC(C)(C)O)O)O)CC(=O)C4C3(CC(C(C4)O)O)C	AEFMTBQZWMUASH-IILZZRPCSA-N	11026845.24403967	7734411.992651513	45656301.62808838	8985769.782348812	46414892.15645428	43046491.76411796	55670738.77111187	54235365.925595745	118360010.23698764	0.353299383355336	-1.5010368637198646	0.0309185030649252	0.9	1.34956717702605
Com_1220_neg	N-Acetyl-alpha-D-glucosamine 1-phosphate	N-ÒÒõ£°±»ùÆÏÌÑÌÇ-1-Á×Ëá	N	C8H16NO9P	301.05627	300.049220142952	0.830884379135799	[M-H]-	1.526	0.828888676930763	2	C18	Organic oxygen compounds	ÓÐ»úÑõ»¯ºÏÎï	Organooxygen compounds	ÓÐ»úÑõ»¯ºÏÎï	Carbohydrates and carbohydrate conjugates	Ì¼Ë®»¯ºÏÎïºÍÌ¼Ë®»¯ºÏÎï½áºÏÎï	6866-69-9	HMDB0001367	C04501	map01100;map01130;map00520	-	-	CC(=O)NC1C(C(C(OC1OP(=O)(O)O)CO)O)O	FZLJPEPAYPUMMR-FMDGEEDCSA-N	54157346.34193157	40623089.99361024	33185339.958594438	32948551.099464428	52373254.1351236	19373514.687394015	8011853.779276103	15103787.09858732	26758747.135012824	2.46404668689429	1.3010295913870218	0.0244032366487348	1	1.77977899847779
Com_1220_pos	Periplocoside N	±±Îå¼ÓÆ¤ÜÕN	P	C27H44O6	464.31379	487.303224557212	0.505169600859727	[M+Na]+	8.462	-	3	C18	Lipids and lipid-like molecules	Ö¬ÖÊºÍÀàÖ¬·Ö×Ó	Steroids and steroid derivatives	Àà¹Ì´¼ºÍÀà¹Ì´¼ÑÜÉúÎï	Steroidal glycosides	çÞÌåÌÇÜÕ	39946-41-3	-	-	-	-	-	CC1C(C(CC(O1)OC(C)C2(CCC3C2(CCC4C3CC=C5C4(CCC(C5)O)C)C)O)O)O	MQSVACYEBUOKAY-NOQMFQFLSA-N	2775006.059693877	1956882.773083567	2197748.186160703	3590561.0212286776	3554912.288721252	22743168.203109756	11000359.090842778	15765444.16409918	14861110.159773372	0.174927357245922	-2.5151721619650758	8.02974201510619e-05	1	1.5295458055622
Com_1222_pos	Goralatide	¸êÀ×À­ëÄ	P	C20H33N5O9	487.22783	488.235847031533	1.47165553532904	[M+H]+	4.887	0.907474967260893	1	C18	Organic acids and derivatives	ÓÐ»úËá¼°ÆäÑÜÉúÎï	Carboxylic acids and derivatives	ôÈËá¼°ÆäÑÜÉúÎï	Amino acids, peptides, and analogues	°±»ùËá¡¢ëÄºÍÀàËÆÎï	-	HMDB0062552	-	-	-	65938	[H][C@@](CO)(N=C(C)O)C(O)=N[C@@]([H])(CC(O)=O)C(O)=N[C@@]([H])(CCCCN)C(=O)N1CCC[C@@]1([H])C(O)=O	HJDRXEQUFWLOGJ-AJNGGQMLSA-N	18092593.122481823	1881415.6228356892	2703513.5796386558	1489036.595717732	3084431.1017062212	11231718.497871548	2590950.0981737603	3504022.228811642	7418541.162592026	0.881009805402579	-0.18277001884388386	0.446413217047098	0.7	0.54556040898447
Com_1224_neg	Masoprocol	ÂíË÷ÂÞ·Ó	N	C18H22O4	302.15181	301.144970949439	1.52555577609293	[M-H]-	5.838	-	3	C18	Lignans, neolignans and related compounds	Ä¾Ö¬ËØ¡¢ÐÂÄ¾Ö¬ËØ¼°Ïà¹Ø»¯ºÏÎï	Dibenzylbutane lignans	¶þÜÐ»ù¶¡ÍéÄ¾Ö¬ËØ	-	-	27686-84-6	HMDB0014325	-	-	-	-	CC(CC1=CC(=C(C=C1)O)O)C(C)CC2=CC(=C(C=C2)O)O	HCZKYJDFEPMADG-TXEJJXNPSA-N	32600.542170340595	111977.80709269302	557395.8136937947	321074.5074774547	362787.8830792504	42253.62723161181	359874.21547959076	25108.617424602675	59631.33984839832	2.27714636878183	1.1872270269725456	0.237878285830244	0.75	0.830821695707147
Com_1226_neg	Viridamine	-	N	C16H22N4O2	302.17428	301.166253244909	2.40508586972665	[M-H]-	8.454	0.530941138313862	2	C18	Organic acids and derivatives	ÓÐ»úËá¼°ÆäÑÜÉúÎï	Carboxylic acids and derivatives	ôÈËá¼°ÆäÑÜÉúÎï	Amino acids, peptides, and analogues	°±»ùËá¡¢ëÄºÍÀàËÆÎï	-	-	-	-	-	-	CC(C)C1C(=O)NC(=CC2=CN=C(N2)CC=C(C)C)C(=O)N1	CQRQHABGNBHMFC-VDBIKXPHSA-N	904363.6934189346	919790.278134762	641230.8868497451	1552149.5296044515	1272577.8921868238	1071407.4612002776	1164818.9831497646	1123536.5929800204	509443.9470643878	1.09378739396081	0.12933234006234404	0.717790507728956	0.45	0.588265957158097
Com_1226_pos	Hecogenin acetate	ÒÒËáÁúÉàÀ¼ÔíÜÕõ¥	P	C29H44O5	472.31887	495.308151003032	0.171500732109193	[M+Na]+	6.760	-	3	C18	Lipids and lipid-like molecules	Ö¬ÖÊºÍÀàÖ¬·Ö×Ó	Prenol lipids	ÒìÎìÏ©´¼Ö¬	Triterpenoids	ÈýÝÆÀà	915-35-5	-	-	-	-	101906	CC1CCC2(C(C3C(O2)CC4C3(C(=O)CC5C4CCC6C5(CCC(C6)OC(=O)C)C)C)C)OC1	CVKZWRTYHCDWTE-RSEFXUKDSA-N	9339217.4486511	5693149.2125268215	5357059.121073899	5977557.773836616	3945959.898664128	14421077.58083494	15241689.760493219	15312974.045045756	4416816.708726808	0.490971832580736	-1.0262878364609416	0.12577894372135	0.8	0.935761604887814
Com_1227_neg	7a-Hydroxyandrost-4-ene-3,17-dione	-	N	C19H26O3	302.1882	301.180987943379	0.291021883100109	[M-H]-	7.852	0.605772975578596	2	C18	Lipids and lipid-like molecules	Ö¬ÖÊºÍÀàÖ¬·Ö×Ó	Steroids and steroid derivatives	Àà¹Ì´¼ºÍÀà¹Ì´¼ÑÜÉúÎï	Androstane steroids	ÐÛçÞÍéÀà¹Ì´¼	62-84-0	HMDB0006771	C05296	-	LMST02020071	65542	[H][C@@]12CCC(=O)[C@@]1(C)CC[C@@]1([H])[C@@]2([H])[C@H](O)CC2=CC(=O)CC[C@]12C	LFWLQMQUJQUZBD-TYHLISGHSA-N	3065676.3658948117	4965719.1564315595	2978950.5238981172	12124789.561448934	9101141.518076597	2998856.0996366087	7827788.161738521	4404586.691261236	4137818.6953290463	1.33145519110737	0.4130038767986464	0.603324477081879	0.6	0.661480903603634
Com_1229_neg	Koninginin G	-	N	C16H30O5	302.20932	301.201844309681	0.581353080034437	[M-H]-	9.624	0.524020851606938	2	C18	Organoheterocyclic compounds	ÓÐ»úÔÓ»·»¯ºÏÎï	Benzopyrans	±½²¢ßÁà«Àà	-	-	-	-	-	-	-	-	CCCCCCC(C1CCC2C(CCC(C2(O1)O)O)O)O	PLZAVOYXRMPNBF-LGFJLYTPSA-N	7677698.098719002	16137984.935374552	11824130.95806233	37583325.716434546	34810967.46389559	11979195.123781636	13507493.672210407	14959559.366202591	11716346.41005346	1.65688241635071	0.728471222736258	0.347262563730034	0.65	0.697936510202534
Com_122_neg	D-Gluconic Acid	D-ÆÏÌÑÌÇËá	N	C6H12O7	196.05831	195.050916839868	0.475165434182455	[M-H]-	1.430	0.919529523881601	1	C18	Organic oxygen compounds	ÓÐ»úÑõ»¯ºÏÎï	Organooxygen compounds	ÓÐ»úÑõ»¯ºÏÎï	Carbohydrates and carbohydrate conjugates	Ì¼Ë®»¯ºÏÎïºÍÌ¼Ë®»¯ºÏÎï½áºÏÎï	526-95-4	HMDB0000625	C00257	-	-	10690	OC[C@@H](O)[C@@H](O)[C@H](O)[C@@H](O)C(O)=O	RGHNJXZEOKUKBD-SQOUGZDYSA-N	207433326.9754591	177554157.12181768	162510067.40332413	54975933.66613197	180833396.23217395	43479662.92374468	8623900.088474283	19605943.038898274	44056742.390216745	5.41302420659063	2.436434839678303	0.0104729307563586	1	1.69886504563858
Com_1230_pos	1-Palmitoyl-sn-glycero-3-phosphocholine	1-×Øéµõ£»ù-sn-¸ÊÓÍ-3-Á×Ëáµ¨¼î	P	C24H50NO7P	495.33249	496.34023577804	0.899957198424252	[M+H]+	10.630	0.990496102845776	1	C18	Lipids and lipid-like molecules	Ö¬ÖÊºÍÀàÖ¬·Ö×Ó	Glycerophospholipids	¸ÊÓÍÁ×Ö¬	Glycerophosphocholines	¸ÊÓÍÁ×Ëáµ¨¼î	17364-16-8	HMDB0010382	-	-	LMGP01050018	460602	CCCCCCCCCCCCCCCC(=O)OC[C@@H](O)COP([O-])(=O)OCC[N+](C)(C)C	ASWBNKHCZGQVJV-HSZRJFAPSA-N	45392754.05214386	66928443.04978471	86792837.17494348	56599591.26040355	90510058.78649236	70451351.78009261	81954829.61070976	89144602.48199736	88876629.25320792	0.838244456894952	-0.25455705702530235	0.202697069432271	0.7	0.370815596146036
Com_1235_pos	Crustecdysone	20-ôÇ»ùÍÉÆ¤çÞÍª	P	C27H44O7	480.3087	503.298188956084	0.601604934446554	[M+Na]+	7.528	-	3	C18	Lipids and lipid-like molecules	Ö¬ÖÊºÍÀàÖ¬·Ö×Ó	Steroids and steroid derivatives	Àà¹Ì´¼ºÍÀà¹Ì´¼ÑÜÉúÎï	Bile acids, alcohols and derivatives	µ¨Ö­Ëá¡¢´¼¼°ÆäÑÜÉúÎï	5289-74-7	HMDB0030180	C02633	map00981	LMST01010209	5459840	[H][C@@]1(CC[C@@]2(O)C3=CC(=O)[C@]4([H])C[C@@H](O)[C@@H](O)C[C@]4(C)[C@@]3([H])CC[C@]12C)[C@@](C)(O)[C@H](O)CCC(C)(C)O	NKDFYOWSKOHCCO-YPVLXUMRSA-N	3499750.216014145	2736750.5103641073	4944684.350200888	7874313.406691401	7545807.681083736	14760799.838507747	16269679.97521313	18714283.776557572	14985653.243884698	0.328764218929791	-1.6048748031109015	0.00354724208182334	1	1.41949023768221
Com_1238_pos	Poricoic acid B	ÜòÜßËáB	P	C30H44O5	484.31887	507.308694490084	1.28941927045202	[M+Na]+	7.116	-	3	C18	Lipids and lipid-like molecules	Ö¬ÖÊºÍÀàÖ¬·Ö×Ó	Prenol lipids	ÒìÎìÏ©´¼Ö¬	Triterpenoids	ÈýÝÆÀà	137551-39-4	-	-	-	-	-	CC(=CCCC(C1C(CC2(C1(CC=C3C2=CCC(C3(C)CCC(=O)O)C(=C)C)C)C)O)C(=O)O)C	NXAZWYWJZDFISF-RWENVMIDSA-N	846124.8079505562	666351.3530978351	170833.40985193546	1411543.4558433662	754404.4467989135	131859.79132064764	2771966.0556887514	1945913.533740372	3935988.9660778395	0.350500932565939	-1.512509812116612	0.44684903363232	0.75	0.718901600647247
Com_123_pos	D-Mannosamine	D-¸ÊÂ¶ÌÇ°·	P	C6H13NO5	179.07937	162.07625499055	1.03300871577266	[M+H-H2O]+	1.513	0.676231309421812	1	C18	Organic oxygen compounds	ÓÐ»úÑõ»¯ºÏÎï	Organooxygen compounds	ÓÐ»úÑõ»¯ºÏÎï	Carbohydrates and carbohydrate conjugates	Ì¼Ë®»¯ºÏÎïºÍÌ¼Ë®»¯ºÏÎï½áºÏÎï	14307-02-9	-	C03570	-	-	440049	C(C1C(C(C(C(O1)O)N)O)O)O	MSWZFWKMSRAUBD-CBPJZXOFSA-N	135423275.21676677	58037939.37139992	42172738.41113686	29573163.977705996	42125239.31691806	40970556.01979948	61992647.79536582	40120894.348359674	80360741.44834965	1.10034264144212	0.13795284205521605	0.970582276954035	0.5	0.019532178211308
Com_1240_pos	Polygalic acid	Ô¶Ö¾Ëá	P	C29H44O6	488.31379	511.303094955987	0.214935537568377	[M+Na]+	6.678	-	3	C18	Lipids and lipid-like molecules	Ö¬ÖÊºÍÀàÖ¬·Ö×Ó	Steroids and steroid derivatives	Àà¹Ì´¼ºÍÀà¹Ì´¼ÑÜÉúÎï	Hydroxysteroids	ôÇ»ùÀà¹Ì´¼	1260-04-4	-	-	-	-	12442765	CC1(CCC2(CCC3=C(C2C1)CCC4C3(CCC5C4(CC(C(C5(C)C(=O)O)O)O)C)C)C(=O)O)C	VZRKWGPIZJDNHC-LUNVCWBOSA-N	1665763.2538328776	1223162.2609264164	1119086.6164328319	693803.987651029	1079428.0329246728	2852155.3444966925	4017086.98370951	4358236.603335934	2199364.8386501432	0.344458861708199	-1.5375964009374172	0.00181868625173785	1	1.26755006642926
Com_1245_neg	2-Monomyristin	-	N	C17H34O4	302.24571	301.237558858119	2.81605942732629	[M-H]-	9.623	0.721290530995803	2	C18	Lipids and lipid-like molecules	Ö¬ÖÊºÍÀàÖ¬·Ö×Ó	Glycerolipids	¸ÊÓÍÖ¬	Monoradylglycerols	µ¥õ£»ù¸ÊÓÍ	-	HMDB0011530	-	-	-	-	CCCCCCCCCCCCCC(=O)OC(CO)CO	TVIMZSOUQXNWHO-UHFFFAOYSA-N	2522544.8016889845	15665185.993920418	10131926.914962802	38261283.73334989	33440807.48439336	12124496.964945111	14092618.303996257	15361537.608679064	13376968.503708163	1.45603665523903	0.5420466753621024	0.980599397822259	0.6	0.229164894611697
Com_1246_neg	3-tetradecanoyl-sn-glycerol	3-Ê®ËÄõ£-sn-¸ÊÓÍ	N	C17H34O4	302.24571	301.23846968027	0.197456135932608	[M-H]-	8.711	0.545286035249245	2	C18	Lipids and lipid-like molecules	Ö¬ÖÊºÍÀàÖ¬·Ö×Ó	Glycerolipids	¸ÊÓÍÖ¬	Monoradylglycerols	µ¥õ£»ù¸ÊÓÍ	-	-	-	-	-	-	CCCCCCCCCCCCCC(=O)OCC(CO)O	DCBSHORRWZKAKO-MRXNPFEDSA-N	662525.4290118992	685797.8058617357	1180049.8006424343	686067.9900335155	1459468.5263995652	1905215.1589306463	1611446.4208313564	1905288.7477535158	1190226.4670371038	0.565491177525647	-0.8224235786108793	0.0195868107534873	0.95	1.03356994698751
Com_1246_pos	Taurodeoxycholate	Å£»ÇÍÑÑõµ¨Ëá	P	C26H45NO6S	499.29676	522.286286269395	0.653457865254722	[M+Na]+	7.208	0.685514400300138	1	C18	Lipids and lipid-like molecules	Ö¬ÖÊºÍÀàÖ¬·Ö×Ó	Steroids and steroid derivatives	Àà¹Ì´¼ºÍÀà¹Ì´¼ÑÜÉúÎï	Bile acids, alcohols and derivatives	µ¨Ö­Ëá¡¢´¼¼°ÆäÑÜÉúÎï	1180-95-6	HMDB0000896	C05463	map00120	LMST05040013	-	CC(CCC(=O)NCCS(=O)(=O)[O-])C1CCC2C1(C(CC3C2CCC4C3(CCC(C4)O)C)O)C.[Na+]	YXHRQQJFKOHLAP-UHFFFAOYSA-M	1222638.9918421637	4881131.057361642	178379408.7705347	1199247.1693239375	6229057.6868237825	2990659.959344815	7983138.062379619	4906098.6209267005	7631414.75458102	6.53001376004841	2.7070860318226537	0.922087528970199	0.65	0.469280917432602
Com_1248_neg	Nicotianamine	-	N	C12H21N3O6	303.14304	302.135939103496	0.656797187280288	[M-H]-	4.879	0.524917611582571	2	C18	Organic acids and derivatives	ÓÐ»úËá¼°ÆäÑÜÉúÎï	Carboxylic acids and derivatives	ôÈËá¼°ÆäÑÜÉúÎï	Amino acids, peptides, and analogues	°±»ùËá¡¢ëÄºÍÀàËÆÎï	-	HMDB0255025	C05324	-	-	-	C1CN(C1C(=O)O)CCC(C(=O)O)NCCC(C(=O)O)N	KRGPXXHMOXVMMM-CIUDSAMLSA-N	28333882.32945625	9354818.519103725	2137668.9458753862	12196204.0115899	3005510.743060441	4508582.8569242945	4286347.71378761	6519759.735993458	1866502.4031381311	2.56224747505725	1.3574098253264506	0.292573190453691	0.7	0.738662713114789
Com_1248_pos	Calcimycin	¸ÆÀë×ÓÔØÌå III	P	C29H37N3O6	523.26824	524.275189538958	0.669754086335427	[M+H]+	9.004	-	3	C18	Organoheterocyclic compounds	ÓÐ»úÔÓ»·»¯ºÏÎï	Benzoxazoles	±½²¢¶ñßòÀà	-	-	52665-69-7	-	C11309	-	-	-	CC1CCC2(C(CC(C(O2)C(C)C(=O)C3=CC=CN3)C)C)OC1CC4=NC5=C(O4)C=CC(=C5C(=O)O)NC	HIYAVKIYRIFSCZ-CVXKHCKVSA-N	185923671.89505738	183535363.33021852	182540579.5612699	321879204.7189645	254793534.05730703	185889877.48078567	242881591.4042382	209608198.0188971	166235160.14001644	1.12219891120767	0.16632841817365465	0.509645007660418	0.4	0.690476793038273
Com_124_neg	Safranal	²Øºì»¨È©	N	C10H14O	150.10447	195.102637315948	0.217742029945819	[M+HCOOH-H]-	5.574	-	3	C18	Organic oxygen compounds	ÓÐ»úÑõ»¯ºÏÎï	Organic oxides	ÓÐ»úÑõ»¯Îï	-	-	116-26-7	HMDB0036061	C17062	-	-	61041	CC1=C(C=O)C(C)(C)CC=C1	SGAWOGXMMPSZPB-UHFFFAOYSA-N	4173801.8692094893	6012221.3897745125	1993439.0815001314	7790232.885718501	2781931.0563528156	2668105.680185985	10940314.104530914	4211620.601482649	7314234.484243689	0.724162567643766	-0.46561448983579323	0.473287978565847	0.65	0.761662828982672
Com_124_pos	L-Carnitine	×óÐýÈâ¼î	P	C7H16NO3	162.11302	162.11255555881	0.404401879497022	[M+H]+	1.452	0.999172905673791	1	C18	Organic nitrogen compounds	ÓÐ»úµª»¯ºÏÎï	Organonitrogen compounds	ÓÐ»úµª»¯ºÏÎï	Quaternary ammonium salts	¼¾ï§ÑÎ	541-15-1	HMDB0000062	C00318	map04976	-	10917	C[N+](C)(C)C[C@H](O)CC(O)=O	PHIQHXFUZVPYII-ZCFIWIBFSA-O	1779857383.7989867	698817670.627703	978378346.8825628	527150750.5695971	1249232489.3491752	2073575727.537622	1114646483.1145165	1055756050.5333995	4773012771.370767	0.464317786040371	-1.1068155494107987	0.16930465702862	0.8	0.90391963957729
Com_1251_pos	C16-PAF	1-O-Ê®ÁùÍé»ù-2-ÒÒõ£»ù-sn-¸ÊÓÍ-3-Á×Ëáµ¨¼î	P	C26H54NO7P	523.36379	524.371604708598	0.983462379151662	[M+H]+	10.467	0.997579401379318	1	C18	Lipids and lipid-like molecules	Ö¬ÖÊºÍÀàÖ¬·Ö×Ó	Glycerophospholipids	¸ÊÓÍÁ×Ö¬	Glycerophosphocholines	¸ÊÓÍÁ×Ëáµ¨¼î	74389-68-7	HMDB0062195	-	-	LMGP01020046	108156	CCCCCCCCCCCCCCCCOC[C@H](COP([O-])(=O)OCC[N+](C)(C)C)OC(C)=O	HVAUUPRFYPCOCA-AREMUKBSSA-N	163419436.85772738	503129943.8489829	696606915.5017319	296453712.17876107	887388559.9491795	478294027.8916958	481381227.35685277	510832402.4132256	526683972.93854654	1.02023202152947	0.028897287730236313	0.662450014705926	0.5	0.467331364814956
Com_1253_neg	N-Acetylaspartylglutamic acid	Òì¶¬¹ÈËá	N	C11H16N2O8	304.09067	303.08369820802	1.07930973348765	[M-H]-	2.249	0.524613609266865	2	C18	Organic acids and derivatives	ÓÐ»úËá¼°ÆäÑÜÉúÎï	Carboxylic acids and derivatives	ôÈËá¼°ÆäÑÜÉúÎï	Amino acids, peptides, and analogues	°±»ùËá¡¢ëÄºÍÀàËÆÎï	3106-85-2	HMDB0001067	C12270	map00250;map01100;map04080	-	188803	CC(=O)N[C@@H](CC(O)=O)C(=O)N[C@@H](CCC(O)=O)C(O)=O	OPVPGKGADVGKTG-BQBZGAKWSA-N	2084558.6636513423	3837587.166836247	1585016.616192227	81143.50279881492	3219414.561526009	10114148.838238379	552434.8040148474	394080.43242215173	369446.1594563656	0.756438584729056	-0.4027051401434187	0.792339887034963	0.6	0.495856273619434
Com_1255_pos	1-Stearoyl-sn-glycero-3-phosphocholine	1-Ó²Ö¬õ£-sn-¸ÊÓÍ-3-Á×õ£µ¨¼î	P	C26H54NO7P	523.36379	546.353286860113	0.567215613165173	[M+Na]+	10.736	0.999087943407473	1	C18	Lipids and lipid-like molecules	Ö¬ÖÊºÍÀàÖ¬·Ö×Ó	Glycerophospholipids	¸ÊÓÍÁ×Ö¬	Glycerophosphocholines	¸ÊÓÍÁ×Ëáµ¨¼î	19420-57-6	HMDB0010384	-	-	LMGP01050026	497299	CCCCCCCCCCCCCCCCCC(=O)OC[C@@H](O)COP([O-])(=O)OCC[N+](C)(C)C	IHNKQIMGVNPMTC-RUZDIDTESA-N	1446157979.9450936	2512280328.233562	3008626232.1533465	1692679976.2038608	3240229549.893694	2195493155.1109447	2034866467.5795858	2023458470.2226562	2294230579.6539454	1.11370204099278	0.15536330675359963	0.725531623850615	0.6	0.284019382546547
Com_1258_pos	Glycerol phenylbutyrate	±½¶¡Ëá¸ÊÓÍõ¥	P	C33H38O6	530.26684	553.25620659139	0.314165204039923	[M+Na]+	9.198	-	3	C18	Lipids and lipid-like molecules	Ö¬ÖÊºÍÀàÖ¬·Ö×Ó	Glycerolipids	¸ÊÓÍÖ¬	Triradylcglycerols	Èýõ£»ù¸ÊÓÍ	611168-24-2	HMDB0252844	D10127	-	-	10482134	O=C(CCCC1=CC=CC=C1)OCC(COC(=O)CCCC1=CC=CC=C1)OC(=O)CCCC1=CC=CC=C1	ZSDBFLMJVAGKOU-UHFFFAOYSA-N	1367964.095257587	7653524.467492738	3451784.5215121065	16450268.549683832	7153368.712342175	992792.2270727631	1855788.6992881568	721173.6269520209	628408.9552030731	6.8747985204685	2.781317433120256	0.0115766722297451	0.95	1.54863438096007
Com_1264_pos	Biliverdin	µ¨ÂÌËØ	P	C33H34N4O6	582.24784	583.255133739664	0.0107520124454626	[M+H]+	6.378	0.745423964581543	1	C18	Organoheterocyclic compounds	ÓÐ»úÔÓ»·»¯ºÏÎï	Tetrapyrroles and derivatives	ËÄßÁ¿©¼°ÆäÑÜÉúÎï	Bilirubins	µ¨ºìËØ	856699-18-8	HMDB0001008	C00500	map00860;map01100;map01110	-	5353439	CC1=C(C=C)\C(NC1=O)=C\C1=C(C)C(CCC(O)=O)=C(N1)\C=C1/N=C(/C=C2\NC(=O)C(C=C)=C2C)C(C)=C1CCC(O)=O	QBUVFDKTZJNUPP-BBROENKCSA-N	2652711.4935184577	3579749.803046702	27865520.659533523	3973583.679862841	22361724.562829483	2500397.4131766497	2397526.587452769	4809489.373030167	6712211.379713436	2.94444196412595	1.557994237834008	0.259569055001492	0.7	0.85300316285282
Com_1267_pos	Maltotetraose	ÂóÑ¿ËÄÌÇ	P	C24H42O21	666.22186	689.211621271689	0.842469637636949	[M+Na]+	1.498	0.69263751655282	1	C18	Organic oxygen compounds	ÓÐ»úÑõ»¯ºÏÎï	Organooxygen compounds	ÓÐ»úÑõ»¯ºÏÎï	Carbohydrates and carbohydrate conjugates	Ì¼Ë®»¯ºÏÎïºÍÌ¼Ë®»¯ºÏÎï½áºÏÎï	34612-38-9	HMDB0001296	C02052	-	-	439639	OC[C@H]1O[C@H](O[C@H]2[C@H](O)[C@@H](O)[C@@H](O[C@H]3[C@H](O)[C@@H](O)[C@@H](O[C@H]4[C@H](O)[C@@H](O)C(O)O[C@@H]4CO)O[C@@H]3CO)O[C@@H]2CO)[C@H](O)[C@@H](O)[C@@H]1O	LUEWUZLMQUOBSB-AYQJAVFRSA-N	4160343.1086201975	5348484.104651862	3501303.2011187878	2244673.844388152	2891488.934923091	9699969.65305135	8396759.971512105	9852622.047898518	1847507.7393052974	0.487200156041568	-1.037413499573412	0.253563392169476	0.75	0.755017196633533
Com_1272_neg	11-Ketoetiocholanolone	11-Íª±¾µ¨Íé´¼Íª	N	C19H28O3	304.20385	303.196820709222	0.889894135065547	[M-H]-	7.032	0.570043034099129	2	C18	Lipids and lipid-like molecules	Ö¬ÖÊºÍÀàÖ¬·Ö×Ó	Steroids and steroid derivatives	Àà¹Ì´¼ºÍÀà¹Ì´¼ÑÜÉúÎï	Androstane steroids	ÐÛçÞÍéÀà¹Ì´¼	739-27-5	HMDB0006031	C14552	-	LMST02020123	101850	[H][C@@]12CCC(=O)[C@@]1(C)CC(=O)[C@@]1([H])[C@@]2([H])CC[C@]2([H])C[C@H](O)CC[C@]12C	IUNYGQONJQTULL-UKZLPJRTSA-N	2814395.556713835	3839443.70664633	2355791.741986898	6589910.973556127	5471091.415055754	2323575.577325812	7375218.623017068	3965394.4661846445	2504573.8050591988	1.04253536687109	0.06009632635009564	0.815782376289744	0.55	0.696579453924719
Com_1277_pos	Lecithin	´ó¶¹Á×Ö¬	P	C42H80NO8P	757.56216	758.569998674195	0.711062699989679	[M+H]+	9.996	0.999797022792383	2	C18	Lipids and lipid-like molecules	Ö¬ÖÊºÍÀàÖ¬·Ö×Ó	Glycerophospholipids	¸ÊÓÍÁ×Ö¬	Glycerophosphocholines	¸ÊÓÍÁ×Ëáµ¨¼î	8002-43-5	HMDB0007973	-	-	LMGP01010594	5287971	[H][C@@](COC(=O)CCCCCCCCCCCCCCC)(COP([O-])(=O)OCC[N+](C)(C)C)OC(=O)CCCCCCC\C=C/C\C=C/CCCCC	JLPULHDHAOZNQI-ZTIMHPMXSA-N	3176206110.2971272	1282138144.687497	4707100983.314348	4275891273.994335	365504636.0378857	3195467555.348302	4374038960.541107	2972378995.544234	2989649347.7892647	0.81627642640528	-0.2928703011818013	0.338979905129306	0.45	0.235784113530923
Com_1290_pos	3-Methyl-4-hydroxy-2-butenal	3-¼×»ù-4-ôÇ»ù-2-¶¡Ï©È©	P	C5H8O2	100.05243	101.059762776817	0.327596411140375	[M+H]+	5.752	0.808094833983081	2	C18	Organic oxygen compounds	ÓÐ»úÑõ»¯ºÏÎï	Organooxygen compounds	ÓÐ»úÑõ»¯ºÏÎï	Carbonyl compounds	ôÊ»ù»¯ºÏÎï	-	-	-	-	-	-	CC(=CC=O)CO	BSHDRMLUCYMQOP-GORDUTHDSA-N	22744867.796939358	25385582.573713444	31086137.56317268	35739675.189774625	29995729.894224226	25768983.46985299	28851159.065849	30149501.618858542	28771890.238469392	1.02131431492596	0.03042693164210453	0.909080231326357	0.55	0.10872230150376
Com_129_neg	Camalexin	2-(1H-ßÅßá-3-»ù)àçßò	N	C11H8N2S	200.04082	199.033603504086	0.417435231361017	[M-H]-	1.325	0.540543358629712	2	C18	Organoheterocyclic compounds	ÓÐ»úÔÓ»·»¯ºÏÎï	Indoles and derivatives	ßÅßá¼°ÆäÑÜÉúÎï	Indoles	ßÅßá	135531-86-1	HMDB0038631	C21721	-	-	636970	N1C=C(C2=NC=CS2)C2=CC=CC=C12	IYODIJVWGPRBGQ-UHFFFAOYSA-N	1946081.5615441015	1692990.5034863604	2274735.305454593	6370881.606909184	2055236.1588722353	1331000.9206403736	2022532.3363532494	1925736.7095313447	1782512.5530942115	1.62451053641791	0.7000051008779669	0.215646021130003	0.8	0.748281437482774
Com_12_neg	L-Aspartic acid	L-Ìì¶¬°±Ëá	N	C4H7NO4	133.03751	132.03009692372	0.84995788031269	[M-H]-	1.414	0.963505464703663	1	C18	Organic acids and derivatives	ÓÐ»úËá¼°ÆäÑÜÉúÎï	Carboxylic acids and derivatives	ôÈËá¼°ÆäÑÜÉúÎï	Amino acids, peptides, and analogues	°±»ùËá¡¢ëÄºÍÀàËÆÎï	56-84-8	HMDB0000191	C00049	map01064;map01120;map00760;map00340;map00250;map00261;map00970;map00220;map00300;map00460;map01070;map00770;map01100;map01060;map00410;map00710;map00270;map01110;map00260;map01130	-	5960	N[C@@H](CC(O)=O)C(O)=O	CKLJMWTZIZZHCS-REOHCLBHSA-N	724909448.502276	440552143.7802337	310275426.53509974	797859105.8659378	356548935.6233624	302921884.86882204	267759900.80903804	329631652.42644614	421026457.26575565	1.59241089716453	0.6712126492067051	0.103695475105238	0.85	1.21004810302086
Com_12_pos	Histamine	×é°·	P	C5H9N3	111.07965	112.087108281366	1.42493576454316	[M+H]+	1.393	0.680505827940157	1	C18	Organic nitrogen compounds	ÓÐ»úµª»¯ºÏÎï	Organonitrogen compounds	ÓÐ»úµª»¯ºÏÎï	Amines	°·Àà	51-74-1	HMDB0000870	C00388	map00340;map01065;map01100;map01110;map04080;map04664;map04721;map04750;map04971;map04974;map05310;map07227	-	774	C1=C(NC=N1)CCN	NTYJJOPFIAHURM-UHFFFAOYSA-N	11459312.130837439	5016522.029680502	2839811.946866695	1248365.213742264	2392829.1036484553	10645687.313037688	3391636.379197053	4366296.671495144	4298575.734768048	0.808973381259596	-0.3058358623885705	0.414653807465634	0.65	0.628611182238548
Com_1309_neg	Cytidine-3',5'-cyclicmonophosphate	°ûÜÕ-3',5'-»·µ¥Á×Ëáõ¥	N	C9H12N3O7P	305.04129	304.034261664121	0.890581471731991	[M-H]-	1.518	-	3	C18	Organic oxygen compounds	ÓÐ»úÑõ»¯ºÏÎï	Organooxygen compounds	ÓÐ»úÑõ»¯ºÏÎï	Carbohydrates and carbohydrate conjugates	Ì¼Ë®»¯ºÏÎïºÍÌ¼Ë®»¯ºÏÎï½áºÏÎï	-	-	-	-	-	-	O=C1N=C(N)C=CN1C2OC3COP(=O)(O)OC3C2O	WCPTXJJVVDAEMW-XVFCMESISA-N	2989697.2422573217	1889604.1553966063	429661.22846766695	2349568.8538884437	642051.6406006699	2873885.6935230666	1728594.6636781967	2847197.254921424	583880.7696664889	0.826590930308227	-0.27475456092464184	0.631420629024706	0.55	0.506820757129932
Com_1311_neg	Monoisodecyl phthalate	-	N	C18H26O4	306.18311	305.17595414358	0.470775739306417	[M-H]-	6.505	-	3	C18	Benzenoids	±½Àà»¯ºÏÎï	Benzene and substituted derivatives	±½¼°ÆäÈ¡´úÑÜÉúÎï	Benzoic acids and derivatives	±½¼×Ëá¼°ÆäÑÜÉúÎï	-	-	-	-	-	-	CC(C)CCCCCCCOC(=O)C1=CC=CC=C1C(=O)O	ZICLWBMRDQUIDO-UHFFFAOYSA-N	8443828.424925236	5857534.761854044	20669911.355812278	44961881.19677169	94491936.77937932	10814225.002365615	35763424.80240074	12908598.174404817	11249839.87135441	1.97268577122699	0.9801611677206006	0.602491844828378	0.55	0.384148735814608
Com_1313_pos	(+/-)-2-Methylthiazolidine	-	P	C4H9NS	103.04557	104.052976878432	1.03719579606238	[M+H]+	2.174	0.544151644183814	2	C18	Organoheterocyclic compounds	ÓÐ»úÔÓ»·»¯ºÏÎï	Azolidines	ßòÍéÀà	Thiazolidines	àçßòÍéÀà	-	HMDB0031682	-	-	-	32196	CC1NCCS1	DQMLFUMEBNHPPB-UHFFFAOYSA-N	462402683.75434875	188067675.92069644	197839483.22213644	202809544.48540175	167925571.32781005	147478763.7803084	157674339.52761942	183114235.28143245	145420191.0554802	1.53898557466469	0.6219797089518608	0.121796599228234	0.95	0.90198612736621
Com_1315_neg	5-Ethyl-3,4-dimethyl-2-furanundecanoic acid	5-ÒÒ»ù-3,4-¶þ¼×»ù-2-ß»à«Ê®Ò»ÍéËá	N	C19H32O3	308.23514	307.228036933451	0.63890655354703	[M-H]-	8.169	0.607522327144532	2	C18	Lipids and lipid-like molecules	Ö¬ÖÊºÍÀàÖ¬·Ö×Ó	Fatty Acyls	Ö¬·¾õ£Àà	Fatty acids and conjugates	Ö¬·¾ËáºÍ½áºÏÎï	-	HMDB0112070	-	-	-	129887336	CCC1=C(C)C(C)=C(CCCCCCCCCCC(O)=O)O1	BOWKVMYXECKOJO-UHFFFAOYSA-N	137660937.19536108	95295636.73478064	48204522.50028473	133629594.45574567	70722761.67820814	36661947.266361274	58361100.45462018	52144088.777489975	42892381.504689075	2.04362699712332	1.0311318995499301	0.0266807526489119	0.9	1.22164230578537
Com_1318_neg	Dibutyl sulfosuccinate	-	N	C12H22O7S	310.10863	309.101795442552	1.5009016419702	[M-H]-	5.469	-	3	C18	Lipids and lipid-like molecules	Ö¬ÖÊºÍÀàÖ¬·Ö×Ó	Fatty Acyls	Ö¬·¾õ£Àà	Fatty acid esters	Ö¬·¾Ëáõ¥	-	HMDB0242124	-	-	-	423891	CCCCOC(=O)CC(C(=O)OCCCC)S(O)(=O)=O	YPDHMBTYUUZFOA-UHFFFAOYSA-N	753264.924933696	858456.0003999985	566261.8986452848	467707.611980292	2261190.4990115366	940938.1348563744	896770.2923845223	1047617.4312372409	988120.3520382076	1.01343985036347	0.019260464574430373	0.600184491974279	0.8	0.249504455966032
Com_1319_neg	gamma-Glutamyltyrosine	¦Ã-¹È°±õ£ÀÒ°±Ëá	N	C14H18N2O6	310.11649	309.109638603827	1.44656553738943	[M-H]-	5.080	0.768035192448589	2	C18	Organic acids and derivatives	ÓÐ»úËá¼°ÆäÑÜÉúÎï	Carboxylic acids and derivatives	ôÈËá¼°ÆäÑÜÉúÎï	Amino acids, peptides, and analogues	°±»ùËá¡¢ëÄºÍÀàËÆÎï	-	HMDB0011741	-	-	-	-	C1=CC(=CC=C1CC(C(=O)O)NC(=O)CCC(C(=O)O)N)O	VVLXCWVSSLFQDS-QWRGUYRKSA-N	43079699.094167106	25917952.006672617	15516131.87061878	22710470.62677958	16783652.104319397	14011730.857587857	12764591.232019918	11317751.855282657	16571810.335574338	1.8147758125171	0.8597913365699896	0.0396904593299896	0.95	1.11504993163352
Com_131_neg	Gama-glutamylalanine	gamma¹È°±õ£»ù-±û°±Ëá	N	C8H14N2O5	218.09027	199.072462804118	0.032994970412101	[M-H-H2O]-	3.322	0.80508685528369	1	C18	Organic acids and derivatives	ÓÐ»úËá¼°ÆäÑÜÉúÎï	Carboxylic acids and derivatives	ôÈËá¼°ÆäÑÜÉúÎï	Amino acids, peptides, and analogues	°±»ùËá¡¢ëÄºÍÀàËÆÎï	5875-41-2	HMDB0006248	C03740	-	-	440103	C[C@H](NC(=O)CC[C@H](N)C(O)=O)C(O)=O	WQXXXVRAFAKQJM-WHFBIAKZSA-N	16989498.40707374	11272871.781839833	5350494.895272373	7560264.5086228615	6297718.875956604	888954.8364873924	3238083.034383447	3093721.2103396943	409873.5146013826	4.97687161557954	2.3152391714321143	0.0278335675476916	1	1.76356372593194
Com_1320_neg	Neobritannilactone A	-	N	C17H26O5	310.17802	309.171008809386	0.931108484110207	[M-H]-	6.731	-	3	C18	Lipids and lipid-like molecules	Ö¬ÖÊºÍÀàÖ¬·Ö×Ó	Prenol lipids	ÒìÎìÏ©´¼Ö¬	Terpene lactones	ÝÆÄÚõ¥	-	-	-	-	-	-	CC1C2C=C(C(CC2OC1=O)(C)O)C(C)CCCOC(=O)C	URCJMQGGAZJGGL-MRJZCNKMSA-N	4037153.7290778416	4335752.699830611	2289136.0415645805	10070162.251141783	11328434.559067411	6073626.349150049	9036471.105754908	3815449.9618642908	2619933.7551852623	1.19043576793876	0.2514897795530726	0.795759163480771	0.4	0.613114218249601
Com_1321_neg	(8E,10S,12Z,15Z)-10-Hydroperoxyoctadeca-8,12,15-trienoate	-	N	C18H30O4	310.21441	309.207503874073	1.26968335540453	[M-H]-	7.291	0.887143289976364	2	C18	Lipids and lipid-like molecules	Ö¬ÖÊºÍÀàÖ¬·Ö×Ó	Fatty Acyls	Ö¬·¾õ£Àà	Lineolic acids and derivatives	ÑÇÂéËá¼°ÆäÑÜÉúÎï	-	-	C20704	-	-	-	CCC=CCC=CCC(C=CCCCCCCC(=O)O)OO	PTYXOLTZOUXIKI-ZLXVQWIVSA-N	57909536.16583231	47359351.65202124	9452073.83744054	280367615.9761049	32370297.64100447	77779503.63990943	802835733.4647291	466386505.55183	189702987.73963723	0.222532730884336	-2.1679105466211164	0.051992045142484	0.9	1.50167658914403
Com_1322_neg	(9Z,12Z,15Z)-(7S,8S)-Dihydroxyoctadeca-9,12,15-trienoic acid	-	N	C18H30O4	310.21441	309.207362218852	0.813046860019634	[M-H]-	7.580	0.649895278811498	2	C18	Lipids and lipid-like molecules	Ö¬ÖÊºÍÀàÖ¬·Ö×Ó	Fatty Acyls	Ö¬·¾õ£Àà	Lineolic acids and derivatives	ÑÇÂéËá¼°ÆäÑÜÉúÎï	-	-	C07357	-	LMFA02000226	-	CCC=CCC=CCC=CC(C(CCCCCC(=O)O)O)O	VWKNCZXDXPBMJN-PODPQGHUSA-N	12509333.984475994	6080400.220044422	1465165.6427518209	60375122.24048878	7028313.136688483	21797491.0369785	179250018.4719563	102792461.23342009	44024227.40409854	0.201132133034579	-2.313784508687514	0.0329180259344436	0.9	1.63282783243765
Com_1322_pos	4-Vinylcyclohexene	4-ÒÒÏ©»·¼ºÏ©	P	C8H12	108.0939	109.101233049605	0.305749029261245	[M+H]+	5.891	0.941771633092134	2	C18	Hydrocarbons	Ì¼Çâ»¯ºÏÎï	Unsaturated hydrocarbons	²»±¥ºÍÌþ	Olefins	Ï©Ìþ	100-40-3	HMDB0246592	C19310	-	-	-	C=CC1CCC=CC1	BBDKZWKEPDTENS-UHFFFAOYSA-N	39041112.569266014	61677248.47953722	93373866.14818828	42836204.17789446	11109338.549779408	217638711.62902418	557638459.4532249	465061373.23789674	516494108.0174388	0.112947704879977	-3.1462731397111847	0.00118226841955573	1	1.89654687865297
Com_1323_neg	FA 18:3+2O	Ö¬·¾Ëá 18:3+2O	N	C18H30O4	310.21441	309.207355474131	0.791304733459266	[M-H]-	6.594	0.597606954589801	2	C18	Lipids and lipid-like molecules	Ö¬ÖÊºÍÀàÖ¬·Ö×Ó	Fatty Acyls	Ö¬·¾õ£Àà	Fatty acids and conjugates	Ö¬·¾ËáºÍ½áºÏÎï	-	-	-	-	-	-	O=C(O)CCCCCCCC1OC1C=CC(=O)CCCCC	BJIKXWWZEPAKQC-UHFFFAOYSA-N	7356057.48884911	2654764.3032799987	163194.76551873563	15297837.058170477	6972883.246147004	30608804.74758268	34740437.051366426	66524708.714009754	13446693.219824916	0.17861047696224	-2.485111386107131	0.0432940462902882	0.95	1.66033329843582
Com_1323_pos	Hypotaurine	ÑÇÅ£»ÇËá	P	C2H7NO2S	109.01975	110.027101559192	0.472934417865201	[M+H]+	1.437	0.53612146378638	2	C18	Organic acids and derivatives	ÓÐ»úËá¼°ÆäÑÜÉúÎï	Sulfinic acids and derivatives	ÑÇ»ÇËá¼°ÆäÑÜÉúÎï	Sulfinic acids	ÑÇ»ÇËá	300-84-5	HMDB0000965	C00519	map00430;map01100	-	-	O=S(O)CCN	VVIUBCNYACGLLV-UHFFFAOYSA-N	9979599.506517915	3410833.791111896	6734426.604966446	2745110.134159876	8417553.970827254	9094577.261433823	5712202.923365895	3353929.8794413656	10740616.219912475	0.866050885000061	-0.20747630159754885	0.657797322294663	0.6	0.335819231956248
Com_1324_pos	Brunfelsamidine	-	P	C5H7N3	109.064	110.071435654818	1.24380930471844	[M+H]+	1.377	0.857259256593418	2	C18	Organoheterocyclic compounds	ÓÐ»úÔÓ»·»¯ºÏÎï	Pyrroles	ßÁ¿©Àà	Substituted pyrroles	È¡´úßÁ¿©	-	-	C10133	-	-	-	C1=CNC=C1C(=N)N	XVEVWOAHSYZRQE-UHFFFAOYSA-N	279507589.1953582	152669114.28882018	207975030.9762306	184401238.91130617	142552149.1575928	77341583.48280913	45976084.71503153	68340556.8848925	109309328.89087635	2.57065616478807	1.3621366570296334	0.00530589998130072	1	1.6096807417588
Com_1326_neg	20-Dihydrodydrogesterone	-	N	C23H34	310.26605	309.259535651282	2.53218578700845	[M-H]-	11.821	-	3	C18	Phenylpropanoids and polyketides	±½±ûËØÀàºÍ¾ÛÍªÀà	Phenylpropanoic acids	±½±ûËáÀà	-	-	-	HMDB0060729	-	-	-	21563790	CC(C)C1CCC2C3C=CC4=CC(=C)CCC4(C)C3CCC12C	YUDUQGLCBDGGNA-UHFFFAOYSA-N	48247.605505003434	571986.238244894	48399.822799520116	711764.6872322897	227975.47250660454	909917.9109850754	714924.9910629775	748985.9942703352	966908.8749852458	0.385154163275901	-1.3764920748558416	0.0605915205906207	1	1.37568366322299
Com_1326_pos	cytosine	°ûà×à¤	P	C4H5N3O	111.04326	112.050668561889	0.97765401513886	[M+H]+	1.512	0.852895364896834	2	C18	Organoheterocyclic compounds	ÓÐ»úÔÓ»·»¯ºÏÎï	Diazines	¶þàºÀà	Pyrimidines and pyrimidine derivatives	à×à¤ºÍà×à¤ÑÜÉúÎï	71-30-7	HMDB0000630	C00380	map00240;map01100	-	597	N=C1C=CN=C(O)N1	OPTASPLRGRRNAP-UHFFFAOYSA-N	429461834.6987041	386204987.4398977	354553758.1204239	195365638.07745448	382009196.5920227	830449124.7909254	940735348.8567423	7326195.361189376	322741895.6964199	0.665353777754412	-0.5878064494672005	0.698799729378865	0.55	0.458137289898005
Com_1328_neg	Val-pro-pro	çÓ°±Ëá-¸¬°±Ëá-¸¬°±Ëá	N	C15H25N3O4	311.18451	310.177730555122	1.67281823257485	[M-H]-	8.227	-	3	C18	Organic acids and derivatives	ÓÐ»úËá¼°ÆäÑÜÉúÎï	Carboxylic acids and derivatives	ôÈËá¼°ÆäÑÜÉúÎï	Amino acids, peptides, and analogues	°±»ùËá¡¢ëÄºÍÀàËÆÎï	-	HMDB0253034	-	-	-	18232492	CC(C)C(N)C(=O)N1CCCC1C(=O)N1CCCC1C(O)=O	DOFAQXCYFQKSHT-UHFFFAOYSA-N	3633753.555852696	3934508.0396077824	2935300.4903052533	3711756.9832503013	3776351.0299596125	3548911.449930831	4292121.436077697	4822853.624888712	1772669.002762479	0.997006250248662	-0.004325545956484524	0.815295312141984	0.55	0.204999617806204
Com_1332_pos	GUANIDINOACETATE	ëÒ»ùÒÒËá	P	C3H7N3O2	117.05383	118.061287509149	1.34561294569475	[M+H]+	5.318	0.562665895341989	2	C18	Organic acids and derivatives	ÓÐ»úËá¼°ÆäÑÜÉúÎï	Carboxylic acids and derivatives	ôÈËá¼°ÆäÑÜÉúÎï	Amino acids, peptides, and analogues	°±»ùËá¡¢ëÄºÍÀàËÆÎï	-	HMDB0000128	C00581	map00260;map00330;map01100	-	-	O=C(O)CN=C(N)N	BPMFZUMJYQTVII-UHFFFAOYSA-N	3109911.4305268857	1416885.198464829	2261123.498788801	2987349.5215826076	1952106.2754504234	1572879.1058572622	1045249.1032451835	1240508.68682337	1468261.0199037965	1.76123156255186	0.8165846037645915	0.0181188440281152	0.9	1.01400957832577
Com_1335_neg	9(S)-HpODE	-	N	C18H32O4	312.23006	311.223202784307	1.41813477851368	[M-H]-	8.363	0.665794548219922	2	C18	Lipids and lipid-like molecules	Ö¬ÖÊºÍÀàÖ¬·Ö×Ó	Fatty Acyls	Ö¬·¾õ£Àà	Lineolic acids and derivatives	ÑÇÂéËá¼°ÆäÑÜÉúÎï	29774-12-7	HMDB0006940	C14827	map01100;map00591	LMFA02000012	-	CCCCCC=CC=CC(CCCCCCCC(=O)O)OO	JGUNZIWGNMQSBM-UINYOVNOSA-N	26193273.396793995	8396914.666334352	16288797.590524234	13497116.227103628	30235345.985089302	15458288.538498478	21010505.75768179	18024255.67400342	12649797.830485906	1.12728549312324	0.17285293463434398	0.893094594244382	0.45	0.159723947635018
Com_1335_pos	Benzofuran	-	P	C8H6O	118.04187	119.049365283662	1.65435927095148	[M+H]+	2.907	0.737175876242028	2	C18	Organoheterocyclic compounds	ÓÐ»úÔÓ»·»¯ºÏÎï	Benzofurans	±½²¢ß»à«Àà	-	-	-	HMDB0032929	C14512	-	-	-	C1=CC=C2C(=C1)C=CO2	IANQTJSKSUMEQM-UHFFFAOYSA-N	2031795890.2368076	1029035377.6381847	588477763.7203422	655154244.1627792	520760537.7013828	742601248.4511188	658369773.0400447	767853120.4746013	606337660.7481632	1.39097440984976	0.4760958784549563	0.480196345769406	0.55	0.393677567913389
Com_1336_neg	9,10-Epoxy-13-hydroxy-11-octadecenoate	9,10-»·Ñõ-13-ôÇ»ù-11-Ê®°ËÏ©Ëáõ¥	N	C18H32O4	312.23006	311.222999414494	0.766788739014744	[M-H]-	6.866	0.728014133670059	2	C18	Organic acids and derivatives	ÓÐ»úËá¼°ÆäÑÜÉúÎï	Hydroxy acids and derivatives	ôÇ»ùËá¼°ÆäÑÜÉúÎï	Medium-chain hydroxy acids and derivatives	ÖÐÁ´ôÇ»ùËá¼°ÆäÑÜÉúÎï	-	-	C14834	map00591	LMFA02000278	-	CCCCCC(C=CC1C(O1)CCCCCCCC(=O)O)O	BWLQUNFALXKBSJ-BUHFOSPRSA-N	20831705.583253447	13224248.99800979	6015719.730893968	55401978.78550814	36560726.51967842	45898041.90916288	116418102.99712051	95666848.57572183	19217872.09240956	0.381050410773408	-1.3919462243029257	0.115127339187149	0.8	1.35111597192188
Com_1337_neg	15,16-DiHODE	-	N	C18H32O4	312.23006	311.222985508629	0.722251499425183	[M-H]-	6.701	0.540478047339987	2	C18	Lipids and lipid-like molecules	Ö¬ÖÊºÍÀàÖ¬·Ö×Ó	Fatty Acyls	Ö¬·¾õ£Àà	Lineolic acids and derivatives	ÑÇÂéËá¼°ÆäÑÜÉúÎï	-	HMDB0010208	-	-	LMFA02000047	16061068	CCC(O)C(O)C\C=C/C\C=C/CCCCCCCC(O)=O	LKLLJYJTYPVCID-OHPMOLHNSA-N	20931306.455550566	12103637.597612629	4887453.043975311	54093850.1183226	36573855.942572184	44707148.508709826	120664309.9508507	91332811.96544713	13239895.274921957	0.381086519353707	-1.3918095200763998	0.178738364003374	0.8	1.28553155953014
Com_1337_pos	4-Hydroxybenzonitrile	4-ôÇ»ù±½¼×ëæ	P	C7H5NO	119.03711	120.044585640462	1.47551013296536	[M+H]+	4.902	0.830384193246528	2	C18	Benzenoids	±½Àà»¯ºÏÎï	Benzene and substituted derivatives	±½¼°ÆäÈ¡´úÑÜÉúÎï	Benzonitriles	±½¼×ëæÀà	767-00-0	-	-	-	-	-	C1=CC(=CC=C1C#N)O	CVNOWLNNPYYEOH-UHFFFAOYSA-N	19773594.057378475	11134889.68517777	15641651.373123225	13754313.445494078	14147717.790135758	12393476.208527919	12490299.60870119	11470974.567618707	16299337.824655702	1.13118914611263	0.17784018250481592	0.37418057148664	0.65	0.559316799502474
Com_1338_neg	12,13-Epoxy-9-hydroxy-10-octadecenoate	-	N	C18H32O4	312.23006	311.223146805589	1.2388480116764	[M-H]-	7.354	0.79594429281221	2	C18	Lipids and lipid-like molecules	Ö¬ÖÊºÍÀàÖ¬·Ö×Ó	Fatty Acyls	Ö¬·¾õ£Àà	Fatty acids and conjugates	Ö¬·¾ËáºÍ½áºÏÎï	-	-	C14832	map00591	LMFA02000013	-	CCCCCC1C(O1)C=CC(CCCCCCCC(=O)O)O	WCCLYKMJXGYGEN-SYMVGPSASA-N	35942851.574225366	47230951.867684014	16044870.388278121	288759956.1994167	98147914.50974567	73614785.94502205	543536249.9306711	704422085.9349507	227580087.94700164	0.251041170868	-1.9940041086545102	0.0651472240979253	0.85	0.945751086443021
Com_1341_pos	3-Mercapto-2-methyl-1-butanol	-	P	C5H12OS	120.06089	121.069007639484	6.81020675423798	[M+H]+	1.422	0.504956698724361	2	C18	Organosulfur compounds	ÓÐ»úÁò»¯ºÏÎï	Thiols	Áò´¼Àà	Alkylthiols	Íé»ùÁò´¼	227456-33-9	HMDB0032373	-	-	-	22327742	CCC(C)C(O)S	MRVKDGZLSALAIU-UHFFFAOYSA-N	28698307.504069407	18658183.465177737	24212177.26663876	26161985.48029371	21110138.503311057	15747297.941509489	13092963.42723663	14821152.396195143	18009460.266780246	1.54161320507133	0.6244408345623911	0.00390005575223045	1	1.58563205091222
Com_1342_pos	3-Ethyltoluene	3-ÒÒ»ù¼×±½	P	C9H12	120.0939	121.101203027163	0.0252066340556064	[M+H]+	6.197	0.894252626985592	2	C18	Benzenoids	±½Àà»¯ºÏÎï	Benzene and substituted derivatives	±½¼°ÆäÈ¡´úÑÜÉúÎï	Toluenes	¼×±½	620-14-4	-	C14522	-	-	-	CCC1=CC=CC(=C1)C	ZLCSFXXPPANWQY-UHFFFAOYSA-N	25122401.012522276	17796483.633280996	23349759.162118696	19723022.458325483	19822117.119839676	39867397.388222516	82401131.3952948	77704088.05557129	52007246.74015326	0.335943616709868	-1.573708977118089	0.00525447319661878	1	1.46855293663258
Com_1343_pos	Cumene	Òì±û»ù±½	P	C9H12	120.0939	121.101233342691	0.277638506181652	[M+H]+	9.601	0.837701050666575	2	C18	Benzenoids	±½Àà»¯ºÏÎï	Benzene and substituted derivatives	±½¼°ÆäÈ¡´úÑÜÉúÎï	Cumenes	Òì±û±½	98-82-8	HMDB0034029	C14396	-	-	-	CC(C)C1=CC=CC=C1	RWGFKTVRMDUZSP-UHFFFAOYSA-N	38319473.818995394	47666465.54919754	43117380.28640521	45873313.86675325	44012183.37733535	17720921.708391577	31106550.04142762	23218448.600489065	27804906.53739729	1.75452781894308	0.8110828225950514	0.0138690912038884	1	1.72181296667997
Com_1344_neg	Gelsedilam	-	N	C17H18N2O4	314.12666	313.119603503022	0.775174644629079	[M-H]-	6.341	0.546311557972815	2	C18	Organoheterocyclic compounds	ÓÐ»úÔÓ»·»¯ºÏÎï	Indoles and derivatives	ßÅßá¼°ÆäÑÜÉúÎï	-	-	-	-	-	-	-	-	CON1C2=CC=CC=C2C3(C1=O)CC4C5COC3CC5C(=O)N4	NYOUCYQUKYVTEY-WJUWAYTRSA-N	6718076.760642775	4362435.142638594	7815287.278905782	8965240.424509654	15187260.454532059	10507041.833311252	13161469.189603837	15373657.508303981	11749008.690767383	0.678043745638471	-0.5605497395497265	0.0858858464267808	0.85	0.707804885168508
Com_1345_pos	Santene	Ì´Ï©	P	C9H14	122.10955	123.11685324412	0.0265672913777894	[M+H]+	6.710	0.847482316084421	2	C18	Hydrocarbons	Ì¼Çâ»¯ºÏÎï	Unsaturated hydrocarbons	²»±¥ºÍÌþ	Branched unsaturated hydrocarbons	Ö§Á´²»±¥ºÍÌþ	529-16-8	HMDB0038140	-	-	-	-	CC1=C(C2CCC1C2)C	LSIXBBPOJBJQHN-UHFFFAOYSA-N	62326149.54291402	50194954.19593276	65243265.01608747	66987153.33253716	60807335.72786419	79839580.27811164	213326009.53595075	167367282.60389116	59739434.61931061	0.469844508242796	-1.0897447089538548	0.125539679732761	0.8	1.4112594877253
Com_1354_pos	Thymine	ÐØÏÙà×à¤	P	C5H6N2O2	126.04293	127.050361925795	1.04667350245654	[M+H]+	4.965	0.939792640701129	2	C18	Organoheterocyclic compounds	ÓÐ»úÔÓ»·»¯ºÏÎï	Diazines	¶þàºÀà	Pyrimidines and pyrimidine derivatives	à×à¤ºÍà×à¤ÑÜÉúÎï	65-71-4	HMDB0000262	C00178	map00240;map01100	-	-	CC1=CNC(=O)NC1=O	RWQNBRDOKXIBIV-UHFFFAOYSA-N	67957346.24246116	40397065.818111695	52616364.34836515	80918659.10783368	35258392.037401214	236925355.8716766	253154862.3458807	105891065.11089829	166100081.6456153	0.290941599742279	-1.7811985026393657	0.00278887048564577	1	1.62564270518703
Com_1356_neg	Octadecanedioic acid	Ê®°ËÍé¶þËá	N	C18H34O4	314.24571	313.238655761487	0.782067914334191	[M-H]-	8.816	0.700498651890347	2	C18	Lipids and lipid-like molecules	Ö¬ÖÊºÍÀàÖ¬·Ö×Ó	Fatty Acyls	Ö¬·¾õ£Àà	Fatty acids and conjugates	Ö¬·¾ËáºÍ½áºÏÎï	871-70-5	HMDB0000782	-	-	LMFA01170029	-	O=C(O)CCCCCCCCCCCCCCCCC(=O)O	BNJOQKFENDDGSC-UHFFFAOYSA-N	3366598.470764575	2815453.9466637396	3937101.5931590097	5728030.23133399	11010813.555822318	8067909.060417998	9624597.616431827	7798193.208696781	6639685.382835817	0.668725197619662	-0.5805146156782496	0.0971904806933434	0.8	1.0157727892038
Com_1357_neg	(9Z)-(7S,8S)-Dihydroxyoctadecenoic acid	-	N	C18H34O4	314.24571	313.23870972298	0.953785431161576	[M-H]-	10.488	0.667906105456072	2	C18	Lipids and lipid-like molecules	Ö¬ÖÊºÍÀàÖ¬·Ö×Ó	Fatty Acyls	Ö¬·¾õ£Àà	Fatty acids and conjugates	Ö¬·¾ËáºÍ½áºÏÎï	-	-	C07355	-	LMFA01050451	-	CCCCCCCCC=CC(C(CCCCCC(=O)O)O)O	WBZXABQRBWTVNN-JINBKUQRSA-N	1582921.281450103	976241.8363591633	589707.838606093	10221994.747124653	1560634.9731206691	10280913.17965695	29638752.741574742	16842414.882680636	9683630.367054656	0.179773838383536	-2.4757450071857035	0.00753175784276634	0.95	1.617136032562
Com_1357_pos	N-Cyclohexylformamide	N-»·¼º»ù¼×õ£°·	P	C7H13NO	127.09971	128.107076480539	0.523058148633758	[M+H]+	9.602	0.839673377210762	2	C18	Organic acids and derivatives	ÓÐ»úËá¼°ÆäÑÜÉúÎï	Carboxylic acids and derivatives	ôÈËá¼°ÆäÑÜÉúÎï	Carboxylic acid derivatives	ôÈËáÑÜÉúÎï	-	HMDB0255105	C11519	map00930;map01120	-	-	C1CCC(CC1)NC=O	SWGXDLRCJNEEGZ-UHFFFAOYSA-N	49703153.08000498	83232133.93950142	61164853.984624594	72450781.71143873	60079268.520278014	60538941.79166281	59947440.34083802	121091784.77213967	59378219.82681012	0.868245913723855	-0.20382437910343634	0.617470072832784	0.55	0.291151223371581
Com_1358_neg	9,10-DiHOME	-	N	C18H34O4	314.24571	313.238806763453	1.26258987914685	[M-H]-	7.412	0.851849150134275	2	C18	Lipids and lipid-like molecules	Ö¬ÖÊºÍÀàÖ¬·Ö×Ó	Fatty Acyls	Ö¬·¾õ£Àà	Fatty acids and conjugates	Ö¬·¾ËáºÍ½áºÏÎï	263399-34-4	HMDB0004704	C14828	-	LMFA02000229	-	CCCCCC=CCC(C(CCCCCCCC(=O)O)O)O	XEBKSQSGNGRGDW-YFHOEESVSA-N	116433283.08668293	62871710.277415104	26152213.204695705	132161079.11372864	171565284.18922728	164936628.11565745	176319834.42956275	160538311.74884441	107529150.82828443	0.6685226676691	-0.5809516161254005	0.170670565889724	0.75	1.10291599959909
Com_1359_neg	2-Methoxyoctadecanoic acid	-	N	C19H38O3	314.2821	313.27486376998	0.202906815208812	[M-H]-	9.310	-	3	C18	Lipids and lipid-like molecules	Ö¬ÖÊºÍÀàÖ¬·Ö×Ó	Fatty Acyls	Ö¬·¾õ£Àà	Fatty acids and conjugates	Ö¬·¾ËáºÍ½áºÏÎï	-	-	-	-	-	-	CCCCCCCCCCCCCCCCC(C(=O)O)OC	IRFCIZSKPMLDRJ-UHFFFAOYSA-N	1460429.1907555717	443904.2749366737	294996.19247588556	89183.07092588389	708130.8872917341	824100.0731597259	92117.37055459576	834017.259533309	148857.06422275514	1.26234810458994	0.33610980217054987	0.714735777021198	0.5	0.317224191970128
Com_135_neg	Sebacic acid	¿û¶þËá	N	C10H18O4	202.12051	201.113205122413	0.0241320734978278	[M-H]-	6.084	0.834303961441739	1	C18	Lipids and lipid-like molecules	Ö¬ÖÊºÍÀàÖ¬·Ö×Ó	Fatty Acyls	Ö¬·¾õ£Àà	Fatty acids and conjugates	Ö¬·¾ËáºÍ½áºÏÎï	111-20-6	HMDB0000792	C08277	-	LMFA01170006	5192	OC(=O)CCCCCCCCC(O)=O	CXMXRPHRNRROMY-UHFFFAOYSA-N	15881410.040285617	14857091.7745415	8731539.306636177	49085982.68827376	35301005.46900612	31850605.40307383	42170494.21591597	35999361.97792977	21825519.271375872	0.751525551028923	-0.41210593989266786	0.241729290809757	0.7	0.982246618201708
Com_135_pos	6-Dimethylaminopurine	6-(¶þ¼×»ù°±»ù)àÑßÊ	P	C7H9N5	163.0858	164.093132878867	0.201604719831011	[M+H]+	5.273	0.631004060385318	1	C18	Organoheterocyclic compounds	ÓÐ»úÔÓ»·»¯ºÏÎï	Imidazopyrimidines	ßäßò²¢à×à¤Àà	Purines and purine derivatives	àÑßÊºÍàÑßÊÑÜÉúÎï	938-55-6	HMDB0000473	-	-	-	3134	CN(C)C1=NC=NC2=C1NC=N2	BVIAOQMSVZHOJM-UHFFFAOYSA-N	651235.6207188776	2180362.3416586737	332042.9303521263	907624.7450485607	725844.2476686853	1758396.962207404	2151539.9719181983	1369411.4608282482	555076.603255856	0.657766259663143	-0.6043530883332202	0.281497085190559	0.65	0.600133384803472
Com_1360_neg	Leu Ala Ile	ÁÁ°±Ëá±û°±ËáÒìÁÁ°±Ëá	N	C15H29N3O4	315.21581	314.208958240889	1.42201271249644	[M-H]-	5.417	-	3	C18	Organic acids and derivatives	ÓÐ»úËá¼°ÆäÑÜÉúÎï	Carboxylic acids and derivatives	ôÈËá¼°ÆäÑÜÉúÎï	Amino acids, peptides, and analogues	°±»ùËá¡¢ëÄºÍÀàËÆÎï	-	-	-	-	-	-	CCC(C)C(C(=O)O)NC(=O)C(C)NC(=O)C(CC(C)C)N	QPRQGENIBFLVEB-BJDJZHNGSA-N	401269.3772160987	510248.01355990575	130562.36670344732	374775.9393294847	168781.9605717634	604783.7684572986	396881.57332546485	708001.3288847397	306630.1469559346	0.629128665391499	-0.6685729967978351	0.146073724097885	0.75	0.939581180798251
Com_1362_neg	Merrilliortholactone	-	N	C15H24O7	316.1522	315.145393251913	1.5601723251814	[M-H]-	5.365	-	3	C18	Lipids and lipid-like molecules	Ö¬ÖÊºÍÀàÖ¬·Ö×Ó	Prenol lipids	ÒìÎìÏ©´¼Ö¬	Sesquiterpenoids	±¶°ëÝÆÀà	-	-	-	-	-	-	CC1(CCC2(C13CC4(OCC2(C(C(C3O)O4)(C)O)C)O)O)O	GRXDYDUQABKXJW-GSFVOJMSSA-N	700820.6785990573	770711.1066980362	49028.732613633234	4363420.7294373	1330268.2547376475	5275442.593107927	6858518.175538704	4364456.189679786	2074839.2665354398	0.310737090566975	-1.68623363848288	0.0672447472955322	0.95	1.48424543698863
Com_1366_neg	tetranor-TXB1	-	N	C16H28O6	316.18859	315.181507218029	0.686988828521131	[M-H]-	6.654	0.601776318459573	2	C18	Lipids and lipid-like molecules	Ö¬ÖÊºÍÀàÖ¬·Ö×Ó	Fatty Acyls	Ö¬·¾õ£Àà	Fatty alcohols	Ö¬·¾´¼	-	-	-	-	LMFA05000605	-	CCCCCC(C=CC1C(C(CC(O1)O)O)CCC(=O)O)O	AXWSHCHWXXNNKN-GIGVETMCSA-N	97550.34072115061	141243.17631740583	256426.6049037385	1176338.813500386	311389.97067443345	421590.84907706303	1005126.4835790779	85144.60569268024	64219.91232995341	1.00652077441948	0.009376949549525086	0.819933145113297	0.6	0.388605131714439
Com_1366_pos	Octylamine	ÐÁ°·	P	C8H19N	129.15175	130.159254892641	1.58644881694676	[M+H]+	5.379	0.862463972263763	2	C18	Organic nitrogen compounds	ÓÐ»úµª»¯ºÏÎï	Organonitrogen compounds	ÓÐ»úµª»¯ºÏÎï	Amines	°·Àà	111-86-4	HMDB0255916	C01740	-	-	-	CCCCCCCCN	IOQPZZOEVPZRBK-UHFFFAOYSA-N	75561573.09038082	68302012.21948399	99747097.61514515	72761117.95330639	96694184.44895877	84644193.19033575	74934408.88261391	78308504.76038148	64718086.620095275	1.09202616283808	0.12700742085904881	0.428521103389939	0.4	0.36080898860527
Com_1371_pos	Benzoyl cyanide	±½¼×õ£ëæ	P	C8H5NO	131.03711	132.044636481095	1.72837370278032	[M+H]+	5.364	0.594287474940453	2	C18	Benzenoids	±½Àà»¯ºÏÎï	Benzene and substituted derivatives	±½¼°ÆäÈ¡´úÑÜÉúÎï	Benzoyl derivatives	±½¼×õ£ÑÜÉúÎï	613-90-1	-	C21329	-	-	-	C1=CC=C(C=C1)C(=O)C#N	GJQBHOAJJGIPRH-UHFFFAOYSA-N	3309505.7120023402	3053271.4044791777	5640522.216919535	4370193.799477528	6270961.096103729	3094499.135865943	2082290.7852382034	1146976.8930479856	2949279.489609532	1.953571975138	0.9661144094820621	0.046596185502638	0.95	1.46534733056695
Com_1376_pos	(+/-)-2-Propylthiazolidine	(+/-)-2-±û»ùàçßòÍé	P	C6H13NS	131.07687	132.084391569768	1.69038036994225	[M+H]+	1.497	-	3	C18	Organoheterocyclic compounds	ÓÐ»úÔÓ»·»¯ºÏÎï	Azolidines	ßòÍéÀà	Thiazolidines	àçßòÍéÀà	-	HMDB0040058	-	-	-	146885	CCCC1NCCS1	UDJJSTNTIKWCCW-UHFFFAOYSA-N	27946062.13475234	38718044.3707974	64465121.8509894	34319142.150606215	89209757.76686278	44758833.6468101	9930121.465521988	13023399.69217112	17421220.746461645	2.3930218048606	1.2588335425600454	0.0551523836843371	0.85	1.33893797076554
Com_1377_pos	THTC	-	P	C5H8O2S	132.0245	133.031785677354	0.108484758476153	[M+H]+	2.176	0.865856152752582	2	C18	Organoheterocyclic compounds	ÓÐ»úÔÓ»·»¯ºÏÎï	Thiolanes	ÁòÔÓ»·¼ºÍé	-	-	-	-	C11074	-	-	-	C1CC(SC1)C(=O)O	MZOYMQRKTJRHGJ-UHFFFAOYSA-N	2923405938.332892	1231958225.3795826	1332165272.6058736	1347233909.247319	1129648826.8310957	1013341921.3919498	1040967246.6692555	1208043531.0142028	974453454.3200676	1.5038520780119	0.5886626675382439	0.116753108369916	0.95	0.868335831839244
Com_137_neg	L-Alanyl-L-leucine	L-±û°±õ£-L-ÁÁ°±Ëá	N	C9H18N2O3	202.13174	201.124506499467	0.328990721646768	[M-H]-	5.264	-	3	C18	Organic acids and derivatives	ÓÐ»úËá¼°ÆäÑÜÉúÎï	Carboxylic acids and derivatives	ôÈËá¼°ÆäÑÜÉúÎï	Amino acids, peptides, and analogues	°±»ùËá¡¢ëÄºÍÀàËÆÎï	3303-34-2	HMDB0028691	C20964	-	-	96801	CC(C)C[C@H](NC(=O)[C@H](C)N)C(O)=O	RDIKFPRVLJLMER-BQBZGAKWSA-N	4921244.343957467	2819935.381601432	1559735.4781663301	3212026.006570338	1582923.0835348528	2374766.617474183	1474599.6728586382	1704472.991275221	846006.0180057008	1.76202562829838	0.817234908111953	0.12584242372562	0.8	1.00963082883047
Com_137_pos	Ectoine	ËÄÇâà×à¤	P	C6H10N2O2	142.07423	165.062945882421	3.40749746819285	[M+Na]+	2.898	-	3	C18	Organic acids and derivatives	ÓÐ»úËá¼°ÆäÑÜÉúÎï	Carboxylic acids and derivatives	ôÈËá¼°ÆäÑÜÉúÎï	Amino acids, peptides, and analogues	°±»ùËá¡¢ëÄºÍÀàËÆÎï	96702-03-3	HMDB0240650	C06231	map00260;map01100;map01120	-	126041	CC1=NCC[C@H](N1)C(O)=O	WQXNXVUDBPYKBA-YFKPBYRVSA-N	78013915.96013258	16925484.772389956	11940545.234808754	1369899.1825593035	9326694.38811901	988703.7548561346	9999757.222533971	14992616.820340723	14088467.20237168	2.34744945644297	1.2310940951637832	0.579961657876582	0.4	0.452544825446719
Com_1380_pos	Thioproline	L-Áò´ú¸¬°±Ëá	P	C4H7NO2S	133.01975	134.027148990544	0.744179296603926	[M+H]+	1.519	0.550352552605169	2	C18	Organic acids and derivatives	ÓÐ»úËá¼°ÆäÑÜÉúÎï	Carboxylic acids and derivatives	ôÈËá¼°ÆäÑÜÉúÎï	Amino acids, peptides, and analogues	°±»ùËá¡¢ëÄºÍÀàËÆÎï	34592-47-7	HMDB0062164	-	-	-	93176	OC(=O)[C@@H]1CSCN1	DZLNHFMRPBPULJ-VKHMYHEASA-N	24924786.29581127	5089944.596361879	8714182.358989054	6552970.959063892	4352238.6001797635	17081557.426914427	10179366.873401169	14115754.27801355	32185866.060346037	0.539776029273582	-0.8895671848036024	0.0992038777688779	0.85	0.900760398778151
Com_1382_neg	(+)-Hardwickiic acid	-	N	C20H28O3	316.20385	315.196785498689	0.744768569370944	[M-H]-	7.185	0.840129569076238	2	C18	Lipids and lipid-like molecules	Ö¬ÖÊºÍÀàÖ¬·Ö×Ó	Prenol lipids	ÒìÎìÏ©´¼Ö¬	Diterpenoids	¶þÝÆÀà	-	HMDB0302915	-	-	-	15559627	CC1CCC2(C)C(CCC=C2C(O)=O)C1(C)CCC1=COC=C1	HHWOKJDCJVESIF-UHFFFAOYSA-N	54023658.96871178	72705795.7098779	42099501.466560625	130191449.8723241	109265203.1826376	41230166.896598175	63643334.88984308	60019437.58611701	56736497.029250324	1.47375949992455	0.5595011129165657	0.227925206209067	0.7	0.893079507731131
Com_1382_pos	4-Methylthiobutanaldoxime	4-¼×Áò»ù¶¡È©ë¿	P	C5H11NOS	133.05613	134.064218211556	5.9239026116226	[M+H]+	1.422	0.524576718509377	2	C18	Organic nitrogen compounds	ÓÐ»úµª»¯ºÏÎï	Organonitrogen compounds	ÓÐ»úµª»¯ºÏÎï	Oximes	ë¿Àà	-	-	C17241	map01210;map00966;map01110	-	-	CSCCCC=NO	DNYWTMVKWUGHCB-GQCTYLIASA-N	7342637.197906421	3106710.8849671152	5115757.1774645895	8154761.721199473	1894044.5268650563	1551471.1018251693	1673388.498847148	1155096.5941372083	1435538.23982498	3.52354033471102	1.817025729000882	0.0120671121264685	1	1.49538313721921
Com_1383_neg	Pregnenolone	ÔÐÏ©´¼Íª	N	C21H32O2	316.24023	315.233105985744	0.55649385268015	[M-H]-	10.014	0.577863128672757	2	C18	Lipids and lipid-like molecules	Ö¬ÖÊºÍÀàÖ¬·Ö×Ó	Steroids and steroid derivatives	Àà¹Ì´¼ºÍÀà¹Ì´¼ÑÜÉúÎï	Pregnane steroids	ÈÑÉïÀà¹Ì´¼	145-13-1	HMDB0000253	C01953	map04934;map04925;map00140;map01100;map04913;map04927	LMST02030088	-	CC(=O)C1CCC2C1(CCC3C2CC=C4C3(CCC(C4)O)C)C	ORNBQBCIOKFOEO-QGVNFLHTSA-N	9924065.492107622	12204320.433173474	6332955.704733625	26136287.650235854	11965546.604233252	27718943.558412153	30916783.601394814	37153905.057521	20432900.948977243	0.45817742271535	-1.1260217251559599	0.0157618382297537	0.95	1.47307981387815
Com_1383_pos	L-beta-homothreonine	L-¦¢-¸ßËÕ°±Ëá	P	C5H11NO3	133.07389	134.081131536821	0.439328699173986	[M+H]+	1.497	0.671017332089687	2	C18	Organic acids and derivatives	ÓÐ»úËá¼°ÆäÑÜÉúÎï	Carboxylic acids and derivatives	ôÈËá¼°ÆäÑÜÉúÎï	Amino acids, peptides, and analogues	°±»ùËá¡¢ëÄºÍÀàËÆÎï	192003-00-2	-	-	-	-	-	CC(C(CC(=O)O)N)O	NIVRJEWVLMOZNV-UHFFFAOYSA-N	36278871.21606838	15870821.91244839	30960707.14447763	17154376.717360217	35462124.92195097	26348612.841193587	11789304.79016987	12669238.712995872	16461880.2968746	1.61413819717595	0.6907641026833459	0.110365150439308	0.85	1.28952978476669
Com_1384_neg	9,10-Dihydroxystearic acid	9,10-¶þôÇ»ùÓ²Ö¬Ëá	N	C18H36O4	316.26136	315.254292499586	0.73515014920194	[M-H]-	7.627	-	3	C18	Lipids and lipid-like molecules	Ö¬ÖÊºÍÀàÖ¬·Ö×Ó	Fatty Acyls	Ö¬·¾õ£Àà	Fatty acids and conjugates	Ö¬·¾ËáºÍ½áºÏÎï	120-87-6	HMDB0302281	C19622	-	LMFA02000142	-	CCCCCCCCC(O)C(O)CCCCCCCC(O)=O	VACHUYIREGFMSP-UHFFFAOYSA-N	37483161.4422622	22134994.041420925	11523415.639877673	91028953.24521929	83096601.90289673	49606757.67403261	59610203.77133123	42213276.89455628	30209949.76847724	1.08023286619945	0.11134234821982956	0.707363958281932	0.55	0.574803348990927
Com_1384_pos	Diisopropanolamine	-	P	C6H15NO2	133.11028	134.117575314324	0.0352014585473505	[M+H]+	1.511	-	3	C18	Organic nitrogen compounds	ÓÐ»úµª»¯ºÏÎï	Organonitrogen compounds	ÓÐ»úµª»¯ºÏÎï	Amines	°·Àà	-	HMDB0251354	-	-	-	8086	CC(O)CNCC(C)O	LVTYICIALWPMFW-UHFFFAOYSA-N	938518035.7557235	461566918.01504636	57349264.40888184	322329340.95307696	120597680.48684624	788797420.3369889	626804374.2306296	755861566.0819368	732755929.7084944	0.523475963658457	-0.933804800151267	0.0974396516258546	0.8	1.24461963469813
Com_1386_neg	Leu-Val-Ser	ÁÁ°±Ëá-çÓ°±Ëá-Ë¿°±Ëá	N	C14H27N3O5	317.19507	316.188022734489	0.796779372962298	[M-H]-	5.053	-	3	C18	Organic acids and derivatives	ÓÐ»úËá¼°ÆäÑÜÉúÎï	Carboxylic acids and derivatives	ôÈËá¼°ÆäÑÜÉúÎï	Amino acids, peptides, and analogues	°±»ùËá¡¢ëÄºÍÀàËÆÎï	-	-	-	-	-	-	CC(C)CC(C(=O)NC(C(C)C)C(=O)NC(CO)C(=O)O)N	VKVDRTGWLVZJOM-DCAQKATOSA-N	1778319.4327967283	2121329.8214795985	237545.7069486059	1495544.6719510502	319048.14897528174	4338784.740795935	2562153.996825288	4691017.38483655	1375813.9051541016	0.367174172242617	-1.445463514588772	0.0602137602919589	0.85	1.25252135162879
Com_1388_pos	Methyl 3-(methylthio)propanoate	3-¼×Áò»ù±ûËá¼×õ¥	P	C5H10O2S	134.04015	135.04824144679	5.90455016652583	[M+H]+	1.437	0.531673267815779	2	C18	Organic acids and derivatives	ÓÐ»úËá¼°ÆäÑÜÉúÎï	Carboxylic acids and derivatives	ôÈËá¼°ÆäÑÜÉúÎï	Carboxylic acid derivatives	ôÈËáÑÜÉúÎï	13532-18-8	HMDB0034377	-	-	-	61641	COC(=O)CCSC	DMMJVMYCBULSIS-UHFFFAOYSA-N	13004115.972252926	8742964.135110732	10124236.014287563	11026998.856638642	8514156.292125968	5553937.821510816	3458407.645314128	6270258.463775887	9681400.930384353	1.64757126291913	0.7203408679262223	0.0734366241973383	0.9	1.53240359781197
Com_138_neg	gamma-Glu-Gly	gamma-¹È°±õ£°·-¸Ê°±Ëá	N	C7H12N2O5	204.07462	203.067332001687	0.0588102871249231	[M-H]-	1.491	0.71243910605937	1	C18	Organic acids and derivatives	ÓÐ»úËá¼°ÆäÑÜÉúÎï	Carboxylic acids and derivatives	ôÈËá¼°ÆäÑÜÉúÎï	Amino acids, peptides, and analogues	°±»ùËá¡¢ëÄºÍÀàËÆÎï	1948-29-4	HMDB0011667	-	-	-	165527	N[C@@H](CCC(=O)NCC(O)=O)C(O)=O	ACIJGUBIMXQCMF-BYPYZUCNSA-N	44290472.10879857	23673635.738348134	18795965.83018357	43524170.75496137	20472596.126059126	28045350.60649615	22145442.60378499	37594828.846296884	18771753.22752668	1.13183599094029	0.17866491912415294	0.722265334737058	0.4	0.45037982616924
Com_138_pos	methionine sulfoxide	µ°°±ËáÑÇí¿	P	C5H11NO3S	165.04596	166.053419742287	0.967865478175496	[M+H]+	1.451	0.988030308347653	1	C18	Organic acids and derivatives	ÓÐ»úËá¼°ÆäÑÜÉúÎï	Carboxylic acids and derivatives	ôÈËá¼°ÆäÑÜÉúÎï	Amino acids, peptides, and analogues	°±»ùËá¡¢ëÄºÍÀàËÆÎï	3226-65-1	HMDB0002005	C02989	map00270	-	158980	CS(=O)CC[C@H](N)C(O)=O	QEFRNWWLZKMPFJ-YGVKFDHGSA-N	430586189.9955756	284467059.1638277	175922325.0610201	392154318.9649425	153238814.69290814	162846636.42513084	154999636.53878215	182985214.9204539	192372964.40972635	1.65765664444278	0.729145207883981	0.109160555564879	0.7	1.05295044232372
Com_1390_neg	5-(8-Pentadecenyl)-1,3-benzenediol	-	N	C21H34O2	318.25588	317.248688816362	0.341914694556805	[M-H]-	10.981	-	3	C18	Benzenoids	±½Àà»¯ºÏÎï	Phenols	·ÓÀà	Benzenediols	±½¶þ´¼Àà	22910-86-7	HMDB0030983	-	-	-	6916254	CCCCCC\C=C\CCCCCCCC1=CC(O)=CC(O)=C1	TUGAUFMQYWZJAB-BQYQJAHWSA-N	586148.9878632304	4209391.268554393	4998696.475612882	40081807.277523674	56115134.93465242	2218968.940827352	4017606.577669588	3362370.879976955	8189345.569906486	4.76678386581967	2.2530162126156537	0.479670627001535	0.7	0.520906796567152
Com_1391_neg	N-Gluconyl ethanolamine phosphate	N-ÆÏÌÑÌÇõ£ÒÒ´¼°·Á×Ëá	N	C8H18NO10P	319.06684	318.059834044699	0.92157711841706	[M-H]-	1.490	-	3	C18	Organic acids and derivatives	ÓÐ»úËá¼°ÆäÑÜÉúÎï	Organic phosphoric acids and derivatives	ÓÐ»úÁ×Ëá¼°ÆäÑÜÉúÎï	Phosphate esters	Á×Ëáõ¥Àà	791807-20-0	HMDB0032294	-	-	-	71587802	OC[C@@H](O)[C@H](O)[C@H](O)[C@@H](O)C(=O)NCCOP(O)(O)=O	JNXDTQSHHDGYGF-JRTVQGFMSA-N	6781917.892351335	7113183.145218543	4495597.740212507	121707.35979138657	4214534.356367046	2525105.4363387576	1649360.795728915	2449790.174757857	264095.13755728555	2.63946348818086	1.400244709280094	0.483780670145348	0.8	0.457372197951992
Com_1392_neg	N-Ethyl-N-(2-hydroxy-3-sulfopropyl)-3,5-dimethoxyaniline	-	N	C13H21NO6S	319.10896	318.101556455476	0.324480152468829	[M-H]-	5.313	-	3	C18	Benzenoids	±½Àà»¯ºÏÎï	Benzene and substituted derivatives	±½¼°ÆäÈ¡´úÑÜÉúÎï	Methoxybenzenes	¼×Ñõ»ù±½Àà	-	HMDB0250855	-	-	-	-	CCN(CC(O)CS(O)(=O)=O)C1=CC(OC)=CC(OC)=C1	BTIDJAQNJLWPTI-UHFFFAOYSA-N	863040.5276815402	675999.3500398177	23961.899010902434	2201456.4957207283	252554.8912552461	1237182.5792781296	5180963.390871177	2394355.6458907938	2333948.4469224447	0.288307982614553	-1.7943173124458212	0.0721763634230242	0.95	1.46322208296179
Com_1392_pos	Indan-1-ol	-	P	C9H10O	134.07316	135.080508455678	0.361412217122803	[M+H]+	10.662	0.850204161553499	2	C18	Benzenoids	±½Àà»¯ºÏÎï	Indanes	ÜáÂú	-	-	-	HMDB0059601	C01710	-	-	-	C1CC2=CC=CC=C2C1O	YIAPLDFPUUJILH-UHFFFAOYSA-N	6369676.579229898	7008690.803595329	12257193.830720505	10807062.96140734	8685713.4701947	32973099.646075133	72638669.67738013	62870774.91486446	36094107.15325149	0.17647502718683	-2.502464051349842	0.000608970095178896	1	1.78085504750696
Com_1393_neg	Aspartyl-Tryptophan	Ìì¶¬°±õ£É«°±Ëá	N	C15H17N3O5	319.11682	318.110071663612	1.728719946643	[M-H]-	5.417	-	3	C18	Organic acids and derivatives	ÓÐ»úËá¼°ÆäÑÜÉúÎï	Carboxylic acids and derivatives	ôÈËá¼°ÆäÑÜÉúÎï	Amino acids, peptides, and analogues	°±»ùËá¡¢ëÄºÍÀàËÆÎï	-	HMDB0028764	-	-	-	9948926	NC(CC(O)=O)C(=O)NC(CC1=CNC2=CC=CC=C12)C(O)=O	ZARXTZFGQZBYFO-UHFFFAOYSA-N	5322633.15888859	3378867.5152816884	2028413.1896305406	4602227.480635214	1488492.5995745633	2024399.9383023668	883208.4192100194	1073686.869728331	110657.88606958087	3.28852916506721	1.717442465197457	0.0936116694694576	0.95	1.26859169582483
Com_1394_pos	Diglyme	¶þÒÒ¶þ´¼¶þ¼×ÃÑ	P	C6H14O3	134.09429	135.101491606729	0.733761825163353	[M+H]+	1.272	0.617562628737264	2	C18	Organic oxygen compounds	ÓÐ»úÑõ»¯ºÏÎï	Organooxygen compounds	ÓÐ»úÑõ»¯ºÏÎï	Ethers	ÃÑÀà	111-96-6	HMDB0251284	-	-	-	8150	O(C)CCOCCOC	SBZXBUIDTXKZTM-UHFFFAOYSA-N	943702.9367287009	1200399.9126788194	973425.2423281171	986216.9334965305	707476.7366225362	116483.48825670642	450039.58368413063	52598.87384565066	318846.08620776335	4.10352728258798	2.036864545188079	0.0375676962659875	1	1.29705767782717
Com_1395_neg	Phenolphthalin	·ÓÌªßø	N	C20H16O4	320.10486	319.096890890911	2.0902809440642	[M-H]-	5.283	0.613250180672858	2	C18	Benzenoids	±½Àà»¯ºÏÎï	Triphenyl compounds	Èý±½»ù»¯ºÏÎï	-	-	81-90-3	-	C14223	-	-	-	C1=CC=C(C(=C1)C(C2=CC=C(C=C2)O)C3=CC=C(C=C3)O)C(=O)O	FFFPYJTVNSSLBQ-UHFFFAOYSA-N	7937497.40939123	2834815.809388928	1094836.425842099	3282571.4597283853	1531812.114085052	2066306.8398202325	2559605.0977194943	3142753.1857062927	725763.2382784025	1.57105646275103	0.6517350310885733	0.493385226834701	0.65	0.588197683356529
Com_1395_pos	o-Cymol	-	P	C10H14	134.10955	135.116887889968	0.282529976522218	[M+H]+	10.152	0.863216759185489	2	C18	Benzenoids	±½Àà»¯ºÏÎï	Benzene and substituted derivatives	±½¼°ÆäÈ¡´úÑÜÉúÎï	Cumenes	Òì±û±½	-	HMDB0037050	-	-	-	-	CC1=CC=CC=C1C(C)C	WWRCMNKATXZARA-UHFFFAOYSA-N	43867338.92889373	62015387.745659985	62192055.36903873	81059098.17540146	66196967.88819448	67226980.29392849	56387341.979878016	77790742.50464351	55056958.35382892	0.983633660082439	-0.02380698988106623	0.848527562127724	0.5	0.168568474433755
Com_1396_neg	Rengyoside B	-	N	C14H24O8	320.14712	319.140248030172	1.33697961122191	[M-H]-	5.499	-	3	C18	Organic oxygen compounds	ÓÐ»úÑõ»¯ºÏÎï	Organooxygen compounds	ÓÐ»úÑõ»¯ºÏÎï	Carbohydrates and carbohydrate conjugates	Ì¼Ë®»¯ºÏÎïºÍÌ¼Ë®»¯ºÏÎï½áºÏÎï	-	-	-	-	-	-	C1CC(CCC1=O)(CCOC2C(C(C(C(O2)CO)O)O)O)O	BCPZXYWRQMEQAG-UJPOAAIJSA-N	282370.4929148244	397414.94631430827	496905.07775615464	1163757.5455552733	989813.6872050461	3475595.825848285	2880834.3345761136	2233642.9300124394	1907591.9474547468	0.253790665846162	-1.9782890855392687	0.00294931201542567	1	1.21745910252239
Com_1397_neg	Monacolin J	-	N	C19H28O4	320.19876	319.191512462831	0.163844578845461	[M-H]-	6.534	-	3	C18	Organoheterocyclic compounds	ÓÐ»úÔÓ»·»¯ºÏÎï	Lactones	ÄÚõ¥Àà	Delta valerolactones	¦ÄÎìÄÚõ¥	-	-	-	-	-	-	CC1CC(C2C(C(C=CC2=C1)C)CCC3CC(CC(=O)O3)O)O	ZDFOBOYQVYMVCW-IRUSZSJRSA-N	4968612.190888616	6457288.653767931	2063778.9989743568	11575798.809904711	12190197.931531236	13802646.994158316	20483025.683386765	21809337.633122474	14869070.188112028	0.419994750281673	-1.2515567998291315	0.0309246895943285	1	1.15408901216531
Com_1397_pos	Dithiobiuret	¶þÁò´úËõ¶þëå	P	C2H5N3S2	134.99249	135.999927322967	1.01726375312239	[M+H]+	11.851	-	3	C18	Organosulfur compounds	ÓÐ»úÁò»¯ºÏÎï	Thioureas	ÁòëåÀà	-	-	541-53-7	HMDB0251491	-	-	-	10933	SC(=N)NC(S)=N	JIRRNZWTWJGJCT-UHFFFAOYSA-N	3860969.6826570416	3401125.2457188633	5060024.979010584	5632686.025851448	4673089.024244608	4515012.6201992305	4775356.7780807875	4741966.166408716	4125594.2843583417	0.996937212362677	-0.004425449105848026	0.862257025885194	0.5	0.0749636795182202
Com_1398_neg	(plusmn)alpha-CMBHC	-	N	C19H28O4	320.19876	319.192261305399	2.50252499093289	[M-H]-	8.514	0.606249522667074	2	C18	Organoheterocyclic compounds	ÓÐ»úÔÓ»·»¯ºÏÎï	Benzopyrans	±½²¢ßÁà«Àà	1-benzopyrans	1-±½²¢ßÁà«	7083-09-2	-	-	-	-	-	CC1=C(C2=C(CCC(O2)(C)CCCC(C)C(=O)O)C(=C1O)C)C	QWPNLVBAEZJBMI-UHFFFAOYSA-N	8767386.953958023	19605007.718974963	7138775.596536231	20853455.8265485	19525685.817994196	5576015.255632891	15006067.95667842	15246162.69808091	14916665.884686235	1.19642043672047	0.25872445925383525	0.64949902410276	0.7	0.649296342032527
Com_1399_neg	2,3-Thioepoxy Madol	-	N	C20H32OS	320.21739	319.210962012143	2.72318796621298	[M-H]-	8.363	-	3	C18	Lipids and lipid-like molecules	Ö¬ÖÊºÍÀàÖ¬·Ö×Ó	Steroids and steroid derivatives	Àà¹Ì´¼ºÍÀà¹Ì´¼ÑÜÉúÎï	Estrane steroids	´Æ¼¤ËØÀà¹Ì´¼	-	HMDB0253075	-	-	-	75245245	CC1(O)CCC2C3CCC4CC5SC5CC4(C)C3CCC12C	UPLPHRJJTCUQAY-UHFFFAOYSA-N	23010324.45138755	29814741.25894291	10395471.185486313	24656684.015641354	15543906.148355545	19191847.274669454	16416030.914311014	21805532.520973638	30089377.179399807	0.945534464027256	-0.08079805059381455	0.688419556675584	0.45	0.365443325186699
Com_139_pos	L-Phenylalanine	L-±½±û°±Ëá	P	C9H11NO2	165.07898	166.086404572323	0.754622563193639	[M+H]+	5.072	0.999719613164918	1	C18	Organic acids and derivatives	ÓÐ»úËá¼°ÆäÑÜÉúÎï	Carboxylic acids and derivatives	ôÈËá¼°ÆäÑÜÉúÎï	Amino acids, peptides, and analogues	°±»ùËá¡¢ëÄºÍÀàËÆÎï	63-91-2	HMDB0000159	C00079	map01063;map00940;map01064;map04978;map01210;map01230;map02010;map00400;map00970;map00360;map00966;map00460;map01070;map01100;map01061;map00960;map01110;map04974;map01060;map01130	-	6140	N[C@@H](CC1=CC=CC=C1)C(O)=O	COLNVLDHVKWLRT-QMMMGPOBSA-N	24128189143.893833	14642153812.601643	14579192288.445444	14584414367.41413	13060875175.935205	11270051540.20946	10913271777.31275	12746454377.157179	10912177011.692959	1.41346197485827	0.499233072117582	0.0379565257672856	1	1.10128756629338
Com_13_neg	L-Malate	L-Æ»¹ûËá	N	C4H6O5	134.02152	133.0140782858	1.05739884160378	[M-H]-	1.521	0.979323257193719	1	C18	Organic acids and derivatives	ÓÐ»úËá¼°ÆäÑÜÉúÎï	Hydroxy acids and derivatives	ôÇ»ùËá¼°ÆäÑÜÉúÎï	Beta hydroxy acids and derivatives	¦Â-ôÇ»ùËá¼°ÆäÑÜÉúÎï	97-67-6	HMDB0000156	C00149	map01063;map01064;map01120;map00020;map01066;map01070;map02020;map01100;map01061;map01062;map01065;map00680;map00620;map00720;map00710;map01110;map01060;map01200;map00630;map01130	-	222656	O[C@@H](CC(O)=O)C(O)=O	BJEPYKJPYRNKOW-REOHCLBHSA-N	1625880786.715739	1253945584.480822	1317798586.1450202	395563970.79037005	1926736463.735855	259589779.59232605	51155051.30151319	144486320.49775586	318923866.07466584	6.73759156217258	2.752232973860651	0.00825895817446464	1	1.60366056275733
Com_1400_neg	(plusmn)12-HETE	-	N	C20H32O3	320.23514	319.228041200839	0.628290945837809	[M-H]-	8.683	0.782168056600966	2	C18	Lipids and lipid-like molecules	Ö¬ÖÊºÍÀàÖ¬·Ö×Ó	Fatty Acyls	Ö¬·¾õ£Àà	Eicosanoids	Àà¶þÊ®ÍéËá	54397-83-0	-	C14777	-	LMFA03060007	-	CCCCCC=CCC(C=CC=CCC=CCCCC(=O)O)O	ZNHVWPKMFKADKW-LQWMCKPYSA-N	109323843.43167232	155984178.51873884	47710918.68662178	217218065.6241744	158975462.4587114	141163608.66422716	222784191.5592677	201257099.4226692	191745297.5843616	0.728409843861918	-0.45717767560005523	0.19303187365873	0.75	1.05204939898915
Com_1401_pos	Imidazotetrazinone	-	P	C3N6O	136.01336	137.02112362762	3.4086917638635	[M+H]+	1.303	0.56953360056842	2	C18	Organoheterocyclic compounds	ÓÐ»úÔÓ»·»¯ºÏÎï	Tetrazines	ËÄàºÀà	-	-	-	HMDB0253425	-	-	-	66612531	O=C1N=C2N=NN=NC2=N1	TWVFRCAHAAGDNR-UHFFFAOYSA-N	402033.582508133	739623.1058584908	361697.6609030182	602619.8120686376	536154.562332439	627615.4352736431	907057.0341044194	809342.9496655735	86327.69341357208	0.869713814523706	-0.20138734483432535	0.827127891949459	0.7	0.28007593297712
Com_1402_neg	(ent-2alpha,3beta,15beta,16beta)-15,16-Epoxy-2,3-kauranediol	(ent-2¦Á,3¦Â,15¦Â,16¦Â)-15,16-»·Ñõ-2,3-¿¼Â³Íé¶þ´¼	N	C20H32O3	320.23514	319.227848673959	0.0270862184996445	[M-H]-	9.445	0.551604923078155	2	C18	Lipids and lipid-like molecules	Ö¬ÖÊºÍÀàÖ¬·Ö×Ó	Prenol lipids	ÒìÎìÏ©´¼Ö¬	Diterpenoids	¶þÝÆÀà	140636-08-4	HMDB0038688	-	-	-	131752428	CC12OC1C13CC2CCC1C1(C)CC(O)C(O)C(C)(C)C1CC3	HFKTUZJPXRDTKA-UHFFFAOYSA-N	14982402.27037888	10043790.458679864	2126908.1722616563	15662625.264024101	4606577.839729118	6810418.557545927	7189697.487585694	5689114.382085785	9907395.0794391	1.28183002469408	0.35820496804955265	0.945705838721625	0.6	0.462096968889573
Com_1402_pos	Hypoxanthine	´Î»ÆàÑßÊ	P	C5H4N4O	136.03851	137.045982779732	1.27007956789039	[M+H]+	4.965	0.836877181010299	2	C18	Organoheterocyclic compounds	ÓÐ»úÔÓ»·»¯ºÏÎï	Imidazopyrimidines	ßäßò²¢à×à¤Àà	Purines and purine derivatives	àÑßÊºÍàÑßÊÑÜÉúÎï	68-94-0	HMDB0000157	C00262	map00230;map01100	-	-	OC1=NC=NC=2NC=NC12	FDGQSTZJBFJUBT-UHFFFAOYSA-N	204622071.4992853	231878800.90309018	46890030.08020136	125012859.43696317	45125730.4693163	117074244.6372432	195313392.07724118	193643162.90178868	34474123.77237543	0.967287384975678	-0.047983510994808784	0.914241366573227	0.4	0.438821341936858
Com_1405_neg	11-HETE	-	N	C20H32O3	320.23514	319.228048384325	0.650722856311269	[M-H]-	8.363	0.897677117994591	2	C18	Lipids and lipid-like molecules	Ö¬ÖÊºÍÀàÖ¬·Ö×Ó	Fatty Acyls	Ö¬·¾õ£Àà	Eicosanoids	Àà¶þÊ®ÍéËá	-	HMDB0244355	-	-	LMFA03060085	14123410	O=C(O)CCCC=CCC=CCC(O)C=CC=CCCCCC	GCZRCCHPLVMMJE-RLZWZWKOSA-N	4027081963.6701517	5690319212.075423	1732219850.2754142	4169809517.918779	2442420185.291733	3550940169.096887	2671119120.4452214	3674500496.4691916	6070552001.933491	0.904952678686361	-0.14408574137600524	0.626963757378534	0.45	0.370712287968988
Com_1408_neg	Terezine B	-	N	C16H22N2O5	322.15287	321.145887923633	0.986871956046526	[M-H]-	5.637	-	3	C18	Organic acids and derivatives	ÓÐ»úËá¼°ÆäÑÜÉúÎï	Carboxylic acids and derivatives	ôÈËá¼°ÆäÑÜÉúÎï	Amino acids, peptides, and analogues	°±»ùËá¡¢ëÄºÍÀàËÆÎï	-	-	-	-	-	-	CC(C)C1(C(=O)NC(C(=N1)OC)(C(C2=CC=CC=C2)O)O)OC	GOQWKAOJTXJMMW-WQVCFCJDSA-N	17292.97716425972	23128.255033599933	29536.888812194728	243661.55473714645	106465.01050067542	58332.16183398415	120776.95112685891	81738.44627198215	21356.16970145751	1.1908692711731	0.252015048649663	0.790225518785592	0.55	0.410903368174437
Com_1409_pos	Pelletierine	-	P	C8H15NO	141.11536	142.12280234417	1.00870784017595	[M+H]+	9.601	0.902100886732224	2	C18	Organoheterocyclic compounds	ÓÐ»úÔÓ»·»¯ºÏÎï	Piperidines	ßßà¤Àà	-	-	-	HMDB0030324	C06182	map00960;map01064;map01100;map01110	-	-	CC(=O)CC1CCCCN1	JEIZLWNUBXHADF-UHFFFAOYSA-N	67713017.84339792	170632879.2900232	90490210.28973778	100311573.388732	80897195.83633558	100294268.405411	79985495.76342736	87190719.09585097	136655395.62000927	1.00967525872056	0.013891354395424719	0.915194258634918	0.5	0.159514154770557
Com_1412_neg	Bis(2-ethylhexyl) hydrogen phosphate	-	N	C16H35O4P	322.2273	321.220421935745	1.30943512530708	[M-H]-	8.772	-	3	C18	Organic acids and derivatives	ÓÐ»úËá¼°ÆäÑÜÉúÎï	Organic phosphoric acids and derivatives	ÓÐ»úÁ×Ëá¼°ÆäÑÜÉúÎï	Phosphate esters	Á×Ëáõ¥Àà	-	HMDB0249242	-	-	-	9275	CCCCC(CC)COP(O)(=O)OCC(CC)CCCC	SEGLCEQVOFDUPX-UHFFFAOYSA-N	399063.6569798203	390649.0025703098	335659.82811647264	389037.56522359094	788098.6882614896	536006.2710580167	543632.1559389981	420625.69052419317	234470.67025999408	1.06183781284363	0.08656342294520798	0.813893869925775	0.6	0.220866921276391
Com_1413_neg	15-OxoEDE	-	N	C20H34O3	322.2508	321.243672915471	0.536586630698659	[M-H]-	8.848	0.687920698193645	2	C18	Lipids and lipid-like molecules	Ö¬ÖÊºÍÀàÖ¬·Ö×Ó	Fatty Acyls	Ö¬·¾õ£Àà	Fatty acids and conjugates	Ö¬·¾ËáºÍ½áºÏÎï	105835-44-7	-	-	-	LMFA01060073	-	CCCCCC(=O)C=CC=CCCCCCCCCCC(=O)O	QZCMHXPXGACWLJ-QWAPPMFBSA-N	38111957.63584861	35197100.59776193	8736873.290810676	40752565.6437897	16030724.384428687	52813940.73970966	1987718.3752191518	6007514.110736988	48811104.28385485	1.01316453274318	0.01886847946750337	0.535356287719498	0.5	0.566862530648866
Com_1414_neg	15(S)-HETrE	-	N	C20H34O3	322.2508	321.24374749352	0.768015222991472	[M-H]-	8.545	0.778437631419139	2	C18	Lipids and lipid-like molecules	Ö¬ÖÊºÍÀàÖ¬·Ö×Ó	Fatty Acyls	Ö¬·¾õ£Àà	Eicosanoids	Àà¶þÊ®ÍéËá	92693-02-2	-	-	-	LMFA03050007	-	CCCCCC(C=CC=CCC=CCCCCCCC(=O)O)O	IUKXMNDGTWTNTP-OAHXIXLCSA-N	323860487.94078434	355987440.9213324	75861467.32678156	279198628.6933016	119609692.75266767	324572107.0234076	373225963.7845737	405232993.75706524	744785691.1689522	0.499840783043994	-1.0004594761859935	0.0641088567007084	0.95	1.20018305170564
Com_1415_neg	Cytidine-3'-monophosphate	°ûà¤3'-µ¥Á×Ëá	N	C9H14N3O8P	323.05185	322.045486882067	2.9000981327939	[M-H]-	1.518	0.819998632696674	2	C18	Organic oxygen compounds	ÓÐ»úÑõ»¯ºÏÎï	Organooxygen compounds	ÓÐ»úÑõ»¯ºÏÎï	Carbohydrates and carbohydrate conjugates	Ì¼Ë®»¯ºÏÎïºÍÌ¼Ë®»¯ºÏÎï½áºÏÎï	84-52-6	HMDB0240312	C05822	-	-	66535	O=P(O)(O)OC1C(O)C(OC1CO)N2C=CC(=N)N=C2O	UOOOPKANIPLQPU-XVFCMESISA-N	261974272.06669566	161435481.83627924	64449376.283346936	148025256.09075177	146848692.24781942	176678261.4889032	77875827.46671428	177689920.9036195	109435883.93097675	1.15600831782475	0.20915177849719524	0.726854196450036	0.5	0.256276773865931
Com_1416_pos	Pseudoconhydrine	-	P	C8H17NO	143.13101	144.138352443684	0.296537305292443	[M+H]+	6.394	0.798329752843808	2	C18	Alkaloids and derivatives	ÉúÎï¼î¼°ÆäÑÜÉúÎï	-	-	-	-	-	-	C10168	-	-	-	CCCC1CCC(CN1)O	BQSAUYXITCMAKS-YUMQZZPRSA-N	161564398.59056965	125065131.1563357	49323829.85372039	68107405.23097783	66582620.00177873	46846660.39075341	109295039.86403841	98179385.59498718	49765338.69886682	1.2381832185556	0.30822481127573564	0.567415570259272	0.35	0.661867409179164
Com_1418_neg	Antibiotic DO 248A	-	N	C14H20N4O5	324.14337	323.135262290328	2.49182845238252	[M-H]-	5.340	-	3	C18	Organic acids and derivatives	ÓÐ»úËá¼°ÆäÑÜÉúÎï	Carboxylic acids and derivatives	ôÈËá¼°ÆäÑÜÉúÎï	Amino acids, peptides, and analogues	°±»ùËá¡¢ëÄºÍÀàËÆÎï	-	-	-	-	-	-	CC(C)C1=C(C=C(C=C1O)C(C(=O)NCC(=O)O)N=C(N)N)O	QMFJWJLPWNAZMH-LBPRGKRZSA-N	3266421.7161787422	3483159.7825345616	834200.0312040944	1732582.3404354074	1367584.11433509	589050.2197193025	675154.0448142271	626474.093381861	903468.3147508642	3.05895122520335	1.6130371033922764	0.017888861235629	0.95	1.60487102767843
Com_1419_neg	Galactosylhydroxylysine	-	N	C12H24N2O8	324.15327	323.146240959824	0.835900325903851	[M-H]-	1.264	-	3	C18	Organic acids and derivatives	ÓÐ»úËá¼°ÆäÑÜÉúÎï	Carboxylic acids and derivatives	ôÈËá¼°ÆäÑÜÉúÎï	Amino acids, peptides, and analogues	°±»ùËá¡¢ëÄºÍÀàËÆÎï	32448-36-5	HMDB0000600	C05547	-	-	22833535	NCCCC[C@H](N(O)C1O[C@H](CO)[C@H](O)[C@H](O)[C@H]1O)C(O)=O	RCPOVANIIKXVTB-YPPRVYOWSA-N	4129438.3081190726	3134104.411070201	2184564.4822616046	3669647.1570717455	2302269.6639553476	1072138.49438995	789040.4546662585	996141.157464524	1849800.9835843681	2.62071422889759	1.3899600461388	0.00491233800074731	1	1.73753899108719
Com_1420_neg	14,15-Epoxyeicosa-5z-enoic acid	14,15-»·Ñõ¶þÊ®¶þÌ¼Ï©-5-Ï©Ëá	N	C20H36O3	324.26644	323.259324932705	0.570310960939264	[M-H]-	8.832	0.54704646848344	2	C18	Lipids and lipid-like molecules	Ö¬ÖÊºÍÀàÖ¬·Ö×Ó	Fatty Acyls	Ö¬·¾õ£Àà	Fatty acids and conjugates	Ö¬·¾ËáºÍ½áºÏÎï	-	HMDB0244590	-	-	-	53394468	CCCCCC1OC1CCCCCCCC=CCCCC(O)=O	KZTLOTWHEAHQAZ-UHFFFAOYSA-N	49901339.40830219	44098922.20305125	12073120.685356287	49834299.34033178	23625549.86042976	46078229.67772495	52131222.65048951	52282630.7171986	25532694.09798476	0.8159452750278	-0.2934557001581897	0.400305315602151	0.75	0.696002835043716
Com_1422_neg	Dodecylbenzenesulfonic acid	4-Ê®¶þÍé»ù±½»ÇËá	N	C18H30O3S	326.19157	325.184436734407	0.511154861991173	[M-H]-	8.794	0.812328593438485	2	C18	Benzenoids	±½Àà»¯ºÏÎï	Benzene and substituted derivatives	±½¼°ÆäÈ¡´úÑÜÉúÎï	Benzenesulfonic acids and derivatives	±½»ÇËá¼°ÆäÑÜÉúÎï	121-65-3	HMDB0031031	-	-	-	8485	O=S(=O)(O)C1=CC=C(C=C1)CCCCCCCCCCCC	KWXICGTUELOLSQ-UHFFFAOYSA-N	61382621.609008476	60671821.35527938	60552824.1521931	57313325.43320936	54726743.72007121	56441891.213723004	56736828.080745846	41301536.66116416	27463041.58314796	1.2955567597403	0.37357222292985426	0.179047461426288	0.9	0.847069460658034
Com_1423_neg	Albocycline M-6	-	N	C18H30O5	326.20932	325.20219935777	0.549824174183666	[M-H]-	6.430	-	3	C18	Phenylpropanoids and polyketides	±½±ûËØÀàºÍ¾ÛÍªÀà	Macrolides and analogues	´ó»·ÄÚõ¥Àà¼°ÆäÀàËÆÎï	-	-	-	-	-	-	-	-	CC1CC(C=C(C(C=CC(CCC(=O)OC1C)(C)O)OC)C)O	OQBWAWZWLOIZFL-VJTQDIFFSA-N	39680061.011226386	20870097.9003736	3608491.5693743024	40823673.900724545	13718170.271817535	24715757.26627629	162798101.4809107	116271383.83309396	49032618.789072074	0.269148493090043	-1.893525746875766	0.0619333590326766	0.9	1.44225054270206
Com_1424_neg	Anordiol	-	N	C22H30O2	326.22458	325.217476046321	0.600955087381225	[M-H]-	9.653	0.518859440847005	2	C18	Lipids and lipid-like molecules	Ö¬ÖÊºÍÀàÖ¬·Ö×Ó	Steroids and steroid derivatives	Àà¹Ì´¼ºÍÀà¹Ì´¼ÑÜÉúÎï	Androstane steroids	ÐÛçÞÍéÀà¹Ì´¼	-	HMDB0248450	-	-	-	21953304	CC12CC(O)(CC1CCC1C3CCC(O)(C#C)C3(C)CCC21)C#C	HUUUMTTWAPMBMU-UHFFFAOYSA-N	24471166.685706593	39062544.04281197	32338046.719346285	30285015.259726524	42323377.46063402	23753322.647167403	14714061.60180443	22859330.34822845	26284060.348419078	1.53844227742811	0.6214703145648873	0.0356061723065259	0.95	1.26965541685016
Com_1424_pos	(R)-2-Aminoheptanoic acid	(R)-2-°±»ù¸ýËá	P	C7H15NO2	145.11028	146.117732641446	1.05189960348185	[M+H]+	5.318	0.672421421017099	2	C18	Organic acids and derivatives	ÓÐ»úËá¼°ÆäÑÜÉúÎï	Carboxylic acids and derivatives	ôÈËá¼°ÆäÑÜÉúÎï	Amino acids, peptides, and analogues	°±»ùËá¡¢ëÄºÍÀàËÆÎï	44902-01-4	-	-	-	LMFA01100013	-	CCCCCC(C(=O)O)N	RDFMDVXONNIGBC-ZCFIWIBFSA-N	70291815.68983576	37255234.07724162	30451440.985443898	21526690.2414267	17626698.193784364	18113217.818857804	28432433.443191603	1759078.8654171356	15903174.115717085	2.20722830032614	1.1422358596646567	0.192057703203812	0.85	1.19468217217446
Com_1425_pos	N,N-dimethyl-L-Valine	N,N-¶þ¼×»ù-L-çÓ°±Ëá	P	C7H15NO2	145.11028	146.117717992002	0.950945735959737	[M+H]+	1.148	0.565910690021601	2	C18	Organic acids and derivatives	ÓÐ»úËá¼°ÆäÑÜÉúÎï	Carboxylic acids and derivatives	ôÈËá¼°ÆäÑÜÉúÎï	Amino acids, peptides, and analogues	°±»ùËá¡¢ëÄºÍÀàËÆÎï	2812-32-0	-	-	-	-	-	CC(C)C(C(=O)O)N(C)C	APGLTERDKORUHK-LURJTMIESA-N	13534773.692931235	14779468.79305001	18598388.08835753	18879619.258068852	14945331.098780967	7705354.642736847	13582817.833669972	10568609.632416887	10158063.516672939	1.53731529375784	0.6204130831105918	0.0221940977297118	0.95	1.40945911633886
Com_1427_neg	alpha-Hydroxycycloheptanetridecanoic acid	-	N	C20H38O3	326.2821	325.275066674827	0.817313689430712	[M-H]-	10.501	0.560344122345576	2	C18	Lipids and lipid-like molecules	Ö¬ÖÊºÍÀàÖ¬·Ö×Ó	Fatty Acyls	Ö¬·¾õ£Àà	Fatty acids and conjugates	Ö¬·¾ËáºÍ½áºÏÎï	-	-	-	-	-	-	C1CCCC(CC1)CCCCCCCCCCCC(C(=O)O)O	QMSDXTYLUVLIRZ-IBGZPJMESA-N	1865288.3863166478	1358096.2251554746	621115.765378734	1763803.4025007254	1410376.770653047	1522623.3962368954	1719542.4521537202	1440355.558566234	1594155.130192074	0.894572853447407	-0.1607291156539858	0.427961297702491	0.6	0.705356945423641
Com_1428_neg	N-Palmitoyl Alanine	N-×Øéµõ£±û°±Ëá	N	C19H37NO3	327.27734	326.270174556907	0.411140310013908	[M-H]-	9.848	-	3	C18	-	-	-	-	-	-	-	HMDB0241919	-	-	LMFA08020123	129671155	CCCCCCCCCCCCCCCC(=O)NC(C)C(O)=O	NRBFOSKZAWRBJI-UHFFFAOYSA-N	2417278.4710170687	1740731.7556936787	576215.8838673133	1806146.497111497	858564.5348239059	3407984.2926092404	7756179.543221873	7009599.626279445	1670102.7798807563	0.298286112284175	-1.745231285183256	0.0400687429746089	0.85	1.57267512267151
Com_1428_pos	5-Formylbenzofuran	5-¼×õ£»ù±½²¢ß»à«	P	C9H6O2	146.03678	147.044279795697	1.36811902453702	[M+H]+	2.908	0.891724563371568	2	C18	Organoheterocyclic compounds	ÓÐ»úÔÓ»·»¯ºÏÎï	Benzofurans	±½²¢ß»à«Àà	-	-	-	-	-	-	-	-	C1=CC2=C(C=CO2)C=C1C=O	LLLBDLDNTMMZHL-UHFFFAOYSA-N	1859254178.632414	940859269.2558604	545832523.4220569	616536070.589417	705906571.003097	702048801.988936	622488837.0715961	721718656.3858275	571420963.0980713	1.42672702608074	0.5127093321566527	0.318268288385289	0.6	0.531441505577766
Com_142_pos	3-methylglutaconate	3-¼×»ùÎì¶þËá	P	C6H8O4	144.04226	167.031704418403	1.69685204179317	[M+Na]+	1.325	-	3	C18	Lipids and lipid-like molecules	Ö¬ÖÊºÍÀàÖ¬·Ö×Ó	Fatty Acyls	Ö¬·¾õ£Àà	Fatty acids and conjugates	Ö¬·¾ËáºÍ½áºÏÎï	5746-90-7	HMDB0000522	-	-	LMFA01170068	1551553	C\C(CC(O)=O)=C/C(O)=O	WKRBKYFIJPGYQC-DUXPYHPUSA-N	8935959.10990165	9147704.741095392	6414849.343677614	9281086.12301284	6184956.915260395	9665842.853766462	11918310.146112194	11059932.566460293	2627093.576249363	0.906452400049026	-0.14169683224418933	0.932680856135315	0.75	0.335954259564208
Com_1430_neg	Botryoloic acid	-	N	C17H28O6	328.18859	327.181664844924	1.14216318126913	[M-H]-	5.961	-	3	C18	Lipids and lipid-like molecules	Ö¬ÖÊºÍÀàÖ¬·Ö×Ó	Prenol lipids	ÒìÎìÏ©´¼Ö¬	Monoterpenoids	µ¥ÝÆÀà	-	-	-	-	-	-	CC1CC(C2C(CC(C2(C1C(=O)O)O)(C)CO)(C)C)OC(=O)C	OLOQSHYLOVYRGK-SVLWDWOGSA-N	4361911.343800652	2843580.45824375	498916.60063265497	10020271.004030362	3696714.549838328	4368961.09267489	12330490.647854961	7992678.18185194	5247179.869179687	0.572395131502556	-0.8049166935897087	0.175735801492422	0.85	1.14752456113889
Com_1430_pos	3-Trimethylsilylpropionic acid	3-Èý¼×»ù¹è»ù±ûËá	P	C6H14O2Si	146.07631	147.083622686026	0.0868451975327129	[M+H]+	1.422	0.513087491429804	2	C18	Organic acids and derivatives	ÓÐ»úËá¼°ÆäÑÜÉúÎï	Carboxylic acids and derivatives	ôÈËá¼°ÆäÑÜÉúÎï	Carboxylic acids	ôÈËá	5683-30-7	-	-	-	-	-	O=C(O)CC[Si](C)(C)C	NONFLFDSOSZQHR-UHFFFAOYSA-N	1922883.1076899872	2022459.7209176444	5920367.921515148	4714769.906897929	4553133.413645238	2207470.9747995874	1203598.8566345405	732730.5077617686	1696526.5459289672	2.62089632269025	1.3900602847235508	0.0263960321437574	0.9	1.27550101454798
Com_1432_neg	Corchorifatty acid F	´ó¶¹Ö¬·¾ËáF	N	C18H32O5	328.22498	327.217946380744	0.811579740369778	[M-H]-	6.490	0.728047756411511	2	C18	Lipids and lipid-like molecules	Ö¬ÖÊºÍÀàÖ¬·Ö×Ó	Fatty Acyls	Ö¬·¾õ£Àà	Lineolic acids and derivatives	ÑÇÂéËá¼°ÆäÑÜÉúÎï	-	HMDB0035919	-	-	-	-	CCC=CCC(C(C=CC(CCCCCCCC(=O)O)O)O)O	MKYUCBXUUSZMQB-MKZMYESJSA-N	178849727.13358656	68496933.11312631	9677172.993708892	192025181.69773594	104015829.43765712	284191427.01273525	434395532.20379376	311775965.0371663	214119966.5763662	0.355530701756405	-1.491953946127931	0.0616772299727845	1	1.47264714742718
Com_1433_pos	Thiomorpholine 3-carboxylate	-	P	C5H9NO2S	147.0354	148.042941491843	1.64240613494005	[M+H]+	1.423	-	3	C18	Organic acids and derivatives	ÓÐ»úËá¼°ÆäÑÜÉúÎï	Carboxylic acids and derivatives	ôÈËá¼°ÆäÑÜÉúÎï	Amino acids, peptides, and analogues	°±»ùËá¡¢ëÄºÍÀàËÆÎï	-	HMDB0059611	C03901	-	-	440159	OC(=O)C1CSCCN1	JOKIQGQOKXGHDV-UHFFFAOYSA-N	113033391.3570209	77425506.71441133	45228064.39968922	199905410.15409377	35568733.721577644	31376277.36940408	40558259.280008785	45108268.30399985	20074314.045593347	2.74895569443934	1.45888365478548	0.0521085595062221	0.9	1.20833825419554
Com_1435_pos	(4S)-4-Hydroxy-L-isoleucine	-	P	C6H13NO3	147.08954	148.096882651437	0.289969205242732	[M+H]+	1.571	0.78946392988119	2	C18	Organic acids and derivatives	ÓÐ»úËá¼°ÆäÑÜÉúÎï	Carboxylic acids and derivatives	ôÈËá¼°ÆäÑÜÉúÎï	Amino acids, peptides, and analogues	°±»ùËá¡¢ëÄºÍÀàËÆÎï	-	-	C20802	-	-	-	CC(C(C)O)C(C(=O)O)N	OSCCDBFHNMXNME-YUPRTTJUSA-N	9891482.146765916	6354674.520751718	10329696.285833348	16510436.019990686	11932426.51598602	37157738.86716761	26999708.03754523	18835915.668838244	23507838.365034897	0.413281465406605	-1.2748034308254566	0.00367689827001504	1	1.7625305091636
Com_1436_neg	20-hydroxyicosanoic acid	-	N	C20H40O3	328.29774	327.290563890462	0.37737226586111	[M-H]-	10.516	0.55880272891605	2	C18	Lipids and lipid-like molecules	Ö¬ÖÊºÍÀàÖ¬·Ö×Ó	Fatty Acyls	Ö¬·¾õ£Àà	Fatty acids and conjugates	Ö¬·¾ËáºÍ½áºÏÎï	-	-	-	-	LMFA01050075	-	C(CCCCCCCCCC(=O)O)CCCCCCCCCO	JLDIWYKSFMPIDW-UHFFFAOYSA-N	138061.29893295228	131648.78726460127	72146.63271846979	619777.9176771689	542732.3755846474	127834.93708441309	414555.4844371694	203066.90503905833	160843.50217444074	1.32791846987714	0.409166572351473	0.93113833001062	0.5	0.495824344358434
Com_1438_pos	alpha-Keto-gamma-(methylthio)butyric acid	¦Á-Íª-¦Ã-£¨¼×Áò»ù£©¶¡Ëá	P	C5H8O3S	148.01942	149.026846953663	0.857682478414557	[M+H]+	1.451	-	3	C18	Lipids and lipid-like molecules	Ö¬ÖÊºÍÀàÖ¬·Ö×Ó	Fatty Acyls	Ö¬·¾õ£Àà	Fatty acids and conjugates	Ö¬·¾ËáºÍ½áºÏÎï	-	-	-	-	LMFA01060170	-	O=C(O)C(=O)CCSC	SXFSQZDSUWACKX-UHFFFAOYSA-N	54227914.59209418	35640494.30734492	26112828.793945182	50666776.78476894	22515928.790899277	25025387.582737777	21006611.898772087	26080385.517338876	30189958.700777855	1.47925403409692	0.564869829489607	0.128633205675608	0.8	0.887704893946694
Com_1443_pos	Melamine	Èý¾ÛÇè°·	P	C3H6N6	126.06539	149.054410775209	1.42168116877696	[M+Na]+	1.218	-	3	C18	Organoheterocyclic compounds	ÓÐ»úÔÓ»·»¯ºÏÎï	Triazines	ÈýàºÀà	1,3,5-triazines	1,3,5-ÈýàºÀà	108-78-1	HMDB0041922	C08737	map00791;map01120	-	7955	N=C1NC(=N)NC(=N)N1	JDSHMPZPIAZGSV-UHFFFAOYSA-N	1613485.6284997624	1327262.586315018	2095677.567316937	398165.98895256093	1101434.8079212485	870559.0829631892	793037.1190448108	570913.069685832	556873.0155152067	1.87320141965666	0.9055060365357182	0.151928937433438	0.8	1.02790822268228
Com_1444_neg	(E)-10-(3,5-dihydroxy-6-methyloxan-2-yl)oxyundec-2-enoic acid	-	N	C17H30O6	330.20424	329.197317085664	1.14197705036454	[M-H]-	5.968	-	3	C18	Organic oxygen compounds	ÓÐ»úÑõ»¯ºÏÎï	Organooxygen compounds	ÓÐ»úÑõ»¯ºÏÎï	Carbohydrates and carbohydrate conjugates	Ì¼Ë®»¯ºÏÎïºÍÌ¼Ë®»¯ºÏÎï½áºÏÎï	-	-	-	-	LMFA13040033	86289688	O=C(O)C=CCCCCCCC(OC1OC(C)C(O)CC1O)C	NEVPBIQTDNVVMK-CSKARUKUSA-N	9099697.267057918	4513554.346864515	778143.7193360835	8877605.733725172	4405839.897373637	7079548.688372236	14447500.645028459	9213908.789069373	4600838.538131197	0.626450120351895	-0.6747284520373624	0.236914564856008	0.8	0.859375402561783
Com_1445_pos	Ethyl 3-(methylthio)propionate	3-¼×Áò»ù±ûËáÒÒõ¥	P	C6H12O2S	148.0558	149.063930840604	5.61167211287949	[M+H]+	1.437	-	3	C18	Organic acids and derivatives	ÓÐ»úËá¼°ÆäÑÜÉúÎï	Carboxylic acids and derivatives	ôÈËá¼°ÆäÑÜÉúÎï	Carboxylic acid derivatives	ôÈËáÑÜÉúÎï	-	HMDB0040413	-	-	-	-	CCOC(=O)CCSC	YSNWHRKJEKWJNY-UHFFFAOYSA-N	136500456.80096218	61502601.659485586	83163090.6378237	100094801.81843631	72119448.84451523	74454734.16843046	69228828.68832426	69436016.8582885	106465100.59116514	1.1349239877877	0.1825956753893145	0.563982579734404	0.6	0.436799094818236
Com_1447_pos	Dehydrocarvacrol	ÍÑÇâÏãÇÛ·Ó	P	C10H12O	148.08881	149.096225697921	0.781273892264598	[M+H]+	6.866	0.872282896381574	2	C18	Organic oxygen compounds	ÓÐ»úÑõ»¯ºÏÎï	Organooxygen compounds	ÓÐ»úÑõ»¯ºÏÎï	Enols	Ï©´¼	-	-	-	-	-	-	CC1=C(C=C(C#C1)C(C)C)O	KSIXMMXMGWYJHM-UHFFFAOYSA-N	144752855.61881492	233235541.2202732	147959898.63673407	282449437.5599922	268417631.76637447	111459586.4921187	106153745.30500014	86096406.10712105	138054389.0041701	1.95002771698652	0.9634946300645363	0.00864497497204459	1	1.48284190748796
Com_1448_neg	9,10,13-TriHOME	-	N	C18H34O5	330.24063	329.233548508607	0.661664819871018	[M-H]-	6.490	0.88749205012859	2	C18	Lipids and lipid-like molecules	Ö¬ÖÊºÍÀàÖ¬·Ö×Ó	Fatty Acyls	Ö¬·¾õ£Àà	Fatty acids and conjugates	Ö¬·¾ËáºÍ½áºÏÎï	-	HMDB0004710	C14835	map00591	LMFA02000168	-	CCCCCC(C=CC(C(CCCCCCCC(=O)O)O)O)O	NTVFQBIHLSPEGQ-BUHFOSPRSA-N	790454405.635544	431577227.1996934	81608100.5287172	595027417.5539433	1042439944.043177	1965014089.5626068	813214772.0306771	770710047.0875311	506358657.9185687	0.580200500044168	-0.7853765559682556	0.235933539678732	0.7	0.870014017637239
Com_1450_pos	Hormodirene	-	P	C11H16	148.1252	149.132631223601	0.885896532234032	[M+H]+	10.139	0.897652981707304	2	C18	Hydrocarbons	Ì¼Çâ»¯ºÏÎï	Unsaturated hydrocarbons	²»±¥ºÍÌþ	Olefins	Ï©Ìþ	-	-	-	-	-	-	CCC=CC=CC1CC1C=C	IUJUNEVKAIOLIM-KTZMQNSUSA-N	35864352.23688922	52661761.198605694	52046533.824079946	66099251.90790134	59985404.54834084	51313687.2485337	46719400.695646405	51191566.59010319	52876979.877569124	1.05553744576814	0.07797775998847183	0.760257593788089	0.7	0.225972925738152
Com_1451_neg	Monopalmitin	1-×ØéµËáµ¥¸ÊÓÍõ¥	N	C19H38O4	330.27701	329.269976808429	0.807832277052073	[M-H]-	11.553	-	3	C18	Lipids and lipid-like molecules	Ö¬ÖÊºÍÀàÖ¬·Ö×Ó	Glycerolipids	¸ÊÓÍÖ¬	Monoradylglycerols	µ¥õ£»ù¸ÊÓÍ	19670-51-0	HMDB0245964	-	-	LMGL01010001	-	CCCCCCCCCCCCCCCC(=O)OCC(CO)O	QHZLMUACJMDIAE-UHFFFAOYSA-N	5198500.996628736	21681487.851718746	14736619.004676476	40393905.36752714	35674102.25573907	21340763.59685527	22942741.77801314	22225975.71884359	30168690.365706474	0.973825745355056	-0.038264452767604665	0.560353523840525	0.55	0.383715049847124
Com_1452_neg	Cardonol 13	-	N	C23H38O	330.29226	329.285229681808	0.816494482772873	[M-H]-	10.396	0.561856520285672	2	C18	Benzenoids	±½Àà»¯ºÏÎï	Phenols	·ÓÀà	1-hydroxy-4-unsubstituted benzenoids	1-ôÇ»ù-4-Î´È¡´úµÄ±½Àà»¯ºÏÎï	-	-	-	-	-	-	CCC=CCCCCCCCCCCCCCC1=CC(=CC=C1)O	JPHAKEDNYULIKY-ONEGZZNKSA-N	1166503.0133108182	2319805.0262944517	215215.0053226838	3438336.91200749	1182164.5180002365	1835222.0298479835	1226174.0168700798	2242180.584049882	975663.8446352422	1.06025873766541	0.08441637233270953	0.675547831265467	0.5	0.536825522158967
Com_1453_neg	Ser Leu Ile	Ë¿°±Ëá-ÁÁ°±Ëá-ÒìÁÁ°±Ëá	N	C15H29N3O5	331.21072	330.203853484345	1.30878718244316	[M-H]-	5.508	-	3	C18	Organic acids and derivatives	ÓÐ»úËá¼°ÆäÑÜÉúÎï	Carboxylic acids and derivatives	ôÈËá¼°ÆäÑÜÉúÎï	Amino acids, peptides, and analogues	°±»ùËá¡¢ëÄºÍÀàËÆÎï	-	-	-	-	-	-	CCC(C)C(C(=O)O)NC(=O)C(CC(C)C)NC(=O)C(CO)N	HEUVHBXOVZONPU-BJDJZHNGSA-N	2654125.9508355386	2471051.300750579	570177.8300647973	1985403.9063305121	528936.9990244581	3700312.0197459734	1394246.950409914	1390366.4035842018	1223642.327801539	0.852007408366048	-0.2310621198746393	0.562059281161368	0.45	0.296097484988432
Com_1453_pos	3-Hydroxy-L-aspartic acid	3-ôÇ»ù-L-Ìì¶¬°±Ëá	P	C4H7NO5	149.03242	150.038974196762	5.00430200338897	[M+H]+	2.082	-	3	C18	Organic acids and derivatives	ÓÐ»úËá¼°ÆäÑÜÉúÎï	Carboxylic acids and derivatives	ôÈËá¼°ÆäÑÜÉúÎï	Amino acids, peptides, and analogues	°±»ùËá¡¢ëÄºÍÀàËÆÎï	-	HMDB0245891	-	-	-	-	NC(C(O)C(O)=O)C(O)=O	YYLQUHNPNCGKJQ-UHFFFAOYSA-N	10460636.776455034	5078385.692885109	2924830.995112756	1010765.9385690459	1773640.4157806658	17049221.907424744	17517164.258215632	10294287.183488334	18896994.962131016	0.266612758986986	-1.9071822713742232	0.0135277562301762	0.95	1.05210822149032
Com_1454_neg	Fluorescein	-	N	C20H12O5	332.06847	331.061028404846	0.426403488386439	[M-H]-	5.202	-	3	C18	Organoheterocyclic compounds	ÓÐ»úÔÓ»·»¯ºÏÎï	Benzopyrans	±½²¢ßÁà«Àà	1-benzopyrans	1-±½²¢ßÁà«	518-45-6	HMDB0014831	D01261	-	-	16850	O=C1OC2(C3=CC=C(O)C=C3OC4=CC(O)=CC=C42)C=5C=CC=CC15	GNBHRKFJIUUOQI-UHFFFAOYSA-N	11136339.740381027	4859278.970587368	4808441.034358086	9735037.34040704	9692395.129600918	8872042.10566726	3081488.7106447653	2328795.0008359225	4835638.198443289	1.68350530140237	0.7514682642572528	0.145696594550664	0.85	1.14267140170193
Com_1455_neg	Mytilin A	-	N	C13H20N2O8	332.12197	331.115074271583	1.21723830261023	[M-H]-	4.960	-	3	C18	Organic acids and derivatives	ÓÐ»úËá¼°ÆäÑÜÉúÎï	Carboxylic acids and derivatives	ôÈËá¼°ÆäÑÜÉúÎï	Amino acids, peptides, and analogues	°±»ùËá¡¢ëÄºÍÀàËÆÎï	73112-73-9	HMDB0039002	-	-	-	-	COC1=C(CC(O)(CO)C\C1=N/C(CO)C(O)=O)NCC(O)=O	WXEQFJUHQIGKNG-OVCLIPMQSA-N	796678.5878312486	1134768.7219251571	2176741.3363583446	7033203.258594471	1628340.4813750295	6431706.106728976	6055352.380533552	1848863.5199664051	4194601.162609735	0.551295061409556	-0.8591034172962763	0.131339450203267	0.75	0.752694027931526
Com_1456_neg	epi-Norcembrene	-	N	C19H24O5	332.16237	331.155502690366	1.30264715411031	[M-H]-	6.220	-	3	C18	Organoheterocyclic compounds	ÓÐ»úÔÓ»·»¯ºÏÎï	Dihydrofurans	¶þÇâß»à«Àà	Furanones	ß»à«ÍªÀà	-	-	-	-	-	-	CC(=C)C1CCC2=CC(CC3(CC(=O)C(O3)CC(=O)C1)C)OC2=O	FDEJGIMXMYCYBJ-SXNHZJKMSA-N	128513.92319884784	550599.5046310967	56276.39801324454	1447032.7564086665	1105121.916965213	334955.41476285434	1711249.7778497655	1125905.927134384	435366.14290810435	0.729051192255594	-0.4559079741345172	0.380578896777291	0.65	0.838518418629209
Com_1456_pos	9-Methyladenine	9-¼×»ùÏÙàÑßÊ	P	C6H7N5	149.07015	150.077604849574	1.0387698274152	[M+H]+	4.950	-	3	C18	Organoheterocyclic compounds	ÓÐ»úÔÓ»·»¯ºÏÎï	Imidazopyrimidines	ßäßò²¢à×à¤Àà	Purines and purine derivatives	àÑßÊºÍàÑßÊÑÜÉúÎï	700-00-5	HMDB0240713	-	-	-	-	CN1C=NC2=C(N=CN=C21)N	WRXCXOUDSPTXNX-UHFFFAOYSA-N	290879.7602396101	415616.8153401753	546087.8349796598	424725.2135585111	379872.3914193987	473461.67126626614	1233838.2737754164	1492718.4557723838	455390.76565551484	0.450221996357074	-1.1512915510672048	0.114877555902172	0.9	1.16212615616385
Com_1457_neg	Carnosic acid	ÊóÎ²²ÝËá	N	C20H28O4	332.19876	331.191586638033	0.381211636700225	[M-H]-	6.401	0.582392060858239	2	C18	Lipids and lipid-like molecules	Ö¬ÖÊºÍÀàÖ¬·Ö×Ó	Prenol lipids	ÒìÎìÏ©´¼Ö¬	Diterpenoids	¶þÝÆÀà	3650-09-7	HMDB0002358	-	-	-	-	CC(C)C1=C(C(=C2C(=C1)CCC3C2(CCCC3(C)C)C(=O)O)O)O	QRYRORQUOLYVBU-VBKZILBWSA-N	18221742.207071178	9546044.588187262	5985041.862062441	18266566.0152035	22185135.83590164	36003642.38271482	21048607.302198343	19351835.012191817	10785035.789246615	0.680860456850617	-0.5545689483950926	0.286777890205259	0.75	0.534039344535035
Com_1457_pos	3-Methyladenine	3-¼×»ùÏÙàÑßÊ	P	C6H7N5	149.07015	150.077394376996	0.373133078538179	[M+H]+	2.187	0.568218970069795	2	C18	Organoheterocyclic compounds	ÓÐ»úÔÓ»·»¯ºÏÎï	Imidazopyrimidines	ßäßò²¢à×à¤Àà	Purines and purine derivatives	àÑßÊºÍàÑßÊÑÜÉúÎï	5142-23-4	HMDB0011600	C00913	-	-	-	CN1C=NC(=N)C2=C1N=CN2	ZPBYVFQJHWLTFB-UHFFFAOYSA-N	12776370.705768637	7302470.218781553	5755661.869009301	4582705.056847299	4695034.837619719	4835359.765911822	5570622.923432811	4552975.388465713	380077.08061220817	1.83126212700525	0.872838313398315	0.255381537110322	0.8	1.15072240080745
Com_1459_neg	(20R)-17,20-Dihydroxypregn-4-en-3-one	4-ÔÐÍé-17¦¡,20¦¢-¶þ´¼-3-Íª	N	C21H32O3	332.23514	331.227520565915	0.96146989461367	[M-H]-	10.907	0.802858598719979	2	C18	Lipids and lipid-like molecules	Ö¬ÖÊºÍÀàÖ¬·Ö×Ó	Steroids and steroid derivatives	Àà¹Ì´¼ºÍÀà¹Ì´¼ÑÜÉúÎï	Pregnane steroids	ÈÑÉïÀà¹Ì´¼	1662-06-2	HMDB0242496	-	-	LMST02030149	625529	CC(O)C1(O)CCC2C3CCC4=CC(=O)CCC4(C)C3CCC12C	MASCESDECGBIBB-UHFFFAOYSA-N	1649810.6291665605	3858841.516259334	3639393.7466447446	6012482.043637179	4374683.450626522	284425.3527434838	1387473.973619074	2650377.27933387	1104059.7662443018	2.88005903760036	1.5260983854107428	0.0694080481533009	0.95	1.14985887489242
Com_1461_pos	Guanine	ÄñàÑßÊ	P	C5H5N5O	151.04941	152.056927944841	1.44287118356413	[M+H]+	4.937	0.901234602067212	2	C18	Organoheterocyclic compounds	ÓÐ»úÔÓ»·»¯ºÏÎï	Imidazopyrimidines	ßäßò²¢à×à¤Àà	Purines and purine derivatives	àÑßÊºÍàÑßÊÑÜÉúÎï	73-40-5	HMDB0000132	C00242	map00230;map01100	-	-	C1=NC2=C(N1)C(=O)NC(=N2)N	UYTPUPDQBNUYGX-UHFFFAOYSA-N	188720063.89257643	179383293.57779422	53833445.24617879	86663772.39488676	67923986.45650108	109468639.4471861	176648356.8223042	193620699.06212026	29134913.289147314	0.9063558176268	-0.14185055946183525	0.988458638649048	0.55	0.40199994838071
Com_1462_pos	8-Oxoadenine	8-ÑõÏÙàÑßÊ	P	C5H5N5O	151.04941	152.056867415894	1.04214835393623	[M+H]+	1.527	0.612842485382896	2	C18	Organoheterocyclic compounds	ÓÐ»úÔÓ»·»¯ºÏÎï	Imidazopyrimidines	ßäßò²¢à×à¤Àà	Purines and purine derivatives	àÑßÊºÍàÑßÊÑÜÉúÎï	-	HMDB0000542	-	-	-	-	C1=NC(=C2C(=N1)NC(=O)N2)N	RGKBRPAAQSHTED-UHFFFAOYSA-N	2371775.478654973	18600330.465177428	5869815.801104984	5736211.293241728	7195527.971542472	5150283.305525724	15770688.549465414	21669745.34815599	6875130.689831707	0.643250447796198	-0.6365475386016188	0.330116888849181	0.65	0.69117039721398
Com_1465_neg	2-(alpha-D-Galactosyl)-sn-glycerol 3-phosphate	-	N	C9H19O11P	334.0665	333.059647223767	1.33872677154298	[M-H]-	1.295	0.778399024107637	2	C18	Organic oxygen compounds	ÓÐ»úÑõ»¯ºÏÎï	Organooxygen compounds	ÓÐ»úÑõ»¯ºÏÎï	Carbohydrates and carbohydrate conjugates	Ì¼Ë®»¯ºÏÎïºÍÌ¼Ë®»¯ºÏÎï½áºÏÎï	-	-	C04641	-	-	-	C(C1C(C(C(C(O1)OC(CO)COP(=O)(O)O)O)O)O)O	PLJAVYDLNJODGD-XIBIAKPJSA-N	23861415.773268297	8242307.398857911	7807703.054590452	12367614.957354868	12990460.091744283	15233056.322265998	4597680.0161979925	6361524.01640469	13740437.854259435	1.30759010441015	0.3869103642211636	0.427771890984548	0.6	0.543064362152075
Com_146_neg	N-acetylphenylalanine	N-ÒÒõ£»ù-L-±½±û°±Ëá	N	C11H13NO3	207.08954	206.08223183476	0.039428548725073	[M-H]-	5.729	0.819144996808948	1	C18	Organic acids and derivatives	ÓÐ»úËá¼°ÆäÑÜÉúÎï	Carboxylic acids and derivatives	ôÈËá¼°ÆäÑÜÉúÎï	Amino acids, peptides, and analogues	°±»ùËá¡¢ëÄºÍÀàËÆÎï	2018-61-3	HMDB0000512	C03519	map00360	-	74839	CC(=O)N[C@@H](CC1=CC=CC=C1)C(O)=O	CBQJSKKFNMDLON-JTQLQIEISA-N	13743659.63010501	8882203.477984374	20857632.120057233	9130574.375085594	34922177.57280722	8594931.797652379	6526613.543185158	5672536.806065189	4376241.361099064	2.7822049135987	1.4762286804645048	0.0215160176752376	1	1.58114892721226
Com_1470_pos	2,6,6-Trimethyl-2-cyclohexene-1,4-dione	²èÏãÍª	P	C9H12O2	152.08373	153.091255120012	1.48023731403914	[M+H]+	5.318	0.899796096795101	2	C18	Organic oxygen compounds	ÓÐ»úÑõ»¯ºÏÎï	Organooxygen compounds	ÓÐ»úÑõ»¯ºÏÎï	Carbonyl compounds	ôÊ»ù»¯ºÏÎï	1125-21-9	HMDB0040216	-	-	-	-	CC1=CC(=O)CC(C1=O)(C)C	AYJXHIDNNLJQDT-UHFFFAOYSA-N	10440746.225981614	9726343.499235688	15875715.494716078	19308181.08098411	13571317.51644434	27373448.797745537	118907422.05018911	85338706.74943994	50439855.033757195	0.195483067308006	-2.35488444780866	0.0119283652299008	1	1.82235524900338
Com_1473_pos	Boschnialactone	-	P	C9H14O2	154.09938	155.106675072401	0.0319767607627121	[M+H]+	5.892	0.800447196872083	2	C18	Lipids and lipid-like molecules	Ö¬ÖÊºÍÀàÖ¬·Ö×Ó	Prenol lipids	ÒìÎìÏ©´¼Ö¬	Terpene lactones	ÝÆÄÚõ¥	-	-	C09772	-	-	-	CC1CCC2C1COC(=O)C2	VGWJUWSHYRJZKH-BWZBUEFSSA-N	14863852.494943004	23538613.59631142	34535968.44948061	25551512.056669544	10116769.943481665	53833851.47504096	99980430.08982311	81818313.56382564	63180111.03067347	0.290768670279942	-1.7820562646488864	0.00187146406852102	1	1.81266924560309
Com_1474_neg	Docosatrienoic Acid	¶þÊ®¶þÌ¼ÈýÏ©Ëá	N	C22H38O2	334.28718	333.280253565651	1.1174991843507	[M-H]-	11.430	0.654976074937012	2	C18	Lipids and lipid-like molecules	Ö¬ÖÊºÍÀàÖ¬·Ö×Ó	Fatty Acyls	Ö¬·¾õ£Àà	Fatty acids and conjugates	Ö¬·¾ËáºÍ½áºÏÎï	28845-86-5	HMDB0002823	-	-	LMFA01030408	-	CCC=CCC=CCC=CCCCCCCCCCCCC(=O)O	WBBQTNCISCKUMU-PDBXOOCHSA-N	38220677.33055736	96352620.5522595	48801025.38580391	146452364.61558777	76661729.57061408	69770708.7003984	106173111.28853694	78051698.88999121	83433303.27093129	0.963731349005615	-0.0532970599193285	0.611969445652906	0.6	0.439257680903736
Com_1474_pos	3,4-Dihydroxybenzoate	-	P	C7H6O4	154.02661	156.040516746279	4.50086982379524	[M+2H]+	2.633	-	3	C18	Benzenoids	±½Àà»¯ºÏÎï	Benzene and substituted derivatives	±½¼°ÆäÈ¡´úÑÜÉúÎï	Benzoic acids and derivatives	±½¼×Ëá¼°ÆäÑÜÉúÎï	-	HMDB0001856	C00230	map01120;map00362;map00624;map01061;map01100;map00627;map00623;map00400;map01110;map01220;map01130	-	-	C1=CC(=C(C=C1C(=O)O)O)[O-]	YQUVCSBJEUQKSH-UHFFFAOYSA-M	46689473.28680806	72803916.17869529	118678455.13757733	65346805.82292888	112242366.23734835	138639763.0932364	103344166.88565756	60318824.17207887	32203971.165504783	0.994326236687781	-0.008208819727763871	0.843554852647864	0.45	0.159464593595973
Com_1475_neg	NMNH	-	N	C11H17N2O8P	336.07226	335.065282325475	0.959095746244832	[M-H]-	4.942	0.572536254484241	2	C18	Nucleosides, nucleotides, and analogues	ºËÜÕ¡¢ºËÜÕËáºÍÀàËÆÎï	Pyridine nucleotides	ßÁà¤ºËÜÕËá	Nicotinamide nucleotides	ÑÌõ£°·ºËÜÕËá	-	HMDB0304437	C21113	-	-	-	C1C=CN(C=C1C(=O)N)C2C(C(C(O2)COP(=O)(O)O)O)O	XQHMUSRSLNRVGA-TURQNECASA-N	2120665.4939834615	1246788.8192525418	850406.7089574728	1109232.9832451052	258293.1325208944	8759963.771253524	5284039.382457806	1986305.0068124442	3406869.450939761	0.229884698266702	-2.121017655231615	0.0143718693615704	0.95	1.05738141444517
Com_1476_pos	7-Isothiocyanato-1-heptene	-	P	C8H13NS	155.07687	156.084350646156	1.16488136494214	[M+H]+	4.982	-	3	C18	Organosulfur compounds	ÓÐ»úÁò»¯ºÏÎï	Isothiocyanates	ÒìÁòÇèËáÀà	-	-	49776-82-1	HMDB0038434	-	-	-	11571834	C=CCCCCCN=C=S	WZXOJFDWZWNRLN-UHFFFAOYSA-N	776287.0830445865	149346.67344972186	958929.0192161176	187210.8912195978	232298.49457560107	3673818.4731135517	2312502.1166350297	4330039.62964662	6673622.274991738	0.108490855114975	-3.204354654395505	0.00134019595942955	1	1.70787143329543
Com_1477_neg	Smardaesidin G	-	N	C19H28O5	336.19368	335.186795550843	1.23604596910243	[M-H]-	6.964	0.587080592343774	2	C18	Benzenoids	±½Àà»¯ºÏÎï	Phenanthrenes and derivatives	·Æ¼°ÆäÑÜÉúÎï	Hydrophenanthrenes	Çâ·ÆÀà	-	-	-	-	-	-	CC1(CCC(C2=C1C(=O)C(C3(C2(CCC(C3)(C)C=C)O)O)O)O)C	MVMWQCAWLKAOFA-MXYBICSBSA-N	1702135.8302151782	1535558.7138680948	1353449.7800825387	5471121.253046575	2057061.8613109754	2038182.7402653804	6017285.485129801	5406629.391849979	939264.793867644	0.673232273033917	-0.5708237574500686	0.583934427882181	0.6	0.712790530118984
Com_1477_pos	N-Methylpelletierine	N-¼×»ùÅ£Æ¤Ê¯õú¼î	P	C9H17NO	155.13101	156.138450279545	0.904265014503648	[M+H]+	9.588	0.888191949900866	2	C18	Organoheterocyclic compounds	ÓÐ»úÔÓ»·»¯ºÏÎï	Piperidines	ßßà¤Àà	-	-	-	-	C06184	map00960;map01064;map01110	-	-	CC(=O)CC1CCCCN1C	TYHJMEIBGDDCPA-SECBINFHSA-N	82547993.30220261	140057033.75241375	114505448.27103576	131658888.08015364	106696530.44649929	111501538.02342816	108248263.47648862	116284517.8828123	113046702.83988553	1.02514399919049	0.03582657541511783	0.930548806990145	0.55	0.0548908727434497
Com_1479_pos	1,8-Dimethylnaphthalene	1,8-¶þ¼×»ùÝÁ	P	C12H12	156.0939	157.101326014231	0.80729760099675	[M+H]+	8.355	-	3	C18	Benzenoids	±½Àà»¯ºÏÎï	Naphthalenes	ÝÁÀà	-	-	569-41-5	-	C14703	-	-	-	CC1=C2C(=CC=CC2=CC=C1)C	XAABPYINPXYOLM-UHFFFAOYSA-N	6793000.893837199	7578993.100232449	5102762.645273881	7178047.583804469	7136028.924186924	5096771.943834086	9979066.771144694	9131640.213351307	12798899.248156795	0.730443449206357	-0.45315551071229787	0.264456349503239	0.75	0.773994854334782
Com_1480_pos	4-Hydroxynonenal	4-ôÇ»ùÈÉÏ©È©	P	C9H16O2	156.11503	157.122424663936	0.60637298011891	[M+H]+	6.007	0.77763325527729	2	C18	Lipids and lipid-like molecules	Ö¬ÖÊºÍÀàÖ¬·Ö×Ó	Fatty Acyls	Ö¬·¾õ£Àà	Fatty alcohols	Ö¬·¾´¼	-	HMDB0004362	C21642	map05200;map05225	LMFA06000051	-	CCCCCC(C=CC=O)O	JVJFIQYAHPMBBX-FNORWQNLSA-N	73456639.64410579	78667877.01883875	97993602.02236496	97686938.95306543	82434061.97640808	25477002.887841407	38641080.26833657	53676765.34550008	41674242.03194149	2.15835742550537	1.1099337959219584	0.00936170874488169	1	1.57094817068928
Com_1481_neg	5-Hexyl-3,4-dimethyl-2-furannonanoic acid	-	N	C21H36O3	336.26644	335.259578005416	1.30255465283758	[M-H]-	8.907	-	3	C18	Lipids and lipid-like molecules	Ö¬ÖÊºÍÀàÖ¬·Ö×Ó	Fatty Acyls	Ö¬·¾õ£Àà	Fatty acids and conjugates	Ö¬·¾ËáºÍ½áºÏÎï	116627-47-5	HMDB0112101	-	-	-	85564628	CCCCCCC1=C(C)C(C)=C(CCCCCCCCC(O)=O)O1	VCPFFDKUTASVTD-UHFFFAOYSA-N	1647294.4621032402	1950887.1411757	563886.7580152223	3064144.1280148523	880199.3742554454	300142.51775546593	701866.4417207398	585079.4402038162	566598.4314400251	3.01117571837448	1.5903268995705713	0.029424507471692	0.85	1.28578686471206
Com_1483_neg	Linoleoyl glycine	ÑÇÓÍõ£¸Ê°±Ëá	N	C20H35NO3	337.26169	336.254721458468	0.982793118296304	[M-H]-	9.354	0.769014106172321	2	C18	Organic acids and derivatives	ÓÐ»úËá¼°ÆäÑÜÉúÎï	Carboxylic acids and derivatives	ôÈËá¼°ÆäÑÜÉúÎï	Amino acids, peptides, and analogues	°±»ùËá¡¢ëÄºÍÀàËÆÎï	2764-03-6	-	-	-	-	-	CCCCCC=CCC=CCCCCCCCC(=O)NCC(=O)O	YCRHZEHWEYAHCO-HZJYTTRNSA-N	7341434.988895822	5693751.4142703395	857032.8210560394	3559834.3490549745	1455099.1721576827	6276236.29399773	14649755.423003955	12907628.204971515	5605194.0630963575	0.383523759159544	-1.3826121399495133	0.0490505602509558	0.85	1.29719484370961
Com_1484_pos	7-(Methylthio)heptanenitrile	-	P	C8H15NS	157.09252	158.099840920117	0.133170675531731	[M+H]+	5.058	-	3	C18	Organic nitrogen compounds	ÓÐ»úµª»¯ºÏÎï	Organonitrogen compounds	ÓÐ»úµª»¯ºÏÎï	Organic cyanides	ÓÐ»úÇè»¯Îï	75272-78-5	HMDB0031890	-	-	-	5319789	CSCCCCCCC#N	MAMGGQVRQMBXMB-UHFFFAOYSA-N	11699812.507004315	1392876.2152783491	1288333.0094295081	637006.7479155103	573010.8509434719	29756079.863349754	18228152.816373214	39385686.76994424	27518824.521067716	0.108564434020047	-3.2033765448460856	0.00440937860337131	1	1.58241083830819
Com_1485_neg	imidazoleacetic acid ribotide	-	N	C10H15N2O9P	338.05152	337.044797636374	1.70872290126786	[M-H]-	2.962	0.530508424246765	2	C18	Organic oxygen compounds	ÓÐ»úÑõ»¯ºÏÎï	Organooxygen compounds	ÓÐ»úÑõ»¯ºÏÎï	Carbohydrates and carbohydrate conjugates	Ì¼Ë®»¯ºÏÎïºÍÌ¼Ë®»¯ºÏÎï½áºÏÎï	-	HMDB0006032	-	-	-	-	C1=C(N=CN1C2C(C(C(O2)COP(=O)(O)O)O)O)CC(=O)O	RDQUQBHPMYFYMX-XIWVQZPPSA-N	15822662.866601182	7702906.357998448	5767469.966129762	17090058.53302788	3295614.328741129	9337878.896662949	12012546.879182743	6003855.786112105	3399090.464886124	1.29231258306595	0.36995506964145647	0.672827994667243	0.55	0.399631785337283
Com_1488_neg	(plusmn)5,6-DHET	-	N	C20H34O4	338.24571	337.238570451438	0.474363556701636	[M-H]-	8.155	0.743913408755312	2	C18	Lipids and lipid-like molecules	Ö¬ÖÊºÍÀàÖ¬·Ö×Ó	Fatty Acyls	Ö¬·¾õ£Àà	Eicosanoids	Àà¶þÊ®ÍéËá	213382-49-1	-	C14772	-	LMFA03050004	-	CCCCCC=CCC=CCC=CCC(C(CCCC(=O)O)O)O	GFNYAPAJUNPMGH-QNEBEIHSSA-N	13787054.008820886	11266320.078903038	2936775.8566308483	17134874.09727409	8152209.285747553	16362876.298200134	34064121.972022004	23240617.545294937	19272341.50363141	0.458594859426729	-1.1247079116239793	0.0429750319296307	0.95	1.58704672505932
Com_1492_neg	Oleoyl glycine	-	N	C20H37NO3	339.27734	338.27044337634	1.18892803152984	[M-H]-	9.921	0.622418607712365	2	C18	Organic acids and derivatives	ÓÐ»úËá¼°ÆäÑÜÉúÎï	Carboxylic acids and derivatives	ôÈËá¼°ÆäÑÜÉúÎï	Amino acids, peptides, and analogues	°±»ùËá¡¢ëÄºÍÀàËÆÎï	2601-90-3	HMDB0013631	-	-	LMFA08020082	6436908	CCCCCCCC\C=C/CCCCCCCC(=O)NCC(O)=O	HPFXACZRFJDURI-KTKRTIGZSA-N	5014893.8383460175	4685118.49984844	895897.7936792207	4218961.888266352	1714521.7678077433	8410893.207234196	20459913.193796333	18618808.80712416	7656865.573884218	0.239788919307886	-2.0601631018104394	0.00937837335387506	1	1.560023435813
Com_1493_pos	1-(5-Hydroxy-2-oxo-2,3-dihydroimidazol-4-yl)urea	-	P	C4H6N4O3	158.04399	159.051493656639	1.28860729852361	[M+H]+	1.482	-	3	C18	Organoheterocyclic compounds	ÓÐ»úÔÓ»·»¯ºÏÎï	Azoles	ßòÀà	Imidazoles	ßäßòÀà	-	HMDB0248150	-	-	-	54079164	NC(=O)NC1=C(O)NC(=O)N1	MLVVTNIFHMERMU-UHFFFAOYSA-N	5544786.696080857	6662879.634544324	12212072.409291325	7767416.899767756	14001251.90777872	15295060.946966926	15238339.970028546	14543322.93480006	14013220.355029946	0.625330190000454	-0.6773099248116107	0.0393392249525912	1	1.03613320635279
Com_1496_pos	1,5-Naphthalenediamine	-	P	C10H10N2	158.0844	159.091898923498	1.25833730592287	[M+H]+	5.318	0.715749695803073	2	C18	Benzenoids	±½Àà»¯ºÏÎï	Naphthalenes	ÝÁÀà	-	-	-	HMDB0244231	C19463	-	-	-	C1=CC2=C(C=CC=C2N)C(=C1)N	KQSABULTKYLFEV-UHFFFAOYSA-N	326868381.10226494	181553013.90100077	199928230.48963633	179947443.35497496	168301033.55097887	127293323.38963953	100704541.04400107	125997918.34877963	121856056.81430689	1.77634803857318	0.8289142755680776	0.00727153448449962	1	1.19861345227069
Com_1497_neg	bohemine	-	N	C18H24N6O	340.20116	339.194326307458	1.37068156397489	[M-H]-	8.091	-	3	C18	Organoheterocyclic compounds	ÓÐ»úÔÓ»·»¯ºÏÎï	Imidazopyrimidines	ßäßò²¢à×à¤Àà	Purines and purine derivatives	àÑßÊºÍàÑßÊÑÜÉúÎï	-	-	-	-	-	-	CC(C)N1C=NC2=C(N=C(N=C21)NCCCO)NCC3=CC=CC=C3	OPQGFIAVPSXOBO-UHFFFAOYSA-N	2014322.8157014153	2538281.3989028432	1260189.2133168706	5958457.461644388	2842265.864371383	1729034.3172763288	4196220.657529392	3740442.5254242118	2911690.108042501	0.92951046491246	-0.10545698703973258	0.646313273730047	0.65	0.654743382478986
Com_1497_pos	(1,2,3-Trimethyl-2-cyclopropen-1-yl)benzene	-	P	C12H14	158.10955	159.116960281816	0.697502560764757	[M+H]+	7.948	0.705834888915835	2	C18	Benzenoids	±½Àà»¯ºÏÎï	Benzene and substituted derivatives	±½¼°ÆäÈ¡´úÑÜÉúÎï	-	-	-	-	-	-	-	-	CC1=C(C1(C)C2=CC=CC=C2)C	OHNHLTBFDBOYSK-UHFFFAOYSA-N	14485246.539161554	11036781.90747437	12151714.587969705	19360076.37357652	37976117.08474077	8579074.923110833	18918366.7506764	9228298.983539669	13092366.779564923	1.52570928734342	0.6094800934547843	0.245985957364012	0.75	1.05345580671647
Com_1499_neg	Secosubamolide	-	N	C20H36O4	340.26136	339.254121562486	0.180927055590713	[M-H]-	10.687	0.705133913807556	2	C18	Lipids and lipid-like molecules	Ö¬ÖÊºÍÀàÖ¬·Ö×Ó	Fatty Acyls	Ö¬·¾õ£Àà	Fatty alcohols	Ö¬·¾´¼	-	-	-	-	-	-	CCCCCCCCCCCCCC=C(C(C(=O)C)O)C(=O)OC	GRBBECUHXQCEBW-WNZNBFKUSA-N	836716.2834434214	434642.8555570034	110115.93065291259	8623187.46550353	1533869.3654297453	9767343.592841515	23627093.708365276	18662381.09333203	6974341.438339196	0.156372084617726	-2.676945107677766	0.0163580595225573	0.95	1.58176026010407
Com_149_pos	Ethylparaben	Äá²´½ðÒÒõ¥	P	C9H10O3	166.063	167.070585439524	1.71886286525103	[M+H]+	6.980	0.636001557410169	1	C18	Benzenoids	±½Àà»¯ºÏÎï	Benzene and substituted derivatives	±½¼°ÆäÈ¡´úÑÜÉúÎï	Benzoic acids and derivatives	±½¼×Ëá¼°ÆäÑÜÉúÎï	120-47-8	HMDB0032573	D01647	-	-	8434	CCOC(=O)C1=CC=C(O)C=C1	NUVBSKCKDOMJSU-UHFFFAOYSA-N	7583851.435285907	7675046.200037546	8821871.300713466	11021803.149292262	9262485.001360059	7756243.050010828	12276669.399427444	9687676.360219127	8275757.323249935	0.934091018783855	-0.09836496042321435	0.635693075969152	0.65	0.442450769206925
Com_14_pos	Methylsuccinic acid	¼×»ùçúçêËá	P	C5H8O4	132.04226	115.039122033528	1.22713385850472	[M+H-H2O]+	5.567	0.909078712020026	1	C18	Lipids and lipid-like molecules	Ö¬ÖÊºÍÀàÖ¬·Ö×Ó	Fatty Acyls	Ö¬·¾õ£Àà	Fatty acids and conjugates	Ö¬·¾ËáºÍ½áºÏÎï	498-21-5	HMDB0001844	C08645	-	LMFA01170119	6950476	C[C@@H](CC(O)=O)C(O)=O	WXUAQHNMJWJLTG-VKHMYHEASA-N	16920117.46908835	20722567.1023035	31715765.412678167	31970594.419773318	28966458.37810818	27226741.88347259	31066620.177947957	22130065.519161772	24814726.524899747	0.990481096058405	-0.0137986542330228	0.83070731989539	0.55	0.105804897816643
Com_1501_neg	11-deoxy-PGF1beta	-	N	C20H36O4	340.26136	339.25424073713	0.531171479461165	[M-H]-	7.775	-	3	C18	Lipids and lipid-like molecules	Ö¬ÖÊºÍÀàÖ¬·Ö×Ó	Fatty Acyls	Ö¬·¾õ£Àà	Eicosanoids	Àà¶þÊ®ÍéËá	37785-99-2	-	-	-	LMFA03010070	-	CCCCCC(C=CC1CCC(C1CCCCCCC(=O)O)O)O	HYBPXYQCXNOTFK-JLNUFZAQSA-N	3315854.1182454056	3333009.935605583	908134.0214699624	8214224.822341113	3548626.9654236506	14215475.02119542	21460385.551808115	13014149.637776278	6684047.893844546	0.279117702756516	-1.8410544661153976	0.014017948099935	0.95	1.7432760978283
Com_1501_pos	N-Methyl-2-oxoglutaramate	N-¼×»ù-2-Ñõ´úÎì¶þËáõ£°·	P	C6H9NO4	159.05316	160.060590620138	0.821235730119956	[M+H]+	1.549	-	3	C18	Organic acids and derivatives	ÓÐ»úËá¼°ÆäÑÜÉúÎï	Keto acids and derivatives	ÍªËá¼°ÆäÑÜÉúÎï	Short-chain keto acids and derivatives	¶ÌÁ´ÍªËá¼°ÆäÑÜÉúÎï	-	-	C03623	-	LMFA08020196	-	CNC(=O)CCC(=O)C(=O)O	MOIJYNHJLPUMNX-UHFFFAOYSA-N	7930699.02545538	4117833.86118897	3977712.7102161716	5979534.513514694	4245813.69019114	4183581.5505102775	9144952.951230025	8668760.1710227	6991654.436908274	0.724457963653696	-0.46502611440506597	0.206059489450676	0.8	0.988188628841289
Com_1503_pos	Ethyl leucinate	ÁÁ°±ËáÒÒõ¥	P	C8H17NO2	159.12593	160.13335875775	0.809156307780147	[M+H]+	1.512	0.805629570789937	2	C18	Organic acids and derivatives	ÓÐ»úËá¼°ÆäÑÜÉúÎï	Carboxylic acids and derivatives	ôÈËá¼°ÆäÑÜÉúÎï	Amino acids, peptides, and analogues	°±»ùËá¡¢ëÄºÍÀàËÆÎï	-	-	-	-	-	-	CCOC(=O)C(CC(C)C)N	QIGLJVBIRIXQRN-ZETCQYMHSA-N	362495042.2778336	127868058.99043742	243975809.04536825	128294259.0339421	263138353.74436224	696866310.5505812	292454549.20215356	316156009.0292714	598672843.6000773	0.472976054675284	-1.080160948691993	0.0415491842736536	0.9	1.04310533160705
Com_1504_neg	Stearoylglycine	-	N	C20H39NO3	341.29299	340.285121479044	1.66578562306318	[M-H]-	10.561	-	3	C18	Organic acids and derivatives	ÓÐ»úËá¼°ÆäÑÜÉúÎï	Carboxylic acids and derivatives	ôÈËá¼°ÆäÑÜÉúÎï	Amino acids, peptides, and analogues	°±»ùËá¡¢ëÄºÍÀàËÆÎï	-	HMDB0013308	-	-	LMFA08020077	95070	CCCCCCCCCCCCCCCCCC(=O)NCC(O)=O	UEYROBDNFIWNST-UHFFFAOYSA-N	575863.0386726065	1683659.7449574114	884699.2782658639	1097893.0028213847	1163773.081850554	686515.6748287556	2535537.648701232	1985576.1215116028	1597127.3872021842	0.635542257257743	-0.6539400415542475	0.273909483302492	0.75	0.658432791756763
Com_1504_pos	2-Aminooctanoic acid	-	P	C8H17NO2	159.12593	160.133295775093	0.413352449797284	[M+H]+	5.707	-	3	C18	Organic acids and derivatives	ÓÐ»úËá¼°ÆäÑÜÉúÎï	Carboxylic acids and derivatives	ôÈËá¼°ÆäÑÜÉúÎï	Amino acids, peptides, and analogues	°±»ùËá¡¢ëÄºÍÀàËÆÎï	-	HMDB0000991	-	-	LMFA01100056	-	CCCCCCC(C(=O)O)N	AKVBCGQVQXPRLD-UHFFFAOYSA-N	9560404.782304486	8106681.767253239	12201749.301096039	8306000.21241926	12268423.14596811	13386688.059125746	6284844.853687551	7290058.326666573	9904697.316210782	1.09462082971202	0.1304312151902064	0.567176237628164	0.6	0.39897723370793
Com_1506_neg	2,3-Dinor-TXB1	-	N	C19H34O5	342.24063	341.233404437335	0.217499994088007	[M-H]-	6.593	0.539412195981155	2	C18	Lipids and lipid-like molecules	Ö¬ÖÊºÍÀàÖ¬·Ö×Ó	Fatty Acyls	Ö¬·¾õ£Àà	Fatty acids and conjugates	Ö¬·¾ËáºÍ½áºÏÎï	-	HMDB0245413	-	-	LMFA03030012	53394492	CCCCCC(O)C=CC1CC(O)CC(O)C1CCCCC(O)=O	URVGHNOQCRQJTD-UHFFFAOYSA-N	20095775.91182984	10190559.772993064	464075.5715579171	11708708.405624075	5811798.243271875	4496872.865224308	10786634.837432677	6974682.600032309	4873100.977008118	1.42332828637311	0.5092684535011471	0.89403286763167	0.65	0.696894475628402
Com_1507_neg	1-O-Octadec-9-enyl glycerol	-	N	C21H42O3	342.3134	341.306132702164	0.095532818732399	[M-H]-	10.520	-	3	C18	Lipids and lipid-like molecules	Ö¬ÖÊºÍÀàÖ¬·Ö×Ó	Glycerolipids	¸ÊÓÍÖ¬	Monoradylglycerols	µ¥õ£»ù¸ÊÓÍ	-	-	C13860	-	-	-	CCCCCCCCC=CCCCCCCCCOCC(CO)O	NRWMBHYHFFGEEC-KTKRTIGZSA-N	119177.79041540048	591614.4372797803	244919.06851957017	5134285.896512376	3168257.448951408	368291.10451741854	3466481.1089976197	1460965.7961348174	849673.96801705	1.20522492881832	0.2693024189930864	0.682644926669824	0.6	0.609257122361503
Com_1507_pos	N5-Methyl-L-glutamine	N5-¼×»ù-L-¹È°±õ£°·	P	C6H12N2O3	160.08479	161.092235291798	0.90759277000539	[M+H]+	1.512	0.634430176419039	2	C18	Organic acids and derivatives	ÓÐ»úËá¼°ÆäÑÜÉúÎï	Carboxylic acids and derivatives	ôÈËá¼°ÆäÑÜÉúÎï	Amino acids, peptides, and analogues	°±»ùËá¡¢ëÄºÍÀàËÆÎï	-	-	C03153	-	-	-	CNC(=O)CCC(C(=O)O)N	ONXPDKGXOOORHB-BYPYZUCNSA-N	4990874.399693988	2704405.314393193	4527340.417691489	2672142.6083020368	1931888.942598477	1333638.4367574519	1206677.2274646393	1688368.2668045391	1914043.7511267988	2.19142407781689	1.1318686973638545	0.0109174102737662	1	1.15901237640603
Com_1508_pos	(+/-)-3-(Methylthio)heptanal	-	P	C8H16OS	160.09219	161.099478096167	0.0743561132659791	[M+H]+	5.983	-	3	C18	Organic oxygen compounds	ÓÐ»úÑõ»¯ºÏÎï	Organooxygen compounds	ÓÐ»úÑõ»¯ºÏÎï	Carbonyl compounds	ôÊ»ù»¯ºÏÎï	51755-70-5	HMDB0032426	-	-	-	57350395	CCCCC(CC=O)SC	RQOSXGWCILNIKB-UHFFFAOYSA-N	2546738.7678360227	6268240.791623602	7160967.438487789	12151967.163892206	1108305.9108143654	4528982.994801762	17872758.63041135	3213445.4467624407	7701224.9076689705	0.702025658477667	-0.5104043340412854	0.468783072237225	0.35	0.417486113031803
Com_1509_pos	N6-Methyl-lysine	N6-¼×»ùÀµ°±Ëá	P	C7H16N2O2	160.12118	161.128618630711	0.865786218954459	[M+H]+	1.347	0.767388045130485	2	C18	Organic acids and derivatives	ÓÐ»úËá¼°ÆäÑÜÉúÎï	Carboxylic acids and derivatives	ôÈËá¼°ÆäÑÜÉúÎï	Amino acids, peptides, and analogues	°±»ùËá¡¢ëÄºÍÀàËÆÎï	-	-	-	-	-	-	O=C(O)C(N)CCCCNC	PQNASZJZHFPQLE-LURJTMIESA-N	16534394.840604391	10928522.574419478	12856817.24921878	8878167.766417967	12181451.483615408	8133072.52217685	5979803.614398802	8346911.041323914	7905178.483162002	1.61710978630839	0.6934176273496256	0.00827505612738981	1	1.60856257077461
Com_1510_neg	sibiskoside	-	N	C16H24O8	344.14712	343.140157530099	0.980772696830171	[M-H]-	5.855	-	3	C18	Organic oxygen compounds	ÓÐ»úÑõ»¯ºÏÎï	Organooxygen compounds	ÓÐ»úÑõ»¯ºÏÎï	Carbohydrates and carbohydrate conjugates	Ì¼Ë®»¯ºÏÎïºÍÌ¼Ë®»¯ºÏÎï½áºÏÎï	-	-	-	-	-	-	CC(=CC1CC(=CCOC2C(C(C(C(O2)CO)O)O)O)C(=O)O1)C	AYOGZIXAHOAPOK-QKAQTOFFSA-N	23613639.941429142	6640659.700467003	49613633.21505419	9004503.00214214	25168590.462145258	6668366.526119303	40386264.66160229	4852249.809797728	3237686.2717956575	1.65442990261266	0.7263341666607506	0.286133756017807	0.75	0.729475786845589
Com_1510_pos	4-Acetylimidazo[4,5-c]pyridine	-	P	C8H7N3O	161.05891	162.066493047088	1.7574134083968	[M+H]+	1.225	-	3	C18	Organoheterocyclic compounds	ÓÐ»úÔÓ»·»¯ºÏÎï	Imidazopyridines	ßäßò²¢ßÁà¤Àà	Imidazo-[4,5-c]pyridines	ßäßò²¢[4,5-c]ßÁà¤	146874-38-6	HMDB0034888	-	-	-	577206	CC(=O)C1=NC=CC2=C1NC=N2	WTOOGKIOBGXDDY-UHFFFAOYSA-N	4412340.284439401	3562485.595414431	5222747.611374533	1380285.7913612828	2486789.8367795823	2113683.0223084446	2026199.8733898555	1907134.557784633	1679373.9749832833	1.76689460039503	0.8212159821517413	0.115967482730698	0.8	1.17178067111406
Com_1513_pos	5,6,7,8-Tetrahydro-2,4-dimethylquinoline	-	P	C11H15N	161.12045	162.127477772581	1.68958949036858	[M+H]+	1.437	-	3	C18	Organoheterocyclic compounds	ÓÐ»úÔÓ»·»¯ºÏÎï	Quinolines and derivatives	à­ßø¼°ÆäÑÜÉúÎï	Hydroquinolines	Çâ»¯à­ßø	60169-66-6	HMDB0029708	-	-	-	5321849	CC1=NC2=C(CCCC2)C(C)=C1	ZBIKAJHAGKBFKR-UHFFFAOYSA-N	542732.3377815317	568713.0562913447	1227516.3335616617	199952.86599482596	1559767.464739553	2625344.734514779	910534.3531716507	1181993.0562154138	1673297.655956632	0.513043112509347	-0.9628480300881448	0.101732418996887	0.8	0.816504609197606
Com_1514_neg	Oxyphencyclimine	-	N	C20H28N2O3	344.20999	343.203313530214	1.81148203746166	[M-H]-	8.290	-	3	C18	Organoheterocyclic compounds	ÓÐ»úÔÓ»·»¯ºÏÎï	Diazines	¶þàºÀà	Pyrimidines and pyrimidine derivatives	à×à¤ºÍà×à¤ÑÜÉúÎï	125-53-1	HMDB0014527	C07851	-	-	4642	CN1CCCN=C1COC(=O)C(O)(C1CCCCC1)C1=CC=CC=C1	DUDKAZCAISNGQN-UHFFFAOYSA-N	4505958.714354021	4386559.399151281	2015315.637064745	3258513.7978212903	3558805.004468269	3344193.8711545663	674648.0699979767	5788849.929041845	5038212.94357469	0.95515377608619	-0.0661950746841741	0.745974122556188	0.6	0.306654757933069
Com_1515_neg	Gallicynoic acid F	Ã»Ê³×ÓËáF	N	C18H32O6	344.21989	343.212811203814	0.642623568386663	[M-H]-	6.083	-	3	C18	Lipids and lipid-like molecules	Ö¬ÖÊºÍÀàÖ¬·Ö×Ó	Fatty Acyls	Ö¬·¾õ£Àà	Fatty acids and conjugates	Ö¬·¾ËáºÍ½áºÏÎï	-	-	-	-	LMFA01050573	-	CCCCC(C#CC(C(C(CCCCCCCC(=O)O)O)O)O)O	DTCUTCQYZMBUDK-UHFFFAOYSA-N	30053262.441477086	9775406.555234235	1280573.403892199	51918420.56806243	16620127.585670555	42604055.99214999	90209515.70217568	62494982.590463236	25365117.909103613	0.397502028997807	-1.330965870420927	0.101713267478951	0.85	1.41147172890919
Com_1516_neg	11-HDoHE	-	N	C22H32O3	344.23514	343.227995100752	0.450566296080753	[M-H]-	8.291	0.619773319808663	2	C18	Lipids and lipid-like molecules	Ö¬ÖÊºÍÀàÖ¬·Ö×Ó	Fatty Acyls	Ö¬·¾õ£Àà	Fatty acids and conjugates	Ö¬·¾ËáºÍ½áºÏÎï	-	HMDB0060040	-	-	LMFA04000028	11631564	O=C(O)CCC=CCC=CC=CC(O)CC=CCC=CCC=CCC	LTERDCBCHFKFRI-BGKMTWLOSA-N	750943351.3538777	837031559.4073201	383579275.1531043	690334265.6046054	820791928.4559077	630362533.8878115	422005751.0066675	690787303.8288435	948406977.0431056	1.03514008532307	0.04982602059916261	0.866189315391458	0.55	0.165305087467211
Com_1517_neg	methoxyprogesterone	-	N	C22H32O3	344.23514	343.228488051291	1.88258319869994	[M-H]-	6.866	0.558162852303743	2	C18	Lipids and lipid-like molecules	Ö¬ÖÊºÍÀàÖ¬·Ö×Ó	Steroids and steroid derivatives	Àà¹Ì´¼ºÍÀà¹Ì´¼ÑÜÉúÎï	Pregnane steroids	ÈÑÉïÀà¹Ì´¼	-	HMDB0254554	-	-	-	21941129	COC1CC(=O)C=C2CCC3C4CCC(C(C)=O)C4(C)CCC3C12C	HAKRSIFCTAKBRD-UHFFFAOYSA-N	4349328.112922376	762309.2638478281	279448.5181115861	4402406.832296552	309067.7609393733	317070.17162090656	964452.030972983	729169.1151107122	423101.12290153484	3.3207632071046	1.7315148525860207	0.376611413038409	0.55	0.668928848011538
Com_1519_neg	Tianshic acid methylester	-	N	C19H36O5	344.25628	343.24918929275	0.607956229462285	[M-H]-	6.957	0.641045058745759	2	C18	Lipids and lipid-like molecules	Ö¬ÖÊºÍÀàÖ¬·Ö×Ó	Fatty Acyls	Ö¬·¾õ£Àà	Fatty alcohols	Ö¬·¾´¼	-	-	-	-	-	-	CCCCCCC(C(C=CC(CCCCCCC(=O)OC)O)O)O	VAGGDCACZPJMFS-CCEZHUSRSA-N	11803978.55668549	12495434.033550752	3288828.928928702	28232112.13447807	31957791.519350406	62830209.05911178	111772004.90877001	88118590.64239533	17852235.416472178	0.250282479498742	-1.9983707931738657	0.0400456322439483	0.9	1.52329882686994
Com_1519_pos	Ethyl 4-(methylthio)butyrate	4-¼×Áò»ù¶¡ËáÒÒõ¥	P	C7H14O2S	162.07145	163.079470258821	4.44408204523803	[M+H]+	1.513	-	3	C18	Lipids and lipid-like molecules	Ö¬ÖÊºÍÀàÖ¬·Ö×Ó	Fatty Acyls	Ö¬·¾õ£Àà	Fatty acid esters	Ö¬·¾Ëáõ¥	22014-48-8	HMDB0037620	-	-	LMFA07010867	5463935	CCOC(=O)CCCSC	QNLREUZIHJHXRK-UHFFFAOYSA-N	5774504.175443153	1746295.0987065926	2244816.618966805	1229409.0099747954	2285202.125214792	269765.47563812503	3008199.0731268553	569723.3439147178	4713107.704115066	1.24102736743565	0.31153493047902553	0.430985748689459	0.6	0.615687534942762
Com_1520_neg	Becocalcidiol	-	N	C23H36O2	344.27153	343.264444836056	0.624030851428809	[M-H]-	10.789	-	3	C18	Lipids and lipid-like molecules	Ö¬ÖÊºÍÀàÖ¬·Ö×Ó	Steroids and steroid derivatives	Àà¹Ì´¼ºÍÀà¹Ì´¼ÑÜÉúÎï	Vitamin D and derivatives	Î¬ÉúËØD¼°ÆäÑÜÉúÎï	-	HMDB0248927	-	-	-	72443215	CCC(C)C1CCC2C(CCCC12C)=CC=C1CC(O)C(=C)C(O)C1	QSLUXQQUPXBIHH-UHFFFAOYSA-N	705042.684764377	2594314.1119508916	1689943.7435192605	5001614.248725371	3726700.914060557	2222336.8670022828	2257907.666365524	2208401.8292588317	2367662.5110251456	1.21176217767308	0.27710658102321806	0.986790585136078	0.6	0.203238670737469
Com_1521_neg	(3R)-3,20-dihydroxyicosanoic acid	-	N	C20H40O4	344.29266	343.285703921011	0.998920543338227	[M-H]-	8.516	-	3	C18	Lipids and lipid-like molecules	Ö¬ÖÊºÍÀàÖ¬·Ö×Ó	Fatty Acyls	Ö¬·¾õ£Àà	Fatty acids and conjugates	Ö¬·¾ËáºÍ½áºÏÎï	-	-	-	-	-	86289871	C(CCCCCCCCC(CC(=O)O)O)CCCCCCCCO	HWPIBZBKWABMAW-LJQANCHMSA-N	338240.2662961188	319873.6653141879	126961.00981637789	2101141.230460572	446576.79963431036	743105.6797225861	427467.9192283163	51074.06467972289	367233.55369653687	1.67805771013042	0.7467923323970945	0.599405501084063	0.5	0.468292471977677
Com_1522_neg	Asp Val Leu	Ìì¶¬°±ËáçÓ°±Ëá	N	C15H27N3O6	345.18999	344.183032389119	0.991886001671713	[M-H]-	5.496	-	3	C18	Organic acids and derivatives	ÓÐ»úËá¼°ÆäÑÜÉúÎï	Carboxylic acids and derivatives	ôÈËá¼°ÆäÑÜÉúÎï	Amino acids, peptides, and analogues	°±»ùËá¡¢ëÄºÍÀàËÆÎï	-	-	-	-	-	-	CC(C)CC(C(=O)O)NC(=O)C(C(C)C)NC(=O)C(CC(=O)O)N	GIKOVDMXBAFXDF-NHCYSSNCSA-N	29945208.1140034	6738525.6458921265	2724197.8642681036	9065228.980241254	2671125.1187419696	3941645.4069793094	2902415.4162373566	4341617.553599453	1822954.6529822836	3.14525196343029	1.6531755947932396	0.169254302778105	0.7	0.820606366789364
Com_1523_pos	Caudoxirene	-	P	C11H14O	162.10447	163.111746537783	0.144735163695513	[M+H]+	6.227	0.776382841340944	2	C18	Organoheterocyclic compounds	ÓÐ»úÔÓ»·»¯ºÏÎï	Epoxides	»·Ñõ»¯Îï	-	-	-	-	-	-	-	-	C=CC1CC=CC1C2C(O2)C=C	UXWZDKBRXXYPDJ-GWOFURMSSA-N	17185559.50631239	16101216.209444804	14153969.404824436	21456820.236159302	10386985.116601905	36131914.797709025	96453975.66288018	92081718.1875855	55666177.52573482	0.226257566896792	-2.143962052782451	0.00356368534365873	1	1.90337997246252
Com_1524_pos	(S1)-Methoxy-3-heptanethiol	-	P	C8H18OS	162.10784	163.115896958978	4.66947791051855	[M+H]+	1.452	-	3	C18	Organic oxygen compounds	ÓÐ»úÑõ»¯ºÏÎï	Organooxygen compounds	ÓÐ»úÑõ»¯ºÏÎï	Ethers	ÃÑÀà	400052-49-5	HMDB0032380	-	-	-	12009861	CCCC[C@H](S)CCOC	HRYCNFLXCKVTER-QMMMGPOBSA-N	130662012.45718765	56191405.86467227	74810650.84140553	38639460.22195471	97566857.49355192	155358622.36980638	83299198.50931439	77622297.61060816	359158530.02357864	0.471243850501614	-1.0854543028375445	0.184523735480236	0.8	0.877138771659596
Com_1526_neg	Ginkgoic acid	ÒøÐÓËáC15:1	N	C22H34O3	346.2508	345.243690324027	0.549671010194594	[M-H]-	8.756	-	3	C18	Benzenoids	±½Àà»¯ºÏÎï	Benzene and substituted derivatives	±½¼°ÆäÈ¡´úÑÜÉúÎï	Benzoic acids and derivatives	±½¼×Ëá¼°ÆäÑÜÉúÎï	22910-60-7	HMDB0033897	C10794	-	LMPK15040003	-	CCCCCCC=CCCCCCCCC1=C(C(=CC=C1)O)C(=O)O	YXHVCZZLWZYHSA-FPLPWBNLSA-N	69073459.96574253	49343566.44348858	21150877.760234553	91648758.09195408	34810942.902850464	37543150.160796575	50597263.08472375	14681969.150601102	77249292.54677925	1.18187429643724	0.2410765993474899	0.655622964852928	0.55	0.435899967686144
Com_1528_pos	2-Hydroxy-3-phenylpropenoate	-	P	C9H8O3	164.04735	165.054841154114	1.16523743901893	[M+H]+	2.914	0.802136328130959	2	C18	Benzenoids	±½Àà»¯ºÏÎï	Benzene and substituted derivatives	±½¼°ÆäÈ¡´úÑÜÉúÎï	Phenylpyruvic acid derivatives	±½»ù±ûÍªËáÑÜÉúÎï	-	HMDB0012225	C02763	map00360	-	-	C1=CC=C(C=C1)C=C(C(=O)O)O	DEDGUGJNLNLJSR-VURMDHGXSA-N	5493634239.311144	2821133172.4290743	1615820743.961887	1792672644.9163122	2082943488.4182065	2018462459.4375057	1825647552.417037	2111929475.891797	1662326363.0322304	1.44978117979206	0.5358351659976119	0.296423978130207	0.6	0.543837235798047
Com_1529_pos	4-n-Pentylphenol	4-ÕýÎì»ù±½·Ó	P	C11H16O	164.12011	165.127507405528	0.59350147894509	[M+H]+	9.603	0.776605341658024	2	C18	Benzenoids	±½Àà»¯ºÏÎï	Phenols	·ÓÀà	1-hydroxy-2-unsubstituted benzenoids	1-ôÇ»ù-2-Î´È¡´ú±½Àà»¯ºÏÎï	-	-	C14466	-	-	-	CCCCCC1=CC=C(C=C1)O	ZNPSUQQXTRRSBM-UHFFFAOYSA-N	21899418.48587838	35089309.60350903	27131974.530477263	29962819.279912286	24827442.30757537	31560038.08710868	28628299.12639524	29397820.59300808	23392014.768916525	0.983630455623524	-0.023811689867151976	0.825851505892866	0.55	0.113748364641627
Com_1530_neg	Adenosine 3'-monophosphate	ÏÙÜÕ 3'-µ¥Á×Ëá	N	C10H14N5O7P	347.06309	346.056192628756	1.16010249311785	[M-H]-	4.724	0.591524171421496	2	C18	Nucleosides, nucleotides, and analogues	ºËÜÕ¡¢ºËÜÕËáºÍÀàËÆÎï	Ribonucleoside 3'-phosphates	ºËÌÇºËÜÕ 3'-Á×Ëá	-	-	84-21-9	HMDB0003540	-	-	-	-	C1=NC2=C(C(=N1)N)N=CN2C3C(C(C(O3)CO)OP(=O)(O)O)O	LNQVTSROQXJCDD-KQYNXXCUSA-N	1513230.0928429414	595133.00706394	570051.7405120308	579059.8302671678	964757.0872134283	5125461.544948024	1279104.194209085	3561932.800091481	3352905.455708764	0.25359884027832	-1.9793799469200666	0.0112435969320733	0.95	1.47748686175909
Com_1530_pos	1-Ethenyl-1-methyl-4-(1-methylethylidene)-cyclohexane	-	P	C12H20	164.1565	165.163933223505	0.811563995351317	[M+H]+	9.602	0.868123757012266	2	C18	Lipids and lipid-like molecules	Ö¬ÖÊºÍÀàÖ¬·Ö×Ó	Prenol lipids	ÒìÎìÏ©´¼Ö¬	Monoterpenoids	µ¥ÝÆÀà	-	-	-	-	-	-	CC(=C1CCC(CC1)(C)C=C)C	SQSJXFVXEQJXIF-UHFFFAOYSA-N	28231648.22972083	47662451.2899668	40331415.17788177	44581232.5076822	37158732.43055096	37950558.15894025	36138229.97813785	40784835.924544565	38032209.66381225	1.03575108843148	0.050677336391340144	0.839411614542827	0.6	0.112187103756264
Com_1532_pos	3-Methylguanine	3-¼×»ùÄñàÑßÊ	P	C6H7N5O	165.06506	166.07256894816	1.26585335508344	[M+H]+	4.874	0.770299728428163	2	C18	Organoheterocyclic compounds	ÓÐ»úÔÓ»·»¯ºÏÎï	Imidazopyrimidines	ßäßò²¢à×à¤Àà	Purines and purine derivatives	àÑßÊºÍàÑßÊÑÜÉúÎï	-	HMDB0001566	C02230	-	-	-	CN1C2=C(C(=O)N=C1N)NC=N2	XHBSBNYEHDQRCP-UHFFFAOYSA-N	157935961.94004223	76433997.81523778	73793223.85641114	84497567.55163631	72585645.99468997	70448085.35729486	57374176.60231061	64914426.21839917	75243912.73283781	1.38889575014516	0.47393831537909376	0.129368471222824	0.9	0.95195882520236
Com_1536_neg	Glu-Ile-Ser	¹È°±ËáÒ»ÒìÁÁ°±ËáÒ»Ë¿°±Ëá	N	C14H25N3O7	347.16925	346.162295533111	0.99528720065967	[M-H]-	4.848	-	3	C18	Organic acids and derivatives	ÓÐ»úËá¼°ÆäÑÜÉúÎï	Carboxylic acids and derivatives	ôÈËá¼°ÆäÑÜÉúÎï	Amino acids, peptides, and analogues	°±»ùËá¡¢ëÄºÍÀàËÆÎï	-	-	-	-	-	-	CCC(C)C(C(=O)NC(CO)C(=O)O)NC(=O)C(CCC(=O)O)N	ZHNHJYYFCGUZNQ-KBIXCLLPSA-N	5805416.846385143	1985924.745026912	547843.1982278933	2398928.6548580313	991590.5613612426	1433550.475585467	1134230.3391499792	2376735.068916961	673416.2391370904	1.67032335022731	0.7401274144437046	0.548927042551534	0.6	0.507450562320815
Com_1536_pos	Glycerol 1-propanoate	-	P	C6H12O4	148.07356	166.106497915915	5.82199877537746	[M+NH4]+	5.076	-	3	C18	Lipids and lipid-like molecules	Ö¬ÖÊºÍÀàÖ¬·Ö×Ó	Glycerolipids	¸ÊÓÍÖ¬	Monoradylglycerols	µ¥õ£»ù¸ÊÓÍ	624-47-5	HMDB0031639	-	-	-	117335	CCC(=O)OCC(O)CO	AALUCPRYHRPMAG-UHFFFAOYSA-N	12788170.62401055	4433513.885348878	3377216.6626308896	5904536.675888079	4248199.943771247	3988581.2464291626	1196891.7473565436	5602701.414722961	5387748.4994180575	1.52085976011077	0.6048871269475813	0.337873396691451	0.35	0.672026389003627
Com_1537_neg	Alboatisin B	-	N	C20H28O5	348.19368	347.186447655281	0.194303586976078	[M-H]-	7.337	-	3	C18	Lipids and lipid-like molecules	Ö¬ÖÊºÍÀàÖ¬·Ö×Ó	Prenol lipids	ÒìÎìÏ©´¼Ö¬	Diterpenoids	¶þÝÆÀà	-	-	-	-	-	-	CC1(CCCC2(C1CC(C34C2CC(C(C3O)O)C(=C)C4=O)O)C)C=O	NAJAPJJKLLFJJT-JFJWUTIJSA-N	2105215.082157021	3432341.561279613	1181681.9863136006	6272895.8608427495	3133066.5796205304	2044302.4365521187	4368855.3180680685	3492090.015621465	5405434.084330545	0.842559526656121	-0.24714947888621358	0.482498134439036	0.65	0.684265027899848
Com_1539_neg	3b,15b,17a-Trihydroxy-pregnenone	-	N	C21H32O4	348.23006	347.222916112795	0.448303615791712	[M-H]-	9.586	-	3	C18	Lipids and lipid-like molecules	Ö¬ÖÊºÍÀàÖ¬·Ö×Ó	Fatty Acyls	Ö¬·¾õ£Àà	Fatty acids and conjugates	Ö¬·¾ËáºÍ½áºÏÎï	80380-40-1	HMDB0000353	-	-	LMST02030140	160471	[H][C@@]12[C@H](O)C[C@](O)(CC)[C@@]1(C)CC[C@@]1([H])[C@@]2([H])CCC2CC(O)=CC(=O)[C@]12C	YXMCPINQJVUPGV-HETPMVKVSA-N	7414351.955977875	26573008.217600662	18936395.20809671	72009137.03052367	56550892.83502602	13322062.197731951	19933118.90606774	18451712.773142166	18039500.274757687	2.08164206857771	1.05772202335357	0.326020736879976	0.75	0.713926105012563
Com_1540_neg	Carbocyclic thromboxane A2	-	N	C22H36O3	348.26644	347.259313202668	0.497328045759443	[M-H]-	8.907	0.700499031479639	2	C18	Lipids and lipid-like molecules	Ö¬ÖÊºÍÀàÖ¬·Ö×Ó	Fatty Acyls	Ö¬·¾õ£Àà	Fatty acids and conjugates	Ö¬·¾ËáºÍ½áºÏÎï	-	HMDB0249633	-	-	-	1202	CCCCCC(O)C=CC1CC2CC(C2)C1CC=CCCCC(O)=O	ZIWNJZLXPXFNGN-UHFFFAOYSA-N	223655382.06925908	213720915.49193537	83306345.19929318	311747492.25751734	127744812.11230527	115484690.89799972	123324076.88861279	149424604.91270664	173742038.45194444	1.36685688103441	0.4508621911288359	0.407311458417725	0.7	0.661417386962232
Com_1541_pos	7-Methylxanthine	7-¼×»ù»ÆàÑßÊ	P	C6H6N4O2	166.04908	167.055847874776	3.20462615028061	[M+H]+	1.102	0.646106046550424	2	C18	Organoheterocyclic compounds	ÓÐ»úÔÓ»·»¯ºÏÎï	Imidazopyrimidines	ßäßò²¢à×à¤Àà	Purines and purine derivatives	àÑßÊºÍàÑßÊÑÜÉúÎï	552-62-5	HMDB0001991	C16353	map01120;map01110;map00232;map01100	-	-	CN1C=NC2=C1C(=O)NC(=O)N2	PFWLFWPASULGAN-UHFFFAOYSA-N	28462867.089793053	17869796.116593193	42113561.91655262	28117175.055554584	37453535.596303806	32215438.99240442	20462971.154493093	42407927.29407761	28848579.578177307	0.994179457923039	-0.008421800758655135	0.949799802504094	0.6	0.265175914331608
Com_1542_neg	19(R)-hydroxy-PGA2	-	N	C20H30O5	350.20933	349.202223445754	0.552371788631019	[M-H]-	6.401	-	3	C18	Lipids and lipid-like molecules	Ö¬ÖÊºÍÀàÖ¬·Ö×Ó	Fatty Acyls	Ö¬·¾õ£Àà	Eicosanoids	Àà¶þÊ®ÍéËá	52087-58-8	-	-	-	LMFA03010166	-	CC(CCCC(C=CC1C=CC(=O)C1CC=CCCCC(=O)O)O)O	RXYQCXVUMLSFHM-HCLDBPGNSA-N	120828947.54692169	38234920.678055234	11220199.019982332	101865301.32822542	35243006.442466125	70832587.36009325	125310743.68302305	110494463.38574755	65658746.50503706	0.66053232564463	-0.598298927955718	0.192215569195034	0.75	0.727901300167672
Com_1546_neg	11-deoxy-11-methylene-PGD2	-	N	C21H34O4	350.24571	349.238649308188	0.683258013312706	[M-H]-	7.670	-	3	C18	Lipids and lipid-like molecules	Ö¬ÖÊºÍÀàÖ¬·Ö×Ó	Fatty Acyls	Ö¬·¾õ£Àà	Eicosanoids	Àà¶þÊ®ÍéËá	100648-29-1	-	-	-	LMFA03010103	-	CCCCCC(C=CC1C(C(CC1=C)O)CC=CCCCC(=O)O)O	ROZAFJXVUNORLT-SFIVEXQWSA-N	5940655.9519925015	9311907.045786187	10044757.578799192	92532328.88106464	86275458.67077757	7108003.444741391	28711097.44703996	18501269.47848496	13589411.173593204	2.40442662000435	1.2656928976957387	0.616180923759509	0.5	0.640569048045902
Com_1548_pos	Piquerol B	-	P	C10H14O2	166.09938	167.107145514826	2.80262831791297	[M+H]+	8.370	0.801885515553061	2	C18	Lipids and lipid-like molecules	Ö¬ÖÊºÍÀàÖ¬·Ö×Ó	Prenol lipids	ÒìÎìÏ©´¼Ö¬	Monoterpenoids	µ¥ÝÆÀà	-	-	-	-	-	-	CC(=C)C1C(C=CC(C1=C)O)O	NEMBFIOCFSUBLI-AEJSXWLSSA-N	9469599.78026715	11942030.135587364	5835114.421326121	5434493.445972813	5869411.038725607	7544161.262977576	4441122.271667449	9840425.479554927	19789304.97305034	0.741091161640651	-0.432277075490516	0.584497333266391	0.6	0.515454269450037
Com_1549_neg	13E-Labdene-8alpha,15-diol 15-acetate	-	N	C22H38O3	350.2821	349.275080206457	0.799945121311634	[M-H]-	9.204	-	3	C18	Lipids and lipid-like molecules	Ö¬ÖÊºÍÀàÖ¬·Ö×Ó	Prenol lipids	ÒìÎìÏ©´¼Ö¬	Diterpenoids	¶þÝÆÀà	-	-	-	-	-	-	CC(=CCOC(=O)C)CCC1C2(CCCC(C2CCC1(C)O)(C)C)C	GYGSQPMBVQQYCF-CKGDTXCESA-N	3265170.0319578713	3484852.85841199	627606.5667239694	4517854.268392521	1317576.205586206	1816193.560238346	2319070.6575268446	3317902.394214671	3828757.9236895824	0.936936593702434	-0.09397667672143172	0.569602875227042	0.45	0.541695445350258
Com_1549_pos	beta-fenchocamphorone	-	P	C11H18O	166.13576	167.143178260768	0.711832106495493	[M+H]+	9.594	0.77877446284576	2	C18	Lipids and lipid-like molecules	Ö¬ÖÊºÍÀàÖ¬·Ö×Ó	Prenol lipids	ÒìÎìÏ©´¼Ö¬	Monoterpenoids	µ¥ÝÆÀà	-	-	-	-	-	-	CC1(CC2CC1C(C2=O)(C)C)C	SGMAIFOCTCLBCB-UHFFFAOYSA-N	24744460.181807704	35879708.51754551	30825938.06363409	36033791.20406158	28283445.927002504	31236243.88747145	31781484.490121372	27397137.025982518	30388027.865784228	1.03154710738081	0.044809705890290666	0.786104704329003	0.55	0.134502119587321
Com_154_neg	Indoxyl sulfate	ÁòËáßÅßá	N	C8H7NO4S	213.00958	212.002412103591	0.620176759184151	[M-H]-	5.310	0.942956652128338	1	C18	Organic acids and derivatives	ÓÐ»úËá¼°ÆäÑÜÉúÎï	Organic sulfuric acids and derivatives	ÓÐ»úÁòËá¼°ÆäÑÜÉúÎï	Arylsulfates	·¼»ùÁòËáÑÎ	2642-37-7	HMDB0000682	-	-	-	10258	OS(=O)(=O)OC1=CNC2=CC=CC=C12	BXFFHSIDQOFMLE-UHFFFAOYSA-N	19502301.609482847	45682373.21354537	206778491.11342907	10831578.658168824	267912254.10070202	31603160.716053903	20038234.339273278	39611700.47878	26241666.04612483	3.74966162772644	1.9067604116013985	0.355165420880725	0.6	0.732671185545307
Com_1550_neg	Melophlin E	-	N	C21H37NO3	351.27734	350.270177573969	0.391639178967454	[M-H]-	9.504	0.637043403492255	2	C18	Organoheterocyclic compounds	ÓÐ»úÔÓ»·»¯ºÏÎï	Pyrrolidines	ßÁ¿©ÍéÀà	N-alkylpyrrolidines	N-Íé»ùßÁ¿©Íé	-	-	-	-	-	-	CC(C)CCCCCCCCCCCCC(=C1C(=O)CN(C1=O)C)O	CPMHESKNPLZJEM-ZZEZOPTASA-N	3955631.9960514307	3078148.3579475284	465851.5859530925	1132391.7475542529	756001.8402525627	3608458.9443336246	6068891.4929748215	5829976.013573755	1268482.0350559037	0.447693500346199	-1.1594167216679603	0.124210718377163	0.85	1.1966074360436
Com_1551_neg	Desacetyltetraneurin D 4-O-isobutyrate	-	N	C19H28O6	352.18859	351.181934892974	1.83110126888906	[M-H]-	6.296	-	3	C18	Lipids and lipid-like molecules	Ö¬ÖÊºÍÀàÖ¬·Ö×Ó	Prenol lipids	ÒìÎìÏ©´¼Ö¬	Terpene lactones	ÝÆÄÚõ¥	-	-	-	-	-	-	CC1CCC2C(C3(C1(CCC3OC(=O)C(C)C)O)CO)OC(=O)C2=C	YAQZXHLVANZHGK-IMSBPQIQSA-N	1723911.3638623317	1709466.2160688606	248958.96301476384	4888599.133311748	2745659.907787069	1521995.2476213488	7362234.286326198	4522355.235949835	2388292.9240146903	0.573178003823688	-0.8029448488312342	0.26454703049379	0.65	1.16675962660532
Com_1554_pos	3-METHYLGLUTARIC ACID	3-¼×»ùÎì¶þËá	P	C6H10O4	146.05791	169.047387719416	1.90143358894174	[M+Na]+	1.332	0.567256037232439	2	C18	Lipids and lipid-like molecules	Ö¬ÖÊºÍÀàÖ¬·Ö×Ó	Fatty Acyls	Ö¬·¾õ£Àà	Fatty acids and conjugates	Ö¬·¾ËáºÍ½áºÏÎï	-	HMDB0000752	-	-	LMFA01170117	-	O=C(O)CC(C)CC(=O)O	XJMMNTGIMDZPMU-UHFFFAOYSA-N	6667315.421206891	7793746.88567132	5061798.873486918	6169387.752877822	4327586.861617551	7898327.041546743	9516251.813823285	8359253.846076275	1579742.625096604	0.877979143464448	-0.18774142617205913	0.921602428706847	0.75	0.283777579082176
Com_1555_neg	5-HYDROXY TRYPTOPHOL BETA-D-GLUCURONIDE	5-ôÇ»ùÉ«°·¦Â-D-ÆÏÌÑÌÇÈ©ËáÜÕ	N	C16H19NO8	353.11107	352.103439051479	0.937236323475275	[M-H]-	5.051	-	3	C18	Organic oxygen compounds	ÓÐ»úÑõ»¯ºÏÎï	Organooxygen compounds	ÓÐ»úÑõ»¯ºÏÎï	Carbohydrates and carbohydrate conjugates	Ì¼Ë®»¯ºÏÎïºÍÌ¼Ë®»¯ºÏÎï½áºÏÎï	-	-	-	-	-	-	C1=CC2=C(C=C1OC3C(C(C(C(O3)C(=O)O)O)O)O)C(=CN2)CCO	NFLHLWRXDOXSCF-UHFFFAOYSA-N	1588711.271355737	1107961.8077614878	144342.6388402035	242249.7447538076	191675.88221377437	643048.5223825475	151961.4360064867	244140.86567212472	12389512.416184904	0.195101554716775	-2.357702820409186	0.621755432365905	0.6	0.503949227053176
Com_1556_neg	Oleyl sarcosine	ÓÍõ£¼¡°±Ëá	N	C21H39NO3	353.29299	352.285675725222	0.0404049284472979	[M-H]-	10.071	0.737049900152436	2	C18	Organic acids and derivatives	ÓÐ»úËá¼°ÆäÑÜÉúÎï	Carboxylic acids and derivatives	ôÈËá¼°ÆäÑÜÉúÎï	Amino acids, peptides, and analogues	°±»ùËá¡¢ëÄºÍÀàËÆÎï	110-25-8	-	-	-	-	6912870	O=C(O)CN(C(=O)CCCCCCCC=CCCCCCCCC)C	DIOYAVUHUXAUPX-KHPPLWFESA-N	5979364.425597402	4986019.59064657	1541022.3893749279	2738582.7126673497	4337867.348843853	11213338.319931295	18659980.722629353	21775057.307269704	5027527.6564032165	0.276418796460327	-1.8550723726558256	0.0234175948842841	0.95	1.51062020675947
Com_1557_neg	Kopsinoline	-	N	C21H26N2O3	354.19434	353.186505546167	1.50892821449523	[M-H]-	8.123	0.574070222395902	2	C18	Alkaloids and derivatives	ÉúÎï¼î¼°ÆäÑÜÉúÎï	Aspidofractine alkaloids	°¢ßßÎ÷Í¡ÉúÎï¼î	-	-	-	-	-	-	-	-	COC(=O)C1CC23CCC[N+]4(C2C5(C1(CC3)NC6=CC=CC=C65)CC4)[O-]	KWXHCCIXBUPHTG-ICLMVOIRSA-N	7491315.517590861	5612945.6388399	949251.5321654225	5164849.6964767445	3038853.6504511693	6500828.720470554	5403185.584258048	5792988.864793081	2849775.6684728726	0.866596801805902	-0.20656718256477077	0.488698758819969	0.6	0.700530804860888
Com_1557_pos	3-Methyl-(triazen-1-yl)imidazole-4-carboxamide	3-¼×»ù-(ÈýµªÏ©-1-»ù)ßäßò-4-¼×õ£°·	P	C5H8N6O	168.07596	169.083891118938	3.75496256575199	[M+H]+	1.317	-	3	C18	Organoheterocyclic compounds	ÓÐ»úÔÓ»·»¯ºÏÎï	Azoles	ßòÀà	Imidazoles	ßäßòÀà	-	HMDB0245922	-	-	-	21080159	CN1C(N=NN)=NC=C1C(N)=O	WBZUSDQVWKYLAC-UHFFFAOYSA-N	1662459.4575537443	2600829.2101324894	1513051.2071116443	2197402.7575239167	1244283.7848703908	1812490.894782935	2906459.0117197945	2335505.995644675	235551.6222615686	1.0115793583288	0.016609503659354093	0.633552009704591	0.6	0.589158325666181
Com_1559_pos	3-(3,4-Dihydroxyphenyl)-1-propanol	-	P	C9H12O3	168.07864	169.086254314209	1.87004255265587	[M+H]+	5.303	0.892421271048991	2	C18	Benzenoids	±½Àà»¯ºÏÎï	Phenols	·ÓÀà	Benzenediols	±½¶þ´¼Àà	-	-	-	-	-	-	C1=CC(=C(C=C1CCCO)O)O	DPTPQXXDBLPEOP-UHFFFAOYSA-N	6300285.652657325	5277387.705492453	6646502.72415844	9376860.809876123	4489199.535640568	20371961.56980732	42356545.64036016	35339832.96723961	38153346.0355029	0.188458900017837	-2.407678166648658	0.000194719346071908	1	1.91156606901387
Com_1561_pos	(Z)-Isogeranic acid	-	P	C10H16O2	168.11503	169.122424940451	0.564735056660035	[M+H]+	6.228	0.877784829261997	2	C18	Lipids and lipid-like molecules	Ö¬ÖÊºÍÀàÖ¬·Ö×Ó	Prenol lipids	ÒìÎìÏ©´¼Ö¬	Monoterpenoids	µ¥ÝÆÀà	-	-	-	-	-	-	CC(=CCC=C(C)CC(=O)O)C	LYZWBENYAKKYLM-RMKNXTFCSA-N	71456448.75085922	39443131.38100461	47849813.7005559	103131927.2241951	91259786.04809433	89352172.12398832	69053526.9011165	114054413.92604782	102789885.88384895	0.752865786970965	-0.40953539563347124	0.169742585520095	0.7	0.815383666125894
Com_1562_neg	Kuguacin M	-	N	C22H28O4	356.19876	355.191989396371	1.48623866912774	[M-H]-	6.925	-	3	C18	Organoheterocyclic compounds	ÓÐ»úÔÓ»·»¯ºÏÎï	Lactones	ÄÚõ¥Àà	Gamma butyrolactones	¦Ã-¶¡ÄÚõ¥	-	-	-	-	-	-	CC1(C(=O)CCC2C13C=CC4C2(CCC5(C4(CCC5=O)C)C)C(=O)O3)C	ZZCFOYQURYOXSX-QDBKVTASSA-N	421795.8338089002	1312474.4048398517	795295.7687058243	2975331.2021859223	2757393.8634460527	558337.552572703	4784213.703752961	2786013.238393704	874673.8627806841	0.734161708923655	-0.445830223961947	0.745501373018369	0.6	0.574509436274837
Com_1562_pos	(6E)-8-Oxogeraniol	-	P	C10H16O2	168.11503	169.12241851791	0.526531803854621	[M+H]+	4.460	0.885064533892492	2	C18	Lipids and lipid-like molecules	Ö¬ÖÊºÍÀàÖ¬·Ö×Ó	Prenol lipids	ÒìÎìÏ©´¼Ö¬	Monoterpenoids	µ¥ÝÆÀà	-	-	C20223	-	LMFA06000130	-	CC(=CCO)CCC=C(C)C=O	FRKZCCBKUZTFCA-TXFIJWAUSA-N	51499926.298843354	58141709.88994531	78761401.13569917	79440203.64544497	56022966.237738885	67933920.45361295	80937827.95080402	74325898.61668377	63781012.67203928	0.902830078177868	-0.14747361154236954	0.312921903215178	0.7	0.396626027386947
Com_1564_neg	Dopexamine	¶àÅàÉ³Ã÷	N	C22H32N2O2	356.24638	355.239373324943	0.82337662775887	[M-H]-	6.851	-	3	C18	Benzenoids	±½Àà»¯ºÏÎï	Phenols	·ÓÀà	Benzenediols	±½¶þ´¼Àà	86197-47-9	HMDB0041882	-	-	-	55483	OC1=C(O)C=C(CCNCCCCCCNCCC2=CC=CC=C2)C=C1	RYBJORHCUPVNMB-UHFFFAOYSA-N	56606329.97801555	63120466.60770294	6599759.773283105	26398405.647472177	11005043.939192032	27694166.27010067	6351612.96616232	16385185.255383402	62982915.848018385	1.15492040625228	0.20779342873060738	0.859238534820373	0.55	0.155796777128168
Com_1565_neg	13,14-dihydro-PGF2alpha	-	N	C20H36O5	356.25628	355.249264155002	0.797614015292254	[M-H]-	6.881	0.624102585369164	2	C18	Lipids and lipid-like molecules	Ö¬ÖÊºÍÀàÖ¬·Ö×Ó	Fatty Acyls	Ö¬·¾õ£Àà	Eicosanoids	Àà¶þÊ®ÍéËá	-	HMDB0244518	-	-	LMFA03010079	-	CCCCCC(CCC1C(CC(C1CC=CCCCC(=O)O)O)O)O	LLQBSJQTCKVWTD-NFUXFLSFSA-N	234149373.38834572	178630011.70906794	20586338.51876399	94129628.28707665	41987495.307052255	178312951.1138073	124514716.85225503	162949010.87658256	319664266.12255704	0.580038869489328	-0.7857785137151746	0.149823321512815	0.7	1.12816906965968
Com_1565_pos	6-HYDROXYDOPAMINE	6-ôÇ»ù¶à°Í°·	P	C8H11NO3	169.07389	170.081300645763	0.654422530976143	[M+H]+	5.127	0.945641277314788	2	C18	Benzenoids	±½Àà»¯ºÏÎï	Phenols	·ÓÀà	Benzenediols	±½¶þ´¼Àà	-	HMDB0001537	-	-	-	-	C1=C(C(=CC(=C1O)O)O)CCN	DIVDFFZHCJEHGG-UHFFFAOYSA-N	32707297.778309185	17864594.218378436	13807831.007039886	59738972.764727734	26190001.208321206	21144246.623580735	59376434.78874094	41857633.766161904	25159255.79244664	0.815026008562346	-0.29508199649430283	0.488439199908545	0.6	0.853887889690595
Com_1566_neg	13,14-dihydro-15(R)-Prostaglandin E1	13,14-dihydro-15(R)-Ç°ÁÐÏÙËØE1	N	C20H36O5	356.25628	355.249344174713	1.02222678841298	[M-H]-	6.542	-	3	C18	Lipids and lipid-like molecules	Ö¬ÖÊºÍÀàÖ¬·Ö×Ó	Fatty Acyls	Ö¬·¾õ£Àà	Eicosanoids	Àà¶þÊ®ÍéËá	201848-10-4	-	-	-	-	-	CCCCCC(CCC1C(CC(=O)C1CCCCCCC(=O)O)O)O	DPOINJQWXDTOSF-UHFFFAOYSA-N	9457538.214075405	4024515.371100991	63433.54101459295	7018499.010951648	3727787.932792345	10348972.727029203	12515532.771291181	16603019.167614847	17467013.2651592	0.34132918193641	-1.5507643319736015	0.119378616249314	1	1.20753097021725
Com_1566_pos	2-amino-3-(1H-imidazol-5-yl)-2-methylpropanoic acid	-	P	C7H11N3O2	169.08513	170.092568701752	0.820307214353754	[M+H]+	1.392	0.511837809430737	2	C18	Organic acids and derivatives	ÓÐ»úËá¼°ÆäÑÜÉúÎï	Carboxylic acids and derivatives	ôÈËá¼°ÆäÑÜÉúÎï	Amino acids, peptides, and analogues	°±»ùËá¡¢ëÄºÍÀàËÆÎï	-	-	-	-	-	-	CC(CC1=CN=CN1)(C(=O)O)N	HRRYYCWYCMJNGA-UHFFFAOYSA-N	48577511.46653461	28028714.918635465	85316441.64116473	50798781.193107076	60714120.41748467	12515621.208261542	8103747.229309677	15123807.153086374	16255253.60979049	4.20682814987142	2.0727328848069257	0.00060635339666264	1	1.97164602559145
Com_1567_neg	N-Myristoyl Glutamine	N-Èâ¶¹Þ¢õ£¹È°±õ£°·	N	C19H36N2O4	356.26751	355.26042231084	0.595930962177635	[M-H]-	8.710	-	3	C18	Organic acids and derivatives	ÓÐ»úËá¼°ÆäÑÜÉúÎï	Carboxylic acids and derivatives	ôÈËá¼°ÆäÑÜÉúÎï	Amino acids, peptides, and analogues	°±»ùËá¡¢ëÄºÍÀàËÆÎï	-	HMDB0242050	-	-	LMFA08020219	18318649	CCCCCCCCCCCCCC(=O)NC(CCC(N)=O)C(O)=O	GQCSFCKGCIEEJN-UHFFFAOYSA-N	9076033.93009647	15165477.845587566	4965770.3617133135	13215431.940108895	5991487.277788839	8927851.736883247	20587790.253656212	15576020.239858238	13473168.58189838	0.661341637071786	-0.5965323605501819	0.141810908670318	0.8	0.839393806406046
Com_1567_pos	Nitramine	-	P	C10H19NO	169.14666	170.154047209888	0.515587407956043	[M+H]+	9.587	0.93637568681098	2	C18	Organoheterocyclic compounds	ÓÐ»úÔÓ»·»¯ºÏÎï	Azaspirodecane derivatives	µªÔÓÂÝ¹ïÍéÑÜÉúÎï	-	-	-	-	C10163	-	-	-	C1CCC2(CCCNC2)C(C1)O	POCJOGNVFHPZNS-ZJUUUORDSA-N	106411816.46505903	178863793.7512287	140575362.7961394	161747609.18773666	135224287.12124503	152554652.11018583	124361374.02491118	142350132.94022134	139745762.4986333	1.03442927268704	0.04883500679104269	0.835314972490819	0.45	0.119888325711302
Com_1568_neg	Tetracosahexaenoic acid	-	N	C24H36O2	356.27153	355.264502296175	0.7642939502136	[M-H]-	10.706	0.515264312570081	2	C18	Lipids and lipid-like molecules	Ö¬ÖÊºÍÀàÖ¬·Ö×Ó	Fatty Acyls	Ö¬·¾õ£Àà	Fatty acids and conjugates	Ö¬·¾ËáºÍ½áºÏÎï	81247-23-6	HMDB0002007	-	map00592	LMFA01030822	11792612	CC\C=C/C\C=C/C\C=C/C\C=C/C\C=C/C\C=C/CCCCC(O)=O	YHGJECVSSKXFCJ-KUBAVDMBSA-N	70503812.13862894	250513508.19298884	173549929.56878388	344754324.06855476	366400545.158378	198842697.99986273	240354439.05119056	235485020.90093353	213492205.11667645	1.08602289754146	0.11905452102557731	0.844461445794609	0.6	0.205352264848163
Com_1570_neg	13-Hydroxydocosanoic acid	-	N	C22H44O3	356.32904	355.321821716984	0.229330127085573	[M-H]-	10.771	0.686727860892026	2	C18	Lipids and lipid-like molecules	Ö¬ÖÊºÍÀàÖ¬·Ö×Ó	Fatty Acyls	Ö¬·¾õ£Àà	Fatty acids and conjugates	Ö¬·¾ËáºÍ½áºÏÎï	-	-	C03049	-	LMFA01050210	-	CCCCCCCCCC(CCCCCCCCCCCC(=O)O)O	BYCZEMFWXYCUSJ-UHFFFAOYSA-N	451222.9428885439	600149.4792500822	233523.944563951	1938592.5987151822	1841700.169104129	371955.55962899973	714529.8352986794	92386.95227560963	477734.8701544011	2.44605436047825	1.2904564663023113	0.222694035145345	0.7	0.896530743026921
Com_1570_pos	p-Menth-3-ene-3-thiol	-	P	C10H18S	170.11292	171.120949864625	4.29047144105749	[M+H]+	5.607	0.640968781553887	2	C18	Lipids and lipid-like molecules	Ö¬ÖÊºÍÀàÖ¬·Ö×Ó	Prenol lipids	ÒìÎìÏ©´¼Ö¬	Monoterpenoids	µ¥ÝÆÀà	25946-28-5	HMDB0038192	-	-	-	3022213	CC(C)C1CCC(C)CC1=S	MUUULGAGZBWUDA-UHFFFAOYSA-N	546448.4037344176	675050.7072091388	1138604.899888822	1078544.646685825	1417296.2299469234	970390.3891333087	1296965.2549635167	893788.6642885414	725139.5781368117	0.999606828375205	-0.0005673382912788109	0.865314320364586	0.5	0.102547397550657
Com_1571_neg	3,8-Dimethoxy-5,7-dihydroxy-3',4'-methylenedioxyflavone	-	N	C18H14O8	358.06887	357.061937068505	1.02513381015132	[M-H]-	6.311	0.629389719248154	2	C18	Phenylpropanoids and polyketides	±½±ûËØÀàºÍ¾ÛÍªÀà	Flavonoids	»ÆÍªÀà»¯ºÏÎï	O-methylated flavonoids	O-¼×»ù»¯»ÆÍªÀà»¯ºÏÎï	-	-	-	-	LMPK12113266	-	COC1=C(C=C(C2=C1OC(=C(C2=O)OC)C3=CC4=C(C=C3)OCO4)O)O	WGJDKSZLQCVWMG-UHFFFAOYSA-N	1422480.9868113033	1751884.7175100693	2683540.3335874323	1425001.4742162707	5928217.0772770755	1213160.4444997618	2269380.9282875415	2388387.841131336	1592829.440457766	1.41602912968315	0.5018509439641035	0.508005912961135	0.4	0.41256405298662
Com_1574_neg	9,12,15,18,21-Tetracosapentaenoic acid	9,12,15,18,21-¶þÊ®ËÄÌ¼ÎåÏ©Ëá	N	C24H38O2	358.28718	357.280258575295	1.05662528877175	[M-H]-	11.202	0.634557142802686	2	C18	Lipids and lipid-like molecules	Ö¬ÖÊºÍÀàÖ¬·Ö×Ó	Fatty Acyls	Ö¬·¾õ£Àà	Fatty acids and conjugates	Ö¬·¾ËáºÍ½áºÏÎï	-	HMDB0247624	-	-	-	54124086	CCC=CCC=CCC=CCC=CCC=CCCCCCCCC(O)=O	NPTIBOCVSPURCS-UHFFFAOYSA-N	88742110.25360987	218999746.40551168	153659192.5107748	349944303.1813957	196581921.19388872	81827132.32651082	101073671.43808974	80171266.92428973	99322110.12713294	2.22504074712364	1.1538317563643985	0.0321360055639277	0.9	1.31224570502045
Com_1574_pos	Amphorogynine D	-	P	C8H13NO3	171.08954	172.097093754818	1.48316967831219	[M+H]+	5.472	0.623784940810716	2	C18	Organoheterocyclic compounds	ÓÐ»úÔÓ»·»¯ºÏÎï	Pyrrolizidines	ßÁ¿©ÀïÎ÷à¤Àà	-	-	-	-	-	-	-	-	C1CN2CC(CC2C1C(=O)O)O	TUHKEMPPAFZCIP-FSDSQADBSA-N	18969030.33875211	12515156.205519553	15784160.365339307	45944250.29157896	27375561.35591416	19607134.598023944	54347529.25390299	30305510.182216752	24097011.039240938	0.751578704304936	-0.4120039057623396	0.349402383462869	0.75	0.876789462122096
Com_1575_neg	Val Ile Glu	çÓ°±Ëá-ÒìÁÁ°±Ëá-¹È°±Ëá	N	C16H29N3O6	359.20564	358.198775012419	1.21104005777365	[M-H]-	5.637	-	3	C18	Organic acids and derivatives	ÓÐ»úËá¼°ÆäÑÜÉúÎï	Carboxylic acids and derivatives	ôÈËá¼°ÆäÑÜÉúÎï	Amino acids, peptides, and analogues	°±»ùËá¡¢ëÄºÍÀàËÆÎï	-	-	-	-	-	-	CCC(C)C(C(=O)NC(CCC(=O)O)C(=O)O)NC(=O)C(C(C)C)N	VXDSPJJQUQDCKH-UKJIMTQDSA-N	25866197.507077422	6310349.273327135	2694215.767589703	7667549.604379158	2512891.0223400607	4129101.7260870314	2895606.86787305	2948387.406348307	1627579.9220849983	3.10679849871498	1.6354286739246002	0.142508795702211	0.7	0.791157183037565
Com_1575_pos	gabapentin	¼Ó°ÍÅç¶¡	P	C9H17NO2	171.12593	172.133306591187	0.447572071609551	[M+H]+	5.630	0.813550558546414	2	C18	Organic acids and derivatives	ÓÐ»úËá¼°ÆäÑÜÉúÎï	Carboxylic acids and derivatives	ôÈËá¼°ÆäÑÜÉúÎï	Amino acids, peptides, and analogues	°±»ùËá¡¢ëÄºÍÀàËÆÎï	60142-96-3	HMDB0005015	C07018	-	-	-	C1CCC(CC1)(CC(=O)O)CN	UGJMXCAKCUNAIE-UHFFFAOYSA-N	58658222.413968526	50133322.464214705	73759785.5333947	83977860.73301864	76528138.93131986	94880476.57703345	117618654.13728106	57121077.17313928	92199739.5220611	0.75851501838319	-0.39875034917780994	0.203203909487595	0.8	0.858008455879048
Com_1576_neg	3-Methoxytyramine-betaxanthin	3-¼×Ñõ»ùÀÒ°·-Ìð²Ë»ÆËØ	N	C18H20N2O6	360.13214	359.125280643083	1.22355944954469	[M-H]-	5.792	0.556534459542955	2	C18	Benzenoids	±½Àà»¯ºÏÎï	Phenols	·ÓÀà	Methoxyphenols	¼×Ñõ»ù·ÓÀà	-	-	C17754	map00965	-	-	COC1=C(C=CC(=C1)CCN=CC=C2CC(NC(=C2)C(=O)O)C(=O)O)O	SBHOSQZNRDXQAX-RSCAPTSMSA-N	9819593.240569616	5578754.115570397	7434980.473548811	11443128.886756806	17771082.675091676	11897340.581768865	17329928.70411359	18689107.58800132	14186987.798211586	0.670463375584848	-0.5767695685819785	0.0824816597807245	0.85	0.876751440302745
Com_1577_pos	NEROL	³È»¨´¼	P	C10H18O	154.13576	172.169631103985	0.461307518914732	[M+NH4]+	6.708	0.580444661640204	2	C18	Lipids and lipid-like molecules	Ö¬ÖÊºÍÀàÖ¬·Ö×Ó	Prenol lipids	ÒìÎìÏ©´¼Ö¬	Monoterpenoids	µ¥ÝÆÀà	-	HMDB0035155	C09871	map00281;map01062	LMPR0102010010	-	OCC=C(C)CCC=C(C)C	GLZPCOQZEFWAFX-YFHOEESVSA-N	13117240.44673501	10821597.875641143	14477205.266737334	15064559.217237996	12187764.258457413	9799857.89488429	9811785.452137498	4711532.592401072	5647698.0235179905	1.75285824887211	0.8097093321396744	0.0433414237656162	1	1.59724705118103
Com_1580_neg	Resolvin D5	ÏûÍËËØD5	N	C22H32O4	360.23006	359.223147150502	1.07473124807739	[M-H]-	7.381	-	3	C18	Lipids and lipid-like molecules	Ö¬ÖÊºÍÀàÖ¬·Ö×Ó	Fatty Acyls	Ö¬·¾õ£Àà	Fatty acids and conjugates	Ö¬·¾ËáºÍ½áºÏÎï	-	HMDB0004038	-	-	LMFA04030003	16061139	O=C(O)CCCC=CC(O)C=CC=CCC=CC=CC(O)CC=CCC	JBRPFYYLEQERPG-XTIXYJHRSA-N	60693283.74933357	94429142.52207324	44527268.885831945	175563565.1860005	29363423.560164303	82679109.84316756	141613270.94118	46752779.18651916	67673642.2444086	0.955545853982494	-0.06560298910915462	0.695447517724186	0.6	0.327746525973434
Com_1580_pos	Xylose	Ä¾ÌÇ	P	C5H10O5	150.05282	173.04227408267	1.6932882033329	[M+Na]+	1.451	-	3	C18	Organic oxygen compounds	ÓÐ»úÑõ»¯ºÏÎï	Organooxygen compounds	ÓÐ»úÑõ»¯ºÏÎï	Carbohydrates and carbohydrate conjugates	Ì¼Ë®»¯ºÏÎïºÍÌ¼Ë®»¯ºÏÎï½áºÏÎï	-	HMDB0000098	C01394	-	-	-	O=CC(O)C(O)C(O)CO	PYMYPHUHKUWMLA-VPENINKCSA-N	96113572.20803571	96783416.34868456	36652918.75660663	55150159.85755834	45284690.60598457	68126646.66966298	96691632.08222076	87813210.27030526	16364105.763042385	0.981383380766016	-0.027111254589298223	0.842357775553422	0.5	0.420145210232851
Com_1581_neg	Maresin 1	-	N	C22H32O4	360.23006	359.223076854436	0.879589104789641	[M-H]-	7.047	-	3	C18	Lipids and lipid-like molecules	Ö¬ÖÊºÍÀàÖ¬·Ö×Ó	Fatty Acyls	Ö¬·¾õ£Àà	Fatty acids and conjugates	Ö¬·¾ËáºÍ½áºÏÎï	-	HMDB0254335	-	-	LMFA04050001	60201795	O=C(O)CCC=CCC(O)C=CC=CC=CC(O)CC=CCC=CCC	HLHYXXBCQOUTGK-FHCQLJOMSA-N	58192623.92368836	32571893.893870406	14544972.654693512	53023344.79157667	44024872.72320561	15525740.652192026	31331679.594904423	42127803.76953853	12764901.693048138	1.59101686863294	0.6699491318123151	0.2496537393081	0.8	1.13350981170156
Com_1582_neg	10S,17S-DiHDoHE	-	N	C22H32O4	360.23006	359.223112726268	0.979169445308425	[M-H]-	7.625	-	3	C18	Lipids and lipid-like molecules	Ö¬ÖÊºÍÀàÖ¬·Ö×Ó	Fatty Acyls	Ö¬·¾õ£Àà	Fatty acids and conjugates	Ö¬·¾ËáºÍ½áºÏÎï	-	HMDB0244278	-	-	LMFA04040003	53394583	CCC=CCC(O)C=CC=CC=CC(O)CC=CCC=CCCC(O)=O	CRDZYJSQHCXHEG-UHFFFAOYSA-N	30515312.03359784	57225460.41503169	27941911.440328952	109074466.3343893	88619381.95448771	50464468.38375936	119435310.4799842	129606180.79716536	63131343.358330585	0.691327736156717	-0.5325582869725768	0.267012861198232	0.75	0.624509801747739
Com_1583_neg	Nor-Dolichoic acid-[13-22]	-	N	C24H40O2	360.30283	359.295917501055	1.07548712565441	[M-H]-	11.691	-	3	C18	Lipids and lipid-like molecules	Ö¬ÖÊºÍÀàÖ¬·Ö×Ó	Prenol lipids	ÒìÎìÏ©´¼Ö¬	Diterpenoids	¶þÝÆÀà	-	-	-	-	LMPR03070024	-	CC(CCC=C(C)CCC=C(C)CCC=C(C)CCC=C(C)C)C(=O)O	XKOAXHKWXLCOGH-YQUIFEAJSA-N	57307679.16461474	211368673.6020647	144656778.3445908	296812157.8073821	208344596.78233168	56668290.34585377	64490543.05372565	51539697.838226646	74579409.40255275	2.97152227431993	1.5712021953286537	0.0241484063829917	0.9	1.49569980586755
Com_1584_pos	Glycyl-D-proline	¸Ê°±õ£-D-¸¬°±Ëá	P	C7H12N2O3	172.08479	173.092351079631	1.51715692580316	[M+H]+	1.985	-	3	C18	Organic acids and derivatives	ÓÐ»úËá¼°ÆäÑÜÉúÎï	Carboxylic acids and derivatives	ôÈËá¼°ÆäÑÜÉúÎï	Amino acids, peptides, and analogues	°±»ùËá¡¢ëÄºÍÀàËÆÎï	-	HMDB0252876	-	-	-	44369312	NCC(=O)N1CCCC1C(O)=O	KZNQNBZMBZJQJO-UHFFFAOYSA-N	24635400.316130478	15430913.47288907	16812922.312593766	16129537.774955211	14992587.527209764	11575097.24341833	23727884.470784582	22815228.99722157	11203822.829097984	1.0155658385565	0.02228377176600575	0.80166833301132	0.4	0.381139946547991
Com_1587_neg	1alpha-Hydroxycorticosterone	-	N	C21H30O5	362.20933	361.202490813049	1.27222854534671	[M-H]-	6.311	0.560921924329165	2	C18	Lipids and lipid-like molecules	Ö¬ÖÊºÍÀàÖ¬·Ö×Ó	Steroids and steroid derivatives	Àà¹Ì´¼ºÍÀà¹Ì´¼ÑÜÉúÎï	Hydroxysteroids	ôÇ»ùÀà¹Ì´¼	-	HMDB0244860	-	-	-	21850823	CC12CC(O)C3C(CCC4=CC(=O)CC(O)C34C)C1CCC2C(=O)CO	YAHNLJYKDPTSTN-UHFFFAOYSA-N	4398069.7665754855	3175070.0078817164	33983317.44350764	5460085.824317925	19146475.102608617	1172998.201755071	1991545.7352848744	880142.2582343441	1032186.3931633895	10.4257913890649	3.3820849931611923	0.00950067544966655	1	1.68096177282672
Com_1587_pos	1,1,5-trimethyl-1,2-dihydronaphthalene	-	P	C13H16	172.1252	173.132529444881	0.171066647962521	[M+H]+	6.723	0.835758916385368	2	C18	Benzenoids	±½Àà»¯ºÏÎï	Naphthalenes	ÝÁÀà	-	-	-	-	-	-	-	-	CC1=C2C=CCC(C2=CC=C1)(C)C	HUXNLKAQKLGSAF-UHFFFAOYSA-N	13314089.12099465	9614890.25231293	10834133.177943604	16793687.52423501	11119132.994394429	23538431.478503544	92634546.23449942	71950689.42733973	36965585.857437015	0.219205252133433	-2.1896457293622693	0.0162136426743691	1	1.94707254154247
Com_1588_neg	Tricycloalternarene 11a	-	N	C22H34O4	362.24571	361.238852922277	1.22271227722369	[M-H]-	7.655	0.521805089934055	2	C18	Lipids and lipid-like molecules	Ö¬ÖÊºÍÀàÖ¬·Ö×Ó	Prenol lipids	ÒìÎìÏ©´¼Ö¬	Sesquiterpenoids	±¶°ëÝÆÀà	-	-	-	-	-	-	COC1CCC(=O)C2=C1OC1(C)CC=C(C(C)CCCC(C)CO)C1C2	YQNSDWMPJRRXJM-UHFFFAOYSA-N	46523913.8078958	36444664.91687228	20140041.520657495	47632767.912028395	50975243.53891465	28625893.179361105	57545159.1469851	53021121.76315123	46174270.50601588	0.870563740428999	-0.19997816273841257	0.522233435119824	0.65	0.657432188334435
Com_1589_neg	Triton X 100	-	N	C24H42O2	362.31848	361.311432005731	0.6955365097562	[M-H]-	9.595	-	3	C18	Lipids and lipid-like molecules	Ö¬ÖÊºÍÀàÖ¬·Ö×Ó	Fatty Acyls	Ö¬·¾õ£Àà	Fatty alcohols	Ö¬·¾´¼	9002-93-1	HMDB0038380	-	-	-	131752352	CC(C)(C)CC(C)(C)C1=CC=C(OCCCCCCCCCCO)C=C1	YHBHQYRDAVETGQ-UHFFFAOYSA-N	9030930.182923945	4800447.818386745	15746378.836478874	17875196.61195632	9171792.607540216	10345315.236888852	5542256.147468599	7710016.7418840695	3848841.353586089	1.65048050709558	0.7228860997948584	0.185237367131631	0.75	0.56918451789341
Com_1589_pos	7-methanesulfinylheptanenitrile	7-¼×ÍéÑÇ»Çõ£»ù¸ýëæ	P	C8H15NOS	173.08743	174.09493810912	1.20233525909692	[M+H]+	5.582	-	3	C18	Organosulfur compounds	ÓÐ»úÁò»¯ºÏÎï	Sulfoxides	ÑÇí¿Àà	-	-	-	-	-	-	-	-	N#CCCCCCCS(=O)C	MVGLREOVTAENKK-UHFFFAOYSA-N	96615.21271178727	349540.01192835387	629249.7969661343	808221.0260609292	1174301.61793804	1332328.5432715192	222419.5504484115	1163440.8312715169	2013764.4563785174	0.516983565838923	-0.9518096748104562	0.327649176956032	0.75	0.46989114660687
Com_158_neg	H-Val-Val-OH	çÓ°±õ£-çÓ°±Ëá	N	C10H20N2O3	216.14739	215.140028880322	0.282768521887122	[M-H]-	4.943	0.545186332403294	1	C18	Organic acids and derivatives	ÓÐ»úËá¼°ÆäÑÜÉúÎï	Carboxylic acids and derivatives	ôÈËá¼°ÆäÑÜÉúÎï	Amino acids, peptides, and analogues	°±»ùËá¡¢ëÄºÍÀàËÆÎï	3918-94-3	HMDB0029140	-	-	-	107475	CC(C)[C@H](N)C(=O)N[C@@H](C(C)C)C(O)=O	KRNYOVHEKOBTEF-YUMQZZPRSA-N	3874974.2221756144	1915994.067509566	825410.819888829	1329338.213469964	906841.8751531309	1355155.9075625874	920864.2157883624	1113121.4895116666	523709.7696306824	1.80994539947105	0.8559461762584871	0.212019259423411	0.65	0.888844058446437
Com_1590_pos	HEXANOYLGLYCINE	¼ºõ£¸Ê°±Ëá	P	C8H15NO3	173.10519	174.112579632282	0.517790841501169	[M+H]+	5.737	0.507950578003995	2	C18	Organic acids and derivatives	ÓÐ»úËá¼°ÆäÑÜÉúÎï	Carboxylic acids and derivatives	ôÈËá¼°ÆäÑÜÉúÎï	Amino acids, peptides, and analogues	°±»ùËá¡¢ëÄºÍÀàËÆÎï	-	HMDB0000701	-	-	-	-	O=C(O)CN=C(O)CCCCC	UPCKIPHSXMXJOX-UHFFFAOYSA-N	9175705.029106848	7185872.722297183	36220564.62735556	4762678.190013045	39746145.541465744	3322445.222201481	3186152.830137257	3577212.915084745	6276350.569352232	4.74709730212679	2.247045621256098	0.043935860904182	0.95	1.33136914266923
Com_1595_neg	N-Palmitoyltaurine	-	N	C18H37NO4S	363.24433	362.237342872213	0.861327176083543	[M-H]-	9.265	0.55034338022667	2	C18	Lipids and lipid-like molecules	Ö¬ÖÊºÍÀàÖ¬·Ö×Ó	Fatty Acyls	Ö¬·¾õ£Àà	Fatty amides	Ö¬·¾õ£°·	83982-06-3	HMDB0240594	-	-	LMFA08020080	14504290	CCCCCCCCCCCCCCCC(=O)NCCS(O)(=O)=O	LPDJCYFKKSLKRO-UHFFFAOYSA-N	22938557.08027621	34798580.01227891	33929907.518477246	31022707.302346855	72459636.44737236	61112209.69647458	58677211.95674983	73908305.33393683	60785505.81859683	0.613476608919709	-0.7049197580715184	0.0387664056269049	0.85	1.05064191633428
Com_1595_pos	Dihydropalutropone	-	P	C12H14O	174.10447	175.111930410095	0.921343920646627	[M+H]+	7.528	0.810938951248887	2	C18	Hydrocarbon derivatives	Ì¼Çâ»¯ºÏÎïÑÜÉúÎï	Tropones	»·¸ýÈýÏ©ÍªÀà	-	-	-	-	-	-	-	-	CC1CCCC2=CC=CC(=O)C=C12	PTSMDILTYWXXSJ-SECBINFHSA-N	9092099.748227112	8646824.63383256	5835232.362744639	8155986.754934925	7661130.330276078	5040118.051819965	4080749.731695975	9857982.684135674	6832716.787169591	1.22088747083446	0.28793023328966527	0.303419249402727	0.7	0.90163820206632
Com_1596_neg	Cetyltrimethylammonium bromide	-	N	C19H42BrN	363.25006	362.242209662811	1.51503674630424	[M-H]-	7.656	-	3	C18	Organic nitrogen compounds	ÓÐ»úµª»¯ºÏÎï	Organonitrogen compounds	ÓÐ»úµª»¯ºÏÎï	Quaternary ammonium salts	¼¾ï§ÑÎ	-	-	-	-	-	-	CCCCCCCCCCCCCCCC[N+](C)(C)C.[Br-]	LZZYPRNAOMGNLH-UHFFFAOYSA-M	10698555.600554975	8542311.622453736	4650180.751906422	11195614.964803927	12217886.598247265	6579498.279836817	13483946.651605777	12475730.65091848	11000729.724997304	0.869171381132457	-0.2022874226438391	0.528568428524837	0.7	0.630341202652147
Com_1596_pos	4,7-Dimethyl-1-tetralone	4,7-¶þ¼×»ù-1-ËÄÇâÝÁÍª	P	C12H14O	174.10447	175.111909361801	0.800449299147492	[M+H]+	8.357	0.795182251130604	2	C18	Benzenoids	±½Àà»¯ºÏÎï	Tetralins	ËÄÇâ»¯ÝÁ	-	-	-	-	-	-	-	-	CC1CCC(=O)C2=C1C=CC(=C2)C	SQESYXTWWGWCFK-UHFFFAOYSA-N	5113868.626581492	6599631.039803925	3811362.181252926	4142171.47647505	4642099.861559878	2687548.8580599693	4601511.0518194325	4691829.762493971	9121596.656993153	0.921564703087876	-0.11784263380946351	0.985454421098973	0.5	0.133395977241952
Com_1597_neg	Rabdoternin A	-	N	C20H28O6	364.18859	363.181818416483	1.45094189526167	[M-H]-	6.371	0.509161260171832	2	C18	Lipids and lipid-like molecules	Ö¬ÖÊºÍÀàÖ¬·Ö×Ó	Prenol lipids	ÒìÎìÏ©´¼Ö¬	Terpene lactones	ÝÆÄÚõ¥	-	-	-	-	-	-	CC1(CCCC23C1C(C(C45C2CCC(C4O)C(=C)C5O)(OC3=O)O)O)C	DWBNAAUVBIEEOE-WRLHIJJLSA-N	2219914.5475933836	3973675.2895984766	2442963.092840845	13357489.82788058	7029385.921137479	2299042.88053591	13487530.741450425	8295769.617466409	4671068.361185054	0.807512627222489	-0.30844327521847015	0.638672104573098	0.65	0.738616571446598
Com_1599_pos	Ne,Ne dimethyllysine	Ne,Ne ¶þ¼×»ùÀµ°±Ëá	P	C8H18N2O2	174.13683	175.143878784985	1.44262999962875	[M+H]+	1.363	0.521439088126616	2	C18	Organic acids and derivatives	ÓÐ»úËá¼°ÆäÑÜÉúÎï	Carboxylic acids and derivatives	ôÈËá¼°ÆäÑÜÉúÎï	Amino acids, peptides, and analogues	°±»ùËá¡¢ëÄºÍÀàËÆÎï	-	HMDB0013287	C05545	-	-	4478779	CN(C)CCCCC(N)C(O)=O	XXEWFEBMSGLYBY-UHFFFAOYSA-N	32467639.731193744	25201585.366365854	15110217.723268557	16175470.922129309	13227040.827422582	14872368.209724102	14911037.762771681	24833132.98456836	6727940.621438634	1.33256593287574	0.4142069166089294	0.348964402212702	0.75	0.629030575182035
Com_159_pos	Indoleacrylic acid	3-ßÅßá±ûÏ©Ëá	P	C11H9NO2	187.06333	170.060248064019	1.16572296120577	[M+H-H2O]+	5.318	0.999613286217798	1	C18	Organoheterocyclic compounds	ÓÐ»úÔÓ»·»¯ºÏÎï	Indoles and derivatives	ßÅßá¼°ÆäÑÜÉúÎï	Indoles	ßÅßá	29953-71-7	HMDB0000734	C21283	-	-	5375048	OC(=O)\C=C\C1=CNC2=C1C=CC=C2	PLVPPLCLBIEYEA-AATRIKPKSA-N	160011691.68503585	90422374.54448998	97840493.33008015	91269311.06789272	82738183.59211755	64378044.15648075	50401101.35029275	60549533.39789247	59741941.564256005	1.77744731579901	0.8298067984596376	0.00646772522032429	1	1.19838269542625
Com_1601_neg	Prostaglandin A1 ethyl ester	-	N	C22H36O4	364.26136	363.254470085992	1.12580151798138	[M-H]-	7.548	-	3	C18	Lipids and lipid-like molecules	Ö¬ÖÊºÍÀàÖ¬·Ö×Ó	Fatty Acyls	Ö¬·¾õ£Àà	Eicosanoids	Àà¶þÊ®ÍéËá	93464-24-5	-	-	-	-	-	CCCCCC(C=CC1C=CC(=O)C1CCCCCCC(=O)OCC)O	STQVEMJKKQYNQQ-LTGPBHORSA-N	18366905.430921778	12081881.176010521	4848153.801691267	21291824.01904564	11462664.44949708	5242141.622230006	13075636.821769472	12737706.832694998	11944577.998576077	1.26607123234263	0.34035857669078595	0.606814533983512	0.45	0.725352180269204
Com_1602_neg	Ciprostene	-	N	C22H36O4	364.26136	363.254463522764	1.10778360908648	[M-H]-	7.905	-	3	C18	Lipids and lipid-like molecules	Ö¬ÖÊºÍÀàÖ¬·Ö×Ó	Fatty Acyls	Ö¬·¾õ£Àà	Eicosanoids	Àà¶þÊ®ÍéËá	81703-55-1	HMDB0250270	-	-	-	-	CCCCCC(C=CC1C2CC(=CCCCC(=O)O)CC2(CC1O)C)O	VKPYUUBEDXIQIB-QBPWRKFFSA-N	18942472.38672324	16250863.613771532	7242024.913265738	27572540.531851	17606960.458515506	10804513.457418049	26783680.83002857	7253719.733960547	20313253.480878346	1.07576869510531	0.10536791219080976	0.768457062146248	0.5	0.56931907176835
Com_1603_neg	Methyl 15-isobutyloxy-7-labden-17-oate	-	N	C22H36O4	364.26136	363.254810520549	2.06039023461233	[M-H]-	10.996	-	3	C18	Lipids and lipid-like molecules	Ö¬ÖÊºÍÀàÖ¬·Ö×Ó	Prenol lipids	ÒìÎìÏ©´¼Ö¬	Diterpenoids	¶þÝÆÀà	-	-	-	-	-	-	CC(CCC1C(=CCC2C1(CCCC2(C)C)C)C(=O)OC)CCOC=O	ZQMIRTGWVGONOM-WGQQHEPDSA-N	140702.21603592907	60357.94776230272	55999.42213699207	939239.7830555995	1140254.9550418966	81443.92199429632	262517.1053173217	40633.52627190682	122085.54728823964	3.68919848245483	1.883307409512592	0.348456507984908	0.65	0.937082274214338
Com_1604_pos	2-n-Propylthiazolidine-4-carboxylic acid	-	P	C7H13NO2S	175.0667	176.074192465928	1.09938627960112	[M+H]+	5.644	-	3	C18	Organic acids and derivatives	ÓÐ»úËá¼°ÆäÑÜÉúÎï	Carboxylic acids and derivatives	ôÈËá¼°ÆäÑÜÉúÎï	Amino acids, peptides, and analogues	°±»ùËá¡¢ëÄºÍÀàËÆÎï	-	HMDB0245245	-	-	-	165189	CCCC1NC(CS1)C(O)=O	QIJPWSGHURHDHJ-UHFFFAOYSA-N	708401.2081687369	834871.926110267	26009.692569989264	38586.49762835596	2760345.7140343348	1608397.629789977	617389.5421043993	2618671.5066336244	4731896.644765838	0.364916705033807	-1.4543608992464265	0.11219541106689	0.75	0.968886203539127
Com_1605_neg	5.9-tetracosadienoic acid	5.9-¶þÊ®ËÄÌ¼¶þÏ©Ëá	N	C24H44O2	364.33413	363.327235123826	1.11195683478514	[M-H]-	11.018	-	3	C18	Lipids and lipid-like molecules	Ö¬ÖÊºÍÀàÖ¬·Ö×Ó	Fatty Acyls	Ö¬·¾õ£Àà	Fatty acids and conjugates	Ö¬·¾ËáºÍ½áºÏÎï	-	-	-	-	LMFA01030417	-	O=C(O)CCCC=CCCC=CCCCCCCCCCCCCCC	OVQSZVCJOZKJGA-LMOVRVBNSA-N	21008502.08981557	6902666.628829403	29335494.5940997	58302538.79538232	40405876.56187226	34051034.44920125	13789697.66248289	18970311.37168965	9296492.58552118	1.63931286414343	0.7130912201930357	0.418128298635746	0.7	0.46628837390886
Com_1605_pos	2-Aminoheptanedioic acid	-	P	C7H13NO4	175.08446	176.091995539381	1.34529004464003	[M+H]+	3.236	0.515370275428351	2	C18	Organic acids and derivatives	ÓÐ»úËá¼°ÆäÑÜÉúÎï	Carboxylic acids and derivatives	ôÈËá¼°ÆäÑÜÉúÎï	Amino acids, peptides, and analogues	°±»ùËá¡¢ëÄºÍÀàËÆÎï	3721-85-5	HMDB0034252	-	-	-	101122	NC(CCCCC(O)=O)C(O)=O	JUQLUIFNNFIIKC-UHFFFAOYSA-N	114372465.60453723	193841496.70415968	471904124.3915173	11208482.333905943	395826201.1014337	41362423.682284325	37959553.16737983	39448913.0173394	14600461.114573654	7.12088622570547	2.8320568021279486	0.0933124166201271	0.8	0.86663706298094
Com_1606_neg	Tryptophan 2-C-mannoside	-	N	C17H22N2O7	366.1427	365.135721645643	0.878470724660608	[M-H]-	4.981	-	3	C18	Organoheterocyclic compounds	ÓÐ»úÔÓ»·»¯ºÏÎï	Indoles and derivatives	ßÅßá¼°ÆäÑÜÉúÎï	Indolyl carboxylic acids and derivatives	ßÅßá»ùôÈËá¼°ÆäÑÜÉúÎï	180509-18-6	HMDB0240296	-	-	-	10981970	N[C@@H](CC1=C(NC2=CC=CC=C12)[C@H]1O[C@H](CO)[C@@H](O)[C@H](O)[C@@H]1O)C(O)=O	CPXSBHKDEPPWIX-RAYCSJGISA-N	85825635.69618337	69500808.1852403	47474173.07771697	69975894.00247076	69392013.33926225	19264748.41073832	16333045.06905281	16024851.324096607	21304579.534824226	3.75353404606944	1.9082495688828043	1.34836066829948e-05	1	1.99169405712014
Com_1607_pos	L-2-amino-8-hydroxyoctanoate	L-2-°±»ù-8-ôÇ»ùÐÁËáõ¥	P	C8H17NO3	175.12084	176.128288809581	0.849753695744251	[M+H]+	1.512	-	3	C18	Organic acids and derivatives	ÓÐ»úËá¼°ÆäÑÜÉúÎï	Carboxylic acids and derivatives	ôÈËá¼°ÆäÑÜÉúÎï	Amino acids, peptides, and analogues	°±»ùËá¡¢ëÄºÍÀàËÆÎï	-	-	-	-	-	-	C(CCCO)CCC(C(=O)[O-])[NH3+]	BXWIRZWJUWLKSW-ZETCQYMHSA-N	21885098.743498374	10306083.92530763	13471764.872470764	6765694.084877126	14313623.871392777	17786758.693953503	10423768.545408597	10038879.920466425	24610239.11561363	0.849413185751526	-0.23546159054548335	0.590465675547544	0.6	0.592195958575183
Com_1608_neg	(5Z,8Z)-tetradecadienoylcarnitine	-	N	C21H37NO4	367.27226	366.265150671879	0.519156766729418	[M-H]-	9.182	0.701544686573494	2	C18	Lipids and lipid-like molecules	Ö¬ÖÊºÍÀàÖ¬·Ö×Ó	Fatty Acyls	Ö¬·¾õ£Àà	Fatty acid esters	Ö¬·¾Ëáõ¥	-	HMDB0240756	-	-	LMFA07070020	-	CCCCCC=CCC=CCCCC(=O)OC(CC(=O)[O-])C[N+](C)(C)C	REUVFPFCXKWJQA-UTJQPWESSA-N	5135124.936250235	4167603.869866281	649862.7485469677	1951208.3382100272	727105.95109532	3199511.2251371304	6447575.221347334	6719585.214294281	1299511.4816924722	0.571981202373156	-0.805960359926788	0.262500273922317	0.75	0.952895984694706
Com_1611_pos	6-Methylpteridine-2,4-diamine	6-¼×»ùµûà¤-2,4-¶þ°·	P	C7H8N6	176.08104	177.08834498506	0.0283111685512948	[M+H]+	6.288	-	3	C18	Organoheterocyclic compounds	ÓÐ»úÔÓ»·»¯ºÏÎï	Pteridines and derivatives	µûà¤¼°ÆäÑÜÉúÎï	-	-	-	HMDB0247090	-	-	-	254916	CC1=CN=C2N=C(N)N=C(N)C2=N1	MFNAKLLYSPINFZ-UHFFFAOYSA-N	5634278.795453919	4693901.936089022	3682250.1094350666	6110972.338180029	11560365.102272125	10503811.520742929	17845765.66394437	10518896.403531646	9611221.244398197	0.522804747691847	-0.9356558522995736	0.0227596150013388	0.85	1.31041553256831
Com_1613_pos	11,12,13-Trinor-6,9-eremophiladien-8-one	-	P	C12H16O	176.12011	177.127461283855	0.291186821397465	[M+H]+	7.405	0.763428893158441	2	C18	Organic oxygen compounds	ÓÐ»úÑõ»¯ºÏÎï	Organooxygen compounds	ÓÐ»úÑõ»¯ºÏÎï	Carbonyl compounds	ôÊ»ù»¯ºÏÎï	-	-	-	-	-	-	CC1CCCC2=CC(=O)C=CC12C	GCQBBQFHAVKHMN-UHFFFAOYSA-N	6942407.466731979	5672597.027850878	5184607.123299249	12365722.45887454	8308966.6099123815	11044122.711358663	26026768.352014616	22867876.653494313	14807001.640648458	0.411788397041099	-1.2800249151529863	0.0123424139950521	0.95	1.46782698076257
Com_1614_neg	Semiplenamide F	-	N	C22H43NO3	369.32429	368.31714436801	0.417974160443066	[M-H]-	10.441	0.578371626817738	2	C18	Organoheterocyclic compounds	ÓÐ»úÔÓ»·»¯ºÏÎï	Epoxides	»·Ñõ»¯Îï	Oxirane carboxylic acids and derivatives	»·ÑõÒÒÍéôÈËá¼°ÆäÑÜÉúÎï	-	-	-	-	LMFA08020281	-	CCCCCCCCCCCCCCCC1C(O1)(C)C(=O)NC(C)CO	WTOKUHHGBBPESF-VRAFCGOGSA-N	1340285.1650755142	885272.3155748665	197916.32017947064	904749.7445668853	700524.00282671	1928223.6996163097	7509090.922548212	5143549.363547566	921450.1390995518	0.207904317550907	-2.266008375918574	0.050076506119952	0.95	1.64986141179163
Com_1614_pos	(3E,5Z,7Z,9E)-Trideca-3,5,7,9-tetraene	-	P	C13H20	176.1565	177.163906136107	0.602510307475104	[M+H]+	7.916	0.836200287925616	2	C18	Hydrocarbons	Ì¼Çâ»¯ºÏÎï	Unsaturated hydrocarbons	²»±¥ºÍÌþ	Olefins	Ï©Ìþ	-	-	-	-	-	-	CCCC=CC=CC=CC=CCC	SPQQVZADFOATIQ-YWLJYKEXSA-N	13196358.778305849	15011669.570143966	15844156.00184343	17313545.120667435	15405302.66790812	15348638.716118652	20706220.498504974	19499455.817067027	16529244.047923926	0.852022659470263	-0.2310362955739595	0.113542561006447	0.8	0.672639797622464
Com_1616_neg	6-(9'-Purine-6',8'-diolyl)-2beta-suberosanone	6-(9'-àÑßÊ-6',8'-¶þ´¼)-2beta-ÐÁ¶þÍª	N	C20H26N4O3	370.20049	369.192625804646	1.52402649170479	[M-H]-	6.430	0.521586421108439	2	C18	Lipids and lipid-like molecules	Ö¬ÖÊºÍÀàÖ¬·Ö×Ó	Prenol lipids	ÒìÎìÏ©´¼Ö¬	Diterpenoids	¶þÝÆÀà	-	-	-	-	-	135438508	CC1CCC2C3C1(CC2(C)C)C(C(=O)C3)CN4C5=C(C(=O)NC=N5)NC4=O	BHCRQXWMNOFEEK-OWPPUKJFSA-N	4501006.183046009	3759447.2554543936	618809.2724387826	6417831.956419898	2562449.3893035892	3611496.967538102	33222456.570607312	13635487.28990115	4567805.842799131	0.259599382410577	-1.945641143731581	0.115443775899367	0.8	1.29644736140705
Com_1617_neg	20-hydroxytrioxilin A3	-	N	C20H34O6	370.23554	369.228353459783	0.30645297583964	[M-H]-	6.446	0.613387738038657	2	C18	Lipids and lipid-like molecules	Ö¬ÖÊºÍÀàÖ¬·Ö×Ó	Fatty Acyls	Ö¬·¾õ£Àà	Eicosanoids	Àà¶þÊ®ÍéËá	-	-	-	-	-	-	C(CCC=CCC(C(C=CC(CC=CCCCC(=O)O)O)O)O)CCO	ZPPVESFLJWNSHL-OFZLGVHBSA-N	2573390048.501535	1705720095.068693	618307768.7498074	1860347546.1513646	1101858509.565286	1285092154.5133452	1613613478.6825643	1594548881.5775	1352356378.6894863	1.0756273876287	0.10517839469779654	0.907320740786086	0.6	0.522762664045224
Com_1619_pos	3-Phenylpropyl acetate	3-±½±ûÒÒËáõ¥	P	C11H14O2	178.09938	179.107047746489	2.06483868158556	[M+H]+	8.358	0.864176989052615	2	C18	Benzenoids	±½Àà»¯ºÏÎï	Benzene and substituted derivatives	±½¼°ÆäÈ¡´úÑÜÉúÎï	-	-	-	HMDB0033386	C17663	-	-	-	CC(=O)OCCCC1=CC=CC=C1	JRJGKUTZNBZHNK-UHFFFAOYSA-N	9301898.44205041	12632052.546506021	5686030.917480862	5053273.871916606	3658615.195215112	7742066.371975116	9248676.997321365	16250947.45915301	24015328.72778748	0.507632024925564	-0.9781450076943782	0.0923711107843824	0.8	1.32340539042095
Com_1622_neg	8,8a-Deoxyoleandolide	8,8a-ÍÑÑõ¼ÐÖñÌÒÄÚõ¥	N	C20H36O6	372.25119	371.244183144088	0.787489995679363	[M-H]-	6.340	0.588292309070768	2	C18	Phenylpropanoids and polyketides	±½±ûËØÀàºÍ¾ÛÍªÀà	Macrolides and analogues	´ó»·ÄÚõ¥Àà¼°ÆäÀàËÆÎï	-	-	-	-	C11989	map00522;map01130	LMPK04000030	-	CC1CC(C(=O)C(C(C(C(OC(=O)C(C(C(C1O)C)O)C)C)C)O)C)C	OLPAVFVRSHWADO-KYEFFAPUSA-N	33228519.076713663	10603427.557106556	2677811.554812912	26103498.90144751	8690539.971739871	22045258.3030894	70249748.86297454	45678135.17514313	34429402.56133016	0.377274231573708	-1.4063145297257782	0.0533527261363982	0.9	1.4524215158675
Com_1622_pos	2-(1-Phenylethyl)-1,3-dioxolane	-	P	C11H14O2	178.09938	179.106993564994	1.76061811109076	[M+H]+	9.138	0.83646086914642	2	C18	Benzenoids	±½Àà»¯ºÏÎï	Benzene and substituted derivatives	±½¼°ÆäÈ¡´úÑÜÉúÎï	-	-	-	-	-	-	-	-	CC(C1OCCO1)C2=CC=CC=C2	SATZAQAJSHXNSJ-UHFFFAOYSA-N	810184.3266332339	114502.85923772116	20986716.925565027	609762.5359594788	194409.46934842132	6833039.836200382	13646436.665456377	14393169.526065955	11183756.857058726	0.39456969618007	-1.3416479367213654	0.0399008519222488	0.8	1.51834476277674
Com_1624_neg	Nabilone	´óÂéÂ¡	N	C24H36O3	372.26644	371.259383083754	0.652983261168011	[M-H]-	8.859	-	3	C18	Organoheterocyclic compounds	ÓÐ»úÔÓ»·»¯ºÏÎï	Naphthopyrans	ÝÁ²¢ßÁà«Àà	Naphthopyranones	ÝÁ²¢ßÁà«ÍªÀà	51022-71-0	HMDB0014629	-	-	-	-	CCCCCCC(C)(C)C1=CC(=C2C3CC(=O)CCC3C(OC2=C1)(C)C)O	GECBBEABIDMGGL-RTBURBONSA-N	6269475.652399438	10054372.209072258	4350273.082883158	16101998.791608619	11772942.592465466	4765297.759269922	8153483.000042699	6340353.455018067	5492863.049026949	1.56913599535016	0.649970394571657	0.206095382407081	0.7	0.906139833903064
Com_1625_neg	Leu-Asp-Gln	ÁÁ°±Ëá-Ìì¶¬°±Ëá-¹È°±õ£°·	N	C15H26N4O7	374.18015	373.173209674706	0.961234063412556	[M-H]-	5.098	-	3	C18	Organic acids and derivatives	ÓÐ»úËá¼°ÆäÑÜÉúÎï	Carboxylic acids and derivatives	ôÈËá¼°ÆäÑÜÉúÎï	Amino acids, peptides, and analogues	°±»ùËá¡¢ëÄºÍÀàËÆÎï	-	-	-	-	-	-	CC(C)CC(C(=O)NC(CC(=O)O)C(=O)NC(CCC(=O)N)C(=O)O)N	PJYSOYLLTJKZHC-GUBZILKMSA-N	9628364.705921834	5074921.089505355	3902222.9987509674	7547718.902978959	4371671.508625968	5025795.849265985	2747171.2984852614	5301475.960550681	2215900.7924227733	1.59708110708151	0.6754375812607318	0.134508297264906	0.75	0.652946366211773
Com_1628_neg	Lys Leu Asp	Àµ°±ËáÁÁ°±ËáÌì¶¬°±Ëá	N	C16H30N4O6	374.21654	373.2092232236	0.0448307282263024	[M-H]-	5.327	-	3	C18	Organic acids and derivatives	ÓÐ»úËá¼°ÆäÑÜÉúÎï	Peptidomimetics	ëÄÄ£ÄâÎï	Hybrid peptides	»ìºÏëÄ	-	-	-	-	-	-	CC(C)CC(C(=O)NC(CC(=O)O)C(=O)O)NC(=O)C(CCCCN)N	MUXNCRWTWBMNHX-SRVKXCTJSA-N	2310199.5477555958	2856813.3689108877	817071.5234343631	1873656.388937492	552834.5738598391	826716.245895045	1011801.5173847945	1542053.247842649	494083.51563739526	1.73653167678542	0.7962087277510549	0.285877552945149	0.7	0.642257862746815
Com_1628_pos	[R-(E)]-4-(4-Methyl-3-cyclohexen-1-yl)-3-penten-2-one	-	P	C12H18O	178.13576	179.143166649146	0.598695882315326	[M+H]+	8.026	0.92126495988044	2	C18	Lipids and lipid-like molecules	Ö¬ÖÊºÍÀàÖ¬·Ö×Ó	Prenol lipids	ÒìÎìÏ©´¼Ö¬	Monoterpenoids	µ¥ÝÆÀà	-	-	-	-	-	-	CC1=CCC(CC1)C(=CC(=O)C)C	SSDLCRAPQKJETK-OANVXVOSSA-N	17911952.017674487	12843682.830514692	7837590.150908762	17857608.86376518	12495775.776987497	29915337.59584387	65040047.46077916	85756553.4043047	54360007.24866226	0.234640027100564	-2.0914789520507777	0.00239139559046133	1	1.92516098748765
Com_1630_neg	Corymbi-7,13E-dienolide	-	N	C23H34O4	374.24571	373.238562801034	0.408290676211836	[M-H]-	7.866	-	3	C18	Phenylpropanoids and polyketides	±½±ûËØÀàºÍ¾ÛÍªÀà	Macrolides and analogues	´ó»·ÄÚõ¥Àà¼°ÆäÀàËÆÎï	-	-	-	-	-	-	-	-	CC1=CCOC(=O)CC(=O)OC2CCC3(C(CC1)C(=CCC3C2(C)C)C)C	LLMHUMBEEZSSMH-BTBMLZSTSA-N	1720683.041016002	882267.3742707642	424902.28135544824	10377355.63084213	2605035.1120993616	7035897.795456663	163738648.93718836	97945015.02679117	15490452.916199395	0.0450659515509499	-4.4718183367861375	0.0176958643732755	0.95	1.63536240205334
Com_1631_pos	S-CARBOXYMETHYL-L-CYSTEINE	ôÈ¼×»ù°ëë×°±Ëá	P	C5H9NO4S	179.02523	180.032658335684	0.716858087523661	[M+H]+	1.512	0.696045906786462	2	C18	Organic acids and derivatives	ÓÐ»úËá¼°ÆäÑÜÉúÎï	Carboxylic acids and derivatives	ôÈËá¼°ÆäÑÜÉúÎï	Amino acids, peptides, and analogues	°±»ùËá¡¢ëÄºÍÀàËÆÎï	186537-58-6	HMDB0029415	C03727	-	-	-	O=C(O)CSCC(N)C(=O)O	GBFLZEXEOZUWRN-VKHMYHEASA-N	17968981.333190516	3592094.921024508	4386691.643106545	13670977.233663505	6159477.940873801	9442088.789101992	21239515.620724387	16583307.076749297	32228148.435866408	0.460701581914423	-1.1180955431441206	0.0674522852551554	0.85	1.12483101532862
Com_1633_pos	9-Ethylguanine	9-ÒÒ»ùÄñàÑßÊ	P	C7H9N5O	179.08071	180.08825924615	1.39180903398932	[M+H]+	5.058	0.694500572957644	2	C18	Organoheterocyclic compounds	ÓÐ»úÔÓ»·»¯ºÏÎï	Imidazopyrimidines	ßäßò²¢à×à¤Àà	Purines and purine derivatives	àÑßÊºÍàÑßÊÑÜÉúÎï	879-08-3	HMDB0247591	-	-	-	95189	CCN1C=NC2=C1N=C(N)NC2=O	WDOYBEPLTCFIRQ-UHFFFAOYSA-N	57370399.87774888	23345246.686890543	28893567.671087943	15552127.999110067	33614472.42699564	29708222.298823375	9546355.51017411	11069899.491408547	26231526.445743077	1.65918602740358	0.7304756498662094	0.190939945373405	0.75	0.972971731256163
Com_1634_neg	Leuconicine B	-	N	C23H24N2O3	376.17869	375.170572098532	2.17423657888958	[M-H]-	7.942	-	3	C18	Organoheterocyclic compounds	ÓÐ»úÔÓ»·»¯ºÏÎï	Indoles and derivatives	ßÅßá¼°ÆäÑÜÉúÎï	Carbazoles	ßÇßòÀà	-	-	-	-	-	-	CCC1CN2CCC34C2CC1C5=C3N(C6=CC=CC=C46)C(=O)C(=C5)C(=O)OC	SISNJMQUMOSGQC-PEYHYLNSSA-N	2859132.2707525427	6215776.509014784	1771254.4030109558	3641856.8056623056	1336130.6861976006	1365518.7121516499	1078326.1020059837	1110820.0550894495	2895952.6687512533	1.96249746092353	0.9726907874486462	0.125874400943779	0.8	0.672188371782756
Com_1635_neg	Dahliane F	-	N	C22H32O5	376.22498	375.217877271871	0.524345488707736	[M-H]-	7.882	-	3	C18	Organic oxygen compounds	ÓÐ»úÑõ»¯ºÏÎï	Organooxygen compounds	ÓÐ»úÑõ»¯ºÏÎï	Carbonyl compounds	ôÊ»ù»¯ºÏÎï	-	-	-	-	-	-	[H][C@]1(O)C2=CC3=C(CO)C(=O)CC[C@@]3(C)CC[C@]2(C)[C@@]([H])(C(C)C)[C@]1([H])OC(C)=O	BEMZAUOOVKSYLX-YFNVTMOMSA-N	644857.2771042375	1117580.3233081175	639013.282197188	4631510.563224387	2410640.18873298	1046957.3432065172	3368314.0094405143	2395737.409597605	1063158.5373602363	0.959451459461959	-0.05971827540254983	0.662852067974103	0.55	0.608690247485747
Com_1635_pos	N-Acetyltyramine	N-(4-ôÇ»ù±½»ù)ÒÒõ£°·	P	C10H13NO2	179.09463	180.102316505037	2.15810511459529	[M+H]+	5.379	0.767626684104747	2	C18	Benzenoids	±½Àà»¯ºÏÎï	Phenols	·ÓÀà	1-hydroxy-2-unsubstituted benzenoids	1-ôÇ»ù-2-Î´È¡´ú±½Àà»¯ºÏÎï	1202-66-0	-	-	-	-	-	CC(=O)NCCC1=CC=C(C=C1)O	ATDWJOOPFDQZNK-UHFFFAOYSA-N	57941066.12300471	33420572.53523866	19640616.357398007	12376512.108267933	10553420.11719486	10516705.195583459	6150755.842523536	1412444.0412624518	8920459.281628648	3.96830755171789	1.9885238417892608	0.0473784324700779	1	1.43594488784319
Com_1636_pos	Rimantadine	ÑÎËá×óÑõ·úÉ³ÐÇ	P	C12H21N	179.1674	180.174687128285	0.0718418361852024	[M+H]+	6.408	0.632383722222405	2	C18	Organic nitrogen compounds	ÓÐ»úµª»¯ºÏÎï	Organonitrogen compounds	ÓÐ»úµª»¯ºÏÎï	Amines	°·Àà	13392-28-4	HMDB0014621	C07236	-	-	5071	CC(N)C12CC3CC(CC(C3)C1)C2	UBCHPRBFMUDMNC-UHFFFAOYSA-N	2078315.4574719483	3142667.885678318	1097439.6563059068	1512165.9468944494	1577607.6673990674	3613053.315261107	3381356.9136649487	4188461.8058732203	1493878.3233772898	0.593729234885902	-0.7521229425580954	0.126969791479664	0.8	0.778630941611292
Com_1637_neg	7-Methylguanosine 5'-phosphate	7-¼×»ùÄñÜÕ 5'-Á×Ëá	N	C11H17N5O8P+	378.08148	376.066847797077	0.0851745582018607	[M-2H]-	4.787	0.705895373807836	2	C18	Nucleosides, nucleotides, and analogues	ºËÜÕ¡¢ºËÜÕËáºÍÀàËÆÎï	Purine nucleotides	àÑßÊºËÜÕËá	Purine ribonucleotides	àÑßÊºËÌÇºËÜÕËá	-	HMDB0059612	-	-	-	-	CN1C=[N+](C2=C1C(=O)NC(=N2)N)C3C(C(C(O3)COP(=O)(O)O)O)O	AOKQNZVJJXPUQA-KQYNXXCUSA-O	20299536.192160882	9225461.565210083	4715026.217850037	8095427.506517952	9052146.969108375	15113373.642527325	4699896.368219569	11907205.65436974	3522935.4616371086	1.1664614021845	0.22213856981821345	0.630259148656394	0.6	0.393998738623317
Com_1638_neg	4R-Hydroxy solifenacin	4R-ôÇ»ùË÷ÀûÄÇÐÂ	N	C23H26N2O3	378.19434	377.186694786742	0.912793295677203	[M-H]-	8.363	-	3	C18	Organoheterocyclic compounds	ÓÐ»úÔÓ»·»¯ºÏÎï	Tetrahydroisoquinolines	ËÄÇâÒìà­ßø	1-phenyltetrahydroisoquinolines	1-±½»ùËÄÇâÒìà­ßø	-	HMDB0061127	-	-	-	131770038	[H][C@]12CCN(CC1)CC2OC(=O)N1C[C@H](O)C2=C(C=CC=C2)[C@@H]1C1=CC=CC=C1	LRNNBJBAUXSVMH-NHNZYLEHSA-N	21333928.388902947	25658944.435645822	9061352.749626255	24102830.813006688	14198837.569963936	16206750.912454205	14512938.547988914	21068312.76788665	15696757.68626093	1.11854462046321	0.16162280886640568	0.809899675536106	0.6	0.491798423582544
Com_1639_neg	Dendronpholide E	-	N	C22H34O5	378.24063	377.233551211214	0.584842548391946	[M-H]-	6.836	0.55120750545752	2	C18	Lipids and lipid-like molecules	Ö¬ÖÊºÍÀàÖ¬·Ö×Ó	Prenol lipids	ÒìÎìÏ©´¼Ö¬	Diterpenoids	¶þÝÆÀà	-	-	-	-	-	-	CCOC(=O)C(=C)C1CCC(C(=O)CCC(=CCC=C(C(C1)O)C)C)(C)O	DDVQLQBZUYJIOQ-OJCJVJNSSA-N	406313881.3679161	321968241.8950643	67463465.10805291	179468185.87209263	227572084.78813708	305467754.4350386	139006169.68663096	169075720.69669253	283429272.1756884	1.07274392853025	0.10130573580632947	0.924066228649268	0.6	0.13150951812549
Com_163_neg	D-Pantothenic acid	·ºËá	N	C9H17NO5	219.11067	218.103453620189	0.381634490798689	[M-H]-	5.140	0.987123148220942	1	C18	Organic oxygen compounds	ÓÐ»úÑõ»¯ºÏÎï	Organooxygen compounds	ÓÐ»úÑõ»¯ºÏÎï	Alcohols and polyols	´¼ºÍ¶àÔª´¼	867-81-2	HMDB0000210	C00864	map00770;map00410;map01110;map01100;map04977	LMFA08020419	6613	CC(C)(CO)C(C(=O)NCCC(=O)O)O	GHOKWGTUZJEAQD-ZETCQYMHSA-N	1210839080.7028582	1045410688.557511	730816542.8802222	1047628720.9131279	1049306718.3945535	800113762.4844587	489162194.373126	420693926.39464134	298555419.7001992	2.02496896363718	1.0178997962195524	0.0266883793072709	0.95	1.60300416358903
Com_163_pos	10-Hydroxydecanoate	10-ôÇ»ù¹ïËá	P	C10H20O3	188.14124	171.137923200327	0.0892928789944499	[M+H-H2O]+	6.272	0.847112325882004	1	C18	Organic acids and derivatives	ÓÐ»úËá¼°ÆäÑÜÉúÎï	Hydroxy acids and derivatives	ôÇ»ùËá¼°ÆäÑÜÉúÎï	Medium-chain hydroxy acids and derivatives	ÖÐÁ´ôÇ»ùËá¼°ÆäÑÜÉúÎï	1679-53-4	HMDB0244272	C02774	-	LMFA01050033	74300	OCCCCCCCCCC(O)=O	YJCJVMMDTBEITC-UHFFFAOYSA-N	31829020.535215326	31305495.0305505	37770287.08524367	48409241.53808775	35890530.42254161	36987364.89648299	68766711.01450275	51825453.161785685	38697583.91000976	0.75486977283138	-0.4057003170660966	0.174398427330241	0.85	0.819759350249548
Com_1640_neg	Nervosanin A	-	N	C21H32O6	380.21989	379.212422737171	0.439910781614457	[M-H]-	6.775	-	3	C18	Lipids and lipid-like molecules	Ö¬ÖÊºÍÀàÖ¬·Ö×Ó	Prenol lipids	ÒìÎìÏ©´¼Ö¬	Diterpenoids	¶þÝÆÀà	-	-	-	-	-	70698018	CC1(CCC(C23C1C(C(C45C2CCC(C4)C(C5=O)COC)(OC3)O)O)O)C	NHFCLVQJGBUOLF-SSTJTVCQSA-N	8159464.376226635	10139570.976987878	5555233.554691994	24681118.002815254	10602091.477745466	8455643.579755912	19477935.441516563	15834050.731085477	11098424.116607254	0.862281490550836	-0.21376918296471245	0.481058442079234	0.7	0.777777581558912
Com_1641_neg	Sartol acetate B	-	N	C22H36O5	380.25628	379.249398774438	1.10129525803837	[M-H]-	6.911	-	3	C18	Lipids and lipid-like molecules	Ö¬ÖÊºÍÀàÖ¬·Ö×Ó	Prenol lipids	ÒìÎìÏ©´¼Ö¬	Sesquiterpenoids	±¶°ëÝÆÀà	-	-	-	-	-	-	CC(C)C1CCC(C(=O)CC(C=CCC(C=C1)(C)O)(C)O)(C)COC(=O)C	MOTBGHLVUHHVFC-DCURBPOESA-N	148681058.87700284	102400545.67495598	28465593.03439456	200371283.06363606	66291768.03080109	93615143.05564411	100885630.62471679	96745345.49558796	105530450.31385474	1.1012953701034	0.13920145512741955	0.781661083178527	0.55	0.529305217451486
Com_1642_neg	Besarhanamide A	-	N	C23H43NO3	381.32429	380.317384115291	1.03354363039468	[M-H]-	10.428	-	3	C18	Organoheterocyclic compounds	ÓÐ»úÔÓ»·»¯ºÏÎï	Epoxides	»·Ñõ»¯Îï	Oxirane carboxylic acids and derivatives	»·ÑõÒÒÍéôÈËá¼°ÆäÑÜÉúÎï	-	-	-	-	-	-	CCCCCCCCCCCCCC=CCCC1C(O1)C(=O)NC(C)CO	WFDZAQUSOQZZAS-HFXYZWCVSA-N	1240019.5116610776	907448.7038546983	563948.7302127373	975021.8595406415	1073020.41218172	1546684.269198195	4682558.156503354	3180145.496374113	597659.5852553097	0.380488587784893	-1.3940749120995413	0.202527798883389	0.8	1.23287940114843
Com_1643_neg	Cinncassiol C3	-	N	C20H30O7	382.19916	381.191466269753	1.03017036203394	[M-H]-	6.265	-	3	C18	Lipids and lipid-like molecules	Ö¬ÖÊºÍÀàÖ¬·Ö×Ó	Prenol lipids	ÒìÎìÏ©´¼Ö¬	Sesquiterpenoids	±¶°ëÝÆÀà	-	HMDB0036859	C17641	-	-	-	CC1CCC2(C3(CC4(C(C(=O)C2(C1O)O4)(C(CC3=O)(C(C)C)O)C)O)C)O	IJPNDQQOKFKBRG-ZPZYUIKSSA-N	29313060.007730305	23914595.530411012	4444314.58353218	54350594.514072515	12965712.029957037	19527924.21074542	46155449.55055844	67011445.56974934	31517154.415201314	0.608911878052639	-0.7156946389977601	0.210870377364782	0.75	1.07470884859473
Com_1643_pos	Limonenecarboxylic acid	-	P	C11H16O2	180.11503	181.122277621066	0.290808235242756	[M+H]+	6.227	0.838471315758501	2	C18	Lipids and lipid-like molecules	Ö¬ÖÊºÍÀàÖ¬·Ö×Ó	Prenol lipids	ÒìÎìÏ©´¼Ö¬	Monoterpenoids	µ¥ÝÆÀà	-	-	-	-	-	-	CC1=CCC(CC1)C(=CC(=O)O)C	KENWRRUSJKMXOL-PCYYEKQGSA-N	238811219.24171567	45913466.11790334	76146855.9657369	248683723.65353775	109583049.29627103	929715828.4556907	3668570870.437267	3104517855.5643106	1654590676.6440291	0.0614819228227065	-4.023693904326325	0.000423675262875403	1	1.90681372295353
Com_1644_pos	(Z,Z,Z)-3,6,9-Dodecatrien-1-ol	-	P	C12H20O	180.15141	181.158802217636	0.511889615490572	[M+H]+	9.588	0.615163806968326	2	C18	Lipids and lipid-like molecules	Ö¬ÖÊºÍÀàÖ¬·Ö×Ó	Fatty Acyls	Ö¬·¾õ£Àà	Fatty alcohols	Ö¬·¾´¼	-	-	C08375	-	LMFA05000097	-	CCC=CCC=CCC=CCCO	OFAUAWIRDOCHFP-PDBXOOCHSA-N	22031178.348255794	38002083.5754339	30566000.202307142	33950643.66848351	27651253.611370254	28386069.161511697	27892263.016978126	28670288.38969596	31398981.43680025	1.04652717740983	0.06560977762828349	0.772410814143091	0.55	0.140003409644201
Com_1648_neg	BCA 6	-	N	C21H34O6	382.23554	381.228329661267	0.234570723061517	[M-H]-	7.062	-	3	C18	Lipids and lipid-like molecules	Ö¬ÖÊºÍÀàÖ¬·Ö×Ó	Prenol lipids	ÒìÎìÏ©´¼Ö¬	Sesquiterpenoids	±¶°ëÝÆÀà	-	-	-	-	-	-	CC(CCC(O)C(C)(C)O)C1=CCC(C)(O)C1CC1=C(O)C(O)CCC1=O	FIXRZLUOASIPBK-UHFFFAOYSA-N	8822774.419431971	7106404.969090811	2649571.335431588	15903898.238660986	4428959.78622247	5137939.599980866	24489657.91620522	27571131.50989509	12237211.360310119	0.448316632940299	-1.15741006925442	0.15832160098651	0.8	1.3310321884588
Com_1649_neg	13,14-Dihydro-15-keto-20-ethyl prostaglandin f2alpha	-	N	C22H38O5	382.27193	381.265010544144	0.995480217392571	[M-H]-	7.169	0.523326570146278	2	C18	Lipids and lipid-like molecules	Ö¬ÖÊºÍÀàÖ¬·Ö×Ó	Fatty Acyls	Ö¬·¾õ£Àà	Eicosanoids	Àà¶þÊ®ÍéËá	-	HMDB0244515	-	-	-	5636	CCCCCCCC(=O)CCC1C(O)CC(O)C1CC=CCCCC(O)=O	TVHAZVBUYQMHBC-UHFFFAOYSA-N	243123011.55665636	119764598.55249056	46468597.250137456	114206812.47215244	90185437.99051982	69994767.80751146	75907822.18529834	87061393.71899734	96725538.50766031	1.48927622252647	0.57461136165045	0.380258531395893	0.75	0.727229969240785
Com_164_neg	Ethyl glucuronide	ÒÒ»ù beta-D-ÆÏÌÑÌÇÈ©Ëá	N	C8H14O7	222.07396	221.066776409693	0.524193349786023	[M-H]-	2.820	-	3	C18	Organic oxygen compounds	ÓÐ»úÑõ»¯ºÏÎï	Organooxygen compounds	ÓÐ»úÑõ»¯ºÏÎï	Carbohydrates and carbohydrate conjugates	Ì¼Ë®»¯ºÏÎïºÍÌ¼Ë®»¯ºÏÎï½áºÏÎï	17685-04-0	HMDB0010325	-	-	-	18392195	CCO[C@@H]1O[C@@H]([C@@H](O)[C@H](O)[C@H]1O)C(O)=O	IWJBVMJWSPZNJH-UQGZVRACSA-N	7228034.773792205	1403410.4947797433	10863912.964729797	1097643.423776444	10722110.635553993	1713002.6691824773	2877600.2880893666	3792921.026238055	3171965.34641262	2.16798173740979	1.1163526038046527	0.473600187524939	0.6	0.347184478661163
Com_1652_neg	Dihydrozeatin-9-N-glucoside	¶þÇâÓñÃ×ËØ-9-N-ÆÏÌÑÌÇÜÕ	N	C16H25N5O6	383.18049	382.173281575572	0.238988086304538	[M-H]-	5.004	-	3	C18	Organic oxygen compounds	ÓÐ»úÑõ»¯ºÏÎï	Organooxygen compounds	ÓÐ»úÑõ»¯ºÏÎï	Carbohydrates and carbohydrate conjugates	Ì¼Ë®»¯ºÏÎïºÍÌ¼Ë®»¯ºÏÎï½áºÏÎï	73263-99-7	HMDB0012213	-	-	-	-	C[C@H](CO)CCNC1=NC=NC2=C1N=CN2[C@@H]1O[C@H](CO)[C@@H](O)[C@H](O)[C@H]1O	DRPMMLWYLAPTPK-CBGBLGFFSA-N	620604.6312077799	162682.9064365844	83240.17122545229	314292.1267819208	85523.66681846387	271645.7758967602	234590.50986682714	66248.81616070252	54192.50572719134	1.61658050264909	0.6929453527351257	0.48960368107944	0.7	0.583457188313428
Com_1653_neg	N-oleoyl threonine	N-ÓÍõ£ËÕ°±Ëá	N	C22H41NO4	383.30356	382.296414588699	0.40330619154753	[M-H]-	9.908	0.549978612467102	2	C18	Organic acids and derivatives	ÓÐ»úËá¼°ÆäÑÜÉúÎï	Carboxylic acids and derivatives	ôÈËá¼°ÆäÑÜÉúÎï	Amino acids, peptides, and analogues	°±»ùËá¡¢ëÄºÍÀàËÆÎï	-	HMDB0241967	-	-	LMFA08020108	-	CCCCCCCCC=CCCCCCCCC(=O)NC(C(C)O)C(=O)O	NEMXEZCVUJCXDQ-PCXBEVNGSA-N	2241772.0709027615	2328712.2186336606	588792.6112044624	1260277.6431774797	809659.8766398932	2703746.3892643736	6382074.597490386	5491842.2273511365	1030815.7200981434	0.370527554979945	-1.4323472596309839	0.120503878304145	0.85	1.36362442278517
Com_1654_pos	1,2-Dihydrostilbene	-	P	C14H14	182.10955	183.117020561273	0.93658609883432	[M+H]+	8.355	0.570905416078478	2	C18	Phenylpropanoids and polyketides	±½±ûËØÀàºÍ¾ÛÍªÀà	Stilbenes	ÜÎÀà	-	-	-	HMDB0244093	C14685	-	LMPK13090043	-	C1=CC=C(C=C1)CCC2=CC=CC=C2	QWUWMCYKGHVNAV-UHFFFAOYSA-N	8268267.338266706	8445652.258928929	5096522.3943558745	5665304.4530879855	6255502.837650915	6968275.360086424	6474413.302927181	6038189.104745952	12985712.330511807	0.831162106773545	-0.2667982125606064	0.482317781412413	0.65	0.500184860644176
Com_1656_neg	Cinnzeylanol	¹ð¶þÝÆ´¼	N	C20H32O7	384.21481	383.207930391513	1.09415749223521	[M-H]-	6.129	0.514360063863844	2	C18	Lipids and lipid-like molecules	Ö¬ÖÊºÍÀàÖ¬·Ö×Ó	Prenol lipids	ÒìÎìÏ©´¼Ö¬	Diterpenoids	¶þÝÆÀà	62394-04-1	HMDB0036010	-	-	-	75069470	CC(C)C1(O)CC2(O)C3(C)CC4(O)OC5(C(O)C(C)CCC35O)C2(O)C14C	TVHZPQAYPSOHQT-UHFFFAOYSA-N	31457342.662294284	26962534.21765587	9868279.340214325	89439962.68501446	31062670.606717266	41277270.51319969	136385375.5153193	110455794.53702916	51295122.66790707	0.444981132075838	-1.1681839301290289	0.080607004426018	0.9	1.49375720330066
Com_1656_pos	Chrysanthemyl acetate	-	P	C11H18O2	182.13068	183.138223818717	1.33870206269338	[M+H]+	8.445	0.752735586960044	2	C18	Organic acids and derivatives	ÓÐ»úËá¼°ÆäÑÜÉúÎï	Carboxylic acids and derivatives	ôÈËá¼°ÆäÑÜÉúÎï	Carboxylic acid derivatives	ôÈËáÑÜÉúÎï	-	-	-	-	-	-	CC(=O)OCC1C(C1(C)C)CC=C	UVQOBCBQCOVBIV-UWVGGRQHSA-N	6564739.2865751535	4213342.413922463	2942718.583884424	12018642.122432973	8906300.479326177	9592015.143840797	44500689.03810363	29106586.21725576	13832158.334162787	0.285645475469264	-1.8077024166012503	0.032933141660035	0.95	1.72832333173013
Com_1657_neg	Sinuflexibilin	-	N	C21H36O6	384.25119	383.244150186935	0.67712720668969	[M-H]-	6.460	-	3	C18	Lipids and lipid-like molecules	Ö¬ÖÊºÍÀàÖ¬·Ö×Ó	Prenol lipids	ÒìÎìÏ©´¼Ö¬	Diterpenoids	¶þÝÆÀà	-	-	-	-	-	-	CC1=CCCC(C(CC(CCC(C(CC1)O)(C)O)C(=C)C(=O)OC)O)(C)O	XVIUENHSSMFKJB-SQAKYKOPSA-N	2302521409.338648	2057759086.3962321	831908126.5037804	1838126977.0579207	1318686794.358723	1423878349.2330585	1893859137.2587442	1704345379.8667102	1093682128.3862388	1.09212860871267	0.12714275756436288	0.834835715584356	0.6	0.605853273924129
Com_1657_pos	Decahydro-2-naphthoic acid	-	P	C11H18O2	182.13068	183.138169102747	1.03828057422897	[M+H]+	6.482	0.548745840982253	2	C18	Organic acids and derivatives	ÓÐ»úËá¼°ÆäÑÜÉúÎï	Carboxylic acids and derivatives	ôÈËá¼°ÆäÑÜÉúÎï	Carboxylic acids	ôÈËá	-	-	C14113	map00626;map01120	-	-	C1CCC2CC(CCC2C1)C(=O)O	MYVFQFVSXKPBEM-UHFFFAOYSA-N	35912052.69895281	33510537.475727294	39320473.57761406	57497991.55396877	43564301.06467197	49533847.48415812	105299063.27546312	71088168.4364172	54095759.95405787	0.59940782706564	-0.738390172205282	0.0563811706824501	0.9	1.46358297128978
Com_1658_neg	Staphylionoside A	-	N	C19H30O8	386.19407	385.187576617679	2.08863299988313	[M-H]-	6.174	0.533368413453139	2	C18	Lipids and lipid-like molecules	Ö¬ÖÊºÍÀàÖ¬·Ö×Ó	Fatty Acyls	Ö¬·¾õ£Àà	Fatty acyl glycosides	Ö¬·¾õ£ÌÇÜÕ	-	-	-	-	-	-	CC1=C(C(CC(C1=O)O)(C)C)C=CC(C)OC2C(C(C(C(O2)CO)O)O)O	ZZMRRHANYHOIDL-RXZGHDNNSA-N	1294374.7156698087	1389192.83057877	1168860.790425849	4694736.459798407	1962943.7660478791	1721839.096607945	4297460.462055451	3377397.2237601806	1534227.73276476	0.769201803409554	-0.37856594977719343	0.402651023879626	0.7	0.823469868081025
Com_1659_neg	Oleandolide	-	N	C20H34O7	386.23046	385.223651349667	1.27216705543002	[M-H]-	5.947	-	3	C18	Phenylpropanoids and polyketides	±½±ûËØÀàºÍ¾ÛÍªÀà	Macrolides and analogues	´ó»·ÄÚõ¥Àà¼°ÆäÀàËÆÎï	-	-	-	-	C11990	map00522;map01130	LMPK04000031	-	CC1CC2(CO2)C(=O)C(C(C(C(OC(=O)C(C(C(C1O)C)O)C)C)C)O)C	PFDLUBNRHMFBGI-HRVFELILSA-N	104123418.72358972	56363066.513799414	11747896.517253647	72013681.7848118	39719403.40271354	64219999.0808736	79339586.44817337	58827916.21683004	64750561.73047016	0.850399117959649	-0.23378799439169873	0.375320904966449	0.65	0.784029908948811
Com_165_neg	Monobutyl phthalate	ÁÚ±½¶þ¼×Ëáµ¥¶¡õ¥	N	C12H14O4	222.08921	221.081885423087	0.110662346027788	[M-H]-	6.325	0.823395032925153	1	C18	Benzenoids	±½Àà»¯ºÏÎï	Benzene and substituted derivatives	±½¼°ÆäÈ¡´úÑÜÉúÎï	Benzoic acids and derivatives	±½¼×Ëá¼°ÆäÑÜÉúÎï	131-70-4	HMDB0013247	-	-	-	8575	CCCCOC(=O)C1=CC=CC=C1C(O)=O	YZBOVSFWWNVKRJ-UHFFFAOYSA-N	19701300.72114427	17366545.792529095	8774952.616977815	19793807.2054754	19495355.525473483	19497561.523412026	15928433.975687487	15260292.143201277	9868636.71391885	1.12469085236806	0.16952849740013234	0.638789447254448	0.7	0.393371850654525
Com_1660_neg	N-Lauroyl Tryptophan	N-ÔÂ¹ðõ£É«°±Ëá	N	C23H34N2O3	386.25694	385.249836091755	0.507671797469851	[M-H]-	6.460	-	3	C18	Organic acids and derivatives	ÓÐ»úËá¼°ÆäÑÜÉúÎï	Carboxylic acids and derivatives	ôÈËá¼°ÆäÑÜÉúÎï	Amino acids, peptides, and analogues	°±»ùËá¡¢ëÄºÍÀàËÆÎï	-	HMDB0242042	-	-	-	582734	CCCCCCCCCCCC(=O)NC(CC1=CNC2=C1C=CC=C2)C(O)=O	MTYLJFSVEPZMIY-UHFFFAOYSA-N	75326501.25630395	69694437.73176719	26481731.463828303	59893859.89706463	42960855.9547206	47327210.56949246	61137975.88694908	55101305.93221334	33506275.970065366	1.11373027775928	0.15539988433457422	0.784051910303752	0.6	0.609389736158407
Com_1661_neg	N-Palmitoyl Methionine	N-×Øéµõ£µ°°±Ëá	N	C21H41NO3S	387.28072	386.274157280872	1.90373760921504	[M-H]-	10.099	-	3	C18	Organic acids and derivatives	ÓÐ»úËá¼°ÆäÑÜÉúÎï	Carboxylic acids and derivatives	ôÈËá¼°ÆäÑÜÉúÎï	Amino acids, peptides, and analogues	°±»ùËá¡¢ëÄºÍÀàËÆÎï	-	HMDB0241930	-	-	LMFA08020109	3977103	CCCCCCCCCCCCCCCC(=O)NC(CCSC)C(O)=O	FCVASHHBGGKTGT-UHFFFAOYSA-N	6704449.95181704	3868638.668240085	556702.6682844617	3914506.157307189	1284036.3019709913	9529568.10168854	28359017.041737475	31572334.85016794	5120796.093119039	0.175145701701318	-2.5133725118874612	0.0238284099811148	0.95	1.69890234381928
Com_1662_neg	5,6-Dihydroxyprostaglandin F1a	-	N	C20H36O7	388.24611	387.239279779081	1.21000331726577	[M-H]-	6.082	-	3	C18	Lipids and lipid-like molecules	Ö¬ÖÊºÍÀàÖ¬·Ö×Ó	Fatty Acyls	Ö¬·¾õ£Àà	Eicosanoids	Àà¶þÊ®ÍéËá	11000-26-3	HMDB0012109	C06475	-	-	6439819	CCCCC[C@H](O)\C=C\[C@H]1[C@H](O)C[C@H](O)[C@@H]1CC(O)C(O)CCCC(O)=O	SAAOVBGAFHJPIF-NYNACFBQSA-N	115247751.96902435	81473599.19859031	10831257.84558564	36967175.68321822	35543501.32719545	86245855.09380038	36855610.33135497	42852051.88104052	79771242.09694932	0.911795088794066	-0.13321845645845898	0.529703485538081	0.6	0.478265241953186
Com_1664_pos	chaetoglocin D	-	P	C9H13NO3	183.08954	184.09699629344	0.853644834106303	[M+H]+	5.134	0.78618440682121	2	C18	Organoheterocyclic compounds	ÓÐ»úÔÓ»·»¯ºÏÎï	Pyridines and derivatives	ßÁà¤¼°ÆäÑÜÉúÎï	Hydropyridines	ÇâßÁà¤Àà	-	-	-	-	-	-	CCC1CNC(=O)C(=C1O)C(=O)C	BKRGUIJDEOVXCR-ZCFIWIBFSA-N	28449706.672573715	20302257.756143726	23630060.828461595	17718302.344455823	23734831.86758497	22297544.119407807	12943863.113592857	12291788.382066159	10255419.425769238	1.57588354576456	0.6561609268275944	0.0535280650258405	0.9	1.43429626147696
Com_1666_neg	Oleoyltaurine	-	N	C20H39NO4S	389.25998	388.252996380663	0.812774698750201	[M-H]-	9.519	-	3	C18	Lipids and lipid-like molecules	Ö¬ÖÊºÍÀàÖ¬·Ö×Ó	Fatty Acyls	Ö¬·¾õ£Àà	Fatty amides	Ö¬·¾õ£°·	-	HMDB0242113	-	-	LMFA08020081	6437033	[H]\C(CCCCCCCC)=C(/[H])CCCCCCCC(O)=NCCS(O)(=O)=O	KOGRJTUIKPMZEJ-KTKRTIGZSA-N	51003947.61063772	62501168.09341767	31866952.605473664	30593000.638804283	44935379.401160575	81586604.87056409	59418083.99069016	76737749.39301576	65563121.444960184	0.623780058771912	-0.6808906620385831	0.0181349749386587	0.95	1.02074723913452
Com_1667_neg	Latanoprost acid	À­Ì¹Ç°ÁÐÏÙËØ	N	C23H34O5	390.24063	389.233399304794	0.177595023751131	[M-H]-	6.843	-	3	C18	Lipids and lipid-like molecules	Ö¬ÖÊºÍÀàÖ¬·Ö×Ó	Fatty Acyls	Ö¬·¾õ£Àà	Eicosanoids	Àà¶þÊ®ÍéËá	41639-83-2	HMDB0253988	-	-	-	53394049	OC(CCC1C(O)CC(O)C1CC=CCCCC(O)=O)CCC1=CC=CC=C1	HNPFPERDNWXAGS-UHFFFAOYSA-N	101248.66828426211	97251.13061238432	29889.268998950953	1745804.3218529306	630132.8434324054	232898.5831555835	27038344.0975307	14205155.139273984	2127574.350332599	0.0477814493231925	-4.3874055749995104	0.0685443753811761	0.9	1.46659937112538
Com_1667_pos	Tecostanine	-	P	C11H21NO	183.16231	184.16970394411	0.512900880131127	[M+H]+	10.152	0.920613355897152	2	C18	Organoheterocyclic compounds	ÓÐ»úÔÓ»·»¯ºÏÎï	Piperidines	ßßà¤Àà	-	-	-	-	C09989	-	-	-	CC1CCC2C1CN(CC2CO)C	CRVXJVHSLVEDRI-UHFFFAOYSA-N	51811376.20400197	70422636.07029243	71644945.30301666	84666543.34478042	66495737.5213124	64058562.30580838	65897699.723625995	66528966.934952915	57859941.717343435	1.08526924263929	0.11805300288488442	0.443295877938091	0.75	0.416703547813494
Com_1669_pos	6-Thiourate	6-ÁòÄòËáÑÎ	P	C5H4N4O2S	184.0055	185.012433541896	1.99156060007471	[M+H]+	4.219	-	3	C18	Organoheterocyclic compounds	ÓÐ»úÔÓ»·»¯ºÏÎï	Imidazopyrimidines	ßäßò²¢à×à¤Àà	Purines and purine derivatives	àÑßÊºÍàÑßÊÑÜÉúÎï	-	HMDB0060417	C16613	map00983	-	3032417	OC1=NC2=C(N1)N=C(O)N=C2S	SXHQUGJSTGOXMD-UHFFFAOYSA-N	7688866.513031337	6083575.399015632	7627303.831865463	3241140.4695251174	8274574.102911042	8858695.245045885	5262897.5918156095	8378443.317462694	5071252.156712794	0.955064847025586	-0.06632940225617522	0.784463411291571	0.4	0.266024808823954
Com_1670_neg	N-Arachidonoyl Serine	N-»¨ÉúËÄÏ©õ£Ë¿°±Ëá	N	C23H37NO4	391.27226	390.265380059435	1.0735732582822	[M-H]-	9.175	-	3	C18	Organic acids and derivatives	ÓÐ»úËá¼°ÆäÑÜÉúÎï	Carboxylic acids and derivatives	ôÈËá¼°ÆäÑÜÉúÎï	Amino acids, peptides, and analogues	°±»ùËá¡¢ëÄºÍÀàËÆÎï	-	HMDB0242003	-	-	-	53394481	CCCCCC=CCC=CCC=CCC=CCCCC(=O)NC(CO)C(O)=O	FQUVPTVNRMUOPO-UHFFFAOYSA-N	4422211.239814799	3271350.415057527	777757.093939626	3170532.8552299193	930556.0535385628	1847578.0357057166	3690873.114222327	3286664.365960611	717266.2564050587	1.05402680023425	0.07591155015680731	0.990851169623405	0.5	0.601097756711378
Com_1671_neg	N-Stearoyltaurine	N-Ó²Ö¬õ£Å£»ÇËá	N	C20H41NO4S	391.27563	390.268617603172	0.735039828603792	[M-H]-	10.310	0.563653280401589	2	C18	Lipids and lipid-like molecules	Ö¬ÖÊºÍÀàÖ¬·Ö×Ó	Fatty Acyls	Ö¬·¾õ£Àà	Fatty amides	Ö¬·¾õ£°·	63155-80-6	HMDB0240595	-	-	LMFA08020078	168274	CCCCCCCCCCCCCCCCCC(=O)NCCS(O)(=O)=O	LMIJIHJZVURGQK-UHFFFAOYSA-N	8951206.561399365	37444712.90675526	53535859.212021925	23113747.65917587	155824725.07015464	66733208.91112342	39954669.75009913	43470395.63030713	42701526.81865841	1.15677917245254	0.2101134822374787	0.621806679116244	0.65	0.470744082447872
Com_1672_neg	CPA(16:0/0:0)	-	N	C19H37O6P	392.23278	391.225879798395	1.01928858417794	[M-H]-	9.803	-	3	C18	Lipids and lipid-like molecules	Ö¬ÖÊºÍÀàÖ¬·Ö×Ó	Glycerophospholipids	¸ÊÓÍÁ×Ö¬	Glycerophosphates	¸ÊÓÍÁ×Ëáõ¥Àà	-	HMDB0007003	-	-	-	9801940	CCCCCCCCCCCCCCCC(=O)OCC1COP(O)(=O)O1	WLYRJURLXSFXRK-UHFFFAOYSA-N	5201464.851774841	7837508.642223085	10389276.511110336	8204122.671027559	15815049.112114001	27377130.159323078	20146556.498298112	19733114.223331586	24464653.872586936	0.413839243311118	-1.2728576361421415	0.00428822183025986	1	1.79686910947978
Com_1673_neg	Vladimuliecin B	-	N	C23H36O5	392.25628	391.249364797546	0.980985048759707	[M-H]-	7.216	-	3	C18	Lipids and lipid-like molecules	Ö¬ÖÊºÍÀàÖ¬·Ö×Ó	Steroids and steroid derivatives	Àà¹Ì´¼ºÍÀà¹Ì´¼ÑÜÉúÎï	Steroid esters	Àà¹Ì´¼õ¥	-	-	-	-	-	-	CC(C1CCC2(C1(CCC3C2(CC(C45C3(CCC4C5)C)O)O)C)O)OC(=O)C	CZFZYEPCYFVTBZ-NWUCDKBLSA-N	684010.476848641	1286601.2494804787	659724.9549474689	4234756.044288559	3205221.010210748	810654.537424095	6054019.966012147	4438483.971796071	1719484.9886325896	0.618634074638926	-0.6928417949895814	0.440091744503451	0.75	0.675017311274015
Com_1674_pos	trans-(-)-2-Acetyl-1-isopropylcyclopropaneacetic acid	-	P	C10H16O3	184.10995	185.117455516321	1.11626949542305	[M+H]+	0.990	0.726403426139895	2	C18	Organic oxygen compounds	ÓÐ»úÑõ»¯ºÏÎï	Organooxygen compounds	ÓÐ»úÑõ»¯ºÏÎï	Carbonyl compounds	ôÊ»ù»¯ºÏÎï	-	-	-	-	-	-	CC(C)C1(CC1C(=O)C)CC(=O)O	KHQMPLDSNBIPLK-SCZZXKLOSA-N	10882637.584299602	10097372.77144076	12459517.881985279	12662937.70259022	9526860.234345619	11069096.652762854	12130805.540819045	11591887.656827826	9874174.628908845	0.996361803859298	-0.00525837884756081	0.923880488128224	0.5	0.0618630354523762
Com_1677_neg	Ailantinol B	³ô´»´¼B	N	C20H26O8	394.16277	393.155889926369	1.06536284244672	[M-H]-	6.006	-	3	C18	Lipids and lipid-like molecules	Ö¬ÖÊºÍÀàÖ¬·Ö×Ó	Prenol lipids	ÒìÎìÏ©´¼Ö¬	Terpene lactones	ÝÆÄÚõ¥	-	-	-	-	-	-	CC1=CC(=O)C(C2(C1CC3C45C2C(C(C(C4CC(=O)O3)(C)O)O)(OC5)O)C)O	WTDQKXYYDYGVFN-PYCUNDFFSA-N	202419.84842455774	805683.5847716157	156810.58705207962	5111582.63099543	1149248.367045856	636294.443939553	46379247.15402301	7408082.294265394	228832.7162451134	0.108697694180331	-3.201606758292933	0.366427943992931	0.7	1.00469056305503
Com_1678_neg	Epoxycladine C	-	N	C22H34O6	394.23554	393.228587763892	0.882122124165224	[M-H]-	6.489	0.554264501888382	2	C18	Lipids and lipid-like molecules	Ö¬ÖÊºÍÀàÖ¬·Ö×Ó	Prenol lipids	ÒìÎìÏ©´¼Ö¬	Sesquiterpenoids	±¶°ëÝÆÀà	-	-	-	-	-	-	CC(C)C1C2C(C3CC(=C)C(CCC(C2O3)(C)OC(=O)C)O)C4(C(C1O)O4)C	DZASUZOOZNCFMS-ZSVBNSAGSA-N	128229889.91831799	66925816.547672674	40463370.150017105	119100242.3955002	91658294.88580403	69185325.36213487	89235113.28195773	104342293.9631968	66275231.73224338	1.08529145515062	0.11808253062854558	0.939479749610327	0.6	0.570937296585472
Com_1679_neg	Semiplenamide E	-	N	C24H45NO3	395.33994	394.332729941777	0.227504908791935	[M-H]-	10.652	0.671979602890084	2	C18	Lipids and lipid-like molecules	Ö¬ÖÊºÍÀàÖ¬·Ö×Ó	Fatty Acyls	Ö¬·¾õ£Àà	Fatty amides	Ö¬·¾õ£°·	-	-	-	-	LMFA08020279	-	CCCCCCCCCCCCCCCC=C(C)C(=O)NC(C)COC(=O)C	HMEVPMUFHLUBFU-KGAYOUTBSA-N	1917184.4869568944	3147254.238328983	614982.1016006632	2955440.2856529676	1347960.346505038	7285079.586413605	30117861.498358224	18659405.084822975	3873884.096733893	0.133245903717141	-2.907836912955853	0.0169668254723196	1	1.78088214079185
Com_1681_neg	Neorustmicin B	-	N	C21H34O7	398.23046	397.223089951594	0.175899166603955	[M-H]-	6.333	-	3	C18	Phenylpropanoids and polyketides	±½±ûËØÀàºÍ¾ÛÍªÀà	Macrolides and analogues	´ó»·ÄÚõ¥Àà¼°ÆäÀàËÆÎï	-	-	-	-	-	-	-	-	CCC1C(C=C(CC(CC2(CC(CO2)(C(=O)C(C(=O)O1)C)O)OC)C)C)(C)O	JLVZVGQWWZKQQV-UKTHLTGXSA-N	6455821.188068562	3624741.775734543	1534168.1867175756	12382527.433302017	5323223.260039598	8946890.012663394	21423282.436627522	28430334.94576889	12926560.97963118	0.327022782425142	-1.6125369486231846	0.0243840933694233	0.95	1.69588108488591
Com_1683_neg	Bis(glycerophospho)-glycerol	-	N	C9H22O13P2	400.05357	399.046546178942	0.690354899189718	[M-H]-	1.249	0.699273864490235	2	C18	Lipids and lipid-like molecules	Ö¬ÖÊºÍÀàÖ¬·Ö×Ó	Glycerophospholipids	¸ÊÓÍÁ×Ö¬	Glycerophosphoglycerophosphoglycerols	¸ÊÓÍÁ×Ëá¸ÊÓÍÁ×Ëá¸ÊÓÍ	-	-	C03853	-	-	-	C(C(COP(=O)(O)OCC(COP(=O)(O)OCC(CO)O)O)O)O	RCBRFGAYXGRKBS-UHFFFAOYSA-N	7407872.3685242245	1744942.1653227967	382980.14878523524	350443.0599423434	895359.1252582377	2005951.2842715583	118734.00587578819	197195.29385543114	360800.1485211209	3.21517107484926	1.6848955034226945	0.227707127346453	0.75	0.77408029399125
Com_1684_neg	Cinncassiol B	-	N	C20H32O8	400.20972	399.202766414596	0.865582664961409	[M-H]-	6.021	-	3	C18	Lipids and lipid-like molecules	Ö¬ÖÊºÍÀàÖ¬·Ö×Ó	Prenol lipids	ÒìÎìÏ©´¼Ö¬	Diterpenoids	¶þÝÆÀà	-	-	C17648	-	-	-	CC1CCC2(C3(CC4(C5(C(CC3(C5(C2(C1O)O4)O)O)(C(C)CO)O)C)O)C)O	LIGPZBKBGCJTGC-VSDDQSBZSA-N	22518199.68553745	9725677.51622496	1957301.5439675346	30015440.556592714	11465108.825665176	20902834.525952682	58509039.25530213	47959252.04547555	14356233.924625322	0.427196150472359	-1.2270294481415303	0.120993967055359	0.8	1.37296397325371
Com_1685_pos	DL-O-Phosphoserine	O-Á×Ëá-DL-Ë¿°±Ëá	P	C3H8NO6P	185.00893	186.01652689326	1.60475097059158	[M+H]+	1.408	-	3	C18	Organic acids and derivatives	ÓÐ»úËá¼°ÆäÑÜÉúÎï	Carboxylic acids and derivatives	ôÈËá¼°ÆäÑÜÉúÎï	Amino acids, peptides, and analogues	°±»ùËá¡¢ëÄºÍÀàËÆÎï	17885-08-4	HMDB0001721	C01005	-	-	106	NC(COP(O)(O)=O)C(O)=O	BZQFBWGGLXLEPQ-UHFFFAOYSA-N	23384564.33443273	8471115.091923377	15432039.477164695	8936282.955221359	15240456.942874657	10125383.043884255	9241139.842966748	7761603.395714495	12871748.520543866	1.42929364961035	0.5153023498237412	0.212870075057327	0.7	0.797708868739253
Com_1686_pos	2'-hydroxypyridoxol	-	P	C8H11NO4	185.06881	186.076310149999	1.08148963074201	[M+H]+	1.511	0.754836201017535	2	C18	Organoheterocyclic compounds	ÓÐ»úÔÓ»·»¯ºÏÎï	Pyridines and derivatives	ßÁà¤¼°ÆäÑÜÉúÎï	Hydroxypyridines	ôÇ»ùßÁà¤Àà	-	-	-	-	-	-	C1=C(C(=C(C(=N1)CO)O)CO)CO	FLVIETJQVDUKMQ-UHFFFAOYSA-N	32250181.851459652	29711882.154925123	33775786.195554495	84555360.46268193	28311126.48977353	10583911.934081225	25690702.286443222	7658201.582591808	26217925.838417593	2.37892666304628	1.2503107974081669	0.0561411761955197	1	1.61865272636897
Com_1687_pos	4-(1-methyl-2-pyrrolidinyl)-3-oxobutanoate	4-(1-¼×»ù-2-ßÁ¿©Íé»ù)-3-Ñõ´ú¶¡Ëáõ¥	P	C9H15NO3	185.10519	186.112631315503	0.763433499550024	[M+H]+	5.707	0.839887801637395	2	C18	Alkaloids and derivatives	ÉúÎï¼î¼°ÆäÑÜÉúÎï	-	-	-	-	-	-	-	-	-	-	C[NH+]1CCCC1CC(=O)CC(=O)[O-]	WDFDPXMELFXBFU-UHFFFAOYSA-N	79778575.7288435	32688037.191591833	25115624.621963073	149535599.27670494	54133132.832959555	46185219.98585565	177133876.85255966	127130745.10506798	73702035.65320927	0.643639201289201	-0.63567589781417	0.270269812512325	0.7	1.0120878185916
Com_1688_neg	Glochidionionoside A	Ã«´ÌÔíß°A	N	C19H30O9	402.18899	401.182103844221	1.02897948794284	[M-H]-	5.793	-	3	C18	Lipids and lipid-like molecules	Ö¬ÖÊºÍÀàÖ¬·Ö×Ó	Prenol lipids	ÒìÎìÏ©´¼Ö¬	Terpene glycosides	ÝÆÏ©ÌÇÜÕ	-	-	-	-	-	-	CC(C=CC1(C(=CC(=O)CC1(C)C)COC2C(C(C(C(O2)CO)O)O)O)O)O	UBPXJBQKHFQSGI-CDPGZDAZSA-N	786351.6466721748	1135060.8387997125	276867.2316916563	2456342.899161698	968886.4941290201	1670986.7624083166	4701553.656015519	3830046.42077849	966513.8235416532	0.402790468472523	-1.3118985506939136	0.106172702854082	0.8	1.38015162422348
Com_1688_pos	(+)-Epilupinine-N-oxide	-	P	C10H19NO2	185.14158	186.149338479735	2.47637367584433	[M+H]+	5.272	0.756800721366244	2	C18	Alkaloids and derivatives	ÉúÎï¼î¼°ÆäÑÜÉúÎï	Lupin alkaloids	ÓðÉÈ¶¹ÉúÎï¼î	Lupinine-type alkaloids	ÓðÉÈ¶¹¼îÐÍÉúÎï¼î	-	-	-	-	-	-	C1CC[N+]2(CCCC(C2C1)CO)[O-]	DPDAZDMDSXQXJW-GMTAPVOTSA-N	11743123.98666784	7808930.958573426	14634109.053080026	20043384.854071997	13330514.748654388	38785125.60190089	89269509.22727872	82592058.12510324	51506365.78612708	0.20616982743031	-2.2780948824614624	0.000742125148830957	1	1.95436267043189
Com_1690_neg	Pterodontoside D	-	N	C21H38O7	402.26175	401.254834942398	0.956945068727069	[M-H]-	6.235	-	3	C18	Lipids and lipid-like molecules	Ö¬ÖÊºÍÀàÖ¬·Ö×Ó	Prenol lipids	ÒìÎìÏ©´¼Ö¬	Sesquiterpenoids	±¶°ëÝÆÀà	-	-	-	-	-	-	CC12CCCC(C1CC(CC2)C(C)(C)OC3C(C(C(C(O3)CO)O)O)O)(C)O	PIQFOZLNKMTTKG-BYEUNBPGSA-N	2910761.645627724	1947069.5892007153	66978.42164158597	2255647.0871281167	1095369.529143493	3147028.845995704	3435493.755553467	3288256.5580249964	3267923.701367979	0.50390522475965	-0.988775679866144	0.157266689601946	1	1.26501262858884
Com_1692_neg	N-Palmitoyl phenylalanine	N-×Øéµõ£±½±û°±Ëá	N	C25H41NO3	403.30864	402.301290587188	0.122518605009917	[M-H]-	10.430	-	3	C18	Organic acids and derivatives	ÓÐ»úËá¼°ÆäÑÜÉúÎï	Carboxylic acids and derivatives	ôÈËá¼°ÆäÑÜÉúÎï	Amino acids, peptides, and analogues	°±»ùËá¡¢ëÄºÍÀàËÆÎï	-	HMDB0062339	-	-	LMFA08020091	181534	[H][C@@](CC1=CC=CC=C1)(N=C(O)CCCCCCCCCCCCCCC)C(O)=O	BAHIJPSQSKWCJX-QHCPKHFHSA-N	1265045.5616189165	863892.4465412924	172188.9663516763	759297.1189598533	337568.32564055716	1392052.1863898102	5373650.459425506	3551116.674513837	1121222.377517124	0.237662530623725	-2.073013625954346	0.0272624779503654	0.95	1.47877164773714
Com_1692_pos	alpha-AMINO-3-HYDROXY-5-METHYL-4-ISOXAZOLEPROPIONIC ACID	¦Á-°±»ù-3-ôÇ»ù-5-¼×»ù-4-Òì‡fßò±ûËá	P	C7H10N2O4	186.06406	187.071451642685	0.492532974893814	[M+H]+	1.511	-	3	C18	Organic acids and derivatives	ÓÐ»úËá¼°ÆäÑÜÉúÎï	Carboxylic acids and derivatives	ôÈËá¼°ÆäÑÜÉúÎï	Amino acids, peptides, and analogues	°±»ùËá¡¢ëÄºÍÀàËÆÎï	-	HMDB0248356	C13672	-	-	1221	CC1=C(CC(N)C(O)=O)C(=O)NO1	UUDAMDVQRQNNHZ-UHFFFAOYSA-N	11504821.516844658	4273015.592812194	5502325.960884709	9310235.311709622	4532076.21041706	5035045.494091745	5057016.594168304	4671379.959201613	4680124.363111117	1.44510420983549	0.5311735325819752	0.22127690151615	0.6	0.646798437746888
Com_1694_neg	Celerioside E	-	N	C20H36O8	404.24102	403.234285164807	1.39808871195593	[M-H]-	5.830	0.501444671939433	2	C18	Organic oxygen compounds	ÓÐ»úÑõ»¯ºÏÎï	Organooxygen compounds	ÓÐ»úÑõ»¯ºÏÎï	Carbohydrates and carbohydrate conjugates	Ì¼Ë®»¯ºÏÎïºÍÌ¼Ë®»¯ºÏÎï½áºÏÎï	-	-	-	-	-	-	CC12CCC(CC1C(CCC2O)O)C(C)(C)OC3C(C(C(C(O3)CO)O)O)O	DBWZPLQKCYDMCB-GYRNGLTDSA-N	12289664.595906144	5872494.234826187	2123108.4254157934	7753434.837373583	6636596.200075625	12722843.207498083	10812420.904854666	9943553.25995866	8330031.523452459	0.66350161192045	-0.5918281243833562	0.136889334437328	0.85	0.97166480391859
Com_1695_neg	Nifekalant	-	N	C19H27N5O5	405.20122	404.193022126828	2.21586986335709	[M-H]-	5.558	-	3	C18	Benzenoids	±½Àà»¯ºÏÎï	Benzene and substituted derivatives	±½¼°ÆäÈ¡´úÑÜÉúÎï	Phenylpropylamines	±½±û°·	-	HMDB0255595	-	-	-	-	O=C1C=C(NCCN(CCO)CCCC2=CC=C(C=C2)N(=O)=O)N(C(=O)N1C)C	OEBPANQZQGQPHF-UHFFFAOYSA-N	611203.2304634332	132734.90293226572	1308438.9128292433	101717.66833559689	1355480.347152622	5078692.211199314	2552573.4908188134	4100453.4780150135	3514810.6117246314	0.184150760056124	-2.4410407431184167	0.015752081340773	1	1.29854397210991
Com_1695_pos	L-Alanyl-L-proline	L-±û°±õ£-L-¸¬°±Ëá	P	C8H14N2O3	186.10044	187.108110777811	1.99235322058132	[M+H]+	5.258	0.510173738335552	2	C18	Organic acids and derivatives	ÓÐ»úËá¼°ÆäÑÜÉúÎï	Carboxylic acids and derivatives	ôÈËá¼°ÆäÑÜÉúÎï	Amino acids, peptides, and analogues	°±»ùËá¡¢ëÄºÍÀàËÆÎï	-	HMDB0028695	-	-	-	-	CC(C(=O)N1CCCC1C(=O)O)N	WPWUFUBLGADILS-WDSKDSINSA-N	5959317.635863031	3598908.979857213	1733378.2719566633	3455676.564059244	1330194.2625409844	2606909.647211827	1386026.6359754591	1974863.6088995622	388631.7797505146	2.02345926699844	1.0168238073019595	0.179138887378775	0.75	0.81231897375745
Com_1696_neg	Annoglabasin C	-	N	C23H34O6	406.23554	405.228225947233	0.034592657816844	[M-H]-	6.761	-	3	C18	Lipids and lipid-like molecules	Ö¬ÖÊºÍÀàÖ¬·Ö×Ó	Prenol lipids	ÒìÎìÏ©´¼Ö¬	Diterpenoids	¶þÝÆÀà	288627-09-8	HMDB0036263	-	-	-	85217363	COC(=O)C1(CC23CC1CCC2C1(C)CCCC(C)(C1CC3)C(O)=O)OC(C)=O	USYOOQFISINJLZ-UHFFFAOYSA-N	221255.7340873617	549452.1600677901	86712.99311900532	1862772.6240695105	682537.5179382628	662509.1806713839	9190464.839195166	8382554.664829671	1115976.6620455713	0.140670442668372	-2.8296088700470126	0.0712056114419593	0.85	1.36573285293451
Com_1696_pos	(all-E)-3,5,7-Tridecatriene-9,11-diyn-1-ol	-	P	C13H14O	186.10447	187.111959376945	1.01758407523525	[M+H]+	8.356	-	3	C18	Lipids and lipid-like molecules	Ö¬ÖÊºÍÀàÖ¬·Ö×Ó	Fatty Acyls	Ö¬·¾õ£Àà	Fatty alcohols	Ö¬·¾´¼	-	HMDB0038526	-	-	-	131752390	CC#CC#C\C=C/C=C\C=C\CCO	CNMWTIVSNRLOLQ-ZUHOWUEJSA-N	12845355.401062958	10994520.26991088	7429229.216299282	6763209.613429452	9608926.529102422	5039717.952965625	7724046.218457337	5337816.138579004	15892676.841801273	1.12115974923789	0.16499185621043147	0.525677948805791	0.65	0.509437301753302
Com_1698_pos	cis- and trans-L-Mercapto-p-menthan-3-one	Ë³-ºÍ·´-L-ÛÏ»ù-p-±¡ºÉÍé-3-Íª	P	C10H18OS	186.10784	187.115944231726	4.32132104694532	[M+H]+	5.707	0.515409947689858	2	C18	Lipids and lipid-like molecules	Ö¬ÖÊºÍÀàÖ¬·Ö×Ó	Prenol lipids	ÒìÎìÏ©´¼Ö¬	Monoterpenoids	µ¥ÝÆÀà	29725-66-4	HMDB0032205	-	-	-	23341028	CC(C)C1CCC(C)(S)CC1=O	LCFWUUYRTYROGC-UHFFFAOYSA-N	6500503.249682536	2844093.0401784936	2154644.5421268353	13454705.107590184	4648913.738624774	3891440.065102381	15664582.497902451	11935846.742064176	6324310.275256408	0.626247495262145	-0.6751951667673145	0.26575221889466	0.7	1.01022168704141
Com_1699_neg	1-heptadecylglycerone 3-phosphate	-	N	C20H41O6P	408.26408	407.256989376731	0.51284631994314	[M-H]-	10.291	0.710662577489722	2	C18	Organic oxygen compounds	ÓÐ»úÑõ»¯ºÏÎï	Organooxygen compounds	ÓÐ»úÑõ»¯ºÏÎï	Carbonyl compounds	ôÊ»ù»¯ºÏÎï	-	-	-	-	LMGP22020016	86289251	CCCCCCCCCCCCCCCCCOCC(=O)COP(=O)(O)O	RSIYSAVOBAUEIJ-UHFFFAOYSA-N	72690746.39626905	74019219.92585953	59506906.783700705	32381953.875445306	65504546.31171253	188833348.63689566	93678079.08955866	139775923.65934813	225927321.79887387	0.375311927820367	-1.4138379535198105	0.00729075686521824	1	1.71032569042531
Com_16_neg	Threonic acid	ËÕÌÇËá	N	C4H8O5	136.03717	135.029723813913	1.07460399972885	[M-H]-	1.445	0.934712491494999	1	C18	Organic oxygen compounds	ÓÐ»úÑõ»¯ºÏÎï	Organooxygen compounds	ÓÐ»úÑõ»¯ºÏÎï	Carbohydrates and carbohydrate conjugates	Ì¼Ë®»¯ºÏÎïºÍÌ¼Ë®»¯ºÏÎï½áºÏÎï	7306-96-9	HMDB0000943	C01620	map00053	-	5460407	OC[C@H](O)[C@@H](O)C(O)=O	JPIJQSOTBSSVTP-STHAYSLISA-N	135206625.12194163	50067941.90445086	38475267.526046984	59221775.1808313	61470265.96388591	46463507.677612655	25550634.67780012	42867483.61811484	57660388.25665288	1.59702262540022	0.6753847518984719	0.174492896757212	0.8	0.826176602476763
Com_1700_pos	(5S)-6-Hydroxy-5-isopropenyl-2-methylhexanoate	-	P	C10H18O3	186.1256	187.132959212119	0.3181299025936	[M+H]+	6.287	0.852609409606392	2	C18	Organic acids and derivatives	ÓÐ»úËá¼°ÆäÑÜÉúÎï	Hydroxy acids and derivatives	ôÇ»ùËá¼°ÆäÑÜÉúÎï	Medium-chain hydroxy acids and derivatives	ÖÐÁ´ôÇ»ùËá¼°ÆäÑÜÉúÎï	-	-	C11420	map00903	-	-	CC(CCC(CO)C(=C)C)C(=O)O	QJXGZJIBSSFJPK-GKAPJAKFSA-N	25607389.750621505	25980246.41354298	29259450.824622408	17854165.294258554	21420006.336722672	23185091.181845356	27167489.4597799	27082636.99879795	23599362.26323272	0.95112987046069	-0.07228574993465184	0.54632676616763	0.4	0.231645664100883
Com_1701_pos	1-Hydroxy-2,2,5,5-tetramethylpyrrolidine-3-carboxamide	-	P	C9H18N2O2	186.13683	187.14430297516	0.929290350611195	[M+H]+	4.965	-	3	C18	Organoheterocyclic compounds	ÓÐ»úÔÓ»·»¯ºÏÎï	Pyrrolidines	ßÁ¿©ÍéÀà	Pyrrolidine carboxylic acids and derivatives	ßÁ¿©ÍéôÈËá¼°ÆäÑÜÉúÎï	-	HMDB0243894	-	-	-	92211	CC1(C)CC(C(N)=O)C(C)(C)N1O	UXDLYVBMRUIQCX-UHFFFAOYSA-N	1925842.413989146	1869628.6595769178	1627730.2932683527	1512220.1142834527	784889.8361261348	2995550.3938903976	4071055.339793614	5769707.626340612	1537559.8669087861	0.429685788672624	-1.2186460323451533	0.0614264284854549	0.85	1.40405339413301
Com_1704_pos	3,6-Dihydrochamazulene	-	P	C14H18	186.14085	187.148286876157	0.735336477729863	[M+H]+	8.354	0.832581283166833	2	C18	Lipids and lipid-like molecules	Ö¬ÖÊºÍÀàÖ¬·Ö×Ó	Prenol lipids	ÒìÎìÏ©´¼Ö¬	Sesquiterpenoids	±¶°ëÝÆÀà	-	HMDB0036471	-	-	-	-	CCC1=CC2=C(CC=C2C)C(=CC1)C	NVMJWYJTLVURAS-UHFFFAOYSA-N	10710259.714522008	8122227.029753696	7613982.76548559	11456415.290412601	12458958.430039257	9864585.435860898	16919677.18129044	14580651.238561086	14698780.06820702	0.718637531070373	-0.476663812378918	0.069437350304581	0.85	0.954311377327326
Com_1707_pos	Amrinone	°±Á¦Å©	P	C10H9N3O	187.07456	188.080880649933	5.23507882104747	[M+H]+	5.318	-	3	C18	Organoheterocyclic compounds	ÓÐ»úÔÓ»·»¯ºÏÎï	Pyridines and derivatives	ßÁà¤¼°ÆäÑÜÉúÎï	Bipyridines and oligopyridines	ÁªßÁà¤ºÍ¹ÑßÁà¤	60719-84-8	HMDB0015496	C13594	-	-	3698	NC1=CC(=CNC1=O)C1=CC=NC=C1	RNLQIBCLLYYYFJ-UHFFFAOYSA-N	64840911.45906913	72025758.60922351	71975241.10248488	72625337.44983706	61652713.23875985	22774894.913617633	5913520.343779466	38287301.29100233	45258465.89056111	2.4457430305316	1.2902728306629678	0.0902742216449588	1	1.46930924619145
Com_1708_pos	N1-Acetylspermidine	-	P	C9H21N3O	187.16846	188.175967910037	1.11081769335163	[M+H]+	1.407	0.533716434386062	2	C18	Organic acids and derivatives	ÓÐ»úËá¼°ÆäÑÜÉúÎï	Carboximidic acids and derivatives	¼×õ£ÑÇ°·Ëá¼°ÆäÑÜÉúÎï	Carboximidic acids	¼×õ£ÑÇ°·Ëá	14278-49-0	HMDB0001276	C00612	-	-	-	CC(=O)NCCCNCCCCN	MQTAVJHICJWXBR-UHFFFAOYSA-N	11376985.5877429	10114062.711169181	20363602.835585933	5268544.333429982	16110349.72402394	543956.8795013046	641462.7251621517	424394.58888748434	190721.72983172457	28.0954328634133	4.812263722813218	5.41807663187171e-05	1	1.92592127513781
Com_1709_pos	3-(Octyloxy)propan-1-amine	4-¼×»ù±½»ùÒÒ¶þÈ©Ë®ºÏÎï	P	C11H25NO	187.19361	188.200937866079	0.148862340944868	[M+H]+	6.364	0.702200515021125	2	C18	Organic oxygen compounds	ÓÐ»úÑõ»¯ºÏÎï	Organooxygen compounds	ÓÐ»úÑõ»¯ºÏÎï	Ethers	ÃÑÀà	16208-14-3	-	-	-	-	85192	O(CCCN)CCCCCCCC	RDCAZFAKCIEASQ-UHFFFAOYSA-N	3518812.805341342	4420803.899851037	4562671.316167807	3128238.54421752	4353488.001046285	8129644.409572321	6753342.891584252	3433885.7541801436	3488369.678942615	0.733182008020769	-0.4477567117069121	0.356889709039182	0.6	0.305163682704813
Com_1710_neg	risperidone	ÀûÅàÍª	N	C23H27FN4O2	410.2118	409.205480596688	2.39046436014134	[M-H]-	11.812	0.656673400757557	2	C18	Organoheterocyclic compounds	ÓÐ»úÔÓ»·»¯ºÏÎï	Pyridopyrimidines	ßÁà¤²¢à×à¤Àà	-	-	106266-06-2	HMDB0005020	-	-	-	-	CC1=C(C(=O)N2CCCCC2=N1)CCN3CCC(CC3)C4=NOC5=C4C=CC(=C5)F	RAPZEAPATHNIPO-UHFFFAOYSA-N	1598009.1673089291	2526237.2524652514	1163066.8479780543	3375424.0851274254	2279245.6124954475	2244660.462024987	2132611.8271227507	2220798.9958562097	2158817.5152764227	0.999622876565456	-0.0005441767261683275	0.740279890667403	0.6	0.324582097886105
Com_1711_neg	Lyoniol A	-	N	C22H34O7	410.23046	409.223512434302	0.859112953210774	[M-H]-	6.022	-	3	C18	Lipids and lipid-like molecules	Ö¬ÖÊºÍÀàÖ¬·Ö×Ó	Prenol lipids	ÒìÎìÏ©´¼Ö¬	Diterpenoids	¶þÝÆÀà	-	-	-	-	-	-	CC(=O)OC1C(C23CC(CCC2C(C4C1(C(C5C4O5)(C)C)O)(C)O)C(C3)(C)O)O	ASDPUXKPNOGLSZ-LJJBGFQXSA-N	40451726.57687106	27858483.946822688	15958673.356281077	66327568.264929995	40439745.47036584	24811208.886075113	66595311.12857418	44177481.28510816	28970837.47316741	0.928741805660973	-0.10665051815610722	0.76074179576921	0.4	0.700000430147705
Com_1712_neg	1-palmitoyl-sn-glycerol 3-phosphate	-	N	C19H39O7P	410.24334	409.236002618491	0.0911203311744156	[M-H]-	9.661	0.814406913906701	2	C18	Lipids and lipid-like molecules	Ö¬ÖÊºÍÀàÖ¬·Ö×Ó	Glycerophospholipids	¸ÊÓÍÁ×Ö¬	Glycerophosphates	¸ÊÓÍÁ×Ëáõ¥Àà	-	HMDB0007853	-	-	LMGP10050006	-	CCCCCCCCCCCCCCCC(=O)OCC(COP(=O)(O)O)O	YNDYKPRNFWPPFU-GOSISDBHSA-N	692411.2292360083	456182.99413113476	2218327.2452976513	1462681.9965373797	3138189.9784038784	1470675.6065012214	1469283.1427317737	2095281.6336110723	1993291.836441942	0.90690837802439	-0.14097128751461172	0.435983354029091	0.6	0.605425547984777
Com_1713_neg	N-Linoleoyl Methionine	N-ÑÇÓÍõ£µ°°±Ëá	N	C23H41NO3S	411.28072	410.273787249664	0.892941599618991	[M-H]-	9.759	-	3	C18	Organic acids and derivatives	ÓÐ»úËá¼°ÆäÑÜÉúÎï	Carboxylic acids and derivatives	ôÈËá¼°ÆäÑÜÉúÎï	Amino acids, peptides, and analogues	°±»ùËá¡¢ëÄºÍÀàËÆÎï	-	HMDB0241981	-	-	-	76065023	CCCCCC=CCC=CCCCCCCCC(=O)NC(CCSC)C(O)=O	CWHQRHLVBQMEQP-UHFFFAOYSA-N	3242108.9521172657	1917737.5185403796	63942.81884572056	837794.9431848085	97928.57794470142	3133265.102976466	6126328.714569186	6563712.381434363	1234957.2248521596	0.288869395792183	-1.7915107289136365	0.0709905426339192	0.85	1.43867911623682
Com_1714_pos	Fomannoxin	-	P	C12H12O2	188.08373	189.091155959352	0.669698288122298	[M+H]+	6.196	0.895997347419963	2	C18	Organoheterocyclic compounds	ÓÐ»úÔÓ»·»¯ºÏÎï	Coumarans	2,3-¶þÇâ±½²¢ß»à«	-	-	-	-	-	-	-	-	CC(=C)C1CC2=C(O1)C=CC(=C2)C=O	MPEXJCQZHBHGMC-LBPRGKRZSA-N	28605844.251950294	14910303.153229387	5173185.064315804	6950584.945301328	3858900.8874583864	16353614.652997538	2947710.7889117817	6223680.78885598	38313955.44763855	0.74561135379347	-0.42350426609578595	0.842182902124077	0.55	0.287722403138537
Com_1716_neg	Grayanotoxin I	¶Å¾é¶¾ËØ	N	C22H36O7	412.24611	411.238994242396	0.446923310002848	[M-H]-	6.910	0.527061197711568	2	C18	Lipids and lipid-like molecules	Ö¬ÖÊºÍÀàÖ¬·Ö×Ó	Prenol lipids	ÒìÎìÏ©´¼Ö¬	Diterpenoids	¶þÝÆÀà	4720-09-6	-	C09103	-	-	-	CC(=O)OC1C2CCC3C1(CC(C4(C(C3(C)O)CC(C4(C)C)O)O)O)CC2(C)O	NXCYBYJXCJWMRY-VGBBEZPXSA-N	2830556.9705565325	2050689.6664740918	591421.552494443	8115394.339034833	3523534.716139996	3153932.3849521214	21159965.28107368	23251880.167298842	2643209.914544019	0.272645962601407	-1.8748993030027232	0.163363077240343	0.75	1.3019071316418
Com_1717_neg	3-methoxy Limaprost	3-¼×Ñõ»ùÀûÂíÇ°ÁÐËØ	N	C23H40O6	412.28249	411.275491267505	0.73073077877861	[M-H]-	6.866	-	3	C18	Lipids and lipid-like molecules	Ö¬ÖÊºÍÀàÖ¬·Ö×Ó	Fatty Acyls	Ö¬·¾õ£Àà	Eicosanoids	Àà¶þÊ®ÍéËá	-	-	-	-	-	-	CCCCC(C)CC(C=CC1C(CC(=O)C1CCCCC(CC(=O)O)OC)O)O	CQMVTHTYLSWGRI-HMHRGJHKSA-N	79007077.14696528	62325579.32289971	30272600.991766527	71298184.48628135	36153757.95515612	25503726.44922738	40397255.8771742	30559301.850385573	21476988.028719593	1.89291947954712	0.920613043408891	0.0392758347171776	0.85	1.21016004056494
Com_1718_neg	Tentoxin	ÌÚ¶¾ËØ	N	C22H30N4O4	414.22671	413.218459781972	2.29395643748084	[M-H]-	6.310	-	3	C18	Organic acids and derivatives	ÓÐ»úËá¼°ÆäÑÜÉúÎï	Carboxylic acids and derivatives	ôÈËá¼°ÆäÑÜÉúÎï	Amino acids, peptides, and analogues	°±»ùËá¡¢ëÄºÍÀàËÆÎï	28540-82-1	-	C08441	-	-	-	CC1C(=O)NC(C(=O)N(C(=CC2=CC=CC=C2)C(=O)NCC(=O)N1C)C)CC(C)C	SIIRBDOFKDACOK-LFXZBHHUSA-N	27369614.053788967	10068384.151786644	4960388.513632473	69509303.1860085	24464417.600086253	56507448.802464336	260970412.1001866	210600220.36316594	109904470.76338501	0.171004184451817	-2.5478964667702027	0.0104935958115094	0.95	1.67968941989331
Com_1718_pos	(+/-)-2-Phenyl-4-methyl-2-hexenal	(+/-)-2-±½»ù-4-¼×»ù-2-¼ºÏ©È©	P	C13H16O	188.12011	189.127537033767	0.675280101636871	[M+H]+	7.162	0.587500178185788	2	C18	Benzenoids	±½Àà»¯ºÏÎï	Benzene and substituted derivatives	±½¼°ÆäÈ¡´úÑÜÉúÎï	Phenylacetaldehydes	±½ÒÒÈ©Àà	-	HMDB0303268	-	-	-	53424808	CCC(C)C=C(C=O)C1=CC=CC=C1	IOIWDGZFMUCYJR-UHFFFAOYSA-N	10095619.26862589	10741771.733990412	10065341.05257327	13778005.500767965	13964724.951595213	6772981.892690968	10842050.795368984	8920379.503066208	16008569.4437056	1.10277337012647	0.14113633454783975	0.523056510768599	0.6	0.69190398238078
Com_1720_neg	N6-(delta2-isopentenyl)-adenosine 5'-monophosphate	N6-(delta2-ÒìÎìÏ©»ù)-ÏÙÜÕ5'-µ¥Á×Ëáõ¥	N	C15H22N5O7P	415.12569	414.119078997153	1.65973142500517	[M-H]-	5.683	-	3	C18	Benzenoids	±½Àà»¯ºÏÎï	Phenanthrenes and derivatives	·Æ¼°ÆäÑÜÉúÎï	-	-	-	HMDB0304433	C04713	map00908;map01110	-	100221	CC(C)=CCNC1=NC=NC2=C1N=CN2[C@@H]1O[C@H](COP(O)(O)=O)[C@@H](O)[C@H]1O	DUISZFLWBAPRBR-SDBHATRESA-N	3705727.8711654902	808623.9081978082	538639.2492782746	248096.25972268742	3400984.5820116294	2641301.0563778165	53989.92584639169	153639.03071767776	756800.5284471265	1.93072039532353	0.9491392500018914	0.328890525509429	0.75	0.789669834882096
Com_1721_neg	N-Docosahexaenoyl Serine	N-¶þÊ®¶þÌ¼ÁùÏ©õ£Ë¿°±Ëá	N	C25H37NO4	415.27226	414.265378144068	1.00691548243873	[M-H]-	9.130	-	3	C18	Organic acids and derivatives	ÓÐ»úËá¼°ÆäÑÜÉúÎï	Carboxylic acids and derivatives	ôÈËá¼°ÆäÑÜÉúÎï	Amino acids, peptides, and analogues	°±»ùËá¡¢ëÄºÍÀàËÆÎï	-	HMDB0242021	-	-	-	-	CCC=CCC=CCC=CCC=CCC=CCC=CCCC(=O)NC(CO)C(O)=O	XUVNWEALAJSOLD-UHFFFAOYSA-N	1883819.7430269907	1557823.1998092849	537678.5631125171	1671032.4280389217	1052924.8136650603	819025.3146050966	1572857.1590787957	1624666.465007937	482417.95567652036	1.19196765035879	0.2533450820246916	0.604062087073675	0.65	0.883871671155558
Com_1722_neg	6-Acetoxy-7-hydroxymyrcene-7-O-beta-D-glucopyranoside-2'-O-acetate	6-ÒÒõ£Ñõ»ù-7-ôÇ»ùÔÂ¹ðÏ©-7-O-beta-D-ÆÏÌÑßÁà«ÜÕ-2'-O-ÒÒËáõ¥	N	C20H32O9	416.20464	415.198010702355	1.61147255596051	[M-H]-	6.114	-	3	C18	Lipids and lipid-like molecules	Ö¬ÖÊºÍÀàÖ¬·Ö×Ó	Fatty Acyls	Ö¬·¾õ£Àà	Fatty acyl glycosides	Ö¬·¾õ£ÌÇÜÕ	-	-	-	-	-	-	CC(=O)OC1C(C(C(OC1OC(C)(C)C(CCC(=C)C=C)OC(=O)C)CO)O)O	GTTUNXIKMRJZGS-SGYMCOKNSA-N	10923266.713316692	8690625.70949187	2402437.7230886337	16556114.681598336	7011402.986069907	6928889.946690202	6564747.131195911	16910403.752672475	9651754.812823933	0.910407037611222	-0.1354163849059092	0.639031701141995	0.5	0.554641741596163
Com_1722_pos	N6,N6,N6-Trimethyl-L-lysine	N6,N6,N6-Èý¼×»ù-L-Àµ°±Ëá	P	C9H20N2O2	188.15248	189.160045933002	1.41339089443873	[M+H]+	1.348	0.921383376787748	2	C18	Organic acids and derivatives	ÓÐ»úËá¼°ÆäÑÜÉúÎï	Carboxylic acids and derivatives	ôÈËá¼°ÆäÑÜÉúÎï	Amino acids, peptides, and analogues	°±»ùËá¡¢ëÄºÍÀàËÆÎï	-	HMDB0001325	C03793	map00310	-	-	C[N+](C)(C)CCCCC(C(=O)[O-])N	MXNRLFUSFKVQSK-QMMMGPOBSA-N	128214830.25492984	91618419.36776716	97776477.7149346	78848696.98974374	71314897.45226577	86197650.04837003	72965205.21697135	118987652.69616985	54323790.01104343	1.12555665116286	0.17063867189190973	0.505106504360331	0.65	0.516136454397262
Com_1723_pos	(R)-1-Methyl-4-(1-methyl-5-hexenyl)-benzene	-	P	C14H20	188.1565	189.164002064392	1.07391661727924	[M+H]+	9.602	0.894744453280837	2	C18	Lipids and lipid-like molecules	Ö¬ÖÊºÍÀàÖ¬·Ö×Ó	Prenol lipids	ÒìÎìÏ©´¼Ö¬	Monoterpenoids	µ¥ÝÆÀà	-	-	-	-	-	-	CC1=CC=C(C=C1)C(C)CCCC=C	DZEUFPKQXVLZSZ-CYBMUJFWSA-N	35853711.358529665	54736390.373904206	42877072.11618488	49546949.187903844	42830986.15856262	43014398.33976374	40853893.20493067	32738377.464778997	65653033.13633749	0.991311218162335	-0.012590038068633382	0.935059988753068	0.55	0.126163132629944
Com_1724_neg	Atractyloside G	-	N	C21H36O8	416.24102	415.233930693709	0.506181992811289	[M-H]-	6.460	0.515251974931503	2	C18	Lipids and lipid-like molecules	Ö¬ÖÊºÍÀàÖ¬·Ö×Ó	Prenol lipids	ÒìÎìÏ©´¼Ö¬	Sesquiterpenoids	±¶°ëÝÆÀà	-	-	C17864	-	-	-	CC12CCC(CC1C(=C)C(C(C2)O)O)C(C)(C)OC3C(C(C(C(O3)CO)O)O)O	LDPAVRBHBSJMIE-ZHHGUSBESA-N	14763026.37725914	19151110.99105613	3613618.3222317444	15505847.761148665	13114367.207446517	14505535.050694633	11296003.780477805	10291934.44894807	17036973.46966796	0.996008499166713	-0.005770041697065965	0.727046156080769	0.6	0.368387707329721
Com_1729_neg	CPA(18:1(11Z)/0:0)	-	N	C21H39O6P	418.24843	417.240907039375	0.533081797877677	[M-H]-	10.102	-	3	C18	Lipids and lipid-like molecules	Ö¬ÖÊºÍÀàÖ¬·Ö×Ó	Glycerophospholipids	¸ÊÓÍÁ×Ö¬	Glycerophosphates	¸ÊÓÍÁ×Ëáõ¥Àà	-	HMDB0007005	-	-	-	53477946	CCCCCC\C=C/CCCCCCCCCC(=O)OCC1COP(O)(=O)O1	AXUULXHJKNFQON-FPLPWBNLSA-N	10233333.393894631	10889853.471549628	17348397.8385455	15007151.237615518	23976838.225119304	17481191.81672245	14317452.16127918	20513165.629869945	12508553.615539031	0.955941254445185	-0.0650061320418895	0.698609484148037	0.6	0.244989724303727
Com_1729_pos	3-Indoleglyoxylic acid	3-ßÅßáÒÒËá	P	C10H7NO3	189.04259	190.05010710761	1.14845871496031	[M+H]+	5.425	-	3	C18	Organoheterocyclic compounds	ÓÐ»úÔÓ»·»¯ºÏÎï	Indoles and derivatives	ßÅßá¼°ÆäÑÜÉúÎï	Indolyl carboxylic acids and derivatives	ßÅßá»ùôÈËá¼°ÆäÑÜÉúÎï	-	HMDB0242143	-	-	-	73863	OC(=O)C(=O)C1=CNC2=CC=CC=C12	DWLVFWDCSFTDOD-UHFFFAOYSA-N	307627.71248428023	1439377.1711022551	4211641.969162873	1138886.3228866698	3873018.585038893	1978406.12849903	1479196.847779577	838569.2061530477	2998597.223072099	1.20311430295772	0.26677371356683427	0.891879398965535	0.5	0.348238690875521
Com_172_pos	N-Acetylasparagine	N-ÒÒõ£ÌìÃÅ¶¬õ£°·	P	C6H10N2O4	174.06406	175.071563512098	1.16917931255344	[M+H]+	1.519	0.50698949986163	1	C18	Organic acids and derivatives	ÓÐ»úËá¼°ÆäÑÜÉúÎï	Carboxylic acids and derivatives	ôÈËá¼°ÆäÑÜÉúÎï	Amino acids, peptides, and analogues	°±»ùËá¡¢ëÄºÍÀàËÆÎï	4033-40-3	HMDB0006028	-	-	-	99715	CC(=O)N[C@@H](CC(N)=O)C(O)=O	HXFOXFJUNFFYMO-BYPYZUCNSA-N	12578208.446049374	362019.52001972584	1131665.1458429864	3486502.3881328674	3901635.0684850947	1211830.7847068	2499845.0725369216	139698.89960731287	9363106.880952654	1.29918258811682	0.37760420250191584	0.653229304676433	0.6	0.342216382030072
Com_1731_neg	CPA(18:0/0:0)	-	N	C21H41O6P	420.26408	419.257051360495	0.645690431101721	[M-H]-	10.934	-	3	C18	Lipids and lipid-like molecules	Ö¬ÖÊºÍÀàÖ¬·Ö×Ó	Glycerophospholipids	¸ÊÓÍÁ×Ö¬	Glycerophosphates	¸ÊÓÍÁ×Ëáõ¥Àà	-	HMDB0007004	-	-	-	51040919	CCCCCCCCCCCCCCCCCC(=O)OCC1COP(O)(=O)O1	BAAJXXGEGGUMMX-UHFFFAOYSA-N	2188730.6122422004	8659091.869565664	55967126.3315019	6148144.876923151	75823507.62439688	60246857.03428507	18169439.068450265	18907209.8432925	34685587.51483802	0.901674861413923	-0.14932079487516084	0.351055184599589	0.65	0.99007737934376
Com_1731_pos	Prenisteine	-	P	C8H15NO2S	189.08235	190.089988591088	1.79070700144995	[M+H]+	5.660	0.787328780324855	2	C18	Organic acids and derivatives	ÓÐ»úËá¼°ÆäÑÜÉúÎï	Carboxylic acids and derivatives	ôÈËá¼°ÆäÑÜÉúÎï	Amino acids, peptides, and analogues	°±»ùËá¡¢ëÄºÍÀàËÆÎï	-	HMDB0012286	-	-	-	-	CC(=CCSCC(C(=O)O)N)C	ULHWZNASVJIOEM-ZETCQYMHSA-N	2626825.33403217	530442.8873760395	224279.21965994217	4909249.778186273	720657.8622544331	4474071.256155776	13396260.407946687	9438941.22804015	11331408.40120436	0.186569279420245	-2.4222166439430075	0.0140216525806292	0.95	1.48159629696388
Com_1732_neg	1,4-Bis(2-ethylhexyl) sulfosuccinate	-	N	C20H38O7S	422.23383	421.226874391751	0.815642249596934	[M-H]-	8.482	-	3	C18	Lipids and lipid-like molecules	Ö¬ÖÊºÍÀàÖ¬·Ö×Ó	Fatty Acyls	Ö¬·¾õ£Àà	Fatty acid esters	Ö¬·¾Ëáõ¥	-	-	C07874	-	LMFA07010721	-	CCCCC(CC)COC(=O)CC(C(=O)OCC(CC)CCCC)S(=O)(=O)O	HNSDLXPSAYFUHK-UHFFFAOYSA-N	2006457.3849677437	2670042.676924007	1147097.4540537267	2974458.1257127807	1709613.9725291047	1703335.6966793798	2202377.933552823	2557002.95093129	1020116.7825981315	1.12338940114044	0.16785809667589516	0.668624175007579	0.65	0.405622961254069
Com_1732_pos	1-Carboxyethylvaline	1-ôÈÒÒ»ùçÓ°±Ëá	P	C8H15NO4	189.10011	190.107671732183	1.38409323516553	[M+H]+	5.566	0.548797943759471	2	C18	Organic acids and derivatives	ÓÐ»úËá¼°ÆäÑÜÉúÎï	Carboxylic acids and derivatives	ôÈËá¼°ÆäÑÜÉúÎï	Amino acids, peptides, and analogues	°±»ùËá¡¢ëÄºÍÀàËÆÎï	179795-16-5	HMDB0240627	-	-	-	-	CC(C)[C@H](N[C@H](C)C(O)=O)C(O)=O	MHWYRGPPKCKIQY-RITPCOANSA-N	12514888.626388704	4062848.912221684	22934954.95637442	6602204.5770100625	25971682.99245533	5683994.164516953	2269020.9177299724	1421171.4605996155	5642479.121367197	3.84035080364025	1.94123810249747	0.0366558134863764	0.9	1.50499839511432
Com_1733_neg	DHAP(O-18:0)	-	N	C21H43O6P	422.27973	421.272754340004	0.768069080652222	[M-H]-	10.519	0.541281692049158	2	C18	Organic oxygen compounds	ÓÐ»úÑõ»¯ºÏÎï	Organooxygen compounds	ÓÐ»úÑõ»¯ºÏÎï	Carbonyl compounds	ôÊ»ù»¯ºÏÎï	-	HMDB0011142	-	-	LMGP22020003	49791756	CCCCCCCCCCCCCCCCCCOCC(=O)COP(O)(O)=O	DSLZSTBYLRGPIK-UHFFFAOYSA-N	5100653.908843825	9735372.941695455	15552022.926803134	7745841.155328154	27612076.574302264	17329390.48193213	6028689.739110195	8042451.712716739	79338839.48583585	0.474960019470288	-1.0741220175269794	0.590645815283936	0.6	0.265987883795326
Com_1735_neg	1-heptadecanoyl-sn-glycero-3-phosphate	-	N	C20H41O7P	424.25899	423.252194639737	1.18946150561602	[M-H]-	9.743	0.58729616197687	2	C18	Lipids and lipid-like molecules	Ö¬ÖÊºÍÀàÖ¬·Ö×Ó	Glycerophospholipids	¸ÊÓÍÁ×Ö¬	Glycerophosphates	¸ÊÓÍÁ×Ëáõ¥Àà	-	-	-	-	LMGP10050036	44575057	CCCCCCCCCCCCCCCCC(=O)OCC(COP(=O)(O)O)O	AXKVUJMUBAXXKG-LJQANCHMSA-N	6218542.3053735	5042074.688736755	6598399.973331065	6860460.464550215	11906971.331082037	24517747.771058302	16111792.07493448	20596982.725928083	45278277.21358161	0.27511585458562	-1.8618888121108987	0.00414921955400142	1	1.7885777169817
Com_1736_neg	muqubilone	-	N	C24H40O6	424.28249	423.275558111489	0.867609429197315	[M-H]-	9.535	-	3	C18	Lipids and lipid-like molecules	Ö¬ÖÊºÍÀàÖ¬·Ö×Ó	Prenol lipids	ÒìÎìÏ©´¼Ö¬	Diterpenoids	¶þÝÆÀà	-	-	-	-	-	21776156	CC(C1CCC(OO1)(C)CCC=C(C)CCC(=O)C(C)(C)CCCC(=O)C)C(=O)O	UCWHHFGTUDDROG-DNKDVBPTSA-N	23686737.840391096	27230404.541952867	8961866.436055057	25014976.839605615	10399332.419582859	53550138.60413983	33340712.87550093	36689186.784838766	13087840.67078087	0.557809596929373	-0.8421553392172463	0.184924836655603	0.85	0.998417499289638
Com_1737_neg	LysoPA(O-18:0/0:0)	ÈÜÑª¸ÊÓÍÁ×Ëá¸ÊÓÍõ¥(O-18:0/0:0)	N	C21H45O6P	424.29538	423.288406869455	0.770381838762693	[M-H]-	10.653	0.595001834882686	2	C18	Lipids and lipid-like molecules	Ö¬ÖÊºÍÀàÖ¬·Ö×Ó	Glycerophospholipids	¸ÊÓÍÁ×Ö¬	Glycerophosphates	¸ÊÓÍÁ×Ëáõ¥Àà	-	HMDB0011144	-	-	-	10432493	CCCCCCCCCCCCCCCCCCOCC(O)COP(O)(O)=O	HUUYDUFSUADEJQ-UHFFFAOYSA-N	1235431.1363298052	2968067.9824481695	1930719.9791641932	619562.6567683881	2960094.8377177627	7961117.534445354	1698701.736227489	1306615.7796577786	13244800.823930662	0.320970863044791	-1.6394857559468872	0.246925632208469	0.7	0.72837294563038
Com_1738_neg	LysoPE(0:0/14:0)	ÈÜÑªÁ×Ö¬õ£ÒÒ´¼°· (0:0/14:0)	N	C19H40NO7P	425.25424	424.24741487146	1.11667660274998	[M-H]-	8.711	0.615774692561671	2	C18	Lipids and lipid-like molecules	Ö¬ÖÊºÍÀàÖ¬·Ö×Ó	Glycerophospholipids	¸ÊÓÍÁ×Ö¬	Glycerophosphoethanolamines	¸ÊÓÍÁ×ËáÒÒ´¼°·Àà	-	HMDB0011470	-	-	LMGP02050033	53480919	[H][C@@](CO)(COP(O)(=O)OCCN)OC(=O)CCCCCCCCCCCCC	DDUZNLUWXLYPCP-GOSISDBHSA-N	9424765.653874421	8010249.7958545	14383366.947254626	11612088.55658271	19479380.59672392	14043118.680187019	13670425.246173833	12165384.910748452	12533849.729261562	0.960221583683097	-0.05856072989418685	0.606659785632206	0.6	0.341192882485887
Com_1738_pos	DL-alpha,epsilon-Diaminopimelic acid	2,6-¶þ°±»ù¸ý¶þËá	P	C7H14N2O4	190.09536	191.102709322268	0.259460662332946	[M+H]+	1.496	0.656038334048342	2	C18	Organic acids and derivatives	ÓÐ»úËá¼°ÆäÑÜÉúÎï	Carboxylic acids and derivatives	ôÈËá¼°ÆäÑÜÉúÎï	Amino acids, peptides, and analogues	°±»ùËá¡¢ëÄºÍÀàËÆÎï	583-93-7	-	-	-	LMFA01170102	-	C(CC(C(=O)O)N)CC(C(=O)O)N	GMKMEZVLHJARHF-WHFBIAKZSA-N	18211691.915648088	7977038.967097638	11106654.601425286	8336627.246519561	10176989.429121535	8069646.66464797	4930446.351220857	5313276.049274424	11449193.65956593	1.50011281423636	0.5850710010006408	0.140270718331294	0.75	0.915980301666896
Com_1740_neg	Tortifolisine	-	N	C27H41NO3	427.30864	426.301551383658	0.494686131412254	[M-H]-	10.115	0.671727157502541	2	C18	Lipids and lipid-like molecules	Ö¬ÖÊºÍÀàÖ¬·Ö×Ó	Steroids and steroid derivatives	Àà¹Ì´¼ºÍÀà¹Ì´¼ÑÜÉúÎï	Steroidal alkaloids	çÞÌåÉúÎï¼î	-	-	-	-	-	-	CC1CC2C(C(C3(O2)CCC4C5CC(=O)C6CC(CCC6(C5CC4=C3C)C)O)C)NC1	KYELXPJVGNZIGC-ZAVURYGYSA-N	5238097.536245676	7598503.424507507	27872626.37995729	2040684.3628207562	2725114.0004770495	7308107.305753487	25499748.73516575	22896949.442138422	3459951.070348553	0.614893437960274	-0.7015916841865193	0.35752659313537	0.65	0.631576990523213
Com_1741_neg	Nummularine F	-	N	C23H32N4O4	428.24236	427.234262720007	1.86174948452155	[M-H]-	5.854	-	3	C18	Organic acids and derivatives	ÓÐ»úËá¼°ÆäÑÜÉúÎï	Carboxylic acids and derivatives	ôÈËá¼°ÆäÑÜÉúÎï	Amino acids, peptides, and analogues	°±»ùËá¡¢ëÄºÍÀàËÆÎï	-	-	C10011	-	-	-	CCC(C)C1C(=O)NC=CC2=CC=C(C=C2)OC3CCN(C3C(=O)N1)C(=O)CN(C)C	JPEVGZLXTREPOA-WRFCVBCGSA-N	13983197.142131027	6897736.8987316685	3867668.2869588113	19407471.2258456	10344099.121092027	11757004.583508482	14939877.155217513	11828112.582996396	11657069.972287843	0.868839071353457	-0.20283911285416978	0.382039342317809	0.65	0.730694860425794
Com_1741_pos	Schiffnerone B	-	P	C12H14O2	190.09938	191.106930274611	1.31654617167573	[M+H]+	8.354	0.819566306318214	2	C18	Benzenoids	±½Àà»¯ºÏÎï	Tetralins	ËÄÇâ»¯ÝÁ	-	-	-	-	-	-	-	-	CC1CCC(=O)C2=C1C(=CC(=C2)C)O	QYCRDWFMLDUZAG-MRVPVSSYSA-N	8914129.936382523	9771660.959238162	4454035.758675563	4367487.112161212	3982137.7433473575	6140330.068972244	5151750.464081896	8472240.670035524	16258458.57932352	0.699323077230778	-0.5159689808662168	0.338197525969114	0.7	0.772514707261056
Com_1742_neg	3,5-Dihydroxyergosta-7,22-dien-6-one	3,5-¶þôÇ»ùÂó½ÇçÞ-7,22-¶þÏ©-6-Íª	N	C28H44O3	428.32904	427.322007545417	0.624625911532328	[M-H]-	11.889	-	3	C18	Lipids and lipid-like molecules	Ö¬ÖÊºÍÀàÖ¬·Ö×Ó	Steroids and steroid derivatives	Àà¹Ì´¼ºÍÀà¹Ì´¼ÑÜÉúÎï	Ergostane steroids	Âó½ÇçÞÍéÀà¹Ì´¼	-	HMDB0031953	-	-	-	6293947	CC(C)C(C)\C=C\C(C)C1CCC2C3=CC(=O)C4(O)CC(O)CCC4(C)C3CCC12C	KAIVGEVOBNIWLR-BQYQJAHWSA-N	346298.92577442847	1686507.1014996567	1307489.6605029926	1579840.5390842492	2738047.229191816	2832323.542544362	370190.29358740494	588160.1533275013	506392.9681912928	1.42575082613845	0.5117218686644857	0.389770884508048	0.6	0.702862539697528
Com_1742_pos	Cytisine	½ðÈ¸»¨¼î	P	C11H14N2O	190.11061	191.11791177401	0.00933146236293263	[M+H]+	5.767	0.711640369728517	2	C18	Alkaloids and derivatives	ÉúÎï¼î¼°ÆäÑÜÉúÎï	Lupin alkaloids	ÓðÉÈ¶¹ÉúÎï¼î	Cytisine and derivatives	½ðÈ¸»¨¼î¼°ÆäÑÜÉúÎï	485-35-8	-	C10763	map00960;map01064;map01110	-	-	C1C2CNCC1C3=CC=CC(=O)N3C2	ANJTVLIZGCUXLD-DTWKUNHWSA-N	208502.90190650572	219655.72699592644	909839.4782929843	545203.8084898355	39506.95284914227	567009.3286367425	221068.502156498	147873.15292957576	353004.4181743772	1.19334392218964	0.2550098882399169	0.818713930885524	0.55	0.326963861800844
Com_1743_pos	2,2,6,7-Tetramethylbicyclo[4.3.0]nona-1(9),4-dien	-	P	C13H18O	190.13576	191.143104524609	0.234172724769338	[M+H]+	6.724	0.903012289604727	2	C18	Organic oxygen compounds	ÓÐ»úÑõ»¯ºÏÎï	Organooxygen compounds	ÓÐ»úÑõ»¯ºÏÎï	Carbonyl compounds	ôÊ»ù»¯ºÏÎï	-	HMDB0036685	-	-	-	-	CC1C(=O)C=C2C1(C=CCC2(C)C)C	KTDAEZJBJUWAPC-UHFFFAOYSA-N	15642967.464055706	9869834.66078196	6252960.3341151355	21912776.641805243	14584904.947252057	36911034.442379065	175419150.57040384	128294249.88799402	62697690.65881752	0.135402329248954	-2.884675537901991	0.0052638142746974	1	1.89288124670026
Com_1744_pos	Senedigitalene	-	P	C14H22	190.17215	191.17955570827	0.555855681204958	[M+H]+	7.208	0.822002742234892	2	C18	Lipids and lipid-like molecules	Ö¬ÖÊºÍÀàÖ¬·Ö×Ó	Prenol lipids	ÒìÎìÏ©´¼Ö¬	Monoterpenoids	µ¥ÝÆÀà	-	-	-	-	-	-	CC1=CC=C(CC1)C(C)CCCC=C	NIOHMVMTJUYICJ-CYBMUJFWSA-N	7422063.9343933035	7038095.751972494	8710944.526511973	8047344.654078728	30749738.863142513	7491384.447158749	3841055.703903722	6507764.9431001255	9681464.802226292	1.80129150486555	0.8490316729670404	0.22683990354552	0.7	1.0250395594343
Com_1745_neg	Hydrocortisone 17-butyrate	¶¡ËáÇâ»¯¿ÉµÄËÉ	N	C25H36O6	432.25119	431.243845898353	0.102027820921211	[M-H]-	8.139	-	3	C18	Lipids and lipid-like molecules	Ö¬ÖÊºÍÀàÖ¬·Ö×Ó	Steroids and steroid derivatives	Àà¹Ì´¼ºÍÀà¹Ì´¼ÑÜÉúÎï	Hydroxysteroids	ôÇ»ùÀà¹Ì´¼	13609-67-1	HMDB0253243	-	-	-	3642	CCCC(=O)OC1(CCC2C3CCC4=CC(=O)CCC4(C)C3C(O)CC12C)C(=O)CO	BMCQMVFGOVHVNG-UHFFFAOYSA-N	46783537.12281981	91620295.66795084	57244470.648320384	139671396.0751631	125533439.78286639	40982435.55263524	90748501.94336452	79345714.6495002	46901384.92548822	1.42912364022774	0.5151307361868119	0.297439137938346	0.75	0.821608816246987
Com_1745_pos	PYRIDOXINE	Î¬ÉúËØB6	P	C8H11NO3	169.07389	192.063369215769	1.6514422718514	[M+Na]+	1.317	-	3	C18	Organoheterocyclic compounds	ÓÐ»úÔÓ»·»¯ºÏÎï	Pyridines and derivatives	ßÁà¤¼°ÆäÑÜÉúÎï	Pyridoxines	ßÁ¶ß´¼	65-23-6	HMDB0000239	C00314	map00750;map01100;map01120	-	-	OC=1C(=NC=C(C1CO)CO)C	LXNHXLLTXMVWPM-UHFFFAOYSA-N	706073.8456718861	1442519.5795055719	800107.4455511353	1243468.2008215769	1033305.3134885432	1038777.7149594576	1627939.7735258962	1104195.1604020214	54763.8109190722	1.0927164259579	0.12791905156384267	0.516666965302672	0.55	0.677521828191784
Com_1749_pos	5-Methoxytryptophol	5-¼×Ñõ»ùßÅßá-3-ÒÒ´¼	P	C11H13NO2	191.09463	192.101988369224	0.305446699253747	[M+H]+	5.769	-	3	C18	Organoheterocyclic compounds	ÓÐ»úÔÓ»·»¯ºÏÎï	Indoles and derivatives	ßÅßá¼°ÆäÑÜÉúÎï	Indoles	ßÅßá	712-09-4	HMDB0001896	-	-	-	-	COC1=CC2=C(C=C1)NC=C2CCO	QLWKTGDEPLRFAT-UHFFFAOYSA-N	9048284.483907396	653137.3517404088	13342613.56163922	4907962.268309638	16938515.70787034	621414.635548554	2760423.645593969	2923140.604452117	6840370.337266848	2.73194801369881	1.4499300308122978	0.292832257452591	0.8	0.690042829104115
Com_174_pos	L-Arginine	L-¾«°±Ëá	P	C6H14N4O2	174.11168	175.119003783579	0.136599560672881	[M+H]+	1.378	0.985031996754033	1	C18	Organic acids and derivatives	ÓÐ»úËá¼°ÆäÑÜÉúÎï	Carboxylic acids and derivatives	ôÈËá¼°ÆäÑÜÉúÎï	Amino acids, peptides, and analogues	°±»ùËá¡¢ëÄºÍÀàËÆÎï	74-79-3	HMDB0000517	C00062	map00220;map00261;map00330;map00331;map00472;map00970;map01060;map01064;map01100;map01110;map01130;map01230;map02010;map04974;map05014;map05132;map05142;map05146;map05230	-	6322	N[C@@H](CCCNC(N)=N)C(O)=O	ODKSFYDXXFIFQN-BYPYZUCNSA-N	2803440731.4713187	878398250.3431109	969647647.6172965	1068142424.6177127	890555112.7248598	2598327352.623979	2487435121.5738926	3248289019.6233034	2222173548.0450597	0.500950606153859	-0.9972597345205744	0.0189704653419179	0.85	1.49344041069581
Com_1750_pos	Methionine propyl ester	µ°°±Ëá±ûõ¥	P	C8H17NO2S	191.098	192.106070471938	4.0318158118426	[M+H]+	5.476	0.532530925894806	2	C18	Organic acids and derivatives	ÓÐ»úËá¼°ÆäÑÜÉúÎï	Carboxylic acids and derivatives	ôÈËá¼°ÆäÑÜÉúÎï	Amino acids, peptides, and analogues	°±»ùËá¡¢ëÄºÍÀàËÆÎï	-	-	-	-	-	-	O=C(OCCC)C(N)CCSC	QAAOQCWMSDMQMI-UHFFFAOYSA-N	210121.14529714556	56527.81450192211	490030.16028501873	371277.59944820544	578269.9572761221	613449.7844527294	224957.1636092834	104824.49893657268	261647.1152358458	1.13287876822656	0.17999348354479847	0.920827234805415	0.5	0.206226788822194
Com_1753_neg	LysoPA(0:0/18:1(9Z))	ÈÜÑª¸ÊÓÍÁ×Ëá¸ÊÓÍõ¥(0:0/18:1(9Z))	N	C21H41O7P	436.25899	435.251974677542	0.652542523024355	[M-H]-	9.190	-	3	C18	Lipids and lipid-like molecules	Ö¬ÖÊºÍÀàÖ¬·Ö×Ó	Glycerophospholipids	¸ÊÓÍÁ×Ö¬	Glycerophosphates	¸ÊÓÍÁ×Ëáõ¥Àà	-	HMDB0007851	-	-	-	56947016	CCCCCCCC\C=C/CCCCCCCC(=O)OC(CO)COP(O)(O)=O	ZOOLJLSXNRZLDH-KTKRTIGZSA-N	56359962.434274025	178729768.4761993	95815964.70918238	244001102.17407107	197174653.57603604	84972169.4636295	52720025.67855604	45444616.58682069	710434689.0376278	0.691231938984053	-0.5327582148435249	0.771334548316594	0.7	0.104425224724477
Com_1755_neg	phosphoethanolamine (P-16:0)	Á×ËáÒÒ´¼°·£¨P-16:0£©	N	C21H44NO6P	437.29063	436.283709258726	0.867292139357369	[M-H]-	9.997	0.704564548472895	2	C18	Lipids and lipid-like molecules	Ö¬ÖÊºÍÀàÖ¬·Ö×Ó	Glycerophospholipids	¸ÊÓÍÁ×Ö¬	Glycerophosphoethanolamines	¸ÊÓÍÁ×ËáÒÒ´¼°·Àà	-	-	-	-	-	-	CCCCCCCCCCCCCCC=COCC(COP(=O)(O)OCCN)O	QYTPGOPLNFESQC-RLHAVTDZSA-N	357175234.2262429	701552121.2163211	676419161.5596036	623578697.8410863	877205388.5891132	950978331.9868993	614978968.539805	560107703.2669642	732868320.0688189	0.905493129601371	-0.14322440007043266	0.550382748694691	0.45	0.590108545404179
Com_1756_neg	LysoPA(0:0/18:0)	ÈÜÑª¸ÊÓÍÁ×Ëá¸ÊÓÍõ¥(0:0/18:0)	N	C21H43O7P	438.27464	437.26794713398	1.3852820231564	[M-H]-	9.922	-	3	C18	Lipids and lipid-like molecules	Ö¬ÖÊºÍÀàÖ¬·Ö×Ó	Glycerophospholipids	¸ÊÓÍÁ×Ö¬	Glycerophosphates	¸ÊÓÍÁ×Ëáõ¥Àà	-	HMDB0007850	-	-	-	76041074	CCCCCCCCCCCCCCCCCC(=O)OC(CO)COP(O)(O)=O	RPAOEHFOGLEBTJ-UHFFFAOYSA-N	236926792.36189187	446532027.36100686	724798351.9270911	445575819.0369621	865693977.5599079	622920750.7423832	214167706.53694212	243415354.97108528	3314310326.108917	0.49504290877923	-1.0143745159575537	0.838055606294967	0.55	0.192009965031423
Com_1758_neg	1-Stearoyl-sn-glycero-3-phosphate	-	N	C21H43O7P	438.27464	437.267665087435	0.741743658696248	[M-H]-	10.658	0.751530546763375	2	C18	Lipids and lipid-like molecules	Ö¬ÖÊºÍÀàÖ¬·Ö×Ó	Glycerophospholipids	¸ÊÓÍÁ×Ö¬	Glycerophosphates	¸ÊÓÍÁ×Ëáõ¥Àà	-	-	-	-	LMGP10050005	-	CCCCCCCCCCCCCCCCCC(=O)OCC(COP(=O)(O)O)O	LAYXSTYJRSVXIH-HXUWFJFHSA-N	1303235.0591964987	3690610.009799364	6810256.969553547	5488653.205225414	16635624.991267297	4702816.436851584	5518409.819293777	5868627.70506252	22494306.136151068	0.703467540035725	-0.5074442398831239	0.456797881828269	0.65	0.437080550489726
Com_1759_neg	Leukotriene E4	°×ÈýÏ©E4	N	C23H37NO5S	439.23925	438.232555623955	1.37880199695026	[M-H]-	7.351	-	3	C18	Lipids and lipid-like molecules	Ö¬ÖÊºÍÀàÖ¬·Ö×Ó	Fatty Acyls	Ö¬·¾õ£Àà	Eicosanoids	Àà¶þÊ®ÍéËá	75715-89-8	HMDB0002200	C05952	map00590;map04664;map01100;map04080	LMFA03020002	5280879	CCCCC\C=C/C\C=C/C=C/C=C/[C@@H](SC[C@H](N)C(O)=O)[C@@H](O)CCCC(O)=O	OTZRAYGBFWZKMX-FRFVZSDQSA-N	1817097.1502373666	1890724.5078399866	226779.0411994599	46928.023380548766	471458.54750102607	188814.80499597057	1537291.4946476554	1525334.1113181578	8727518.486947583	0.297387264326321	-1.7495852299001315	0.310510065741731	0.6	0.652002517456746
Com_1759_pos	beta-Ionone	-	P	C13H20O	192.15141	193.15892331701	1.11015063579091	[M+H]+	9.602	0.868726705970834	2	C18	Lipids and lipid-like molecules	Ö¬ÖÊºÍÀàÖ¬·Ö×Ó	Prenol lipids	ÒìÎìÏ©´¼Ö¬	Sesquiterpenoids	±¶°ëÝÆÀà	-	HMDB0036565	C12287	-	-	-	CC1=C(C(CCC1)(C)C)C=CC(=O)C	PSQYTAPXSHCGMF-BQYQJAHWSA-N	28797566.00182176	39467653.28902377	36014099.49758623	38388713.7457698	32916273.411875427	38641602.266664594	34383271.06468762	45038296.19056574	36626163.556168206	0.908061609432077	-0.13913791124032499	0.268887455059869	0.7	0.362985225954227
Com_175_neg	2'-Deoxyuridine	2'-ÍÑÑõÄòÜÕ	N	C9H12N2O5	228.07462	227.067519354184	0.874074388421048	[M-H]-	3.384	0.676208616437087	1	C18	Nucleosides, nucleotides, and analogues	ºËÜÕ¡¢ºËÜÕËáºÍÀàËÆÎï	Pyrimidine nucleosides	à×à¤ºËÜÕ	Pyrimidine 2'-deoxyribonucleosides	à×à¤2'-ÍÑÑõºËÌÇºËÜÕ	951-78-0	HMDB0000012	C00526	map00240	-	13712	OC[C@H]1O[C@H](C[C@@H]1O)N1C=CC(=O)NC1=O	MXHRCPNRJAMMIM-SHYZEUOFSA-N	64356196.511237666	13579884.087419393	11368542.437337466	31526884.153246604	14024818.688976238	29079145.97331928	20638914.25779209	14735261.475723045	40261437.578633726	1.03027559284611	0.043030301729130596	0.738946075395977	0.65	0.208120939172344
Com_1760_neg	LysoPE(0:0/15:0)	ÈÜÑªÁ×Ö¬õ£ÒÒ´¼°· (0:0/15:0)	N	C20H42NO7P	439.26989	438.262555806483	0.0778417044865219	[M-H]-	9.175	0.50360087370892	2	C18	Lipids and lipid-like molecules	Ö¬ÖÊºÍÀàÖ¬·Ö×Ó	Glycerophospholipids	¸ÊÓÍÁ×Ö¬	Glycerophosphoethanolamines	¸ÊÓÍÁ×ËáÒÒ´¼°·Àà	-	HMDB0011472	-	-	LMGP02050035	53480921	[H][C@@](CO)(COP(O)(=O)OCCN)OC(=O)CCCCCCCCCCCCCC	GIUNBNKDUHWVHI-LJQANCHMSA-N	1580344.4595849407	3509172.5617876565	4858233.782546078	3085160.7154237847	5587661.014574622	2415995.5571455015	2293034.610624186	2238776.8533893074	5192776.858523233	1.22699683761203	0.2951315306900428	0.552346659904107	0.65	0.536645563134341
Com_1761_neg	Grandilodine A	-	N	C24H30N2O6	442.21039	441.202422535282	1.50938271258634	[M-H]-	6.460	-	3	C18	Organoheterocyclic compounds	ÓÐ»úÔÓ»·»¯ºÏÎï	Indoles and derivatives	ßÅßá¼°ÆäÑÜÉúÎï	Indolecarboxylic acids and derivatives	ßÅßáôÈËá¼°ÆäÑÜÉúÎï	-	-	-	-	-	-	COC(=O)C1CC23CCCN2CCC4(C1(CC3)N(C5=CC=CC=C54)C(=O)OC)C(=O)OC	ROIFAUMINZFUQR-QKBJRNKPSA-N	9280957.727673147	12357139.456234459	4053671.647841203	7902268.916249183	6263009.9498739485	5991534.432346432	6261109.376882724	6264723.55293344	2875973.884131248	1.49044685405658	0.5757449330238161	0.200881870006129	0.8	0.963705935360904
Com_1761_pos	Phosphocreatinine	Á×Ëá¼¡ôû	P	C4H8N3O4P	193.02524	194.032937809131	2.06091768614056	[M+H]+	1.347	-	3	C18	Organic acids and derivatives	ÓÐ»úËá¼°ÆäÑÜÉúÎï	Carboxylic acids and derivatives	ôÈËá¼°ÆäÑÜÉúÎï	Amino acids, peptides, and analogues	°±»ùËá¡¢ëÄºÍÀàËÆÎï	-	HMDB0041624	-	-	-	71214	CN1CC(=O)NC1=NP(O)(O)=O	HIPLEPXPNLWKCQ-UHFFFAOYSA-N	58887866.1237576	26446003.096592054	52497046.64251332	24282770.615326803	40737708.56548239	13055378.826163419	5049539.300326436	9044595.000848066	32004011.041375525	2.74338880591613	1.4559591021776206	0.0471898126787483	0.9	1.30689305230035
Com_1762_neg	LysoPE(16:1(9Z)/0:0)	ÈÜÑªÁ×Ö¬õ£ÒÒ´¼°·(16:1(9Z)/0:0)	N	C21H42NO7P	451.26989	450.262979774017	0.86372706372527	[M-H]-	8.952	0.672908615645387	2	C18	Lipids and lipid-like molecules	Ö¬ÖÊºÍÀàÖ¬·Ö×Ó	Glycerophospholipids	¸ÊÓÍÁ×Ö¬	Glycerophosphoethanolamines	¸ÊÓÍÁ×ËáÒÒ´¼°·Àà	-	HMDB0011504	-	-	LMGP02050010	52925129	[H][C@@](O)(COC(=O)CCCCCCC\C=C/CCCCCC)COP(O)(=O)OCCN	DSOWUEHXZJUNID-WHXUGTBJSA-N	36336570.82322885	41618954.93363392	82696054.06702341	66868308.636524394	85871780.18634565	87863379.6520613	85659878.37181121	76719539.20611839	65482484.52655085	0.794086978155687	-0.33263105718990077	0.193431523512106	0.7	0.968443717045037
Com_1762_pos	N-Carboxymethionine	N-ôÈ»ùµ°°±Ëá	P	C6H11NO4S	193.04088	194.048475806973	1.53235404327675	[M+H]+	1.519	-	3	C18	Organic acids and derivatives	ÓÐ»úËá¼°ÆäÑÜÉúÎï	Carboxylic acids and derivatives	ôÈËá¼°ÆäÑÜÉúÎï	Amino acids, peptides, and analogues	°±»ùËá¡¢ëÄºÍÀàËÆÎï	-	-	-	-	-	-	CSCCC(C(=O)O)NC(=O)O	LWQBAQJPCYBWJQ-BYPYZUCNSA-N	25673722.750499617	3646663.1016212776	15764408.95611821	1098781.2849064432	10551706.340793725	3166122.0402063737	667357.7680853937	1565975.854767656	15197239.661890747	2.20366545365992	1.1399052198345634	0.304901285306903	0.75	0.834296488840223
Com_1765_pos	1-(2,4,6-Trimethylphenoxy)propan-2-amine	-	P	C12H19NO	193.14666	194.154369168634	2.11843494461207	[M+H]+	5.492	0.52971507643419	2	C18	Benzenoids	±½Àà»¯ºÏÎï	Phenol ethers	±½·ÓÃÑ	-	-	-	HMDB0246512	-	-	-	9990192	CC(N)COC1=C(C)C=C(C)C=C1C	QDZOEZPRNQIPHY-UHFFFAOYSA-N	154072.92168013286	69949.48669684143	153111.57994884497	1736789.4782712702	479478.31874729565	788487.4780944027	3757336.527030853	1620521.3114436627	2641775.4834960904	0.235546432135694	-2.085916615478108	0.0228371042124921	0.9	1.59084014763692
Com_1766_neg	N-Arachidonoyl Phenylalanine	N-»¨ÉúËÄÏ©õ£±½±û°±Ëá	N	C29H41NO3	451.30864	450.301224521318	0.255875185560889	[M-H]-	10.072	-	3	C18	Organic acids and derivatives	ÓÐ»úËá¼°ÆäÑÜÉúÎï	Carboxylic acids and derivatives	ôÈËá¼°ÆäÑÜÉúÎï	Amino acids, peptides, and analogues	°±»ùËá¡¢ëÄºÍÀàËÆÎï	-	HMDB0242001	-	-	-	-	CCCCCC=CCC=CCC=CCC=CCCCC(=O)NC(CC1=CC=CC=C1)C(O)=O	YHLNAFGXMQKMQX-UHFFFAOYSA-N	4028969.388136592	5596220.958648668	733573.7515205212	4305558.130232431	1004212.4281208575	4234118.068849944	13231866.783587467	13786661.314838631	2501751.1640778985	0.371353918788052	-1.4291332921627589	0.126144840864105	0.75	1.211343921389
Com_1767_neg	1-nonadecanoyl-glycero-3-phosphate	-	N	C22H45O7P	452.29029	451.283434627766	0.983058393760452	[M-H]-	10.875	-	3	C18	Lipids and lipid-like molecules	Ö¬ÖÊºÍÀàÖ¬·Ö×Ó	Glycerophospholipids	¸ÊÓÍÁ×Ö¬	Glycerophosphates	¸ÊÓÍÁ×Ëáõ¥Àà	-	HMDB0062322	-	-	LMGP10050034	44575059	[H][C@@](O)(COC(=O)CCCCCCCCCCCCCCCCCC)COP(O)(O)=O	YAERNOYIELLICR-OAQYLSRUSA-N	4427545.016338812	7715261.955707061	22689012.873511776	5364992.241408652	19796940.660886835	27252129.34350691	7911873.375501224	14912544.330870846	31453647.008068964	0.588677639650531	-0.7644502655685343	0.222085478987811	0.8	0.902641959421023
Com_1770_neg	16:0 LYSO-PE	-	N	C21H44NO7P	453.28554	452.278733641975	1.08903093406983	[M-H]-	9.623	0.944057903247235	2	C18	Lipids and lipid-like molecules	Ö¬ÖÊºÍÀàÖ¬·Ö×Ó	Glycerophospholipids	¸ÊÓÍÁ×Ö¬	Glycerophosphoethanolamines	¸ÊÓÍÁ×ËáÒÒ´¼°·Àà	-	-	-	-	LMGP02050002	-	CCCCCCCCCCCCCCCC(=O)OCC(COP(=O)(O)OCCN)O	YVYMBNSKXOXSKW-HXUWFJFHSA-N	317978762.97800076	713337936.330899	932756983.792532	791092447.9005342	1209467605.5876522	1195196343.6396518	985215807.8585407	1092567114.073915	845793290.5821664	0.770061212662138	-0.3769549637628677	0.211927016433189	0.75	0.991958599276192
Com_1771_neg	LysoPA(20:5(5Z,8Z,11Z,14Z,17Z)/0:0)	ÈÜÑª¸ÊÓÍÁ×Ëá¸ÊÓÍõ¥(20:5(5Z,8Z,11Z,14Z,17Z)/0:0)	N	C23H37O7P	456.22769	455.220924861349	1.17235617366253	[M-H]-	7.640	-	3	C18	Lipids and lipid-like molecules	Ö¬ÖÊºÍÀàÖ¬·Ö×Ó	Glycerophospholipids	¸ÊÓÍÁ×Ö¬	Glycerophosphates	¸ÊÓÍÁ×Ëáõ¥Àà	-	HMDB0114748	-	-	-	25006224	CC\C=C/C\C=C/C\C=C/C\C=C/C\C=C/CCCC(=O)OCC(O)COP(O)(O)=O	DKFJPTBTSHHMCQ-JLNKQSITSA-N	270487.080357485	21706.746881692598	15686.682471258824	51920.015371170106	279297.62727316347	198100.430727985	123609.52566432279	70177.05679566898	151898.73634124052	0.940220523113111	-0.08892892289606753	0.366991627464691	0.6	0.655035728680489
Com_1774_neg	3beta,23-Dihydroxy-30-nor-olean-12,20-dien-28-oic acid	-	N	C29H44O4	456.32396	455.317041791577	0.836667829172922	[M-H]-	8.245	-	3	C18	Lipids and lipid-like molecules	Ö¬ÖÊºÍÀàÖ¬·Ö×Ó	Steroids and steroid derivatives	Àà¹Ì´¼ºÍÀà¹Ì´¼ÑÜÉúÎï	-	-	-	-	-	-	-	70698142	CC1=CCC2(CCC3(C(=CCC4C3(CCC5C4(CCC(C5(C)CO)O)C)C)C2C1)C)C(=O)O	PJWNQESEBNSLIQ-VZBPFLCRSA-N	1394085.622004255	1938144.679454278	4183057.8752398714	849409.4785679352	5329022.386330142	1050492.309220995	282584.87375343544	414141.2511928102	425496.0048703023	5.04206896058092	2.334015850129763	0.0105566562534077	0.95	1.24430479885835
Com_1774_pos	Menthol	±¡ºÉÄÔ	P	C10H20O	156.15141	195.114258915561	2.24835907014446	[M+K]+	6.661	-	3	C18	Lipids and lipid-like molecules	Ö¬ÖÊºÍÀàÖ¬·Ö×Ó	Prenol lipids	ÒìÎìÏ©´¼Ö¬	Monoterpenoids	µ¥ÝÆÀà	1490-04-6	HMDB0003352	-	-	-	-	OC1CC(C)CCC1C(C)C	NOOLISFMXDJSKH-UHFFFAOYSA-N	1353583.1207204873	1632826.3170422483	1835640.3525314846	1973935.2606253237	1935227.2833624568	1868685.6719194464	2029746.937949779	1457658.994131959	1234276.2343843176	1.05987556972795	0.08389490113412365	0.632079135077819	0.55	0.201544463470309
Com_1775_neg	1-Lyso-2-arachidonoyl-phosphatidate	-	N	C23H39O7P	458.24334	457.236710767277	1.46377965247052	[M-H]-	9.041	0.798665311079646	2	C18	Lipids and lipid-like molecules	Ö¬ÖÊºÍÀàÖ¬·Ö×Ó	Glycerophospholipids	¸ÊÓÍÁ×Ö¬	Glycerophosphates	¸ÊÓÍÁ×Ëáõ¥Àà	-	HMDB0012496	-	-	-	76043735	CCCCCC=CCC=CCC=CCC=CCCCC(=O)OC(CO)COP(O)(O)=O	BDCFJMBXZCIVRH-UHFFFAOYSA-N	3829865.799909721	6935994.761329658	2475930.3737210245	6250721.9284486305	2635865.840955405	6328535.664860579	6632821.452653158	8687098.19337016	12260533.505545823	0.522065198090312	-0.9376981059314278	0.0321195060336518	0.9	0.959109101673049
Com_1776_neg	(2S)-2,6,10,14-tetramethylpentadeca-1,18-diyl sulfate	-	N	C19H40O8S2	460.21646	459.210146958135	2.14455201146372	[M-H]-	5.452	-	3	C18	Lipids and lipid-like molecules	Ö¬ÖÊºÍÀàÖ¬·Ö×Ó	Prenol lipids	ÒìÎìÏ©´¼Ö¬	Diterpenoids	¶þÝÆÀà	-	-	-	-	-	-	C(CCC[C@@H](COS(=O)(=O)O)CCC[C@H](C)CCC[C@H](C)COS(=O)(=O)O)(C)C	WOCUWJQHAIJZGY-GWAVUXLZNA-N	7577831.3457602635	3177598.647504637	1470464.7201110316	2301373.662386004	2340841.003170615	2184621.4403054123	1596163.4749958594	2445775.0677292873	1626233.593827977	1.71843145640719	0.7810923076464434	0.236284979499087	0.7	0.851013580635919
Com_1777_neg	LysoPA(20:3(8Z,11Z,14Z)/0:0)	ÈÜÑª¸ÊÓÍÁ×Ëá¸ÊÓÍõ¥(20:3(8Z,11Z,14Z)/0:0)	N	C23H41O7P	460.25899	459.252244264944	1.2042457747853	[M-H]-	8.935	-	3	C18	Lipids and lipid-like molecules	Ö¬ÖÊºÍÀàÖ¬·Ö×Ó	Glycerophospholipids	¸ÊÓÍÁ×Ö¬	Glycerophosphates	¸ÊÓÍÁ×Ëáõ¥Àà	-	HMDB0114759	-	-	-	87978475	CCCCC\C=C/C\C=C/C\C=C/CCCCCCC(=O)OCC(O)COP(O)(O)=O	LZSKMXWVALYCLG-QNEBEIHSSA-N	9768262.815963699	26166738.085655894	8484269.534475457	23848993.796644002	11048574.57515118	8194343.731573423	3629436.4225496356	4231439.9383550035	54902621.0123327	0.89424184922123	-0.1612630313919958	0.545884484061174	0.75	0.169618692432279
Com_1780_neg	1-(11Z,14Z-eicosadienoyl)-glycero-3-phosphate	-	N	C23H43O7P	462.27464	461.26786840547	1.14305528417647	[M-H]-	9.347	-	3	C18	Lipids and lipid-like molecules	Ö¬ÖÊºÍÀàÖ¬·Ö×Ó	Glycerophospholipids	¸ÊÓÍÁ×Ö¬	Glycerophosphates	¸ÊÓÍÁ×Ëáõ¥Àà	-	HMDB0062303	-	-	LMGP10050027	-	[H]C(CCCCC)=C([H])C\C([H])=C(\[H])CCCCCCCCCC(=O)OC[C@@]([H])(O)COP(O)(O)=O	PIWSAHYRIXOITD-MNZXDXIFSA-N	457430633.29200524	1185223444.7763753	162656207.35288322	564249166.3500876	337025101.3700232	186589374.27977815	59920756.89370922	70547046.55055931	725943015.0164107	2.07599927361846	1.0538059389042578	0.17389590162465	0.75	0.477107615712363
Com_1784_neg	Adenylosuccinic acid	ÏÙÜÕËá»ùçúçêËá	N	C14H18N5O11P	463.07405	462.06749731584	1.61381498269564	[M-H]-	4.803	-	3	C18	Nucleosides, nucleotides, and analogues	ºËÜÕ¡¢ºËÜÕËáºÍÀàËÆÎï	Purine nucleotides	àÑßÊºËÜÕËá	Purine ribonucleotides	àÑßÊºËÌÇºËÜÕËá	19046-78-7	HMDB0248010	C03794	map00230;map00250;map01100	-	195	OC1C(COP(O)(O)=O)OC(C1O)N1C=NC2=C(NC(CC(O)=O)C(O)=O)N=CN=C12	OFBHPPMPBOJXRT-UHFFFAOYSA-N	5283161.265979939	751475.9308418501	546977.8863136795	723516.2209717617	903688.2901012347	1168992.853876726	494465.9496851167	412121.97399476724	68153.08534259771	3.0633726457469	1.615120875089186	0.182580336032636	0.8	1.00319117241878
Com_1785_neg	4-Hydroxynonenal glutathione	-	N	C19H33N3O8S	463.19884	462.191931550051	0.845317425678584	[M-H]-	5.715	-	3	C18	Organic acids and derivatives	ÓÐ»úËá¼°ÆäÑÜÉúÎï	Carboxylic acids and derivatives	ôÈËá¼°ÆäÑÜÉúÎï	Amino acids, peptides, and analogues	°±»ùËá¡¢ëÄºÍÀàËÆÎï	1042945-55-0	HMDB0240578	-	-	-	92970719	CCCCC[C@@H]1O[C@@H](O)C[C@@H]1SC[C@H](NC(=O)CC[C@H](N)C(O)=O)C(=O)NCC(O)=O	ICRIFHIWWXQBPY-GGOFEBJYSA-N	9657165.750271523	3650534.3724665544	1574530.9508962005	17044224.686394364	9359667.415973246	6433866.476339738	11005327.020941922	11735344.54054372	5971714.203720825	0.939755918036638	-0.08964199933550979	0.52604142751148	0.4	0.79563327866836
Com_1786_neg	LysoPE(P-18:1(9Z)/0:0)	-	N	C23H46NO6P	463.30628	462.299409479009	0.92698723839542	[M-H]-	10.201	0.617813305445821	2	C18	Lipids and lipid-like molecules	Ö¬ÖÊºÍÀàÖ¬·Ö×Ó	Glycerophospholipids	¸ÊÓÍÁ×Ö¬	Glycerophosphoethanolamines	¸ÊÓÍÁ×ËáÒÒ´¼°·Àà	1425046-04-3	HMDB0240599	-	-	-	-	CCCCCCCC\C=C/CCCCCC\C=C/OC[C@@H](O)COP(O)(=O)OCCN	URGVIWXYPWWBQO-UWEYSURVSA-N	159894889.03701717	620012972.8580189	560773023.1919938	431036290.99482036	814221347.7804925	502858089.3970266	293087484.5721237	311548628.41294587	428656035.1552258	1.34671125814256	0.42944056267873537	0.553504061968755	0.75	0.47286023465688
Com_1786_pos	LOLIOLIDE	-	P	C11H16O3	196.10995	197.117398478765	0.7571199982386	[M+H]+	6.181	0.777139039176676	2	C18	Organoheterocyclic compounds	ÓÐ»úÔÓ»·»¯ºÏÎï	Benzofurans	±½²¢ß»à«Àà	-	-	-	HMDB0302428	-	-	-	-	CC1(CC(CC2(C1=CC(=O)O2)C)O)C	XEVQXKKKAVVSMW-WRWORJQWSA-N	6655925.116615639	9590267.33618962	2761659.3451913297	24867524.357511524	819489.5437300814	15796944.60783799	61277419.73138813	49289691.302250266	28748093.945672534	0.230516388655302	-2.117058771602696	0.0277871995327706	0.95	1.40427132012187
Com_1787_neg	Perfluorononanoic acid	È«·úÈÉËá	N	C9HF17O2	463.97051	462.963743270285	1.14936245628685	[M-H]-	7.079	0.519202750949484	2	C18	Organohalogen compounds	ÓÐ»úÂ±»¯ºÏÎï	Alkyl halides	Â±´úÌþ	Alkyl fluorides	Íé»ù·ú	375-95-1	-	-	-	-	67821	O=C(O)C(F)(F)C(F)(F)C(F)(F)C(F)(F)C(F)(F)C(F)(F)C(F)(F)C(F)(F)F	UZUFPBIDKMEQEQ-UHFFFAOYSA-N	2209552.5579641988	2352546.7852403196	1748559.7065475357	3247848.365213663	2358164.7123934827	2309037.723995263	2177892.221914213	2830892.050896501	1905320.3230942113	1.03363228834905	0.047723042398232496	0.860393558432987	0.6	0.264713438211976
Com_1788_neg	1-(11Z-eicosenoyl)-glycero-3-phosphate	-	N	C23H45O7P	464.29029	463.283549947255	1.2060283556627	[M-H]-	10.162	-	3	C18	Lipids and lipid-like molecules	Ö¬ÖÊºÍÀàÖ¬·Ö×Ó	Glycerophospholipids	¸ÊÓÍÁ×Ö¬	Glycerophosphates	¸ÊÓÍÁ×Ëáõ¥Àà	-	HMDB0062305	-	-	LMGP10050026	52929759	[H]\C(CCCCCCCC)=C(/[H])CCCCCCCCCC(=O)OC[C@@]([H])(O)COP(O)(O)=O	OAYFHKCHTMNTLM-MZMPXXGTSA-N	359850091.5949144	753403350.3141942	668485193.5759507	1162965706.6036546	1044334353.1607426	678832135.6180931	277977316.11125547	296720806.4069673	2949259559.773193	0.759312526788908	-0.3972342856018966	0.814429000690708	0.65	0.1055333400302
Com_1790_neg	phosphoethanolamine (P-18:0)	Á×ËáÒÒ´¼°·£¨P-18:0£©	N	C23H48NO6P	465.32193	464.314789705031	0.343214064651888	[M-H]-	10.849	0.673787889338807	2	C18	Lipids and lipid-like molecules	Ö¬ÖÊºÍÀàÖ¬·Ö×Ó	Glycerophospholipids	¸ÊÓÍÁ×Ö¬	Glycerophosphoethanolamines	¸ÊÓÍÁ×ËáÒÒ´¼°·Àà	-	-	-	-	LMGP02070002	-	CCCCCCCCCCCCCCCCC=COCC(COP(=O)(O)OCCN)O	KACDZDULGKPXHT-HIVNOOBXSA-N	47561564.94279948	142606043.0740592	165333686.34825596	139390300.32258746	353172736.9808072	259562753.17587683	113700110.04341288	103837100.11402746	127021307.4568371	1.12303853239174	0.16740742866174463	0.99612715470061	0.65	0.280712689385176
Com_1790_pos	4-(2,6,6-Trimethyl-1-cyclohexenyl)-2-butanol	¶þÇâ-¦Â-×ÏÂÞÀ¼´¼	P	C13H24O	196.18272	197.189980557069	0.201052014224241	[M+H]+	6.587	0.619566523946846	2	C18	Lipids and lipid-like molecules	Ö¬ÖÊºÍÀàÖ¬·Ö×Ó	Prenol lipids	ÒìÎìÏ©´¼Ö¬	Sesquiterpenoids	±¶°ëÝÆÀà	3293-47-8	HMDB0036172	-	-	-	579336	CC(O)CCC1=C(C)CCCC1(C)C	VSYLEWGIVLSDIY-UHFFFAOYSA-N	2405466.8691467177	3000060.1676060567	3012735.579929495	2280843.1242243173	1800930.687369598	1967413.0358955157	1952631.8428251557	1510667.4420151378	1866550.8509029576	1.37038077254588	0.4545768145998527	0.0351303118036047	0.85	1.04420619977827
Com_1791_neg	LysoPA(i-20:0/0:0)	ÈÜÑª¸ÊÓÍÁ×Ëá¸ÊÓÍõ¥(i-20:0/0:0)	N	C23H47O7P	466.30594	465.299007275839	0.787628480648121	[M-H]-	11.048	-	3	C18	Lipids and lipid-like molecules	Ö¬ÖÊºÍÀàÖ¬·Ö×Ó	Glycerophospholipids	¸ÊÓÍÁ×Ö¬	Glycerophosphates	¸ÊÓÍÁ×Ëáõ¥Àà	-	HMDB0114767	-	-	-	17786813	CC(C)CCCCCCCCCCCCCCCCC(=O)OCC(O)COP(O)(O)=O	AUOZPUVRJSFDEQ-UHFFFAOYSA-N	53815206.2321035	146770064.58294928	241837593.4078169	96334503.44593932	269317986.9916479	281688705.4464172	60562186.018042795	65566600.11494477	1872231603.0955803	0.283529106999565	-1.818431245545661	0.636141860695227	0.6	0.341055838074312
Com_1791_pos	2-Amino-5-phosphonopentanoic acid	2-°±»ù-5-Á×ËáÎìËá	P	C5H12NO5P	197.04531	198.052603864949	0.0311352297358728	[M+H]+	5.798	-	3	C18	Organic acids and derivatives	ÓÐ»úËá¼°ÆäÑÜÉúÎï	Carboxylic acids and derivatives	ôÈËá¼°ÆäÑÜÉúÎï	Amino acids, peptides, and analogues	°±»ùËá¡¢ëÄºÍÀàËÆÎï	-	HMDB0247376	C13734	-	-	-	NC(CCCP(O)(O)=O)C(O)=O	VOROEQBFPPIACJ-UHFFFAOYSA-N	426923.6019248643	112021.23751506054	725770.7342097448	1259516.6730580388	617983.4983685581	105817.20370182038	380854.0713663651	590506.4749945215	197435.3058043698	1.97218487955231	0.979794801366447	0.301524056902597	0.8	0.652271301002788
Com_1792_pos	4-methyl-7-aminocoumarin	7-°±»ù-4-¼×»ùÏã¶¹ËØ	P	C10H9NO2	175.06333	198.052868200044	1.93187256298985	[M+Na]+	1.318	-	3	C18	Phenylpropanoids and polyketides	±½±ûËØÀàºÍ¾ÛÍªÀà	Coumarins and derivatives	Ïã¶¹ËØ¼°ÆäÑÜÉúÎï	-	-	26093-31-2	HMDB0247230	C01386	-	-	92249	O=C1OC=2C=C(N)C=CC2C(=C1)C	GLNDAGDHSLMOKX-UHFFFAOYSA-N	338527.1826057663	649416.9709649077	874834.1561900545	1412325.0120366786	827821.893450959	669635.6938860986	242461.45111857945	325419.430084056	788722.1008194428	1.61991783654387	0.6959206403834874	0.222658715040772	0.8	0.615011306337944
Com_1794_neg	1-heptadecanoyl-glycero-3-phosphoethanolamine	-	N	C22H46NO7P	467.30119	466.293861386705	0.0612309482903804	[M-H]-	10.056	0.810964128496825	2	C18	Lipids and lipid-like molecules	Ö¬ÖÊºÍÀàÖ¬·Ö×Ó	Glycerophospholipids	¸ÊÓÍÁ×Ö¬	Glycerophosphoethanolamines	¸ÊÓÍÁ×ËáÒÒ´¼°·Àà	-	-	-	-	LMGP02050030	-	CCCCCCCCCCCCCCCCC(=O)OCC(COP(=O)(O)OCCN)O	RVNBVQKDPQVSOY-OAQYLSRUSA-N	5992473.454960006	33842007.072283246	35315299.38053201	20256206.30565624	60384934.90478308	21588498.382935036	10156544.147296654	11369066.695433907	30115556.667176463	1.70194326814147	0.7671829476378184	0.435037448950586	0.7	0.624805330997847
Com_1795_neg	Bacilysocin	-	N	C21H43O9P	470.26447	469.257500607641	0.703024919247576	[M-H]-	8.891	-	3	C18	Lipids and lipid-like molecules	Ö¬ÖÊºÍÀàÖ¬·Ö×Ó	Glycerophospholipids	¸ÊÓÍÁ×Ö¬	Glycerophosphoglycerols	¸ÊÓÍÁ×Ëá¸ÊÓÍ	-	-	-	-	-	-	CCC(C)CCCCCCCCCCC(=O)OCC(COP(=O)(O)OCC(CO)O)O	DIGHTWUQPWHBPG-UHFFFAOYSA-N	1100572.360262504	1002774.6430204384	1933267.7450153814	2033203.6615494052	3370954.0819382994	1883907.375052196	2439122.899646504	2019333.7118484604	4454132.6170959985	0.699543404744857	-0.5155145194595603	0.224717980537442	0.7	0.658594722991584
Com_1796_neg	Lucidenic acid K	-	N	C27H36O7	472.24611	471.23914661277	0.712790985220163	[M-H]-	6.972	-	3	C18	Lipids and lipid-like molecules	Ö¬ÖÊºÍÀàÖ¬·Ö×Ó	Prenol lipids	ÒìÎìÏ©´¼Ö¬	Triterpenoids	ÈýÝÆÀà	-	HMDB0035890	-	-	-	131751879	CC(CCC(O)=O)C1CC(=O)C2(C)C3=C(C(=O)C(O)C12C)C1(C)CCC(=O)C(C)(C)C1CC3=O	NCGJGPSWDDQPKM-UHFFFAOYSA-N	93687.99801297355	1283926.2924462908	633019.4454252818	1558035.9597811878	1787816.6247763345	714380.35682261	1165510.7467145813	975375.4130618871	765283.7088627145	1.18357398447831	0.2431498908666619	0.746958760609419	0.6	0.22357098890636
Com_1797_neg	SCDCA - Sulfochenodeoxycholic acid	SCDCA-- »Ç»¯¶ìÈ¥Ñõµ¨Ëá	N	C24H40O7S	472.24948	471.241303694313	1.85559905122467	[M-H]-	6.715	0.527213514292799	2	C18	Lipids and lipid-like molecules	Ö¬ÖÊºÍÀàÖ¬·Ö×Ó	Steroids and steroid derivatives	Àà¹Ì´¼ºÍÀà¹Ì´¼ÑÜÉúÎï	Bile acids, alcohols and derivatives	µ¨Ö­Ëá¡¢´¼¼°ÆäÑÜÉúÎï	-	-	-	-	LMST05020024	-	O=C(O)CCC(C)C1CCC2C3C(O)CC4CC(OS(=O)(=O)O)CCC4(C)C3CCC12C	WHMOBEGYTDWMIG-BSWAIDMHSA-N	48753.66571814766	153834.66252806922	182955.06454189963	163693.54080205897	46304.03615851874	331642.5510217198	156955.12757607756	207433.6272917993	74451.22289380434	0.618356365005767	-0.6934895773886302	0.281790683443908	0.75	0.576954727458087
Com_1798_neg	LysoPE(18:3(6Z,9Z,12Z)/0:0)	ÈÜÑªÁ×Ö¬õ£ÒÒ´¼°·(18:3(6Z,9Z,12Z)/0:0)	N	C23H42NO7P	475.26989	474.262919892753	0.694116669224566	[M-H]-	8.786	-	3	C18	Lipids and lipid-like molecules	Ö¬ÖÊºÍÀàÖ¬·Ö×Ó	Glycerophospholipids	¸ÊÓÍÁ×Ö¬	Glycerophosphoethanolamines	¸ÊÓÍÁ×ËáÒÒ´¼°·Àà	-	HMDB0011508	-	-	LMGP02050017	52925136	[H][C@@](O)(COC(=O)CCCC\C=C/C\C=C/C\C=C/CCCCC)COP(O)(=O)OCCN	QULMFYLWLOKODU-CSLWLMPESA-N	5054477.510905477	6191051.883581295	8090396.319750129	4609615.27618878	14123421.089917758	8330654.680251321	7419092.38717332	8417418.238193428	10662174.46721618	0.874411340063035	-0.19361598373731476	0.366192020922255	0.75	0.575235512994383
Com_179_neg	Traumatic Acid	·´Ê½-2-Ê®¶þÌ¼Ï©¶þËá	N	C12H20O4	228.13616	227.128895050836	0.153639984140621	[M-H]-	6.423	0.860530967597826	1	C18	Lipids and lipid-like molecules	Ö¬ÖÊºÍÀàÖ¬·Ö×Ó	Fatty Acyls	Ö¬·¾õ£Àà	Fatty acids and conjugates	Ö¬·¾ËáºÍ½áºÏÎï	6402-36-4	HMDB0000933	C16308	map00592;map01110	LMFA01170002	5283028	OC(=O)CCCCCCCC\C=C\C(O)=O	MAZWDMBCPDUFDJ-VQHVLOKHSA-N	10026025.961840736	6737953.784469371	6241531.799838885	21730969.181087226	11457268.70027592	10936153.447299538	32157848.119697664	19037817.520596504	14441732.020239523	0.587082600867011	-0.7683645941456879	0.126977224815849	0.8	1.35617266285343
Com_1803_pos	2,4-Dinitrophenylhydrazine	2,4-¶þÏõ»ù±½ëÂ	P	C6H6N4O4	198.03891	199.045305337043	4.56810713105814	[M+H]+	1.210	-	3	C18	Benzenoids	±½Àà»¯ºÏÎï	Benzene and substituted derivatives	±½¼°ÆäÈ¡´úÑÜÉúÎï	Nitrobenzenes	Ïõ»ù±½Àà	119-26-6	HMDB0245463	C11283	-	-	-	C1=CC(=C(C=C1[N+](=O)[O-])[N+](=O)[O-])NN	HORQAOAYAYGIBM-UHFFFAOYSA-N	1738665.985902845	1155079.496141088	1738894.8901030028	427340.16622567974	1108174.2702133753	1229974.0661706286	1434471.81294892	1007193.4796521645	891130.6684166333	1.08147546719762	0.113000938759188	0.960751547620506	0.6	0.419586012026102
Com_1805_neg	LysoPE(0:0/18:0)	ÈÜÑªÁ×Ö¬õ£ÒÒ´¼°· (0:0/18:0)	N	C23H48NO7P	481.31684	480.3104990784	1.99261343110515	[M-H]-	9.817	0.679859058691075	2	C18	Lipids and lipid-like molecules	Ö¬ÖÊºÍÀàÖ¬·Ö×Ó	Glycerophospholipids	¸ÊÓÍÁ×Ö¬	Glycerophosphoethanolamines	¸ÊÓÍÁ×ËáÒÒ´¼°·Àà	-	HMDB0011129	-	-	LMGP02050038	-	CCCCCCCCCCCCCCCCCC(=O)OC(CO)COP(=O)(O)OCCN	KIHAGWUUUHJRMS-JOCHJYFZSA-N	43349006.71768532	54465567.05455172	42505176.644919336	74951373.80426244	33744715.25283317	59758921.85148055	83318442.92376259	66588062.86854085	34899836.69262477	0.814558322989715	-0.2959100943862512	0.426215252016043	0.7	0.581201794894978
Com_1807_neg	1-(4Z,7Z,10Z,13Z,16Z,19Z-docosahexaenoyl)-glycero-3-phosphate	-	N	C25H39O7P	482.24334	481.236379912269	0.704856326265558	[M-H]-	8.996	0.766251545092086	2	C18	Lipids and lipid-like molecules	Ö¬ÖÊºÍÀàÖ¬·Ö×Ó	Glycerophospholipids	¸ÊÓÍÁ×Ö¬	Glycerophosphates	¸ÊÓÍÁ×Ëáõ¥Àà	-	HMDB0062307	-	-	LMGP10050019	-	[H]C(CC)=C([H])CC([H])=C([H])C\C([H])=C(\[H])C\C([H])=C(\[H])C\C([H])=C(\[H])C\C([H])=C(\[H])CCC(=O)OC[C@@]([H])(O)COP(O)(O)=O	UWHSPTWBPTXYMF-IZJKNPMXSA-N	2535649.606743178	5650972.24009838	1837309.5673936824	4463127.883322683	5051996.4522369895	5864092.757284293	8564408.924893057	11118215.121351613	8963137.800509596	0.452950172615525	-1.1425757414685662	0.0140513177175575	1	1.16508892810544
Com_1809_neg	LysoPG(16:0/0:0)	-	N	C22H45O9P	484.28012	483.273204890455	0.79476823247557	[M-H]-	9.385	0.750883346227766	2	C18	Lipids and lipid-like molecules	Ö¬ÖÊºÍÀàÖ¬·Ö×Ó	Glycerophospholipids	¸ÊÓÍÁ×Ö¬	Glycerophosphoglycerols	¸ÊÓÍÁ×Ëá¸ÊÓÍ	116870-26-9	HMDB0240601	-	-	LMGP04050008	42607483	CCCCCCCCCCCCCCCC(=O)OC[C@@H](O)COP(O)(=O)OC[C@@H](O)CO	BVJSKAUUFXBDOB-LEWJYISDSA-N	273958727.95881873	218384410.16425383	757625343.1329348	348673175.3322219	1038692980.1075019	1099159277.6310737	1367755457.820306	1301276831.0339737	2239227868.184526	0.351210321220484	-1.509592852078983	0.0129107682964584	1	1.42210281047046
Com_1810_pos	DICTAMNINE	°×ÏÊ¼î	P	C12H9NO2	199.06333	200.070710681812	0.405307255706284	[M+H]+	5.368	-	3	C18	Organoheterocyclic compounds	ÓÐ»úÔÓ»·»¯ºÏÎï	Quinolines and derivatives	à­ßø¼°ÆäÑÜÉúÎï	Furanoquinolines	ß»à«à­ßøÀà	484-29-7	HMDB0251209	C10660	map01063	-	-	N1=C2OC=CC2=C(OC)C=3C=CC=CC13	WIONIXOBNMDJFJ-UHFFFAOYSA-N	570068.3223377174	302139.4360405091	426273.8922057425	510706.4453885953	35448.00364642053	314063.3136804186	77734.0613310598	357788.2632201315	218326.3553447732	1.52463125727218	0.6084603589827079	0.709972378158839	0.7	0.216217618407152
Com_1811_pos	Metribuzin-desamino	àº²ÝÍª¶à°Í°·	P	C8H13N3OS	199.07793	200.085555082611	1.63294148677888	[M+H]+	2.429	-	3	C18	Organosulfur compounds	ÓÐ»úÁò»¯ºÏÎï	Thioethers	ÁòÃÑÀà	Aryl thioethers	·¼»ùÁòÃÑ	35045-02-4	-	-	-	-	135502804	OC1=NC(=NN=C1C(C)(C)C)SC	MIWRSUQXSCLDNV-UHFFFAOYSA-N	7662914.157551639	4965767.830382376	1526371.1149245475	484655.4227199308	5285619.736253524	6558496.10576151	2363730.5338164824	4545561.601461912	3541872.1034500618	0.937129977120868	-0.09367893564424835	0.521028743435774	0.5	0.479956720821107
Com_1812_pos	L-Anticapsin	-	P	C9H13NO4	199.08446	200.092041971644	1.41634180789461	[M+H]+	4.918	0.677274668122151	2	C18	Organic acids and derivatives	ÓÐ»úËá¼°ÆäÑÜÉúÎï	Carboxylic acids and derivatives	ôÈËá¼°ÆäÑÜÉúÎï	Amino acids, peptides, and analogues	°±»ùËá¡¢ëÄºÍÀàËÆÎï	-	-	C20941	map01130	-	-	C1CC(=O)C2C(C1CC(C(=O)[O-])[NH3+])O2	KHVZXXWDPSCGEK-MGVQOFIGSA-N	21374373.16536268	17167607.505699236	11078049.077169903	65045579.276941895	21636733.833250586	13895620.819329692	60189329.16069245	37530550.152986094	21819162.462881766	0.817193015408412	-0.29125122155375166	0.586323596787044	0.65	0.580836667422285
Com_1813_pos	11-Nitro-1-Undecene	-	P	C11H21NO2	199.15723	200.164533224005	0.0161882397378128	[M+H]+	5.983	0.876559549176471	2	C18	Organic 1,3-dipolar compounds	ÓÐ»ú1,3-Å¼¼«»¯ºÏÎï	Allyl-type 1,3-dipolar organic compounds	Ï©±û»ùÐÍ1,3-Å¼¼«ÓÐ»ú»¯ºÏÎï	Organic nitro compounds	ÓÐ»úÏõ»ù»¯ºÏÎï	-	HMDB0062669	-	-	-	-	C=CCCCCCCCCC[N+](=O)[O-]	QSFROPSPQWQTKU-UHFFFAOYSA-N	47510524.945451334	33693904.18412936	33603126.84368964	73703570.06105267	44341654.10538175	36365968.89362861	76325791.7293169	46442390.55870583	40165216.18516398	0.934685476291085	-0.0974471182640402	0.7656112802839	0.4	0.547415814208721
Com_1814_pos	Dodecanamide	Ê®ËÄÍé»ùÈý¼×»ùÂÈ»¯ï§	P	C12H25NO	199.19361	200.200997246922	0.438000606509419	[M+H]+	7.982	0.88853226702408	2	C18	Lipids and lipid-like molecules	Ö¬ÖÊºÍÀàÖ¬·Ö×Ó	Fatty Acyls	Ö¬·¾õ£Àà	Fatty amides	Ö¬·¾õ£°·	112-01-6	HMDB0251566	C13831	-	LMFA08010001	-	CCCCCCCCCCCC(=O)N	ILRSCQWREDREME-UHFFFAOYSA-N	642270223.205438	1121262820.877872	733144189.8366718	733794948.6333619	652319223.9234959	791530613.7049488	574027720.7138019	789302224.2673746	909776452.5723923	1.01357293335888	0.01944990410764141	0.973098026322599	0.6	0.164296146761968
Com_1815_neg	1-Nonadecanoyl-glycero-3-phosphoethanolamine	1-Ê®¾Åõ£»ù-¸ÊÓÍ-3-Á×ËáÒÒ´¼°·	N	C24H50NO7P	495.33249	494.325536438818	0.69940661066876	[M-H]-	10.903	0.601869202018313	2	C18	Lipids and lipid-like molecules	Ö¬ÖÊºÍÀàÖ¬·Ö×Ó	Glycerophospholipids	¸ÊÓÍÁ×Ö¬	Glycerophosphoethanolamines	¸ÊÓÍÁ×ËáÒÒ´¼°·Àà	-	HMDB0243971	-	-	LMGP02050028	75958075	CCCCCCCCCCCCCCCCCCC(=O)OCC(O)COP(O)(=O)OCCN	GEWUBFCXNZWHKH-UHFFFAOYSA-N	382324.0662338465	3113346.6944834227	5369352.021479127	3688565.1676160553	19086697.41153284	4709434.762000666	3217359.871396411	2803274.2803677954	3015770.5790653084	1.84144651931074	0.8808394980002988	0.989871991058952	0.65	0.166670878956398
Com_1817_neg	LysoPS(16:0/0:0)	-	N	C22H44NO9P	497.27537	496.268455923953	0.776076951066764	[M-H]-	9.475	0.60639990873161	2	C18	Lipids and lipid-like molecules	Ö¬ÖÊºÍÀàÖ¬·Ö×Ó	Glycerophospholipids	¸ÊÓÍÁ×Ö¬	Glycerophosphoserines	¸ÊÓÍÁ×ËáË¿°±Ëá	116947-34-3	HMDB0240605	-	-	LMGP03050002	9547100	CCCCCCCCCCCCCCCC(=O)OC[C@@H](O)COP(O)(=O)OC[C@H](N)C(O)=O	XIVOBOJQPNEUSC-UXHICEINSA-N	35187619.97299952	90248824.71032676	336898360.23247	77397935.37157853	363322589.3583333	64894679.502009176	36184831.97701269	50279095.36059888	91966949.811814	2.96904391654787	1.5699984330743975	0.171481498919906	0.7	1.10508610368994
Com_1817_pos	Lacinilene A	-	P	C14H16O	200.12011	201.127571825725	0.808642994457494	[M+H]+	8.357	0.767930696062736	2	C18	Benzenoids	±½Àà»¯ºÏÎï	Naphthalenes	ÝÁÀà	Naphthols and derivatives	ÝÁ·Ó¼°ÆäÑÜÉúÎï	-	-	-	-	-	-	CC1=C2C=C(C=CC2=C(C=C1)C(C)C)O	IUYVYWGWLYHKNT-UHFFFAOYSA-N	16959949.624203056	21791105.09692648	9866036.82849258	8635695.455202378	7710404.615800151	14569452.60463834	8391050.328520302	16720907.491344301	31736055.41686737	0.727700887790316	-0.4585825241013342	0.427003881321633	0.6	0.738958310073939
Com_1818_pos	Hexamethylene bisacetamide	N,N'-ÁùÑÇ¼×»ùË«ÒÒõ£°·	P	C10H20N2O2	200.15248	201.159927261195	0.735745042961334	[M+H]+	5.519	-	3	C18	Organic acids and derivatives	ÓÐ»úËá¼°ÆäÑÜÉúÎï	Carboximidic acids and derivatives	¼×õ£ÑÇ°·Ëá¼°ÆäÑÜÉúÎï	Carboximidic acids	¼×õ£ÑÇ°·Ëá	3073-59-4	HMDB0041901	-	-	-	3616	CC(O)=NCCCCCCN=C(C)O	BNQSTAOJRULKNX-UHFFFAOYSA-N	1279070.6744123623	1212594.9767258845	1367083.8206248002	1154574.4563766452	1483874.9781086324	2244805.0982074933	2003856.3023196182	1399856.2947573704	1118504.5802330954	0.7681013765543	-0.3806313597220666	0.250174086565571	0.7	0.723303342046104
Com_1819_neg	LPG 17:0-d4	ÈÜÑªÁ×Ö¬õ£¸ÊÓÍ 17:0-d4	N	C23H47O9P	498.29577	497.288917678585	0.89841939652844	[M-H]-	9.921	-	3	C18	Lipids and lipid-like molecules	Ö¬ÖÊºÍÀàÖ¬·Ö×Ó	Glycerophospholipids	¸ÊÓÍÁ×Ö¬	Glycerophosphoglycerols	¸ÊÓÍÁ×Ëá¸ÊÓÍ	-	-	-	-	-	-	[H]C([H])(OC(=O)CCCCCCCCCCCCCCCC)C(O)C([H])([H])OP(=O)(O)OCC(O)CO	WVMGNTLVBBZPKS-WWRQFZSQSA-N	1455356.8994008668	2437108.614113802	10026267.980053395	2498556.920500669	18869776.15120116	3769960.7346953717	3957293.928703496	4033152.6598698106	9083978.165326292	1.35430489268498	0.4375525673084648	0.869461757735648	0.6	0.359556857236833
Com_1820_neg	LysoPE(20:5(5Z,8Z,11Z,14Z,17Z)/0:0)	ÈÜÑªÁ×Ö¬õ£ÒÒ´¼°· (20:5 (5Z,8Z,11Z,14Z,17Z)/0:0)	N	C25H42NO7P	499.26989	498.263039999135	0.901314387323503	[M-H]-	8.710	0.539004345106953	2	C18	Lipids and lipid-like molecules	Ö¬ÖÊºÍÀàÖ¬·Ö×Ó	Glycerophospholipids	¸ÊÓÍÁ×Ö¬	Glycerophosphoethanolamines	¸ÊÓÍÁ×ËáÒÒ´¼°·Àà	-	HMDB0011519	-	-	LMGP02050027	52925146	[H][C@@](O)(COC(=O)CCC\C=C/C\C=C/C\C=C/C\C=C/C\C=C/CC)COP(O)(=O)OCCN	KCWGBXXAJHVZNN-KOYQJJOGSA-N	11929102.81932603	7527680.223424644	5521327.260827446	13058995.127439838	10826479.564735014	20649494.28869348	37420328.30758197	38453285.938775495	17814791.68814569	0.341888979247423	-1.548400176477996	0.00556496085591563	1	1.65393597896068
Com_1822_pos	PENICILLANIC ACID	Á×Ö¬õ£ÒÒ´¼°·NICILLANIC ACID	P	C8H11NO3S	201.04596	202.053513987742	1.2633317377447	[M+H]+	5.551	-	3	C18	Organic acids and derivatives	ÓÐ»úËá¼°ÆäÑÜÉúÎï	Carboxylic acids and derivatives	ôÈËá¼°ÆäÑÜÉúÎï	Amino acids, peptides, and analogues	°±»ùËá¡¢ëÄºÍÀàËÆÎï	-	HMDB0256227	-	-	-	-	CC1(C(N2C(S1)CC2=O)C(=O)O)C	RBKMMJSQKNKNEV-RITPCOANSA-N	609192.0340471322	193198.06174544286	282459.157171451	585522.8707102321	318207.9749568007	514848.46661879634	1884058.7667325325	2233521.1626617997	1791393.7420935782	0.247650704627654	-2.013621369084121	0.0179696076294649	0.9	1.59445210032643
Com_1823_pos	Quinoline-2-methanol acetate	-	P	C12H11NO2	201.07898	202.086610333785	1.64280615010757	[M+H]+	5.520	0.651385417165879	2	C18	Organoheterocyclic compounds	ÓÐ»úÔÓ»·»¯ºÏÎï	Quinolines and derivatives	à­ßø¼°ÆäÑÜÉúÎï	-	-	-	-	-	-	-	-	CC(=O)OCC1=NC2=CC=CC=C2C=C1	DNRJGKANFCXPLY-UHFFFAOYSA-N	4698755.106666649	4655959.820001873	7739525.310620004	1747832.829356325	4145625.714518908	2072762.2339264955	1068130.7692787535	3174852.484774878	2301737.393381618	2.13405228395707	1.0935955224048712	0.065485309293789	0.85	1.26922257149059
Com_1825_pos	8-MeSO-octyl-CN	-	P	C10H19NOS	201.11873	202.126133532534	0.514783153277813	[M+H]+	5.891	-	3	C18	Organosulfur compounds	ÓÐ»úÁò»¯ºÏÎï	Sulfoxides	ÑÇí¿Àà	-	-	-	-	-	-	-	-	CS(=O)CCCCCCCCC#N	XGRYRNQISNOEGY-UHFFFAOYSA-N	1035334.5010539937	451255.22555835044	408448.49577711866	255556.12272335592	326600.4236165243	1023391.8840926607	1419012.5708824894	982021.6151638831	5976716.567553772	0.210799462507659	-2.2460569064631053	0.0397104193716538	0.9	1.4508810613913
Com_1826_pos	11-Aminoundecanoic acid	11-°±»ùÊ®Ò»Ëá	P	C11H23NO2	201.17288	202.180192571358	0.0624903216816562	[M+H]+	6.030	-	3	C18	Lipids and lipid-like molecules	Ö¬ÖÊºÍÀàÖ¬·Ö×Ó	Fatty Acyls	Ö¬·¾õ£Àà	Fatty acids and conjugates	Ö¬·¾ËáºÍ½áºÏÎï	2432-99-7	HMDB0032669	C19325	-	LMFA01100004	-	C(CCCCCN)CCCCC(=O)O	GUOSQNAUYHMCRU-UHFFFAOYSA-N	4114228.76125805	3301856.017569186	3856558.1414614115	3732243.3483898523	5003490.95433903	3708469.033556919	5817577.467608672	4175351.4202379035	3597083.977711458	0.925324075937148	-0.1119693661620167	0.62108831994851	0.55	0.352558536557342
Com_1829_neg	LysoPE(0:0/20:3(5Z,8Z,11Z))	ÈÜÑªÁ×Ö¬õ£ÒÒ´¼°·(0:0/20:3(5Z,8Z,11Z))	N	C25H46NO7P	503.30119	502.29441330706	1.03974930003052	[M-H]-	9.594	0.565810344915094	2	C18	Lipids and lipid-like molecules	Ö¬ÖÊºÍÀàÖ¬·Ö×Ó	Glycerophospholipids	¸ÊÓÍÁ×Ö¬	Glycerophosphoethanolamines	¸ÊÓÍÁ×ËáÒÒ´¼°·Àà	-	HMDB0011485	-	-	LMGP02050049	-	CCCCCCCCC=CCC=CCC=CCCCC(=O)OC(CO)COP(=O)(O)OCCN	FJDVENKXPUIXRG-WMTBOZPISA-N	13960569.831461351	20169985.570068378	17433849.312883556	19233786.209048714	18363309.197633363	37641551.64250305	49872529.661537886	47032930.774204254	30395001.20562283	0.432450160373134	-1.2093942223131942	0.00157206964972239	1	1.95954993877969
Com_1830_pos	IPA imine	-	P	C11H10N2O2	202.07423	203.081726339036	0.971618380152277	[M+H]+	4.628	-	3	C18	Organoheterocyclic compounds	ÓÐ»úÔÓ»·»¯ºÏÎï	Indoles and derivatives	ßÅßá¼°ÆäÑÜÉúÎï	Indolyl carboxylic acids and derivatives	ßÅßá»ùôÈËá¼°ÆäÑÜÉúÎï	-	-	C21124	map00404;map01130	-	-	C1=CC=C2C(=C1)C(=CN2)CC(=N)C(=O)O	LKYWXXAVLLVJAS-UHFFFAOYSA-N	23538413.44298366	9984686.03435738	5898444.729721975	22508292.826301716	12288204.879562723	20494234.93649095	19525809.52748544	20636186.071980253	14524332.694653563	0.789757764227115	-0.3405178794940129	0.255510742684261	0.6	0.787431998250569
Com_1831_neg	LysoPE(0:0/20:2(11Z,14Z))	ÈÜÑªÁ×Ö¬õ£ÒÒ´¼°·(0:0/20:2(11Z,14Z))	N	C25H48NO7P	505.31684	504.309661312656	0.240072458201014	[M-H]-	10.101	0.669731810452681	2	C18	Lipids and lipid-like molecules	Ö¬ÖÊºÍÀàÖ¬·Ö×Ó	Glycerophospholipids	¸ÊÓÍÁ×Ö¬	Glycerophosphoethanolamines	¸ÊÓÍÁ×ËáÒÒ´¼°·Àà	-	HMDB0011483	-	-	LMGP02050047	-	CCCCCC=CCC=CCCCCCCCCCC(=O)OC(CO)COP(=O)(O)OCCN	NHBRVTKHMMOYTG-XBJNFHHOSA-N	8689335.353227936	26933259.68035959	33866780.702914804	18596517.495972086	37998897.869082764	24658136.013142698	29037079.812608317	33559329.38342569	17897609.384384748	0.959255977883899	-0.06001224445560995	0.666766503164649	0.55	0.328011779997374
Com_1832_neg	LysoPE(20:1(11Z)/0:0)	ÈÜÑªÁ×Ö¬õ£ÒÒ´¼°·(20:1(11Z)/0:0)	N	C25H50NO7P	507.33249	506.325353083676	0.321453246568226	[M-H]-	10.658	0.581910001037988	2	C18	Lipids and lipid-like molecules	Ö¬ÖÊºÍÀàÖ¬·Ö×Ó	Glycerophospholipids	¸ÊÓÍÁ×Ö¬	Glycerophosphoethanolamines	¸ÊÓÍÁ×ËáÒÒ´¼°·Àà	-	HMDB0011512	-	-	LMGP02050020	52925139	[H][C@@](O)(COC(=O)CCCCCCCCC\C=C/CCCCCCCC)COP(O)(=O)OCCN	JEAGLCKGAKACCE-OPSAWKISSA-N	2052228.8968020643	5955408.133848245	11195355.591119817	7659311.76266146	27316792.962885264	14477739.3740076	16591680.386728602	13893600.414749203	14480302.382154033	0.729153015224301	-0.45570649413399683	0.201845037627388	0.8	1.06042753113809
Com_1833_neg	LysoPE(0:0/20:1(11Z))	ÈÜÑªÁ×Ö¬õ£ÒÒ´¼°·(0:0/20:1(11Z))	N	C25H50NO7P	507.33249	506.325309798547	0.236134190738793	[M-H]-	10.019	-	3	C18	Lipids and lipid-like molecules	Ö¬ÖÊºÍÀàÖ¬·Ö×Ó	Glycerophospholipids	¸ÊÓÍÁ×Ö¬	Glycerophosphoethanolamines	¸ÊÓÍÁ×ËáÒÒ´¼°·Àà	-	HMDB0011482	-	-	LMGP02050046	53480931	[H][C@@](CO)(COP(O)(=O)OCCN)OC(=O)CCCCCCCCC\C=C/CCCCCCCC	DGAUETYRWFLGRT-OPSAWKISSA-N	7049618.217196131	5393481.658401339	5890377.496330059	6447940.97263216	7619173.390483217	8425397.363961712	6229182.616927339	5730270.583906479	4074692.7835801505	1.05972842660432	0.0836945970627309	0.632739414337599	0.6	0.270049294961402
Com_1834_neg	LysoPG(18:2(9Z,12Z)/0:0)	-	N	C24H45O9P	508.28012	507.272947394372	0.250638116609029	[M-H]-	9.026	0.812628530022655	2	C18	Lipids and lipid-like molecules	Ö¬ÖÊºÍÀàÖ¬·Ö×Ó	Glycerophospholipids	¸ÊÓÍÁ×Ö¬	Glycerophosphoglycerols	¸ÊÓÍÁ×Ëá¸ÊÓÍ	2093174-30-0	HMDB0240600	-	-	LMGP04050014	52927437	CCCCC\C=C/C\C=C/CCCCCCCC(=O)OC[C@@H](O)COP(O)(=O)OC[C@@H](O)CO	VEEHTGYBVMTAAF-RFFZIGDUSA-N	304191317.05614144	373392196.54313797	460927753.76496345	156813376.99498272	668682113.3563154	407069841.1965979	436174415.5800695	474309058.3371803	612013312.8825623	0.814278907696447	-0.2964050622741483	0.295967752535072	0.7	0.682457072059559
Com_1834_pos	Serylproline	-	P	C8H14N2O4	202.09536	203.102886885992	1.12266799208402	[M+H]+	1.525	-	3	C18	Organic acids and derivatives	ÓÐ»úËá¼°ÆäÑÜÉúÎï	Carboxylic acids and derivatives	ôÈËá¼°ÆäÑÜÉúÎï	Amino acids, peptides, and analogues	°±»ùËá¡¢ëÄºÍÀàËÆÎï	23827-93-2	HMDB0029047	-	-	-	4369021	N[C@@H](CO)C(=O)N1CCC[C@H]1C(O)=O	WBAXJMCUFIXCNI-WDSKDSINSA-N	3290869.7173137604	2298916.9037500503	2634270.524899042	5210987.007029639	3171701.689442807	1171300.7986046784	4908251.358328296	4654799.134076005	2778626.9927409138	0.983158293825179	-0.02450437788282885	0.830419087701153	0.5	0.441411558004371
Com_1835_pos	Ligujapone	-	P	C13H14O2	202.09938	203.106900100259	1.08906944190362	[M+H]+	1.086	0.607249384902432	2	C18	Benzenoids	±½Àà»¯ºÏÎï	Tetralins	ËÄÇâ»¯ÝÁ	-	-	-	-	-	-	-	-	CC(=C)C1CC2=C(C=CC(=C2)O)C(=O)C1	SNQGUUAIGCZPGG-VIFPVBQESA-N	4522325.884111492	3956789.2896313546	4960928.493580933	5392127.953650388	4678326.78449017	4415966.244295367	4890776.663507737	4390544.741525274	3897543.7150432346	1.06897294636522	0.09622534170328696	0.381339488391222	0.75	0.302057553663343
Com_1836_neg	PA(12:0/10:0)	¸ÊÓÍÁ×Ëá¸ÊÓÍõ¥(12:0/10:0)	N	C25H49O8P	508.31651	507.308360176519	1.67183922674286	[M-H]-	8.785	-	3	C18	-	-	-	-	-	-	-	-	-	-	-	-	[H][C@@](COC(=O)CCCCCCCCCCC)(COP(O)(O)=O)OC(=O)CCCCCCCCC	SSJJMEFUQTWDJD-HSZRJFAPSA-N	322703.9133937858	405957.70842262486	596249.7915734859	535296.450341673	710715.921964664	345771.5764695225	297624.1068162741	688385.1815250806	1526528.5329859105	0.719564869409288	-0.4748033418252038	0.731970421810811	0.5	0.203776926424293
Com_1837_neg	LysoPE(0:0/20:0)	ÈÜÑªÁ×Ö¬õ£ÒÒ´¼°· (0:0/20:0)	N	C25H52NO7P	509.34814	508.341003808127	0.32160346558446	[M-H]-	10.757	-	3	C18	Lipids and lipid-like molecules	Ö¬ÖÊºÍÀàÖ¬·Ö×Ó	Glycerophospholipids	¸ÊÓÍÁ×Ö¬	Glycerophosphoethanolamines	¸ÊÓÍÁ×ËáÒÒ´¼°·Àà	-	HMDB0011481	-	-	LMGP02050045	53480930	[H][C@@](CO)(COP(O)(=O)OCCN)OC(=O)CCCCCCCCCCCCCCCCCCC	QEQAJJJSRGAOOG-XMMPIXPASA-N	10803285.407889033	20784565.199468374	17137543.11360206	13934632.175542077	14541024.157230038	14505825.67051586	13926811.215003308	13906777.063609973	9096389.01826769	1.20073638360682	0.26391944845515214	0.294153544085092	0.8	0.618992034312923
Com_1838_neg	LysoPG(18:1(9Z)/0:0)	ÈÜÑªÁ×Ö¬õ£¸ÊÓÍ(18:1(9Z)/0:0)	N	C24H47O9P	510.29577	509.288463219508	0.0132873764855396	[M-H]-	9.400	0.776509329018894	2	C18	Lipids and lipid-like molecules	Ö¬ÖÊºÍÀàÖ¬·Ö×Ó	Glycerophospholipids	¸ÊÓÍÁ×Ö¬	Glycerophosphoglycerols	¸ÊÓÍÁ×Ëá¸ÊÓÍ	-	HMDB0240602	-	-	LMGP04050006	-	CCCCCCCC\C=C/CCCCCCCC(=O)OC[C@@H](O)COP(O)(=O)OC[C@@H](O)CO	FQQQKGAFQIIGLQ-SNZQZGEVSA-N	204433431.87472028	133448541.28258708	137787392.16827875	202918625.55392557	294803251.5975634	227007703.6688479	307997026.4284512	303007731.5902993	324569868.4862816	0.6698132027047	-0.5781692815646311	0.0402015964965697	0.95	0.908425812278759
Com_1840_neg	1-Stearoylglycerophosphoglycerol	-	N	C24H49O9P	512.31142	511.304407392881	0.560973013206844	[M-H]-	10.429	0.721097097537322	2	C18	Lipids and lipid-like molecules	Ö¬ÖÊºÍÀàÖ¬·Ö×Ó	Glycerophospholipids	¸ÊÓÍÁ×Ö¬	Glycerophosphoglycerols	¸ÊÓÍÁ×Ëá¸ÊÓÍ	-	HMDB0061697	-	-	-	10029397	CCCCCCCCCCCCCCCCCC(=O)OCC(O)COP(O)(=O)OCC(O)CO	HFJVKBVEKQHVTO-UHFFFAOYSA-N	29706533.003809422	36493007.95598685	237967366.30105036	44102790.08591176	471676885.6872816	94190065.22844607	64381415.23902369	62113528.50037911	137807915.23221308	1.82976349642306	0.8716571869861006	0.949271147178148	0.6	0.424060380233264
Com_1844_neg	LysoPS(18:2(9Z,12Z)/0:0)	-	N	C24H44NO9P	521.27537	520.268554906393	0.930230778047987	[M-H]-	9.131	0.801829047457535	2	C18	Lipids and lipid-like molecules	Ö¬ÖÊºÍÀàÖ¬·Ö×Ó	Glycerophospholipids	¸ÊÓÍÁ×Ö¬	Glycerophosphoserines	¸ÊÓÍÁ×ËáË¿°±Ëá	1218913-82-6	HMDB0240604	-	-	LMGP03050011	52926279	CCCCC\C=C/C\C=C/CCCCCCCC(=O)OC[C@@H](O)COP(O)(=O)OC[C@H](N)C(O)=O	HLISFLFEEBTXRV-FRZHUQNDSA-N	74883020.72728874	254303412.04391754	93303202.75638416	106819683.42566016	112336141.94123256	309095454.50677806	137444448.99945024	212173591.63253212	312671738.2247508	0.528437484002285	-0.9201952890403409	0.0475296941442639	0.9	1.00081362674702
Com_1844_pos	Spermine	¾«°·	P	C10H26N4	202.21575	203.22332796275	1.37458506572653	[M+H]+	1.272	0.863942058028022	2	C18	Organic nitrogen compounds	ÓÐ»úµª»¯ºÏÎï	Organonitrogen compounds	ÓÐ»úµª»¯ºÏÎï	Amines	°·Àà	71-44-3	HMDB0001256	C00750	map00330;map00410;map00480;map01100;map04976	-	-	NCCCNCCCCNCCCN	PFNFFQXMRSDOHW-UHFFFAOYSA-N	11321881.165369209	18662523.16871528	10487584.279463995	8335971.078840165	7514001.286644954	32222602.631189458	32776340.589557987	22233346.553761583	9086806.753370283	0.467794761448838	-1.0960523889774823	0.0990549004347399	0.85	0.983907955777757
Com_1845_pos	2-(acetylamino)-1,5-anhydro-2-deoxy-D-arabino-hex-1-enitol	-	P	C8H13NO5	203.07937	204.086890252443	1.08456335569876	[M+H]+	1.497	0.514612188781376	2	C18	Organic acids and derivatives	ÓÐ»úËá¼°ÆäÑÜÉúÎï	Carboxylic acids and derivatives	ôÈËá¼°ÆäÑÜÉúÎï	Carboxylic acid derivatives	ôÈËáÑÜÉúÎï	-	-	-	-	-	-	CC(=O)NC1=COC(C(C1O)O)CO	LKFJQOCOGNNTCY-UHFFFAOYSA-N	58436376.9745473	43554068.70128154	50575552.61088149	41302033.748338476	40262903.84461408	24085304.28584591	21004246.76764089	20645222.517711602	35220374.85631653	1.85532636642314	0.8916729905144848	0.00729502562138861	1	1.69918238818984
Com_1846_neg	LysoPS(18:1(9Z)/0:0)	ÈÜÑªÁ×Ö¬õ£Ë¿°±Ëá(18:1(9Z)/0:0)	N	C24H46NO9P	523.29102	522.284136065098	0.795093135681282	[M-H]-	9.727	0.659169219832827	2	C18	Lipids and lipid-like molecules	Ö¬ÖÊºÍÀàÖ¬·Ö×Ó	Glycerophospholipids	¸ÊÓÍÁ×Ö¬	Glycerophosphoserines	¸ÊÓÍÁ×ËáË¿°±Ëá	89319-60-8	HMDB0240603	-	-	LMGP03050001	-	CCCCCCCC\C=C/CCCCCCCC(=O)OC[C@@H](O)COP(O)(=O)OC[C@H](N)C(O)=O	JZWNYZVVZXZRRH-YFKVPUFHSA-N	72863627.35919648	207111423.4239404	631328672.5976491	150708005.40042377	405459601.69170105	201545920.30449072	165583743.09228384	223287210.13831207	462903040.0015722	1.11454938740933	0.1564605460654796	0.874307653663992	0.55	0.385104078614774
Com_1846_pos	Glutaminylglycine	-	P	C7H13N3O4	203.09061	204.098239448416	1.6221745357029	[M+H]+	1.497	-	3	C18	Organic acids and derivatives	ÓÐ»úËá¼°ÆäÑÜÉúÎï	Carboxylic acids and derivatives	ôÈËá¼°ÆäÑÜÉúÎï	Amino acids, peptides, and analogues	°±»ùËá¡¢ëÄºÍÀàËÆÎï	2650-65-9	HMDB0028797	-	-	-	6992690	N[C@@H](CCC(N)=O)C(=O)NCC(O)=O	JEFZIKRIDLHOIF-BYPYZUCNSA-N	1014758.2899294684	853118.9303881418	2271210.3563611316	1010096.8401072986	1583196.554232923	3474690.1882291716	1069848.948834487	2064200.2338539187	1140230.8552443006	0.695047808885807	-0.5248158778134724	0.384181616243817	0.75	0.808967436987115
Com_1848_pos	1-Carboxyethylleucine	1-ôÈÒÒ»ùÁÁ°±Ëá	P	C9H17NO4	203.11576	204.123169882845	0.540986307420248	[M+H]+	5.769	-	3	C18	Organic acids and derivatives	ÓÐ»úËá¼°ÆäÑÜÉúÎï	Carboxylic acids and derivatives	ôÈËá¼°ÆäÑÜÉúÎï	Amino acids, peptides, and analogues	°±»ùËá¡¢ëÄºÍÀàËÆÎï	179795-15-4	HMDB0240626	-	-	-	-	CC(C)C[C@H](N[C@H](C)C(O)=O)C(O)=O	DBYZWPUDPKAERO-RQJHMYQMSA-N	50104933.77513389	11242689.489445543	70100805.56528345	16773059.578787198	76969396.5788578	18263336.386168808	6637494.964170312	4825669.147481652	18700485.496606987	3.72008920833387	1.8953372178058174	0.0519744789355695	0.8	1.31072064922417
Com_184_neg	Dodecanedioic acid	Ê®¶þÍé¶þËá	N	C12H22O4	230.15181	229.144458932615	0.221885654461684	[M-H]-	6.564	0.775509750692591	1	C18	Lipids and lipid-like molecules	Ö¬ÖÊºÍÀàÖ¬·Ö×Ó	Fatty Acyls	Ö¬·¾õ£Àà	Fatty acids and conjugates	Ö¬·¾ËáºÍ½áºÏÎï	693-23-2	HMDB0000623	C02678	-	LMFA01170009	12736	OC(=O)CCCCCCCCCCC(O)=O	TVIDDXQYHWJXFK-UHFFFAOYSA-N	6924150.81051374	6916000.850067593	4960011.1875201445	10127616.98797994	20634684.138749395	8584586.19222736	9675446.164238354	11783866.519103507	8229305.670813444	1.03597207628155	0.05098511696939451	0.751727620502479	0.65	0.394043336193199
Com_1852_neg	1-Stearoylglycerophosphoserine	1-Ó²Ö¬õ£¸ÊÓÍÁ×Ë¿°±Ëá	N	C24H48NO9P	525.30667	524.299701996743	0.632005573157983	[M-H]-	10.397	0.663144700564228	2	C18	Lipids and lipid-like molecules	Ö¬ÖÊºÍÀàÖ¬·Ö×Ó	Glycerophospholipids	¸ÊÓÍÁ×Ö¬	Glycerophosphoserines	¸ÊÓÍÁ×ËáË¿°±Ëá	-	HMDB0061698	-	-	-	74819135	CCCCCCCCCCCCCCCCCC(=O)OCC(O)COP(O)(=O)OCC(N)C(O)=O	ZPDQFUYPBVXUKS-UHFFFAOYSA-N	129583955.39509253	517262598.52834386	3129313300.053249	502958940.6053992	4174391776.9559574	360885817.6226613	200932847.59500867	293479007.6149555	543758277.9125234	4.83383702676687	2.2731688333354474	0.221132938368559	0.7	1.02061363971438
Com_1854_pos	S-(2-(N,N-Diisopropylamino)ethyl)isothiourea	S-(2-(N,N-¶þÒì±û»ù°±»ù)ÒÒ»ù)ÒìÁòëå	P	C9H21N3S	203.14562	204.153651464233	3.60068916579623	[M+H]+	1.498	-	3	C18	Organosulfur compounds	ÓÐ»úÁò»¯ºÏÎï	Isothioureas	ÒìÁòëåÀà	-	-	-	HMDB0244614	-	-	-	-	CC(C)N(CCSC(N)=N)C(C)C	LZIAMMQBHJIZAG-UHFFFAOYSA-N	190203591.1295379	91873119.75162143	71594712.18078724	107040563.24378411	47991659.83351482	28844278.65824518	35091639.47029267	28054213.960826926	25190073.160414457	3.47296641138255	1.7961684578359982	0.00559327209214706	1	1.40490511349765
Com_1858_neg	LysoPE(22:5(7Z,10Z,13Z,16Z,19Z)/0:0)	ÈÜÑªÁ×Ö¬õ£ÒÒ´¼°· (22:5 (7Z,10Z,13Z,16Z,19Z)/0:0)	N	C27H46NO7P	527.30119	526.294102582012	0.403151018783989	[M-H]-	9.437	0.574603126910709	2	C18	Lipids and lipid-like molecules	Ö¬ÖÊºÍÀàÖ¬·Ö×Ó	Glycerophospholipids	¸ÊÓÍÁ×Ö¬	Glycerophosphoethanolamines	¸ÊÓÍÁ×ËáÒÒ´¼°·Àà	-	HMDB0011525	-	-	LMGP02050070	53480955	[H][C@@](O)(COC(=O)CCCCC\C=C/C\C=C/C\C=C/C\C=C/C\C=C/CC)COP(O)(=O)OCCN	OSRWIBSZJTWIKA-SCFYABBUSA-N	31958299.540035628	40735945.70910346	20794737.5367368	85292627.38200505	97547409.2131256	66836333.53316737	114421964.96217194	102588314.70917015	55089243.211488515	0.652227291152931	-0.6165532858352623	0.156358844794719	0.8	1.19211087316727
Com_185_neg	L-Leucyl-L-Valine	L-ÁÁ°±Ëá-L-çÓ°±Ëá	N	C11H22N2O3	230.16304	229.155853382395	0.492617733063992	[M-H]-	5.355	0.607979929898638	1	C18	Organic acids and derivatives	ÓÐ»úËá¼°ÆäÑÜÉúÎï	Carboxylic acids and derivatives	ôÈËá¼°ÆäÑÜÉúÎï	Amino acids, peptides, and analogues	°±»ùËá¡¢ëÄºÍÀàËÆÎï	13588-95-9	HMDB0028942	-	-	-	352038	CC(C)CC(N)C(=O)NC(C(C)C)C(O)=O	MDSUKZSLOATHMH-UHFFFAOYSA-N	7614015.790950201	4991967.055069142	3058888.659112288	4784774.454579536	3149148.825943064	3858182.299419219	1962459.3435049413	3459842.6338078887	1886195.974630869	1.69065786818953	0.7575847367401769	0.0804513123206609	0.8	1.15577231122935
Com_185_pos	Methyl Eugenol	¼×»ù¶¡Ïã·Ó	P	C11H14O2	178.09938	179.10688870322	1.17183574688723	[M+H]+	5.846	0.561751446805309	1	C18	Benzenoids	±½Àà»¯ºÏÎï	Benzene and substituted derivatives	±½¼°ÆäÈ¡´úÑÜÉúÎï	Methoxybenzenes	¼×Ñõ»ù±½Àà	93-15-2	HMDB0031864	C10454	map00940	-	7127	COC1=C(OC)C=C(CC=C)C=C1	ZYEMGPIYFIJGTP-UHFFFAOYSA-N	7187777.349490235	2747380.10524855	3148096.635860098	5860903.752002933	4396643.050564358	23763901.03321471	118024218.05457135	59190880.36849486	41870553.52603294	0.0768897471097788	-3.701064955437318	0.00165021494885937	1	1.96106016128808
Com_1862_neg	LysoPE(22:4(7Z,10Z,13Z,16Z)/0:0)	ÈÜÑªÁ×Ö¬õ£ÒÒ´¼°· (22:4 (7Z,10Z,13Z,16Z)/0:0)	N	C27H48NO7P	529.31684	528.309862314351	0.608925178016315	[M-H]-	9.727	0.636506415399784	2	C18	Lipids and lipid-like molecules	Ö¬ÖÊºÍÀàÖ¬·Ö×Ó	Glycerophospholipids	¸ÊÓÍÁ×Ö¬	Glycerophosphoethanolamines	¸ÊÓÍÁ×ËáÒÒ´¼°·Àà	-	HMDB0011523	-	-	LMGP02050014	52925133	[H][C@@](O)(COC(=O)CCCCC\C=C/C\C=C/C\C=C/C\C=C/CCCCC)COP(O)(=O)OCCN	NJHKGJJIKOCCMZ-YMIVKDKMSA-N	39500554.73199143	79785254.8251168	37928567.6517562	192625751.52955922	80775417.91297899	73887580.12659536	141285379.7777488	114335766.53467308	85017615.1631774	0.831050774697736	-0.26699147087991315	0.345431722934053	0.7	0.762550116064974
Com_1862_pos	3',4',5,6,7-Pentahydroxyflavone	-	P	C13H16O2	204.11503	205.122568843909	1.17014366354319	[M+H]+	8.343	0.77471605209448	2	C18	Lipids and lipid-like molecules	Ö¬ÖÊºÍÀàÖ¬·Ö×Ó	Fatty Acyls	Ö¬·¾õ£Àà	Fatty acid esters	Ö¬·¾Ëáõ¥	-	HMDB0037628	-	-	-	-	CC=C(C)C(=O)OCCC1=CC=CC=C1	KVMWYGAYARXPOL-QDEBKDIKSA-N	20706641.589192398	19355156.049047068	12196828.73004734	15300371.44660153	12747478.122007493	15928044.138673028	13062564.854182944	22078073.58652401	27324037.06123549	0.819529939056114	-0.2871314400851257	0.395144235419172	0.75	0.575506802649448
Com_1863_pos	N-(3-Amino-2-hydroxy-3-oxopropyl)-L-valine	N-(3-°±»ù-2-ôÇ»ù-3-Ñõ´ú±û»ù)-L-çÓ°±Ëá	P	C8H16N2O4	204.11101	205.118548555877	1.16875555605833	[M+H]+	1.497	0.572408456425062	2	C18	Organic acids and derivatives	ÓÐ»úËá¼°ÆäÑÜÉúÎï	Carboxylic acids and derivatives	ôÈËá¼°ÆäÑÜÉúÎï	Amino acids, peptides, and analogues	°±»ùËá¡¢ëÄºÍÀàËÆÎï	-	HMDB0245695	-	-	-	78062398	CC(C)C(NCC(O)C(N)=O)C(O)=O	HNLUIEVSTYRKNY-UHFFFAOYSA-N	4141589.131868499	1650890.0073002623	6281884.968447583	1343226.6977253465	5949547.52348963	2246227.4301170637	3238863.457677273	3121094.845901059	10660274.65230624	0.804180443768606	-0.3144088420879362	0.677320135501371	0.45	0.459113934986685
Com_1864_pos	Hexyl 3-mercaptobutanoate	-	P	C10H20O2S	204.1184	205.126548575421	4.15727058904443	[M+H]+	1.526	-	3	C18	Lipids and lipid-like molecules	Ö¬ÖÊºÍÀàÖ¬·Ö×Ó	Fatty Acyls	Ö¬·¾õ£Àà	Fatty acid esters	Ö¬·¾Ëáõ¥	796857-79-9	HMDB0032327	-	-	LMFA07010907	9964407	CCCCCCOC(=O)CC(C)S	HDYQKQAKXIPCAP-UHFFFAOYSA-N	97357104.35163434	38684919.44977585	57916510.18563	18760988.408086173	65044860.411206014	76241920.06015344	58585703.50429781	83534198.26595674	98395947.16844645	0.701518725009929	-0.511446481963891	0.171942183677219	0.8	0.717505802259008
Com_1868_neg	1-Nonadecanoyl-glycero-3-phosphoserine	-	N	C25H50NO9P	539.32232	538.31525320627	0.432406116564808	[M-H]-	10.863	-	3	C18	Lipids and lipid-like molecules	Ö¬ÖÊºÍÀàÖ¬·Ö×Ó	Glycerophospholipids	¸ÊÓÍÁ×Ö¬	Glycerophosphoserines	¸ÊÓÍÁ×ËáË¿°±Ëá	-	HMDB0243972	-	-	LMGP03050028	75959204	CCCCCCCCCCCCCCCCCCC(=O)OCC(O)COP(O)(=O)OCC(N)C(O)=O	QZTQWDNDCFZUCX-UHFFFAOYSA-N	45505.35868640121	1072468.584646303	12008752.03129263	607643.381369364	19308809.674331337	1519483.79113185	268032.90464117355	1135009.93188231	5557786.29498135	3.11716601326096	1.6402349917070749	0.909186274694707	0.5	0.373476077132728
Com_1868_pos	Xanthurenic acid	»ÆÄòËá	P	C10H7NO4	205.03751	206.043972281513	4.08568406346652	[M+H]+	1.347	-	3	C18	Organoheterocyclic compounds	ÓÐ»úÔÓ»·»¯ºÏÎï	Quinolines and derivatives	à­ßø¼°ÆäÑÜÉúÎï	Quinoline carboxylic acids	à­ßøôÈËá	59-00-7	HMDB0000881	C02470	map00380	-	-	O=C(O)C=1N=C2C(O)=CC=CC2=C(O)C1	FBZONXHGGPHHIY-UHFFFAOYSA-N	1045076.2037116953	654670.4855417411	660559.4873238911	545574.4053676168	842503.3070890644	382543.95054901834	838177.5587189543	1188733.6529062316	472804.12701998133	1.04040157749499	0.05714049186227851	0.707347266587549	0.6	0.401841565132032
Com_186_neg	Drupanin	ºË¹ûÜÕ	N	C14H16O3	232.10995	231.102764301305	0.492444658188046	[M-H]-	6.128	-	3	C18	Phenylpropanoids and polyketides	±½±ûËØÀàºÍ¾ÛÍªÀà	Cinnamic acids and derivatives	Èâ¹ðËá¼°ÆäÑÜÉúÎï	Hydroxycinnamic acids and derivatives	ôÇ»ùÈâ¹ðËá¼°ÆäÑÜÉúÎï	53755-58-1	-	-	-	-	-	CC(=CCC1=C(C=CC(=C1)C=CC(=O)O)O)C	HZKNHDLUFBYIQN-VMPITWQZSA-N	2861613.8138583624	1360597.6329001752	723922.1317881695	3002615.0894791004	313882.3381608195	408825.1208952527	369611.60380575294	339956.07573300094	115571.29784283806	5.35680480022061	2.4213727257972217	0.0262021520676543	0.85	1.13783853019048
Com_1873_neg	LysoPC(18:1(11Z)/0:0)	ÈÜÑªÁ×Ö¬õ£µ¨¼î(18:1(11Z)/0:0)	N	C26H52NO7P	521.34814	556.317858663703	0.61123015218918	[M+Cl]-	10.026	-	3	C18	Lipids and lipid-like molecules	Ö¬ÖÊºÍÀàÖ¬·Ö×Ó	Glycerophospholipids	¸ÊÓÍÁ×Ö¬	Glycerophosphocholines	¸ÊÓÍÁ×Ëáµ¨¼î	-	HMDB0010385	C04230	-	LMGP01050138	53480465	CCCCCC\C=C/CCCCCCCCCC(=O)OC[C@@]([H])(O)COP([O-])(=O)OCC[N+](C)(C)C	PZRFVAHZNWPPAC-VBKSFVIKSA-N	3293117.8024541424	4452736.385233744	3150380.0825776416	2103886.1458324306	3683889.723751705	2367500.223485821	4090917.6066523017	2710708.499208894	657561.7719906089	1.35826109206243	0.44176082863862776	0.331231488598039	0.7	0.860239511395706
Com_1874_pos	(2S,3R)-3-Hydroxybutane-1,2,3-tricarboxylate	-	P	C7H10O7	206.04265	207.050909975904	4.65911258669008	[M+H]+	1.317	-	3	C18	Organic acids and derivatives	ÓÐ»úËá¼°ÆäÑÜÉúÎï	Carboxylic acids and derivatives	ôÈËá¼°ÆäÑÜÉúÎï	Tricarboxylic acids and derivatives	ÈýôÈËá¼°ÆäÑÜÉúÎï	-	HMDB0006471	C04593	map00640	LMFA01050444	-	CC(C(CC(=O)O)C(=O)O)(C(=O)O)O	HHKPKXCSHMJWCF-WVBDSBKLSA-N	62501163.14285792	38851266.37230841	77727691.60694613	64459942.91781584	65657825.07984813	59409394.352934666	43939540.88825473	58176900.12714996	62061473.99162667	1.10631641842241	0.14576407092645827	0.56478435803581	0.8	0.532204491565061
Com_1876_neg	FAHFA 36:3	Ö¬·¾Ëáõ¥ 36:3	N	C36H64O4	560.48046	559.473484253131	0.5785270926268	[M-H]-	10.278	-	3	C18	Lipids and lipid-like molecules	Ö¬ÖÊºÍÀàÖ¬·Ö×Ó	Fatty Acyls	Ö¬·¾õ£Àà	Fatty acids and conjugates	Ö¬·¾ËáºÍ½áºÏÎï	-	-	-	-	-	-	O=C(O)CCCCCCC(OC(=O)CCCCCCCC=CCC=CCCCCC)C=CCCCCCCCC	GKFRCWOFCMCBNW-GSCXELOCNA-N	73807704.55088808	85023394.40573816	17907538.083900914	37437946.698142	33063261.197496664	101527427.55123474	60863612.44549339	78514417.10912098	66720208.36725145	0.64296285436635	-0.637192703165305	0.117263620210792	0.75	1.02350284603202
Com_1877_neg	LPC 18:3	ÈÜÑªÁ×Ö¬õ£µ¨¼î 18:3	N	C26H48NO7P	517.31684	562.315326834533	0.554465872569143	[M+HCOOH-H]-	8.935	-	3	C18	Lipids and lipid-like molecules	Ö¬ÖÊºÍÀàÖ¬·Ö×Ó	Glycerophospholipids	¸ÊÓÍÁ×Ö¬	Glycerophosphocholines	¸ÊÓÍÁ×Ëáµ¨¼î	-	-	C04230	map00564;map05231	LMGP01050128	-	O=C(OCC(O)COP(=O)([O-])OCC[N+](C)(C)C)CCCCCCCC=CCC=CCC=CCC	WKQNRCYKYCKESD-UHFFFAOYSA-N	11914147.683090799	17724883.738365665	22167367.39481022	14065487.610792061	16825012.91590544	26311456.129169688	28332421.30369062	32136018.634551104	12795400.16688259	0.664396913454389	-0.589882723806203	0.174017905002134	0.8	0.795840921623585
Com_1879_neg	9-OAHSA	-	N	C36H68O4	564.51176	563.504752104643	0.51744651518805	[M-H]-	10.880	-	3	C18	Lipids and lipid-like molecules	Ö¬ÖÊºÍÀàÖ¬·Ö×Ó	Fatty Acyls	Ö¬·¾õ£Àà	Fatty acids and conjugates	Ö¬·¾ËáºÍ½áºÏÎï	154086-90-5	HMDB0112109	-	-	LMFA07090028	-	CCCCCCCCCC(CCCCCCCC(=O)O)OC(=O)CCCCCCCC=CCCCCCCCC	PGKKGBQMNNEIHV-PFONDFGASA-N	76597549.03735001	65479527.46068265	18597278.7321898	57933374.528714664	47665627.018732935	177366968.24523136	128097357.5517821	133280369.8816646	110056262.49551556	0.388152903615234	-1.3653030150703633	0.011281029953969	1	1.55748407668131
Com_187_neg	Melatonine	ÍÊºÚËØ	N	C13H16N2O2	232.12118	231.112968414647	3.92719592835362	[M-H]-	5.898	-	3	C18	Organoheterocyclic compounds	ÓÐ»úÔÓ»·»¯ºÏÎï	Indoles and derivatives	ßÅßá¼°ÆäÑÜÉúÎï	Indoles	ßÅßá	73-31-4	HMDB0001389	C01598	map00380;map01100;map04080;map04713	-	896	COC1=CC2=C(NC=C2CCNC(C)=O)C=C1	DRLFMBDRBRZALE-UHFFFAOYSA-N	452343.74880220613	19231.726497582316	127555.57449514166	1084020.9003337559	63891.59800862172	1160273.3168647531	5583911.556260471	6471268.082956333	2365112.2541437503	0.0897037315175574	-3.4786881898040725	0.00937927395983433	1	1.76752914700218
Com_1880_pos	alpha-Irone	-	P	C14H22O	206.16706	207.174584271689	1.08781533289861	[M+H]+	9.594	0.886508189460876	2	C18	Lipids and lipid-like molecules	Ö¬ÖÊºÍÀàÖ¬·Ö×Ó	Prenol lipids	ÒìÎìÏ©´¼Ö¬	Sesquiterpenoids	±¶°ëÝÆÀà	-	HMDB0035631	C09690	-	-	-	CC1CC=C(C(C1(C)C)C=CC(=O)C)C	JZQOJFLIJNRDHK-CMDGGOBGSA-N	26904136.757770684	43233834.68014788	35160501.42491737	41482954.19357614	34108279.222799756	31592663.29916847	33195447.258951735	36044047.05824612	31222152.50102874	1.09585037318905	0.13205082695302553	0.417961204254376	0.7	0.435836270423931
Com_1883_pos	N-Acetylmethionine sulfoxide	-	P	C7H13NO4S	207.05653	208.06412000519	1.40060876133623	[M+H]+	1.603	0.558525436573452	2	C18	Organic acids and derivatives	ÓÐ»úËá¼°ÆäÑÜÉúÎï	Carboxylic acids and derivatives	ôÈËá¼°ÆäÑÜÉúÎï	Amino acids, peptides, and analogues	°±»ùËá¡¢ëÄºÍÀàËÆÎï	108646-71-5	HMDB0240343	-	-	-	7408371	CC(=O)N[C@@H](CCS(C)=O)C(O)=O	NPIMMZJBURSMON-YLTHGKPTSA-N	2687857.2185909194	24024221.75645587	11876379.518466188	10604157.223782176	9249274.649148313	5797785.000260421	10301131.11356538	11232145.555410478	4003662.9518331187	1.49206711910012	0.5773124352009971	0.549233410987606	0.65	0.334375148601287
Com_1884_neg	1-palmitoyl-sn--glycero-3-phospho-D-myo-inositol	-	N	C25H49O12P	572.29617	571.288941814463	0.125484787033858	[M-H]-	9.324	0.829240418378031	2	C18	Lipids and lipid-like molecules	Ö¬ÖÊºÍÀàÖ¬·Ö×Ó	Glycerophospholipids	¸ÊÓÍÁ×Ö¬	Glycerophosphoinositols	¸ÊÓÍÁ×Ëá¼¡´¼	-	HMDB0061695	-	-	LMGP06050002	-	CCCCCCCCCCCCCCCC(=O)OCC(COP(=O)(O)OC1C(C(C(C(C1O)O)O)O)O)O	UOXRPRZMAROFPH-IESLQMLBSA-N	90524854.88848518	121364037.36009416	46118225.39596986	132399050.35214545	75343038.47391441	180737495.1010273	151476760.53888458	131507061.71772239	178259394.5201655	0.580390280085878	-0.78490473638781	0.0300765185196679	0.95	1.16830982292769
Com_1884_pos	2-Formaminobenzoylacetate	-	P	C10H9NO4	207.05316	208.060880339901	2.0301061861789	[M+H]+	5.409	0.631958800288976	2	C18	Organic oxygen compounds	ÓÐ»úÑõ»¯ºÏÎï	Organooxygen compounds	ÓÐ»úÑõ»¯ºÏÎï	Carbonyl compounds	ôÊ»ù»¯ºÏÎï	-	-	C05835	map00380	-	-	C1=CC=C(C(=C1)C(=O)CC(=O)O)NC=O	ZGQVEYFFYPOUKD-UHFFFAOYSA-N	406520.9771319166	305060.67928984563	1956647.9939385632	398073.9577055892	2387607.337137443	1336684.5666868924	549690.1333178156	493437.2017017915	1097849.0189786248	1.25461592020395	0.3272457746746959	0.904343994553251	0.6	0.459125082153507
Com_1886_pos	1-Methyl-corypalline	-	P	C12H17NO2	207.12593	208.133452708332	1.07523153662823	[M+H]+	5.597	0.581132868288702	2	C18	Organoheterocyclic compounds	ÓÐ»úÔÓ»·»¯ºÏÎï	Tetrahydroisoquinolines	ËÄÇâÒìà­ßø	-	-	-	-	-	-	-	-	CC1C2=CC(=C(C=C2CCN1C)OC)O	QFSVLNAGJRAZFV-UHFFFAOYSA-N	734786.8209074859	390295.21256122907	66136.70709758905	4246646.118951351	812311.5703591016	989319.2468764104	10436236.091129167	7156752.808636442	3699066.918779021	0.224409002102444	-2.155797544484064	0.0555492040220264	0.9	1.48198639882834
Com_1890_neg	LysoPI(18:2(9Z,12Z)/0:0)	-	N	C27H49O12P	596.29617	595.289565351903	1.1661183451922	[M-H]-	8.951	0.577590126623081	2	C18	Lipids and lipid-like molecules	Ö¬ÖÊºÍÀàÖ¬·Ö×Ó	Glycerophospholipids	¸ÊÓÍÁ×Ö¬	Glycerophosphoinositols	¸ÊÓÍÁ×Ëá¼¡´¼	1425501-10-5	HMDB0240597	-	-	LMGP06050010	-	CCCCC\C=C/C\C=C/CCCCCCCC(=O)OC[C@@H](O)COP(O)(=O)O[C@H]1[C@H](O)[C@@H](O)[C@H](O)[C@@H](O)[C@H]1O	SAHCQBPGXQFTRA-MUTGBQBKSA-N	44539987.589599	33735619.685996085	4798979.506117703	10914833.133749695	13332296.37478194	43177038.529359035	44003555.03616468	39070059.960448466	54367872.48696165	0.475351974835889	-1.0729319407992197	0.0616525185466273	0.85	1.25514207712062
Com_1892_neg	LysoPI(18:1(9Z)/0:0)	-	N	C27H51O12P	598.31182	597.304937654067	0.698054180093735	[M-H]-	9.594	0.609283375984307	2	C18	Lipids and lipid-like molecules	Ö¬ÖÊºÍÀàÖ¬·Ö×Ó	Glycerophospholipids	¸ÊÓÍÁ×Ö¬	Glycerophosphoinositols	¸ÊÓÍÁ×Ëá¼¡´¼	1114770-15-8	HMDB0061693	-	-	LMGP06050005	-	CCCCCCCC\C=C/CCCCCCCC(=O)OC[C@@H](O)COP(O)(=O)O[C@H]1[C@H](O)[C@@H](O)[C@H](O)[C@@H](O)[C@H]1O	UGDOFRYHDCDVHD-FRWBGTIISA-N	38022696.75241272	42076701.906333946	16131995.329415917	38914842.58449517	26093657.043028172	65836789.61628937	49378735.84164827	35664699.32573921	39815744.60740623	0.676427065052484	-0.5639937091846654	0.104096020707403	0.8	1.15153466354334
Com_1894_neg	lysophosphatidylmyoinositol	-	N	C27H53O12P	600.32747	599.320775724635	1.00899036833887	[M-H]-	10.367	0.825289555348706	2	C18	Lipids and lipid-like molecules	Ö¬ÖÊºÍÀàÖ¬·Ö×Ó	Glycerophospholipids	¸ÊÓÍÁ×Ö¬	Glycerophosphoinositols	¸ÊÓÍÁ×Ëá¼¡´¼	-	-	-	-	-	-	CCCCCCCCCCCCCCCCCC(=O)OCC(COP(=O)(O)OC1C(C(C(C(C1O)O)O)O)O)O	MXAFDFDAIFZFET-ZHPLLDBUSA-N	118168269.34071667	238573229.56325266	130487349.54047245	282377973.23978865	387857118.6239162	501249888.4463883	226359286.19822967	167101708.76509887	259116034.41048524	0.802521710964979	-0.31738767227508013	0.494621027178378	0.6	0.484214892484832
Com_1894_pos	(+)-4,5-Didehydrojasmonic acid	-	P	C12H16O3	208.10995	209.11744761781	0.949583669536511	[M+H]+	0.958	0.732136463329657	2	C18	Organic oxygen compounds	ÓÐ»úÑõ»¯ºÏÎï	Organooxygen compounds	ÓÐ»úÑõ»¯ºÏÎï	Carbonyl compounds	ôÊ»ù»¯ºÏÎï	-	-	-	-	-	-	CCC=CCC1C(C=CC1=O)CC(=O)O	KJWUKJXAYNQYSS-QKMQQOOLSA-N	10390222.770430703	7708831.264722876	10534214.362915535	10381808.616620772	8869661.374378791	8512190.312632386	9602232.579616765	9002806.389474778	8127835.545324616	1.08689800683402	0.12021656599677485	0.312375168157774	0.7	0.345516526244527
Com_1899_neg	LysoPI(20:4(5Z,8Z,11Z,14Z)/0:0)	-	N	C29H49O12P	620.29617	619.289467636328	0.963469318297469	[M-H]-	8.877	0.627183874817782	2	C18	Lipids and lipid-like molecules	Ö¬ÖÊºÍÀàÖ¬·Ö×Ó	Glycerophospholipids	¸ÊÓÍÁ×Ö¬	Glycerophosphoinositols	¸ÊÓÍÁ×Ëá¼¡´¼	1246430-04-5	HMDB0061690	-	-	LMGP06050006	-	CCCCC\C=C/C\C=C/C\C=C/C\C=C/CCCC(=O)OC[C@@H](O)COP(O)(=O)O[C@H]1[C@H](O)[C@@H](O)[C@H](O)[C@@H](O)[C@H]1O	LXUGKKVCSTYZFK-HYNUQJCBSA-N	421890243.73777807	275581911.91325563	127142443.81858513	222720853.37013525	260980779.58573782	615863460.5052583	816137113.1234157	771076081.3542004	856319516.3081863	0.342110968092997	-1.547463737172315	0.00262773543840669	1	1.50311948795243
Com_18_pos	Indole	ßÅßá	P	C8H7N	117.05785	118.065291142504	1.20575001157023	[M+H]+	5.057	0.933348279150838	1	C18	Organoheterocyclic compounds	ÓÐ»úÔÓ»·»¯ºÏÎï	Indoles and derivatives	ßÅßá¼°ÆäÑÜÉúÎï	Indoles	ßÅßá	120-72-9	HMDB0000738	C00463	map00400;map00402;map00380;map01110;map01100;map04974	-	798	N1C=CC2=C1C=CC=C2	SIKJAQJRHWYJAI-UHFFFAOYSA-N	59664912.942669876	38226213.04074868	37896874.96873387	40066038.3021834	35983988.94437038	31913165.49017159	30421238.438839845	35369305.700524844	29481339.82285485	1.33247125576975	0.41410441132912545	0.0390160212997856	1	1.1490125543739
Com_1901_neg	Coagulin Q	-	N	C34H52O10	620.35605	619.348694206983	0.0899370884521837	[M-H]-	8.876	-	3	C18	Lipids and lipid-like molecules	Ö¬ÖÊºÍÀàÖ¬·Ö×Ó	Steroids and steroid derivatives	Àà¹Ì´¼ºÍÀà¹Ì´¼ÑÜÉúÎï	Steroid lactones	Àà¹Ì´¼ÄÚõ¥	-	-	-	-	-	-	CC1=C(C(=O)OC(C1)C(C)(C2CCC3C2(CCC4C3CCC5=CC(CC(C45C)O)OC6C(C(C(C(O6)CO)O)O)O)C)O)C	RTAGBZHBBMSCPX-PUBYPCKASA-N	1578175.9330384433	1469685.757730022	541497.2391932929	870190.9686453202	1372766.866246781	3582717.5695608985	4616645.686105683	4355245.46684008	5528715.91713794	0.258019667559028	-1.9544470555627365	0.00100866494354189	1	1.49040951599756
Com_1901_pos	bis-(acetyl)diaminopentane	-	P	C9H18N2O2	186.13683	209.126881122382	4.57256300118819	[M+Na]+	4.810	-	3	C18	Organic acids and derivatives	ÓÐ»úËá¼°ÆäÑÜÉúÎï	Carboxylic acids and derivatives	ôÈËá¼°ÆäÑÜÉúÎï	Carboxylic acid derivatives	ôÈËáÑÜÉúÎï	-	-	-	-	-	-	OC(=NCCCCCN=C(O)C)C	FQKKPLXFGDCBJT-UHFFFAOYSA-N	1019140.1071650168	833581.138173295	338067.5064055343	555023.9906134631	201073.77052647856	882134.4827275351	503186.7884182087	1409307.5153568953	393791.54516222695	0.739397245367593	-0.435578426128119	0.439913689686294	0.65	0.410439107816497
Com_1902_neg	Delavayin B	-	N	C32H42N6O7	622.3115	621.304873027764	1.08149658800059	[M-H]-	9.071	0.725104101961929	2	C18	Organic acids and derivatives	ÓÐ»úËá¼°ÆäÑÜÉúÎï	Carboxylic acids and derivatives	ôÈËá¼°ÆäÑÜÉúÎï	Amino acids, peptides, and analogues	°±»ùËá¡¢ëÄºÍÀàËÆÎï	-	-	-	-	-	-	CCC(C)C1C(=O)NC(C(=O)NC(C(=O)NC(C(=O)NCC(=O)NC(C(=O)N1)CO)C)CC2=CC=CC=C2)CC3=CC=CC=C3	PMMISECAXPWOSB-GFRGYEAHSA-N	8227265.355359445	7609355.088110143	3568337.740759466	5792588.023623356	8425308.643052632	17733920.35881151	20737470.92638644	18753820.581863802	21424788.361780025	0.341999794055438	-1.5479326385343404	0.00158693509751489	1	1.4379540353036
Com_1906_pos	n-(3-Chloro-2-hydroxypropyl)valine	n-(3-ÂÈ-2-ôÇ±û»ù)çÓ°±Ëá	P	C8H16ClNO3	209.08187	210.08992754567	3.62320114131562	[M+H]+	4.965	-	3	C18	Organic acids and derivatives	ÓÐ»úËá¼°ÆäÑÜÉúÎï	Carboxylic acids and derivatives	ôÈËá¼°ÆäÑÜÉúÎï	Amino acids, peptides, and analogues	°±»ùËá¡¢ëÄºÍÀàËÆÎï	-	HMDB0255000	-	-	-	-	CC(C)C(NCC(O)CCl)C(O)=O	ROURNSDBRYKIAJ-UHFFFAOYSA-N	160339.10729070823	103564.94638615746	351716.83309545345	129737.20206221087	663988.6940472852	90876.51549624272	109159.63196569175	170315.87386793236	110699.94442543433	2.34377469913296	1.2288338939642032	0.149627791038847	0.75	0.943456718399212
Com_1908_pos	Labienoxime	2,4,4,7-ËÄ¼×»ù-6,8-ÈÉ¶þÏ©-3-Íªë¿	P	C13H23NO	209.17796	210.185414233786	0.737332871931939	[M+H]+	9.602	0.574919982666912	2	C18	Organic nitrogen compounds	ÓÐ»úµª»¯ºÏÎï	Organonitrogen compounds	ÓÐ»úµª»¯ºÏÎï	Oximes	ë¿Àà	81783-01-9	HMDB0036031	-	-	-	6432934	CC(C)C(=N\O)\C(C)(C)C\C=C(/C)C=C	MEJYWDUBOCZFFS-FENWIEIGSA-N	84290203.15377879	135901711.38270372	112049271.58618383	124421440.91744824	101637663.91182868	107883656.49526916	101486722.49617624	112893472.91698849	103429431.72599031	1.04920667046539	0.06929888486264434	0.699020418545245	0.6	0.180742441290555
Com_1913_neg	1,2-Dipalmitoyl-rac-glycero-3-phosphoethanolamine	1,2-¶þ×Øéµõ£-±û»ù-3-Á×Ëá´¼°·	N	C37H74NO8P	691.51521	690.508421295849	0.73938481978366	[M-H]-	10.669	0.524745007938271	2	C18	Lipids and lipid-like molecules	Ö¬ÖÊºÍÀàÖ¬·Ö×Ó	Glycerophospholipids	¸ÊÓÍÁ×Ö¬	Glycerophosphoethanolamines	¸ÊÓÍÁ×ËáÒÒ´¼°·Àà	-	HMDB0246972	-	-	-	65109	CCCCCCCCCCCCCCCC(=O)OCC(COP(O)(=O)OCCN)OC(=O)CCCCCCCCCCCCCCC	SLKDGVPOSSLUAI-UHFFFAOYSA-N	2220471.659857844	5432951.616941163	325965.67169693817	1642451.885903155	518949.9139405853	7004944.472015117	8012762.635981017	5705771.0384820355	28787202.00026494	0.163856213944688	-2.6094977094208103	0.0143957329869083	1	1.11718172569383
Com_1913_pos	1S-Acetoxy-3-myodesertene	-	P	C12H18O3	210.1256	211.13302607199	0.59998396195435	[M+H]+	5.861	0.844914333721484	2	C18	Lipids and lipid-like molecules	Ö¬ÖÊºÍÀàÖ¬·Ö×Ó	Prenol lipids	ÒìÎìÏ©´¼Ö¬	Monoterpenoids	µ¥ÝÆÀà	-	-	-	-	-	-	CC1CCC2C1C(OC=C2C)OC(=O)C	UVHMHLNMYIOYOX-FZVWWSIASA-N	15147629.032808997	6321812.811611887	5952574.8810778055	25093687.43326085	9503207.419387376	45145171.84540819	144115342.3999065	57255458.39060087	63617022.40696523	0.159980169977262	-2.6440350050775825	0.00146790061435711	1	1.89021666919419
Com_1916_pos	Enicoflavine	-	P	C10H13NO4	211.08446	212.092102605227	1.62307176482137	[M+H]+	5.273	0.737642942827816	2	C18	Organoheterocyclic compounds	ÓÐ»úÔÓ»·»¯ºÏÎï	Lactones	ÄÚõ¥Àà	Delta valerolactones	¦ÄÎìÄÚõ¥	-	-	C09946	-	-	-	C=CC(C=O)C1(CCOC(=O)C1=CN)O	GBJQPSBGSKNYHV-YVMONPNESA-N	13791108.524544874	10882319.078190219	10037514.400016237	11860344.825246723	4448766.09113704	9601566.433926707	7724479.533717155	263338.1961058216	2901659.6375153675	1.99189669063068	0.9941428242233651	0.228007154519105	0.9	1.06274964677685
Com_1917_pos	Zalcitabine	2',3'-¶þÍÑÑõ°ûÜÕ	P	C9H13N3O3	211.09569	212.103278910039	1.3686212114958	[M+H]+	4.857	-	3	C18	Nucleosides, nucleotides, and analogues	ºËÜÕ¡¢ºËÜÕËáºÍÀàËÆÎï	Pyrimidine nucleosides	à×à¤ºËÜÕ	Pyrimidine 2',3'-dideoxyribonucleosides	à×à¤2',3'-¶þÍÑÑõºËÌÇºËÜÕ	7481-89-2	HMDB0015078	C07207	map04976	-	24066	NC1=NC(=O)N(C=C1)[C@H]1CC[C@@H](CO)O1	WREGKURFCTUGRC-POYBYMJQSA-N	4429133.626874181	1621237.2458593713	832569.9837241857	1776819.512763917	1358374.9003538233	2619943.1651521227	2382511.1180511867	2442605.556807303	1953949.6624088597	0.852697107455558	-0.2298947322116179	0.31724267253156	0.8	0.562207576990935
Com_1918_pos	2-Methoxy-3-methylcarbazole	-	P	C14H13NO	211.09971	212.107950033948	4.45303287239912	[M+H]+	6.197	-	3	C18	Organoheterocyclic compounds	ÓÐ»úÔÓ»·»¯ºÏÎï	Indoles and derivatives	ßÅßá¼°ÆäÑÜÉúÎï	Carbazoles	ßÇßòÀà	-	HMDB0033456	-	-	-	-	CC1=CC2=C(C=C1OC)NC3=CC=CC=C32	XYYYPIAQQFQTAN-UHFFFAOYSA-N	865040.8587349346	234142.9531425857	336745.5383887305	474844.8525968718	496845.64837927575	1373311.222573311	704759.7175235305	334663.1274309305	6010378.157873394	0.228667958998039	-2.1286738657055033	0.206924832790931	0.75	0.969340873348027
Com_191_neg	N'-Formylkynurenine	N-¼×õ£È®Äò°±Ëá	N	C11H12N2O4	236.07971	235.072522637362	0.477115809775318	[M-H]-	5.036	0.501344248741333	1	C18	Organic oxygen compounds	ÓÐ»úÑõ»¯ºÏÎï	Organooxygen compounds	ÓÐ»úÑõ»¯ºÏÎï	Carbonyl compounds	ôÊ»ù»¯ºÏÎï	1022-31-7	HMDB0001200	C02406	map00380	-	910	NC(CC(=O)C1=CC=CC=C1NC=O)C(O)=O	BYHJHXPTQMMKCA-UHFFFAOYSA-N	1210743.8585151955	790424.0271856711	320390.48610949353	2535301.2560963337	522907.2424124933	1279426.819603996	2065707.905853718	1512994.967251798	1029375.9171379711	0.731007965250472	-0.45204096864843446	0.219791569666428	0.75	0.914763106803027
Com_1920_pos	L-Isoprenaline	-	P	C11H17NO3	211.12084	212.128225342869	0.4042370663138	[M+H]+	6.075	0.636713229258357	2	C18	Benzenoids	±½Àà»¯ºÏÎï	Phenols	·ÓÀà	Benzenediols	±½¶þ´¼Àà	-	-	C11703	-	-	-	CC(C)NCC(C1=CC(=C(C=C1)O)O)O	JWZZKOKVBUJMES-NSHDSACASA-N	3666186.8318876172	2874121.23543795	2419114.7856914415	13350486.959798412	4569420.859169273	4287104.221114916	22416722.051137544	15484925.319164272	8352876.62822462	0.425460462890888	-1.2329030232380882	0.106390609889283	0.85	1.29686326403545
Com_1921_pos	Elaeokanine C	-	P	C12H21NO2	211.15723	212.164514053962	0.0755173669351045	[M+H]+	6.181	0.758112451284526	2	C18	Organoheterocyclic compounds	ÓÐ»úÔÓ»·»¯ºÏÎï	Indolizidines	ßÅßáÀïÎ÷à¤	-	-	-	-	C10592	-	-	-	CCCC(=O)C1C2CCCN2CCC1O	JWTAWEGUCCQPAM-USWWRNFRSA-N	11978217.37455247	13677431.064582761	10805712.051763201	15368822.424761469	16138938.690689038	20439264.191658728	31337799.407640375	23932756.613313545	13715861.805826811	0.608050126739509	-0.7177378327028001	0.0668408812544244	0.9	1.33090500999712
[truncated: 1,158 more rows]
