# Supplementary material for: Integrated Analysis of the Lung Microbiome and Metabolome Reveals Associations Between Amino Acid Metabolism and Pulmonary Fibrosis in a Bleomycin-Induced Mouse Model
Source: Int J Mol Sci. 2026 Jun 30;27(13):5895. doi: 10.3390/ijms27135895 (PMC13362081; doi:10.3390/ijms27135895)
Supplement: Supplementary file 1 [file ijms-27-05895-s001.zip › result/3.MetDiffScreening/B_14d.vs.C_14d/B_14d.vs.C_14d_all.xlsx]

## Sheet: Sheet1
Compound_ID	Name	ChineseName	IonMode	Formula	MolecularWeight	m/z	MassError	Adduct	RT (min)	Score	Level	Column	ClassI	ClassI (Chinese)	ClassII	ClassII (Chinese)	ClassIII	ClassIII (Chinese)	CAS	HMDB_ID	KEGG_ID	KEGG_MapID	Lipidmaps_ID	PubChemID	SMILES	InChIKey	all_B_1_14d	all_B_2_14d	all_B_3_14d	all_B_4_14d	all_B_5_14d	all_C_1_14d	all_C_2_14d	all_C_3_14d	all_C_4_14d	FC	log2FC	Pvalue	ROC	VIP
Com_1001_neg	N-Acetyl-serylaspartic acid	-	N	C9H14N2O7	262.08	261.073	0.39994	[M-H]-	1.547	-	3	C18	Organic acids and derivatives	有机酸及其衍生物	Carboxylic acids and derivatives	羧酸及其衍生物	Amino acids, peptides, and analogues	氨基酸、肽和类似物	127103-06-4	HMDB0062501	-	-	-	14752828	CC(=O)N[C@@H](CO)C(=O)N[C@@H](CC(O)=O)C(O)=O	GFPWFSOXDSNMDC-WDSKDSINSA-N	1.49027e+08	1.64376e+08	3.48327e+07	1.46743e+08	5.64998e+07	7.41202e+07	8.73935e+07	9.0413e+07	2.73972e+07	1.57947	0.659439	0.388331	0.7	0.662302
Com_1003_neg	Jacquinelin	-	N	C15H18O4	262.121	261.113	0.52016	[M-H]-	6.189	-	3	C18	Organoheterocyclic compounds	有机杂环化合物	Lactones	内酯类	Gamma butyrolactones	γ-丁内酯	-	HMDB0302021	-	-	-	14163574	[H][C@@]12CCC(C)=C3C(=O)C=C(CO)[C@]3([H])[C@@]1([H])OC(=O)[C@H]2C	SNIFBMIPCYBVSS-LMVZTGKYSA-N	440334	996102	146720	2.2971e+06	1.63941e+06	694220	1.35264e+06	644240	637195	1.32672	0.407869	0.934979	0.55	0.581852
Com_1006_neg	Hamabiwalactone B	-	N	C17H26O2	262.193	261.186	0.487973	[M-H]-	7.534	-	3	C18	Organoheterocyclic compounds	有机杂环化合物	Dihydrofurans	二氢呋喃类	Furanones	呋喃酮类	-	-	-	-	-	-	CC1C=C(C(=O)O1)C=CCCCCCCCCC=C	OOSLHKAKZTXLFK-LHNRBYRGSA-N	2.24944e+07	8.7091e+06	5.14373e+06	1.40578e+07	1.01653e+07	7.36597e+06	1.04082e+07	1.21183e+07	8.21644e+06	1.27152	0.346555	0.623563	0.6	0.512286
Com_1008_neg	1,4,7,10,13,16-Hexaoxacyclooctadecane	-	N	C12H24O6	264.157	263.15	0.827396	[M-H]-	5.807	-	3	C18	Organic oxygen compounds	有机氧化合物	Organooxygen compounds	有机氧化合物	Ethers	醚类	-	HMDB0244804	-	-	-	28557	C1COCCOCCOCCOCCOCCO1	XEZNGIUYQVAUSS-UHFFFAOYSA-N	598115	137486	90187.8	403208	158304	640895	712851	375512	481004	0.502131	-0.993865	0.060716	0.85	1.21875
Com_1008_pos	Dodecanoylcarnitine	十二酰左旋肉碱	P	C19H38NO4	344.28	344.279	0.430489	[M+H]+	7.177	0.976338151014478	1	C18	Lipids and lipid-like molecules	脂质和类脂分子	Fatty Acyls	脂肪酰类	Fatty acid esters	脂肪酸酯	25518-54-1	HMDB0002250	-	-	LMFA07070090	168381	CCCCCCCCCCCC(=O)O[C@H](CC(O)=O)C[N+](C)(C)C	FUJLYHJROOYKRA-QGZVFWFLSA-O	1.43431e+07	1.13306e+07	2.42822e+07	2.22112e+06	2.03357e+07	3.50839e+07	1.90802e+07	2.77773e+07	2.13132e+07	0.561816	-0.83183	0.134759	0.85	0.897112
Com_100_neg	Glycyl-L-leucine	甘胺酰-L-亮氨酸	N	C8H16N2O3	188.116	187.109	0.290467	[M-H]-	5.28	0.728666187115735	1	C18	Organic acids and derivatives	有机酸及其衍生物	Carboxylic acids and derivatives	羧酸及其衍生物	Amino acids, peptides, and analogues	氨基酸、肽和类似物	688-13-1	HMDB0028929	C02155	-	-	79070	CC(C)CC(N)C(=O)NCC(O)=O	LESXFEZIFXFIQR-UHFFFAOYSA-N	7.08172e+06	6.36025e+06	4.86193e+06	6.36622e+06	5.67812e+06	5.48133e+06	3.89125e+06	6.30799e+06	2.00095e+06	1.3731	0.457442	0.220114	0.85	0.949871
Com_1010_neg	Dinex	-	N	C12H14N2O5	266.09	265.083	0.873049	[M-H]-	4.895	0.596695959974089	2	C18	Benzenoids	苯类化合物	Benzene and substituted derivatives	苯及其取代衍生物	Cyclohexylphenols	环己基酚类	-	-	C19038	-	-	-	C1CCC(CC1)C2=C(C(=CC(=C2)[N+](=O)[O-])[N+](=O)[O-])O	QJYHUJAGJUHXJN-UHFFFAOYSA-N	2.90401e+07	1.30271e+07	7.85175e+06	1.08459e+07	9.86233e+06	1.22079e+07	1.08385e+07	1.22862e+07	1.15145e+07	1.20609	0.270337	0.757783	0.55	0.270123
Com_1011_neg	H-Thr-Phe-OH	-	N	C13H18N2O4	266.127	265.12	1.14965	[M-H]-	5.355	0.6194473190358	2	C18	Organic acids and derivatives	有机酸及其衍生物	Carboxylic acids and derivatives	羧酸及其衍生物	Amino acids, peptides, and analogues	氨基酸、肽和类似物	-	-	-	-	-	-	CC(C(C(=O)NC(CC1=CC=CC=C1)C(=O)O)N)O	IQHUITKNHOKGFC-MIMYLULJSA-N	5.339e+06	3.35501e+06	957791	2.43912e+06	890302	1.80765e+06	2.20708e+06	2.17436e+06	1.65176e+06	1.32447	0.405418	0.878627	0.6	0.322205
Com_1012_neg	gamma-Glutamyltyramine	γ-谷氨酰酪胺	N	C13H18N2O4	266.127	265.12	0.873056	[M-H]-	4.988	-	3	C18	Organic acids and derivatives	有机酸及其衍生物	Carboxylic acids and derivatives	羧酸及其衍生物	Amino acids, peptides, and analogues	氨基酸、肽和类似物	-	-	C20926	map00680	-	-	C1=CC(=CC=C1CCNC(=O)CCC(C(=O)O)N)O	ICIIWGMCNMZIQX-NSHDSACASA-N	2.29591e+06	1.9513e+06	1.06588e+06	1.62547e+06	1.31761e+06	2.68824e+06	2.38061e+06	3.66522e+06	628643	0.70545	-0.503385	0.643095	0.75	0.453037
Com_1013_neg	Lauryl sulfate	硫酸月桂基酯	N	C12H26O4S	266.155	265.148	0.544379	[M-H]-	7.854	0.913943683281034	2	C18	Organic acids and derivatives	有机酸及其衍生物	Organic sulfuric acids and derivatives	有机硫酸及其衍生物	Sulfuric acid esters	硫酸酯类	151-41-7	-	-	-	-	8778	O=S(=O)(O)OCCCCCCCCCCCC	MOTZDAYCYVMXPC-UHFFFAOYSA-N	1.84131e+08	2.28604e+08	4.47636e+08	2.36289e+08	3.34575e+08	9.62628e+08	7.26477e+08	1.0819e+09	4.69428e+08	0.353345	-1.50085	0.00447896	1	1.07941
Com_1014_neg	Epijuvabione	-	N	C16H26O3	266.188	265.181	0.384542	[M-H]-	7.473	-	3	C18	Lipids and lipid-like molecules	脂质和类脂分子	Prenol lipids	异戊烯醇脂	Sesquiterpenoids	倍半萜类	-	-	-	-	-	-	CC(C)CC(=O)CC(C)C1CCC(=CC1)C(=O)OC	IIWNDLDEVPJIBT-STQMWFEESA-N	1.43851e+07	1.08113e+07	3.01734e+06	1.63046e+07	1.04061e+07	3.53634e+06	8.08891e+06	5.83374e+06	6.03588e+06	1.87018	0.903173	0.176326	0.8	1.16566
Com_1015_neg	(7S)-Hydroprene	-	N	C17H30O2	266.225	265.217	0.23224	[M-H]-	9.891	-	3	C18	Lipids and lipid-like molecules	脂质和类脂分子	Prenol lipids	异戊烯醇脂	Sesquiterpenoids	倍半萜类	-	-	-	-	-	-	CCOC(=O)C=C(C)C=CCC(C)CCCC(C)C	FYQGBXGJFWXIPP-OJROSNHMSA-N	2.19522e+06	2.71606e+06	533877	1.72017e+06	1.07758e+06	3.71465e+06	2.91428e+06	3.36047e+06	2.67284e+06	0.520787	-0.941235	0.0510368	0.95	1.40789
Com_1017_neg	2-O-(alpha-D-Mannosyl)-D-glycerate	-	N	C9H16O9	268.079	267.072	0.809809	[M-H]-	1.488	-	3	C18	Lipids and lipid-like molecules	脂质和类脂分子	Fatty Acyls	脂肪酰类	Fatty acyl glycosides	脂肪酰糖苷	-	-	C11544	map00051;map02060	-	-	C(C1C(C(C(C(O1)OC(CO)C(=O)O)O)O)O)O	DDXCFDOPXBPUJC-SAYMMRJXSA-N	2.78287e+06	1.22042e+06	1.95767e+06	2.47957e+06	1.60907e+06	3.07516e+06	2.58923e+06	2.29723e+06	3.48102e+06	0.702607	-0.50921	0.06785	0.85	0.816963
Com_1018_pos	Tetrahydrocortisone	四氢可的松	P	C21H32O5	364.225	347.222	0.0295893	[M+H-H2O]+	6.394	0.767017054620831	1	C18	Lipids and lipid-like molecules	脂质和类脂分子	Steroids and steroid derivatives	类固醇和类固醇衍生物	Hydroxysteroids	羟基类固醇	53-05-4	HMDB0000903	C05470	map00140	LMST02030098	12444617	[H][C@@]12CC[C@](O)(C(=O)CO)[C@@]1(C)CC(=O)[C@@]1([H])[C@@]2([H])CC[C@@]2([H])C[C@@H](O)CC[C@]12C	SYGWGHVTLUBCEM-SDYDLROXSA-N	5.51603e+07	3.56463e+07	2.6577e+08	1.51098e+07	2.42241e+08	3.13565e+07	2.64425e+07	3.61041e+07	3.77698e+07	3.73002	1.89918	0.229705	0.7	1.01646
Com_1021_neg	Musk ambrette	葵子麝香	N	C12H16N2O5	268.106	267.099	1.30229	[M-H]-	4.802	-	3	C18	Benzenoids	苯类化合物	Benzene and substituted derivatives	苯及其取代衍生物	Toluenes	甲苯	83-66-9	HMDB0254956	C19461	-	-	-	CC1=C(C=C(C(=C1[N+](=O)[O-])OC)C(C)(C)C)[N+](=O)[O-]	SUAUILGSCPYJCS-UHFFFAOYSA-N	828723	535784	335478	367110	441286	472574	318957	571503	151533	1.32494	0.405923	0.359044	0.65	0.765103
Com_1022_neg	N,N'-Diacetylbenzidine	N,N'-二乙酰联苯胺	N	C16H16N2O2	268.121	267.114	0.721354	[M-H]-	6.58	-	3	C18	Benzenoids	苯类化合物	Benzene and substituted derivatives	苯及其取代衍生物	Biphenyls and derivatives	联苯及其衍生物	613-35-4	-	C19217	-	-	-	CC(=O)NC1=CC=C(C=C1)C2=CC=C(C=C2)NC(=O)C	CZVHCFKUXGRABC-UHFFFAOYSA-N	1.04655e+06	865421	2.05011e+06	4.13066e+06	7.60209e+06	3.92626e+06	3.31845e+06	5.90361e+06	2.06615e+06	0.825258	-0.277082	0.365879	0.65	0.463517
Com_1022_pos	Adenosine-2'-monophosphate	腺苷 2′(3′)-单磷酸(2'-AMP)	P	C10H14N5O7P	347.063	348.071	0.923949	[M+H]+	3.181	0.996711168756612	1	C18	Organic oxygen compounds	有机氧化合物	Organooxygen compounds	有机氧化合物	Carbohydrates and carbohydrate conjugates	碳水化合物和碳水化合物结合物	130-49-4	HMDB0011617	C00946	-	-	53481006	NC1=NC=NC2=C1N=CN2C1O[C@H](CO)[C@@H](O)[C@H]1OP(O)(O)=O	QDFHPFSBQFLLSW-VTHZCTBJSA-N	2.04393e+08	8.04787e+07	6.10565e+07	1.84031e+07	1.35002e+08	7.77218e+08	1.61264e+08	4.12042e+08	6.99701e+08	0.19484	-2.35964	0.0149177	0.95	1.60051
Com_1024_pos	oleoyl ethanolamide	油酰乙醇酰胺	P	C20H39NO2	325.298	348.288	1.10619	[M+Na]+	10.02	0.910846552424256	1	C18	Organic nitrogen compounds	有机氮化合物	Organonitrogen compounds	有机氮化合物	Amines	胺类	111-58-0	HMDB0002088	C20792	map04024	LMFA08040015	5283454	CCCCCCCC\C=C/CCCCCCCC(=O)NCCO	BOWVQLFMWHZBEF-KTKRTIGZSA-N	2.20187e+07	3.18823e+07	1.20354e+07	1.69826e+07	2.49681e+07	4.61895e+07	3.20287e+07	2.97121e+07	4.62461e+07	0.559812	-0.836987	0.0208703	0.95	1.09821
Com_1025_neg	Plucheinol	-	N	C15H24O4	268.167	267.16	0.660612	[M-H]-	6.625	-	3	C18	Lipids and lipid-like molecules	脂质和类脂分子	Prenol lipids	异戊烯醇脂	Sesquiterpenoids	倍半萜类	-	-	-	-	-	-	CC12CCC(C(C1C=C(C(=O)C2)C(C)(C)O)(C)O)O	XVPBALAUBFPRHA-GBOPCIDUSA-N	3.10505e+06	1.49978e+06	125902	6.21852e+06	1.75764e+06	4.40665e+06	1.0252e+07	7.31005e+06	7.50544e+06	0.344896	-1.53577	0.0733853	0.95	1.47038
Com_1026_neg	Altiloxin A	-	N	C15H24O4	268.167	267.16	0.689316	[M-H]-	6.957	-	3	C18	Organoheterocyclic compounds	有机杂环化合物	Oxepanes	氧杂环己烷类	-	-	-	-	-	-	-	-	CC1(CCCC2(C13C(O3)CC(C2C(=O)O)(C)O)C)C	LGLGMAPTXWEBIH-HFTJKPBSSA-N	1.53155e+06	856954	1.33034e+06	6.02064e+06	2.63555e+06	3.41978e+06	9.54344e+06	6.43759e+06	7.7248e+06	0.36497	-1.45415	0.0229992	0.95	1.15156
Com_1027_neg	Epijuvabiol	-	N	C16H28O3	268.204	267.197	0.403476	[M-H]-	8.289	0.711282187836718	2	C18	Lipids and lipid-like molecules	脂质和类脂分子	Prenol lipids	异戊烯醇脂	Sesquiterpenoids	倍半萜类	-	-	-	-	-	-	CC(C)CC(CC(C)C1CCC(=CC1)C(=O)OC)O	KVQQCXYORPHUQU-YDHLFZDLSA-N	1.33884e+07	7.88067e+06	5.48233e+06	1.07226e+07	1.3992e+07	1.75208e+07	1.36217e+07	8.85127e+06	1.55407e+07	0.741394	-0.431688	0.200307	0.8	0.904508
Com_1028_neg	15-Methoxyisodauc-3-ene-1beta,5alpha-diol	-	N	C16H28O3	268.204	267.197	0.62392	[M-H]-	7.549	0.51842135854975	2	C18	Lipids and lipid-like molecules	脂质和类脂分子	Prenol lipids	异戊烯醇脂	Sesquiterpenoids	倍半萜类	-	-	-	-	-	-	CC(C)C1CCC2(C1C(C(=CCC2O)COC)O)C	ANVPCBOTQZGVJG-DGADGQDISA-N	2.42628e+07	1.33035e+07	3.89939e+06	2.95102e+07	1.47734e+07	4.0214e+07	5.46698e+07	4.24209e+07	2.5027e+07	0.422588	-1.24268	0.0421813	0.95	1.61798
Com_1028_pos	Ajmaline	阿马灵	P	C20H26N2O2	326.199	349.188	0.823539	[M+Na]+	9.751	-	3	C18	Alkaloids and derivatives	生物碱及其衍生物	Ajmaline-sarpagine alkaloids	阿马灵-萨杷晋碱生物碱	-	-	4360-12-7	HMDB0015495	C06542	map00901;map01110	-	441080	CC[C@H]1[C@@H]2C[C@H]3[C@@H]4N(C)C5=CC=CC=C5[C@]44C[C@@H](C2[C@H]4O)N3[C@@H]1O	CJDRUOGAGYHKKD-HEFSZTOGSA-N	1.5701e+06	1.21236e+06	400862	1.16822e+06	412497	1.47853e+06	830690	1.26513e+06	646198	0.903018	-0.147173	0.581428	0.4	0.329285
Com_1034_neg	Ficipyrone A	-	N	C14H22O5	270.147	269.14	0.953992	[M-H]-	6.006	-	3	C18	Lipids and lipid-like molecules	脂质和类脂分子	Prenol lipids	异戊烯醇脂	Sesquiterpenoids	倍半萜类	-	-	-	-	-	-	[H][C@](O)(CCCCCC)C1=C(CO)C(OC)=CC(=O)O1	QRYFRWHYTAOGHG-NSHDSACASA-N	4.69582e+06	3.82679e+06	1.38921e+06	1.41288e+07	6.06106e+06	6.27321e+06	2.03809e+07	2.32965e+07	1.13954e+07	0.392549	-1.34905	0.060407	0.9	1.41817
Com_1036_neg	(1R,2R,4S,5S,6R,7S)4,5-epoxygermacra-9Z-en-1,2,6-triol	-	N	C15H26O4	270.183	269.176	0.697347	[M-H]-	7.245	-	3	C18	Lipids and lipid-like molecules	脂质和类脂分子	Prenol lipids	异戊烯醇脂	Sesquiterpenoids	倍半萜类	-	-	-	-	-	11380214	CC1=CCC(C(C2C(O2)(CC(C1O)O)C)O)C(C)C	UOUMJKKOPWRYPB-QBCLFKMJSA-N	1.50502e+06	1.25236e+06	1.88129e+06	2.34739e+06	4.65258e+06	2.12313e+06	2.38585e+06	1.70047e+06	934629	1.3033	0.382175	0.518375	0.45	0.536038
Com_1038_pos	Phenylalanyltryptophan	L-苯丙氨酰-L-色氨酸	P	C20H21N3O3	351.158	352.166	0.574742	[M+H]+	5.614	-	3	C18	Organic acids and derivatives	有机酸及其衍生物	Carboxylic acids and derivatives	羧酸及其衍生物	Amino acids, peptides, and analogues	氨基酸、肽和类似物	24587-41-5	HMDB0029006	-	-	-	134906	N[C@@H](CC1=CC=CC=C1)C(=O)N[C@@H](CC1=CNC2=CC=CC=C12)C(O)=O	JMCOUWKXLXDERB-WMZOPIPTSA-N	1.29117e+06	602630	574157	282890	464399	497219	75343.8	945879	59137.3	1.63047	0.705288	0.256393	0.7	0.888321
Com_1039_neg	2-keto palmitic acid	-	N	C16H30O3	270.219	269.212	0.494002	[M-H]-	8.996	0.742267879377182	2	C18	Lipids and lipid-like molecules	脂质和类脂分子	Fatty Acyls	脂肪酰类	Fatty acids and conjugates	脂肪酸和结合物	-	-	-	-	LMFA01060050	-	CCCCCCCCCCCCCCC(=O)C(=O)O	ZVNHILZUTNYFGT-UHFFFAOYSA-N	1.46663e+07	1.82529e+07	9.879e+06	4.76199e+07	6.33435e+07	3.85647e+07	1.27567e+08	8.47766e+07	2.44917e+07	0.446657	-1.16276	0.141913	0.8	0.965658
Com_103_neg	3-hydroxydecanoate	3-羟基癸酸	N	C10H20O3	188.141	187.134	0.470084	[M-H]-	6.776	0.706569562133589	1	C18	Organic acids and derivatives	有机酸及其衍生物	Hydroxy acids and derivatives	羟基酸及其衍生物	Medium-chain hydroxy acids and derivatives	中链羟基酸及其衍生物	5561-87-5	HMDB0002203	-	-	LMFA01050153	5312799	CCCCCCC[C@H](O)CC(O)=O	FYSSBMZUBSBFJL-VIFPVBQESA-N	9.50508e+06	4.51088e+06	4.04286e+06	5.72261e+06	8.51064e+06	1.26656e+07	3.90395e+06	3.56986e+06	4.05765e+06	1.06764	0.0944227	0.652994	0.7	0.327969
Com_1044_pos	Eicosapentaenoic acid ethyl ester	全顺-5,8,11,14,17-二十碳五烯酸乙酯	P	C22H34O2	330.256	353.245	0.0824476	[M+Na]+	10.391	0.997179379403192	1	C18	Lipids and lipid-like molecules	脂质和类脂分子	Fatty Acyls	脂肪酰类	Fatty acid esters	脂肪酸酯	86227-47-6	HMDB0039530	C16184	-	LMFA07010877	9831415	CCOC(=O)CCC\C=C/C\C=C/C\C=C/C\C=C/C\C=C/CC	SSQPWTVBQMWLSZ-AAQCHOMXSA-N	1.70413e+09	2.43405e+09	2.07191e+09	2.53343e+09	2.69351e+09	2.61131e+09	2.60787e+09	2.607e+09	2.5734e+09	0.879806	-0.184743	0.162842	0.8	0.547943
Com_1046_neg	Tridecanoylglycine	十三烷酰甘氨酸	N	C15H29NO3	271.215	270.208	0.849866	[M-H]-	6.972	0.65586749861704	2	C18	Organic acids and derivatives	有机酸及其衍生物	Carboxylic acids and derivatives	羧酸及其衍生物	Amino acids, peptides, and analogues	氨基酸、肽和类似物	-	HMDB0013317	-	-	-	-	CCCCCCCCCCCCC(=O)NCC(=O)O	BTHNNPTZHGZNAO-UHFFFAOYSA-N	1.82308e+06	3.18996e+06	658038	2.21801e+06	2.14964e+06	2.68677e+06	4.3412e+06	4.45291e+06	1.50253e+06	0.618558	-0.693019	0.210752	0.75	1.0412
Com_1047_neg	5-epi-Valiolone 7-phosphate	5-表-Valiolone-7-磷酸	N	C7H13O9P	272.03	271.022	0.0692627	[M-H]-	1.504	-	3	C18	Organic acids and derivatives	有机酸及其衍生物	Organic phosphoric acids and derivatives	有机磷酸及其衍生物	Phosphate esters	磷酸酯类	-	-	C17693	map00525;map01130	-	-	C1C(=O)C(C(C(C1(COP(=O)(O)O)O)O)O)O	WBHJALJLPRKCBI-BNHYGAARSA-N	417360	104134	966375	228081	176803	275846	5.35226e+06	4.92003e+06	3.18228e+06	0.110281	-3.18075	0.0518121	0.9	1.22961
Com_1049_neg	Cotarnine Chloride	氯化可替宁	N	[C12H15ClNO4]-	272.069	271.061	3.5203	[M-H]-	1.422	-	3	C18	Organoheterocyclic compounds	有机杂环化合物	Tetrahydroisoquinolines	四氢异喹啉	-	-	10018-19-6	-	-	-	-	-	[Cl-].OC1C2=C(OC)C=3OCOC3C=C2CCN1C	UONSFNPHCTWRGS-UHFFFAOYSA-M	1.91495e+06	603712	886123	2.32553e+06	977949	473679	376440	385863	1.22846e+06	2.17761	1.12275	0.0769117	0.85	1.17908
Com_104_neg	2-Hydroxydecanoate	2-羟基癸酸	N	C10H20O3	188.141	187.134	0.218314	[M-H]-	7.047	0.675527913743706	1	C18	Lipids and lipid-like molecules	脂质和类脂分子	Fatty Acyls	脂肪酰类	Fatty acids and conjugates	脂肪酸和结合物	5393-81-7	HMDB0094656	-	-	LMFA01050029	5312797	CCCCCCCC[C@H](O)C(O)=O	GHPVDCPCKSNJDR-VIFPVBQESA-N	3.83844e+06	3.66601e+06	2.73954e+06	5.87359e+06	9.4103e+06	3.7132e+06	3.4188e+06	3.46994e+06	2.76303e+06	1.52805	0.611688	0.202208	0.75	1.09311
Com_1051_neg	Limazepine C	-	N	C15H16N2O3	272.116	271.109	1.35901	[M-H]-	6.113	-	3	C18	Organoheterocyclic compounds	有机杂环化合物	Benzodiazepines	苯二氮卓类	1,4-benzodiazepines	1,4-苯二氮卓类	-	-	-	-	-	-	CCC1=CN2C(C1)C=NC3=C(C2=O)C=CC(=C3O)OC	FLGURYUVNVBBFP-JTQLQIEISA-N	166341	389638	557583	679231	1.83063e+06	461444	583253	607264	442519	1.38399	0.468832	0.931667	0.5	0.116708
Com_1052_neg	Sempervirine	硝酸长生草碱	N	C19H16N2	272.131	271.125	2.63443	[M-H]-	4.864	-	3	C18	Organoheterocyclic compounds	有机杂环化合物	Indoles and derivatives	吲哚及其衍生物	Pyridoindoles	吡啶并吲哚	549-92-8	-	C09240	-	-	-	C1CCC2=CC3=C4N=C5C=CC=CC5=C4C=CN3C=C2C1	UQVUEULZDJRMJR-UHFFFAOYSA-N	2.48121e+06	912868	193528	1.38566e+06	395271	1.14409e+06	1.18656e+06	1.59134e+06	721521	0.92491	-0.112615	0.447448	0.6	0.587672
Com_1052_pos	21-Hydroxypregnenolone	21-羟基孕烯醇酮	P	C21H32O3	332.235	355.224	0.267001	[M+Na]+	8.54	0.827608221949443	1	C18	Lipids and lipid-like molecules	脂质和类脂分子	Steroids and steroid derivatives	类固醇和类固醇衍生物	Hydroxysteroids	羟基类固醇	1164-98-3	HMDB0004026	C05485	map00140	LMST02030167	247020	[H][C@@]12CC[C@H](C(=O)CO)[C@@]1(C)CC[C@@]1([H])[C@@]2([H])CC=C2C[C@@H](O)CC[C@]12C	MOIQRAOBRXUWGN-WPWXJNKXSA-N	1.04645e+08	2.10362e+08	1.12e+08	7.81674e+07	9.69216e+07	1.02458e+08	2.33939e+07	5.97792e+07	3.22759e+08	0.947454	-0.0778721	0.611826	0.65	0.591099
Com_1057_neg	5alpha-Androst-1-en-3-one	-	N	C19H28O	272.214	271.207	0.493623	[M-H]-	6.49	-	3	C18	Lipids and lipid-like molecules	脂质和类脂分子	Steroids and steroid derivatives	类固醇和类固醇衍生物	Androstane steroids	雄甾烷类固醇	-	HMDB0246873	C02941	-	-	439857	CC12CCCC1C1CCC3CC(=O)C=CC3(C)C1CC2	LYQLGOGKDQKQAX-UHFFFAOYSA-N	1.88331e+07	4.85929e+06	766137	1.30778e+07	2.08776e+06	3.76085e+06	6.35903e+06	4.99321e+06	4.44563e+06	1.62072	0.696636	0.928146	0.5	0.49244
Com_1058_neg	5alpha-Androst-16-en-3-one	雄烯酮	N	C19H28O	272.214	271.207	0.322638	[M-H]-	7.532	-	3	C18	Lipids and lipid-like molecules	脂质和类脂分子	Steroids and steroid derivatives	类固醇和类固醇衍生物	Androstane steroids	雄甾烷类固醇	18339-16-7	HMDB0034406	-	-	LMST02020079	6852393	[H][C@@]12CC=C[C@@]1(C)CC[C@@]1([H])[C@@]2([H])CC[C@@]2([H])CC(=O)CC[C@]12C	HFVMLYAGWXSTQI-QYXZOKGRSA-N	32688.6	453554	319478	868396	866520	236378	796822	361210	398563	1.1336	0.180906	0.743976	0.6	0.301535
Com_1058_pos	Erucic acid	二十二碳烯酸(顺-13)/芥酸	P	C22H42O2	338.318	356.352	0.316884	[M+NH4]+	8.689	0.731122328768445	1	C18	Lipids and lipid-like molecules	脂质和类脂分子	Fatty Acyls	脂肪酰类	Fatty acids and conjugates	脂肪酸和结合物	112-86-7	HMDB0002068	C08316	-	LMFA01030089	5281116	CCCCCCCC\C=C/CCCCCCCCCCCC(O)=O	DPUOLQHDNGRHBS-KTKRTIGZSA-N	4.09533e+07	6.16094e+07	5.59866e+07	6.92475e+07	8.96041e+07	6.93649e+07	6.75177e+07	5.51296e+07	4.88031e+07	1.05442	0.0764508	0.846133	0.55	0.129477
Com_1059_neg	3-Hydroxyhexadecanoic acid	3-羟基十六酸	N	C16H32O3	272.235	271.228	0.617207	[M-H]-	9.428	0.563043899874548	2	C18	Lipids and lipid-like molecules	脂质和类脂分子	Fatty Acyls	脂肪酰类	Fatty acids and conjugates	脂肪酸和结合物	83780-74-9	HMDB0061658	-	-	LMFA01050365	10989404	CCCCCCCCCCCCC[C@H](O)CC(O)=O	CBWALJHXHCJYTE-HNNXBMFYSA-N	2.18569e+07	3.22188e+07	1.69652e+07	6.46979e+07	9.81684e+07	4.53577e+07	6.55276e+07	4.48215e+07	3.2088e+07	0.996437	-0.00514919	0.621864	0.6	0.458022
Com_1063_pos	3b-hydroxy-5-cholenoic acid	3beta-羟基-5-胆烯酸	P	C24H38O3	374.282	357.279	0.0234885	[M+H-H2O]+	8.296	0.877873905485099	1	C18	Lipids and lipid-like molecules	脂质和类脂分子	Steroids and steroid derivatives	类固醇和类固醇衍生物	Bile acids, alcohols and derivatives	胆汁酸、醇及其衍生物	5255-17-4	HMDB0000308	-	-	LMST04010201	92997	[H][C@@]12CC[C@H]([C@H](C)CCC(O)=O)[C@@]1(C)CC[C@@]1([H])[C@@]2([H])CC=C2C[C@@H](O)CC[C@]12C	HIAJCGFYHIANNA-QIZZZRFXSA-N	7.81963e+06	1.51858e+07	2.3448e+07	6.47003e+06	2.17372e+07	4.60459e+06	1.3552e+06	2.92018e+06	6.27985e+06	3.93992	1.97817	0.0164066	1	1.26379
Com_1067_pos	Monoolein	甘油单油酸酯	P	C21H40O4	356.293	357.3	0.105781	[M+H]+	10.33	0.953802922194767	1	C18	Lipids and lipid-like molecules	脂质和类脂分子	Glycerolipids	甘油脂	Monoradylglycerols	单酰基甘油	111-03-5	HMDB0254854	-	-	LMGL01010005	33022	CCCCCCCCC=CCCCCCCCC(=O)OCC(O)CO	RZRNAYUHWVFMIP-UHFFFAOYSA-N	2.07623e+07	1.46295e+07	8.19502e+06	1.36815e+07	1.05032e+07	1.22674e+08	9.23925e+07	1.39798e+08	7.83545e+07	0.12515	-2.99827	1.82891e-05	1	1.93
Com_1068_neg	(R)-7,8-dihydroxy-alpha-dunnione	-	N	C15H14O5	274.084	273.076	3.57879	[M-H]-	5.325	-	3	C18	Organoheterocyclic compounds	有机杂环化合物	Naphthofurans	萘并呋喃类	-	-	-	-	-	-	-	-	CC1C(C2=C(C3=C(C(=C2O1)O)C(=O)C(=O)C=C3)O)(C)C	RADBAWKNPHEKGA-ZCFIWIBFSA-N	652618	845479	745130	1.43377e+06	920290	587096	410180	500785	416431	1.92105	0.941894	0.00652536	1	1.66265
Com_1068_pos	Triptonide	雷公藤内酯酮	P	C20H22O6	358.142	359.149	1.09988	[M+H]+	5.845	-	3	C18	Organoheterocyclic compounds	有机杂环化合物	Oxepanes	氧杂环己烷类	-	-	38647-11-9	HMDB0259271	-	-	-	65411	CC(C)C12C(O1)C3C4(O3)C5(CCC6=C(C5CC7C4(C2=O)O7)COC6=O)C	SWOVVKGLGOOUKI-ZHGGVEMFSA-N	980371	1.4984e+06	1.2731e+06	4.08161e+06	3.18399e+06	1.07656e+06	1.48797e+06	1.15983e+06	2.05278e+06	1.52567	0.609439	0.366693	0.65	0.733649
Com_106_pos	Ethylmalonic acid	乙基丙二酸	P	C5H8O4	132.042	155.031	1.23643	[M+Na]+	4.81	0.650651085128256	1	C18	Lipids and lipid-like molecules	脂质和类脂分子	Fatty Acyls	脂肪酰类	Fatty acids and conjugates	脂肪酸和结合物	601-75-2	HMDB0000622	-	-	LMFA01170105	11756	CCC(C(O)=O)C(O)=O	UKFXDFUAPNAMPJ-UHFFFAOYSA-N	355711	724909	2.06011e+06	864314	2.1124e+06	699852	1.00479e+06	769377	864962	1.4657	0.551592	0.621126	0.55	0.315564
Com_1070_neg	Terezine A	-	N	C15H18N2O3	274.132	273.125	2.08345	[M-H]-	5.777	-	3	C18	Organoheterocyclic compounds	有机杂环化合物	Diazines	二嗪类	Pyrazines	吡嗪类	-	-	-	-	-	-	CC(C)C1=NC(=C(NC1=O)C(C2=CC=CC=C2)O)OC	PDTASUAKSIEHPZ-CYBMUJFWSA-N	585040	534830	966428	522232	1.91443e+06	652567	705160	694405	655188	1.33651	0.418474	0.575769	0.6	0.447273
Com_1071_pos	Triptolide	雷公藤内酯醇	P	C20H24O6	360.157	361.164	1.44453	[M+H]+	7.919	0.575001203471512	2	C18	Organoheterocyclic compounds	有机杂环化合物	Oxepanes	氧杂环己烷类	-	-	38748-32-2	HMDB0259270	C09204	-	-	107985	CC(C)C12C(O1)C3C4(O3)C5(CCC6=C(C5CC7C4(C2O)O7)COC6=O)C	DFBIRQPKNDILPW-CIVMWXNOSA-N	1.42157e+06	4.5355e+06	9.87121e+06	7.73901e+06	3.19492e+07	2.75589e+06	2.02482e+06	2.26646e+06	4.73605e+06	3.76919	1.91426	0.153492	0.75	0.760398
Com_1073_neg	3-Hydroxytetradecanedioic acid	-	N	C14H26O5	274.178	273.171	0.847492	[M-H]-	5.976	-	3	C18	Lipids and lipid-like molecules	脂质和类脂分子	Fatty Acyls	脂肪酰类	Fatty acids and conjugates	脂肪酸和结合物	73179-89-2	HMDB0000394	-	-	LMFA01170094	20848956	OC(CCCCCCCCCCC(O)=O)CC(O)=O	CEDZIURHISELSQ-UHFFFAOYSA-N	1.55556e+06	1.38104e+06	1.85163e+06	4.0653e+06	2.75626e+06	1.9904e+06	3.01701e+06	2.08942e+06	1.45778e+06	1.08571	0.118639	0.89869	0.55	0.332763
Com_1073_pos	N-Arachidonylglycine	N-花生四烯酸甘氨酸	P	C22H35NO3	361.262	362.268	1.99223	[M+H]+	9.33	0.84831259560389	1	C18	Organic acids and derivatives	有机酸及其衍生物	Carboxylic acids and derivatives	羧酸及其衍生物	Amino acids, peptides, and analogues	氨基酸、肽和类似物	179113-91-8	HMDB0005096	-	-	LMFA08020003	5283389	CCCCC\C=C/C\C=C/C\C=C/C\C=C/CCCC(=O)NCC(O)=O	YLEARPUNMCCKMP-DOFZRALJSA-N	3.95625e+06	2.66415e+06	765934	1.81869e+06	4.13698e+06	2.15425e+06	6.2019e+06	5.2743e+06	3.81973e+06	0.611662	-0.709194	0.181135	0.75	0.786523
Com_1074_neg	Dihydroferulic acid 4-O-sulfate	-	N	C10H12O7S	276.03	275.023	1.42884	[M-H]-	5.298	-	3	C18	Organic acids and derivatives	有机酸及其衍生物	Organic sulfuric acids and derivatives	有机硫酸及其衍生物	Arylsulfates	芳基硫酸盐	86321-33-7	HMDB0041724	-	-	-	187489	COC1=C(OS(O)(=O)=O)C=CC(CCC(O)=O)=C1	UMCDODPBPQMWQP-UHFFFAOYSA-N	3.24447e+06	664951	8.53219e+06	3.72358e+06	1.16288e+07	854722	854808	845769	1.34502e+07	1.38923	0.47428	0.381151	0.6	0.652967
Com_1075_neg	6-PHOSPHOGLUCONIC ACID	6-磷酸葡萄糖酸	N	C6H13O10P	276.025	275.017	0.335424	[M-H]-	1.565	-	3	C18	Organic oxygen compounds	有机氧化合物	Organooxygen compounds	有机氧化合物	Carbohydrates and carbohydrate conjugates	碳水化合物和碳水化合物结合物	921-62-0	HMDB0001316	-	-	-	-	O=C(O)C(O)C(O)C(O)C(O)COP(=O)(O)O	BIRSGZKFKXLSJQ-SQOUGZDYSA-N	1.13524e+07	3.07487e+06	3.72584e+06	8.0025e+06	1.04703e+07	395733	4.4342e+06	48482.3	403191	5.54769	2.47189	0.0560143	0.9	1.36167
Com_1076_neg	Indeno[1,2,3-cd]pyrene	-	N	C22H12	276.094	275.086	1.05053	[M-H]-	5.019	-	3	C18	Benzenoids	苯类化合物	Pyrenes	芘类	-	-	-	HMDB0253452	C19251	-	-	9131	C1=CC=C2C(=C1)C1=CC=C3C=CC4=C5C(=CC=C4)C=C2C1=C35	SXQBHARYMNFBPS-UHFFFAOYSA-N	919794	238589	343817	203253	351398	980433	311327	647500	568304	0.656207	-0.607776	0.201922	0.75	0.60315
Com_1078_pos	Kojibiose	A-葡糖-A-葡糖苷	P	C12H22O11	342.116	365.106	0.677638	[M+Na]+	1.438	0.535461640985454	1	C18	Lipids and lipid-like molecules	脂质和类脂分子	Fatty Acyls	脂肪酰类	Fatty acyl glycosides	脂肪酰糖苷	2140-29-6	HMDB0011742	C19632	-	-	164939	OC[C@@H](O)[C@@H](O)[C@H](O)[C@@H](O[C@H]1O[C@H](CO)[C@@H](O)[C@H](O)[C@H]1O)C=O	PZDOWFGHCNHPQD-OQPGPFOOSA-N	2.74283e+06	4.76852e+06	5.59979e+06	2.99654e+06	6.84565e+06	3.84829e+07	1.21431e+07	1.35305e+07	729483	0.282999	-1.82113	0.506306	0.75	0.550163
Com_1079_pos	Malabaricone B	马拉巴利酮B	P	C21H26O4	342.183	365.172	0.157987	[M+Na]+	7.844	-	3	C18	Organic oxygen compounds	有机氧化合物	Organooxygen compounds	有机氧化合物	Carbonyl compounds	羰基化合物	63335-24-0	HMDB0254307	-	-	-	163001	OC1=CC=C(CCCCCCCCC(=O)C2=C(O)C=CC=C2O)C=C1	KOAPDMKKECXPHX-UHFFFAOYSA-N	1.05582e+06	3.92241e+06	4.37638e+06	7.99381e+06	1.18783e+07	1.88187e+06	4.97372e+06	1.31934e+06	3.49652e+06	2.0033	1.00238	0.317611	0.7	0.722673
Com_107_pos	L-Asparagine	L-天冬酰胺	P	C4H8N2O3	132.053	155.043	1.70146	[M+Na]+	1.378	-	3	C18	Organic acids and derivatives	有机酸及其衍生物	Carboxylic acids and derivatives	羧酸及其衍生物	Amino acids, peptides, and analogues	氨基酸、肽和类似物	70-47-3	HMDB0000168	C00152	map01100;map00250;map04978;map05230;map01230;map00970;map01110;map04974;map01060;map00460	-	6267	N[C@@H](CC(N)=O)C(O)=O	DCXYFEDJOCDNAF-REOHCLBHSA-N	1.07385e+08	8.76879e+07	6.67926e+07	1.34215e+08	4.36317e+07	4.40472e+07	5.81441e+07	5.7858e+07	2.31771e+07	1.91986	0.941004	0.0653292	0.85	1.20285
Com_1080_pos	Hirsuteine	去氢毛钩藤碱	P	C22H26N2O3	366.194	367.201	1.76445	[M+H]+	10.58	0.52525432319981	2	C18	Alkaloids and derivatives	生物碱及其衍生物	Corynanthean-type alkaloids	Corynanthean型生物碱	-	-	35467-43-7	-	C16971	-	-	-	COC=C(C1CC2C3=C(CCN2CC1C=C)C4=CC=CC=C4N3)C(=O)OC	TZUGIFAYWNNSAO-AZQGJTAVSA-N	2.07588e+06	1.74428e+06	1.90185e+06	1.71296e+06	1.02256e+06	936630	1.21314e+06	1.31881e+06	975314	1.52254	0.606483	0.0320813	0.9	0.806696
Com_1081_neg	N6-(L-1,3-Dicarboxypropyl)-L-lysine	N6-(L-1,3-二羧丙基)-L-赖氨酸	N	C11H20N2O6	276.132	275.125	0.484744	[M-H]-	5.05	0.583676405117331	2	C18	Organic acids and derivatives	有机酸及其衍生物	Carboxylic acids and derivatives	羧酸及其衍生物	Amino acids, peptides, and analogues	氨基酸、肽和类似物	-	HMDB0000279	C00449	map01110;map01100;map00300;map01230;map01130;map00310	-	-	C(CCNC(CCC(=O)O)C(=O)O)CC(C(=O)O)N	ZDGJAHTZVHVLOT-YUMQZZPRSA-N	5.77992e+06	3.62725e+06	1.45998e+06	1.92276e+06	2.60702e+06	2.17786e+06	1.15099e+06	1.09652e+06	1.06537e+06	2.24333	1.16564	0.0421645	0.9	1.23533
Com_1081_pos	Batilol	鲨肝醇	P	C21H44O3	344.329	367.319	0.817552	[M+Na]+	11.647	0.705352521322589	1	C18	Lipids and lipid-like molecules	脂质和类脂分子	Glycerolipids	甘油脂	Monoradylglycerols	单酰基甘油	544-62-7	HMDB0248884	C13858	-	-	-	CCCCCCCCCCCCCCCCCCOCC(O)CO	OGBUMNBNEWYMNJ-UHFFFAOYSA-N	8.88073e+06	2.89148e+07	7.24506e+07	1.05332e+08	1.80725e+08	8.01463e+07	3.44735e+07	4.00354e+07	3.48437e+07	1.67306	0.742488	0.807065	0.55	0.19126
Com_1082_pos	7-Dehydrocholesterol	7-去氢胆固醇	P	C27H44O	384.339	367.336	0.479208	[M+H-H2O]+	11.276	0.928362532356509	2	C18	Lipids and lipid-like molecules	脂质和类脂分子	Steroids and steroid derivatives	类固醇和类固醇衍生物	Cholestane steroids	胆甾烷类固醇	434-16-2	HMDB0000032	C01164	map00981;map00100;map01100	LMST01010069	439423	[H][C@@]1(CC[C@@]2([H])C3=CC=C4C[C@@H](O)CC[C@]4(C)[C@@]3([H])CC[C@]12C)[C@H](C)CCCC(C)C	UCTLRSWJYQTBFZ-DDPQNLDTSA-N	1.08514e+07	6.79469e+06	8.59584e+06	6.31541e+07	4.23807e+07	1.75424e+07	6.28843e+07	3.79462e+07	2.24236e+07	0.748751	-0.417443	0.323545	0.65	0.863507
Com_1084_neg	6Z,8E,10E,12Z-Octadecatetraenoic acid	6Z,8E,10E,12Z-十八碳四烯酸	N	C18H28O2	276.209	275.202	0.444618	[M-H]-	7.808	0.546625049916533	2	C18	Lipids and lipid-like molecules	脂质和类脂分子	Fatty Acyls	脂肪酰类	Lineolic acids and derivatives	亚麻酸及其衍生物	-	-	-	-	LMFA02000353	-	CCCCCC=CC=CC=CC=CCCCCC(=O)O	RFUWLZKZDWRDDA-MNQUYVSVSA-N	3.20485e+06	2.28052e+06	345355	2.92609e+06	1.24766e+06	5.05033e+06	4.48006e+06	4.7728e+06	3.73419e+06	0.443722	-1.17227	0.0613498	1	1.42499
Com_1085_neg	1-[(5-Chloro-1H-indol-2-yl)carbonyl]-4-methylpiperazine	-	N	C14H16ClN3O	277.098	276.091	1.81756	[M-H]-	5.545	-	3	C18	Organoheterocyclic compounds	有机杂环化合物	Indoles and derivatives	吲哚及其衍生物	Indolecarboxylic acids and derivatives	吲哚羧酸及其衍生物	-	HMDB0253737	-	-	-	4908365	CN1CCN(CC1)C(=O)C1=CC2=C(N1)C=CC(Cl)=C2	HUQJRYMLJBBEDO-UHFFFAOYSA-N	601883	499411	103908	7.10495e+06	2.09696e+06	1.43032e+06	8.65628e+06	3.42921e+06	1.88311e+06	0.540667	-0.887188	0.176159	0.75	1.20404
Com_1087_neg	Tyrosyl-Proline	酪氨酰脯氨酸	N	C14H18N2O4	278.127	277.119	0.431962	[M-H]-	5.096	-	3	C18	Organic acids and derivatives	有机酸及其衍生物	Carboxylic acids and derivatives	羧酸及其衍生物	Amino acids, peptides, and analogues	氨基酸、肽和类似物	-	HMDB0029113	-	-	-	13055260	NC(CC1=CC=C(O)C=C1)C(=O)N1CCCC1C(O)=O	VNYDHJARLHNEGA-UHFFFAOYSA-N	4.85895e+06	2.82776e+06	2.64383e+06	5.53336e+06	2.93666e+06	2.46234e+06	3.51064e+06	3.22402e+06	1.13701e+06	1.45543	0.541447	0.225936	0.7	0.860424
Com_1088_neg	Norbotrydialone acetate	-	N	C16H22O4	278.152	277.145	0.561797	[M-H]-	7.526	0.545374831320311	2	C18	Organoheterocyclic compounds	有机杂环化合物	Pteridines and derivatives	蝶啶及其衍生物	Pterins and derivatives	蝶呤及其衍生物	-	-	-	-	-	-	[H][C@@]12C3=C(C(=O)O[C@]3(C)CC1(C)C)[C@]([H])(C)C[C@]2([H])OC(C)=O	OMZUEHMZFLBHNI-PCKWUFTNSA-N	3.90795e+06	2.71624e+06	2.40224e+06	4.07525e+06	8.04296e+06	2.91218e+06	3.72386e+06	3.68282e+06	1.9764e+06	1.37579	0.460262	0.359496	0.7	0.89499
Com_1089_neg	Monooctyl phthalate	邻苯二甲酸单辛酯	N	C16H22O4	278.152	277.145	0.27732	[M-H]-	8.499	0.514892041314623	2	C18	Benzenoids	苯类化合物	Benzene and substituted derivatives	苯及其取代衍生物	Benzoic acids and derivatives	苯甲酸及其衍生物	5393-19-1	HMDB0254869	-	-	-	-	CCCCCCCCOC(=O)C1=CC=CC=C1C(=O)O	PKIYFBICNICNGJ-UHFFFAOYSA-N	852706	3.35103e+06	2.3004e+06	2.19641e+06	1.93988e+07	604751	1.27207e+06	1.51813e+06	750916	5.42215	2.43887	0.0878416	0.9	1.41817
Com_108_neg	N-acetylmethionine	N-乙酰基-L-蛋氨酸	N	C7H13NO3S	191.062	190.054	0.772037	[M-H]-	5.371	0.875200514537919	1	C18	Organic acids and derivatives	有机酸及其衍生物	Carboxylic acids and derivatives	羧酸及其衍生物	Amino acids, peptides, and analogues	氨基酸、肽和类似物	65-82-7	HMDB0011745	C02712	-	-	448580	CSCC[C@H](NC(C)=O)C(O)=O	XUYPXLNMDZIRQH-LURJTMIESA-N	1.85811e+07	1.48506e+07	3.4876e+07	1.93141e+07	5.61812e+07	2.16313e+07	2.44547e+07	2.52148e+07	1.50083e+07	1.33291	0.41458	0.532164	0.5	0.36455
Com_1092_pos	Anacardic Acid	氢化白果酸	P	C22H36O3	348.266	371.256	0.335949	[M+Na]+	8.915	0.584590179010056	2	C18	Benzenoids	苯类化合物	Benzene and substituted derivatives	苯及其取代衍生物	Benzoic acids and derivatives	苯甲酸及其衍生物	16611-84-0	HMDB0029683	C10759	-	LMPK15040001	167551	CCCCCCCCCCCCCCCC1=CC=CC(O)=C1C(O)=O	ADFWQBGTDJIESE-UHFFFAOYSA-N	3.10751e+08	2.67126e+08	1.54596e+08	2.99527e+08	1.80025e+08	1.90752e+08	1.91182e+08	1.72165e+08	2.87428e+08	1.15222	0.204412	0.515534	0.6	0.469259
Com_1095_pos	Tetradecanoylcarnitine	十四酰基肉碱	P	C21H42NO4	372.311	372.311	0.21086	[M+H]+	7.918	0.947773887135985	1	C18	Lipids and lipid-like molecules	脂质和类脂分子	Fatty Acyls	脂肪酰类	Fatty acid esters	脂肪酸酯	25597-07-3	HMDB0005066	-	-	LMFA07070107	53477791	CCCCCCCCCCCCCC(=O)O[C@H](CC(O)=O)C[N+](C)(C)C	PSHXNVGSVNEJBD-LJQANCHMSA-O	8.25892e+07	8.8858e+07	1.64061e+08	2.69242e+07	1.42301e+08	3.03051e+08	2.10025e+08	2.60247e+08	3.2549e+08	0.367476	-1.44428	0.0196837	1	1.2174
Com_1096_pos	Prostaglandin D2	前列腺素 D2	P	C20H32O5	352.225	375.214	0.624736	[M+Na]+	6.482	0.934747554301882	1	C18	Lipids and lipid-like molecules	脂质和类脂分子	Fatty Acyls	脂肪酰类	Eicosanoids	类二十烷酸	41598-07-6	HMDB0001403	C00696	map00590;map01100;map04080;map04664;map04726;map05143;map05310	LMFA03010004	448457	[H][C@](O)(CCCCC)\C=C\[C@@]1([H])C(=O)C[C@]([H])(O)[C@]1([H])C\C=C/CCCC(O)=O	BHMBVRSPMRCCGG-OUTUXVNYSA-N	1.32561e+09	6.9428e+08	3.17066e+08	5.59433e+08	4.05182e+08	5.75958e+08	6.09062e+08	8.89698e+08	9.34218e+08	0.877805	-0.188028	0.428215	0.7	0.533221
Com_1098_pos	Riboflavin	核黄素	P	C17H20N4O6	376.138	377.146	1.67078	[M+H]+	5.441	0.976993385048298	1	C18	Organoheterocyclic compounds	有机杂环化合物	Pteridines and derivatives	蝶啶及其衍生物	Alloxazines and isoalloxazines	咯嗪类和异咯嗪类	83-88-5	HMDB0000244	C00255	map00740;map01100;map01110;map04977	-	493570	CC1=C(C)C=C2N(C[C@H](O)[C@H](O)[C@H](O)CO)C3=NC(=O)NC(=O)C3=NC2=C1	AUNGANRZJHBGPY-SCRDCRAPSA-N	1.07291e+08	5.25607e+07	3.80058e+07	1.73367e+07	5.2152e+07	6.92597e+07	3.93813e+07	4.24722e+07	4.59078e+07	1.08555	0.118432	0.869609	0.5	0.264355
Com_1099_neg	H-PHE-ASP-OH	-	N	C13H16N2O5	280.106	279.099	0.901092	[M-H]-	4.991	0.515973617819107	2	C18	Organic acids and derivatives	有机酸及其衍生物	Carboxylic acids and derivatives	羧酸及其衍生物	Amino acids, peptides, and analogues	氨基酸、肽和类似物	-	-	-	-	-	-	C1=CC=C(C=C1)CC(C(=O)NC(CC(=O)O)C(=O)O)N	HWMGTNOVUDIKRE-UWVGGRQHSA-N	1.80108e+07	8.78145e+06	3.28067e+06	5.36063e+06	3.98986e+06	5.57987e+06	7.31009e+06	1.69401e+07	2.03328e+06	0.989813	-0.0147723	0.927183	0.5	0.321476
Com_10_neg	2-Hydroxycaproic acid	2-羟基己酸	N	C6H12O3	132.079	131.071	1.06474	[M-H]-	5.729	0.852777065434776	1	C18	Lipids and lipid-like molecules	脂质和类脂分子	Fatty Acyls	脂肪酰类	Fatty acids and conjugates	脂肪酸和结合物	6064-63-7	HMDB0001624	-	-	LMFA01050011	99824	CCCCC(O)C(O)=O	NYHNVHGFPZAZGA-UHFFFAOYSA-N	2.50411e+07	4.27364e+07	1.97215e+08	4.54446e+07	3.0149e+08	2.86276e+07	1.76153e+07	1.57272e+07	2.65667e+07	5.52925	2.46708	0.0528658	0.9	1.52117
Com_10_pos	4-Hydroxybenzyl alcohol	对羟基苯甲醇	P	C7H8O2	124.052	107.049	1.01553	[M+H-H2O]+	5.072	0.844779579451309	1	C18	Benzenoids	苯类化合物	Benzene and substituted derivatives	苯及其取代衍生物	Benzyl alcohols	苯甲醇	623-05-2	HMDB0011724	C17467	-	-	125	OCC1=CC=C(O)C=C1	BVJSUAQZOZWCKN-UHFFFAOYSA-N	1.34783e+08	8.71418e+07	9.32979e+07	9.428e+07	8.34255e+07	7.15427e+07	7.53501e+07	7.38354e+07	6.84388e+07	1.36372	0.447546	0.0235359	1	1.27197
Com_1101_neg	1-Phenethyl-N-phenylpiperidin-4-amine	-	N	C19H24N2	280.194	279.187	2.37084	[M-H]-	7.398	-	3	C18	Benzenoids	苯类化合物	Benzene and substituted derivatives	苯及其取代衍生物	Phenethylamines	苯乙胺类	-	HMDB0245612	-	-	-	88890	C(CC1=CC=CC=C1)N1CCC(CC1)NC1=CC=CC=C1	ZCMDXDQUYIWEKB-UHFFFAOYSA-N	1.04098e+06	725592	480032	1.53665e+06	985100	1.61257e+06	1.55038e+06	2.22756e+06	1.13623e+06	0.584471	-0.774796	0.0460087	0.95	0.844142
Com_1102_neg	12-HHTrE	-	N	C17H28O3	280.204	279.197	0.552494	[M-H]-	7.534	0.850285009524114	2	C18	Lipids and lipid-like molecules	脂质和类脂分子	Fatty Acyls	脂肪酰类	Fatty acids and conjugates	脂肪酸和结合物	-	HMDB0012535	-	-	LMFA01050195	5312765	CCCCCC(O)\C=C\C=C\C\C=C\CCCC(O)=O	KUKJHGXXZWHSBG-GMPNNLDHSA-N	1.13217e+09	4.68295e+08	2.67953e+08	7.86865e+08	5.25729e+08	3.99436e+08	5.75965e+08	6.54362e+08	4.5065e+08	1.22322	0.290687	0.708306	0.6	0.549925
Com_1103_pos	Prostaglandin F2a	前列腺素 F2a	P	C20H34O5	354.241	377.23	0.101362	[M+Na]+	6.542	0.920585222883576	1	C18	Lipids and lipid-like molecules	脂质和类脂分子	Fatty Acyls	脂肪酰类	Eicosanoids	类二十烷酸	551-11-1	HMDB0001139	C00639	map00590;map01100;map04072;map04080;map04913;map04976;map04921;map04726	LMFA03010002	5283078	CCCCC[C@H](O)\C=C\[C@H]1[C@H](O)C[C@H](O)[C@@H]1C\C=C\CCCC(O)=O	PXGPLTODNUVGFL-UAAPODJFSA-N	2.79205e+08	1.53792e+08	9.73398e+07	1.74992e+08	1.63673e+08	6.91596e+07	1.96582e+08	2.98299e+08	3.87236e+07	1.15336	0.205838	0.48636	0.55	0.749825
Com_1104_pos	Prostaglandin E1	列腺素 E1	P	C20H34O5	354.241	377.23	0.438239	[M+Na]+	6.843	0.916259684502838	1	C18	Lipids and lipid-like molecules	脂质和类脂分子	Fatty Acyls	脂肪酰类	Eicosanoids	类二十烷酸	745-65-3	HMDB0001442	C04741	-	LMFA03010134	5280723	CCCCC[C@H](O)\C=C\[C@H]1[C@H](O)CC(=O)[C@@H]1CCCCCCC(O)=O	GMVPRGQOIOIIMI-DWKJAMRDSA-N	2.45293e+09	2.04522e+09	5.37274e+08	8.65089e+08	6.05839e+08	1.31822e+09	9.91044e+08	9.78287e+08	4.28924e+09	0.686977	-0.541667	0.474271	0.7	0.576533
Com_1105_neg	(+)-Aspidospermidine	-	N	C19H26N2	282.21	281.203	1.96851	[M-H]-	7.534	-	3	C18	Lipids and lipid-like molecules	脂质和类脂分子	Prenol lipids	异戊烯醇脂	Diterpenoids	二萜类	2912-09-6	HMDB0030360	-	-	-	11237396	CCC12CCCN3CCC4(C(CC1)NC1=CC=CC=C41)C23	YAAIPCQYJYPITK-UHFFFAOYSA-N	1.9871e+07	8.16734e+06	4.46116e+06	1.28366e+07	9.02887e+06	6.68792e+06	9.36113e+06	1.09724e+07	7.53657e+06	1.25852	0.331728	0.651915	0.6	0.542978
Com_1106_neg	12(S)-hydroxy-16-Heptadecynoic Acid	12(S)-羟基-16-庚二酸	N	C17H30O3	282.219	281.212	0.509912	[M-H]-	7.776	0.725022916071663	2	C18	Lipids and lipid-like molecules	脂质和类脂分子	Fatty Acyls	脂肪酰类	Fatty acids and conjugates	脂肪酸和结合物	148019-74-3	-	-	-	LMFA01050146	-	C#CCCCC(CCCCCCCCCCC(=O)O)O	HBFCVDJQUPEEIC-MRXNPFEDSA-N	1.52851e+08	9.57476e+07	2.74521e+07	9.4639e+07	4.4138e+07	8.37404e+07	1.56779e+08	1.33176e+08	1.10916e+08	0.6848	-0.546246	0.175485	0.75	0.908183
Com_1107_neg	Vaccenic acid	十八烯酸	N	C18H34O2	282.256	281.249	0.084163	[M-H]-	8.905	0.570874173329898	2	C18	Lipids and lipid-like molecules	脂质和类脂分子	Fatty Acyls	脂肪酰类	Fatty acids and conjugates	脂肪酸和结合物	-	HMDB0003231	C08367	-	LMFA01030076	-	O=C(O)CCCCCCCCCC=CCCCCCC	UWHZIFQPPBDJPM-FPLPWBNLSA-N	7.87157e+06	8.9864e+06	1.09097e+07	1.11633e+07	1.30066e+07	1.1244e+07	1.36457e+07	1.34748e+07	6.16254e+06	0.933142	-0.0998319	0.863061	0.7	0.2012
Com_110_pos	Iminodiacetic acid	亚氨基二乙酸	P	C4H7NO4	133.038	156.027	1.33375	[M+Na]+	1.378	0.561754033021874	1	C18	Organic acids and derivatives	有机酸及其衍生物	Carboxylic acids and derivatives	羧酸及其衍生物	Amino acids, peptides, and analogues	氨基酸、肽和类似物	142-73-4	HMDB0011753	C19911	-	-	8897	OC(=O)CNCC(O)=O	NBZBKCUXIYYUSX-UHFFFAOYSA-N	4.73949e+07	4.27077e+07	2.53053e+07	4.16459e+07	2.27646e+07	3.11818e+07	3.39984e+07	4.08068e+07	1.18468e+07	1.22083	0.287861	0.461043	0.7	0.75687
Com_1111_neg	6-Thioinosinic acid	6-硫代肌苷酸	N	C10H12N4O4S	284.058	283.05	0.581991	[M-H]-	4.879	0.540075354393841	2	C18	Nucleosides, nucleotides, and analogues	核苷、核苷酸和类似物	Purine nucleosides	嘌呤核苷	-	-	-	HMDB0060791	-	-	-	676166	OC[C@H]1O[C@H]([C@H](O)[C@@H]1O)N1C=NC2=C1N=CN=C2S	NKGPJODWTZCHGF-KQYNXXCUSA-N	2.71083e+06	779292	289382	1.70902e+06	430555	1.53522e+06	1.75699e+06	1.00261e+06	697561	0.948499	-0.0762822	0.520948	0.6	0.516425
Com_1113_neg	Xanthosine	黄嘌呤核苷	N	C10H12N4O6	284.076	283.069	1.05655	[M-H]-	4.88	0.831405740460518	2	C18	Nucleosides, nucleotides, and analogues	核苷、核苷酸和类似物	Purine nucleosides	嘌呤核苷	-	-	146-80-5	HMDB0000299	C01762	map00230;map00232;map01065;map01100;map01110	-	-	OC=1N=C(O)C=2N=CN(C2N1)C3OC(CO)C(O)C3O	UBORTCNDUKBEOP-UUOKFMHZSA-N	4.14602e+08	1.10085e+08	4.91897e+07	2.70658e+08	8.23055e+07	2.32477e+08	2.56409e+08	1.04413e+08	1.15284e+08	1.04642	0.0654563	0.71946	0.55	0.400519
Com_1115_pos	Ferutinin	伊朗阿魏	P	C22H30O4	358.214	381.203	0.787918	[M+Na]+	6.98	0.558366233558904	1	C18	Lipids and lipid-like molecules	脂质和类脂分子	Prenol lipids	异戊烯醇脂	Sesquiterpenoids	倍半萜类	41743-44-6	HMDB0252237	-	-	-	496289	CC(C)C1(O)CCC2(C)CC=C(C)CC(OC(=O)C3=CC=C(O)C=C3)C12	CYSHNJQMYORNJI-UHFFFAOYSA-N	8.16707e+06	6.42192e+06	6.07365e+06	1.85739e+07	1.71984e+07	1.07542e+07	1.32363e+07	3.4709e+07	3.96398e+07	0.459104	-1.12311	0.122568	0.8	1.1101
Com_1116_neg	2-phenylethyl beta-D-glucopyranoside	-	N	C14H20O6	284.126	283.119	0.571577	[M-H]-	5.699	0.520307606128446	2	C18	Organic oxygen compounds	有机氧化合物	Organooxygen compounds	有机氧化合物	Carbohydrates and carbohydrate conjugates	碳水化合物和碳水化合物结合物	-	HMDB0029819	-	-	-	-	C1=CC=C(C=C1)CCOC2C(C(C(C(O2)CO)O)O)O	MLRIJUWUQTVDQE-UHFFFAOYSA-N	1.69119e+07	1.27323e+07	6.21697e+06	2.4633e+07	1.23074e+07	1.3454e+07	2.73e+07	1.99467e+07	1.81349e+07	0.738767	-0.436809	0.218458	0.8	0.965939
Com_1119_pos	Myriocin	嗜热菌杀酵母素	P	C21H39NO6	401.278	384.274	0.405215	[M+H-H2O]+	6.694	0.615304144054062	1	C18	Lipids and lipid-like molecules	脂质和类脂分子	Fatty Acyls	脂肪酰类	Fatty acids and conjugates	脂肪酸和结合物	35891-70-4	-	C19914	-	LMSP01080020	-	CCCCCCC(=O)CCCCCCC=CCC(C(C(CO)(C(=O)O)N)O)O	ZZIKIHCNFWXKDY-GNTQXERDSA-N	7.95519e+06	4.77478e+06	9.18117e+06	921071	6.86595e+06	8.27187e+06	5.06835e+06	5.58014e+06	1.32174e+07	0.739273	-0.435821	0.360201	0.65	0.574616
Com_111_pos	L-Histidine	L-组氨酸	P	C6H9N3O2	155.069	156.077	0.592894	[M+H]+	1.377	0.999874966909108	1	C18	Organic acids and derivatives	有机酸及其衍生物	Carboxylic acids and derivatives	羧酸及其衍生物	Amino acids, peptides, and analogues	氨基酸、肽和类似物	71-00-1	HMDB0000177	C00135	map00340;map00410;map00970;map01060;map01065;map01100;map01110;map01230;map02010;map04974;map05230	-	6274	N[C@@H](CC1=CN=CN1)C(O)=O	HNDVDQJCIGZPNO-YFKPBYRVSA-N	8.89736e+08	5.09278e+08	6.79551e+08	5.93296e+08	4.90816e+08	2.48126e+08	1.3552e+08	2.13553e+08	3.64011e+08	2.63224	1.39629	0.00874067	1	1.61895
Com_1120_pos	S-Adenosylhomocysteine	腺苷高半胱氨酸	P	C14H20N6O5S	384.122	385.129	0.334313	[M+H]+	2.816	0.87871014919662	1	C18	Nucleosides, nucleotides, and analogues	核苷、核苷酸和类似物	5'-deoxyribonucleosides	5'-脱氧核糖核苷	5'-deoxy-5'-thionucleosides	5'-脱氧-5'-硫核苷	979-92-0	HMDB0000939	C00021	map00270;map01100;map01230	-	439155	N[C@@H](CCSC[C@H]1O[C@H]([C@H](O)[C@@H]1O)N1C=NC2=C1N=CN=C2N)C(O)=O	ZJUKTBDSGOFHSH-WFMPWKQPSA-N	7.75014e+07	2.62949e+07	7.66146e+06	1.31884e+07	1.05084e+07	1.09446e+08	1.38292e+08	1.79797e+08	2.62719e+08	0.156643	-2.67444	0.00369312	1	1.74996
Com_1121_neg	2-Methoxy-5Z-hexadecenoic acid	-	N	C17H32O3	284.235	283.228	0.296735	[M-H]-	8.032	-	3	C18	Lipids and lipid-like molecules	脂质和类脂分子	Fatty Acyls	脂肪酰类	Fatty acids and conjugates	脂肪酸和结合物	-	-	C13792	-	LMFA01080001	-	CCCCCCCCCCC=CCCC(C(=O)O)OC	IZQFBIOUXQEERU-SEYXRHQNSA-N	5.04494e+06	2.31184e+06	836687	3.63019e+06	4.36014e+06	3.8192e+06	5.19711e+06	6.32262e+06	7.29836e+06	0.571934	-0.80608	0.101465	0.9	1.07532
Com_1122_pos	Humulone	律草酮	P	C21H30O5	362.209	385.198	0.958905	[M+Na]+	7.768	-	3	C18	Organic oxygen compounds	有机氧化合物	Organooxygen compounds	有机氧化合物	Carbonyl compounds	羰基化合物	26472-41-3	HMDB0253231	C10695	-	-	549481	CC(C)CC(=O)C1=C(O)C(CC=C(C)C)=C(O)C(O)(CC=C(C)C)C1=O	VMSLCPKYRPDHLN-UHFFFAOYSA-N	186634	3.41948e+06	3.91946e+06	2.2083e+06	7.16872e+06	2.50982e+06	4.01027e+06	3.31171e+06	2.1432e+06	1.12919	0.175289	0.633472	0.55	0.346694
Com_1124_neg	Myristoyl-Gly-OH	-	N	C16H31NO3	285.23	284.223	0.469218	[M-H]-	8.772	0.663025961412387	2	C18	Organic acids and derivatives	有机酸及其衍生物	Carboxylic acids and derivatives	羧酸及其衍生物	Amino acids, peptides, and analogues	氨基酸、肽和类似物	-	-	-	-	-	-	CCCCCCCCCCCCCC(=O)NCC(=O)O	DYUGTPXLDJQBRB-UHFFFAOYSA-N	2.83693e+07	3.31234e+07	1.6241e+07	3.03466e+07	1.9379e+07	1.2502e+07	1.87044e+07	1.63003e+07	1.86913e+07	1.54034	0.62325	0.0466223	0.85	1.13177
Com_1124_pos	27-Hydroxycholesterol	27-羟基胆固醇	P	C27H46O2	402.35	385.347	0.587833	[M+H-H2O]+	11.286	-	3	C18	Lipids and lipid-like molecules	脂质和类脂分子	Steroids and steroid derivatives	类固醇和类固醇衍生物	Bile acids, alcohols and derivatives	胆汁酸、醇及其衍生物	20380-11-4	HMDB0002103	C15610	-	LMST01010088	123976	[H][C@@]1(CC[C@@]2([H])[C@]3([H])CC=C4C[C@@H](O)CC[C@]4(C)[C@@]3([H])CC[C@]12C)[C@H](C)CCC[C@@H](C)CO	FYHRJWMENCALJY-YSQMORBQSA-N	1.33515e+06	1.75398e+06	1.2834e+06	1.3377e+07	6.32477e+06	3.49125e+06	1.32185e+07	7.46574e+06	4.65581e+06	0.668006	-0.582067	0.229143	0.7	0.846383
Com_112_neg	Phenylacetylglycine	苯乙酰甘氨酸	N	C10H11NO3	193.074	192.067	0.215949	[M-H]-	5.573	0.906798321573083	1	C18	Organic acids and derivatives	有机酸及其衍生物	Carboxylic acids and derivatives	羧酸及其衍生物	Amino acids, peptides, and analogues	氨基酸、肽和类似物	500-98-1	HMDB0000821	C05598	map00360	-	68144	OC(=O)CNC(=O)CC1=CC=CC=C1	UTYVDVLMYQPLQB-UHFFFAOYSA-N	4.82304e+06	3.94067e+06	4.06099e+07	1.33425e+07	6.47756e+07	2.1703e+07	2.12638e+07	1.6097e+07	8.22571e+06	1.51574	0.600022	0.908012	0.55	0.18163
Com_112_pos	2-Phenylacetamide	2-苯基乙酰胺	P	C8H9NO	135.068	158.058	1.33296	[M+Na]+	1.31	0.5582610127099	2	C18	Benzenoids	苯类化合物	Benzene and substituted derivatives	苯及其取代衍生物	Phenylacetamides	苯乙酰胺类	103-81-1	HMDB0010715	C02505	map00643;map00360;map01120	-	7680	NC(=O)CC1=CC=CC=C1	LSBDFXRDZJMBSC-UHFFFAOYSA-N	253182	763143	407497	589371	569833	443608	540513	483968	34082.1	1.37562	0.460084	0.404277	0.7	0.680187
Com_1132_pos	Beta-Cortol	beta-皮甾五醇	P	C21H36O5	368.256	391.245	0.0140312	[M+Na]+	7.268	0.82625422624179	1	C18	Lipids and lipid-like molecules	脂质和类脂分子	Steroids and steroid derivatives	类固醇和类固醇衍生物	Hydroxysteroids	羟基类固醇	667-65-2	HMDB0005821	-	-	LMST02030229	439451	[H][C@@]12CC[C@](O)([C@H](O)CO)[C@@]1(C)C[C@H](O)[C@@]1([H])[C@@]2([H])CC[C@]2([H])C[C@H](O)CC[C@]12C	FFPUNPBUZDTHJI-ZFOKFBPFSA-N	1.08584e+08	8.13719e+07	2.48059e+07	3.12887e+07	3.69745e+07	1.12917e+08	1.97455e+08	1.10301e+08	3.1928e+08	0.305993	-1.70843	0.0136612	1	1.71118
Com_1133_neg	17-hydroxyheptadecanoic acid	17-羟基十七烷酸	N	C17H34O3	286.251	285.244	0.221512	[M-H]-	8.605	-	3	C18	Lipids and lipid-like molecules	脂质和类脂分子	Fatty Acyls	脂肪酰类	Fatty acids and conjugates	脂肪酸和结合物	13099-34-8	-	-	-	LMFA01050053	-	C(CCCCCCCCO)CCCCCCCC(=O)O	JHRQMZPLCYCFPI-UHFFFAOYSA-N	3.41674e+06	1.10071e+06	648378	1.39264e+06	2.86301e+06	2.47078e+06	2.09407e+06	2.26301e+06	1.84753e+06	0.8688	-0.202905	0.369602	0.6	0.622737
Com_1139_neg	10,16-Dihydroxy-hexadecanoate	-	N	C16H32O4	288.23	287.223	0.751495	[M-H]-	7.155	0.519402626140014	2	C18	Lipids and lipid-like molecules	脂质和类脂分子	Fatty Acyls	脂肪酰类	Fatty acids and conjugates	脂肪酸和结合物	-	-	-	-	-	-	C(CCCCC(=O)O)CCCC(CCCCCCO)O	VJZBXAQGWLMYMS-HNNXBMFYSA-N	9.6165e+06	7.92817e+06	3.1988e+06	1.7115e+07	2.01398e+07	1.60569e+07	1.82392e+07	1.44358e+07	1.03401e+07	0.785458	-0.348394	0.298138	0.65	0.880349
Com_1139_pos	(E/Z)-Ginkgolic acid C17:2	银杏酸(C17:2)	P	C24H36O3	372.266	395.256	1.70458	[M+Na]+	10.331	-	3	C18	Benzenoids	苯类化合物	Benzene and substituted derivatives	苯及其取代衍生物	Benzoic acids and derivatives	苯甲酸及其衍生物	102811-39-2	-	-	-	-	101926662	CCCCCC=CCC=CCCCCCCCC1=C(C(=CC=C1)O)C(=O)O	OFFQPVDOVYHTBX-AVQMFFATSA-N	719660	1.64932e+06	2.6861e+06	2.26317e+06	2.8379e+06	6.31829e+06	4.88551e+06	7.59441e+06	3.55984e+06	0.3634	-1.46037	0.00996445	1	1.03319
Com_113_neg	Phthalide	苯酞	N	C8H6O2	134.037	193.05	1.40736	[M+CH3COOH-H]-	5.884	0.502103196028412	1	C18	Organoheterocyclic compounds	有机杂环化合物	Isocoumarans	异香豆素类	Isobenzofuranones	异苯并呋喃酮类	87-41-2	HMDB0032469	-	-	-	6885	O=C1OCC2=CC=CC=C12	WNZQDUSMALZDQF-UHFFFAOYSA-N	4.1926e+06	5.73591e+06	3.45426e+06	2.94415e+06	6.39004e+06	4.49979e+06	3.96923e+06	6.18605e+06	1.82359e+06	1.10286	0.141244	0.648961	0.45	0.268619
Com_1140_neg	(3R)-hydroxyjuniperic acid	-	N	C16H32O4	288.23	287.223	0.0343529	[M-H]-	7.896	0.575499755919951	2	C18	Lipids and lipid-like molecules	脂质和类脂分子	Fatty Acyls	脂肪酰类	Fatty acids and conjugates	脂肪酸和结合物	-	-	-	-	-	-	C(CCCCCCC(CC(=O)O)O)CCCCCCO	ZGYXOTYZKRXDBF-OAHLLOKOSA-N	4.32086e+06	4.50345e+06	2.26181e+06	6.06303e+06	1.58488e+07	7.92185e+06	1.16746e+07	8.58581e+06	5.14735e+06	0.792037	-0.33636	0.298764	0.75	0.465963
Com_1143_neg	Leu-Ala-Ser	亮氨酸-丙氨酸-丝氨酸	N	C12H23N3O5	289.164	288.157	1.13493	[M-H]-	5.05	0.513082698181529	2	C18	Organic acids and derivatives	有机酸及其衍生物	Carboxylic acids and derivatives	羧酸及其衍生物	Amino acids, peptides, and analogues	氨基酸、肽和类似物	-	-	-	-	-	-	CC(C)CC(C(=O)NC(C)C(=O)NC(CO)C(=O)O)N	BQSLGJHIAGOZCD-CIUDSAMLSA-N	6.04217e+06	7.2586e+06	1.44606e+06	7.7808e+06	1.57277e+06	4.75182e+06	2.8152e+06	4.40388e+06	1.5275e+06	1.42834	0.514341	0.668024	0.65	0.384849
Com_1144_pos	Palmitoylcarnitine	棕榈酰肉碱	P	C23H46NO4+	400.343	400.342	0.272703	[M+H]+	8.718	0.984639946784692	1	C18	Lipids and lipid-like molecules	脂质和类脂分子	Fatty Acyls	脂肪酰类	Fatty acid esters	脂肪酸酯	6865-14-1	HMDB0240783	-	-	LMFA07070004	462	CCCCCCCCCCCCCCCC(=O)OC(CC(=O)O)C[N+](C)(C)C	XOMRRQXKHMYMOC-UHFFFAOYSA-O	6.45036e+08	6.6167e+08	1.55425e+09	4.7426e+08	1.37255e+09	2.10051e+09	2.00035e+09	2.28902e+09	2.50294e+09	0.423511	-1.23953	0.0128133	1	1.479
Com_1145_neg	Sedoheptulose 7-phosphate	-	N	C7H15O10P	290.04	289.033	1.15653	[M-H]-	1.28	0.891077147280814	2	C18	Organic oxygen compounds	有机氧化合物	Organooxygen compounds	有机氧化合物	Carbohydrates and carbohydrate conjugates	碳水化合物和碳水化合物结合物	2646-35-7	HMDB0258206	C05382	map00030;map01120;map01100;map01230;map00540;map00710;map01110;map01200;map01130	-	-	C(C(C(C(C(C(=O)CO)O)O)O)O)OP(=O)(O)O	JDTUMPKOJBQPKX-GBNDHIKLSA-N	2.84102e+07	1.33752e+07	9.27371e+06	1.31454e+07	2.05003e+07	9.68317e+06	393565	3.94179e+06	1.67157e+07	2.20484	1.14067	0.19572	0.8	1.17638
Com_1147_neg	Aposphaerin C	-	N	C16H18O5	290.115	289.108	0.187064	[M-H]-	5.822	-	3	C18	Organoheterocyclic compounds	有机杂环化合物	Benzopyrans	苯并吡喃类	1-benzopyrans	1-苯并吡喃	-	-	-	-	-	-	CCCC=CC1CC(=O)C2=C(C=C(C=C2O1)O)CC(=O)O	ARPNPDSBSVFTDI-SNAWJCMRSA-N	102918	130857	49202.3	620845	195232	122751	502974	337186	257352	0.720536	-0.472857	0.297492	0.7	0.927071
Com_1147_pos	Pleuromutilin	截短侧耳素	P	C22H34O5	378.241	401.23	0.0422092	[M+Na]+	6.82	-	3	C18	Lipids and lipid-like molecules	脂质和类脂分子	Prenol lipids	异戊烯醇脂	Diterpenoids	二萜类	125-65-5	-	C09169	-	-	-	CC1CCC23CCC(=O)C2C1(C(CC(C(C3C)O)(C)C=C)OC(=O)CO)C	ZRZNJUXESFHSIO-ZXVYJXQESA-N	3.28066e+08	2.02826e+08	1.11065e+08	8.90367e+07	1.64134e+08	1.87301e+08	1.42707e+08	1.73628e+08	3.30996e+08	0.857985	-0.220975	0.500965	0.65	0.515873
Com_114_pos	1,3-Dimethyluracil	1,3-二甲基尿嘧啶	P	C6H8N2O2	140.059	158.093	1.90964	[M+NH4]+	1.378	-	3	C18	Organoheterocyclic compounds	有机杂环化合物	Diazines	二嗪类	Pyrimidines and pyrimidine derivatives	嘧啶和嘧啶衍生物	874-14-6	HMDB0002144	-	-	-	70122	CN1C=CC(=O)N(C)C1=O	JSDBKAHWADVXFU-UHFFFAOYSA-N	4.33874e+07	1.35047e+07	1.44181e+07	1.62806e+07	1.30345e+07	3.60004e+07	3.9793e+07	5.25766e+07	3.43321e+07	0.494771	-1.01517	0.0192939	0.85	1.518
Com_1151_neg	Deoxy phytoprostane J1	-	N	C18H26O3	290.188	289.181	0.762476	[M-H]-	6.986	-	3	C18	Lipids and lipid-like molecules	脂质和类脂分子	Fatty Acyls	脂肪酰类	Eicosanoids	类二十烷酸	-	-	-	-	-	-	CCC=CC=C1C(C=CC1=O)CCCCCCCC(=O)O	PDNGUFGDDNNXDJ-DUOGVXIXSA-N	8.24201e+06	1.16416e+07	9.30063e+06	2.09525e+07	1.74129e+07	6.51419e+06	1.99974e+07	1.06623e+07	7.29269e+06	1.21529	0.281298	0.482335	0.7	0.770642
Com_1152_neg	5b-Dihydrotestosterone	本胆烷-17β-醇-3-酮	N	C19H30O2	290.225	289.217	0.623478	[M-H]-	8.17	0.549853936061512	2	C18	Lipids and lipid-like molecules	脂质和类脂分子	Steroids and steroid derivatives	类固醇和类固醇衍生物	Androstane steroids	雄甾烷类固醇	571-22-2	HMDB0006770	C05293	map00150	LMST02020069	11302	[H][C@@]12CC[C@H](O)[C@@]1(C)CC[C@@]1([H])[C@@]2([H])CC[C@]2([H])CC(=O)CC[C@]12C	NVKAWKQGWWIWPM-MISPCMORSA-N	4.3647e+06	2.94559e+06	1.64545e+06	4.67317e+06	2.42643e+06	622194	1.91453e+06	1.353e+06	1.40574e+06	2.42552	1.27829	0.0262831	0.95	1.38443
Com_1156_pos	12-ketolithocholic acid	12-酮基石胆酸	P	C24H38O4	390.277	413.266	0.0564647	[M+Na]+	7.359	0.552340986576	1	C18	Lipids and lipid-like molecules	脂质和类脂分子	Steroids and steroid derivatives	类固醇和类固醇衍生物	Bile acids, alcohols and derivatives	胆汁酸、醇及其衍生物	5130-29-0	HMDB0000328	-	-	LMST04010155	3080612	[H][C@@]1(CC[C@@]2([H])[C@]3([H])CC[C@]4([H])C[C@H](O)CC[C@]4(C)[C@@]3([H])CC(=O)[C@]12C)[C@H](C)CCC(O)=O	CVNYHSDFZXHMMJ-VPUMZWJWSA-N	936103	1.05623e+06	2.09993e+06	1.18658e+06	2.56661e+06	1.75191e+06	1.03819e+06	1.19689e+06	1.08415e+06	1.23766	0.307617	0.530406	0.55	0.378284
Com_1160_pos	23-Norcholic acid	23-脱甲胆酸	P	C23H38O5	394.272	417.261	0.678614	[M+Na]+	7.42	0.591457534865832	1	C18	Lipids and lipid-like molecules	脂质和类脂分子	Steroids and steroid derivatives	类固醇和类固醇衍生物	Bile acids, alcohols and derivatives	胆汁酸、醇及其衍生物	60696-62-0	-	-	-	LMST04060019	164231498	CC(CC(=O)O)C1CCC2C1(C(CC3C2C(CC4C3(CCC(C4)O)C)O)O)C	SHUYNJFEXPRUGR-RTCCEZQESA-N	1.06573e+07	4.40053e+06	4.35158e+06	4.32541e+06	5.59963e+06	7.80107e+06	7.22943e+06	4.57666e+06	6.17946e+06	0.910066	-0.135956	0.519463	0.75	0.254083
Com_1161_pos	Smilagenin	菝葜	P	C27H44O3	416.329	417.336	0.317403	[M+H]+	9.347	0.528368171270768	1	C18	Lipids and lipid-like molecules	脂质和类脂分子	Prenol lipids	异戊烯醇脂	Triterpenoids	三萜类	126-18-1	HMDB0030048	C08913	-	LMST01080005	91439	[H][C@]12C[C@@]3([H])[C@]4([H])CC[C@]5([H])C[C@@H](O)CC[C@]5(C)[C@@]4([H])CC[C@]3(C)[C@@]1([H])[C@H](C)[C@@]1(CC[C@@H](C)CO1)O2	GMBQZIIUCVWOCD-UQHLGXRBSA-N	1.48278e+07	1.81476e+07	5.20821e+07	7.36655e+06	4.64755e+07	1.79207e+06	2.96799e+06	2.74895e+06	2.64514e+06	10.9433	3.45197	0.00289959	1	1.68758
Com_1164_neg	3-Hydroxy-4-(4-hydroxyphenyl)-1H,3H-naphtho[1,8-cd]pyran-1-one	3-羟基-4-(4-羟基苯基)-1H,3H-萘并[1,8-cd]吡喃-1-酮	N	C18H12O4	292.074	291.066	1.72875	[M-H]-	5.067	-	3	C18	Benzenoids	苯类化合物	Naphthalenes	萘类	Phenylnaphthalenes	苯基萘	-	HMDB0039405	-	-	-	11033651	OC1OC(=O)C2=CC=CC3=C2C1=C(C=C3)C1=CC=C(O)C=C1	LIFGUYJSGKEZDL-UHFFFAOYSA-N	158555	94044.5	262363	728657	1.23152e+06	480898	457803	463512	652681	0.963608	-0.0534824	0.398401	0.6	0.46175
Com_1164_pos	Linoleoylcarnitine	亚油酰基肉碱	P	C25H46NO4	424.343	424.342	0.341116	[M+H]+	8.413	0.976777345776648	1	C18	Lipids and lipid-like molecules	脂质和类脂分子	Fatty Acyls	脂肪酰类	Fatty acid esters	脂肪酸酯	36816-10-1	HMDB0006469	-	-	LMFA07070009	6450015	CCCCC\C=C/C\C=C/CCCCCCCC(=O)O[C@H](CC(O)=O)C[N+](C)(C)C	MJLXQSQYKZWZCB-DQFWFXSYSA-O	3.94159e+07	1.17027e+08	2.53205e+08	1.54671e+07	1.96623e+08	1.9462e+08	1.25483e+08	2.40081e+08	2.10672e+08	0.645244	-0.632083	0.189332	0.7	0.987421
Com_1165_neg	Latrunculeic acid	-	N	C17H24O4	292.167	291.16	0.663402	[M-H]-	6.34	0.538371375102246	2	C18	Lipids and lipid-like molecules	脂质和类脂分子	Fatty Acyls	脂肪酰类	Fatty acids and conjugates	脂肪酸和结合物	-	-	-	-	-	-	CC(CCC1CC=CC(=O)O1)C=CCCC(=CC(=O)O)C	OHWFPMKLBOHSHY-WKTSBRCASA-N	4.76079e+06	8.62887e+06	1.20467e+07	6.92762e+07	4.77017e+07	1.51859e+07	2.0512e+07	1.56154e+07	1.75674e+07	1.65404	0.725992	0.967162	0.6	0.239439
Com_116_pos	D-Glucurono-6,3-lactone	D-葡萄糖醛酸内酯	P	C6H8O6	176.032	159.029	0.587924	[M+H-H2O]+	5.691	0.681371092862801	2	C18	Organoheterocyclic compounds	有机杂环化合物	Furofurans	双四氢呋喃类	Isosorbides	异山梨醇	32449-92-6	HMDB0006355	C02670	map00053;map01100	-	2724333	O[C@@H]1O[C@@H]2[C@@H](O)C(=O)O[C@@H]2[C@H]1O	OGLCQHRZUSEXNB-WHDMSYDLSA-N	210835	465887	754178	796303	943707	832024	435038	809982	906029	0.850374	-0.233831	0.468337	0.65	0.215578
Com_1170_neg	FA 18:4+1O	脂肪酸 18:4+1O	N	C18H28O3	292.204	291.197	0.816271	[M-H]-	7.488	-	3	C18	Lipids and lipid-like molecules	脂质和类脂分子	Fatty Acyls	脂肪酰类	Eicosanoids	类二十烷酸	-	-	-	-	-	-	O=C(O)CCCCCCCC1C(=O)C=CC1CC=CCC	IYEHRWJNUWAXAD-UHFFFAOYSA-N	1.3058e+07	9.54017e+06	1.42328e+06	1.35058e+07	3.20437e+06	1.04197e+07	1.14753e+07	1.3591e+07	1.10722e+07	0.699884	-0.514811	0.21195	0.7	1.0615
Com_1171_pos	Oleylcarnitine	油烯基肉碱	P	C25H48NO4	426.358	426.358	0.312598	[M+H]+	8.901	0.998444296647018	1	C18	Lipids and lipid-like molecules	脂质和类脂分子	Fatty Acyls	脂肪酰类	Fatty acid esters	脂肪酸酯	38677-66-6	HMDB0005065	-	-	-	46907933	CCCCCCCC\C=C/CCCCCCCC(=O)O[C@H](CC(O)=O)C[N+](C)(C)C	IPOLTUVFXFHAHI-WHIOSMTNSA-O	1.43393e+08	3.86584e+08	8.57295e+08	7.58252e+07	8.68344e+08	7.82598e+08	5.64346e+08	8.03886e+08	7.51719e+08	0.642591	-0.638026	0.166229	0.6	0.945898
Com_1172_neg	Grevillol	5-十三烷基间苯二酚	N	C19H32O2	292.24	291.233	0.293479	[M-H]-	10.293	-	3	C18	Benzenoids	苯类化合物	Phenols	酚类	Benzenediols	苯二醇类	5259-01-8	-	C10800	-	LMPK15030011	-	CCCCCCCCCCCCCC1=CC(=CC(=C1)O)O	UXOGOSLLGMYCNL-UHFFFAOYSA-N	4.01353e+06	2.39278e+06	819031	5.41942e+06	601662	4.97787e+06	5.79356e+06	4.61081e+06	3.76997e+06	0.553312	-0.853836	0.104208	0.8	1.16117
Com_1174_pos	Stearylcarnitine	硬脂酰肉碱	P	C25H50NO4	428.374	428.374	0.542185	[M+H]+	9.451	0.998813120092267	1	C18	Lipids and lipid-like molecules	脂质和类脂分子	Fatty Acyls	脂肪酰类	Fatty acid esters	脂肪酸酯	25597-09-5	HMDB0000848	-	-	LMFA07070008	52922056	CCCCCCCCCCCCCCCCCC(=O)O[C@H](CC(O)=O)C[N+](C)(C)C	FNPHNLNTJNMAEE-HSZRJFAPSA-O	1.43327e+08	2.39835e+08	6.05189e+08	2.63958e+08	6.22127e+08	7.42102e+08	4.09146e+08	4.12394e+08	5.81943e+08	0.698899	-0.516844	0.183369	0.7	0.974529
Com_1176_neg	Tetradecylsulfate	-	N	C14H30O4S	294.186	293.179	0.752716	[M-H]-	8.809	0.835569594350928	2	C18	Organic acids and derivatives	有机酸及其衍生物	Organic sulfuric acids and derivatives	有机硫酸及其衍生物	Sulfuric acid esters	硫酸酯类	4754-44-3	-	-	-	-	5248	O=S(=O)(O)OCCCCCCCCCCCCCC	URLJMZWTXZTZRR-UHFFFAOYSA-N	4.38051e+07	7.55367e+07	1.24579e+08	6.83831e+07	9.01602e+07	2.35346e+08	1.72378e+08	2.44335e+08	1.12114e+08	0.421333	-1.24697	0.0103454	0.95	0.977816
Com_1176_pos	3-dehydrocholic acid	3-脱氢胆酸	P	C24H38O5	406.272	429.261	0.314132	[M+Na]+	8.554	0.668892945454639	1	C18	Lipids and lipid-like molecules	脂质和类脂分子	Steroids and steroid derivatives	类固醇和类固醇衍生物	Bile acids, alcohols and derivatives	胆汁酸、醇及其衍生物	2304-89-4	HMDB0000502	-	-	LMST04010443	5283956	[H][C@@]1(CC[C@@]2([H])[C@]3([H])[C@H](O)C[C@]4([H])CC(=O)CC[C@]4(C)[C@@]3([H])C[C@H](O)[C@]12C)[C@H](C)CCC(O)=O	OEKUSRBIIZNLHZ-DJDNIQJZSA-N	1.08852e+06	2.65523e+06	3.02805e+06	4.12332e+06	4.65286e+06	1.06048e+06	1.80923e+06	2.16754e+06	2.81088e+06	1.58488	0.664378	0.252442	0.8	0.748006
Com_1178_neg	9-HOTrE	-	N	C18H30O3	294.219	293.212	0.616875	[M-H]-	7.789	0.727414158103337	2	C18	Lipids and lipid-like molecules	脂质和类脂分子	Fatty Acyls	脂肪酰类	Lineolic acids and derivatives	亚麻酸及其衍生物	-	-	-	-	LMFA02000024	-	O=C(O)CCCCCCCC(O)C=CC=CCC=CCC	RIGGEAZDTKMXSI-CUHSZNQNSA-N	1.72884e+08	290250	1.14581e+07	2.32535e+06	3.16658e+07	1.47032e+08	1.36977e+08	1.55055e+08	1.3937e+08	0.302366	-1.72563	0.0602972	0.8	1.45697
Com_117_neg	Hexylresorcinol	4-己基间苯二酚	N	C12H18O2	194.131	193.123	0.599888	[M-H]-	6.355	0.572975920027262	1	C18	Benzenoids	苯类化合物	Phenols	酚类	Benzenediols	苯二醇类	136-77-6	HMDB0032567	D04441	-	-	3610	CCCCCCC1=C(O)C=C(O)C=C1	WFJIVOKAWHGMBH-UHFFFAOYSA-N	1.85279e+06	1.42897e+06	406124	4.25479e+06	1.70051e+06	1.72397e+06	4.23266e+06	2.92726e+06	1.78491e+06	0.723094	-0.467745	0.292909	0.7	1.10882
Com_1181_neg	Sterculic acid	-	N	C19H34O2	294.256	293.249	1.07538	[M-H]-	10.71	0.602292312945108	2	C18	Lipids and lipid-like molecules	脂质和类脂分子	Fatty Acyls	脂肪酰类	Fatty acids and conjugates	脂肪酸和结合物	-	HMDB0258495	C08366	map01060	LMFA01140018	-	CCCCCCCCC1=C(C1)CCCCCCCC(=O)O	PQRKPYLNZGDCFH-UHFFFAOYSA-N	4.2773e+06	7.21314e+06	2.19167e+06	6.55925e+06	4.31196e+06	9.62034e+06	8.5431e+06	9.5905e+06	9.01468e+06	0.534223	-0.904485	0.027765	1	1.5963
Com_1182_neg	7-Hydroxyheptaphylline	-	N	C18H17NO3	295.121	294.113	2.28012	[M-H]-	5.003	-	3	C18	Organoheterocyclic compounds	有机杂环化合物	Indoles and derivatives	吲哚及其衍生物	Carbazoles	咔唑类	170663-15-7	HMDB0041245	-	-	-	15767846	CC(C)=CCC1=C2NC3=C(C=CC(O)=C3)C2=CC(C=O)=C1O	NRWURNOYKGONNZ-UHFFFAOYSA-N	1.68934e+06	393578	116876	682472	690367	983404	1.2386e+06	2.66117e+06	297377	0.551699	-0.858047	0.336963	0.7	0.731245
Com_1183_neg	cis-coutaric acid	-	N	C13H12O8	296.053	295.046	0.941126	[M-H]-	5.34	0.591905481467319	2	C18	Phenylpropanoids and polyketides	苯丙素类和聚酮类	Cinnamic acids and derivatives	肉桂酸及其衍生物	Hydroxycinnamic acids and derivatives	羟基肉桂酸及其衍生物	-	HMDB0034620	-	-	-	-	C1=CC(=CC=C1C=CC(=O)OC(C(C(=O)O)O)C(=O)O)O	INYJZRKTYXTZHP-KQLCGWBMSA-N	5.48338e+06	4.34564e+06	3.06862e+06	4.62936e+06	3.15803e+06	2.87817e+07	5.32827e+06	6.56586e+06	2.47117e+06	0.383527	-1.3826	0.358483	0.7	0.90692
Com_1183_pos	Eplerenone	依普利酮	P	C24H30O6	414.204	437.193	0.0296947	[M+Na]+	6.859	0.892233106999896	1	C18	Lipids and lipid-like molecules	脂质和类脂分子	Steroids and steroid derivatives	类固醇和类固醇衍生物	Steroid lactones	类固醇内酯	107724-20-9	HMDB0014838	C12512	-	-	443872	[H][C@@]12CC[C@@]3(CCC(=O)O3)[C@@]1(C)C[C@H]1O[C@@]11[C@@]2([H])[C@@H](CC2=CC(=O)CC[C@]12C)C(=O)OC	JUKPWJGBANNWMW-VWBFHTRKSA-N	1.13022e+09	2.09196e+09	1.75055e+09	2.54774e+09	2.25991e+09	1.15832e+09	8.94766e+08	7.3155e+08	1.28539e+09	1.92242	0.942923	0.0120639	0.9	1.64498
Com_1184_neg	Coriolic acid	-	N	C18H32O3	296.235	295.228	0.731259	[M-H]-	9.324	0.589713451181846	2	C18	Lipids and lipid-like molecules	脂质和类脂分子	Fatty Acyls	脂肪酰类	Lineolic acids and derivatives	亚麻酸及其衍生物	-	-	-	-	LMFA02000154	-	CCCCCC(C=CC=CCCCCCCCC(=O)O)O	HNICUWMFWZBIFP-BSZOFBHHSA-N	1.90518e+07	1.82386e+07	7.3754e+06	1.36825e+08	4.76435e+07	4.79116e+07	1.55637e+08	8.71287e+07	9.76458e+07	0.47205	-1.08299	0.0815018	0.85	1.23322
Com_1186_pos	Agaric acid	松蕈酸	P	C22H40O7	416.277	439.267	0.51593	[M+Na]+	6.347	0.567132498623415	2	C18	Organic acids and derivatives	有机酸及其衍生物	Carboxylic acids and derivatives	羧酸及其衍生物	Tricarboxylic acids and derivatives	三羧酸及其衍生物	666-99-9	-	-	-	-	12629	CCCCCCCCCCCCCCCCC(C(=O)O)C(CC(=O)O)(C(=O)O)O	HZLCGUXUOFWCCN-UHFFFAOYSA-N	4.005e+07	1.40795e+07	7.85432e+06	1.24875e+07	7.84611e+06	6.62615e+06	9.07811e+06	6.72501e+06	1.12271e+07	1.95665	0.968388	0.186563	0.8	0.710165
Com_1187_neg	9(S)-HODE	-	N	C18H32O3	296.235	295.228	0.233053	[M-H]-	8.124	0.893727320690348	2	C18	Lipids and lipid-like molecules	脂质和类脂分子	Fatty Acyls	脂肪酰类	Lineolic acids and derivatives	亚麻酸及其衍生物	73543-67-6	HMDB0004670	C14767	map03320;map00591	LMFA02000188	-	CCCCCC=CC=CC(CCCCCCCC(=O)O)O	NPDSHTNEKLQQIJ-UINYOVNOSA-N	2.15697e+09	1.48472e+09	2.96167e+08	1.52452e+09	1.21125e+09	2.84425e+09	1.72355e+09	1.94371e+09	1.27272e+09	0.685861	-0.544012	0.232554	0.75	0.914936
Com_1187_pos	3beta-Hydroxy-5-cholestenoic acid	3-beta-羟基-5-胆甾醇酸酯	P	C27H44O3	416.329	439.319	1.0005	[M+Na]+	9.348	-	3	C18	Lipids and lipid-like molecules	脂质和类脂分子	Steroids and steroid derivatives	类固醇和类固醇衍生物	Bile acids, alcohols and derivatives	胆汁酸、醇及其衍生物	6561-58-6	HMDB0012453	C17333	-	LMST04030072	40579073	[H][C@@]1(CC[C@@]2([H])[C@]3([H])CC=C4C[C@@H](O)CC[C@]4(C)[C@@]3([H])CC[C@]12C)[C@H](C)CCC[C@@H](C)C(O)=O	WVXOMPRLWLXFAP-KQOPCUSDSA-N	1.63727e+07	1.72841e+07	5.33029e+07	7.7166e+06	4.0046e+07	1.68477e+06	3.1654e+06	3.32911e+06	2.17484e+06	10.4092	3.37978	0.00166082	1	1.80367
Com_118_pos	Hydroxyectoine	5-羟基依克多因	P	C6H10N2O3	158.069	159.077	1.27649	[M+H]+	1.438	0.505997061231577	1	C18	Organic acids and derivatives	有机酸及其衍生物	Carboxylic acids and derivatives	羧酸及其衍生物	Amino acids, peptides, and analogues	氨基酸、肽和类似物	165542-15-4	-	C16432	-	-	12011795	CC1=NCC(C(N1)C(=O)O)O	KIIBBJKLKFTNQO-WHFBIAKZSA-N	8.64361e+07	4.41047e+07	1.02666e+08	5.78992e+07	9.38518e+07	6.38721e+07	3.93351e+07	4.4159e+07	6.28204e+07	1.46521	0.551103	0.122241	0.75	0.939173
Com_1190_pos	Yibeissine	伊贝辛	P	C27H41NO4	443.304	444.311	0.371875	[M+H]+	9.109	-	3	C18	Lipids and lipid-like molecules	脂质和类脂分子	Steroids and steroid derivatives	类固醇和类固醇衍生物	Steroidal alkaloids	甾体生物碱	143502-51-6	-	-	-	-	3083381	CC1CC2C(C(C3(O2)CCC4C5CC(=O)C6CC(CCC6(C5C(C4=C3C)O)C)O)C)NC1	NURPXYQPDMVKOY-RUKZUWONSA-N	3.09085e+06	1.34727e+06	1.23944e+06	729587	1.43815e+06	666269	2.79587e+06	2.19328e+06	893084	0.958422	-0.0612676	0.973873	0.45	0.239092
Com_1191_neg	8-Aminoguanosine	8-氨基鸟苷	N	C10H14N6O5	298.103	297.096	1.89183	[M-H]-	5.899	-	3	C18	Nucleosides, nucleotides, and analogues	核苷、核苷酸和类似物	Purine nucleosides	嘌呤核苷	-	-	-	HMDB0247416	-	-	-	259808	NC1=NC2=C(N=C(N)NC2=O)N1C1OC(CO)C(O)C1O	FNXPTCITVCRFRK-UHFFFAOYSA-N	2.93517e+06	775506	638706	4.11323e+06	2.03956e+06	1.08571e+07	3.49939e+07	4.03196e+07	1.18374e+07	0.0857251	-3.54414	0.00159439	1	1.87159
Com_1192_neg	Enterolactone	-	N	C18H18O4	298.121	297.113	0.671756	[M-H]-	5.946	0.500500459548666	2	C18	Lignans, neolignans and related compounds	木脂素、新木脂素及相关化合物	Furanoid lignans	呋喃类木脂素	Tetrahydrofuran lignans	四氢呋喃木脂素	78473-71-9	HMDB0006101	C18165	-	-	-	O=C1OCC(CC=2C=CC=C(O)C2)C1CC=3C=CC=C(O)C3	HVDGDHBAMCBBLR-WMLDXEAASA-N	702085	1.01515e+06	8.32975e+06	743332	1.0276e+06	1.72004e+06	51438.5	599024	718487	3.06066	1.61384	0.259288	0.75	1.08321
Com_1193_neg	Saussureolide	-	N	C15H22O6	298.142	297.135	0.555572	[M-H]-	5.869	-	3	C18	Lipids and lipid-like molecules	脂质和类脂分子	Prenol lipids	异戊烯醇脂	Terpene lactones	萜内酯	-	-	-	-	-	-	CC1C2C(CC(=C)C3CC(C(C3C2OC1=O)(CO)O)O)O	QHLGSXMDHZRASG-LFAZSJEHSA-N	1.37184e+07	4.67007e+06	2.68241e+07	1.68012e+07	1.5865e+07	4.15918e+06	3.20213e+07	1.17605e+07	4.96844e+06	1.17754	0.235779	0.533028	0.65	0.506469
Com_1193_pos	Ponasterone A	坡那甾酮A	P	C27H44O6	464.314	447.311	0.0707827	[M+H-H2O]+	7.375	-	3	C18	Lipids and lipid-like molecules	脂质和类脂分子	Steroids and steroid derivatives	类固醇和类固醇衍生物	Bile acids, alcohols and derivatives	胆汁酸、醇及其衍生物	13408-56-5	HMDB0256697	C08835	-	LMST01010195	4482619	CC(C)CCC(O)C(C)(O)C1CCC2(O)C3=CC(=O)C4CC(O)C(O)CC4(C)C3CCC12C	PJYYBCXMCWDUAZ-UHFFFAOYSA-N	590474	722609	3.12716e+06	114403	1.94369e+06	93702.4	957652	107829	1.2403e+06	2.16658	1.11542	0.371323	0.7	0.662344
Com_1195_neg	(6R,7S)-6,7-Epoxyoctadecanoic acid	-	N	C18H34O3	298.251	297.244	0.926057	[M-H]-	9.667	0.597755388237182	2	C18	Lipids and lipid-like molecules	脂质和类脂分子	Fatty Acyls	脂肪酰类	Fatty acids and conjugates	脂肪酸和结合物	-	-	C13791	-	LMFA02000275	-	CCCCCCCCCCCC1C(O1)CCCCC(=O)O	PVMIAUUBHIBDJY-DLBZAZTESA-N	4.17267e+07	4.11153e+07	1.61098e+07	6.31407e+07	7.91985e+07	8.81377e+07	9.41604e+07	7.65136e+07	6.30693e+07	0.599702	-0.737682	0.0822482	0.85	1.23378
Com_1198_pos	Sipeimine	西贝碱	P	C27H43NO3	429.324	452.314	1.39656	[M+Na]+	8.958	0.552109693811696	2	C18	Lipids and lipid-like molecules	脂质和类脂分子	Steroids and steroid derivatives	类固醇和类固醇衍生物	Steroidal alkaloids	甾体生物碱	61825-98-7	HMDB0256206	-	-	-	-	CC1CCC2C(C3CCC4C(C3CN2C1)CC5C4CC(=O)C6C5(CCC(C6)O)C)(C)O	IQDIERHFZVCNRZ-YUYPDVIUSA-N	2.04365e+06	2.38231e+06	774270	1.07368e+06	1.50808e+06	1.43646e+06	287667	1.10904e+06	825908	1.70141	0.766729	0.199523	0.75	0.66124
Com_11_pos	p-Cresol	对甲酚	P	C7H8O	108.058	109.065	1.69675	[M+H]+	5.072	0.930949497221055	1	C18	Benzenoids	苯类化合物	Phenols	酚类	Cresols	甲酚	106-44-5	HMDB0001858	C01468	map01120;map00623;map04974;map00633;map01100;map01220	-	2879	CC1=CC=C(O)C=C1	IWDCLRJOBJJRNH-UHFFFAOYSA-N	8.39436e+07	5.74563e+07	6.00576e+07	6.4492e+07	5.77174e+07	4.93344e+07	5.86571e+07	5.81295e+07	4.97242e+07	1.19963	0.262585	0.0816079	0.8	0.844493
Com_1200_neg	D-4'-Phosphopantothenate	-	N	C9H18NO8P	299.077	298.07	0.825307	[M-H]-	3.98	-	3	C18	Organic acids and derivatives	有机酸及其衍生物	Carboxylic acids and derivatives	羧酸及其衍生物	Amino acids, peptides, and analogues	氨基酸、肽和类似物	5875-50-3	HMDB0001016	C03492	map00770;map00410;map01100	-	41635	CC(C)(COP(O)(O)=O)[C@@H](O)C(=O)NCCC(O)=O	XHFVGHPGDLDEQO-ZETCQYMHSA-N	9.31465e+06	3.04706e+06	35996.4	16221.8	3.11631e+06	9.23123e+06	756389	5.17701e+06	96183.8	0.814124	-0.296679	0.603124	0.4	0.412591
Com_1202_neg	beta-D-3-Ribofuranosyluric acid	尿酸杂质1	N	C10H12N4O7	300.071	299.064	0.860595	[M-H]-	4.941	0.556373378635402	2	C18	Organoheterocyclic compounds	有机杂环化合物	Imidazopyrimidines	咪唑并嘧啶类	Purines and purine derivatives	嘌呤和嘌呤衍生物	2124-54-1	HMDB0029920	C05513	-	-	131750925	OCC1OC(C(O)C1O)N1C2=C(N=C(O)N2)C(O)=NC1=O	MFGPUMDDJCTHOI-UHFFFAOYSA-N	2.9002e+08	1.92665e+08	7.69515e+07	1.90389e+08	1.17555e+08	1.40925e+08	1.35232e+08	1.20133e+08	7.92153e+07	1.45964	0.545609	0.292205	0.65	0.847222
Com_1202_pos	Limonin	柠檬苦素	P	C26H30O8	470.194	453.191	0.489111	[M+H-H2O]+	6.919	-	3	C18	Lipids and lipid-like molecules	脂质和类脂分子	Prenol lipids	异戊烯醇脂	Triterpenoids	三萜类	1180-71-8	HMDB0302538	C03514	-	-	-	CC1(C)O[C@H]2CC(=O)OC[C@@]22[C@H]1CC(=O)[C@]1(C)[C@@H]2CC[C@@]2(C)[C@@H](OC(=O)[C@H]3O[C@@]123)C1=COC=C1	KBDSLGBFQAGHBE-MSGMIQHVSA-N	1.15039e+06	1.3312e+06	1.70128e+06	1.66739e+06	4.05831e+06	898063	1.43172e+06	1.82556e+06	1.02733e+06	1.52949	0.613052	0.235014	0.7	0.39795
Com_1204_neg	Cycloparvifloralone	-	N	C15H24O6	300.157	299.149	3.25198	[M-H]-	7.897	-	3	C18	Lipids and lipid-like molecules	脂质和类脂分子	Prenol lipids	异戊烯醇脂	Sesquiterpenoids	倍半萜类	-	-	-	-	-	-	CC1CCC2(C13CC4(C(C2(COC(C3O)O4)C)(C)O)O)O	NMVDVMIPBSSDSI-TYFONEDASA-N	549477	719904	515009	168724	505291	434727	405171	370521	152093	1.44346	0.529526	0.361752	0.85	0.61299
Com_1209_neg	Dehydroabietic acid	脱氢松香酸	N	C20H28O2	300.209	299.202	0.218969	[M-H]-	7.929	0.637685461579761	2	C18	Lipids and lipid-like molecules	脂质和类脂分子	Prenol lipids	异戊烯醇脂	Diterpenoids	二萜类	1740-19-8	HMDB0061925	C12078	-	LMPR0104050005	-	CC(C)C1=CC2=C(C=C1)C3(CCCC(C3CC2)(C)C(=O)O)C	NFWKVWVWBFBAOV-MISYRCLQSA-N	2.16422e+07	1.85558e+07	9.4041e+06	2.35286e+07	1.48994e+07	1.38445e+07	1.39465e+07	1.76187e+07	1.31963e+07	1.20165	0.265021	0.458614	0.75	0.415843
Com_1212_pos	LysoPC(14:0/0:0)	1-肉豆蔻-sn-甘油-3-磷酸胆碱	P	C22H46NO7P	467.301	468.309	0.823165	[M+H]+	8.857	0.993695993408793	1	C18	Lipids and lipid-like molecules	脂质和类脂分子	Glycerophospholipids	甘油磷脂	Glycerophosphocholines	甘油磷酸胆碱	20559-16-4	HMDB0010379	-	-	LMGP01050012	460604	CCCCCCCCCCCCCC(=O)OC[C@@H](O)COP([O-])(=O)OCC[N+](C)(C)C	VXUOFDJKYGDUJI-OAQYLSRUSA-N	3.04711e+08	2.72019e+08	3.78455e+08	1.95325e+08	3.79637e+08	3.73181e+08	3.98961e+08	4.59517e+08	5.4298e+08	0.689784	-0.535783	0.0359302	0.9	0.864063
Com_1214_neg	ROCCELLIC ACID	-	N	C17H32O4	300.23	299.222	2.0878	[M-H]-	9.295	0.584043478909074	2	C18	Lipids and lipid-like molecules	脂质和类脂分子	Fatty Acyls	脂肪酰类	Fatty acids and conjugates	脂肪酸和结合物	22139-54-4	-	-	-	-	-	CCCCCCCCCCCCC(C(C)C(=O)O)C(=O)O	CADNMISJDLVPCK-LSDHHAIUSA-N	2.81995e+06	7.24109e+06	6.40943e+06	1.71017e+07	2.50496e+07	926695	5.71912e+06	6.58926e+06	5.20441e+06	2.54331	1.34671	0.188344	0.8	1.01032
Com_1214_pos	D-alpha-Tocopherylquinone	α-托可醌	P	C29H50O3	446.376	469.366	1.0162	[M+Na]+	10.543	0.587719745999243	2	C18	Lipids and lipid-like molecules	脂质和类脂分子	Prenol lipids	异戊烯醇脂	Diterpenoids	二萜类	7559-04-8	HMDB0034408	-	-	-	24205	CC(C)CCCC(C)CCCC(C)CCCC(C)(O)CCC1=C(C)C(=O)C(C)=C(C)C1=O	LTVDFSLWFKLJDQ-UHFFFAOYSA-N	2.1832e+08	2.62581e+07	2.06523e+08	2.7717e+08	3.30255e+08	1.45214e+08	9.85547e+07	6.91893e+07	5.24456e+07	2.31749	1.21257	0.259752	0.8	0.65976
Com_1215_pos	11-Keto-beta-boswellic acid	11-氧代-beta-乳香酸	P	C30H46O4	470.34	471.347	0.366666	[M+H]+	7.161	0.514359301700833	1	C18	Lipids and lipid-like molecules	脂质和类脂分子	Prenol lipids	异戊烯醇脂	Triterpenoids	三萜类	17019-92-0	HMDB0036671	-	-	LMPR0106180008	9847548	[H][C@@]12[C@@H](C)[C@H](C)CC[C@]1(C)CC[C@]1(C)C2=CC(=O)[C@]2([H])[C@@]3(C)CC[C@@H](O)[C@](C)(C(O)=O)[C@]3([H])CC[C@@]12C	YIMHGPSYDOGBPI-YZCVQEKWSA-N	271466	180219	545732	251243	424376	439252	517796	714026	1.09385e+06	0.484074	-1.0467	0.0346708	0.9	0.955594
Com_1219_neg	2-(Acetylamino)-2-Deoxy-6-O-Sulfo-alpha-D-Glucopyranose	-	N	C8H15NO9S	301.047	300.04	0.420076	[M-H]-	1.446	0.501742441855564	2	C18	Organic oxygen compounds	有机氧化合物	Organooxygen compounds	有机氧化合物	Carbohydrates and carbohydrate conjugates	碳水化合物和碳水化合物结合物	-	HMDB0244937	-	-	-	5195972	CC(O)=NC1C(O)OC(COS(O)(=O)=O)C(O)C1O	WJFVEEAIYIOATH-UHFFFAOYSA-N	7.19277e+07	4.27343e+07	4.35187e+07	8.68595e+07	5.17386e+07	8.99367e+06	8.26658e+06	7.53629e+06	6.44862e+06	7.59871	2.92576	1.9294e-05	1	1.96933
Com_1219_pos	Podecdysone B	罗汉松甾酮 B	P	C27H42O6	462.298	485.287	0.16204	[M+Na]+	9.378	0.607437348305846	2	C18	Lipids and lipid-like molecules	脂质和类脂分子	Steroids and steroid derivatives	类固醇和类固醇衍生物	Bile acids, alcohols and derivatives	胆汁酸、醇及其衍生物	22612-27-7	-	C08832	-	-	-	CC12CCC3=C(C1=CCC2C(C)(C(CCC(C)(C)O)O)O)CC(=O)C4C3(CC(C(C4)O)O)C	AEFMTBQZWMUASH-IILZZRPCSA-N	1.10268e+07	7.73441e+06	4.56563e+07	8.98577e+06	4.64149e+07	4.30465e+07	5.56707e+07	5.42354e+07	1.1836e+08	0.353299	-1.50104	0.0309185	0.9	1.34957
Com_1220_neg	N-Acetyl-alpha-D-glucosamine 1-phosphate	N-乙酰氨基葡萄糖-1-磷酸	N	C8H16NO9P	301.056	300.049	0.830884	[M-H]-	1.526	0.828888676930763	2	C18	Organic oxygen compounds	有机氧化合物	Organooxygen compounds	有机氧化合物	Carbohydrates and carbohydrate conjugates	碳水化合物和碳水化合物结合物	6866-69-9	HMDB0001367	C04501	map01100;map01130;map00520	-	-	CC(=O)NC1C(C(C(OC1OP(=O)(O)O)CO)O)O	FZLJPEPAYPUMMR-FMDGEEDCSA-N	5.41573e+07	4.06231e+07	3.31853e+07	3.29486e+07	5.23733e+07	1.93735e+07	8.01185e+06	1.51038e+07	2.67587e+07	2.46405	1.30103	0.0244032	1	1.77978
Com_1220_pos	Periplocoside N	北五加皮苷N	P	C27H44O6	464.314	487.303	0.50517	[M+Na]+	8.462	-	3	C18	Lipids and lipid-like molecules	脂质和类脂分子	Steroids and steroid derivatives	类固醇和类固醇衍生物	Steroidal glycosides	甾体糖苷	39946-41-3	-	-	-	-	-	CC1C(C(CC(O1)OC(C)C2(CCC3C2(CCC4C3CC=C5C4(CCC(C5)O)C)C)O)O)O	MQSVACYEBUOKAY-NOQMFQFLSA-N	2.77501e+06	1.95688e+06	2.19775e+06	3.59056e+06	3.55491e+06	2.27432e+07	1.10004e+07	1.57654e+07	1.48611e+07	0.174927	-2.51517	8.02974e-05	1	1.52955
Com_1222_pos	Goralatide	戈雷拉肽	P	C20H33N5O9	487.228	488.236	1.47166	[M+H]+	4.887	0.907474967260893	1	C18	Organic acids and derivatives	有机酸及其衍生物	Carboxylic acids and derivatives	羧酸及其衍生物	Amino acids, peptides, and analogues	氨基酸、肽和类似物	-	HMDB0062552	-	-	-	65938	[H][C@@](CO)(N=C(C)O)C(O)=N[C@@]([H])(CC(O)=O)C(O)=N[C@@]([H])(CCCCN)C(=O)N1CCC[C@@]1([H])C(O)=O	HJDRXEQUFWLOGJ-AJNGGQMLSA-N	1.80926e+07	1.88142e+06	2.70351e+06	1.48904e+06	3.08443e+06	1.12317e+07	2.59095e+06	3.50402e+06	7.41854e+06	0.88101	-0.18277	0.446413	0.7	0.54556
Com_1224_neg	Masoprocol	马索罗酚	N	C18H22O4	302.152	301.145	1.52556	[M-H]-	5.838	-	3	C18	Lignans, neolignans and related compounds	木脂素、新木脂素及相关化合物	Dibenzylbutane lignans	二苄基丁烷木脂素	-	-	27686-84-6	HMDB0014325	-	-	-	-	CC(CC1=CC(=C(C=C1)O)O)C(C)CC2=CC(=C(C=C2)O)O	HCZKYJDFEPMADG-TXEJJXNPSA-N	32600.5	111978	557396	321075	362788	42253.6	359874	25108.6	59631.3	2.27715	1.18723	0.237878	0.75	0.830822
Com_1226_neg	Viridamine	-	N	C16H22N4O2	302.174	301.166	2.40509	[M-H]-	8.454	0.530941138313862	2	C18	Organic acids and derivatives	有机酸及其衍生物	Carboxylic acids and derivatives	羧酸及其衍生物	Amino acids, peptides, and analogues	氨基酸、肽和类似物	-	-	-	-	-	-	CC(C)C1C(=O)NC(=CC2=CN=C(N2)CC=C(C)C)C(=O)N1	CQRQHABGNBHMFC-VDBIKXPHSA-N	904364	919790	641231	1.55215e+06	1.27258e+06	1.07141e+06	1.16482e+06	1.12354e+06	509444	1.09379	0.129332	0.717791	0.45	0.588266
Com_1226_pos	Hecogenin acetate	乙酸龙舌兰皂苷酯	P	C29H44O5	472.319	495.308	0.171501	[M+Na]+	6.76	-	3	C18	Lipids and lipid-like molecules	脂质和类脂分子	Prenol lipids	异戊烯醇脂	Triterpenoids	三萜类	915-35-5	-	-	-	-	101906	CC1CCC2(C(C3C(O2)CC4C3(C(=O)CC5C4CCC6C5(CCC(C6)OC(=O)C)C)C)C)OC1	CVKZWRTYHCDWTE-RSEFXUKDSA-N	9.33922e+06	5.69315e+06	5.35706e+06	5.97756e+06	3.94596e+06	1.44211e+07	1.52417e+07	1.5313e+07	4.41682e+06	0.490972	-1.02629	0.125779	0.8	0.935762
Com_1227_neg	7a-Hydroxyandrost-4-ene-3,17-dione	-	N	C19H26O3	302.188	301.181	0.291022	[M-H]-	7.852	0.605772975578596	2	C18	Lipids and lipid-like molecules	脂质和类脂分子	Steroids and steroid derivatives	类固醇和类固醇衍生物	Androstane steroids	雄甾烷类固醇	62-84-0	HMDB0006771	C05296	-	LMST02020071	65542	[H][C@@]12CCC(=O)[C@@]1(C)CC[C@@]1([H])[C@@]2([H])[C@H](O)CC2=CC(=O)CC[C@]12C	LFWLQMQUJQUZBD-TYHLISGHSA-N	3.06568e+06	4.96572e+06	2.97895e+06	1.21248e+07	9.10114e+06	2.99886e+06	7.82779e+06	4.40459e+06	4.13782e+06	1.33146	0.413004	0.603324	0.6	0.661481
Com_1229_neg	Koninginin G	-	N	C16H30O5	302.209	301.202	0.581353	[M-H]-	9.624	0.524020851606938	2	C18	Organoheterocyclic compounds	有机杂环化合物	Benzopyrans	苯并吡喃类	-	-	-	-	-	-	-	-	CCCCCCC(C1CCC2C(CCC(C2(O1)O)O)O)O	PLZAVOYXRMPNBF-LGFJLYTPSA-N	7.6777e+06	1.6138e+07	1.18241e+07	3.75833e+07	3.4811e+07	1.19792e+07	1.35075e+07	1.49596e+07	1.17163e+07	1.65688	0.728471	0.347263	0.65	0.697937
Com_122_neg	D-Gluconic Acid	D-葡萄糖酸	N	C6H12O7	196.058	195.051	0.475165	[M-H]-	1.43	0.919529523881601	1	C18	Organic oxygen compounds	有机氧化合物	Organooxygen compounds	有机氧化合物	Carbohydrates and carbohydrate conjugates	碳水化合物和碳水化合物结合物	526-95-4	HMDB0000625	C00257	-	-	10690	OC[C@@H](O)[C@@H](O)[C@H](O)[C@@H](O)C(O)=O	RGHNJXZEOKUKBD-SQOUGZDYSA-N	2.07433e+08	1.77554e+08	1.6251e+08	5.49759e+07	1.80833e+08	4.34797e+07	8.6239e+06	1.96059e+07	4.40567e+07	5.41302	2.43643	0.0104729	1	1.69887
Com_1230_pos	1-Palmitoyl-sn-glycero-3-phosphocholine	1-棕榈酰基-sn-甘油-3-磷酸胆碱	P	C24H50NO7P	495.332	496.34	0.899957	[M+H]+	10.63	0.990496102845776	1	C18	Lipids and lipid-like molecules	脂质和类脂分子	Glycerophospholipids	甘油磷脂	Glycerophosphocholines	甘油磷酸胆碱	17364-16-8	HMDB0010382	-	-	LMGP01050018	460602	CCCCCCCCCCCCCCCC(=O)OC[C@@H](O)COP([O-])(=O)OCC[N+](C)(C)C	ASWBNKHCZGQVJV-HSZRJFAPSA-N	4.53928e+07	6.69284e+07	8.67928e+07	5.65996e+07	9.05101e+07	7.04514e+07	8.19548e+07	8.91446e+07	8.88766e+07	0.838244	-0.254557	0.202697	0.7	0.370816
Com_1235_pos	Crustecdysone	20-羟基蜕皮甾酮	P	C27H44O7	480.309	503.298	0.601605	[M+Na]+	7.528	-	3	C18	Lipids and lipid-like molecules	脂质和类脂分子	Steroids and steroid derivatives	类固醇和类固醇衍生物	Bile acids, alcohols and derivatives	胆汁酸、醇及其衍生物	5289-74-7	HMDB0030180	C02633	map00981	LMST01010209	5459840	[H][C@@]1(CC[C@@]2(O)C3=CC(=O)[C@]4([H])C[C@@H](O)[C@@H](O)C[C@]4(C)[C@@]3([H])CC[C@]12C)[C@@](C)(O)[C@H](O)CCC(C)(C)O	NKDFYOWSKOHCCO-YPVLXUMRSA-N	3.49975e+06	2.73675e+06	4.94468e+06	7.87431e+06	7.54581e+06	1.47608e+07	1.62697e+07	1.87143e+07	1.49857e+07	0.328764	-1.60487	0.00354724	1	1.41949
Com_1238_pos	Poricoic acid B	茯苓酸B	P	C30H44O5	484.319	507.309	1.28942	[M+Na]+	7.116	-	3	C18	Lipids and lipid-like molecules	脂质和类脂分子	Prenol lipids	异戊烯醇脂	Triterpenoids	三萜类	137551-39-4	-	-	-	-	-	CC(=CCCC(C1C(CC2(C1(CC=C3C2=CCC(C3(C)CCC(=O)O)C(=C)C)C)C)O)C(=O)O)C	NXAZWYWJZDFISF-RWENVMIDSA-N	846125	666351	170833	1.41154e+06	754404	131860	2.77197e+06	1.94591e+06	3.93599e+06	0.350501	-1.51251	0.446849	0.75	0.718902
Com_123_pos	D-Mannosamine	D-甘露糖胺	P	C6H13NO5	179.079	162.076	1.03301	[M+H-H2O]+	1.513	0.676231309421812	1	C18	Organic oxygen compounds	有机氧化合物	Organooxygen compounds	有机氧化合物	Carbohydrates and carbohydrate conjugates	碳水化合物和碳水化合物结合物	14307-02-9	-	C03570	-	-	440049	C(C1C(C(C(C(O1)O)N)O)O)O	MSWZFWKMSRAUBD-CBPJZXOFSA-N	1.35423e+08	5.80379e+07	4.21727e+07	2.95732e+07	4.21252e+07	4.09706e+07	6.19926e+07	4.01209e+07	8.03607e+07	1.10034	0.137953	0.970582	0.5	0.0195322
Com_1240_pos	Polygalic acid	远志酸	P	C29H44O6	488.314	511.303	0.214936	[M+Na]+	6.678	-	3	C18	Lipids and lipid-like molecules	脂质和类脂分子	Steroids and steroid derivatives	类固醇和类固醇衍生物	Hydroxysteroids	羟基类固醇	1260-04-4	-	-	-	-	12442765	CC1(CCC2(CCC3=C(C2C1)CCC4C3(CCC5C4(CC(C(C5(C)C(=O)O)O)O)C)C)C(=O)O)C	VZRKWGPIZJDNHC-LUNVCWBOSA-N	1.66576e+06	1.22316e+06	1.11909e+06	693804	1.07943e+06	2.85216e+06	4.01709e+06	4.35824e+06	2.19936e+06	0.344459	-1.5376	0.00181869	1	1.26755
Com_1245_neg	2-Monomyristin	-	N	C17H34O4	302.246	301.238	2.81606	[M-H]-	9.623	0.721290530995803	2	C18	Lipids and lipid-like molecules	脂质和类脂分子	Glycerolipids	甘油脂	Monoradylglycerols	单酰基甘油	-	HMDB0011530	-	-	-	-	CCCCCCCCCCCCCC(=O)OC(CO)CO	TVIMZSOUQXNWHO-UHFFFAOYSA-N	2.52254e+06	1.56652e+07	1.01319e+07	3.82613e+07	3.34408e+07	1.21245e+07	1.40926e+07	1.53615e+07	1.3377e+07	1.45604	0.542047	0.980599	0.6	0.229165
Com_1246_neg	3-tetradecanoyl-sn-glycerol	3-十四酰-sn-甘油	N	C17H34O4	302.246	301.238	0.197456	[M-H]-	8.711	0.545286035249245	2	C18	Lipids and lipid-like molecules	脂质和类脂分子	Glycerolipids	甘油脂	Monoradylglycerols	单酰基甘油	-	-	-	-	-	-	CCCCCCCCCCCCCC(=O)OCC(CO)O	DCBSHORRWZKAKO-MRXNPFEDSA-N	662525	685798	1.18005e+06	686068	1.45947e+06	1.90522e+06	1.61145e+06	1.90529e+06	1.19023e+06	0.565491	-0.822424	0.0195868	0.95	1.03357
Com_1246_pos	Taurodeoxycholate	牛磺脱氧胆酸	P	C26H45NO6S	499.297	522.286	0.653458	[M+Na]+	7.208	0.685514400300138	1	C18	Lipids and lipid-like molecules	脂质和类脂分子	Steroids and steroid derivatives	类固醇和类固醇衍生物	Bile acids, alcohols and derivatives	胆汁酸、醇及其衍生物	1180-95-6	HMDB0000896	C05463	map00120	LMST05040013	-	CC(CCC(=O)NCCS(=O)(=O)[O-])C1CCC2C1(C(CC3C2CCC4C3(CCC(C4)O)C)O)C.[Na+]	YXHRQQJFKOHLAP-UHFFFAOYSA-M	1.22264e+06	4.88113e+06	1.78379e+08	1.19925e+06	6.22906e+06	2.99066e+06	7.98314e+06	4.9061e+06	7.63141e+06	6.53001	2.70709	0.922088	0.65	0.469281
Com_1248_neg	Nicotianamine	-	N	C12H21N3O6	303.143	302.136	0.656797	[M-H]-	4.879	0.524917611582571	2	C18	Organic acids and derivatives	有机酸及其衍生物	Carboxylic acids and derivatives	羧酸及其衍生物	Amino acids, peptides, and analogues	氨基酸、肽和类似物	-	HMDB0255025	C05324	-	-	-	C1CN(C1C(=O)O)CCC(C(=O)O)NCCC(C(=O)O)N	KRGPXXHMOXVMMM-CIUDSAMLSA-N	2.83339e+07	9.35482e+06	2.13767e+06	1.21962e+07	3.00551e+06	4.50858e+06	4.28635e+06	6.51976e+06	1.8665e+06	2.56225	1.35741	0.292573	0.7	0.738663
Com_1248_pos	Calcimycin	钙离子载体 III	P	C29H37N3O6	523.268	524.275	0.669754	[M+H]+	9.004	-	3	C18	Organoheterocyclic compounds	有机杂环化合物	Benzoxazoles	苯并恶唑类	-	-	52665-69-7	-	C11309	-	-	-	CC1CCC2(C(CC(C(O2)C(C)C(=O)C3=CC=CN3)C)C)OC1CC4=NC5=C(O4)C=CC(=C5C(=O)O)NC	HIYAVKIYRIFSCZ-CVXKHCKVSA-N	1.85924e+08	1.83535e+08	1.82541e+08	3.21879e+08	2.54794e+08	1.8589e+08	2.42882e+08	2.09608e+08	1.66235e+08	1.1222	0.166328	0.509645	0.4	0.690477
Com_124_neg	Safranal	藏红花醛	N	C10H14O	150.104	195.103	0.217742	[M+HCOOH-H]-	5.574	-	3	C18	Organic oxygen compounds	有机氧化合物	Organic oxides	有机氧化物	-	-	116-26-7	HMDB0036061	C17062	-	-	61041	CC1=C(C=O)C(C)(C)CC=C1	SGAWOGXMMPSZPB-UHFFFAOYSA-N	4.1738e+06	6.01222e+06	1.99344e+06	7.79023e+06	2.78193e+06	2.66811e+06	1.09403e+07	4.21162e+06	7.31423e+06	0.724163	-0.465614	0.473288	0.65	0.761663
Com_124_pos	L-Carnitine	左旋肉碱	P	C7H16NO3	162.113	162.113	0.404402	[M+H]+	1.452	0.999172905673791	1	C18	Organic nitrogen compounds	有机氮化合物	Organonitrogen compounds	有机氮化合物	Quaternary ammonium salts	季铵盐	541-15-1	HMDB0000062	C00318	map04976	-	10917	C[N+](C)(C)C[C@H](O)CC(O)=O	PHIQHXFUZVPYII-ZCFIWIBFSA-O	1.77986e+09	6.98818e+08	9.78378e+08	5.27151e+08	1.24923e+09	2.07358e+09	1.11465e+09	1.05576e+09	4.77301e+09	0.464318	-1.10682	0.169305	0.8	0.90392
Com_1251_pos	C16-PAF	1-O-十六烷基-2-乙酰基-sn-甘油-3-磷酸胆碱	P	C26H54NO7P	523.364	524.372	0.983462	[M+H]+	10.467	0.997579401379318	1	C18	Lipids and lipid-like molecules	脂质和类脂分子	Glycerophospholipids	甘油磷脂	Glycerophosphocholines	甘油磷酸胆碱	74389-68-7	HMDB0062195	-	-	LMGP01020046	108156	CCCCCCCCCCCCCCCCOC[C@H](COP([O-])(=O)OCC[N+](C)(C)C)OC(C)=O	HVAUUPRFYPCOCA-AREMUKBSSA-N	1.63419e+08	5.0313e+08	6.96607e+08	2.96454e+08	8.87389e+08	4.78294e+08	4.81381e+08	5.10832e+08	5.26684e+08	1.02023	0.0288973	0.66245	0.5	0.467331
Com_1253_neg	N-Acetylaspartylglutamic acid	异冬谷酸	N	C11H16N2O8	304.091	303.084	1.07931	[M-H]-	2.249	0.524613609266865	2	C18	Organic acids and derivatives	有机酸及其衍生物	Carboxylic acids and derivatives	羧酸及其衍生物	Amino acids, peptides, and analogues	氨基酸、肽和类似物	3106-85-2	HMDB0001067	C12270	map00250;map01100;map04080	-	188803	CC(=O)N[C@@H](CC(O)=O)C(=O)N[C@@H](CCC(O)=O)C(O)=O	OPVPGKGADVGKTG-BQBZGAKWSA-N	2.08456e+06	3.83759e+06	1.58502e+06	81143.5	3.21941e+06	1.01141e+07	552435	394080	369446	0.756439	-0.402705	0.79234	0.6	0.495856
Com_1255_pos	1-Stearoyl-sn-glycero-3-phosphocholine	1-硬脂酰-sn-甘油-3-磷酰胆碱	P	C26H54NO7P	523.364	546.353	0.567216	[M+Na]+	10.736	0.999087943407473	1	C18	Lipids and lipid-like molecules	脂质和类脂分子	Glycerophospholipids	甘油磷脂	Glycerophosphocholines	甘油磷酸胆碱	19420-57-6	HMDB0010384	-	-	LMGP01050026	497299	CCCCCCCCCCCCCCCCCC(=O)OC[C@@H](O)COP([O-])(=O)OCC[N+](C)(C)C	IHNKQIMGVNPMTC-RUZDIDTESA-N	1.44616e+09	2.51228e+09	3.00863e+09	1.69268e+09	3.24023e+09	2.19549e+09	2.03487e+09	2.02346e+09	2.29423e+09	1.1137	0.155363	0.725532	0.6	0.284019
Com_1258_pos	Glycerol phenylbutyrate	苯丁酸甘油酯	P	C33H38O6	530.267	553.256	0.314165	[M+Na]+	9.198	-	3	C18	Lipids and lipid-like molecules	脂质和类脂分子	Glycerolipids	甘油脂	Triradylcglycerols	三酰基甘油	611168-24-2	HMDB0252844	D10127	-	-	10482134	O=C(CCCC1=CC=CC=C1)OCC(COC(=O)CCCC1=CC=CC=C1)OC(=O)CCCC1=CC=CC=C1	ZSDBFLMJVAGKOU-UHFFFAOYSA-N	1.36796e+06	7.65352e+06	3.45178e+06	1.64503e+07	7.15337e+06	992792	1.85579e+06	721174	628409	6.8748	2.78132	0.0115767	0.95	1.54863
Com_1264_pos	Biliverdin	胆绿素	P	C33H34N4O6	582.248	583.255	0.010752	[M+H]+	6.378	0.745423964581543	1	C18	Organoheterocyclic compounds	有机杂环化合物	Tetrapyrroles and derivatives	四吡咯及其衍生物	Bilirubins	胆红素	856699-18-8	HMDB0001008	C00500	map00860;map01100;map01110	-	5353439	CC1=C(C=C)\C(NC1=O)=C\C1=C(C)C(CCC(O)=O)=C(N1)\C=C1/N=C(/C=C2\NC(=O)C(C=C)=C2C)C(C)=C1CCC(O)=O	QBUVFDKTZJNUPP-BBROENKCSA-N	2.65271e+06	3.57975e+06	2.78655e+07	3.97358e+06	2.23617e+07	2.5004e+06	2.39753e+06	4.80949e+06	6.71221e+06	2.94444	1.55799	0.259569	0.7	0.853003
Com_1267_pos	Maltotetraose	麦芽四糖	P	C24H42O21	666.222	689.212	0.84247	[M+Na]+	1.498	0.69263751655282	1	C18	Organic oxygen compounds	有机氧化合物	Organooxygen compounds	有机氧化合物	Carbohydrates and carbohydrate conjugates	碳水化合物和碳水化合物结合物	34612-38-9	HMDB0001296	C02052	-	-	439639	OC[C@H]1O[C@H](O[C@H]2[C@H](O)[C@@H](O)[C@@H](O[C@H]3[C@H](O)[C@@H](O)[C@@H](O[C@H]4[C@H](O)[C@@H](O)C(O)O[C@@H]4CO)O[C@@H]3CO)O[C@@H]2CO)[C@H](O)[C@@H](O)[C@@H]1O	LUEWUZLMQUOBSB-AYQJAVFRSA-N	4.16034e+06	5.34848e+06	3.5013e+06	2.24467e+06	2.89149e+06	9.69997e+06	8.39676e+06	9.85262e+06	1.84751e+06	0.4872	-1.03741	0.253563	0.75	0.755017
Com_1272_neg	11-Ketoetiocholanolone	11-酮本胆烷醇酮	N	C19H28O3	304.204	303.197	0.889894	[M-H]-	7.032	0.570043034099129	2	C18	Lipids and lipid-like molecules	脂质和类脂分子	Steroids and steroid derivatives	类固醇和类固醇衍生物	Androstane steroids	雄甾烷类固醇	739-27-5	HMDB0006031	C14552	-	LMST02020123	101850	[H][C@@]12CCC(=O)[C@@]1(C)CC(=O)[C@@]1([H])[C@@]2([H])CC[C@]2([H])C[C@H](O)CC[C@]12C	IUNYGQONJQTULL-UKZLPJRTSA-N	2.8144e+06	3.83944e+06	2.35579e+06	6.58991e+06	5.47109e+06	2.32358e+06	7.37522e+06	3.96539e+06	2.50457e+06	1.04254	0.0600963	0.815782	0.55	0.696579
Com_1277_pos	Lecithin	大豆磷脂	P	C42H80NO8P	757.562	758.57	0.711063	[M+H]+	9.996	0.999797022792383	2	C18	Lipids and lipid-like molecules	脂质和类脂分子	Glycerophospholipids	甘油磷脂	Glycerophosphocholines	甘油磷酸胆碱	8002-43-5	HMDB0007973	-	-	LMGP01010594	5287971	[H][C@@](COC(=O)CCCCCCCCCCCCCCC)(COP([O-])(=O)OCC[N+](C)(C)C)OC(=O)CCCCCCC\C=C/C\C=C/CCCCC	JLPULHDHAOZNQI-ZTIMHPMXSA-N	3.17621e+09	1.28214e+09	4.7071e+09	4.27589e+09	3.65505e+08	3.19547e+09	4.37404e+09	2.97238e+09	2.98965e+09	0.816276	-0.29287	0.33898	0.45	0.235784
Com_1290_pos	3-Methyl-4-hydroxy-2-butenal	3-甲基-4-羟基-2-丁烯醛	P	C5H8O2	100.052	101.06	0.327596	[M+H]+	5.752	0.808094833983081	2	C18	Organic oxygen compounds	有机氧化合物	Organooxygen compounds	有机氧化合物	Carbonyl compounds	羰基化合物	-	-	-	-	-	-	CC(=CC=O)CO	BSHDRMLUCYMQOP-GORDUTHDSA-N	2.27449e+07	2.53856e+07	3.10861e+07	3.57397e+07	2.99957e+07	2.5769e+07	2.88512e+07	3.01495e+07	2.87719e+07	1.02131	0.0304269	0.90908	0.55	0.108722
Com_129_neg	Camalexin	2-(1H-吲哚-3-基)噻唑	N	C11H8N2S	200.041	199.034	0.417435	[M-H]-	1.325	0.540543358629712	2	C18	Organoheterocyclic compounds	有机杂环化合物	Indoles and derivatives	吲哚及其衍生物	Indoles	吲哚	135531-86-1	HMDB0038631	C21721	-	-	636970	N1C=C(C2=NC=CS2)C2=CC=CC=C12	IYODIJVWGPRBGQ-UHFFFAOYSA-N	1.94608e+06	1.69299e+06	2.27474e+06	6.37088e+06	2.05524e+06	1.331e+06	2.02253e+06	1.92574e+06	1.78251e+06	1.62451	0.700005	0.215646	0.8	0.748281
Com_12_neg	L-Aspartic acid	L-天冬氨酸	N	C4H7NO4	133.038	132.03	0.849958	[M-H]-	1.414	0.963505464703663	1	C18	Organic acids and derivatives	有机酸及其衍生物	Carboxylic acids and derivatives	羧酸及其衍生物	Amino acids, peptides, and analogues	氨基酸、肽和类似物	56-84-8	HMDB0000191	C00049	map01064;map01120;map00760;map00340;map00250;map00261;map00970;map00220;map00300;map00460;map01070;map00770;map01100;map01060;map00410;map00710;map00270;map01110;map00260;map01130	-	5960	N[C@@H](CC(O)=O)C(O)=O	CKLJMWTZIZZHCS-REOHCLBHSA-N	7.24909e+08	4.40552e+08	3.10275e+08	7.97859e+08	3.56549e+08	3.02922e+08	2.6776e+08	3.29632e+08	4.21026e+08	1.59241	0.671213	0.103695	0.85	1.21005
Com_12_pos	Histamine	组胺	P	C5H9N3	111.08	112.087	1.42494	[M+H]+	1.393	0.680505827940157	1	C18	Organic nitrogen compounds	有机氮化合物	Organonitrogen compounds	有机氮化合物	Amines	胺类	51-74-1	HMDB0000870	C00388	map00340;map01065;map01100;map01110;map04080;map04664;map04721;map04750;map04971;map04974;map05310;map07227	-	774	C1=C(NC=N1)CCN	NTYJJOPFIAHURM-UHFFFAOYSA-N	1.14593e+07	5.01652e+06	2.83981e+06	1.24837e+06	2.39283e+06	1.06457e+07	3.39164e+06	4.3663e+06	4.29858e+06	0.808973	-0.305836	0.414654	0.65	0.628611
Com_1309_neg	Cytidine-3',5'-cyclicmonophosphate	胞苷-3',5'-环单磷酸酯	N	C9H12N3O7P	305.041	304.034	0.890581	[M-H]-	1.518	-	3	C18	Organic oxygen compounds	有机氧化合物	Organooxygen compounds	有机氧化合物	Carbohydrates and carbohydrate conjugates	碳水化合物和碳水化合物结合物	-	-	-	-	-	-	O=C1N=C(N)C=CN1C2OC3COP(=O)(O)OC3C2O	WCPTXJJVVDAEMW-XVFCMESISA-N	2.9897e+06	1.8896e+06	429661	2.34957e+06	642052	2.87389e+06	1.72859e+06	2.8472e+06	583881	0.826591	-0.274755	0.631421	0.55	0.506821
Com_1311_neg	Monoisodecyl phthalate	-	N	C18H26O4	306.183	305.176	0.470776	[M-H]-	6.505	-	3	C18	Benzenoids	苯类化合物	Benzene and substituted derivatives	苯及其取代衍生物	Benzoic acids and derivatives	苯甲酸及其衍生物	-	-	-	-	-	-	CC(C)CCCCCCCOC(=O)C1=CC=CC=C1C(=O)O	ZICLWBMRDQUIDO-UHFFFAOYSA-N	8.44383e+06	5.85753e+06	2.06699e+07	4.49619e+07	9.44919e+07	1.08142e+07	3.57634e+07	1.29086e+07	1.12498e+07	1.97269	0.980161	0.602492	0.55	0.384149
Com_1313_pos	(+/-)-2-Methylthiazolidine	-	P	C4H9NS	103.046	104.053	1.0372	[M+H]+	2.174	0.544151644183814	2	C18	Organoheterocyclic compounds	有机杂环化合物	Azolidines	唑烷类	Thiazolidines	噻唑烷类	-	HMDB0031682	-	-	-	32196	CC1NCCS1	DQMLFUMEBNHPPB-UHFFFAOYSA-N	4.62403e+08	1.88068e+08	1.97839e+08	2.0281e+08	1.67926e+08	1.47479e+08	1.57674e+08	1.83114e+08	1.4542e+08	1.53899	0.62198	0.121797	0.95	0.901986
Com_1315_neg	5-Ethyl-3,4-dimethyl-2-furanundecanoic acid	5-乙基-3,4-二甲基-2-呋喃十一烷酸	N	C19H32O3	308.235	307.228	0.638907	[M-H]-	8.169	0.607522327144532	2	C18	Lipids and lipid-like molecules	脂质和类脂分子	Fatty Acyls	脂肪酰类	Fatty acids and conjugates	脂肪酸和结合物	-	HMDB0112070	-	-	-	129887336	CCC1=C(C)C(C)=C(CCCCCCCCCCC(O)=O)O1	BOWKVMYXECKOJO-UHFFFAOYSA-N	1.37661e+08	9.52956e+07	4.82045e+07	1.3363e+08	7.07228e+07	3.66619e+07	5.83611e+07	5.21441e+07	4.28924e+07	2.04363	1.03113	0.0266808	0.9	1.22164
Com_1318_neg	Dibutyl sulfosuccinate	-	N	C12H22O7S	310.109	309.102	1.5009	[M-H]-	5.469	-	3	C18	Lipids and lipid-like molecules	脂质和类脂分子	Fatty Acyls	脂肪酰类	Fatty acid esters	脂肪酸酯	-	HMDB0242124	-	-	-	423891	CCCCOC(=O)CC(C(=O)OCCCC)S(O)(=O)=O	YPDHMBTYUUZFOA-UHFFFAOYSA-N	753265	858456	566262	467708	2.26119e+06	940938	896770	1.04762e+06	988120	1.01344	0.0192605	0.600184	0.8	0.249504
Com_1319_neg	gamma-Glutamyltyrosine	γ-谷氨酰酪氨酸	N	C14H18N2O6	310.116	309.11	1.44657	[M-H]-	5.08	0.768035192448589	2	C18	Organic acids and derivatives	有机酸及其衍生物	Carboxylic acids and derivatives	羧酸及其衍生物	Amino acids, peptides, and analogues	氨基酸、肽和类似物	-	HMDB0011741	-	-	-	-	C1=CC(=CC=C1CC(C(=O)O)NC(=O)CCC(C(=O)O)N)O	VVLXCWVSSLFQDS-QWRGUYRKSA-N	4.30797e+07	2.5918e+07	1.55161e+07	2.27105e+07	1.67837e+07	1.40117e+07	1.27646e+07	1.13178e+07	1.65718e+07	1.81478	0.859791	0.0396905	0.95	1.11505
Com_131_neg	Gama-glutamylalanine	gamma谷氨酰基-丙氨酸	N	C8H14N2O5	218.09	199.072	0.032995	[M-H-H2O]-	3.322	0.80508685528369	1	C18	Organic acids and derivatives	有机酸及其衍生物	Carboxylic acids and derivatives	羧酸及其衍生物	Amino acids, peptides, and analogues	氨基酸、肽和类似物	5875-41-2	HMDB0006248	C03740	-	-	440103	C[C@H](NC(=O)CC[C@H](N)C(O)=O)C(O)=O	WQXXXVRAFAKQJM-WHFBIAKZSA-N	1.69895e+07	1.12729e+07	5.35049e+06	7.56026e+06	6.29772e+06	888955	3.23808e+06	3.09372e+06	409874	4.97687	2.31524	0.0278336	1	1.76356
Com_1320_neg	Neobritannilactone A	-	N	C17H26O5	310.178	309.171	0.931108	[M-H]-	6.731	-	3	C18	Lipids and lipid-like molecules	脂质和类脂分子	Prenol lipids	异戊烯醇脂	Terpene lactones	萜内酯	-	-	-	-	-	-	CC1C2C=C(C(CC2OC1=O)(C)O)C(C)CCCOC(=O)C	URCJMQGGAZJGGL-MRJZCNKMSA-N	4.03715e+06	4.33575e+06	2.28914e+06	1.00702e+07	1.13284e+07	6.07363e+06	9.03647e+06	3.81545e+06	2.61993e+06	1.19044	0.25149	0.795759	0.4	0.613114
Com_1321_neg	(8E,10S,12Z,15Z)-10-Hydroperoxyoctadeca-8,12,15-trienoate	-	N	C18H30O4	310.214	309.208	1.26968	[M-H]-	7.291	0.887143289976364	2	C18	Lipids and lipid-like molecules	脂质和类脂分子	Fatty Acyls	脂肪酰类	Lineolic acids and derivatives	亚麻酸及其衍生物	-	-	C20704	-	-	-	CCC=CCC=CCC(C=CCCCCCCC(=O)O)OO	PTYXOLTZOUXIKI-ZLXVQWIVSA-N	5.79095e+07	4.73594e+07	9.45207e+06	2.80368e+08	3.23703e+07	7.77795e+07	8.02836e+08	4.66387e+08	1.89703e+08	0.222533	-2.16791	0.051992	0.9	1.50168
Com_1322_neg	(9Z,12Z,15Z)-(7S,8S)-Dihydroxyoctadeca-9,12,15-trienoic acid	-	N	C18H30O4	310.214	309.207	0.813047	[M-H]-	7.58	0.649895278811498	2	C18	Lipids and lipid-like molecules	脂质和类脂分子	Fatty Acyls	脂肪酰类	Lineolic acids and derivatives	亚麻酸及其衍生物	-	-	C07357	-	LMFA02000226	-	CCC=CCC=CCC=CC(C(CCCCCC(=O)O)O)O	VWKNCZXDXPBMJN-PODPQGHUSA-N	1.25093e+07	6.0804e+06	1.46517e+06	6.03751e+07	7.02831e+06	2.17975e+07	1.7925e+08	1.02792e+08	4.40242e+07	0.201132	-2.31378	0.032918	0.9	1.63283
Com_1322_pos	4-Vinylcyclohexene	4-乙烯环己烯	P	C8H12	108.094	109.101	0.305749	[M+H]+	5.891	0.941771633092134	2	C18	Hydrocarbons	碳氢化合物	Unsaturated hydrocarbons	不饱和烃	Olefins	烯烃	100-40-3	HMDB0246592	C19310	-	-	-	C=CC1CCC=CC1	BBDKZWKEPDTENS-UHFFFAOYSA-N	3.90411e+07	6.16772e+07	9.33739e+07	4.28362e+07	1.11093e+07	2.17639e+08	5.57638e+08	4.65061e+08	5.16494e+08	0.112948	-3.14627	0.00118227	1	1.89655
Com_1323_neg	FA 18:3+2O	脂肪酸 18:3+2O	N	C18H30O4	310.214	309.207	0.791305	[M-H]-	6.594	0.597606954589801	2	C18	Lipids and lipid-like molecules	脂质和类脂分子	Fatty Acyls	脂肪酰类	Fatty acids and conjugates	脂肪酸和结合物	-	-	-	-	-	-	O=C(O)CCCCCCCC1OC1C=CC(=O)CCCCC	BJIKXWWZEPAKQC-UHFFFAOYSA-N	7.35606e+06	2.65476e+06	163195	1.52978e+07	6.97288e+06	3.06088e+07	3.47404e+07	6.65247e+07	1.34467e+07	0.17861	-2.48511	0.043294	0.95	1.66033
Com_1323_pos	Hypotaurine	亚牛磺酸	P	C2H7NO2S	109.02	110.027	0.472934	[M+H]+	1.437	0.53612146378638	2	C18	Organic acids and derivatives	有机酸及其衍生物	Sulfinic acids and derivatives	亚磺酸及其衍生物	Sulfinic acids	亚磺酸	300-84-5	HMDB0000965	C00519	map00430;map01100	-	-	O=S(O)CCN	VVIUBCNYACGLLV-UHFFFAOYSA-N	9.9796e+06	3.41083e+06	6.73443e+06	2.74511e+06	8.41755e+06	9.09458e+06	5.7122e+06	3.35393e+06	1.07406e+07	0.866051	-0.207476	0.657797	0.6	0.335819
Com_1324_pos	Brunfelsamidine	-	P	C5H7N3	109.064	110.071	1.24381	[M+H]+	1.377	0.857259256593418	2	C18	Organoheterocyclic compounds	有机杂环化合物	Pyrroles	吡咯类	Substituted pyrroles	取代吡咯	-	-	C10133	-	-	-	C1=CNC=C1C(=N)N	XVEVWOAHSYZRQE-UHFFFAOYSA-N	2.79508e+08	1.52669e+08	2.07975e+08	1.84401e+08	1.42552e+08	7.73416e+07	4.59761e+07	6.83406e+07	1.09309e+08	2.57066	1.36214	0.0053059	1	1.60968
Com_1326_neg	20-Dihydrodydrogesterone	-	N	C23H34	310.266	309.26	2.53219	[M-H]-	11.821	-	3	C18	Phenylpropanoids and polyketides	苯丙素类和聚酮类	Phenylpropanoic acids	苯丙酸类	-	-	-	HMDB0060729	-	-	-	21563790	CC(C)C1CCC2C3C=CC4=CC(=C)CCC4(C)C3CCC12C	YUDUQGLCBDGGNA-UHFFFAOYSA-N	48247.6	571986	48399.8	711765	227975	909918	714925	748986	966909	0.385154	-1.37649	0.0605915	1	1.37568
Com_1326_pos	cytosine	胞嘧啶	P	C4H5N3O	111.043	112.051	0.977654	[M+H]+	1.512	0.852895364896834	2	C18	Organoheterocyclic compounds	有机杂环化合物	Diazines	二嗪类	Pyrimidines and pyrimidine derivatives	嘧啶和嘧啶衍生物	71-30-7	HMDB0000630	C00380	map00240;map01100	-	597	N=C1C=CN=C(O)N1	OPTASPLRGRRNAP-UHFFFAOYSA-N	4.29462e+08	3.86205e+08	3.54554e+08	1.95366e+08	3.82009e+08	8.30449e+08	9.40735e+08	7.3262e+06	3.22742e+08	0.665354	-0.587806	0.6988	0.55	0.458137
Com_1328_neg	Val-pro-pro	缬氨酸-脯氨酸-脯氨酸	N	C15H25N3O4	311.185	310.178	1.67282	[M-H]-	8.227	-	3	C18	Organic acids and derivatives	有机酸及其衍生物	Carboxylic acids and derivatives	羧酸及其衍生物	Amino acids, peptides, and analogues	氨基酸、肽和类似物	-	HMDB0253034	-	-	-	18232492	CC(C)C(N)C(=O)N1CCCC1C(=O)N1CCCC1C(O)=O	DOFAQXCYFQKSHT-UHFFFAOYSA-N	3.63375e+06	3.93451e+06	2.9353e+06	3.71176e+06	3.77635e+06	3.54891e+06	4.29212e+06	4.82285e+06	1.77267e+06	0.997006	-0.00432555	0.815295	0.55	0.205
Com_1332_pos	GUANIDINOACETATE	胍基乙酸	P	C3H7N3O2	117.054	118.061	1.34561	[M+H]+	5.318	0.562665895341989	2	C18	Organic acids and derivatives	有机酸及其衍生物	Carboxylic acids and derivatives	羧酸及其衍生物	Amino acids, peptides, and analogues	氨基酸、肽和类似物	-	HMDB0000128	C00581	map00260;map00330;map01100	-	-	O=C(O)CN=C(N)N	BPMFZUMJYQTVII-UHFFFAOYSA-N	3.10991e+06	1.41689e+06	2.26112e+06	2.98735e+06	1.95211e+06	1.57288e+06	1.04525e+06	1.24051e+06	1.46826e+06	1.76123	0.816585	0.0181188	0.9	1.01401
Com_1335_neg	9(S)-HpODE	-	N	C18H32O4	312.23	311.223	1.41813	[M-H]-	8.363	0.665794548219922	2	C18	Lipids and lipid-like molecules	脂质和类脂分子	Fatty Acyls	脂肪酰类	Lineolic acids and derivatives	亚麻酸及其衍生物	29774-12-7	HMDB0006940	C14827	map01100;map00591	LMFA02000012	-	CCCCCC=CC=CC(CCCCCCCC(=O)O)OO	JGUNZIWGNMQSBM-UINYOVNOSA-N	2.61933e+07	8.39691e+06	1.62888e+07	1.34971e+07	3.02353e+07	1.54583e+07	2.10105e+07	1.80243e+07	1.26498e+07	1.12729	0.172853	0.893095	0.45	0.159724
Com_1335_pos	Benzofuran	-	P	C8H6O	118.042	119.049	1.65436	[M+H]+	2.907	0.737175876242028	2	C18	Organoheterocyclic compounds	有机杂环化合物	Benzofurans	苯并呋喃类	-	-	-	HMDB0032929	C14512	-	-	-	C1=CC=C2C(=C1)C=CO2	IANQTJSKSUMEQM-UHFFFAOYSA-N	2.0318e+09	1.02904e+09	5.88478e+08	6.55154e+08	5.20761e+08	7.42601e+08	6.5837e+08	7.67853e+08	6.06338e+08	1.39097	0.476096	0.480196	0.55	0.393678
Com_1336_neg	9,10-Epoxy-13-hydroxy-11-octadecenoate	9,10-环氧-13-羟基-11-十八烯酸酯	N	C18H32O4	312.23	311.223	0.766789	[M-H]-	6.866	0.728014133670059	2	C18	Organic acids and derivatives	有机酸及其衍生物	Hydroxy acids and derivatives	羟基酸及其衍生物	Medium-chain hydroxy acids and derivatives	中链羟基酸及其衍生物	-	-	C14834	map00591	LMFA02000278	-	CCCCCC(C=CC1C(O1)CCCCCCCC(=O)O)O	BWLQUNFALXKBSJ-BUHFOSPRSA-N	2.08317e+07	1.32242e+07	6.01572e+06	5.5402e+07	3.65607e+07	4.5898e+07	1.16418e+08	9.56668e+07	1.92179e+07	0.38105	-1.39195	0.115127	0.8	1.35112
Com_1337_neg	15,16-DiHODE	-	N	C18H32O4	312.23	311.223	0.722251	[M-H]-	6.701	0.540478047339987	2	C18	Lipids and lipid-like molecules	脂质和类脂分子	Fatty Acyls	脂肪酰类	Lineolic acids and derivatives	亚麻酸及其衍生物	-	HMDB0010208	-	-	LMFA02000047	16061068	CCC(O)C(O)C\C=C/C\C=C/CCCCCCCC(O)=O	LKLLJYJTYPVCID-OHPMOLHNSA-N	2.09313e+07	1.21036e+07	4.88745e+06	5.40939e+07	3.65739e+07	4.47071e+07	1.20664e+08	9.13328e+07	1.32399e+07	0.381087	-1.39181	0.178738	0.8	1.28553
Com_1337_pos	4-Hydroxybenzonitrile	4-羟基苯甲腈	P	C7H5NO	119.037	120.045	1.47551	[M+H]+	4.902	0.830384193246528	2	C18	Benzenoids	苯类化合物	Benzene and substituted derivatives	苯及其取代衍生物	Benzonitriles	苯甲腈类	767-00-0	-	-	-	-	-	C1=CC(=CC=C1C#N)O	CVNOWLNNPYYEOH-UHFFFAOYSA-N	1.97736e+07	1.11349e+07	1.56417e+07	1.37543e+07	1.41477e+07	1.23935e+07	1.24903e+07	1.1471e+07	1.62993e+07	1.13119	0.17784	0.374181	0.65	0.559317
Com_1338_neg	12,13-Epoxy-9-hydroxy-10-octadecenoate	-	N	C18H32O4	312.23	311.223	1.23885	[M-H]-	7.354	0.79594429281221	2	C18	Lipids and lipid-like molecules	脂质和类脂分子	Fatty Acyls	脂肪酰类	Fatty acids and conjugates	脂肪酸和结合物	-	-	C14832	map00591	LMFA02000013	-	CCCCCC1C(O1)C=CC(CCCCCCCC(=O)O)O	WCCLYKMJXGYGEN-SYMVGPSASA-N	3.59429e+07	4.7231e+07	1.60449e+07	2.8876e+08	9.81479e+07	7.36148e+07	5.43536e+08	7.04422e+08	2.2758e+08	0.251041	-1.994	0.0651472	0.85	0.945751
Com_1341_pos	3-Mercapto-2-methyl-1-butanol	-	P	C5H12OS	120.061	121.069	6.81021	[M+H]+	1.422	0.504956698724361	2	C18	Organosulfur compounds	有机硫化合物	Thiols	硫醇类	Alkylthiols	烷基硫醇	227456-33-9	HMDB0032373	-	-	-	22327742	CCC(C)C(O)S	MRVKDGZLSALAIU-UHFFFAOYSA-N	2.86983e+07	1.86582e+07	2.42122e+07	2.6162e+07	2.11101e+07	1.57473e+07	1.3093e+07	1.48212e+07	1.80095e+07	1.54161	0.624441	0.00390006	1	1.58563
Com_1342_pos	3-Ethyltoluene	3-乙基甲苯	P	C9H12	120.094	121.101	0.0252066	[M+H]+	6.197	0.894252626985592	2	C18	Benzenoids	苯类化合物	Benzene and substituted derivatives	苯及其取代衍生物	Toluenes	甲苯	620-14-4	-	C14522	-	-	-	CCC1=CC=CC(=C1)C	ZLCSFXXPPANWQY-UHFFFAOYSA-N	2.51224e+07	1.77965e+07	2.33498e+07	1.9723e+07	1.98221e+07	3.98674e+07	8.24011e+07	7.77041e+07	5.20072e+07	0.335944	-1.57371	0.00525447	1	1.46855
Com_1343_pos	Cumene	异丙基苯	P	C9H12	120.094	121.101	0.277639	[M+H]+	9.601	0.837701050666575	2	C18	Benzenoids	苯类化合物	Benzene and substituted derivatives	苯及其取代衍生物	Cumenes	异丙苯	98-82-8	HMDB0034029	C14396	-	-	-	CC(C)C1=CC=CC=C1	RWGFKTVRMDUZSP-UHFFFAOYSA-N	3.83195e+07	4.76665e+07	4.31174e+07	4.58733e+07	4.40122e+07	1.77209e+07	3.11066e+07	2.32184e+07	2.78049e+07	1.75453	0.811083	0.0138691	1	1.72181
Com_1344_neg	Gelsedilam	-	N	C17H18N2O4	314.127	313.12	0.775175	[M-H]-	6.341	0.546311557972815	2	C18	Organoheterocyclic compounds	有机杂环化合物	Indoles and derivatives	吲哚及其衍生物	-	-	-	-	-	-	-	-	CON1C2=CC=CC=C2C3(C1=O)CC4C5COC3CC5C(=O)N4	NYOUCYQUKYVTEY-WJUWAYTRSA-N	6.71808e+06	4.36244e+06	7.81529e+06	8.96524e+06	1.51873e+07	1.0507e+07	1.31615e+07	1.53737e+07	1.1749e+07	0.678044	-0.56055	0.0858858	0.85	0.707805
Com_1345_pos	Santene	檀烯	P	C9H14	122.11	123.117	0.0265673	[M+H]+	6.71	0.847482316084421	2	C18	Hydrocarbons	碳氢化合物	Unsaturated hydrocarbons	不饱和烃	Branched unsaturated hydrocarbons	支链不饱和烃	529-16-8	HMDB0038140	-	-	-	-	CC1=C(C2CCC1C2)C	LSIXBBPOJBJQHN-UHFFFAOYSA-N	6.23261e+07	5.0195e+07	6.52433e+07	6.69872e+07	6.08073e+07	7.98396e+07	2.13326e+08	1.67367e+08	5.97394e+07	0.469845	-1.08974	0.12554	0.8	1.41126
Com_1354_pos	Thymine	胸腺嘧啶	P	C5H6N2O2	126.043	127.05	1.04667	[M+H]+	4.965	0.939792640701129	2	C18	Organoheterocyclic compounds	有机杂环化合物	Diazines	二嗪类	Pyrimidines and pyrimidine derivatives	嘧啶和嘧啶衍生物	65-71-4	HMDB0000262	C00178	map00240;map01100	-	-	CC1=CNC(=O)NC1=O	RWQNBRDOKXIBIV-UHFFFAOYSA-N	6.79573e+07	4.03971e+07	5.26164e+07	8.09187e+07	3.52584e+07	2.36925e+08	2.53155e+08	1.05891e+08	1.661e+08	0.290942	-1.7812	0.00278887	1	1.62564
Com_1356_neg	Octadecanedioic acid	十八烷二酸	N	C18H34O4	314.246	313.239	0.782068	[M-H]-	8.816	0.700498651890347	2	C18	Lipids and lipid-like molecules	脂质和类脂分子	Fatty Acyls	脂肪酰类	Fatty acids and conjugates	脂肪酸和结合物	871-70-5	HMDB0000782	-	-	LMFA01170029	-	O=C(O)CCCCCCCCCCCCCCCCC(=O)O	BNJOQKFENDDGSC-UHFFFAOYSA-N	3.3666e+06	2.81545e+06	3.9371e+06	5.72803e+06	1.10108e+07	8.06791e+06	9.6246e+06	7.79819e+06	6.63969e+06	0.668725	-0.580515	0.0971905	0.8	1.01577
Com_1357_neg	(9Z)-(7S,8S)-Dihydroxyoctadecenoic acid	-	N	C18H34O4	314.246	313.239	0.953785	[M-H]-	10.488	0.667906105456072	2	C18	Lipids and lipid-like molecules	脂质和类脂分子	Fatty Acyls	脂肪酰类	Fatty acids and conjugates	脂肪酸和结合物	-	-	C07355	-	LMFA01050451	-	CCCCCCCCC=CC(C(CCCCCC(=O)O)O)O	WBZXABQRBWTVNN-JINBKUQRSA-N	1.58292e+06	976242	589708	1.0222e+07	1.56063e+06	1.02809e+07	2.96388e+07	1.68424e+07	9.68363e+06	0.179774	-2.47575	0.00753176	0.95	1.61714
Com_1357_pos	N-Cyclohexylformamide	N-环己基甲酰胺	P	C7H13NO	127.1	128.107	0.523058	[M+H]+	9.602	0.839673377210762	2	C18	Organic acids and derivatives	有机酸及其衍生物	Carboxylic acids and derivatives	羧酸及其衍生物	Carboxylic acid derivatives	羧酸衍生物	-	HMDB0255105	C11519	map00930;map01120	-	-	C1CCC(CC1)NC=O	SWGXDLRCJNEEGZ-UHFFFAOYSA-N	4.97032e+07	8.32321e+07	6.11649e+07	7.24508e+07	6.00793e+07	6.05389e+07	5.99474e+07	1.21092e+08	5.93782e+07	0.868246	-0.203824	0.61747	0.55	0.291151
Com_1358_neg	9,10-DiHOME	-	N	C18H34O4	314.246	313.239	1.26259	[M-H]-	7.412	0.851849150134275	2	C18	Lipids and lipid-like molecules	脂质和类脂分子	Fatty Acyls	脂肪酰类	Fatty acids and conjugates	脂肪酸和结合物	263399-34-4	HMDB0004704	C14828	-	LMFA02000229	-	CCCCCC=CCC(C(CCCCCCCC(=O)O)O)O	XEBKSQSGNGRGDW-YFHOEESVSA-N	1.16433e+08	6.28717e+07	2.61522e+07	1.32161e+08	1.71565e+08	1.64937e+08	1.7632e+08	1.60538e+08	1.07529e+08	0.668523	-0.580952	0.170671	0.75	1.10292
Com_1359_neg	2-Methoxyoctadecanoic acid	-	N	C19H38O3	314.282	313.275	0.202907	[M-H]-	9.31	-	3	C18	Lipids and lipid-like molecules	脂质和类脂分子	Fatty Acyls	脂肪酰类	Fatty acids and conjugates	脂肪酸和结合物	-	-	-	-	-	-	CCCCCCCCCCCCCCCCC(C(=O)O)OC	IRFCIZSKPMLDRJ-UHFFFAOYSA-N	1.46043e+06	443904	294996	89183.1	708131	824100	92117.4	834017	148857	1.26235	0.33611	0.714736	0.5	0.317224
Com_135_neg	Sebacic acid	葵二酸	N	C10H18O4	202.121	201.113	0.0241321	[M-H]-	6.084	0.834303961441739	1	C18	Lipids and lipid-like molecules	脂质和类脂分子	Fatty Acyls	脂肪酰类	Fatty acids and conjugates	脂肪酸和结合物	111-20-6	HMDB0000792	C08277	-	LMFA01170006	5192	OC(=O)CCCCCCCCC(O)=O	CXMXRPHRNRROMY-UHFFFAOYSA-N	1.58814e+07	1.48571e+07	8.73154e+06	4.9086e+07	3.5301e+07	3.18506e+07	4.21705e+07	3.59994e+07	2.18255e+07	0.751526	-0.412106	0.241729	0.7	0.982247
Com_135_pos	6-Dimethylaminopurine	6-(二甲基氨基)嘌呤	P	C7H9N5	163.086	164.093	0.201605	[M+H]+	5.273	0.631004060385318	1	C18	Organoheterocyclic compounds	有机杂环化合物	Imidazopyrimidines	咪唑并嘧啶类	Purines and purine derivatives	嘌呤和嘌呤衍生物	938-55-6	HMDB0000473	-	-	-	3134	CN(C)C1=NC=NC2=C1NC=N2	BVIAOQMSVZHOJM-UHFFFAOYSA-N	651236	2.18036e+06	332043	907625	725844	1.7584e+06	2.15154e+06	1.36941e+06	555077	0.657766	-0.604353	0.281497	0.65	0.600133
Com_1360_neg	Leu Ala Ile	亮氨酸丙氨酸异亮氨酸	N	C15H29N3O4	315.216	314.209	1.42201	[M-H]-	5.417	-	3	C18	Organic acids and derivatives	有机酸及其衍生物	Carboxylic acids and derivatives	羧酸及其衍生物	Amino acids, peptides, and analogues	氨基酸、肽和类似物	-	-	-	-	-	-	CCC(C)C(C(=O)O)NC(=O)C(C)NC(=O)C(CC(C)C)N	QPRQGENIBFLVEB-BJDJZHNGSA-N	401269	510248	130562	374776	168782	604784	396882	708001	306630	0.629129	-0.668573	0.146074	0.75	0.939581
Com_1362_neg	Merrilliortholactone	-	N	C15H24O7	316.152	315.145	1.56017	[M-H]-	5.365	-	3	C18	Lipids and lipid-like molecules	脂质和类脂分子	Prenol lipids	异戊烯醇脂	Sesquiterpenoids	倍半萜类	-	-	-	-	-	-	CC1(CCC2(C13CC4(OCC2(C(C(C3O)O4)(C)O)C)O)O)O	GRXDYDUQABKXJW-GSFVOJMSSA-N	700821	770711	49028.7	4.36342e+06	1.33027e+06	5.27544e+06	6.85852e+06	4.36446e+06	2.07484e+06	0.310737	-1.68623	0.0672447	0.95	1.48425
Com_1366_neg	tetranor-TXB1	-	N	C16H28O6	316.189	315.182	0.686989	[M-H]-	6.654	0.601776318459573	2	C18	Lipids and lipid-like molecules	脂质和类脂分子	Fatty Acyls	脂肪酰类	Fatty alcohols	脂肪醇	-	-	-	-	LMFA05000605	-	CCCCCC(C=CC1C(C(CC(O1)O)O)CCC(=O)O)O	AXWSHCHWXXNNKN-GIGVETMCSA-N	97550.3	141243	256427	1.17634e+06	311390	421591	1.00513e+06	85144.6	64219.9	1.00652	0.00937695	0.819933	0.6	0.388605
Com_1366_pos	Octylamine	辛胺	P	C8H19N	129.152	130.159	1.58645	[M+H]+	5.379	0.862463972263763	2	C18	Organic nitrogen compounds	有机氮化合物	Organonitrogen compounds	有机氮化合物	Amines	胺类	111-86-4	HMDB0255916	C01740	-	-	-	CCCCCCCCN	IOQPZZOEVPZRBK-UHFFFAOYSA-N	7.55616e+07	6.8302e+07	9.97471e+07	7.27611e+07	9.66942e+07	8.46442e+07	7.49344e+07	7.83085e+07	6.47181e+07	1.09203	0.127007	0.428521	0.4	0.360809
Com_1371_pos	Benzoyl cyanide	苯甲酰腈	P	C8H5NO	131.037	132.045	1.72837	[M+H]+	5.364	0.594287474940453	2	C18	Benzenoids	苯类化合物	Benzene and substituted derivatives	苯及其取代衍生物	Benzoyl derivatives	苯甲酰衍生物	613-90-1	-	C21329	-	-	-	C1=CC=C(C=C1)C(=O)C#N	GJQBHOAJJGIPRH-UHFFFAOYSA-N	3.30951e+06	3.05327e+06	5.64052e+06	4.37019e+06	6.27096e+06	3.0945e+06	2.08229e+06	1.14698e+06	2.94928e+06	1.95357	0.966114	0.0465962	0.95	1.46535
Com_1376_pos	(+/-)-2-Propylthiazolidine	(+/-)-2-丙基噻唑烷	P	C6H13NS	131.077	132.084	1.69038	[M+H]+	1.497	-	3	C18	Organoheterocyclic compounds	有机杂环化合物	Azolidines	唑烷类	Thiazolidines	噻唑烷类	-	HMDB0040058	-	-	-	146885	CCCC1NCCS1	UDJJSTNTIKWCCW-UHFFFAOYSA-N	2.79461e+07	3.8718e+07	6.44651e+07	3.43191e+07	8.92098e+07	4.47588e+07	9.93012e+06	1.30234e+07	1.74212e+07	2.39302	1.25883	0.0551524	0.85	1.33894
Com_1377_pos	THTC	-	P	C5H8O2S	132.024	133.032	0.108485	[M+H]+	2.176	0.865856152752582	2	C18	Organoheterocyclic compounds	有机杂环化合物	Thiolanes	硫杂环己烷	-	-	-	-	C11074	-	-	-	C1CC(SC1)C(=O)O	MZOYMQRKTJRHGJ-UHFFFAOYSA-N	2.92341e+09	1.23196e+09	1.33217e+09	1.34723e+09	1.12965e+09	1.01334e+09	1.04097e+09	1.20804e+09	9.74453e+08	1.50385	0.588663	0.116753	0.95	0.868336
Com_137_neg	L-Alanyl-L-leucine	L-丙氨酰-L-亮氨酸	N	C9H18N2O3	202.132	201.125	0.328991	[M-H]-	5.264	-	3	C18	Organic acids and derivatives	有机酸及其衍生物	Carboxylic acids and derivatives	羧酸及其衍生物	Amino acids, peptides, and analogues	氨基酸、肽和类似物	3303-34-2	HMDB0028691	C20964	-	-	96801	CC(C)C[C@H](NC(=O)[C@H](C)N)C(O)=O	RDIKFPRVLJLMER-BQBZGAKWSA-N	4.92124e+06	2.81994e+06	1.55974e+06	3.21203e+06	1.58292e+06	2.37477e+06	1.4746e+06	1.70447e+06	846006	1.76203	0.817235	0.125842	0.8	1.00963
Com_137_pos	Ectoine	四氢嘧啶	P	C6H10N2O2	142.074	165.063	3.4075	[M+Na]+	2.898	-	3	C18	Organic acids and derivatives	有机酸及其衍生物	Carboxylic acids and derivatives	羧酸及其衍生物	Amino acids, peptides, and analogues	氨基酸、肽和类似物	96702-03-3	HMDB0240650	C06231	map00260;map01100;map01120	-	126041	CC1=NCC[C@H](N1)C(O)=O	WQXNXVUDBPYKBA-YFKPBYRVSA-N	7.80139e+07	1.69255e+07	1.19405e+07	1.3699e+06	9.32669e+06	988704	9.99976e+06	1.49926e+07	1.40885e+07	2.34745	1.23109	0.579962	0.4	0.452545
Com_1380_pos	Thioproline	L-硫代脯氨酸	P	C4H7NO2S	133.02	134.027	0.744179	[M+H]+	1.519	0.550352552605169	2	C18	Organic acids and derivatives	有机酸及其衍生物	Carboxylic acids and derivatives	羧酸及其衍生物	Amino acids, peptides, and analogues	氨基酸、肽和类似物	34592-47-7	HMDB0062164	-	-	-	93176	OC(=O)[C@@H]1CSCN1	DZLNHFMRPBPULJ-VKHMYHEASA-N	2.49248e+07	5.08994e+06	8.71418e+06	6.55297e+06	4.35224e+06	1.70816e+07	1.01794e+07	1.41158e+07	3.21859e+07	0.539776	-0.889567	0.0992039	0.85	0.90076
Com_1382_neg	(+)-Hardwickiic acid	-	N	C20H28O3	316.204	315.197	0.744769	[M-H]-	7.185	0.840129569076238	2	C18	Lipids and lipid-like molecules	脂质和类脂分子	Prenol lipids	异戊烯醇脂	Diterpenoids	二萜类	-	HMDB0302915	-	-	-	15559627	CC1CCC2(C)C(CCC=C2C(O)=O)C1(C)CCC1=COC=C1	HHWOKJDCJVESIF-UHFFFAOYSA-N	5.40237e+07	7.27058e+07	4.20995e+07	1.30191e+08	1.09265e+08	4.12302e+07	6.36433e+07	6.00194e+07	5.67365e+07	1.47376	0.559501	0.227925	0.7	0.89308
Com_1382_pos	4-Methylthiobutanaldoxime	4-甲硫基丁醛肟	P	C5H11NOS	133.056	134.064	5.9239	[M+H]+	1.422	0.524576718509377	2	C18	Organic nitrogen compounds	有机氮化合物	Organonitrogen compounds	有机氮化合物	Oximes	肟类	-	-	C17241	map01210;map00966;map01110	-	-	CSCCCC=NO	DNYWTMVKWUGHCB-GQCTYLIASA-N	7.34264e+06	3.10671e+06	5.11576e+06	8.15476e+06	1.89404e+06	1.55147e+06	1.67339e+06	1.1551e+06	1.43554e+06	3.52354	1.81703	0.0120671	1	1.49538
Com_1383_neg	Pregnenolone	孕烯醇酮	N	C21H32O2	316.24	315.233	0.556494	[M-H]-	10.014	0.577863128672757	2	C18	Lipids and lipid-like molecules	脂质和类脂分子	Steroids and steroid derivatives	类固醇和类固醇衍生物	Pregnane steroids	妊娠类固醇	145-13-1	HMDB0000253	C01953	map04934;map04925;map00140;map01100;map04913;map04927	LMST02030088	-	CC(=O)C1CCC2C1(CCC3C2CC=C4C3(CCC(C4)O)C)C	ORNBQBCIOKFOEO-QGVNFLHTSA-N	9.92407e+06	1.22043e+07	6.33296e+06	2.61363e+07	1.19655e+07	2.77189e+07	3.09168e+07	3.71539e+07	2.04329e+07	0.458177	-1.12602	0.0157618	0.95	1.47308
Com_1383_pos	L-beta-homothreonine	L-Β-高苏氨酸	P	C5H11NO3	133.074	134.081	0.439329	[M+H]+	1.497	0.671017332089687	2	C18	Organic acids and derivatives	有机酸及其衍生物	Carboxylic acids and derivatives	羧酸及其衍生物	Amino acids, peptides, and analogues	氨基酸、肽和类似物	192003-00-2	-	-	-	-	-	CC(C(CC(=O)O)N)O	NIVRJEWVLMOZNV-UHFFFAOYSA-N	3.62789e+07	1.58708e+07	3.09607e+07	1.71544e+07	3.54621e+07	2.63486e+07	1.17893e+07	1.26692e+07	1.64619e+07	1.61414	0.690764	0.110365	0.85	1.28953
Com_1384_neg	9,10-Dihydroxystearic acid	9,10-二羟基硬脂酸	N	C18H36O4	316.261	315.254	0.73515	[M-H]-	7.627	-	3	C18	Lipids and lipid-like molecules	脂质和类脂分子	Fatty Acyls	脂肪酰类	Fatty acids and conjugates	脂肪酸和结合物	120-87-6	HMDB0302281	C19622	-	LMFA02000142	-	CCCCCCCCC(O)C(O)CCCCCCCC(O)=O	VACHUYIREGFMSP-UHFFFAOYSA-N	3.74832e+07	2.2135e+07	1.15234e+07	9.1029e+07	8.30966e+07	4.96068e+07	5.96102e+07	4.22133e+07	3.02099e+07	1.08023	0.111342	0.707364	0.55	0.574803
Com_1384_pos	Diisopropanolamine	-	P	C6H15NO2	133.11	134.118	0.0352015	[M+H]+	1.511	-	3	C18	Organic nitrogen compounds	有机氮化合物	Organonitrogen compounds	有机氮化合物	Amines	胺类	-	HMDB0251354	-	-	-	8086	CC(O)CNCC(C)O	LVTYICIALWPMFW-UHFFFAOYSA-N	9.38518e+08	4.61567e+08	5.73493e+07	3.22329e+08	1.20598e+08	7.88797e+08	6.26804e+08	7.55862e+08	7.32756e+08	0.523476	-0.933805	0.0974397	0.8	1.24462
Com_1386_neg	Leu-Val-Ser	亮氨酸-缬氨酸-丝氨酸	N	C14H27N3O5	317.195	316.188	0.796779	[M-H]-	5.053	-	3	C18	Organic acids and derivatives	有机酸及其衍生物	Carboxylic acids and derivatives	羧酸及其衍生物	Amino acids, peptides, and analogues	氨基酸、肽和类似物	-	-	-	-	-	-	CC(C)CC(C(=O)NC(C(C)C)C(=O)NC(CO)C(=O)O)N	VKVDRTGWLVZJOM-DCAQKATOSA-N	1.77832e+06	2.12133e+06	237546	1.49554e+06	319048	4.33878e+06	2.56215e+06	4.69102e+06	1.37581e+06	0.367174	-1.44546	0.0602138	0.85	1.25252
Com_1388_pos	Methyl 3-(methylthio)propanoate	3-甲硫基丙酸甲酯	P	C5H10O2S	134.04	135.048	5.90455	[M+H]+	1.437	0.531673267815779	2	C18	Organic acids and derivatives	有机酸及其衍生物	Carboxylic acids and derivatives	羧酸及其衍生物	Carboxylic acid derivatives	羧酸衍生物	13532-18-8	HMDB0034377	-	-	-	61641	COC(=O)CCSC	DMMJVMYCBULSIS-UHFFFAOYSA-N	1.30041e+07	8.74296e+06	1.01242e+07	1.1027e+07	8.51416e+06	5.55394e+06	3.45841e+06	6.27026e+06	9.6814e+06	1.64757	0.720341	0.0734366	0.9	1.5324
Com_138_neg	gamma-Glu-Gly	gamma-谷氨酰胺-甘氨酸	N	C7H12N2O5	204.075	203.067	0.0588103	[M-H]-	1.491	0.71243910605937	1	C18	Organic acids and derivatives	有机酸及其衍生物	Carboxylic acids and derivatives	羧酸及其衍生物	Amino acids, peptides, and analogues	氨基酸、肽和类似物	1948-29-4	HMDB0011667	-	-	-	165527	N[C@@H](CCC(=O)NCC(O)=O)C(O)=O	ACIJGUBIMXQCMF-BYPYZUCNSA-N	4.42905e+07	2.36736e+07	1.8796e+07	4.35242e+07	2.04726e+07	2.80454e+07	2.21454e+07	3.75948e+07	1.87718e+07	1.13184	0.178665	0.722265	0.4	0.45038
Com_138_pos	methionine sulfoxide	蛋氨酸亚砜	P	C5H11NO3S	165.046	166.053	0.967865	[M+H]+	1.451	0.988030308347653	1	C18	Organic acids and derivatives	有机酸及其衍生物	Carboxylic acids and derivatives	羧酸及其衍生物	Amino acids, peptides, and analogues	氨基酸、肽和类似物	3226-65-1	HMDB0002005	C02989	map00270	-	158980	CS(=O)CC[C@H](N)C(O)=O	QEFRNWWLZKMPFJ-YGVKFDHGSA-N	4.30586e+08	2.84467e+08	1.75922e+08	3.92154e+08	1.53239e+08	1.62847e+08	1.55e+08	1.82985e+08	1.92373e+08	1.65766	0.729145	0.109161	0.7	1.05295
Com_1390_neg	5-(8-Pentadecenyl)-1,3-benzenediol	-	N	C21H34O2	318.256	317.249	0.341915	[M-H]-	10.981	-	3	C18	Benzenoids	苯类化合物	Phenols	酚类	Benzenediols	苯二醇类	22910-86-7	HMDB0030983	-	-	-	6916254	CCCCCC\C=C\CCCCCCCC1=CC(O)=CC(O)=C1	TUGAUFMQYWZJAB-BQYQJAHWSA-N	586149	4.20939e+06	4.9987e+06	4.00818e+07	5.61151e+07	2.21897e+06	4.01761e+06	3.36237e+06	8.18935e+06	4.76678	2.25302	0.479671	0.7	0.520907
Com_1391_neg	N-Gluconyl ethanolamine phosphate	N-葡萄糖酰乙醇胺磷酸	N	C8H18NO10P	319.067	318.06	0.921577	[M-H]-	1.49	-	3	C18	Organic acids and derivatives	有机酸及其衍生物	Organic phosphoric acids and derivatives	有机磷酸及其衍生物	Phosphate esters	磷酸酯类	791807-20-0	HMDB0032294	-	-	-	71587802	OC[C@@H](O)[C@H](O)[C@H](O)[C@@H](O)C(=O)NCCOP(O)(O)=O	JNXDTQSHHDGYGF-JRTVQGFMSA-N	6.78192e+06	7.11318e+06	4.4956e+06	121707	4.21453e+06	2.52511e+06	1.64936e+06	2.44979e+06	264095	2.63946	1.40024	0.483781	0.8	0.457372
Com_1392_neg	N-Ethyl-N-(2-hydroxy-3-sulfopropyl)-3,5-dimethoxyaniline	-	N	C13H21NO6S	319.109	318.102	0.32448	[M-H]-	5.313	-	3	C18	Benzenoids	苯类化合物	Benzene and substituted derivatives	苯及其取代衍生物	Methoxybenzenes	甲氧基苯类	-	HMDB0250855	-	-	-	-	CCN(CC(O)CS(O)(=O)=O)C1=CC(OC)=CC(OC)=C1	BTIDJAQNJLWPTI-UHFFFAOYSA-N	863041	675999	23961.9	2.20146e+06	252555	1.23718e+06	5.18096e+06	2.39436e+06	2.33395e+06	0.288308	-1.79432	0.0721764	0.95	1.46322
Com_1392_pos	Indan-1-ol	-	P	C9H10O	134.073	135.081	0.361412	[M+H]+	10.662	0.850204161553499	2	C18	Benzenoids	苯类化合物	Indanes	茚满	-	-	-	HMDB0059601	C01710	-	-	-	C1CC2=CC=CC=C2C1O	YIAPLDFPUUJILH-UHFFFAOYSA-N	6.36968e+06	7.00869e+06	1.22572e+07	1.08071e+07	8.68571e+06	3.29731e+07	7.26387e+07	6.28708e+07	3.60941e+07	0.176475	-2.50246	0.00060897	1	1.78086
Com_1393_neg	Aspartyl-Tryptophan	天冬氨酰色氨酸	N	C15H17N3O5	319.117	318.11	1.72872	[M-H]-	5.417	-	3	C18	Organic acids and derivatives	有机酸及其衍生物	Carboxylic acids and derivatives	羧酸及其衍生物	Amino acids, peptides, and analogues	氨基酸、肽和类似物	-	HMDB0028764	-	-	-	9948926	NC(CC(O)=O)C(=O)NC(CC1=CNC2=CC=CC=C12)C(O)=O	ZARXTZFGQZBYFO-UHFFFAOYSA-N	5.32263e+06	3.37887e+06	2.02841e+06	4.60223e+06	1.48849e+06	2.0244e+06	883208	1.07369e+06	110658	3.28853	1.71744	0.0936117	0.95	1.26859
Com_1394_pos	Diglyme	二乙二醇二甲醚	P	C6H14O3	134.094	135.101	0.733762	[M+H]+	1.272	0.617562628737264	2	C18	Organic oxygen compounds	有机氧化合物	Organooxygen compounds	有机氧化合物	Ethers	醚类	111-96-6	HMDB0251284	-	-	-	8150	O(C)CCOCCOC	SBZXBUIDTXKZTM-UHFFFAOYSA-N	943703	1.2004e+06	973425	986217	707477	116483	450040	52598.9	318846	4.10353	2.03686	0.0375677	1	1.29706
Com_1395_neg	Phenolphthalin	酚酞啉	N	C20H16O4	320.105	319.097	2.09028	[M-H]-	5.283	0.613250180672858	2	C18	Benzenoids	苯类化合物	Triphenyl compounds	三苯基化合物	-	-	81-90-3	-	C14223	-	-	-	C1=CC=C(C(=C1)C(C2=CC=C(C=C2)O)C3=CC=C(C=C3)O)C(=O)O	FFFPYJTVNSSLBQ-UHFFFAOYSA-N	7.9375e+06	2.83482e+06	1.09484e+06	3.28257e+06	1.53181e+06	2.06631e+06	2.55961e+06	3.14275e+06	725763	1.57106	0.651735	0.493385	0.65	0.588198
Com_1395_pos	o-Cymol	-	P	C10H14	134.11	135.117	0.28253	[M+H]+	10.152	0.863216759185489	2	C18	Benzenoids	苯类化合物	Benzene and substituted derivatives	苯及其取代衍生物	Cumenes	异丙苯	-	HMDB0037050	-	-	-	-	CC1=CC=CC=C1C(C)C	WWRCMNKATXZARA-UHFFFAOYSA-N	4.38673e+07	6.20154e+07	6.21921e+07	8.10591e+07	6.6197e+07	6.7227e+07	5.63873e+07	7.77907e+07	5.5057e+07	0.983634	-0.023807	0.848528	0.5	0.168568
Com_1396_neg	Rengyoside B	-	N	C14H24O8	320.147	319.14	1.33698	[M-H]-	5.499	-	3	C18	Organic oxygen compounds	有机氧化合物	Organooxygen compounds	有机氧化合物	Carbohydrates and carbohydrate conjugates	碳水化合物和碳水化合物结合物	-	-	-	-	-	-	C1CC(CCC1=O)(CCOC2C(C(C(C(O2)CO)O)O)O)O	BCPZXYWRQMEQAG-UJPOAAIJSA-N	282370	397415	496905	1.16376e+06	989814	3.4756e+06	2.88083e+06	2.23364e+06	1.90759e+06	0.253791	-1.97829	0.00294931	1	1.21746
Com_1397_neg	Monacolin J	-	N	C19H28O4	320.199	319.192	0.163845	[M-H]-	6.534	-	3	C18	Organoheterocyclic compounds	有机杂环化合物	Lactones	内酯类	Delta valerolactones	δ戊内酯	-	-	-	-	-	-	CC1CC(C2C(C(C=CC2=C1)C)CCC3CC(CC(=O)O3)O)O	ZDFOBOYQVYMVCW-IRUSZSJRSA-N	4.96861e+06	6.45729e+06	2.06378e+06	1.15758e+07	1.21902e+07	1.38026e+07	2.0483e+07	2.18093e+07	1.48691e+07	0.419995	-1.25156	0.0309247	1	1.15409
Com_1397_pos	Dithiobiuret	二硫代缩二脲	P	C2H5N3S2	134.992	136	1.01726	[M+H]+	11.851	-	3	C18	Organosulfur compounds	有机硫化合物	Thioureas	硫脲类	-	-	541-53-7	HMDB0251491	-	-	-	10933	SC(=N)NC(S)=N	JIRRNZWTWJGJCT-UHFFFAOYSA-N	3.86097e+06	3.40113e+06	5.06002e+06	5.63269e+06	4.67309e+06	4.51501e+06	4.77536e+06	4.74197e+06	4.12559e+06	0.996937	-0.00442545	0.862257	0.5	0.0749637
Com_1398_neg	(plusmn)alpha-CMBHC	-	N	C19H28O4	320.199	319.192	2.50252	[M-H]-	8.514	0.606249522667074	2	C18	Organoheterocyclic compounds	有机杂环化合物	Benzopyrans	苯并吡喃类	1-benzopyrans	1-苯并吡喃	7083-09-2	-	-	-	-	-	CC1=C(C2=C(CCC(O2)(C)CCCC(C)C(=O)O)C(=C1O)C)C	QWPNLVBAEZJBMI-UHFFFAOYSA-N	8.76739e+06	1.9605e+07	7.13878e+06	2.08535e+07	1.95257e+07	5.57602e+06	1.50061e+07	1.52462e+07	1.49167e+07	1.19642	0.258724	0.649499	0.7	0.649296
Com_1399_neg	2,3-Thioepoxy Madol	-	N	C20H32OS	320.217	319.211	2.72319	[M-H]-	8.363	-	3	C18	Lipids and lipid-like molecules	脂质和类脂分子	Steroids and steroid derivatives	类固醇和类固醇衍生物	Estrane steroids	雌激素类固醇	-	HMDB0253075	-	-	-	75245245	CC1(O)CCC2C3CCC4CC5SC5CC4(C)C3CCC12C	UPLPHRJJTCUQAY-UHFFFAOYSA-N	2.30103e+07	2.98147e+07	1.03955e+07	2.46567e+07	1.55439e+07	1.91918e+07	1.6416e+07	2.18055e+07	3.00894e+07	0.945534	-0.0807981	0.68842	0.45	0.365443
Com_139_pos	L-Phenylalanine	L-苯丙氨酸	P	C9H11NO2	165.079	166.086	0.754623	[M+H]+	5.072	0.999719613164918	1	C18	Organic acids and derivatives	有机酸及其衍生物	Carboxylic acids and derivatives	羧酸及其衍生物	Amino acids, peptides, and analogues	氨基酸、肽和类似物	63-91-2	HMDB0000159	C00079	map01063;map00940;map01064;map04978;map01210;map01230;map02010;map00400;map00970;map00360;map00966;map00460;map01070;map01100;map01061;map00960;map01110;map04974;map01060;map01130	-	6140	N[C@@H](CC1=CC=CC=C1)C(O)=O	COLNVLDHVKWLRT-QMMMGPOBSA-N	2.41282e+10	1.46422e+10	1.45792e+10	1.45844e+10	1.30609e+10	1.12701e+10	1.09133e+10	1.27465e+10	1.09122e+10	1.41346	0.499233	0.0379565	1	1.10129
Com_13_neg	L-Malate	L-苹果酸	N	C4H6O5	134.022	133.014	1.0574	[M-H]-	1.521	0.979323257193719	1	C18	Organic acids and derivatives	有机酸及其衍生物	Hydroxy acids and derivatives	羟基酸及其衍生物	Beta hydroxy acids and derivatives	β-羟基酸及其衍生物	97-67-6	HMDB0000156	C00149	map01063;map01064;map01120;map00020;map01066;map01070;map02020;map01100;map01061;map01062;map01065;map00680;map00620;map00720;map00710;map01110;map01060;map01200;map00630;map01130	-	222656	O[C@@H](CC(O)=O)C(O)=O	BJEPYKJPYRNKOW-REOHCLBHSA-N	1.62588e+09	1.25395e+09	1.3178e+09	3.95564e+08	1.92674e+09	2.5959e+08	5.11551e+07	1.44486e+08	3.18924e+08	6.73759	2.75223	0.00825896	1	1.60366
Com_1400_neg	(plusmn)12-HETE	-	N	C20H32O3	320.235	319.228	0.628291	[M-H]-	8.683	0.782168056600966	2	C18	Lipids and lipid-like molecules	脂质和类脂分子	Fatty Acyls	脂肪酰类	Eicosanoids	类二十烷酸	54397-83-0	-	C14777	-	LMFA03060007	-	CCCCCC=CCC(C=CC=CCC=CCCCC(=O)O)O	ZNHVWPKMFKADKW-LQWMCKPYSA-N	1.09324e+08	1.55984e+08	4.77109e+07	2.17218e+08	1.58975e+08	1.41164e+08	2.22784e+08	2.01257e+08	1.91745e+08	0.72841	-0.457178	0.193032	0.75	1.05205
Com_1401_pos	Imidazotetrazinone	-	P	C3N6O	136.013	137.021	3.40869	[M+H]+	1.303	0.56953360056842	2	C18	Organoheterocyclic compounds	有机杂环化合物	Tetrazines	四嗪类	-	-	-	HMDB0253425	-	-	-	66612531	O=C1N=C2N=NN=NC2=N1	TWVFRCAHAAGDNR-UHFFFAOYSA-N	402034	739623	361698	602620	536155	627615	907057	809343	86327.7	0.869714	-0.201387	0.827128	0.7	0.280076
Com_1402_neg	(ent-2alpha,3beta,15beta,16beta)-15,16-Epoxy-2,3-kauranediol	(ent-2α,3β,15β,16β)-15,16-环氧-2,3-考鲁烷二醇	N	C20H32O3	320.235	319.228	0.0270862	[M-H]-	9.445	0.551604923078155	2	C18	Lipids and lipid-like molecules	脂质和类脂分子	Prenol lipids	异戊烯醇脂	Diterpenoids	二萜类	140636-08-4	HMDB0038688	-	-	-	131752428	CC12OC1C13CC2CCC1C1(C)CC(O)C(O)C(C)(C)C1CC3	HFKTUZJPXRDTKA-UHFFFAOYSA-N	1.49824e+07	1.00438e+07	2.12691e+06	1.56626e+07	4.60658e+06	6.81042e+06	7.1897e+06	5.68911e+06	9.9074e+06	1.28183	0.358205	0.945706	0.6	0.462097
Com_1402_pos	Hypoxanthine	次黄嘌呤	P	C5H4N4O	136.039	137.046	1.27008	[M+H]+	4.965	0.836877181010299	2	C18	Organoheterocyclic compounds	有机杂环化合物	Imidazopyrimidines	咪唑并嘧啶类	Purines and purine derivatives	嘌呤和嘌呤衍生物	68-94-0	HMDB0000157	C00262	map00230;map01100	-	-	OC1=NC=NC=2NC=NC12	FDGQSTZJBFJUBT-UHFFFAOYSA-N	2.04622e+08	2.31879e+08	4.689e+07	1.25013e+08	4.51257e+07	1.17074e+08	1.95313e+08	1.93643e+08	3.44741e+07	0.967287	-0.0479835	0.914241	0.4	0.438821
Com_1405_neg	11-HETE	-	N	C20H32O3	320.235	319.228	0.650723	[M-H]-	8.363	0.897677117994591	2	C18	Lipids and lipid-like molecules	脂质和类脂分子	Fatty Acyls	脂肪酰类	Eicosanoids	类二十烷酸	-	HMDB0244355	-	-	LMFA03060085	14123410	O=C(O)CCCC=CCC=CCC(O)C=CC=CCCCCC	GCZRCCHPLVMMJE-RLZWZWKOSA-N	4.02708e+09	5.69032e+09	1.73222e+09	4.16981e+09	2.44242e+09	3.55094e+09	2.67112e+09	3.6745e+09	6.07055e+09	0.904953	-0.144086	0.626964	0.45	0.370712
Com_1408_neg	Terezine B	-	N	C16H22N2O5	322.153	321.146	0.986872	[M-H]-	5.637	-	3	C18	Organic acids and derivatives	有机酸及其衍生物	Carboxylic acids and derivatives	羧酸及其衍生物	Amino acids, peptides, and analogues	氨基酸、肽和类似物	-	-	-	-	-	-	CC(C)C1(C(=O)NC(C(=N1)OC)(C(C2=CC=CC=C2)O)O)OC	GOQWKAOJTXJMMW-WQVCFCJDSA-N	17293	23128.3	29536.9	243662	106465	58332.2	120777	81738.4	21356.2	1.19087	0.252015	0.790226	0.55	0.410903
Com_1409_pos	Pelletierine	-	P	C8H15NO	141.115	142.123	1.00871	[M+H]+	9.601	0.902100886732224	2	C18	Organoheterocyclic compounds	有机杂环化合物	Piperidines	哌啶类	-	-	-	HMDB0030324	C06182	map00960;map01064;map01100;map01110	-	-	CC(=O)CC1CCCCN1	JEIZLWNUBXHADF-UHFFFAOYSA-N	6.7713e+07	1.70633e+08	9.04902e+07	1.00312e+08	8.08972e+07	1.00294e+08	7.99855e+07	8.71907e+07	1.36655e+08	1.00968	0.0138914	0.915194	0.5	0.159514
Com_1412_neg	Bis(2-ethylhexyl) hydrogen phosphate	-	N	C16H35O4P	322.227	321.22	1.30944	[M-H]-	8.772	-	3	C18	Organic acids and derivatives	有机酸及其衍生物	Organic phosphoric acids and derivatives	有机磷酸及其衍生物	Phosphate esters	磷酸酯类	-	HMDB0249242	-	-	-	9275	CCCCC(CC)COP(O)(=O)OCC(CC)CCCC	SEGLCEQVOFDUPX-UHFFFAOYSA-N	399064	390649	335660	389038	788099	536006	543632	420626	234471	1.06184	0.0865634	0.813894	0.6	0.220867
Com_1413_neg	15-OxoEDE	-	N	C20H34O3	322.251	321.244	0.536587	[M-H]-	8.848	0.687920698193645	2	C18	Lipids and lipid-like molecules	脂质和类脂分子	Fatty Acyls	脂肪酰类	Fatty acids and conjugates	脂肪酸和结合物	105835-44-7	-	-	-	LMFA01060073	-	CCCCCC(=O)C=CC=CCCCCCCCCCC(=O)O	QZCMHXPXGACWLJ-QWAPPMFBSA-N	3.8112e+07	3.51971e+07	8.73687e+06	4.07526e+07	1.60307e+07	5.28139e+07	1.98772e+06	6.00751e+06	4.88111e+07	1.01316	0.0188685	0.535356	0.5	0.566863
Com_1414_neg	15(S)-HETrE	-	N	C20H34O3	322.251	321.244	0.768015	[M-H]-	8.545	0.778437631419139	2	C18	Lipids and lipid-like molecules	脂质和类脂分子	Fatty Acyls	脂肪酰类	Eicosanoids	类二十烷酸	92693-02-2	-	-	-	LMFA03050007	-	CCCCCC(C=CC=CCC=CCCCCCCC(=O)O)O	IUKXMNDGTWTNTP-OAHXIXLCSA-N	3.2386e+08	3.55987e+08	7.58615e+07	2.79199e+08	1.1961e+08	3.24572e+08	3.73226e+08	4.05233e+08	7.44786e+08	0.499841	-1.00046	0.0641089	0.95	1.20018
Com_1415_neg	Cytidine-3'-monophosphate	胞啶3'-单磷酸	N	C9H14N3O8P	323.052	322.045	2.9001	[M-H]-	1.518	0.819998632696674	2	C18	Organic oxygen compounds	有机氧化合物	Organooxygen compounds	有机氧化合物	Carbohydrates and carbohydrate conjugates	碳水化合物和碳水化合物结合物	84-52-6	HMDB0240312	C05822	-	-	66535	O=P(O)(O)OC1C(O)C(OC1CO)N2C=CC(=N)N=C2O	UOOOPKANIPLQPU-XVFCMESISA-N	2.61974e+08	1.61435e+08	6.44494e+07	1.48025e+08	1.46849e+08	1.76678e+08	7.78758e+07	1.7769e+08	1.09436e+08	1.15601	0.209152	0.726854	0.5	0.256277
Com_1416_pos	Pseudoconhydrine	-	P	C8H17NO	143.131	144.138	0.296537	[M+H]+	6.394	0.798329752843808	2	C18	Alkaloids and derivatives	生物碱及其衍生物	-	-	-	-	-	-	C10168	-	-	-	CCCC1CCC(CN1)O	BQSAUYXITCMAKS-YUMQZZPRSA-N	1.61564e+08	1.25065e+08	4.93238e+07	6.81074e+07	6.65826e+07	4.68467e+07	1.09295e+08	9.81794e+07	4.97653e+07	1.23818	0.308225	0.567416	0.35	0.661867
Com_1418_neg	Antibiotic DO 248A	-	N	C14H20N4O5	324.143	323.135	2.49183	[M-H]-	5.34	-	3	C18	Organic acids and derivatives	有机酸及其衍生物	Carboxylic acids and derivatives	羧酸及其衍生物	Amino acids, peptides, and analogues	氨基酸、肽和类似物	-	-	-	-	-	-	CC(C)C1=C(C=C(C=C1O)C(C(=O)NCC(=O)O)N=C(N)N)O	QMFJWJLPWNAZMH-LBPRGKRZSA-N	3.26642e+06	3.48316e+06	834200	1.73258e+06	1.36758e+06	589050	675154	626474	903468	3.05895	1.61304	0.0178889	0.95	1.60487
Com_1419_neg	Galactosylhydroxylysine	-	N	C12H24N2O8	324.153	323.146	0.8359	[M-H]-	1.264	-	3	C18	Organic acids and derivatives	有机酸及其衍生物	Carboxylic acids and derivatives	羧酸及其衍生物	Amino acids, peptides, and analogues	氨基酸、肽和类似物	32448-36-5	HMDB0000600	C05547	-	-	22833535	NCCCC[C@H](N(O)C1O[C@H](CO)[C@H](O)[C@H](O)[C@H]1O)C(O)=O	RCPOVANIIKXVTB-YPPRVYOWSA-N	4.12944e+06	3.1341e+06	2.18456e+06	3.66965e+06	2.30227e+06	1.07214e+06	789040	996141	1.8498e+06	2.62071	1.38996	0.00491234	1	1.73754
Com_1420_neg	14,15-Epoxyeicosa-5z-enoic acid	14,15-环氧二十二碳烯-5-烯酸	N	C20H36O3	324.266	323.259	0.570311	[M-H]-	8.832	0.54704646848344	2	C18	Lipids and lipid-like molecules	脂质和类脂分子	Fatty Acyls	脂肪酰类	Fatty acids and conjugates	脂肪酸和结合物	-	HMDB0244590	-	-	-	53394468	CCCCCC1OC1CCCCCCCC=CCCCC(O)=O	KZTLOTWHEAHQAZ-UHFFFAOYSA-N	4.99013e+07	4.40989e+07	1.20731e+07	4.98343e+07	2.36255e+07	4.60782e+07	5.21312e+07	5.22826e+07	2.55327e+07	0.815945	-0.293456	0.400305	0.75	0.696003
Com_1422_neg	Dodecylbenzenesulfonic acid	4-十二烷基苯磺酸	N	C18H30O3S	326.192	325.184	0.511155	[M-H]-	8.794	0.812328593438485	2	C18	Benzenoids	苯类化合物	Benzene and substituted derivatives	苯及其取代衍生物	Benzenesulfonic acids and derivatives	苯磺酸及其衍生物	121-65-3	HMDB0031031	-	-	-	8485	O=S(=O)(O)C1=CC=C(C=C1)CCCCCCCCCCCC	KWXICGTUELOLSQ-UHFFFAOYSA-N	6.13826e+07	6.06718e+07	6.05528e+07	5.73133e+07	5.47267e+07	5.64419e+07	5.67368e+07	4.13015e+07	2.7463e+07	1.29556	0.373572	0.179047	0.9	0.847069
Com_1423_neg	Albocycline M-6	-	N	C18H30O5	326.209	325.202	0.549824	[M-H]-	6.43	-	3	C18	Phenylpropanoids and polyketides	苯丙素类和聚酮类	Macrolides and analogues	大环内酯类及其类似物	-	-	-	-	-	-	-	-	CC1CC(C=C(C(C=CC(CCC(=O)OC1C)(C)O)OC)C)O	OQBWAWZWLOIZFL-VJTQDIFFSA-N	3.96801e+07	2.08701e+07	3.60849e+06	4.08237e+07	1.37182e+07	2.47158e+07	1.62798e+08	1.16271e+08	4.90326e+07	0.269148	-1.89353	0.0619334	0.9	1.44225
Com_1424_neg	Anordiol	-	N	C22H30O2	326.225	325.217	0.600955	[M-H]-	9.653	0.518859440847005	2	C18	Lipids and lipid-like molecules	脂质和类脂分子	Steroids and steroid derivatives	类固醇和类固醇衍生物	Androstane steroids	雄甾烷类固醇	-	HMDB0248450	-	-	-	21953304	CC12CC(O)(CC1CCC1C3CCC(O)(C#C)C3(C)CCC21)C#C	HUUUMTTWAPMBMU-UHFFFAOYSA-N	2.44712e+07	3.90625e+07	3.2338e+07	3.0285e+07	4.23234e+07	2.37533e+07	1.47141e+07	2.28593e+07	2.62841e+07	1.53844	0.62147	0.0356062	0.95	1.26966
Com_1424_pos	(R)-2-Aminoheptanoic acid	(R)-2-氨基庚酸	P	C7H15NO2	145.11	146.118	1.0519	[M+H]+	5.318	0.672421421017099	2	C18	Organic acids and derivatives	有机酸及其衍生物	Carboxylic acids and derivatives	羧酸及其衍生物	Amino acids, peptides, and analogues	氨基酸、肽和类似物	44902-01-4	-	-	-	LMFA01100013	-	CCCCCC(C(=O)O)N	RDFMDVXONNIGBC-ZCFIWIBFSA-N	7.02918e+07	3.72552e+07	3.04514e+07	2.15267e+07	1.76267e+07	1.81132e+07	2.84324e+07	1.75908e+06	1.59032e+07	2.20723	1.14224	0.192058	0.85	1.19468
Com_1425_pos	N,N-dimethyl-L-Valine	N,N-二甲基-L-缬氨酸	P	C7H15NO2	145.11	146.118	0.950946	[M+H]+	1.148	0.565910690021601	2	C18	Organic acids and derivatives	有机酸及其衍生物	Carboxylic acids and derivatives	羧酸及其衍生物	Amino acids, peptides, and analogues	氨基酸、肽和类似物	2812-32-0	-	-	-	-	-	CC(C)C(C(=O)O)N(C)C	APGLTERDKORUHK-LURJTMIESA-N	1.35348e+07	1.47795e+07	1.85984e+07	1.88796e+07	1.49453e+07	7.70535e+06	1.35828e+07	1.05686e+07	1.01581e+07	1.53732	0.620413	0.0221941	0.95	1.40946
Com_1427_neg	alpha-Hydroxycycloheptanetridecanoic acid	-	N	C20H38O3	326.282	325.275	0.817314	[M-H]-	10.501	0.560344122345576	2	C18	Lipids and lipid-like molecules	脂质和类脂分子	Fatty Acyls	脂肪酰类	Fatty acids and conjugates	脂肪酸和结合物	-	-	-	-	-	-	C1CCCC(CC1)CCCCCCCCCCCC(C(=O)O)O	QMSDXTYLUVLIRZ-IBGZPJMESA-N	1.86529e+06	1.3581e+06	621116	1.7638e+06	1.41038e+06	1.52262e+06	1.71954e+06	1.44036e+06	1.59416e+06	0.894573	-0.160729	0.427961	0.6	0.705357
Com_1428_neg	N-Palmitoyl Alanine	N-棕榈酰丙氨酸	N	C19H37NO3	327.277	326.27	0.41114	[M-H]-	9.848	-	3	C18	-	-	-	-	-	-	-	HMDB0241919	-	-	LMFA08020123	129671155	CCCCCCCCCCCCCCCC(=O)NC(C)C(O)=O	NRBFOSKZAWRBJI-UHFFFAOYSA-N	2.41728e+06	1.74073e+06	576216	1.80615e+06	858565	3.40798e+06	7.75618e+06	7.0096e+06	1.6701e+06	0.298286	-1.74523	0.0400687	0.85	1.57268
Com_1428_pos	5-Formylbenzofuran	5-甲酰基苯并呋喃	P	C9H6O2	146.037	147.044	1.36812	[M+H]+	2.908	0.891724563371568	2	C18	Organoheterocyclic compounds	有机杂环化合物	Benzofurans	苯并呋喃类	-	-	-	-	-	-	-	-	C1=CC2=C(C=CO2)C=C1C=O	LLLBDLDNTMMZHL-UHFFFAOYSA-N	1.85925e+09	9.40859e+08	5.45833e+08	6.16536e+08	7.05907e+08	7.02049e+08	6.22489e+08	7.21719e+08	5.71421e+08	1.42673	0.512709	0.318268	0.6	0.531442
Com_142_pos	3-methylglutaconate	3-甲基戊二酸	P	C6H8O4	144.042	167.032	1.69685	[M+Na]+	1.325	-	3	C18	Lipids and lipid-like molecules	脂质和类脂分子	Fatty Acyls	脂肪酰类	Fatty acids and conjugates	脂肪酸和结合物	5746-90-7	HMDB0000522	-	-	LMFA01170068	1551553	C\C(CC(O)=O)=C/C(O)=O	WKRBKYFIJPGYQC-DUXPYHPUSA-N	8.93596e+06	9.1477e+06	6.41485e+06	9.28109e+06	6.18496e+06	9.66584e+06	1.19183e+07	1.10599e+07	2.62709e+06	0.906452	-0.141697	0.932681	0.75	0.335954
Com_1430_neg	Botryoloic acid	-	N	C17H28O6	328.189	327.182	1.14216	[M-H]-	5.961	-	3	C18	Lipids and lipid-like molecules	脂质和类脂分子	Prenol lipids	异戊烯醇脂	Monoterpenoids	单萜类	-	-	-	-	-	-	CC1CC(C2C(CC(C2(C1C(=O)O)O)(C)CO)(C)C)OC(=O)C	OLOQSHYLOVYRGK-SVLWDWOGSA-N	4.36191e+06	2.84358e+06	498917	1.00203e+07	3.69671e+06	4.36896e+06	1.23305e+07	7.99268e+06	5.24718e+06	0.572395	-0.804917	0.175736	0.85	1.14752
Com_1430_pos	3-Trimethylsilylpropionic acid	3-三甲基硅基丙酸	P	C6H14O2Si	146.076	147.084	0.0868452	[M+H]+	1.422	0.513087491429804	2	C18	Organic acids and derivatives	有机酸及其衍生物	Carboxylic acids and derivatives	羧酸及其衍生物	Carboxylic acids	羧酸	5683-30-7	-	-	-	-	-	O=C(O)CC[Si](C)(C)C	NONFLFDSOSZQHR-UHFFFAOYSA-N	1.92288e+06	2.02246e+06	5.92037e+06	4.71477e+06	4.55313e+06	2.20747e+06	1.2036e+06	732731	1.69653e+06	2.6209	1.39006	0.026396	0.9	1.2755
Com_1432_neg	Corchorifatty acid F	大豆脂肪酸F	N	C18H32O5	328.225	327.218	0.81158	[M-H]-	6.49	0.728047756411511	2	C18	Lipids and lipid-like molecules	脂质和类脂分子	Fatty Acyls	脂肪酰类	Lineolic acids and derivatives	亚麻酸及其衍生物	-	HMDB0035919	-	-	-	-	CCC=CCC(C(C=CC(CCCCCCCC(=O)O)O)O)O	MKYUCBXUUSZMQB-MKZMYESJSA-N	1.7885e+08	6.84969e+07	9.67717e+06	1.92025e+08	1.04016e+08	2.84191e+08	4.34396e+08	3.11776e+08	2.1412e+08	0.355531	-1.49195	0.0616772	1	1.47265
Com_1433_pos	Thiomorpholine 3-carboxylate	-	P	C5H9NO2S	147.035	148.043	1.64241	[M+H]+	1.423	-	3	C18	Organic acids and derivatives	有机酸及其衍生物	Carboxylic acids and derivatives	羧酸及其衍生物	Amino acids, peptides, and analogues	氨基酸、肽和类似物	-	HMDB0059611	C03901	-	-	440159	OC(=O)C1CSCCN1	JOKIQGQOKXGHDV-UHFFFAOYSA-N	1.13033e+08	7.74255e+07	4.52281e+07	1.99905e+08	3.55687e+07	3.13763e+07	4.05583e+07	4.51083e+07	2.00743e+07	2.74896	1.45888	0.0521086	0.9	1.20834
Com_1435_pos	(4S)-4-Hydroxy-L-isoleucine	-	P	C6H13NO3	147.09	148.097	0.289969	[M+H]+	1.571	0.78946392988119	2	C18	Organic acids and derivatives	有机酸及其衍生物	Carboxylic acids and derivatives	羧酸及其衍生物	Amino acids, peptides, and analogues	氨基酸、肽和类似物	-	-	C20802	-	-	-	CC(C(C)O)C(C(=O)O)N	OSCCDBFHNMXNME-YUPRTTJUSA-N	9.89148e+06	6.35467e+06	1.03297e+07	1.65104e+07	1.19324e+07	3.71577e+07	2.69997e+07	1.88359e+07	2.35078e+07	0.413281	-1.2748	0.0036769	1	1.76253
Com_1436_neg	20-hydroxyicosanoic acid	-	N	C20H40O3	328.298	327.291	0.377372	[M-H]-	10.516	0.55880272891605	2	C18	Lipids and lipid-like molecules	脂质和类脂分子	Fatty Acyls	脂肪酰类	Fatty acids and conjugates	脂肪酸和结合物	-	-	-	-	LMFA01050075	-	C(CCCCCCCCCC(=O)O)CCCCCCCCCO	JLDIWYKSFMPIDW-UHFFFAOYSA-N	138061	131649	72146.6	619778	542732	127835	414555	203067	160844	1.32792	0.409167	0.931138	0.5	0.495824
Com_1438_pos	alpha-Keto-gamma-(methylthio)butyric acid	α-酮-γ-（甲硫基）丁酸	P	C5H8O3S	148.019	149.027	0.857682	[M+H]+	1.451	-	3	C18	Lipids and lipid-like molecules	脂质和类脂分子	Fatty Acyls	脂肪酰类	Fatty acids and conjugates	脂肪酸和结合物	-	-	-	-	LMFA01060170	-	O=C(O)C(=O)CCSC	SXFSQZDSUWACKX-UHFFFAOYSA-N	5.42279e+07	3.56405e+07	2.61128e+07	5.06668e+07	2.25159e+07	2.50254e+07	2.10066e+07	2.60804e+07	3.019e+07	1.47925	0.56487	0.128633	0.8	0.887705
Com_1443_pos	Melamine	三聚氰胺	P	C3H6N6	126.065	149.054	1.42168	[M+Na]+	1.218	-	3	C18	Organoheterocyclic compounds	有机杂环化合物	Triazines	三嗪类	1,3,5-triazines	1,3,5-三嗪类	108-78-1	HMDB0041922	C08737	map00791;map01120	-	7955	N=C1NC(=N)NC(=N)N1	JDSHMPZPIAZGSV-UHFFFAOYSA-N	1.61349e+06	1.32726e+06	2.09568e+06	398166	1.10143e+06	870559	793037	570913	556873	1.8732	0.905506	0.151929	0.8	1.02791
Com_1444_neg	(E)-10-(3,5-dihydroxy-6-methyloxan-2-yl)oxyundec-2-enoic acid	-	N	C17H30O6	330.204	329.197	1.14198	[M-H]-	5.968	-	3	C18	Organic oxygen compounds	有机氧化合物	Organooxygen compounds	有机氧化合物	Carbohydrates and carbohydrate conjugates	碳水化合物和碳水化合物结合物	-	-	-	-	LMFA13040033	86289688	O=C(O)C=CCCCCCCC(OC1OC(C)C(O)CC1O)C	NEVPBIQTDNVVMK-CSKARUKUSA-N	9.0997e+06	4.51355e+06	778144	8.87761e+06	4.40584e+06	7.07955e+06	1.44475e+07	9.21391e+06	4.60084e+06	0.62645	-0.674728	0.236915	0.8	0.859375
Com_1445_pos	Ethyl 3-(methylthio)propionate	3-甲硫基丙酸乙酯	P	C6H12O2S	148.056	149.064	5.61167	[M+H]+	1.437	-	3	C18	Organic acids and derivatives	有机酸及其衍生物	Carboxylic acids and derivatives	羧酸及其衍生物	Carboxylic acid derivatives	羧酸衍生物	-	HMDB0040413	-	-	-	-	CCOC(=O)CCSC	YSNWHRKJEKWJNY-UHFFFAOYSA-N	1.365e+08	6.15026e+07	8.31631e+07	1.00095e+08	7.21194e+07	7.44547e+07	6.92288e+07	6.9436e+07	1.06465e+08	1.13492	0.182596	0.563983	0.6	0.436799
Com_1447_pos	Dehydrocarvacrol	脱氢香芹酚	P	C10H12O	148.089	149.096	0.781274	[M+H]+	6.866	0.872282896381574	2	C18	Organic oxygen compounds	有机氧化合物	Organooxygen compounds	有机氧化合物	Enols	烯醇	-	-	-	-	-	-	CC1=C(C=C(C#C1)C(C)C)O	KSIXMMXMGWYJHM-UHFFFAOYSA-N	1.44753e+08	2.33236e+08	1.4796e+08	2.82449e+08	2.68418e+08	1.1146e+08	1.06154e+08	8.60964e+07	1.38054e+08	1.95003	0.963495	0.00864497	1	1.48284
Com_1448_neg	9,10,13-TriHOME	-	N	C18H34O5	330.241	329.234	0.661665	[M-H]-	6.49	0.88749205012859	2	C18	Lipids and lipid-like molecules	脂质和类脂分子	Fatty Acyls	脂肪酰类	Fatty acids and conjugates	脂肪酸和结合物	-	HMDB0004710	C14835	map00591	LMFA02000168	-	CCCCCC(C=CC(C(CCCCCCCC(=O)O)O)O)O	NTVFQBIHLSPEGQ-BUHFOSPRSA-N	7.90454e+08	4.31577e+08	8.16081e+07	5.95027e+08	1.04244e+09	1.96501e+09	8.13215e+08	7.7071e+08	5.06359e+08	0.580201	-0.785377	0.235934	0.7	0.870014
Com_1450_pos	Hormodirene	-	P	C11H16	148.125	149.133	0.885897	[M+H]+	10.139	0.897652981707304	2	C18	Hydrocarbons	碳氢化合物	Unsaturated hydrocarbons	不饱和烃	Olefins	烯烃	-	-	-	-	-	-	CCC=CC=CC1CC1C=C	IUJUNEVKAIOLIM-KTZMQNSUSA-N	3.58644e+07	5.26618e+07	5.20465e+07	6.60993e+07	5.99854e+07	5.13137e+07	4.67194e+07	5.11916e+07	5.2877e+07	1.05554	0.0779778	0.760258	0.7	0.225973
Com_1451_neg	Monopalmitin	1-棕榈酸单甘油酯	N	C19H38O4	330.277	329.27	0.807832	[M-H]-	11.553	-	3	C18	Lipids and lipid-like molecules	脂质和类脂分子	Glycerolipids	甘油脂	Monoradylglycerols	单酰基甘油	19670-51-0	HMDB0245964	-	-	LMGL01010001	-	CCCCCCCCCCCCCCCC(=O)OCC(CO)O	QHZLMUACJMDIAE-UHFFFAOYSA-N	5.1985e+06	2.16815e+07	1.47366e+07	4.03939e+07	3.56741e+07	2.13408e+07	2.29427e+07	2.2226e+07	3.01687e+07	0.973826	-0.0382645	0.560354	0.55	0.383715
Com_1452_neg	Cardonol 13	-	N	C23H38O	330.292	329.285	0.816494	[M-H]-	10.396	0.561856520285672	2	C18	Benzenoids	苯类化合物	Phenols	酚类	1-hydroxy-4-unsubstituted benzenoids	1-羟基-4-未取代的苯类化合物	-	-	-	-	-	-	CCC=CCCCCCCCCCCCCCC1=CC(=CC=C1)O	JPHAKEDNYULIKY-ONEGZZNKSA-N	1.1665e+06	2.31981e+06	215215	3.43834e+06	1.18216e+06	1.83522e+06	1.22617e+06	2.24218e+06	975664	1.06026	0.0844164	0.675548	0.5	0.536826
Com_1453_neg	Ser Leu Ile	丝氨酸-亮氨酸-异亮氨酸	N	C15H29N3O5	331.211	330.204	1.30879	[M-H]-	5.508	-	3	C18	Organic acids and derivatives	有机酸及其衍生物	Carboxylic acids and derivatives	羧酸及其衍生物	Amino acids, peptides, and analogues	氨基酸、肽和类似物	-	-	-	-	-	-	CCC(C)C(C(=O)O)NC(=O)C(CC(C)C)NC(=O)C(CO)N	HEUVHBXOVZONPU-BJDJZHNGSA-N	2.65413e+06	2.47105e+06	570178	1.9854e+06	528937	3.70031e+06	1.39425e+06	1.39037e+06	1.22364e+06	0.852007	-0.231062	0.562059	0.45	0.296097
Com_1453_pos	3-Hydroxy-L-aspartic acid	3-羟基-L-天冬氨酸	P	C4H7NO5	149.032	150.039	5.0043	[M+H]+	2.082	-	3	C18	Organic acids and derivatives	有机酸及其衍生物	Carboxylic acids and derivatives	羧酸及其衍生物	Amino acids, peptides, and analogues	氨基酸、肽和类似物	-	HMDB0245891	-	-	-	-	NC(C(O)C(O)=O)C(O)=O	YYLQUHNPNCGKJQ-UHFFFAOYSA-N	1.04606e+07	5.07839e+06	2.92483e+06	1.01077e+06	1.77364e+06	1.70492e+07	1.75172e+07	1.02943e+07	1.8897e+07	0.266613	-1.90718	0.0135278	0.95	1.05211
Com_1454_neg	Fluorescein	-	N	C20H12O5	332.068	331.061	0.426403	[M-H]-	5.202	-	3	C18	Organoheterocyclic compounds	有机杂环化合物	Benzopyrans	苯并吡喃类	1-benzopyrans	1-苯并吡喃	518-45-6	HMDB0014831	D01261	-	-	16850	O=C1OC2(C3=CC=C(O)C=C3OC4=CC(O)=CC=C42)C=5C=CC=CC15	GNBHRKFJIUUOQI-UHFFFAOYSA-N	1.11363e+07	4.85928e+06	4.80844e+06	9.73504e+06	9.6924e+06	8.87204e+06	3.08149e+06	2.3288e+06	4.83564e+06	1.68351	0.751468	0.145697	0.85	1.14267
Com_1455_neg	Mytilin A	-	N	C13H20N2O8	332.122	331.115	1.21724	[M-H]-	4.96	-	3	C18	Organic acids and derivatives	有机酸及其衍生物	Carboxylic acids and derivatives	羧酸及其衍生物	Amino acids, peptides, and analogues	氨基酸、肽和类似物	73112-73-9	HMDB0039002	-	-	-	-	COC1=C(CC(O)(CO)C\C1=N/C(CO)C(O)=O)NCC(O)=O	WXEQFJUHQIGKNG-OVCLIPMQSA-N	796679	1.13477e+06	2.17674e+06	7.0332e+06	1.62834e+06	6.43171e+06	6.05535e+06	1.84886e+06	4.1946e+06	0.551295	-0.859103	0.131339	0.75	0.752694
Com_1456_neg	epi-Norcembrene	-	N	C19H24O5	332.162	331.156	1.30265	[M-H]-	6.22	-	3	C18	Organoheterocyclic compounds	有机杂环化合物	Dihydrofurans	二氢呋喃类	Furanones	呋喃酮类	-	-	-	-	-	-	CC(=C)C1CCC2=CC(CC3(CC(=O)C(O3)CC(=O)C1)C)OC2=O	FDEJGIMXMYCYBJ-SXNHZJKMSA-N	128514	550600	56276.4	1.44703e+06	1.10512e+06	334955	1.71125e+06	1.12591e+06	435366	0.729051	-0.455908	0.380579	0.65	0.838518
Com_1456_pos	9-Methyladenine	9-甲基腺嘌呤	P	C6H7N5	149.07	150.078	1.03877	[M+H]+	4.95	-	3	C18	Organoheterocyclic compounds	有机杂环化合物	Imidazopyrimidines	咪唑并嘧啶类	Purines and purine derivatives	嘌呤和嘌呤衍生物	700-00-5	HMDB0240713	-	-	-	-	CN1C=NC2=C(N=CN=C21)N	WRXCXOUDSPTXNX-UHFFFAOYSA-N	290880	415617	546088	424725	379872	473462	1.23384e+06	1.49272e+06	455391	0.450222	-1.15129	0.114878	0.9	1.16213
Com_1457_neg	Carnosic acid	鼠尾草酸	N	C20H28O4	332.199	331.192	0.381212	[M-H]-	6.401	0.582392060858239	2	C18	Lipids and lipid-like molecules	脂质和类脂分子	Prenol lipids	异戊烯醇脂	Diterpenoids	二萜类	3650-09-7	HMDB0002358	-	-	-	-	CC(C)C1=C(C(=C2C(=C1)CCC3C2(CCCC3(C)C)C(=O)O)O)O	QRYRORQUOLYVBU-VBKZILBWSA-N	1.82217e+07	9.54604e+06	5.98504e+06	1.82666e+07	2.21851e+07	3.60036e+07	2.10486e+07	1.93518e+07	1.0785e+07	0.68086	-0.554569	0.286778	0.75	0.534039
Com_1457_pos	3-Methyladenine	3-甲基腺嘌呤	P	C6H7N5	149.07	150.077	0.373133	[M+H]+	2.187	0.568218970069795	2	C18	Organoheterocyclic compounds	有机杂环化合物	Imidazopyrimidines	咪唑并嘧啶类	Purines and purine derivatives	嘌呤和嘌呤衍生物	5142-23-4	HMDB0011600	C00913	-	-	-	CN1C=NC(=N)C2=C1N=CN2	ZPBYVFQJHWLTFB-UHFFFAOYSA-N	1.27764e+07	7.30247e+06	5.75566e+06	4.58271e+06	4.69503e+06	4.83536e+06	5.57062e+06	4.55298e+06	380077	1.83126	0.872838	0.255382	0.8	1.15072
Com_1459_neg	(20R)-17,20-Dihydroxypregn-4-en-3-one	4-孕烷-17Α,20Β-二醇-3-酮	N	C21H32O3	332.235	331.228	0.96147	[M-H]-	10.907	0.802858598719979	2	C18	Lipids and lipid-like molecules	脂质和类脂分子	Steroids and steroid derivatives	类固醇和类固醇衍生物	Pregnane steroids	妊娠类固醇	1662-06-2	HMDB0242496	-	-	LMST02030149	625529	CC(O)C1(O)CCC2C3CCC4=CC(=O)CCC4(C)C3CCC12C	MASCESDECGBIBB-UHFFFAOYSA-N	1.64981e+06	3.85884e+06	3.63939e+06	6.01248e+06	4.37468e+06	284425	1.38747e+06	2.65038e+06	1.10406e+06	2.88006	1.5261	0.069408	0.95	1.14986
Com_1461_pos	Guanine	鸟嘌呤	P	C5H5N5O	151.049	152.057	1.44287	[M+H]+	4.937	0.901234602067212	2	C18	Organoheterocyclic compounds	有机杂环化合物	Imidazopyrimidines	咪唑并嘧啶类	Purines and purine derivatives	嘌呤和嘌呤衍生物	73-40-5	HMDB0000132	C00242	map00230;map01100	-	-	C1=NC2=C(N1)C(=O)NC(=N2)N	UYTPUPDQBNUYGX-UHFFFAOYSA-N	1.8872e+08	1.79383e+08	5.38334e+07	8.66638e+07	6.7924e+07	1.09469e+08	1.76648e+08	1.93621e+08	2.91349e+07	0.906356	-0.141851	0.988459	0.55	0.402
Com_1462_pos	8-Oxoadenine	8-氧腺嘌呤	P	C5H5N5O	151.049	152.057	1.04215	[M+H]+	1.527	0.612842485382896	2	C18	Organoheterocyclic compounds	有机杂环化合物	Imidazopyrimidines	咪唑并嘧啶类	Purines and purine derivatives	嘌呤和嘌呤衍生物	-	HMDB0000542	-	-	-	-	C1=NC(=C2C(=N1)NC(=O)N2)N	RGKBRPAAQSHTED-UHFFFAOYSA-N	2.37178e+06	1.86003e+07	5.86982e+06	5.73621e+06	7.19553e+06	5.15028e+06	1.57707e+07	2.16697e+07	6.87513e+06	0.64325	-0.636548	0.330117	0.65	0.69117
Com_1465_neg	2-(alpha-D-Galactosyl)-sn-glycerol 3-phosphate	-	N	C9H19O11P	334.067	333.06	1.33873	[M-H]-	1.295	0.778399024107637	2	C18	Organic oxygen compounds	有机氧化合物	Organooxygen compounds	有机氧化合物	Carbohydrates and carbohydrate conjugates	碳水化合物和碳水化合物结合物	-	-	C04641	-	-	-	C(C1C(C(C(C(O1)OC(CO)COP(=O)(O)O)O)O)O)O	PLJAVYDLNJODGD-XIBIAKPJSA-N	2.38614e+07	8.24231e+06	7.8077e+06	1.23676e+07	1.29905e+07	1.52331e+07	4.59768e+06	6.36152e+06	1.37404e+07	1.30759	0.38691	0.427772	0.6	0.543064
Com_146_neg	N-acetylphenylalanine	N-乙酰基-L-苯丙氨酸	N	C11H13NO3	207.09	206.082	0.0394285	[M-H]-	5.729	0.819144996808948	1	C18	Organic acids and derivatives	有机酸及其衍生物	Carboxylic acids and derivatives	羧酸及其衍生物	Amino acids, peptides, and analogues	氨基酸、肽和类似物	2018-61-3	HMDB0000512	C03519	map00360	-	74839	CC(=O)N[C@@H](CC1=CC=CC=C1)C(O)=O	CBQJSKKFNMDLON-JTQLQIEISA-N	1.37437e+07	8.8822e+06	2.08576e+07	9.13057e+06	3.49222e+07	8.59493e+06	6.52661e+06	5.67254e+06	4.37624e+06	2.7822	1.47623	0.021516	1	1.58115
Com_1470_pos	2,6,6-Trimethyl-2-cyclohexene-1,4-dione	茶香酮	P	C9H12O2	152.084	153.091	1.48024	[M+H]+	5.318	0.899796096795101	2	C18	Organic oxygen compounds	有机氧化合物	Organooxygen compounds	有机氧化合物	Carbonyl compounds	羰基化合物	1125-21-9	HMDB0040216	-	-	-	-	CC1=CC(=O)CC(C1=O)(C)C	AYJXHIDNNLJQDT-UHFFFAOYSA-N	1.04407e+07	9.72634e+06	1.58757e+07	1.93082e+07	1.35713e+07	2.73734e+07	1.18907e+08	8.53387e+07	5.04399e+07	0.195483	-2.35488	0.0119284	1	1.82236
Com_1473_pos	Boschnialactone	-	P	C9H14O2	154.099	155.107	0.0319768	[M+H]+	5.892	0.800447196872083	2	C18	Lipids and lipid-like molecules	脂质和类脂分子	Prenol lipids	异戊烯醇脂	Terpene lactones	萜内酯	-	-	C09772	-	-	-	CC1CCC2C1COC(=O)C2	VGWJUWSHYRJZKH-BWZBUEFSSA-N	1.48639e+07	2.35386e+07	3.4536e+07	2.55515e+07	1.01168e+07	5.38339e+07	9.99804e+07	8.18183e+07	6.31801e+07	0.290769	-1.78206	0.00187146	1	1.81267
Com_1474_neg	Docosatrienoic Acid	二十二碳三烯酸	N	C22H38O2	334.287	333.28	1.1175	[M-H]-	11.43	0.654976074937012	2	C18	Lipids and lipid-like molecules	脂质和类脂分子	Fatty Acyls	脂肪酰类	Fatty acids and conjugates	脂肪酸和结合物	28845-86-5	HMDB0002823	-	-	LMFA01030408	-	CCC=CCC=CCC=CCCCCCCCCCCCC(=O)O	WBBQTNCISCKUMU-PDBXOOCHSA-N	3.82207e+07	9.63526e+07	4.8801e+07	1.46452e+08	7.66617e+07	6.97707e+07	1.06173e+08	7.80517e+07	8.34333e+07	0.963731	-0.0532971	0.611969	0.6	0.439258
Com_1474_pos	3,4-Dihydroxybenzoate	-	P	C7H6O4	154.027	156.041	4.50087	[M+2H]+	2.633	-	3	C18	Benzenoids	苯类化合物	Benzene and substituted derivatives	苯及其取代衍生物	Benzoic acids and derivatives	苯甲酸及其衍生物	-	HMDB0001856	C00230	map01120;map00362;map00624;map01061;map01100;map00627;map00623;map00400;map01110;map01220;map01130	-	-	C1=CC(=C(C=C1C(=O)O)O)[O-]	YQUVCSBJEUQKSH-UHFFFAOYSA-M	4.66895e+07	7.28039e+07	1.18678e+08	6.53468e+07	1.12242e+08	1.3864e+08	1.03344e+08	6.03188e+07	3.2204e+07	0.994326	-0.00820882	0.843555	0.45	0.159465
Com_1475_neg	NMNH	-	N	C11H17N2O8P	336.072	335.065	0.959096	[M-H]-	4.942	0.572536254484241	2	C18	Nucleosides, nucleotides, and analogues	核苷、核苷酸和类似物	Pyridine nucleotides	吡啶核苷酸	Nicotinamide nucleotides	烟酰胺核苷酸	-	HMDB0304437	C21113	-	-	-	C1C=CN(C=C1C(=O)N)C2C(C(C(O2)COP(=O)(O)O)O)O	XQHMUSRSLNRVGA-TURQNECASA-N	2.12067e+06	1.24679e+06	850407	1.10923e+06	258293	8.75996e+06	5.28404e+06	1.98631e+06	3.40687e+06	0.229885	-2.12102	0.0143719	0.95	1.05738
Com_1476_pos	7-Isothiocyanato-1-heptene	-	P	C8H13NS	155.077	156.084	1.16488	[M+H]+	4.982	-	3	C18	Organosulfur compounds	有机硫化合物	Isothiocyanates	异硫氰酸类	-	-	49776-82-1	HMDB0038434	-	-	-	11571834	C=CCCCCCN=C=S	WZXOJFDWZWNRLN-UHFFFAOYSA-N	776287	149347	958929	187211	232298	3.67382e+06	2.3125e+06	4.33004e+06	6.67362e+06	0.108491	-3.20435	0.0013402	1	1.70787
Com_1477_neg	Smardaesidin G	-	N	C19H28O5	336.194	335.187	1.23605	[M-H]-	6.964	0.587080592343774	2	C18	Benzenoids	苯类化合物	Phenanthrenes and derivatives	菲及其衍生物	Hydrophenanthrenes	氢菲类	-	-	-	-	-	-	CC1(CCC(C2=C1C(=O)C(C3(C2(CCC(C3)(C)C=C)O)O)O)O)C	MVMWQCAWLKAOFA-MXYBICSBSA-N	1.70214e+06	1.53556e+06	1.35345e+06	5.47112e+06	2.05706e+06	2.03818e+06	6.01729e+06	5.40663e+06	939265	0.673232	-0.570824	0.583934	0.6	0.712791
Com_1477_pos	N-Methylpelletierine	N-甲基牛皮石斛碱	P	C9H17NO	155.131	156.138	0.904265	[M+H]+	9.588	0.888191949900866	2	C18	Organoheterocyclic compounds	有机杂环化合物	Piperidines	哌啶类	-	-	-	-	C06184	map00960;map01064;map01110	-	-	CC(=O)CC1CCCCN1C	TYHJMEIBGDDCPA-SECBINFHSA-N	8.2548e+07	1.40057e+08	1.14505e+08	1.31659e+08	1.06697e+08	1.11502e+08	1.08248e+08	1.16285e+08	1.13047e+08	1.02514	0.0358266	0.930549	0.55	0.0548909
Com_1479_pos	1,8-Dimethylnaphthalene	1,8-二甲基萘	P	C12H12	156.094	157.101	0.807298	[M+H]+	8.355	-	3	C18	Benzenoids	苯类化合物	Naphthalenes	萘类	-	-	569-41-5	-	C14703	-	-	-	CC1=C2C(=CC=CC2=CC=C1)C	XAABPYINPXYOLM-UHFFFAOYSA-N	6.793e+06	7.57899e+06	5.10276e+06	7.17805e+06	7.13603e+06	5.09677e+06	9.97907e+06	9.13164e+06	1.27989e+07	0.730443	-0.453156	0.264456	0.75	0.773995
Com_1480_pos	4-Hydroxynonenal	4-羟基壬烯醛	P	C9H16O2	156.115	157.122	0.606373	[M+H]+	6.007	0.77763325527729	2	C18	Lipids and lipid-like molecules	脂质和类脂分子	Fatty Acyls	脂肪酰类	Fatty alcohols	脂肪醇	-	HMDB0004362	C21642	map05200;map05225	LMFA06000051	-	CCCCCC(C=CC=O)O	JVJFIQYAHPMBBX-FNORWQNLSA-N	7.34566e+07	7.86679e+07	9.79936e+07	9.76869e+07	8.24341e+07	2.5477e+07	3.86411e+07	5.36768e+07	4.16742e+07	2.15836	1.10993	0.00936171	1	1.57095
Com_1481_neg	5-Hexyl-3,4-dimethyl-2-furannonanoic acid	-	N	C21H36O3	336.266	335.26	1.30255	[M-H]-	8.907	-	3	C18	Lipids and lipid-like molecules	脂质和类脂分子	Fatty Acyls	脂肪酰类	Fatty acids and conjugates	脂肪酸和结合物	116627-47-5	HMDB0112101	-	-	-	85564628	CCCCCCC1=C(C)C(C)=C(CCCCCCCCC(O)=O)O1	VCPFFDKUTASVTD-UHFFFAOYSA-N	1.64729e+06	1.95089e+06	563887	3.06414e+06	880199	300143	701866	585079	566598	3.01118	1.59033	0.0294245	0.85	1.28579
Com_1483_neg	Linoleoyl glycine	亚油酰甘氨酸	N	C20H35NO3	337.262	336.255	0.982793	[M-H]-	9.354	0.769014106172321	2	C18	Organic acids and derivatives	有机酸及其衍生物	Carboxylic acids and derivatives	羧酸及其衍生物	Amino acids, peptides, and analogues	氨基酸、肽和类似物	2764-03-6	-	-	-	-	-	CCCCCC=CCC=CCCCCCCCC(=O)NCC(=O)O	YCRHZEHWEYAHCO-HZJYTTRNSA-N	7.34143e+06	5.69375e+06	857033	3.55983e+06	1.4551e+06	6.27624e+06	1.46498e+07	1.29076e+07	5.60519e+06	0.383524	-1.38261	0.0490506	0.85	1.29719
Com_1484_pos	7-(Methylthio)heptanenitrile	-	P	C8H15NS	157.093	158.1	0.133171	[M+H]+	5.058	-	3	C18	Organic nitrogen compounds	有机氮化合物	Organonitrogen compounds	有机氮化合物	Organic cyanides	有机氰化物	75272-78-5	HMDB0031890	-	-	-	5319789	CSCCCCCCC#N	MAMGGQVRQMBXMB-UHFFFAOYSA-N	1.16998e+07	1.39288e+06	1.28833e+06	637007	573011	2.97561e+07	1.82282e+07	3.93857e+07	2.75188e+07	0.108564	-3.20338	0.00440938	1	1.58241
Com_1485_neg	imidazoleacetic acid ribotide	-	N	C10H15N2O9P	338.052	337.045	1.70872	[M-H]-	2.962	0.530508424246765	2	C18	Organic oxygen compounds	有机氧化合物	Organooxygen compounds	有机氧化合物	Carbohydrates and carbohydrate conjugates	碳水化合物和碳水化合物结合物	-	HMDB0006032	-	-	-	-	C1=C(N=CN1C2C(C(C(O2)COP(=O)(O)O)O)O)CC(=O)O	RDQUQBHPMYFYMX-XIWVQZPPSA-N	1.58227e+07	7.70291e+06	5.76747e+06	1.70901e+07	3.29561e+06	9.33788e+06	1.20125e+07	6.00386e+06	3.39909e+06	1.29231	0.369955	0.672828	0.55	0.399632
Com_1488_neg	(plusmn)5,6-DHET	-	N	C20H34O4	338.246	337.239	0.474364	[M-H]-	8.155	0.743913408755312	2	C18	Lipids and lipid-like molecules	脂质和类脂分子	Fatty Acyls	脂肪酰类	Eicosanoids	类二十烷酸	213382-49-1	-	C14772	-	LMFA03050004	-	CCCCCC=CCC=CCC=CCC(C(CCCC(=O)O)O)O	GFNYAPAJUNPMGH-QNEBEIHSSA-N	1.37871e+07	1.12663e+07	2.93678e+06	1.71349e+07	8.15221e+06	1.63629e+07	3.40641e+07	2.32406e+07	1.92723e+07	0.458595	-1.12471	0.042975	0.95	1.58705
Com_1492_neg	Oleoyl glycine	-	N	C20H37NO3	339.277	338.27	1.18893	[M-H]-	9.921	0.622418607712365	2	C18	Organic acids and derivatives	有机酸及其衍生物	Carboxylic acids and derivatives	羧酸及其衍生物	Amino acids, peptides, and analogues	氨基酸、肽和类似物	2601-90-3	HMDB0013631	-	-	LMFA08020082	6436908	CCCCCCCC\C=C/CCCCCCCC(=O)NCC(O)=O	HPFXACZRFJDURI-KTKRTIGZSA-N	5.01489e+06	4.68512e+06	895898	4.21896e+06	1.71452e+06	8.41089e+06	2.04599e+07	1.86188e+07	7.65687e+06	0.239789	-2.06016	0.00937837	1	1.56002
Com_1493_pos	1-(5-Hydroxy-2-oxo-2,3-dihydroimidazol-4-yl)urea	-	P	C4H6N4O3	158.044	159.051	1.28861	[M+H]+	1.482	-	3	C18	Organoheterocyclic compounds	有机杂环化合物	Azoles	唑类	Imidazoles	咪唑类	-	HMDB0248150	-	-	-	54079164	NC(=O)NC1=C(O)NC(=O)N1	MLVVTNIFHMERMU-UHFFFAOYSA-N	5.54479e+06	6.66288e+06	1.22121e+07	7.76742e+06	1.40013e+07	1.52951e+07	1.52383e+07	1.45433e+07	1.40132e+07	0.62533	-0.67731	0.0393392	1	1.03613
Com_1496_pos	1,5-Naphthalenediamine	-	P	C10H10N2	158.084	159.092	1.25834	[M+H]+	5.318	0.715749695803073	2	C18	Benzenoids	苯类化合物	Naphthalenes	萘类	-	-	-	HMDB0244231	C19463	-	-	-	C1=CC2=C(C=CC=C2N)C(=C1)N	KQSABULTKYLFEV-UHFFFAOYSA-N	3.26868e+08	1.81553e+08	1.99928e+08	1.79947e+08	1.68301e+08	1.27293e+08	1.00705e+08	1.25998e+08	1.21856e+08	1.77635	0.828914	0.00727153	1	1.19861
Com_1497_neg	bohemine	-	N	C18H24N6O	340.201	339.194	1.37068	[M-H]-	8.091	-	3	C18	Organoheterocyclic compounds	有机杂环化合物	Imidazopyrimidines	咪唑并嘧啶类	Purines and purine derivatives	嘌呤和嘌呤衍生物	-	-	-	-	-	-	CC(C)N1C=NC2=C(N=C(N=C21)NCCCO)NCC3=CC=CC=C3	OPQGFIAVPSXOBO-UHFFFAOYSA-N	2.01432e+06	2.53828e+06	1.26019e+06	5.95846e+06	2.84227e+06	1.72903e+06	4.19622e+06	3.74044e+06	2.91169e+06	0.92951	-0.105457	0.646313	0.65	0.654743
Com_1497_pos	(1,2,3-Trimethyl-2-cyclopropen-1-yl)benzene	-	P	C12H14	158.11	159.117	0.697503	[M+H]+	7.948	0.705834888915835	2	C18	Benzenoids	苯类化合物	Benzene and substituted derivatives	苯及其取代衍生物	-	-	-	-	-	-	-	-	CC1=C(C1(C)C2=CC=CC=C2)C	OHNHLTBFDBOYSK-UHFFFAOYSA-N	1.44852e+07	1.10368e+07	1.21517e+07	1.93601e+07	3.79761e+07	8.57907e+06	1.89184e+07	9.2283e+06	1.30924e+07	1.52571	0.60948	0.245986	0.75	1.05346
Com_1499_neg	Secosubamolide	-	N	C20H36O4	340.261	339.254	0.180927	[M-H]-	10.687	0.705133913807556	2	C18	Lipids and lipid-like molecules	脂质和类脂分子	Fatty Acyls	脂肪酰类	Fatty alcohols	脂肪醇	-	-	-	-	-	-	CCCCCCCCCCCCCC=C(C(C(=O)C)O)C(=O)OC	GRBBECUHXQCEBW-WNZNBFKUSA-N	836716	434643	110116	8.62319e+06	1.53387e+06	9.76734e+06	2.36271e+07	1.86624e+07	6.97434e+06	0.156372	-2.67695	0.0163581	0.95	1.58176
Com_149_pos	Ethylparaben	尼泊金乙酯	P	C9H10O3	166.063	167.071	1.71886	[M+H]+	6.98	0.636001557410169	1	C18	Benzenoids	苯类化合物	Benzene and substituted derivatives	苯及其取代衍生物	Benzoic acids and derivatives	苯甲酸及其衍生物	120-47-8	HMDB0032573	D01647	-	-	8434	CCOC(=O)C1=CC=C(O)C=C1	NUVBSKCKDOMJSU-UHFFFAOYSA-N	7.58385e+06	7.67505e+06	8.82187e+06	1.10218e+07	9.26249e+06	7.75624e+06	1.22767e+07	9.68768e+06	8.27576e+06	0.934091	-0.098365	0.635693	0.65	0.442451
Com_14_pos	Methylsuccinic acid	甲基琥珀酸	P	C5H8O4	132.042	115.039	1.22713	[M+H-H2O]+	5.567	0.909078712020026	1	C18	Lipids and lipid-like molecules	脂质和类脂分子	Fatty Acyls	脂肪酰类	Fatty acids and conjugates	脂肪酸和结合物	498-21-5	HMDB0001844	C08645	-	LMFA01170119	6950476	C[C@@H](CC(O)=O)C(O)=O	WXUAQHNMJWJLTG-VKHMYHEASA-N	1.69201e+07	2.07226e+07	3.17158e+07	3.19706e+07	2.89665e+07	2.72267e+07	3.10666e+07	2.21301e+07	2.48147e+07	0.990481	-0.0137987	0.830707	0.55	0.105805
Com_1501_neg	11-deoxy-PGF1beta	-	N	C20H36O4	340.261	339.254	0.531171	[M-H]-	7.775	-	3	C18	Lipids and lipid-like molecules	脂质和类脂分子	Fatty Acyls	脂肪酰类	Eicosanoids	类二十烷酸	37785-99-2	-	-	-	LMFA03010070	-	CCCCCC(C=CC1CCC(C1CCCCCCC(=O)O)O)O	HYBPXYQCXNOTFK-JLNUFZAQSA-N	3.31585e+06	3.33301e+06	908134	8.21422e+06	3.54863e+06	1.42155e+07	2.14604e+07	1.30141e+07	6.68405e+06	0.279118	-1.84105	0.0140179	0.95	1.74328
Com_1501_pos	N-Methyl-2-oxoglutaramate	N-甲基-2-氧代戊二酸酰胺	P	C6H9NO4	159.053	160.061	0.821236	[M+H]+	1.549	-	3	C18	Organic acids and derivatives	有机酸及其衍生物	Keto acids and derivatives	酮酸及其衍生物	Short-chain keto acids and derivatives	短链酮酸及其衍生物	-	-	C03623	-	LMFA08020196	-	CNC(=O)CCC(=O)C(=O)O	MOIJYNHJLPUMNX-UHFFFAOYSA-N	7.9307e+06	4.11783e+06	3.97771e+06	5.97953e+06	4.24581e+06	4.18358e+06	9.14495e+06	8.66876e+06	6.99165e+06	0.724458	-0.465026	0.206059	0.8	0.988189
Com_1503_pos	Ethyl leucinate	亮氨酸乙酯	P	C8H17NO2	159.126	160.133	0.809156	[M+H]+	1.512	0.805629570789937	2	C18	Organic acids and derivatives	有机酸及其衍生物	Carboxylic acids and derivatives	羧酸及其衍生物	Amino acids, peptides, and analogues	氨基酸、肽和类似物	-	-	-	-	-	-	CCOC(=O)C(CC(C)C)N	QIGLJVBIRIXQRN-ZETCQYMHSA-N	3.62495e+08	1.27868e+08	2.43976e+08	1.28294e+08	2.63138e+08	6.96866e+08	2.92455e+08	3.16156e+08	5.98673e+08	0.472976	-1.08016	0.0415492	0.9	1.04311
Com_1504_neg	Stearoylglycine	-	N	C20H39NO3	341.293	340.285	1.66579	[M-H]-	10.561	-	3	C18	Organic acids and derivatives	有机酸及其衍生物	Carboxylic acids and derivatives	羧酸及其衍生物	Amino acids, peptides, and analogues	氨基酸、肽和类似物	-	HMDB0013308	-	-	LMFA08020077	95070	CCCCCCCCCCCCCCCCCC(=O)NCC(O)=O	UEYROBDNFIWNST-UHFFFAOYSA-N	575863	1.68366e+06	884699	1.09789e+06	1.16377e+06	686516	2.53554e+06	1.98558e+06	1.59713e+06	0.635542	-0.65394	0.273909	0.75	0.658433
Com_1504_pos	2-Aminooctanoic acid	-	P	C8H17NO2	159.126	160.133	0.413352	[M+H]+	5.707	-	3	C18	Organic acids and derivatives	有机酸及其衍生物	Carboxylic acids and derivatives	羧酸及其衍生物	Amino acids, peptides, and analogues	氨基酸、肽和类似物	-	HMDB0000991	-	-	LMFA01100056	-	CCCCCCC(C(=O)O)N	AKVBCGQVQXPRLD-UHFFFAOYSA-N	9.5604e+06	8.10668e+06	1.22017e+07	8.306e+06	1.22684e+07	1.33867e+07	6.28484e+06	7.29006e+06	9.9047e+06	1.09462	0.130431	0.567176	0.6	0.398977
Com_1506_neg	2,3-Dinor-TXB1	-	N	C19H34O5	342.241	341.233	0.2175	[M-H]-	6.593	0.539412195981155	2	C18	Lipids and lipid-like molecules	脂质和类脂分子	Fatty Acyls	脂肪酰类	Fatty acids and conjugates	脂肪酸和结合物	-	HMDB0245413	-	-	LMFA03030012	53394492	CCCCCC(O)C=CC1CC(O)CC(O)C1CCCCC(O)=O	URVGHNOQCRQJTD-UHFFFAOYSA-N	2.00958e+07	1.01906e+07	464076	1.17087e+07	5.8118e+06	4.49687e+06	1.07866e+07	6.97468e+06	4.8731e+06	1.42333	0.509268	0.894033	0.65	0.696894
Com_1507_neg	1-O-Octadec-9-enyl glycerol	-	N	C21H42O3	342.313	341.306	0.0955328	[M-H]-	10.52	-	3	C18	Lipids and lipid-like molecules	脂质和类脂分子	Glycerolipids	甘油脂	Monoradylglycerols	单酰基甘油	-	-	C13860	-	-	-	CCCCCCCCC=CCCCCCCCCOCC(CO)O	NRWMBHYHFFGEEC-KTKRTIGZSA-N	119178	591614	244919	5.13429e+06	3.16826e+06	368291	3.46648e+06	1.46097e+06	849674	1.20522	0.269302	0.682645	0.6	0.609257
Com_1507_pos	N5-Methyl-L-glutamine	N5-甲基-L-谷氨酰胺	P	C6H12N2O3	160.085	161.092	0.907593	[M+H]+	1.512	0.634430176419039	2	C18	Organic acids and derivatives	有机酸及其衍生物	Carboxylic acids and derivatives	羧酸及其衍生物	Amino acids, peptides, and analogues	氨基酸、肽和类似物	-	-	C03153	-	-	-	CNC(=O)CCC(C(=O)O)N	ONXPDKGXOOORHB-BYPYZUCNSA-N	4.99087e+06	2.70441e+06	4.52734e+06	2.67214e+06	1.93189e+06	1.33364e+06	1.20668e+06	1.68837e+06	1.91404e+06	2.19142	1.13187	0.0109174	1	1.15901
Com_1508_pos	(+/-)-3-(Methylthio)heptanal	-	P	C8H16OS	160.092	161.099	0.0743561	[M+H]+	5.983	-	3	C18	Organic oxygen compounds	有机氧化合物	Organooxygen compounds	有机氧化合物	Carbonyl compounds	羰基化合物	51755-70-5	HMDB0032426	-	-	-	57350395	CCCCC(CC=O)SC	RQOSXGWCILNIKB-UHFFFAOYSA-N	2.54674e+06	6.26824e+06	7.16097e+06	1.2152e+07	1.10831e+06	4.52898e+06	1.78728e+07	3.21345e+06	7.70122e+06	0.702026	-0.510404	0.468783	0.35	0.417486
Com_1509_pos	N6-Methyl-lysine	N6-甲基赖氨酸	P	C7H16N2O2	160.121	161.129	0.865786	[M+H]+	1.347	0.767388045130485	2	C18	Organic acids and derivatives	有机酸及其衍生物	Carboxylic acids and derivatives	羧酸及其衍生物	Amino acids, peptides, and analogues	氨基酸、肽和类似物	-	-	-	-	-	-	O=C(O)C(N)CCCCNC	PQNASZJZHFPQLE-LURJTMIESA-N	1.65344e+07	1.09285e+07	1.28568e+07	8.87817e+06	1.21815e+07	8.13307e+06	5.9798e+06	8.34691e+06	7.90518e+06	1.61711	0.693418	0.00827506	1	1.60856
Com_1510_neg	sibiskoside	-	N	C16H24O8	344.147	343.14	0.980773	[M-H]-	5.855	-	3	C18	Organic oxygen compounds	有机氧化合物	Organooxygen compounds	有机氧化合物	Carbohydrates and carbohydrate conjugates	碳水化合物和碳水化合物结合物	-	-	-	-	-	-	CC(=CC1CC(=CCOC2C(C(C(C(O2)CO)O)O)O)C(=O)O1)C	AYOGZIXAHOAPOK-QKAQTOFFSA-N	2.36136e+07	6.64066e+06	4.96136e+07	9.0045e+06	2.51686e+07	6.66837e+06	4.03863e+07	4.85225e+06	3.23769e+06	1.65443	0.726334	0.286134	0.75	0.729476
Com_1510_pos	4-Acetylimidazo[4,5-c]pyridine	-	P	C8H7N3O	161.059	162.066	1.75741	[M+H]+	1.225	-	3	C18	Organoheterocyclic compounds	有机杂环化合物	Imidazopyridines	咪唑并吡啶类	Imidazo-[4,5-c]pyridines	咪唑并[4,5-c]吡啶	146874-38-6	HMDB0034888	-	-	-	577206	CC(=O)C1=NC=CC2=C1NC=N2	WTOOGKIOBGXDDY-UHFFFAOYSA-N	4.41234e+06	3.56249e+06	5.22275e+06	1.38029e+06	2.48679e+06	2.11368e+06	2.0262e+06	1.90713e+06	1.67937e+06	1.76689	0.821216	0.115967	0.8	1.17178
Com_1513_pos	5,6,7,8-Tetrahydro-2,4-dimethylquinoline	-	P	C11H15N	161.12	162.127	1.68959	[M+H]+	1.437	-	3	C18	Organoheterocyclic compounds	有机杂环化合物	Quinolines and derivatives	喹啉及其衍生物	Hydroquinolines	氢化喹啉	60169-66-6	HMDB0029708	-	-	-	5321849	CC1=NC2=C(CCCC2)C(C)=C1	ZBIKAJHAGKBFKR-UHFFFAOYSA-N	542732	568713	1.22752e+06	199953	1.55977e+06	2.62534e+06	910534	1.18199e+06	1.6733e+06	0.513043	-0.962848	0.101732	0.8	0.816505
Com_1514_neg	Oxyphencyclimine	-	N	C20H28N2O3	344.21	343.203	1.81148	[M-H]-	8.29	-	3	C18	Organoheterocyclic compounds	有机杂环化合物	Diazines	二嗪类	Pyrimidines and pyrimidine derivatives	嘧啶和嘧啶衍生物	125-53-1	HMDB0014527	C07851	-	-	4642	CN1CCCN=C1COC(=O)C(O)(C1CCCCC1)C1=CC=CC=C1	DUDKAZCAISNGQN-UHFFFAOYSA-N	4.50596e+06	4.38656e+06	2.01532e+06	3.25851e+06	3.55881e+06	3.34419e+06	674648	5.78885e+06	5.03821e+06	0.955154	-0.0661951	0.745974	0.6	0.306655
Com_1515_neg	Gallicynoic acid F	没食子酸F	N	C18H32O6	344.22	343.213	0.642624	[M-H]-	6.083	-	3	C18	Lipids and lipid-like molecules	脂质和类脂分子	Fatty Acyls	脂肪酰类	Fatty acids and conjugates	脂肪酸和结合物	-	-	-	-	LMFA01050573	-	CCCCC(C#CC(C(C(CCCCCCCC(=O)O)O)O)O)O	DTCUTCQYZMBUDK-UHFFFAOYSA-N	3.00533e+07	9.77541e+06	1.28057e+06	5.19184e+07	1.66201e+07	4.26041e+07	9.02095e+07	6.2495e+07	2.53651e+07	0.397502	-1.33097	0.101713	0.85	1.41147
Com_1516_neg	11-HDoHE	-	N	C22H32O3	344.235	343.228	0.450566	[M-H]-	8.291	0.619773319808663	2	C18	Lipids and lipid-like molecules	脂质和类脂分子	Fatty Acyls	脂肪酰类	Fatty acids and conjugates	脂肪酸和结合物	-	HMDB0060040	-	-	LMFA04000028	11631564	O=C(O)CCC=CCC=CC=CC(O)CC=CCC=CCC=CCC	LTERDCBCHFKFRI-BGKMTWLOSA-N	7.50943e+08	8.37032e+08	3.83579e+08	6.90334e+08	8.20792e+08	6.30363e+08	4.22006e+08	6.90787e+08	9.48407e+08	1.03514	0.049826	0.866189	0.55	0.165305
Com_1517_neg	methoxyprogesterone	-	N	C22H32O3	344.235	343.228	1.88258	[M-H]-	6.866	0.558162852303743	2	C18	Lipids and lipid-like molecules	脂质和类脂分子	Steroids and steroid derivatives	类固醇和类固醇衍生物	Pregnane steroids	妊娠类固醇	-	HMDB0254554	-	-	-	21941129	COC1CC(=O)C=C2CCC3C4CCC(C(C)=O)C4(C)CCC3C12C	HAKRSIFCTAKBRD-UHFFFAOYSA-N	4.34933e+06	762309	279449	4.40241e+06	309068	317070	964452	729169	423101	3.32076	1.73151	0.376611	0.55	0.668929
Com_1519_neg	Tianshic acid methylester	-	N	C19H36O5	344.256	343.249	0.607956	[M-H]-	6.957	0.641045058745759	2	C18	Lipids and lipid-like molecules	脂质和类脂分子	Fatty Acyls	脂肪酰类	Fatty alcohols	脂肪醇	-	-	-	-	-	-	CCCCCCC(C(C=CC(CCCCCCC(=O)OC)O)O)O	VAGGDCACZPJMFS-CCEZHUSRSA-N	1.1804e+07	1.24954e+07	3.28883e+06	2.82321e+07	3.19578e+07	6.28302e+07	1.11772e+08	8.81186e+07	1.78522e+07	0.250282	-1.99837	0.0400456	0.9	1.5233
Com_1519_pos	Ethyl 4-(methylthio)butyrate	4-甲硫基丁酸乙酯	P	C7H14O2S	162.071	163.079	4.44408	[M+H]+	1.513	-	3	C18	Lipids and lipid-like molecules	脂质和类脂分子	Fatty Acyls	脂肪酰类	Fatty acid esters	脂肪酸酯	22014-48-8	HMDB0037620	-	-	LMFA07010867	5463935	CCOC(=O)CCCSC	QNLREUZIHJHXRK-UHFFFAOYSA-N	5.7745e+06	1.7463e+06	2.24482e+06	1.22941e+06	2.2852e+06	269765	3.0082e+06	569723	4.71311e+06	1.24103	0.311535	0.430986	0.6	0.615688
Com_1520_neg	Becocalcidiol	-	N	C23H36O2	344.272	343.264	0.624031	[M-H]-	10.789	-	3	C18	Lipids and lipid-like molecules	脂质和类脂分子	Steroids and steroid derivatives	类固醇和类固醇衍生物	Vitamin D and derivatives	维生素D及其衍生物	-	HMDB0248927	-	-	-	72443215	CCC(C)C1CCC2C(CCCC12C)=CC=C1CC(O)C(=C)C(O)C1	QSLUXQQUPXBIHH-UHFFFAOYSA-N	705043	2.59431e+06	1.68994e+06	5.00161e+06	3.7267e+06	2.22234e+06	2.25791e+06	2.2084e+06	2.36766e+06	1.21176	0.277107	0.986791	0.6	0.203239
Com_1521_neg	(3R)-3,20-dihydroxyicosanoic acid	-	N	C20H40O4	344.293	343.286	0.998921	[M-H]-	8.516	-	3	C18	Lipids and lipid-like molecules	脂质和类脂分子	Fatty Acyls	脂肪酰类	Fatty acids and conjugates	脂肪酸和结合物	-	-	-	-	-	86289871	C(CCCCCCCCC(CC(=O)O)O)CCCCCCCCO	HWPIBZBKWABMAW-LJQANCHMSA-N	338240	319874	126961	2.10114e+06	446577	743106	427468	51074.1	367234	1.67806	0.746792	0.599406	0.5	0.468292
Com_1522_neg	Asp Val Leu	天冬氨酸缬氨酸	N	C15H27N3O6	345.19	344.183	0.991886	[M-H]-	5.496	-	3	C18	Organic acids and derivatives	有机酸及其衍生物	Carboxylic acids and derivatives	羧酸及其衍生物	Amino acids, peptides, and analogues	氨基酸、肽和类似物	-	-	-	-	-	-	CC(C)CC(C(=O)O)NC(=O)C(C(C)C)NC(=O)C(CC(=O)O)N	GIKOVDMXBAFXDF-NHCYSSNCSA-N	2.99452e+07	6.73853e+06	2.7242e+06	9.06523e+06	2.67113e+06	3.94165e+06	2.90242e+06	4.34162e+06	1.82295e+06	3.14525	1.65318	0.169254	0.7	0.820606
Com_1523_pos	Caudoxirene	-	P	C11H14O	162.104	163.112	0.144735	[M+H]+	6.227	0.776382841340944	2	C18	Organoheterocyclic compounds	有机杂环化合物	Epoxides	环氧化物	-	-	-	-	-	-	-	-	C=CC1CC=CC1C2C(O2)C=C	UXWZDKBRXXYPDJ-GWOFURMSSA-N	1.71856e+07	1.61012e+07	1.4154e+07	2.14568e+07	1.0387e+07	3.61319e+07	9.6454e+07	9.20817e+07	5.56662e+07	0.226258	-2.14396	0.00356369	1	1.90338
Com_1524_pos	(S1)-Methoxy-3-heptanethiol	-	P	C8H18OS	162.108	163.116	4.66948	[M+H]+	1.452	-	3	C18	Organic oxygen compounds	有机氧化合物	Organooxygen compounds	有机氧化合物	Ethers	醚类	400052-49-5	HMDB0032380	-	-	-	12009861	CCCC[C@H](S)CCOC	HRYCNFLXCKVTER-QMMMGPOBSA-N	1.30662e+08	5.61914e+07	7.48107e+07	3.86395e+07	9.75669e+07	1.55359e+08	8.32992e+07	7.76223e+07	3.59159e+08	0.471244	-1.08545	0.184524	0.8	0.877139
Com_1526_neg	Ginkgoic acid	银杏酸C15:1	N	C22H34O3	346.251	345.244	0.549671	[M-H]-	8.756	-	3	C18	Benzenoids	苯类化合物	Benzene and substituted derivatives	苯及其取代衍生物	Benzoic acids and derivatives	苯甲酸及其衍生物	22910-60-7	HMDB0033897	C10794	-	LMPK15040003	-	CCCCCCC=CCCCCCCCC1=C(C(=CC=C1)O)C(=O)O	YXHVCZZLWZYHSA-FPLPWBNLSA-N	6.90735e+07	4.93436e+07	2.11509e+07	9.16488e+07	3.48109e+07	3.75432e+07	5.05973e+07	1.4682e+07	7.72493e+07	1.18187	0.241077	0.655623	0.55	0.4359
Com_1528_pos	2-Hydroxy-3-phenylpropenoate	-	P	C9H8O3	164.047	165.055	1.16524	[M+H]+	2.914	0.802136328130959	2	C18	Benzenoids	苯类化合物	Benzene and substituted derivatives	苯及其取代衍生物	Phenylpyruvic acid derivatives	苯基丙酮酸衍生物	-	HMDB0012225	C02763	map00360	-	-	C1=CC=C(C=C1)C=C(C(=O)O)O	DEDGUGJNLNLJSR-VURMDHGXSA-N	5.49363e+09	2.82113e+09	1.61582e+09	1.79267e+09	2.08294e+09	2.01846e+09	1.82565e+09	2.11193e+09	1.66233e+09	1.44978	0.535835	0.296424	0.6	0.543837
Com_1529_pos	4-n-Pentylphenol	4-正戊基苯酚	P	C11H16O	164.12	165.128	0.593501	[M+H]+	9.603	0.776605341658024	2	C18	Benzenoids	苯类化合物	Phenols	酚类	1-hydroxy-2-unsubstituted benzenoids	1-羟基-2-未取代苯类化合物	-	-	C14466	-	-	-	CCCCCC1=CC=C(C=C1)O	ZNPSUQQXTRRSBM-UHFFFAOYSA-N	2.18994e+07	3.50893e+07	2.7132e+07	2.99628e+07	2.48274e+07	3.156e+07	2.86283e+07	2.93978e+07	2.3392e+07	0.98363	-0.0238117	0.825852	0.55	0.113748
Com_1530_neg	Adenosine 3'-monophosphate	腺苷 3'-单磷酸	N	C10H14N5O7P	347.063	346.056	1.1601	[M-H]-	4.724	0.591524171421496	2	C18	Nucleosides, nucleotides, and analogues	核苷、核苷酸和类似物	Ribonucleoside 3'-phosphates	核糖核苷 3'-磷酸	-	-	84-21-9	HMDB0003540	-	-	-	-	C1=NC2=C(C(=N1)N)N=CN2C3C(C(C(O3)CO)OP(=O)(O)O)O	LNQVTSROQXJCDD-KQYNXXCUSA-N	1.51323e+06	595133	570052	579060	964757	5.12546e+06	1.2791e+06	3.56193e+06	3.35291e+06	0.253599	-1.97938	0.0112436	0.95	1.47749
Com_1530_pos	1-Ethenyl-1-methyl-4-(1-methylethylidene)-cyclohexane	-	P	C12H20	164.156	165.164	0.811564	[M+H]+	9.602	0.868123757012266	2	C18	Lipids and lipid-like molecules	脂质和类脂分子	Prenol lipids	异戊烯醇脂	Monoterpenoids	单萜类	-	-	-	-	-	-	CC(=C1CCC(CC1)(C)C=C)C	SQSJXFVXEQJXIF-UHFFFAOYSA-N	2.82316e+07	4.76625e+07	4.03314e+07	4.45812e+07	3.71587e+07	3.79506e+07	3.61382e+07	4.07848e+07	3.80322e+07	1.03575	0.0506773	0.839412	0.6	0.112187
Com_1532_pos	3-Methylguanine	3-甲基鸟嘌呤	P	C6H7N5O	165.065	166.073	1.26585	[M+H]+	4.874	0.770299728428163	2	C18	Organoheterocyclic compounds	有机杂环化合物	Imidazopyrimidines	咪唑并嘧啶类	Purines and purine derivatives	嘌呤和嘌呤衍生物	-	HMDB0001566	C02230	-	-	-	CN1C2=C(C(=O)N=C1N)NC=N2	XHBSBNYEHDQRCP-UHFFFAOYSA-N	1.57936e+08	7.6434e+07	7.37932e+07	8.44976e+07	7.25856e+07	7.04481e+07	5.73742e+07	6.49144e+07	7.52439e+07	1.3889	0.473938	0.129368	0.9	0.951959
Com_1536_neg	Glu-Ile-Ser	谷氨酸一异亮氨酸一丝氨酸	N	C14H25N3O7	347.169	346.162	0.995287	[M-H]-	4.848	-	3	C18	Organic acids and derivatives	有机酸及其衍生物	Carboxylic acids and derivatives	羧酸及其衍生物	Amino acids, peptides, and analogues	氨基酸、肽和类似物	-	-	-	-	-	-	CCC(C)C(C(=O)NC(CO)C(=O)O)NC(=O)C(CCC(=O)O)N	ZHNHJYYFCGUZNQ-KBIXCLLPSA-N	5.80542e+06	1.98592e+06	547843	2.39893e+06	991591	1.43355e+06	1.13423e+06	2.37674e+06	673416	1.67032	0.740127	0.548927	0.6	0.507451
Com_1536_pos	Glycerol 1-propanoate	-	P	C6H12O4	148.074	166.106	5.822	[M+NH4]+	5.076	-	3	C18	Lipids and lipid-like molecules	脂质和类脂分子	Glycerolipids	甘油脂	Monoradylglycerols	单酰基甘油	624-47-5	HMDB0031639	-	-	-	117335	CCC(=O)OCC(O)CO	AALUCPRYHRPMAG-UHFFFAOYSA-N	1.27882e+07	4.43351e+06	3.37722e+06	5.90454e+06	4.2482e+06	3.98858e+06	1.19689e+06	5.6027e+06	5.38775e+06	1.52086	0.604887	0.337873	0.35	0.672026
Com_1537_neg	Alboatisin B	-	N	C20H28O5	348.194	347.186	0.194304	[M-H]-	7.337	-	3	C18	Lipids and lipid-like molecules	脂质和类脂分子	Prenol lipids	异戊烯醇脂	Diterpenoids	二萜类	-	-	-	-	-	-	CC1(CCCC2(C1CC(C34C2CC(C(C3O)O)C(=C)C4=O)O)C)C=O	NAJAPJJKLLFJJT-JFJWUTIJSA-N	2.10522e+06	3.43234e+06	1.18168e+06	6.2729e+06	3.13307e+06	2.0443e+06	4.36886e+06	3.49209e+06	5.40543e+06	0.84256	-0.247149	0.482498	0.65	0.684265
Com_1539_neg	3b,15b,17a-Trihydroxy-pregnenone	-	N	C21H32O4	348.23	347.223	0.448304	[M-H]-	9.586	-	3	C18	Lipids and lipid-like molecules	脂质和类脂分子	Fatty Acyls	脂肪酰类	Fatty acids and conjugates	脂肪酸和结合物	80380-40-1	HMDB0000353	-	-	LMST02030140	160471	[H][C@@]12[C@H](O)C[C@](O)(CC)[C@@]1(C)CC[C@@]1([H])[C@@]2([H])CCC2CC(O)=CC(=O)[C@]12C	YXMCPINQJVUPGV-HETPMVKVSA-N	7.41435e+06	2.6573e+07	1.89364e+07	7.20091e+07	5.65509e+07	1.33221e+07	1.99331e+07	1.84517e+07	1.80395e+07	2.08164	1.05772	0.326021	0.75	0.713926
Com_1540_neg	Carbocyclic thromboxane A2	-	N	C22H36O3	348.266	347.259	0.497328	[M-H]-	8.907	0.700499031479639	2	C18	Lipids and lipid-like molecules	脂质和类脂分子	Fatty Acyls	脂肪酰类	Fatty acids and conjugates	脂肪酸和结合物	-	HMDB0249633	-	-	-	1202	CCCCCC(O)C=CC1CC2CC(C2)C1CC=CCCCC(O)=O	ZIWNJZLXPXFNGN-UHFFFAOYSA-N	2.23655e+08	2.13721e+08	8.33063e+07	3.11747e+08	1.27745e+08	1.15485e+08	1.23324e+08	1.49425e+08	1.73742e+08	1.36686	0.450862	0.407311	0.7	0.661417
Com_1541_pos	7-Methylxanthine	7-甲基黄嘌呤	P	C6H6N4O2	166.049	167.056	3.20463	[M+H]+	1.102	0.646106046550424	2	C18	Organoheterocyclic compounds	有机杂环化合物	Imidazopyrimidines	咪唑并嘧啶类	Purines and purine derivatives	嘌呤和嘌呤衍生物	552-62-5	HMDB0001991	C16353	map01120;map01110;map00232;map01100	-	-	CN1C=NC2=C1C(=O)NC(=O)N2	PFWLFWPASULGAN-UHFFFAOYSA-N	2.84629e+07	1.78698e+07	4.21136e+07	2.81172e+07	3.74535e+07	3.22154e+07	2.0463e+07	4.24079e+07	2.88486e+07	0.994179	-0.0084218	0.9498	0.6	0.265176
Com_1542_neg	19(R)-hydroxy-PGA2	-	N	C20H30O5	350.209	349.202	0.552372	[M-H]-	6.401	-	3	C18	Lipids and lipid-like molecules	脂质和类脂分子	Fatty Acyls	脂肪酰类	Eicosanoids	类二十烷酸	52087-58-8	-	-	-	LMFA03010166	-	CC(CCCC(C=CC1C=CC(=O)C1CC=CCCCC(=O)O)O)O	RXYQCXVUMLSFHM-HCLDBPGNSA-N	1.20829e+08	3.82349e+07	1.12202e+07	1.01865e+08	3.5243e+07	7.08326e+07	1.25311e+08	1.10494e+08	6.56587e+07	0.660532	-0.598299	0.192216	0.75	0.727901
Com_1546_neg	11-deoxy-11-methylene-PGD2	-	N	C21H34O4	350.246	349.239	0.683258	[M-H]-	7.67	-	3	C18	Lipids and lipid-like molecules	脂质和类脂分子	Fatty Acyls	脂肪酰类	Eicosanoids	类二十烷酸	100648-29-1	-	-	-	LMFA03010103	-	CCCCCC(C=CC1C(C(CC1=C)O)CC=CCCCC(=O)O)O	ROZAFJXVUNORLT-SFIVEXQWSA-N	5.94066e+06	9.31191e+06	1.00448e+07	9.25323e+07	8.62755e+07	7.108e+06	2.87111e+07	1.85013e+07	1.35894e+07	2.40443	1.26569	0.616181	0.5	0.640569
Com_1548_pos	Piquerol B	-	P	C10H14O2	166.099	167.107	2.80263	[M+H]+	8.37	0.801885515553061	2	C18	Lipids and lipid-like molecules	脂质和类脂分子	Prenol lipids	异戊烯醇脂	Monoterpenoids	单萜类	-	-	-	-	-	-	CC(=C)C1C(C=CC(C1=C)O)O	NEMBFIOCFSUBLI-AEJSXWLSSA-N	9.4696e+06	1.1942e+07	5.83511e+06	5.43449e+06	5.86941e+06	7.54416e+06	4.44112e+06	9.84043e+06	1.97893e+07	0.741091	-0.432277	0.584497	0.6	0.515454
Com_1549_neg	13E-Labdene-8alpha,15-diol 15-acetate	-	N	C22H38O3	350.282	349.275	0.799945	[M-H]-	9.204	-	3	C18	Lipids and lipid-like molecules	脂质和类脂分子	Prenol lipids	异戊烯醇脂	Diterpenoids	二萜类	-	-	-	-	-	-	CC(=CCOC(=O)C)CCC1C2(CCCC(C2CCC1(C)O)(C)C)C	GYGSQPMBVQQYCF-CKGDTXCESA-N	3.26517e+06	3.48485e+06	627607	4.51785e+06	1.31758e+06	1.81619e+06	2.31907e+06	3.3179e+06	3.82876e+06	0.936937	-0.0939767	0.569603	0.45	0.541695
Com_1549_pos	beta-fenchocamphorone	-	P	C11H18O	166.136	167.143	0.711832	[M+H]+	9.594	0.77877446284576	2	C18	Lipids and lipid-like molecules	脂质和类脂分子	Prenol lipids	异戊烯醇脂	Monoterpenoids	单萜类	-	-	-	-	-	-	CC1(CC2CC1C(C2=O)(C)C)C	SGMAIFOCTCLBCB-UHFFFAOYSA-N	2.47445e+07	3.58797e+07	3.08259e+07	3.60338e+07	2.82834e+07	3.12362e+07	3.17815e+07	2.73971e+07	3.0388e+07	1.03155	0.0448097	0.786105	0.55	0.134502
Com_154_neg	Indoxyl sulfate	硫酸吲哚	N	C8H7NO4S	213.01	212.002	0.620177	[M-H]-	5.31	0.942956652128338	1	C18	Organic acids and derivatives	有机酸及其衍生物	Organic sulfuric acids and derivatives	有机硫酸及其衍生物	Arylsulfates	芳基硫酸盐	2642-37-7	HMDB0000682	-	-	-	10258	OS(=O)(=O)OC1=CNC2=CC=CC=C12	BXFFHSIDQOFMLE-UHFFFAOYSA-N	1.95023e+07	4.56824e+07	2.06778e+08	1.08316e+07	2.67912e+08	3.16032e+07	2.00382e+07	3.96117e+07	2.62417e+07	3.74966	1.90676	0.355165	0.6	0.732671
Com_1550_neg	Melophlin E	-	N	C21H37NO3	351.277	350.27	0.391639	[M-H]-	9.504	0.637043403492255	2	C18	Organoheterocyclic compounds	有机杂环化合物	Pyrrolidines	吡咯烷类	N-alkylpyrrolidines	N-烷基吡咯烷	-	-	-	-	-	-	CC(C)CCCCCCCCCCCCC(=C1C(=O)CN(C1=O)C)O	CPMHESKNPLZJEM-ZZEZOPTASA-N	3.95563e+06	3.07815e+06	465852	1.13239e+06	756002	3.60846e+06	6.06889e+06	5.82998e+06	1.26848e+06	0.447694	-1.15942	0.124211	0.85	1.19661
Com_1551_neg	Desacetyltetraneurin D 4-O-isobutyrate	-	N	C19H28O6	352.189	351.182	1.8311	[M-H]-	6.296	-	3	C18	Lipids and lipid-like molecules	脂质和类脂分子	Prenol lipids	异戊烯醇脂	Terpene lactones	萜内酯	-	-	-	-	-	-	CC1CCC2C(C3(C1(CCC3OC(=O)C(C)C)O)CO)OC(=O)C2=C	YAQZXHLVANZHGK-IMSBPQIQSA-N	1.72391e+06	1.70947e+06	248959	4.8886e+06	2.74566e+06	1.522e+06	7.36223e+06	4.52236e+06	2.38829e+06	0.573178	-0.802945	0.264547	0.65	1.16676
Com_1554_pos	3-METHYLGLUTARIC ACID	3-甲基戊二酸	P	C6H10O4	146.058	169.047	1.90143	[M+Na]+	1.332	0.567256037232439	2	C18	Lipids and lipid-like molecules	脂质和类脂分子	Fatty Acyls	脂肪酰类	Fatty acids and conjugates	脂肪酸和结合物	-	HMDB0000752	-	-	LMFA01170117	-	O=C(O)CC(C)CC(=O)O	XJMMNTGIMDZPMU-UHFFFAOYSA-N	6.66732e+06	7.79375e+06	5.0618e+06	6.16939e+06	4.32759e+06	7.89833e+06	9.51625e+06	8.35925e+06	1.57974e+06	0.877979	-0.187741	0.921602	0.75	0.283778
Com_1555_neg	5-HYDROXY TRYPTOPHOL BETA-D-GLUCURONIDE	5-羟基色胺β-D-葡萄糖醛酸苷	N	C16H19NO8	353.111	352.103	0.937236	[M-H]-	5.051	-	3	C18	Organic oxygen compounds	有机氧化合物	Organooxygen compounds	有机氧化合物	Carbohydrates and carbohydrate conjugates	碳水化合物和碳水化合物结合物	-	-	-	-	-	-	C1=CC2=C(C=C1OC3C(C(C(C(O3)C(=O)O)O)O)O)C(=CN2)CCO	NFLHLWRXDOXSCF-UHFFFAOYSA-N	1.58871e+06	1.10796e+06	144343	242250	191676	643049	151961	244141	1.23895e+07	0.195102	-2.3577	0.621755	0.6	0.503949
Com_1556_neg	Oleyl sarcosine	油酰肌氨酸	N	C21H39NO3	353.293	352.286	0.0404049	[M-H]-	10.071	0.737049900152436	2	C18	Organic acids and derivatives	有机酸及其衍生物	Carboxylic acids and derivatives	羧酸及其衍生物	Amino acids, peptides, and analogues	氨基酸、肽和类似物	110-25-8	-	-	-	-	6912870	O=C(O)CN(C(=O)CCCCCCCC=CCCCCCCCC)C	DIOYAVUHUXAUPX-KHPPLWFESA-N	5.97936e+06	4.98602e+06	1.54102e+06	2.73858e+06	4.33787e+06	1.12133e+07	1.866e+07	2.17751e+07	5.02753e+06	0.276419	-1.85507	0.0234176	0.95	1.51062
Com_1557_neg	Kopsinoline	-	N	C21H26N2O3	354.194	353.187	1.50893	[M-H]-	8.123	0.574070222395902	2	C18	Alkaloids and derivatives	生物碱及其衍生物	Aspidofractine alkaloids	阿哌西汀生物碱	-	-	-	-	-	-	-	-	COC(=O)C1CC23CCC[N+]4(C2C5(C1(CC3)NC6=CC=CC=C65)CC4)[O-]	KWXHCCIXBUPHTG-ICLMVOIRSA-N	7.49132e+06	5.61295e+06	949252	5.16485e+06	3.03885e+06	6.50083e+06	5.40319e+06	5.79299e+06	2.84978e+06	0.866597	-0.206567	0.488699	0.6	0.700531
Com_1557_pos	3-Methyl-(triazen-1-yl)imidazole-4-carboxamide	3-甲基-(三氮烯-1-基)咪唑-4-甲酰胺	P	C5H8N6O	168.076	169.084	3.75496	[M+H]+	1.317	-	3	C18	Organoheterocyclic compounds	有机杂环化合物	Azoles	唑类	Imidazoles	咪唑类	-	HMDB0245922	-	-	-	21080159	CN1C(N=NN)=NC=C1C(N)=O	WBZUSDQVWKYLAC-UHFFFAOYSA-N	1.66246e+06	2.60083e+06	1.51305e+06	2.1974e+06	1.24428e+06	1.81249e+06	2.90646e+06	2.33551e+06	235552	1.01158	0.0166095	0.633552	0.6	0.589158
Com_1559_pos	3-(3,4-Dihydroxyphenyl)-1-propanol	-	P	C9H12O3	168.079	169.086	1.87004	[M+H]+	5.303	0.892421271048991	2	C18	Benzenoids	苯类化合物	Phenols	酚类	Benzenediols	苯二醇类	-	-	-	-	-	-	C1=CC(=C(C=C1CCCO)O)O	DPTPQXXDBLPEOP-UHFFFAOYSA-N	6.30029e+06	5.27739e+06	6.6465e+06	9.37686e+06	4.4892e+06	2.0372e+07	4.23565e+07	3.53398e+07	3.81533e+07	0.188459	-2.40768	0.000194719	1	1.91157
Com_1561_pos	(Z)-Isogeranic acid	-	P	C10H16O2	168.115	169.122	0.564735	[M+H]+	6.228	0.877784829261997	2	C18	Lipids and lipid-like molecules	脂质和类脂分子	Prenol lipids	异戊烯醇脂	Monoterpenoids	单萜类	-	-	-	-	-	-	CC(=CCC=C(C)CC(=O)O)C	LYZWBENYAKKYLM-RMKNXTFCSA-N	7.14564e+07	3.94431e+07	4.78498e+07	1.03132e+08	9.12598e+07	8.93522e+07	6.90535e+07	1.14054e+08	1.0279e+08	0.752866	-0.409535	0.169743	0.7	0.815384
Com_1562_neg	Kuguacin M	-	N	C22H28O4	356.199	355.192	1.48624	[M-H]-	6.925	-	3	C18	Organoheterocyclic compounds	有机杂环化合物	Lactones	内酯类	Gamma butyrolactones	γ-丁内酯	-	-	-	-	-	-	CC1(C(=O)CCC2C13C=CC4C2(CCC5(C4(CCC5=O)C)C)C(=O)O3)C	ZZCFOYQURYOXSX-QDBKVTASSA-N	421796	1.31247e+06	795296	2.97533e+06	2.75739e+06	558338	4.78421e+06	2.78601e+06	874674	0.734162	-0.44583	0.745501	0.6	0.574509
Com_1562_pos	(6E)-8-Oxogeraniol	-	P	C10H16O2	168.115	169.122	0.526532	[M+H]+	4.46	0.885064533892492	2	C18	Lipids and lipid-like molecules	脂质和类脂分子	Prenol lipids	异戊烯醇脂	Monoterpenoids	单萜类	-	-	C20223	-	LMFA06000130	-	CC(=CCO)CCC=C(C)C=O	FRKZCCBKUZTFCA-TXFIJWAUSA-N	5.14999e+07	5.81417e+07	7.87614e+07	7.94402e+07	5.6023e+07	6.79339e+07	8.09378e+07	7.43259e+07	6.3781e+07	0.90283	-0.147474	0.312922	0.7	0.396626
Com_1564_neg	Dopexamine	多培沙明	N	C22H32N2O2	356.246	355.239	0.823377	[M-H]-	6.851	-	3	C18	Benzenoids	苯类化合物	Phenols	酚类	Benzenediols	苯二醇类	86197-47-9	HMDB0041882	-	-	-	55483	OC1=C(O)C=C(CCNCCCCCCNCCC2=CC=CC=C2)C=C1	RYBJORHCUPVNMB-UHFFFAOYSA-N	5.66063e+07	6.31205e+07	6.59976e+06	2.63984e+07	1.1005e+07	2.76942e+07	6.35161e+06	1.63852e+07	6.29829e+07	1.15492	0.207793	0.859239	0.55	0.155797
Com_1565_neg	13,14-dihydro-PGF2alpha	-	N	C20H36O5	356.256	355.249	0.797614	[M-H]-	6.881	0.624102585369164	2	C18	Lipids and lipid-like molecules	脂质和类脂分子	Fatty Acyls	脂肪酰类	Eicosanoids	类二十烷酸	-	HMDB0244518	-	-	LMFA03010079	-	CCCCCC(CCC1C(CC(C1CC=CCCCC(=O)O)O)O)O	LLQBSJQTCKVWTD-NFUXFLSFSA-N	2.34149e+08	1.7863e+08	2.05863e+07	9.41296e+07	4.19875e+07	1.78313e+08	1.24515e+08	1.62949e+08	3.19664e+08	0.580039	-0.785779	0.149823	0.7	1.12817
Com_1565_pos	6-HYDROXYDOPAMINE	6-羟基多巴胺	P	C8H11NO3	169.074	170.081	0.654423	[M+H]+	5.127	0.945641277314788	2	C18	Benzenoids	苯类化合物	Phenols	酚类	Benzenediols	苯二醇类	-	HMDB0001537	-	-	-	-	C1=C(C(=CC(=C1O)O)O)CCN	DIVDFFZHCJEHGG-UHFFFAOYSA-N	3.27073e+07	1.78646e+07	1.38078e+07	5.9739e+07	2.619e+07	2.11442e+07	5.93764e+07	4.18576e+07	2.51593e+07	0.815026	-0.295082	0.488439	0.6	0.853888
Com_1566_neg	13,14-dihydro-15(R)-Prostaglandin E1	13,14-dihydro-15(R)-前列腺素E1	N	C20H36O5	356.256	355.249	1.02223	[M-H]-	6.542	-	3	C18	Lipids and lipid-like molecules	脂质和类脂分子	Fatty Acyls	脂肪酰类	Eicosanoids	类二十烷酸	201848-10-4	-	-	-	-	-	CCCCCC(CCC1C(CC(=O)C1CCCCCCC(=O)O)O)O	DPOINJQWXDTOSF-UHFFFAOYSA-N	9.45754e+06	4.02452e+06	63433.5	7.0185e+06	3.72779e+06	1.0349e+07	1.25155e+07	1.6603e+07	1.7467e+07	0.341329	-1.55076	0.119379	1	1.20753
Com_1566_pos	2-amino-3-(1H-imidazol-5-yl)-2-methylpropanoic acid	-	P	C7H11N3O2	169.085	170.093	0.820307	[M+H]+	1.392	0.511837809430737	2	C18	Organic acids and derivatives	有机酸及其衍生物	Carboxylic acids and derivatives	羧酸及其衍生物	Amino acids, peptides, and analogues	氨基酸、肽和类似物	-	-	-	-	-	-	CC(CC1=CN=CN1)(C(=O)O)N	HRRYYCWYCMJNGA-UHFFFAOYSA-N	4.85775e+07	2.80287e+07	8.53164e+07	5.07988e+07	6.07141e+07	1.25156e+07	8.10375e+06	1.51238e+07	1.62553e+07	4.20683	2.07273	0.000606353	1	1.97165
Com_1567_neg	N-Myristoyl Glutamine	N-肉豆蔻酰谷氨酰胺	N	C19H36N2O4	356.268	355.26	0.595931	[M-H]-	8.71	-	3	C18	Organic acids and derivatives	有机酸及其衍生物	Carboxylic acids and derivatives	羧酸及其衍生物	Amino acids, peptides, and analogues	氨基酸、肽和类似物	-	HMDB0242050	-	-	LMFA08020219	18318649	CCCCCCCCCCCCCC(=O)NC(CCC(N)=O)C(O)=O	GQCSFCKGCIEEJN-UHFFFAOYSA-N	9.07603e+06	1.51655e+07	4.96577e+06	1.32154e+07	5.99149e+06	8.92785e+06	2.05878e+07	1.5576e+07	1.34732e+07	0.661342	-0.596532	0.141811	0.8	0.839394
Com_1567_pos	Nitramine	-	P	C10H19NO	169.147	170.154	0.515587	[M+H]+	9.587	0.93637568681098	2	C18	Organoheterocyclic compounds	有机杂环化合物	Azaspirodecane derivatives	氮杂螺癸烷衍生物	-	-	-	-	C10163	-	-	-	C1CCC2(CCCNC2)C(C1)O	POCJOGNVFHPZNS-ZJUUUORDSA-N	1.06412e+08	1.78864e+08	1.40575e+08	1.61748e+08	1.35224e+08	1.52555e+08	1.24361e+08	1.4235e+08	1.39746e+08	1.03443	0.048835	0.835315	0.45	0.119888
Com_1568_neg	Tetracosahexaenoic acid	-	N	C24H36O2	356.272	355.265	0.764294	[M-H]-	10.706	0.515264312570081	2	C18	Lipids and lipid-like molecules	脂质和类脂分子	Fatty Acyls	脂肪酰类	Fatty acids and conjugates	脂肪酸和结合物	81247-23-6	HMDB0002007	-	map00592	LMFA01030822	11792612	CC\C=C/C\C=C/C\C=C/C\C=C/C\C=C/C\C=C/CCCCC(O)=O	YHGJECVSSKXFCJ-KUBAVDMBSA-N	7.05038e+07	2.50514e+08	1.7355e+08	3.44754e+08	3.66401e+08	1.98843e+08	2.40354e+08	2.35485e+08	2.13492e+08	1.08602	0.119055	0.844461	0.6	0.205352
Com_1570_neg	13-Hydroxydocosanoic acid	-	N	C22H44O3	356.329	355.322	0.22933	[M-H]-	10.771	0.686727860892026	2	C18	Lipids and lipid-like molecules	脂质和类脂分子	Fatty Acyls	脂肪酰类	Fatty acids and conjugates	脂肪酸和结合物	-	-	C03049	-	LMFA01050210	-	CCCCCCCCCC(CCCCCCCCCCCC(=O)O)O	BYCZEMFWXYCUSJ-UHFFFAOYSA-N	451223	600149	233524	1.93859e+06	1.8417e+06	371956	714530	92387	477735	2.44605	1.29046	0.222694	0.7	0.896531
Com_1570_pos	p-Menth-3-ene-3-thiol	-	P	C10H18S	170.113	171.121	4.29047	[M+H]+	5.607	0.640968781553887	2	C18	Lipids and lipid-like molecules	脂质和类脂分子	Prenol lipids	异戊烯醇脂	Monoterpenoids	单萜类	25946-28-5	HMDB0038192	-	-	-	3022213	CC(C)C1CCC(C)CC1=S	MUUULGAGZBWUDA-UHFFFAOYSA-N	546448	675051	1.1386e+06	1.07854e+06	1.4173e+06	970390	1.29697e+06	893789	725140	0.999607	-0.000567338	0.865314	0.5	0.102547
Com_1571_neg	3,8-Dimethoxy-5,7-dihydroxy-3',4'-methylenedioxyflavone	-	N	C18H14O8	358.069	357.062	1.02513	[M-H]-	6.311	0.629389719248154	2	C18	Phenylpropanoids and polyketides	苯丙素类和聚酮类	Flavonoids	黄酮类化合物	O-methylated flavonoids	O-甲基化黄酮类化合物	-	-	-	-	LMPK12113266	-	COC1=C(C=C(C2=C1OC(=C(C2=O)OC)C3=CC4=C(C=C3)OCO4)O)O	WGJDKSZLQCVWMG-UHFFFAOYSA-N	1.42248e+06	1.75188e+06	2.68354e+06	1.425e+06	5.92822e+06	1.21316e+06	2.26938e+06	2.38839e+06	1.59283e+06	1.41603	0.501851	0.508006	0.4	0.412564
Com_1574_neg	9,12,15,18,21-Tetracosapentaenoic acid	9,12,15,18,21-二十四碳五烯酸	N	C24H38O2	358.287	357.28	1.05663	[M-H]-	11.202	0.634557142802686	2	C18	Lipids and lipid-like molecules	脂质和类脂分子	Fatty Acyls	脂肪酰类	Fatty acids and conjugates	脂肪酸和结合物	-	HMDB0247624	-	-	-	54124086	CCC=CCC=CCC=CCC=CCC=CCCCCCCCC(O)=O	NPTIBOCVSPURCS-UHFFFAOYSA-N	8.87421e+07	2.19e+08	1.53659e+08	3.49944e+08	1.96582e+08	8.18271e+07	1.01074e+08	8.01713e+07	9.93221e+07	2.22504	1.15383	0.032136	0.9	1.31225
Com_1574_pos	Amphorogynine D	-	P	C8H13NO3	171.09	172.097	1.48317	[M+H]+	5.472	0.623784940810716	2	C18	Organoheterocyclic compounds	有机杂环化合物	Pyrrolizidines	吡咯里西啶类	-	-	-	-	-	-	-	-	C1CN2CC(CC2C1C(=O)O)O	TUHKEMPPAFZCIP-FSDSQADBSA-N	1.8969e+07	1.25152e+07	1.57842e+07	4.59443e+07	2.73756e+07	1.96071e+07	5.43475e+07	3.03055e+07	2.4097e+07	0.751579	-0.412004	0.349402	0.75	0.876789
Com_1575_neg	Val Ile Glu	缬氨酸-异亮氨酸-谷氨酸	N	C16H29N3O6	359.206	358.199	1.21104	[M-H]-	5.637	-	3	C18	Organic acids and derivatives	有机酸及其衍生物	Carboxylic acids and derivatives	羧酸及其衍生物	Amino acids, peptides, and analogues	氨基酸、肽和类似物	-	-	-	-	-	-	CCC(C)C(C(=O)NC(CCC(=O)O)C(=O)O)NC(=O)C(C(C)C)N	VXDSPJJQUQDCKH-UKJIMTQDSA-N	2.58662e+07	6.31035e+06	2.69422e+06	7.66755e+06	2.51289e+06	4.1291e+06	2.89561e+06	2.94839e+06	1.62758e+06	3.1068	1.63543	0.142509	0.7	0.791157
Com_1575_pos	gabapentin	加巴喷丁	P	C9H17NO2	171.126	172.133	0.447572	[M+H]+	5.63	0.813550558546414	2	C18	Organic acids and derivatives	有机酸及其衍生物	Carboxylic acids and derivatives	羧酸及其衍生物	Amino acids, peptides, and analogues	氨基酸、肽和类似物	60142-96-3	HMDB0005015	C07018	-	-	-	C1CCC(CC1)(CC(=O)O)CN	UGJMXCAKCUNAIE-UHFFFAOYSA-N	5.86582e+07	5.01333e+07	7.37598e+07	8.39779e+07	7.65281e+07	9.48805e+07	1.17619e+08	5.71211e+07	9.21997e+07	0.758515	-0.39875	0.203204	0.8	0.858008
Com_1576_neg	3-Methoxytyramine-betaxanthin	3-甲氧基酪胺-甜菜黄素	N	C18H20N2O6	360.132	359.125	1.22356	[M-H]-	5.792	0.556534459542955	2	C18	Benzenoids	苯类化合物	Phenols	酚类	Methoxyphenols	甲氧基酚类	-	-	C17754	map00965	-	-	COC1=C(C=CC(=C1)CCN=CC=C2CC(NC(=C2)C(=O)O)C(=O)O)O	SBHOSQZNRDXQAX-RSCAPTSMSA-N	9.81959e+06	5.57875e+06	7.43498e+06	1.14431e+07	1.77711e+07	1.18973e+07	1.73299e+07	1.86891e+07	1.4187e+07	0.670463	-0.57677	0.0824817	0.85	0.876751
Com_1577_pos	NEROL	橙花醇	P	C10H18O	154.136	172.17	0.461308	[M+NH4]+	6.708	0.580444661640204	2	C18	Lipids and lipid-like molecules	脂质和类脂分子	Prenol lipids	异戊烯醇脂	Monoterpenoids	单萜类	-	HMDB0035155	C09871	map00281;map01062	LMPR0102010010	-	OCC=C(C)CCC=C(C)C	GLZPCOQZEFWAFX-YFHOEESVSA-N	1.31172e+07	1.08216e+07	1.44772e+07	1.50646e+07	1.21878e+07	9.79986e+06	9.81179e+06	4.71153e+06	5.6477e+06	1.75286	0.809709	0.0433414	1	1.59725
Com_1580_neg	Resolvin D5	消退素D5	N	C22H32O4	360.23	359.223	1.07473	[M-H]-	7.381	-	3	C18	Lipids and lipid-like molecules	脂质和类脂分子	Fatty Acyls	脂肪酰类	Fatty acids and conjugates	脂肪酸和结合物	-	HMDB0004038	-	-	LMFA04030003	16061139	O=C(O)CCCC=CC(O)C=CC=CCC=CC=CC(O)CC=CCC	JBRPFYYLEQERPG-XTIXYJHRSA-N	6.06933e+07	9.44291e+07	4.45273e+07	1.75564e+08	2.93634e+07	8.26791e+07	1.41613e+08	4.67528e+07	6.76736e+07	0.955546	-0.065603	0.695448	0.6	0.327747
Com_1580_pos	Xylose	木糖	P	C5H10O5	150.053	173.042	1.69329	[M+Na]+	1.451	-	3	C18	Organic oxygen compounds	有机氧化合物	Organooxygen compounds	有机氧化合物	Carbohydrates and carbohydrate conjugates	碳水化合物和碳水化合物结合物	-	HMDB0000098	C01394	-	-	-	O=CC(O)C(O)C(O)CO	PYMYPHUHKUWMLA-VPENINKCSA-N	9.61136e+07	9.67834e+07	3.66529e+07	5.51502e+07	4.52847e+07	6.81266e+07	9.66916e+07	8.78132e+07	1.63641e+07	0.981383	-0.0271113	0.842358	0.5	0.420145
Com_1581_neg	Maresin 1	-	N	C22H32O4	360.23	359.223	0.879589	[M-H]-	7.047	-	3	C18	Lipids and lipid-like molecules	脂质和类脂分子	Fatty Acyls	脂肪酰类	Fatty acids and conjugates	脂肪酸和结合物	-	HMDB0254335	-	-	LMFA04050001	60201795	O=C(O)CCC=CCC(O)C=CC=CC=CC(O)CC=CCC=CCC	HLHYXXBCQOUTGK-FHCQLJOMSA-N	5.81926e+07	3.25719e+07	1.4545e+07	5.30233e+07	4.40249e+07	1.55257e+07	3.13317e+07	4.21278e+07	1.27649e+07	1.59102	0.669949	0.249654	0.8	1.13351
Com_1582_neg	10S,17S-DiHDoHE	-	N	C22H32O4	360.23	359.223	0.979169	[M-H]-	7.625	-	3	C18	Lipids and lipid-like molecules	脂质和类脂分子	Fatty Acyls	脂肪酰类	Fatty acids and conjugates	脂肪酸和结合物	-	HMDB0244278	-	-	LMFA04040003	53394583	CCC=CCC(O)C=CC=CC=CC(O)CC=CCC=CCCC(O)=O	CRDZYJSQHCXHEG-UHFFFAOYSA-N	3.05153e+07	5.72255e+07	2.79419e+07	1.09074e+08	8.86194e+07	5.04645e+07	1.19435e+08	1.29606e+08	6.31313e+07	0.691328	-0.532558	0.267013	0.75	0.62451
Com_1583_neg	Nor-Dolichoic acid-[13-22]	-	N	C24H40O2	360.303	359.296	1.07549	[M-H]-	11.691	-	3	C18	Lipids and lipid-like molecules	脂质和类脂分子	Prenol lipids	异戊烯醇脂	Diterpenoids	二萜类	-	-	-	-	LMPR03070024	-	CC(CCC=C(C)CCC=C(C)CCC=C(C)CCC=C(C)C)C(=O)O	XKOAXHKWXLCOGH-YQUIFEAJSA-N	5.73077e+07	2.11369e+08	1.44657e+08	2.96812e+08	2.08345e+08	5.66683e+07	6.44905e+07	5.15397e+07	7.45794e+07	2.97152	1.5712	0.0241484	0.9	1.4957
Com_1584_pos	Glycyl-D-proline	甘氨酰-D-脯氨酸	P	C7H12N2O3	172.085	173.092	1.51716	[M+H]+	1.985	-	3	C18	Organic acids and derivatives	有机酸及其衍生物	Carboxylic acids and derivatives	羧酸及其衍生物	Amino acids, peptides, and analogues	氨基酸、肽和类似物	-	HMDB0252876	-	-	-	44369312	NCC(=O)N1CCCC1C(O)=O	KZNQNBZMBZJQJO-UHFFFAOYSA-N	2.46354e+07	1.54309e+07	1.68129e+07	1.61295e+07	1.49926e+07	1.15751e+07	2.37279e+07	2.28152e+07	1.12038e+07	1.01557	0.0222838	0.801668	0.4	0.38114
Com_1587_neg	1alpha-Hydroxycorticosterone	-	N	C21H30O5	362.209	361.202	1.27223	[M-H]-	6.311	0.560921924329165	2	C18	Lipids and lipid-like molecules	脂质和类脂分子	Steroids and steroid derivatives	类固醇和类固醇衍生物	Hydroxysteroids	羟基类固醇	-	HMDB0244860	-	-	-	21850823	CC12CC(O)C3C(CCC4=CC(=O)CC(O)C34C)C1CCC2C(=O)CO	YAHNLJYKDPTSTN-UHFFFAOYSA-N	4.39807e+06	3.17507e+06	3.39833e+07	5.46009e+06	1.91465e+07	1.173e+06	1.99155e+06	880142	1.03219e+06	10.4258	3.38208	0.00950068	1	1.68096
Com_1587_pos	1,1,5-trimethyl-1,2-dihydronaphthalene	-	P	C13H16	172.125	173.133	0.171067	[M+H]+	6.723	0.835758916385368	2	C18	Benzenoids	苯类化合物	Naphthalenes	萘类	-	-	-	-	-	-	-	-	CC1=C2C=CCC(C2=CC=C1)(C)C	HUXNLKAQKLGSAF-UHFFFAOYSA-N	1.33141e+07	9.61489e+06	1.08341e+07	1.67937e+07	1.11191e+07	2.35384e+07	9.26345e+07	7.19507e+07	3.69656e+07	0.219205	-2.18965	0.0162136	1	1.94707
Com_1588_neg	Tricycloalternarene 11a	-	N	C22H34O4	362.246	361.239	1.22271	[M-H]-	7.655	0.521805089934055	2	C18	Lipids and lipid-like molecules	脂质和类脂分子	Prenol lipids	异戊烯醇脂	Sesquiterpenoids	倍半萜类	-	-	-	-	-	-	COC1CCC(=O)C2=C1OC1(C)CC=C(C(C)CCCC(C)CO)C1C2	YQNSDWMPJRRXJM-UHFFFAOYSA-N	4.65239e+07	3.64447e+07	2.014e+07	4.76328e+07	5.09752e+07	2.86259e+07	5.75452e+07	5.30211e+07	4.61743e+07	0.870564	-0.199978	0.522233	0.65	0.657432
Com_1589_neg	Triton X 100	-	N	C24H42O2	362.318	361.311	0.695537	[M-H]-	9.595	-	3	C18	Lipids and lipid-like molecules	脂质和类脂分子	Fatty Acyls	脂肪酰类	Fatty alcohols	脂肪醇	9002-93-1	HMDB0038380	-	-	-	131752352	CC(C)(C)CC(C)(C)C1=CC=C(OCCCCCCCCCCO)C=C1	YHBHQYRDAVETGQ-UHFFFAOYSA-N	9.03093e+06	4.80045e+06	1.57464e+07	1.78752e+07	9.17179e+06	1.03453e+07	5.54226e+06	7.71002e+06	3.84884e+06	1.65048	0.722886	0.185237	0.75	0.569185
Com_1589_pos	7-methanesulfinylheptanenitrile	7-甲烷亚磺酰基庚腈	P	C8H15NOS	173.087	174.095	1.20234	[M+H]+	5.582	-	3	C18	Organosulfur compounds	有机硫化合物	Sulfoxides	亚砜类	-	-	-	-	-	-	-	-	N#CCCCCCCS(=O)C	MVGLREOVTAENKK-UHFFFAOYSA-N	96615.2	349540	629250	808221	1.1743e+06	1.33233e+06	222420	1.16344e+06	2.01376e+06	0.516984	-0.95181	0.327649	0.75	0.469891
Com_158_neg	H-Val-Val-OH	缬氨酰-缬氨酸	N	C10H20N2O3	216.147	215.14	0.282769	[M-H]-	4.943	0.545186332403294	1	C18	Organic acids and derivatives	有机酸及其衍生物	Carboxylic acids and derivatives	羧酸及其衍生物	Amino acids, peptides, and analogues	氨基酸、肽和类似物	3918-94-3	HMDB0029140	-	-	-	107475	CC(C)[C@H](N)C(=O)N[C@@H](C(C)C)C(O)=O	KRNYOVHEKOBTEF-YUMQZZPRSA-N	3.87497e+06	1.91599e+06	825411	1.32934e+06	906842	1.35516e+06	920864	1.11312e+06	523710	1.80995	0.855946	0.212019	0.65	0.888844
Com_1590_pos	HEXANOYLGLYCINE	己酰甘氨酸	P	C8H15NO3	173.105	174.113	0.517791	[M+H]+	5.737	0.507950578003995	2	C18	Organic acids and derivatives	有机酸及其衍生物	Carboxylic acids and derivatives	羧酸及其衍生物	Amino acids, peptides, and analogues	氨基酸、肽和类似物	-	HMDB0000701	-	-	-	-	O=C(O)CN=C(O)CCCCC	UPCKIPHSXMXJOX-UHFFFAOYSA-N	9.17571e+06	7.18587e+06	3.62206e+07	4.76268e+06	3.97461e+07	3.32245e+06	3.18615e+06	3.57721e+06	6.27635e+06	4.7471	2.24705	0.0439359	0.95	1.33137
Com_1595_neg	N-Palmitoyltaurine	-	N	C18H37NO4S	363.244	362.237	0.861327	[M-H]-	9.265	0.55034338022667	2	C18	Lipids and lipid-like molecules	脂质和类脂分子	Fatty Acyls	脂肪酰类	Fatty amides	脂肪酰胺	83982-06-3	HMDB0240594	-	-	LMFA08020080	14504290	CCCCCCCCCCCCCCCC(=O)NCCS(O)(=O)=O	LPDJCYFKKSLKRO-UHFFFAOYSA-N	2.29386e+07	3.47986e+07	3.39299e+07	3.10227e+07	7.24596e+07	6.11122e+07	5.86772e+07	7.39083e+07	6.07855e+07	0.613477	-0.70492	0.0387664	0.85	1.05064
Com_1595_pos	Dihydropalutropone	-	P	C12H14O	174.104	175.112	0.921344	[M+H]+	7.528	0.810938951248887	2	C18	Hydrocarbon derivatives	碳氢化合物衍生物	Tropones	环庚三烯酮类	-	-	-	-	-	-	-	-	CC1CCCC2=CC=CC(=O)C=C12	PTSMDILTYWXXSJ-SECBINFHSA-N	9.0921e+06	8.64682e+06	5.83523e+06	8.15599e+06	7.66113e+06	5.04012e+06	4.08075e+06	9.85798e+06	6.83272e+06	1.22089	0.28793	0.303419	0.7	0.901638
Com_1596_neg	Cetyltrimethylammonium bromide	-	N	C19H42BrN	363.25	362.242	1.51504	[M-H]-	7.656	-	3	C18	Organic nitrogen compounds	有机氮化合物	Organonitrogen compounds	有机氮化合物	Quaternary ammonium salts	季铵盐	-	-	-	-	-	-	CCCCCCCCCCCCCCCC[N+](C)(C)C.[Br-]	LZZYPRNAOMGNLH-UHFFFAOYSA-M	1.06986e+07	8.54231e+06	4.65018e+06	1.11956e+07	1.22179e+07	6.5795e+06	1.34839e+07	1.24757e+07	1.10007e+07	0.869171	-0.202287	0.528568	0.7	0.630341
Com_1596_pos	4,7-Dimethyl-1-tetralone	4,7-二甲基-1-四氢萘酮	P	C12H14O	174.104	175.112	0.800449	[M+H]+	8.357	0.795182251130604	2	C18	Benzenoids	苯类化合物	Tetralins	四氢化萘	-	-	-	-	-	-	-	-	CC1CCC(=O)C2=C1C=CC(=C2)C	SQESYXTWWGWCFK-UHFFFAOYSA-N	5.11387e+06	6.59963e+06	3.81136e+06	4.14217e+06	4.6421e+06	2.68755e+06	4.60151e+06	4.69183e+06	9.1216e+06	0.921565	-0.117843	0.985454	0.5	0.133396
Com_1597_neg	Rabdoternin A	-	N	C20H28O6	364.189	363.182	1.45094	[M-H]-	6.371	0.509161260171832	2	C18	Lipids and lipid-like molecules	脂质和类脂分子	Prenol lipids	异戊烯醇脂	Terpene lactones	萜内酯	-	-	-	-	-	-	CC1(CCCC23C1C(C(C45C2CCC(C4O)C(=C)C5O)(OC3=O)O)O)C	DWBNAAUVBIEEOE-WRLHIJJLSA-N	2.21991e+06	3.97368e+06	2.44296e+06	1.33575e+07	7.02939e+06	2.29904e+06	1.34875e+07	8.29577e+06	4.67107e+06	0.807513	-0.308443	0.638672	0.65	0.738617
Com_1599_pos	Ne,Ne dimethyllysine	Ne,Ne 二甲基赖氨酸	P	C8H18N2O2	174.137	175.144	1.44263	[M+H]+	1.363	0.521439088126616	2	C18	Organic acids and derivatives	有机酸及其衍生物	Carboxylic acids and derivatives	羧酸及其衍生物	Amino acids, peptides, and analogues	氨基酸、肽和类似物	-	HMDB0013287	C05545	-	-	4478779	CN(C)CCCCC(N)C(O)=O	XXEWFEBMSGLYBY-UHFFFAOYSA-N	3.24676e+07	2.52016e+07	1.51102e+07	1.61755e+07	1.3227e+07	1.48724e+07	1.4911e+07	2.48331e+07	6.72794e+06	1.33257	0.414207	0.348964	0.75	0.629031
Com_159_pos	Indoleacrylic acid	3-吲哚丙烯酸	P	C11H9NO2	187.063	170.06	1.16572	[M+H-H2O]+	5.318	0.999613286217798	1	C18	Organoheterocyclic compounds	有机杂环化合物	Indoles and derivatives	吲哚及其衍生物	Indoles	吲哚	29953-71-7	HMDB0000734	C21283	-	-	5375048	OC(=O)\C=C\C1=CNC2=C1C=CC=C2	PLVPPLCLBIEYEA-AATRIKPKSA-N	1.60012e+08	9.04224e+07	9.78405e+07	9.12693e+07	8.27382e+07	6.4378e+07	5.04011e+07	6.05495e+07	5.97419e+07	1.77745	0.829807	0.00646773	1	1.19838
Com_1601_neg	Prostaglandin A1 ethyl ester	-	N	C22H36O4	364.261	363.254	1.1258	[M-H]-	7.548	-	3	C18	Lipids and lipid-like molecules	脂质和类脂分子	Fatty Acyls	脂肪酰类	Eicosanoids	类二十烷酸	93464-24-5	-	-	-	-	-	CCCCCC(C=CC1C=CC(=O)C1CCCCCCC(=O)OCC)O	STQVEMJKKQYNQQ-LTGPBHORSA-N	1.83669e+07	1.20819e+07	4.84815e+06	2.12918e+07	1.14627e+07	5.24214e+06	1.30756e+07	1.27377e+07	1.19446e+07	1.26607	0.340359	0.606815	0.45	0.725352
Com_1602_neg	Ciprostene	-	N	C22H36O4	364.261	363.254	1.10778	[M-H]-	7.905	-	3	C18	Lipids and lipid-like molecules	脂质和类脂分子	Fatty Acyls	脂肪酰类	Eicosanoids	类二十烷酸	81703-55-1	HMDB0250270	-	-	-	-	CCCCCC(C=CC1C2CC(=CCCCC(=O)O)CC2(CC1O)C)O	VKPYUUBEDXIQIB-QBPWRKFFSA-N	1.89425e+07	1.62509e+07	7.24202e+06	2.75725e+07	1.7607e+07	1.08045e+07	2.67837e+07	7.25372e+06	2.03133e+07	1.07577	0.105368	0.768457	0.5	0.569319
Com_1603_neg	Methyl 15-isobutyloxy-7-labden-17-oate	-	N	C22H36O4	364.261	363.255	2.06039	[M-H]-	10.996	-	3	C18	Lipids and lipid-like molecules	脂质和类脂分子	Prenol lipids	异戊烯醇脂	Diterpenoids	二萜类	-	-	-	-	-	-	CC(CCC1C(=CCC2C1(CCCC2(C)C)C)C(=O)OC)CCOC=O	ZQMIRTGWVGONOM-WGQQHEPDSA-N	140702	60357.9	55999.4	939240	1.14025e+06	81443.9	262517	40633.5	122086	3.6892	1.88331	0.348457	0.65	0.937082
Com_1604_pos	2-n-Propylthiazolidine-4-carboxylic acid	-	P	C7H13NO2S	175.067	176.074	1.09939	[M+H]+	5.644	-	3	C18	Organic acids and derivatives	有机酸及其衍生物	Carboxylic acids and derivatives	羧酸及其衍生物	Amino acids, peptides, and analogues	氨基酸、肽和类似物	-	HMDB0245245	-	-	-	165189	CCCC1NC(CS1)C(O)=O	QIJPWSGHURHDHJ-UHFFFAOYSA-N	708401	834872	26009.7	38586.5	2.76035e+06	1.6084e+06	617390	2.61867e+06	4.7319e+06	0.364917	-1.45436	0.112195	0.75	0.968886
Com_1605_neg	5.9-tetracosadienoic acid	5.9-二十四碳二烯酸	N	C24H44O2	364.334	363.327	1.11196	[M-H]-	11.018	-	3	C18	Lipids and lipid-like molecules	脂质和类脂分子	Fatty Acyls	脂肪酰类	Fatty acids and conjugates	脂肪酸和结合物	-	-	-	-	LMFA01030417	-	O=C(O)CCCC=CCCC=CCCCCCCCCCCCCCC	OVQSZVCJOZKJGA-LMOVRVBNSA-N	2.10085e+07	6.90267e+06	2.93355e+07	5.83025e+07	4.04059e+07	3.4051e+07	1.37897e+07	1.89703e+07	9.29649e+06	1.63931	0.713091	0.418128	0.7	0.466288
Com_1605_pos	2-Aminoheptanedioic acid	-	P	C7H13NO4	175.084	176.092	1.34529	[M+H]+	3.236	0.515370275428351	2	C18	Organic acids and derivatives	有机酸及其衍生物	Carboxylic acids and derivatives	羧酸及其衍生物	Amino acids, peptides, and analogues	氨基酸、肽和类似物	3721-85-5	HMDB0034252	-	-	-	101122	NC(CCCCC(O)=O)C(O)=O	JUQLUIFNNFIIKC-UHFFFAOYSA-N	1.14372e+08	1.93841e+08	4.71904e+08	1.12085e+07	3.95826e+08	4.13624e+07	3.79596e+07	3.94489e+07	1.46005e+07	7.12089	2.83206	0.0933124	0.8	0.866637
Com_1606_neg	Tryptophan 2-C-mannoside	-	N	C17H22N2O7	366.143	365.136	0.878471	[M-H]-	4.981	-	3	C18	Organoheterocyclic compounds	有机杂环化合物	Indoles and derivatives	吲哚及其衍生物	Indolyl carboxylic acids and derivatives	吲哚基羧酸及其衍生物	180509-18-6	HMDB0240296	-	-	-	10981970	N[C@@H](CC1=C(NC2=CC=CC=C12)[C@H]1O[C@H](CO)[C@@H](O)[C@H](O)[C@@H]1O)C(O)=O	CPXSBHKDEPPWIX-RAYCSJGISA-N	8.58256e+07	6.95008e+07	4.74742e+07	6.99759e+07	6.9392e+07	1.92647e+07	1.6333e+07	1.60249e+07	2.13046e+07	3.75353	1.90825	1.34836e-05	1	1.99169
Com_1607_pos	L-2-amino-8-hydroxyoctanoate	L-2-氨基-8-羟基辛酸酯	P	C8H17NO3	175.121	176.128	0.849754	[M+H]+	1.512	-	3	C18	Organic acids and derivatives	有机酸及其衍生物	Carboxylic acids and derivatives	羧酸及其衍生物	Amino acids, peptides, and analogues	氨基酸、肽和类似物	-	-	-	-	-	-	C(CCCO)CCC(C(=O)[O-])[NH3+]	BXWIRZWJUWLKSW-ZETCQYMHSA-N	2.18851e+07	1.03061e+07	1.34718e+07	6.76569e+06	1.43136e+07	1.77868e+07	1.04238e+07	1.00389e+07	2.46102e+07	0.849413	-0.235462	0.590466	0.6	0.592196
Com_1608_neg	(5Z,8Z)-tetradecadienoylcarnitine	-	N	C21H37NO4	367.272	366.265	0.519157	[M-H]-	9.182	0.701544686573494	2	C18	Lipids and lipid-like molecules	脂质和类脂分子	Fatty Acyls	脂肪酰类	Fatty acid esters	脂肪酸酯	-	HMDB0240756	-	-	LMFA07070020	-	CCCCCC=CCC=CCCCC(=O)OC(CC(=O)[O-])C[N+](C)(C)C	REUVFPFCXKWJQA-UTJQPWESSA-N	5.13512e+06	4.1676e+06	649863	1.95121e+06	727106	3.19951e+06	6.44758e+06	6.71959e+06	1.29951e+06	0.571981	-0.80596	0.2625	0.75	0.952896
Com_1611_pos	6-Methylpteridine-2,4-diamine	6-甲基蝶啶-2,4-二胺	P	C7H8N6	176.081	177.088	0.0283112	[M+H]+	6.288	-	3	C18	Organoheterocyclic compounds	有机杂环化合物	Pteridines and derivatives	蝶啶及其衍生物	-	-	-	HMDB0247090	-	-	-	254916	CC1=CN=C2N=C(N)N=C(N)C2=N1	MFNAKLLYSPINFZ-UHFFFAOYSA-N	5.63428e+06	4.6939e+06	3.68225e+06	6.11097e+06	1.15604e+07	1.05038e+07	1.78458e+07	1.05189e+07	9.61122e+06	0.522805	-0.935656	0.0227596	0.85	1.31042
Com_1613_pos	11,12,13-Trinor-6,9-eremophiladien-8-one	-	P	C12H16O	176.12	177.127	0.291187	[M+H]+	7.405	0.763428893158441	2	C18	Organic oxygen compounds	有机氧化合物	Organooxygen compounds	有机氧化合物	Carbonyl compounds	羰基化合物	-	-	-	-	-	-	CC1CCCC2=CC(=O)C=CC12C	GCQBBQFHAVKHMN-UHFFFAOYSA-N	6.94241e+06	5.6726e+06	5.18461e+06	1.23657e+07	8.30897e+06	1.10441e+07	2.60268e+07	2.28679e+07	1.4807e+07	0.411788	-1.28002	0.0123424	0.95	1.46783
Com_1614_neg	Semiplenamide F	-	N	C22H43NO3	369.324	368.317	0.417974	[M-H]-	10.441	0.578371626817738	2	C18	Organoheterocyclic compounds	有机杂环化合物	Epoxides	环氧化物	Oxirane carboxylic acids and derivatives	环氧乙烷羧酸及其衍生物	-	-	-	-	LMFA08020281	-	CCCCCCCCCCCCCCCC1C(O1)(C)C(=O)NC(C)CO	WTOKUHHGBBPESF-VRAFCGOGSA-N	1.34029e+06	885272	197916	904750	700524	1.92822e+06	7.50909e+06	5.14355e+06	921450	0.207904	-2.26601	0.0500765	0.95	1.64986
Com_1614_pos	(3E,5Z,7Z,9E)-Trideca-3,5,7,9-tetraene	-	P	C13H20	176.156	177.164	0.60251	[M+H]+	7.916	0.836200287925616	2	C18	Hydrocarbons	碳氢化合物	Unsaturated hydrocarbons	不饱和烃	Olefins	烯烃	-	-	-	-	-	-	CCCC=CC=CC=CC=CCC	SPQQVZADFOATIQ-YWLJYKEXSA-N	1.31964e+07	1.50117e+07	1.58442e+07	1.73135e+07	1.54053e+07	1.53486e+07	2.07062e+07	1.94995e+07	1.65292e+07	0.852023	-0.231036	0.113543	0.8	0.67264
Com_1616_neg	6-(9'-Purine-6',8'-diolyl)-2beta-suberosanone	6-(9'-嘌呤-6',8'-二醇)-2beta-辛二酮	N	C20H26N4O3	370.2	369.193	1.52403	[M-H]-	6.43	0.521586421108439	2	C18	Lipids and lipid-like molecules	脂质和类脂分子	Prenol lipids	异戊烯醇脂	Diterpenoids	二萜类	-	-	-	-	-	135438508	CC1CCC2C3C1(CC2(C)C)C(C(=O)C3)CN4C5=C(C(=O)NC=N5)NC4=O	BHCRQXWMNOFEEK-OWPPUKJFSA-N	4.50101e+06	3.75945e+06	618809	6.41783e+06	2.56245e+06	3.6115e+06	3.32225e+07	1.36355e+07	4.56781e+06	0.259599	-1.94564	0.115444	0.8	1.29645
Com_1617_neg	20-hydroxytrioxilin A3	-	N	C20H34O6	370.236	369.228	0.306453	[M-H]-	6.446	0.613387738038657	2	C18	Lipids and lipid-like molecules	脂质和类脂分子	Fatty Acyls	脂肪酰类	Eicosanoids	类二十烷酸	-	-	-	-	-	-	C(CCC=CCC(C(C=CC(CC=CCCCC(=O)O)O)O)O)CCO	ZPPVESFLJWNSHL-OFZLGVHBSA-N	2.57339e+09	1.70572e+09	6.18308e+08	1.86035e+09	1.10186e+09	1.28509e+09	1.61361e+09	1.59455e+09	1.35236e+09	1.07563	0.105178	0.907321	0.6	0.522763
Com_1619_pos	3-Phenylpropyl acetate	3-苯丙乙酸酯	P	C11H14O2	178.099	179.107	2.06484	[M+H]+	8.358	0.864176989052615	2	C18	Benzenoids	苯类化合物	Benzene and substituted derivatives	苯及其取代衍生物	-	-	-	HMDB0033386	C17663	-	-	-	CC(=O)OCCCC1=CC=CC=C1	JRJGKUTZNBZHNK-UHFFFAOYSA-N	9.3019e+06	1.26321e+07	5.68603e+06	5.05327e+06	3.65862e+06	7.74207e+06	9.24868e+06	1.62509e+07	2.40153e+07	0.507632	-0.978145	0.0923711	0.8	1.32341
Com_1622_neg	8,8a-Deoxyoleandolide	8,8a-脱氧夹竹桃内酯	N	C20H36O6	372.251	371.244	0.78749	[M-H]-	6.34	0.588292309070768	2	C18	Phenylpropanoids and polyketides	苯丙素类和聚酮类	Macrolides and analogues	大环内酯类及其类似物	-	-	-	-	C11989	map00522;map01130	LMPK04000030	-	CC1CC(C(=O)C(C(C(C(OC(=O)C(C(C(C1O)C)O)C)C)C)O)C)C	OLPAVFVRSHWADO-KYEFFAPUSA-N	3.32285e+07	1.06034e+07	2.67781e+06	2.61035e+07	8.69054e+06	2.20453e+07	7.02497e+07	4.56781e+07	3.44294e+07	0.377274	-1.40631	0.0533527	0.9	1.45242
Com_1622_pos	2-(1-Phenylethyl)-1,3-dioxolane	-	P	C11H14O2	178.099	179.107	1.76062	[M+H]+	9.138	0.83646086914642	2	C18	Benzenoids	苯类化合物	Benzene and substituted derivatives	苯及其取代衍生物	-	-	-	-	-	-	-	-	CC(C1OCCO1)C2=CC=CC=C2	SATZAQAJSHXNSJ-UHFFFAOYSA-N	810184	114503	2.09867e+07	609763	194409	6.83304e+06	1.36464e+07	1.43932e+07	1.11838e+07	0.39457	-1.34165	0.0399009	0.8	1.51834
Com_1624_neg	Nabilone	大麻隆	N	C24H36O3	372.266	371.259	0.652983	[M-H]-	8.859	-	3	C18	Organoheterocyclic compounds	有机杂环化合物	Naphthopyrans	萘并吡喃类	Naphthopyranones	萘并吡喃酮类	51022-71-0	HMDB0014629	-	-	-	-	CCCCCCC(C)(C)C1=CC(=C2C3CC(=O)CCC3C(OC2=C1)(C)C)O	GECBBEABIDMGGL-RTBURBONSA-N	6.26948e+06	1.00544e+07	4.35027e+06	1.6102e+07	1.17729e+07	4.7653e+06	8.15348e+06	6.34035e+06	5.49286e+06	1.56914	0.64997	0.206095	0.7	0.90614
Com_1625_neg	Leu-Asp-Gln	亮氨酸-天冬氨酸-谷氨酰胺	N	C15H26N4O7	374.18	373.173	0.961234	[M-H]-	5.098	-	3	C18	Organic acids and derivatives	有机酸及其衍生物	Carboxylic acids and derivatives	羧酸及其衍生物	Amino acids, peptides, and analogues	氨基酸、肽和类似物	-	-	-	-	-	-	CC(C)CC(C(=O)NC(CC(=O)O)C(=O)NC(CCC(=O)N)C(=O)O)N	PJYSOYLLTJKZHC-GUBZILKMSA-N	9.62836e+06	5.07492e+06	3.90222e+06	7.54772e+06	4.37167e+06	5.0258e+06	2.74717e+06	5.30148e+06	2.2159e+06	1.59708	0.675438	0.134508	0.75	0.652946
Com_1628_neg	Lys Leu Asp	赖氨酸亮氨酸天冬氨酸	N	C16H30N4O6	374.217	373.209	0.0448307	[M-H]-	5.327	-	3	C18	Organic acids and derivatives	有机酸及其衍生物	Peptidomimetics	肽模拟物	Hybrid peptides	混合肽	-	-	-	-	-	-	CC(C)CC(C(=O)NC(CC(=O)O)C(=O)O)NC(=O)C(CCCCN)N	MUXNCRWTWBMNHX-SRVKXCTJSA-N	2.3102e+06	2.85681e+06	817072	1.87366e+06	552835	826716	1.0118e+06	1.54205e+06	494084	1.73653	0.796209	0.285878	0.7	0.642258
Com_1628_pos	[R-(E)]-4-(4-Methyl-3-cyclohexen-1-yl)-3-penten-2-one	-	P	C12H18O	178.136	179.143	0.598696	[M+H]+	8.026	0.92126495988044	2	C18	Lipids and lipid-like molecules	脂质和类脂分子	Prenol lipids	异戊烯醇脂	Monoterpenoids	单萜类	-	-	-	-	-	-	CC1=CCC(CC1)C(=CC(=O)C)C	SSDLCRAPQKJETK-OANVXVOSSA-N	1.7912e+07	1.28437e+07	7.83759e+06	1.78576e+07	1.24958e+07	2.99153e+07	6.504e+07	8.57566e+07	5.436e+07	0.23464	-2.09148	0.0023914	1	1.92516
Com_1630_neg	Corymbi-7,13E-dienolide	-	N	C23H34O4	374.246	373.239	0.408291	[M-H]-	7.866	-	3	C18	Phenylpropanoids and polyketides	苯丙素类和聚酮类	Macrolides and analogues	大环内酯类及其类似物	-	-	-	-	-	-	-	-	CC1=CCOC(=O)CC(=O)OC2CCC3(C(CC1)C(=CCC3C2(C)C)C)C	LLMHUMBEEZSSMH-BTBMLZSTSA-N	1.72068e+06	882267	424902	1.03774e+07	2.60504e+06	7.0359e+06	1.63739e+08	9.7945e+07	1.54905e+07	0.045066	-4.47182	0.0176959	0.95	1.63536
Com_1631_pos	S-CARBOXYMETHYL-L-CYSTEINE	羧甲基半胱氨酸	P	C5H9NO4S	179.025	180.033	0.716858	[M+H]+	1.512	0.696045906786462	2	C18	Organic acids and derivatives	有机酸及其衍生物	Carboxylic acids and derivatives	羧酸及其衍生物	Amino acids, peptides, and analogues	氨基酸、肽和类似物	186537-58-6	HMDB0029415	C03727	-	-	-	O=C(O)CSCC(N)C(=O)O	GBFLZEXEOZUWRN-VKHMYHEASA-N	1.7969e+07	3.59209e+06	4.38669e+06	1.3671e+07	6.15948e+06	9.44209e+06	2.12395e+07	1.65833e+07	3.22281e+07	0.460702	-1.1181	0.0674523	0.85	1.12483
Com_1633_pos	9-Ethylguanine	9-乙基鸟嘌呤	P	C7H9N5O	179.081	180.088	1.39181	[M+H]+	5.058	0.694500572957644	2	C18	Organoheterocyclic compounds	有机杂环化合物	Imidazopyrimidines	咪唑并嘧啶类	Purines and purine derivatives	嘌呤和嘌呤衍生物	879-08-3	HMDB0247591	-	-	-	95189	CCN1C=NC2=C1N=C(N)NC2=O	WDOYBEPLTCFIRQ-UHFFFAOYSA-N	5.73704e+07	2.33452e+07	2.88936e+07	1.55521e+07	3.36145e+07	2.97082e+07	9.54636e+06	1.10699e+07	2.62315e+07	1.65919	0.730476	0.19094	0.75	0.972972
Com_1634_neg	Leuconicine B	-	N	C23H24N2O3	376.179	375.171	2.17424	[M-H]-	7.942	-	3	C18	Organoheterocyclic compounds	有机杂环化合物	Indoles and derivatives	吲哚及其衍生物	Carbazoles	咔唑类	-	-	-	-	-	-	CCC1CN2CCC34C2CC1C5=C3N(C6=CC=CC=C46)C(=O)C(=C5)C(=O)OC	SISNJMQUMOSGQC-PEYHYLNSSA-N	2.85913e+06	6.21578e+06	1.77125e+06	3.64186e+06	1.33613e+06	1.36552e+06	1.07833e+06	1.11082e+06	2.89595e+06	1.9625	0.972691	0.125874	0.8	0.672188
Com_1635_neg	Dahliane F	-	N	C22H32O5	376.225	375.218	0.524345	[M-H]-	7.882	-	3	C18	Organic oxygen compounds	有机氧化合物	Organooxygen compounds	有机氧化合物	Carbonyl compounds	羰基化合物	-	-	-	-	-	-	[H][C@]1(O)C2=CC3=C(CO)C(=O)CC[C@@]3(C)CC[C@]2(C)[C@@]([H])(C(C)C)[C@]1([H])OC(C)=O	BEMZAUOOVKSYLX-YFNVTMOMSA-N	644857	1.11758e+06	639013	4.63151e+06	2.41064e+06	1.04696e+06	3.36831e+06	2.39574e+06	1.06316e+06	0.959451	-0.0597183	0.662852	0.55	0.60869
Com_1635_pos	N-Acetyltyramine	N-(4-羟基苯基)乙酰胺	P	C10H13NO2	179.095	180.102	2.15811	[M+H]+	5.379	0.767626684104747	2	C18	Benzenoids	苯类化合物	Phenols	酚类	1-hydroxy-2-unsubstituted benzenoids	1-羟基-2-未取代苯类化合物	1202-66-0	-	-	-	-	-	CC(=O)NCCC1=CC=C(C=C1)O	ATDWJOOPFDQZNK-UHFFFAOYSA-N	5.79411e+07	3.34206e+07	1.96406e+07	1.23765e+07	1.05534e+07	1.05167e+07	6.15076e+06	1.41244e+06	8.92046e+06	3.96831	1.98852	0.0473784	1	1.43594
Com_1636_pos	Rimantadine	盐酸左氧氟沙星	P	C12H21N	179.167	180.175	0.0718418	[M+H]+	6.408	0.632383722222405	2	C18	Organic nitrogen compounds	有机氮化合物	Organonitrogen compounds	有机氮化合物	Amines	胺类	13392-28-4	HMDB0014621	C07236	-	-	5071	CC(N)C12CC3CC(CC(C3)C1)C2	UBCHPRBFMUDMNC-UHFFFAOYSA-N	2.07832e+06	3.14267e+06	1.09744e+06	1.51217e+06	1.57761e+06	3.61305e+06	3.38136e+06	4.18846e+06	1.49388e+06	0.593729	-0.752123	0.12697	0.8	0.778631
Com_1637_neg	7-Methylguanosine 5'-phosphate	7-甲基鸟苷 5'-磷酸	N	C11H17N5O8P+	378.081	376.067	0.0851746	[M-2H]-	4.787	0.705895373807836	2	C18	Nucleosides, nucleotides, and analogues	核苷、核苷酸和类似物	Purine nucleotides	嘌呤核苷酸	Purine ribonucleotides	嘌呤核糖核苷酸	-	HMDB0059612	-	-	-	-	CN1C=[N+](C2=C1C(=O)NC(=N2)N)C3C(C(C(O3)COP(=O)(O)O)O)O	AOKQNZVJJXPUQA-KQYNXXCUSA-O	2.02995e+07	9.22546e+06	4.71503e+06	8.09543e+06	9.05215e+06	1.51134e+07	4.6999e+06	1.19072e+07	3.52294e+06	1.16646	0.222139	0.630259	0.6	0.393999
Com_1638_neg	4R-Hydroxy solifenacin	4R-羟基索利那新	N	C23H26N2O3	378.194	377.187	0.912793	[M-H]-	8.363	-	3	C18	Organoheterocyclic compounds	有机杂环化合物	Tetrahydroisoquinolines	四氢异喹啉	1-phenyltetrahydroisoquinolines	1-苯基四氢异喹啉	-	HMDB0061127	-	-	-	131770038	[H][C@]12CCN(CC1)CC2OC(=O)N1C[C@H](O)C2=C(C=CC=C2)[C@@H]1C1=CC=CC=C1	LRNNBJBAUXSVMH-NHNZYLEHSA-N	2.13339e+07	2.56589e+07	9.06135e+06	2.41028e+07	1.41988e+07	1.62068e+07	1.45129e+07	2.10683e+07	1.56968e+07	1.11854	0.161623	0.8099	0.6	0.491798
Com_1639_neg	Dendronpholide E	-	N	C22H34O5	378.241	377.234	0.584843	[M-H]-	6.836	0.55120750545752	2	C18	Lipids and lipid-like molecules	脂质和类脂分子	Prenol lipids	异戊烯醇脂	Diterpenoids	二萜类	-	-	-	-	-	-	CCOC(=O)C(=C)C1CCC(C(=O)CCC(=CCC=C(C(C1)O)C)C)(C)O	DDVQLQBZUYJIOQ-OJCJVJNSSA-N	4.06314e+08	3.21968e+08	6.74635e+07	1.79468e+08	2.27572e+08	3.05468e+08	1.39006e+08	1.69076e+08	2.83429e+08	1.07274	0.101306	0.924066	0.6	0.13151
Com_163_neg	D-Pantothenic acid	泛酸	N	C9H17NO5	219.111	218.103	0.381634	[M-H]-	5.14	0.987123148220942	1	C18	Organic oxygen compounds	有机氧化合物	Organooxygen compounds	有机氧化合物	Alcohols and polyols	醇和多元醇	867-81-2	HMDB0000210	C00864	map00770;map00410;map01110;map01100;map04977	LMFA08020419	6613	CC(C)(CO)C(C(=O)NCCC(=O)O)O	GHOKWGTUZJEAQD-ZETCQYMHSA-N	1.21084e+09	1.04541e+09	7.30817e+08	1.04763e+09	1.04931e+09	8.00114e+08	4.89162e+08	4.20694e+08	2.98555e+08	2.02497	1.0179	0.0266884	0.95	1.603
Com_163_pos	10-Hydroxydecanoate	10-羟基癸酸	P	C10H20O3	188.141	171.138	0.0892929	[M+H-H2O]+	6.272	0.847112325882004	1	C18	Organic acids and derivatives	有机酸及其衍生物	Hydroxy acids and derivatives	羟基酸及其衍生物	Medium-chain hydroxy acids and derivatives	中链羟基酸及其衍生物	1679-53-4	HMDB0244272	C02774	-	LMFA01050033	74300	OCCCCCCCCCC(O)=O	YJCJVMMDTBEITC-UHFFFAOYSA-N	3.1829e+07	3.13055e+07	3.77703e+07	4.84092e+07	3.58905e+07	3.69874e+07	6.87667e+07	5.18255e+07	3.86976e+07	0.75487	-0.4057	0.174398	0.85	0.819759
Com_1640_neg	Nervosanin A	-	N	C21H32O6	380.22	379.212	0.439911	[M-H]-	6.775	-	3	C18	Lipids and lipid-like molecules	脂质和类脂分子	Prenol lipids	异戊烯醇脂	Diterpenoids	二萜类	-	-	-	-	-	70698018	CC1(CCC(C23C1C(C(C45C2CCC(C4)C(C5=O)COC)(OC3)O)O)O)C	NHFCLVQJGBUOLF-SSTJTVCQSA-N	8.15946e+06	1.01396e+07	5.55523e+06	2.46811e+07	1.06021e+07	8.45564e+06	1.94779e+07	1.58341e+07	1.10984e+07	0.862281	-0.213769	0.481058	0.7	0.777778
Com_1641_neg	Sartol acetate B	-	N	C22H36O5	380.256	379.249	1.1013	[M-H]-	6.911	-	3	C18	Lipids and lipid-like molecules	脂质和类脂分子	Prenol lipids	异戊烯醇脂	Sesquiterpenoids	倍半萜类	-	-	-	-	-	-	CC(C)C1CCC(C(=O)CC(C=CCC(C=C1)(C)O)(C)O)(C)COC(=O)C	MOTBGHLVUHHVFC-DCURBPOESA-N	1.48681e+08	1.02401e+08	2.84656e+07	2.00371e+08	6.62918e+07	9.36151e+07	1.00886e+08	9.67453e+07	1.0553e+08	1.1013	0.139201	0.781661	0.55	0.529305
Com_1642_neg	Besarhanamide A	-	N	C23H43NO3	381.324	380.317	1.03354	[M-H]-	10.428	-	3	C18	Organoheterocyclic compounds	有机杂环化合物	Epoxides	环氧化物	Oxirane carboxylic acids and derivatives	环氧乙烷羧酸及其衍生物	-	-	-	-	-	-	CCCCCCCCCCCCCC=CCCC1C(O1)C(=O)NC(C)CO	WFDZAQUSOQZZAS-HFXYZWCVSA-N	1.24002e+06	907449	563949	975022	1.07302e+06	1.54668e+06	4.68256e+06	3.18015e+06	597660	0.380489	-1.39407	0.202528	0.8	1.23288
Com_1643_neg	Cinncassiol C3	-	N	C20H30O7	382.199	381.191	1.03017	[M-H]-	6.265	-	3	C18	Lipids and lipid-like molecules	脂质和类脂分子	Prenol lipids	异戊烯醇脂	Sesquiterpenoids	倍半萜类	-	HMDB0036859	C17641	-	-	-	CC1CCC2(C3(CC4(C(C(=O)C2(C1O)O4)(C(CC3=O)(C(C)C)O)C)O)C)O	IJPNDQQOKFKBRG-ZPZYUIKSSA-N	2.93131e+07	2.39146e+07	4.44431e+06	5.43506e+07	1.29657e+07	1.95279e+07	4.61554e+07	6.70114e+07	3.15172e+07	0.608912	-0.715695	0.21087	0.75	1.07471
Com_1643_pos	Limonenecarboxylic acid	-	P	C11H16O2	180.115	181.122	0.290808	[M+H]+	6.227	0.838471315758501	2	C18	Lipids and lipid-like molecules	脂质和类脂分子	Prenol lipids	异戊烯醇脂	Monoterpenoids	单萜类	-	-	-	-	-	-	CC1=CCC(CC1)C(=CC(=O)O)C	KENWRRUSJKMXOL-PCYYEKQGSA-N	2.38811e+08	4.59135e+07	7.61469e+07	2.48684e+08	1.09583e+08	9.29716e+08	3.66857e+09	3.10452e+09	1.65459e+09	0.0614819	-4.02369	0.000423675	1	1.90681
Com_1644_pos	(Z,Z,Z)-3,6,9-Dodecatrien-1-ol	-	P	C12H20O	180.151	181.159	0.51189	[M+H]+	9.588	0.615163806968326	2	C18	Lipids and lipid-like molecules	脂质和类脂分子	Fatty Acyls	脂肪酰类	Fatty alcohols	脂肪醇	-	-	C08375	-	LMFA05000097	-	CCC=CCC=CCC=CCCO	OFAUAWIRDOCHFP-PDBXOOCHSA-N	2.20312e+07	3.80021e+07	3.0566e+07	3.39506e+07	2.76513e+07	2.83861e+07	2.78923e+07	2.86703e+07	3.1399e+07	1.04653	0.0656098	0.772411	0.55	0.140003
Com_1648_neg	BCA 6	-	N	C21H34O6	382.236	381.228	0.234571	[M-H]-	7.062	-	3	C18	Lipids and lipid-like molecules	脂质和类脂分子	Prenol lipids	异戊烯醇脂	Sesquiterpenoids	倍半萜类	-	-	-	-	-	-	CC(CCC(O)C(C)(C)O)C1=CCC(C)(O)C1CC1=C(O)C(O)CCC1=O	FIXRZLUOASIPBK-UHFFFAOYSA-N	8.82277e+06	7.1064e+06	2.64957e+06	1.59039e+07	4.42896e+06	5.13794e+06	2.44897e+07	2.75711e+07	1.22372e+07	0.448317	-1.15741	0.158322	0.8	1.33103
Com_1649_neg	13,14-Dihydro-15-keto-20-ethyl prostaglandin f2alpha	-	N	C22H38O5	382.272	381.265	0.99548	[M-H]-	7.169	0.523326570146278	2	C18	Lipids and lipid-like molecules	脂质和类脂分子	Fatty Acyls	脂肪酰类	Eicosanoids	类二十烷酸	-	HMDB0244515	-	-	-	5636	CCCCCCCC(=O)CCC1C(O)CC(O)C1CC=CCCCC(O)=O	TVHAZVBUYQMHBC-UHFFFAOYSA-N	2.43123e+08	1.19765e+08	4.64686e+07	1.14207e+08	9.01854e+07	6.99948e+07	7.59078e+07	8.70614e+07	9.67255e+07	1.48928	0.574611	0.380259	0.75	0.72723
Com_164_neg	Ethyl glucuronide	乙基 beta-D-葡萄糖醛酸	N	C8H14O7	222.074	221.067	0.524193	[M-H]-	2.82	-	3	C18	Organic oxygen compounds	有机氧化合物	Organooxygen compounds	有机氧化合物	Carbohydrates and carbohydrate conjugates	碳水化合物和碳水化合物结合物	17685-04-0	HMDB0010325	-	-	-	18392195	CCO[C@@H]1O[C@@H]([C@@H](O)[C@H](O)[C@H]1O)C(O)=O	IWJBVMJWSPZNJH-UQGZVRACSA-N	7.22803e+06	1.40341e+06	1.08639e+07	1.09764e+06	1.07221e+07	1.713e+06	2.8776e+06	3.79292e+06	3.17197e+06	2.16798	1.11635	0.4736	0.6	0.347184
Com_1652_neg	Dihydrozeatin-9-N-glucoside	二氢玉米素-9-N-葡萄糖苷	N	C16H25N5O6	383.18	382.173	0.238988	[M-H]-	5.004	-	3	C18	Organic oxygen compounds	有机氧化合物	Organooxygen compounds	有机氧化合物	Carbohydrates and carbohydrate conjugates	碳水化合物和碳水化合物结合物	73263-99-7	HMDB0012213	-	-	-	-	C[C@H](CO)CCNC1=NC=NC2=C1N=CN2[C@@H]1O[C@H](CO)[C@@H](O)[C@H](O)[C@H]1O	DRPMMLWYLAPTPK-CBGBLGFFSA-N	620605	162683	83240.2	314292	85523.7	271646	234591	66248.8	54192.5	1.61658	0.692945	0.489604	0.7	0.583457
Com_1653_neg	N-oleoyl threonine	N-油酰苏氨酸	N	C22H41NO4	383.304	382.296	0.403306	[M-H]-	9.908	0.549978612467102	2	C18	Organic acids and derivatives	有机酸及其衍生物	Carboxylic acids and derivatives	羧酸及其衍生物	Amino acids, peptides, and analogues	氨基酸、肽和类似物	-	HMDB0241967	-	-	LMFA08020108	-	CCCCCCCCC=CCCCCCCCC(=O)NC(C(C)O)C(=O)O	NEMXEZCVUJCXDQ-PCXBEVNGSA-N	2.24177e+06	2.32871e+06	588793	1.26028e+06	809660	2.70375e+06	6.38207e+06	5.49184e+06	1.03082e+06	0.370528	-1.43235	0.120504	0.85	1.36362
Com_1654_pos	1,2-Dihydrostilbene	-	P	C14H14	182.11	183.117	0.936586	[M+H]+	8.355	0.570905416078478	2	C18	Phenylpropanoids and polyketides	苯丙素类和聚酮类	Stilbenes	芪类	-	-	-	HMDB0244093	C14685	-	LMPK13090043	-	C1=CC=C(C=C1)CCC2=CC=CC=C2	QWUWMCYKGHVNAV-UHFFFAOYSA-N	8.26827e+06	8.44565e+06	5.09652e+06	5.6653e+06	6.2555e+06	6.96828e+06	6.47441e+06	6.03819e+06	1.29857e+07	0.831162	-0.266798	0.482318	0.65	0.500185
Com_1656_neg	Cinnzeylanol	桂二萜醇	N	C20H32O7	384.215	383.208	1.09416	[M-H]-	6.129	0.514360063863844	2	C18	Lipids and lipid-like molecules	脂质和类脂分子	Prenol lipids	异戊烯醇脂	Diterpenoids	二萜类	62394-04-1	HMDB0036010	-	-	-	75069470	CC(C)C1(O)CC2(O)C3(C)CC4(O)OC5(C(O)C(C)CCC35O)C2(O)C14C	TVHZPQAYPSOHQT-UHFFFAOYSA-N	3.14573e+07	2.69625e+07	9.86828e+06	8.944e+07	3.10627e+07	4.12773e+07	1.36385e+08	1.10456e+08	5.12951e+07	0.444981	-1.16818	0.080607	0.9	1.49376
Com_1656_pos	Chrysanthemyl acetate	-	P	C11H18O2	182.131	183.138	1.3387	[M+H]+	8.445	0.752735586960044	2	C18	Organic acids and derivatives	有机酸及其衍生物	Carboxylic acids and derivatives	羧酸及其衍生物	Carboxylic acid derivatives	羧酸衍生物	-	-	-	-	-	-	CC(=O)OCC1C(C1(C)C)CC=C	UVQOBCBQCOVBIV-UWVGGRQHSA-N	6.56474e+06	4.21334e+06	2.94272e+06	1.20186e+07	8.9063e+06	9.59202e+06	4.45007e+07	2.91066e+07	1.38322e+07	0.285645	-1.8077	0.0329331	0.95	1.72832
Com_1657_neg	Sinuflexibilin	-	N	C21H36O6	384.251	383.244	0.677127	[M-H]-	6.46	-	3	C18	Lipids and lipid-like molecules	脂质和类脂分子	Prenol lipids	异戊烯醇脂	Diterpenoids	二萜类	-	-	-	-	-	-	CC1=CCCC(C(CC(CCC(C(CC1)O)(C)O)C(=C)C(=O)OC)O)(C)O	XVIUENHSSMFKJB-SQAKYKOPSA-N	2.30252e+09	2.05776e+09	8.31908e+08	1.83813e+09	1.31869e+09	1.42388e+09	1.89386e+09	1.70435e+09	1.09368e+09	1.09213	0.127143	0.834836	0.6	0.605853
Com_1657_pos	Decahydro-2-naphthoic acid	-	P	C11H18O2	182.131	183.138	1.03828	[M+H]+	6.482	0.548745840982253	2	C18	Organic acids and derivatives	有机酸及其衍生物	Carboxylic acids and derivatives	羧酸及其衍生物	Carboxylic acids	羧酸	-	-	C14113	map00626;map01120	-	-	C1CCC2CC(CCC2C1)C(=O)O	MYVFQFVSXKPBEM-UHFFFAOYSA-N	3.59121e+07	3.35105e+07	3.93205e+07	5.7498e+07	4.35643e+07	4.95338e+07	1.05299e+08	7.10882e+07	5.40958e+07	0.599408	-0.73839	0.0563812	0.9	1.46358
Com_1658_neg	Staphylionoside A	-	N	C19H30O8	386.194	385.188	2.08863	[M-H]-	6.174	0.533368413453139	2	C18	Lipids and lipid-like molecules	脂质和类脂分子	Fatty Acyls	脂肪酰类	Fatty acyl glycosides	脂肪酰糖苷	-	-	-	-	-	-	CC1=C(C(CC(C1=O)O)(C)C)C=CC(C)OC2C(C(C(C(O2)CO)O)O)O	ZZMRRHANYHOIDL-RXZGHDNNSA-N	1.29437e+06	1.38919e+06	1.16886e+06	4.69474e+06	1.96294e+06	1.72184e+06	4.29746e+06	3.3774e+06	1.53423e+06	0.769202	-0.378566	0.402651	0.7	0.82347
Com_1659_neg	Oleandolide	-	N	C20H34O7	386.23	385.224	1.27217	[M-H]-	5.947	-	3	C18	Phenylpropanoids and polyketides	苯丙素类和聚酮类	Macrolides and analogues	大环内酯类及其类似物	-	-	-	-	C11990	map00522;map01130	LMPK04000031	-	CC1CC2(CO2)C(=O)C(C(C(C(OC(=O)C(C(C(C1O)C)O)C)C)C)O)C	PFDLUBNRHMFBGI-HRVFELILSA-N	1.04123e+08	5.63631e+07	1.17479e+07	7.20137e+07	3.97194e+07	6.422e+07	7.93396e+07	5.88279e+07	6.47506e+07	0.850399	-0.233788	0.375321	0.65	0.78403
Com_165_neg	Monobutyl phthalate	邻苯二甲酸单丁酯	N	C12H14O4	222.089	221.082	0.110662	[M-H]-	6.325	0.823395032925153	1	C18	Benzenoids	苯类化合物	Benzene and substituted derivatives	苯及其取代衍生物	Benzoic acids and derivatives	苯甲酸及其衍生物	131-70-4	HMDB0013247	-	-	-	8575	CCCCOC(=O)C1=CC=CC=C1C(O)=O	YZBOVSFWWNVKRJ-UHFFFAOYSA-N	1.97013e+07	1.73665e+07	8.77495e+06	1.97938e+07	1.94954e+07	1.94976e+07	1.59284e+07	1.52603e+07	9.86864e+06	1.12469	0.169528	0.638789	0.7	0.393372
Com_1660_neg	N-Lauroyl Tryptophan	N-月桂酰色氨酸	N	C23H34N2O3	386.257	385.25	0.507672	[M-H]-	6.46	-	3	C18	Organic acids and derivatives	有机酸及其衍生物	Carboxylic acids and derivatives	羧酸及其衍生物	Amino acids, peptides, and analogues	氨基酸、肽和类似物	-	HMDB0242042	-	-	-	582734	CCCCCCCCCCCC(=O)NC(CC1=CNC2=C1C=CC=C2)C(O)=O	MTYLJFSVEPZMIY-UHFFFAOYSA-N	7.53265e+07	6.96944e+07	2.64817e+07	5.98939e+07	4.29609e+07	4.73272e+07	6.1138e+07	5.51013e+07	3.35063e+07	1.11373	0.1554	0.784052	0.6	0.60939
Com_1661_neg	N-Palmitoyl Methionine	N-棕榈酰蛋氨酸	N	C21H41NO3S	387.281	386.274	1.90374	[M-H]-	10.099	-	3	C18	Organic acids and derivatives	有机酸及其衍生物	Carboxylic acids and derivatives	羧酸及其衍生物	Amino acids, peptides, and analogues	氨基酸、肽和类似物	-	HMDB0241930	-	-	LMFA08020109	3977103	CCCCCCCCCCCCCCCC(=O)NC(CCSC)C(O)=O	FCVASHHBGGKTGT-UHFFFAOYSA-N	6.70445e+06	3.86864e+06	556703	3.91451e+06	1.28404e+06	9.52957e+06	2.8359e+07	3.15723e+07	5.1208e+06	0.175146	-2.51337	0.0238284	0.95	1.6989
Com_1662_neg	5,6-Dihydroxyprostaglandin F1a	-	N	C20H36O7	388.246	387.239	1.21	[M-H]-	6.082	-	3	C18	Lipids and lipid-like molecules	脂质和类脂分子	Fatty Acyls	脂肪酰类	Eicosanoids	类二十烷酸	11000-26-3	HMDB0012109	C06475	-	-	6439819	CCCCC[C@H](O)\C=C\[C@H]1[C@H](O)C[C@H](O)[C@@H]1CC(O)C(O)CCCC(O)=O	SAAOVBGAFHJPIF-NYNACFBQSA-N	1.15248e+08	8.14736e+07	1.08313e+07	3.69672e+07	3.55435e+07	8.62459e+07	3.68556e+07	4.28521e+07	7.97712e+07	0.911795	-0.133218	0.529703	0.6	0.478265
Com_1664_pos	chaetoglocin D	-	P	C9H13NO3	183.09	184.097	0.853645	[M+H]+	5.134	0.78618440682121	2	C18	Organoheterocyclic compounds	有机杂环化合物	Pyridines and derivatives	吡啶及其衍生物	Hydropyridines	氢吡啶类	-	-	-	-	-	-	CCC1CNC(=O)C(=C1O)C(=O)C	BKRGUIJDEOVXCR-ZCFIWIBFSA-N	2.84497e+07	2.03023e+07	2.36301e+07	1.77183e+07	2.37348e+07	2.22975e+07	1.29439e+07	1.22918e+07	1.02554e+07	1.57588	0.656161	0.0535281	0.9	1.4343
Com_1666_neg	Oleoyltaurine	-	N	C20H39NO4S	389.26	388.253	0.812775	[M-H]-	9.519	-	3	C18	Lipids and lipid-like molecules	脂质和类脂分子	Fatty Acyls	脂肪酰类	Fatty amides	脂肪酰胺	-	HMDB0242113	-	-	LMFA08020081	6437033	[H]\C(CCCCCCCC)=C(/[H])CCCCCCCC(O)=NCCS(O)(=O)=O	KOGRJTUIKPMZEJ-KTKRTIGZSA-N	5.10039e+07	6.25012e+07	3.1867e+07	3.0593e+07	4.49354e+07	8.15866e+07	5.94181e+07	7.67377e+07	6.55631e+07	0.62378	-0.680891	0.018135	0.95	1.02075
Com_1667_neg	Latanoprost acid	拉坦前列腺素	N	C23H34O5	390.241	389.233	0.177595	[M-H]-	6.843	-	3	C18	Lipids and lipid-like molecules	脂质和类脂分子	Fatty Acyls	脂肪酰类	Eicosanoids	类二十烷酸	41639-83-2	HMDB0253988	-	-	-	53394049	OC(CCC1C(O)CC(O)C1CC=CCCCC(O)=O)CCC1=CC=CC=C1	HNPFPERDNWXAGS-UHFFFAOYSA-N	101249	97251.1	29889.3	1.7458e+06	630133	232899	2.70383e+07	1.42052e+07	2.12757e+06	0.0477814	-4.38741	0.0685444	0.9	1.4666
Com_1667_pos	Tecostanine	-	P	C11H21NO	183.162	184.17	0.512901	[M+H]+	10.152	0.920613355897152	2	C18	Organoheterocyclic compounds	有机杂环化合物	Piperidines	哌啶类	-	-	-	-	C09989	-	-	-	CC1CCC2C1CN(CC2CO)C	CRVXJVHSLVEDRI-UHFFFAOYSA-N	5.18114e+07	7.04226e+07	7.16449e+07	8.46665e+07	6.64957e+07	6.40586e+07	6.58977e+07	6.6529e+07	5.78599e+07	1.08527	0.118053	0.443296	0.75	0.416704
Com_1669_pos	6-Thiourate	6-硫尿酸盐	P	C5H4N4O2S	184.006	185.012	1.99156	[M+H]+	4.219	-	3	C18	Organoheterocyclic compounds	有机杂环化合物	Imidazopyrimidines	咪唑并嘧啶类	Purines and purine derivatives	嘌呤和嘌呤衍生物	-	HMDB0060417	C16613	map00983	-	3032417	OC1=NC2=C(N1)N=C(O)N=C2S	SXHQUGJSTGOXMD-UHFFFAOYSA-N	7.68887e+06	6.08358e+06	7.6273e+06	3.24114e+06	8.27457e+06	8.8587e+06	5.2629e+06	8.37844e+06	5.07125e+06	0.955065	-0.0663294	0.784463	0.4	0.266025
Com_1670_neg	N-Arachidonoyl Serine	N-花生四烯酰丝氨酸	N	C23H37NO4	391.272	390.265	1.07357	[M-H]-	9.175	-	3	C18	Organic acids and derivatives	有机酸及其衍生物	Carboxylic acids and derivatives	羧酸及其衍生物	Amino acids, peptides, and analogues	氨基酸、肽和类似物	-	HMDB0242003	-	-	-	53394481	CCCCCC=CCC=CCC=CCC=CCCCC(=O)NC(CO)C(O)=O	FQUVPTVNRMUOPO-UHFFFAOYSA-N	4.42221e+06	3.27135e+06	777757	3.17053e+06	930556	1.84758e+06	3.69087e+06	3.28666e+06	717266	1.05403	0.0759116	0.990851	0.5	0.601098
Com_1671_neg	N-Stearoyltaurine	N-硬脂酰牛磺酸	N	C20H41NO4S	391.276	390.269	0.73504	[M-H]-	10.31	0.563653280401589	2	C18	Lipids and lipid-like molecules	脂质和类脂分子	Fatty Acyls	脂肪酰类	Fatty amides	脂肪酰胺	63155-80-6	HMDB0240595	-	-	LMFA08020078	168274	CCCCCCCCCCCCCCCCCC(=O)NCCS(O)(=O)=O	LMIJIHJZVURGQK-UHFFFAOYSA-N	8.95121e+06	3.74447e+07	5.35359e+07	2.31137e+07	1.55825e+08	6.67332e+07	3.99547e+07	4.34704e+07	4.27015e+07	1.15678	0.210113	0.621807	0.65	0.470744
Com_1672_neg	CPA(16:0/0:0)	-	N	C19H37O6P	392.233	391.226	1.01929	[M-H]-	9.803	-	3	C18	Lipids and lipid-like molecules	脂质和类脂分子	Glycerophospholipids	甘油磷脂	Glycerophosphates	甘油磷酸酯类	-	HMDB0007003	-	-	-	9801940	CCCCCCCCCCCCCCCC(=O)OCC1COP(O)(=O)O1	WLYRJURLXSFXRK-UHFFFAOYSA-N	5.20146e+06	7.83751e+06	1.03893e+07	8.20412e+06	1.5815e+07	2.73771e+07	2.01466e+07	1.97331e+07	2.44647e+07	0.413839	-1.27286	0.00428822	1	1.79687
Com_1673_neg	Vladimuliecin B	-	N	C23H36O5	392.256	391.249	0.980985	[M-H]-	7.216	-	3	C18	Lipids and lipid-like molecules	脂质和类脂分子	Steroids and steroid derivatives	类固醇和类固醇衍生物	Steroid esters	类固醇酯	-	-	-	-	-	-	CC(C1CCC2(C1(CCC3C2(CC(C45C3(CCC4C5)C)O)O)C)O)OC(=O)C	CZFZYEPCYFVTBZ-NWUCDKBLSA-N	684010	1.2866e+06	659725	4.23476e+06	3.20522e+06	810655	6.05402e+06	4.43848e+06	1.71948e+06	0.618634	-0.692842	0.440092	0.75	0.675017
Com_1674_pos	trans-(-)-2-Acetyl-1-isopropylcyclopropaneacetic acid	-	P	C10H16O3	184.11	185.117	1.11627	[M+H]+	0.99	0.726403426139895	2	C18	Organic oxygen compounds	有机氧化合物	Organooxygen compounds	有机氧化合物	Carbonyl compounds	羰基化合物	-	-	-	-	-	-	CC(C)C1(CC1C(=O)C)CC(=O)O	KHQMPLDSNBIPLK-SCZZXKLOSA-N	1.08826e+07	1.00974e+07	1.24595e+07	1.26629e+07	9.52686e+06	1.10691e+07	1.21308e+07	1.15919e+07	9.87417e+06	0.996362	-0.00525838	0.92388	0.5	0.061863
Com_1677_neg	Ailantinol B	臭椿醇B	N	C20H26O8	394.163	393.156	1.06536	[M-H]-	6.006	-	3	C18	Lipids and lipid-like molecules	脂质和类脂分子	Prenol lipids	异戊烯醇脂	Terpene lactones	萜内酯	-	-	-	-	-	-	CC1=CC(=O)C(C2(C1CC3C45C2C(C(C(C4CC(=O)O3)(C)O)O)(OC5)O)C)O	WTDQKXYYDYGVFN-PYCUNDFFSA-N	202420	805684	156811	5.11158e+06	1.14925e+06	636294	4.63792e+07	7.40808e+06	228833	0.108698	-3.20161	0.366428	0.7	1.00469
Com_1678_neg	Epoxycladine C	-	N	C22H34O6	394.236	393.229	0.882122	[M-H]-	6.489	0.554264501888382	2	C18	Lipids and lipid-like molecules	脂质和类脂分子	Prenol lipids	异戊烯醇脂	Sesquiterpenoids	倍半萜类	-	-	-	-	-	-	CC(C)C1C2C(C3CC(=C)C(CCC(C2O3)(C)OC(=O)C)O)C4(C(C1O)O4)C	DZASUZOOZNCFMS-ZSVBNSAGSA-N	1.2823e+08	6.69258e+07	4.04634e+07	1.191e+08	9.16583e+07	6.91853e+07	8.92351e+07	1.04342e+08	6.62752e+07	1.08529	0.118083	0.93948	0.6	0.570937
Com_1679_neg	Semiplenamide E	-	N	C24H45NO3	395.34	394.333	0.227505	[M-H]-	10.652	0.671979602890084	2	C18	Lipids and lipid-like molecules	脂质和类脂分子	Fatty Acyls	脂肪酰类	Fatty amides	脂肪酰胺	-	-	-	-	LMFA08020279	-	CCCCCCCCCCCCCCCC=C(C)C(=O)NC(C)COC(=O)C	HMEVPMUFHLUBFU-KGAYOUTBSA-N	1.91718e+06	3.14725e+06	614982	2.95544e+06	1.34796e+06	7.28508e+06	3.01179e+07	1.86594e+07	3.87388e+06	0.133246	-2.90784	0.0169668	1	1.78088
Com_1681_neg	Neorustmicin B	-	N	C21H34O7	398.23	397.223	0.175899	[M-H]-	6.333	-	3	C18	Phenylpropanoids and polyketides	苯丙素类和聚酮类	Macrolides and analogues	大环内酯类及其类似物	-	-	-	-	-	-	-	-	CCC1C(C=C(CC(CC2(CC(CO2)(C(=O)C(C(=O)O1)C)O)OC)C)C)(C)O	JLVZVGQWWZKQQV-UKTHLTGXSA-N	6.45582e+06	3.62474e+06	1.53417e+06	1.23825e+07	5.32322e+06	8.94689e+06	2.14233e+07	2.84303e+07	1.29266e+07	0.327023	-1.61254	0.0243841	0.95	1.69588
Com_1683_neg	Bis(glycerophospho)-glycerol	-	N	C9H22O13P2	400.054	399.047	0.690355	[M-H]-	1.249	0.699273864490235	2	C18	Lipids and lipid-like molecules	脂质和类脂分子	Glycerophospholipids	甘油磷脂	Glycerophosphoglycerophosphoglycerols	甘油磷酸甘油磷酸甘油	-	-	C03853	-	-	-	C(C(COP(=O)(O)OCC(COP(=O)(O)OCC(CO)O)O)O)O	RCBRFGAYXGRKBS-UHFFFAOYSA-N	7.40787e+06	1.74494e+06	382980	350443	895359	2.00595e+06	118734	197195	360800	3.21517	1.6849	0.227707	0.75	0.77408
Com_1684_neg	Cinncassiol B	-	N	C20H32O8	400.21	399.203	0.865583	[M-H]-	6.021	-	3	C18	Lipids and lipid-like molecules	脂质和类脂分子	Prenol lipids	异戊烯醇脂	Diterpenoids	二萜类	-	-	C17648	-	-	-	CC1CCC2(C3(CC4(C5(C(CC3(C5(C2(C1O)O4)O)O)(C(C)CO)O)C)O)C)O	LIGPZBKBGCJTGC-VSDDQSBZSA-N	2.25182e+07	9.72568e+06	1.9573e+06	3.00154e+07	1.14651e+07	2.09028e+07	5.8509e+07	4.79593e+07	1.43562e+07	0.427196	-1.22703	0.120994	0.8	1.37296
Com_1685_pos	DL-O-Phosphoserine	O-磷酸-DL-丝氨酸	P	C3H8NO6P	185.009	186.017	1.60475	[M+H]+	1.408	-	3	C18	Organic acids and derivatives	有机酸及其衍生物	Carboxylic acids and derivatives	羧酸及其衍生物	Amino acids, peptides, and analogues	氨基酸、肽和类似物	17885-08-4	HMDB0001721	C01005	-	-	106	NC(COP(O)(O)=O)C(O)=O	BZQFBWGGLXLEPQ-UHFFFAOYSA-N	2.33846e+07	8.47112e+06	1.5432e+07	8.93628e+06	1.52405e+07	1.01254e+07	9.24114e+06	7.7616e+06	1.28717e+07	1.42929	0.515302	0.21287	0.7	0.797709
Com_1686_pos	2'-hydroxypyridoxol	-	P	C8H11NO4	185.069	186.076	1.08149	[M+H]+	1.511	0.754836201017535	2	C18	Organoheterocyclic compounds	有机杂环化合物	Pyridines and derivatives	吡啶及其衍生物	Hydroxypyridines	羟基吡啶类	-	-	-	-	-	-	C1=C(C(=C(C(=N1)CO)O)CO)CO	FLVIETJQVDUKMQ-UHFFFAOYSA-N	3.22502e+07	2.97119e+07	3.37758e+07	8.45554e+07	2.83111e+07	1.05839e+07	2.56907e+07	7.6582e+06	2.62179e+07	2.37893	1.25031	0.0561412	1	1.61865
Com_1687_pos	4-(1-methyl-2-pyrrolidinyl)-3-oxobutanoate	4-(1-甲基-2-吡咯烷基)-3-氧代丁酸酯	P	C9H15NO3	185.105	186.113	0.763433	[M+H]+	5.707	0.839887801637395	2	C18	Alkaloids and derivatives	生物碱及其衍生物	-	-	-	-	-	-	-	-	-	-	C[NH+]1CCCC1CC(=O)CC(=O)[O-]	WDFDPXMELFXBFU-UHFFFAOYSA-N	7.97786e+07	3.2688e+07	2.51156e+07	1.49536e+08	5.41331e+07	4.61852e+07	1.77134e+08	1.27131e+08	7.3702e+07	0.643639	-0.635676	0.27027	0.7	1.01209
Com_1688_neg	Glochidionionoside A	毛刺皂甙A	N	C19H30O9	402.189	401.182	1.02898	[M-H]-	5.793	-	3	C18	Lipids and lipid-like molecules	脂质和类脂分子	Prenol lipids	异戊烯醇脂	Terpene glycosides	萜烯糖苷	-	-	-	-	-	-	CC(C=CC1(C(=CC(=O)CC1(C)C)COC2C(C(C(C(O2)CO)O)O)O)O)O	UBPXJBQKHFQSGI-CDPGZDAZSA-N	786352	1.13506e+06	276867	2.45634e+06	968886	1.67099e+06	4.70155e+06	3.83005e+06	966514	0.40279	-1.3119	0.106173	0.8	1.38015
Com_1688_pos	(+)-Epilupinine-N-oxide	-	P	C10H19NO2	185.142	186.149	2.47637	[M+H]+	5.272	0.756800721366244	2	C18	Alkaloids and derivatives	生物碱及其衍生物	Lupin alkaloids	羽扇豆生物碱	Lupinine-type alkaloids	羽扇豆碱型生物碱	-	-	-	-	-	-	C1CC[N+]2(CCCC(C2C1)CO)[O-]	DPDAZDMDSXQXJW-GMTAPVOTSA-N	1.17431e+07	7.80893e+06	1.46341e+07	2.00434e+07	1.33305e+07	3.87851e+07	8.92695e+07	8.25921e+07	5.15064e+07	0.20617	-2.27809	0.000742125	1	1.95436
Com_1690_neg	Pterodontoside D	-	N	C21H38O7	402.262	401.255	0.956945	[M-H]-	6.235	-	3	C18	Lipids and lipid-like molecules	脂质和类脂分子	Prenol lipids	异戊烯醇脂	Sesquiterpenoids	倍半萜类	-	-	-	-	-	-	CC12CCCC(C1CC(CC2)C(C)(C)OC3C(C(C(C(O3)CO)O)O)O)(C)O	PIQFOZLNKMTTKG-BYEUNBPGSA-N	2.91076e+06	1.94707e+06	66978.4	2.25565e+06	1.09537e+06	3.14703e+06	3.43549e+06	3.28826e+06	3.26792e+06	0.503905	-0.988776	0.157267	1	1.26501
Com_1692_neg	N-Palmitoyl phenylalanine	N-棕榈酰苯丙氨酸	N	C25H41NO3	403.309	402.301	0.122519	[M-H]-	10.43	-	3	C18	Organic acids and derivatives	有机酸及其衍生物	Carboxylic acids and derivatives	羧酸及其衍生物	Amino acids, peptides, and analogues	氨基酸、肽和类似物	-	HMDB0062339	-	-	LMFA08020091	181534	[H][C@@](CC1=CC=CC=C1)(N=C(O)CCCCCCCCCCCCCCC)C(O)=O	BAHIJPSQSKWCJX-QHCPKHFHSA-N	1.26505e+06	863892	172189	759297	337568	1.39205e+06	5.37365e+06	3.55112e+06	1.12122e+06	0.237663	-2.07301	0.0272625	0.95	1.47877
Com_1692_pos	alpha-AMINO-3-HYDROXY-5-METHYL-4-ISOXAZOLEPROPIONIC ACID	α-氨基-3-羟基-5-甲基-4-异噁唑丙酸	P	C7H10N2O4	186.064	187.071	0.492533	[M+H]+	1.511	-	3	C18	Organic acids and derivatives	有机酸及其衍生物	Carboxylic acids and derivatives	羧酸及其衍生物	Amino acids, peptides, and analogues	氨基酸、肽和类似物	-	HMDB0248356	C13672	-	-	1221	CC1=C(CC(N)C(O)=O)C(=O)NO1	UUDAMDVQRQNNHZ-UHFFFAOYSA-N	1.15048e+07	4.27302e+06	5.50233e+06	9.31024e+06	4.53208e+06	5.03505e+06	5.05702e+06	4.67138e+06	4.68012e+06	1.4451	0.531174	0.221277	0.6	0.646798
Com_1694_neg	Celerioside E	-	N	C20H36O8	404.241	403.234	1.39809	[M-H]-	5.83	0.501444671939433	2	C18	Organic oxygen compounds	有机氧化合物	Organooxygen compounds	有机氧化合物	Carbohydrates and carbohydrate conjugates	碳水化合物和碳水化合物结合物	-	-	-	-	-	-	CC12CCC(CC1C(CCC2O)O)C(C)(C)OC3C(C(C(C(O3)CO)O)O)O	DBWZPLQKCYDMCB-GYRNGLTDSA-N	1.22897e+07	5.87249e+06	2.12311e+06	7.75343e+06	6.6366e+06	1.27228e+07	1.08124e+07	9.94355e+06	8.33003e+06	0.663502	-0.591828	0.136889	0.85	0.971665
Com_1695_neg	Nifekalant	-	N	C19H27N5O5	405.201	404.193	2.21587	[M-H]-	5.558	-	3	C18	Benzenoids	苯类化合物	Benzene and substituted derivatives	苯及其取代衍生物	Phenylpropylamines	苯丙胺	-	HMDB0255595	-	-	-	-	O=C1C=C(NCCN(CCO)CCCC2=CC=C(C=C2)N(=O)=O)N(C(=O)N1C)C	OEBPANQZQGQPHF-UHFFFAOYSA-N	611203	132735	1.30844e+06	101718	1.35548e+06	5.07869e+06	2.55257e+06	4.10045e+06	3.51481e+06	0.184151	-2.44104	0.0157521	1	1.29854
Com_1695_pos	L-Alanyl-L-proline	L-丙氨酰-L-脯氨酸	P	C8H14N2O3	186.1	187.108	1.99235	[M+H]+	5.258	0.510173738335552	2	C18	Organic acids and derivatives	有机酸及其衍生物	Carboxylic acids and derivatives	羧酸及其衍生物	Amino acids, peptides, and analogues	氨基酸、肽和类似物	-	HMDB0028695	-	-	-	-	CC(C(=O)N1CCCC1C(=O)O)N	WPWUFUBLGADILS-WDSKDSINSA-N	5.95932e+06	3.59891e+06	1.73338e+06	3.45568e+06	1.33019e+06	2.60691e+06	1.38603e+06	1.97486e+06	388632	2.02346	1.01682	0.179139	0.75	0.812319
Com_1696_neg	Annoglabasin C	-	N	C23H34O6	406.236	405.228	0.0345927	[M-H]-	6.761	-	3	C18	Lipids and lipid-like molecules	脂质和类脂分子	Prenol lipids	异戊烯醇脂	Diterpenoids	二萜类	288627-09-8	HMDB0036263	-	-	-	85217363	COC(=O)C1(CC23CC1CCC2C1(C)CCCC(C)(C1CC3)C(O)=O)OC(C)=O	USYOOQFISINJLZ-UHFFFAOYSA-N	221256	549452	86713	1.86277e+06	682538	662509	9.19046e+06	8.38255e+06	1.11598e+06	0.14067	-2.82961	0.0712056	0.85	1.36573
Com_1696_pos	(all-E)-3,5,7-Tridecatriene-9,11-diyn-1-ol	-	P	C13H14O	186.104	187.112	1.01758	[M+H]+	8.356	-	3	C18	Lipids and lipid-like molecules	脂质和类脂分子	Fatty Acyls	脂肪酰类	Fatty alcohols	脂肪醇	-	HMDB0038526	-	-	-	131752390	CC#CC#C\C=C/C=C\C=C\CCO	CNMWTIVSNRLOLQ-ZUHOWUEJSA-N	1.28454e+07	1.09945e+07	7.42923e+06	6.76321e+06	9.60893e+06	5.03972e+06	7.72405e+06	5.33782e+06	1.58927e+07	1.12116	0.164992	0.525678	0.65	0.509437
Com_1698_pos	cis- and trans-L-Mercapto-p-menthan-3-one	顺-和反-L-巯基-p-薄荷烷-3-酮	P	C10H18OS	186.108	187.116	4.32132	[M+H]+	5.707	0.515409947689858	2	C18	Lipids and lipid-like molecules	脂质和类脂分子	Prenol lipids	异戊烯醇脂	Monoterpenoids	单萜类	29725-66-4	HMDB0032205	-	-	-	23341028	CC(C)C1CCC(C)(S)CC1=O	LCFWUUYRTYROGC-UHFFFAOYSA-N	6.5005e+06	2.84409e+06	2.15464e+06	1.34547e+07	4.64891e+06	3.89144e+06	1.56646e+07	1.19358e+07	6.32431e+06	0.626247	-0.675195	0.265752	0.7	1.01022
Com_1699_neg	1-heptadecylglycerone 3-phosphate	-	N	C20H41O6P	408.264	407.257	0.512846	[M-H]-	10.291	0.710662577489722	2	C18	Organic oxygen compounds	有机氧化合物	Organooxygen compounds	有机氧化合物	Carbonyl compounds	羰基化合物	-	-	-	-	LMGP22020016	86289251	CCCCCCCCCCCCCCCCCOCC(=O)COP(=O)(O)O	RSIYSAVOBAUEIJ-UHFFFAOYSA-N	7.26907e+07	7.40192e+07	5.95069e+07	3.2382e+07	6.55045e+07	1.88833e+08	9.36781e+07	1.39776e+08	2.25927e+08	0.375312	-1.41384	0.00729076	1	1.71033
Com_16_neg	Threonic acid	苏糖酸	N	C4H8O5	136.037	135.03	1.0746	[M-H]-	1.445	0.934712491494999	1	C18	Organic oxygen compounds	有机氧化合物	Organooxygen compounds	有机氧化合物	Carbohydrates and carbohydrate conjugates	碳水化合物和碳水化合物结合物	7306-96-9	HMDB0000943	C01620	map00053	-	5460407	OC[C@H](O)[C@@H](O)C(O)=O	JPIJQSOTBSSVTP-STHAYSLISA-N	1.35207e+08	5.00679e+07	3.84753e+07	5.92218e+07	6.14703e+07	4.64635e+07	2.55506e+07	4.28675e+07	5.76604e+07	1.59702	0.675385	0.174493	0.8	0.826177
Com_1700_pos	(5S)-6-Hydroxy-5-isopropenyl-2-methylhexanoate	-	P	C10H18O3	186.126	187.133	0.31813	[M+H]+	6.287	0.852609409606392	2	C18	Organic acids and derivatives	有机酸及其衍生物	Hydroxy acids and derivatives	羟基酸及其衍生物	Medium-chain hydroxy acids and derivatives	中链羟基酸及其衍生物	-	-	C11420	map00903	-	-	CC(CCC(CO)C(=C)C)C(=O)O	QJXGZJIBSSFJPK-GKAPJAKFSA-N	2.56074e+07	2.59802e+07	2.92595e+07	1.78542e+07	2.142e+07	2.31851e+07	2.71675e+07	2.70826e+07	2.35994e+07	0.95113	-0.0722857	0.546327	0.4	0.231646
Com_1701_pos	1-Hydroxy-2,2,5,5-tetramethylpyrrolidine-3-carboxamide	-	P	C9H18N2O2	186.137	187.144	0.92929	[M+H]+	4.965	-	3	C18	Organoheterocyclic compounds	有机杂环化合物	Pyrrolidines	吡咯烷类	Pyrrolidine carboxylic acids and derivatives	吡咯烷羧酸及其衍生物	-	HMDB0243894	-	-	-	92211	CC1(C)CC(C(N)=O)C(C)(C)N1O	UXDLYVBMRUIQCX-UHFFFAOYSA-N	1.92584e+06	1.86963e+06	1.62773e+06	1.51222e+06	784890	2.99555e+06	4.07106e+06	5.76971e+06	1.53756e+06	0.429686	-1.21865	0.0614264	0.85	1.40405
Com_1704_pos	3,6-Dihydrochamazulene	-	P	C14H18	186.141	187.148	0.735336	[M+H]+	8.354	0.832581283166833	2	C18	Lipids and lipid-like molecules	脂质和类脂分子	Prenol lipids	异戊烯醇脂	Sesquiterpenoids	倍半萜类	-	HMDB0036471	-	-	-	-	CCC1=CC2=C(CC=C2C)C(=CC1)C	NVMJWYJTLVURAS-UHFFFAOYSA-N	1.07103e+07	8.12223e+06	7.61398e+06	1.14564e+07	1.2459e+07	9.86459e+06	1.69197e+07	1.45807e+07	1.46988e+07	0.718638	-0.476664	0.0694374	0.85	0.954311
Com_1707_pos	Amrinone	氨力农	P	C10H9N3O	187.075	188.081	5.23508	[M+H]+	5.318	-	3	C18	Organoheterocyclic compounds	有机杂环化合物	Pyridines and derivatives	吡啶及其衍生物	Bipyridines and oligopyridines	联吡啶和寡吡啶	60719-84-8	HMDB0015496	C13594	-	-	3698	NC1=CC(=CNC1=O)C1=CC=NC=C1	RNLQIBCLLYYYFJ-UHFFFAOYSA-N	6.48409e+07	7.20258e+07	7.19752e+07	7.26253e+07	6.16527e+07	2.27749e+07	5.91352e+06	3.82873e+07	4.52585e+07	2.44574	1.29027	0.0902742	1	1.46931
Com_1708_pos	N1-Acetylspermidine	-	P	C9H21N3O	187.168	188.176	1.11082	[M+H]+	1.407	0.533716434386062	2	C18	Organic acids and derivatives	有机酸及其衍生物	Carboximidic acids and derivatives	甲酰亚胺酸及其衍生物	Carboximidic acids	甲酰亚胺酸	14278-49-0	HMDB0001276	C00612	-	-	-	CC(=O)NCCCNCCCCN	MQTAVJHICJWXBR-UHFFFAOYSA-N	1.1377e+07	1.01141e+07	2.03636e+07	5.26854e+06	1.61103e+07	543957	641463	424395	190722	28.0954	4.81226	5.41808e-05	1	1.92592
Com_1709_pos	3-(Octyloxy)propan-1-amine	4-甲基苯基乙二醛水合物	P	C11H25NO	187.194	188.201	0.148862	[M+H]+	6.364	0.702200515021125	2	C18	Organic oxygen compounds	有机氧化合物	Organooxygen compounds	有机氧化合物	Ethers	醚类	16208-14-3	-	-	-	-	85192	O(CCCN)CCCCCCCC	RDCAZFAKCIEASQ-UHFFFAOYSA-N	3.51881e+06	4.4208e+06	4.56267e+06	3.12824e+06	4.35349e+06	8.12964e+06	6.75334e+06	3.43389e+06	3.48837e+06	0.733182	-0.447757	0.35689	0.6	0.305164
Com_1710_neg	risperidone	利培酮	N	C23H27FN4O2	410.212	409.205	2.39046	[M-H]-	11.812	0.656673400757557	2	C18	Organoheterocyclic compounds	有机杂环化合物	Pyridopyrimidines	吡啶并嘧啶类	-	-	106266-06-2	HMDB0005020	-	-	-	-	CC1=C(C(=O)N2CCCCC2=N1)CCN3CCC(CC3)C4=NOC5=C4C=CC(=C5)F	RAPZEAPATHNIPO-UHFFFAOYSA-N	1.59801e+06	2.52624e+06	1.16307e+06	3.37542e+06	2.27925e+06	2.24466e+06	2.13261e+06	2.2208e+06	2.15882e+06	0.999623	-0.000544177	0.74028	0.6	0.324582
Com_1711_neg	Lyoniol A	-	N	C22H34O7	410.23	409.224	0.859113	[M-H]-	6.022	-	3	C18	Lipids and lipid-like molecules	脂质和类脂分子	Prenol lipids	异戊烯醇脂	Diterpenoids	二萜类	-	-	-	-	-	-	CC(=O)OC1C(C23CC(CCC2C(C4C1(C(C5C4O5)(C)C)O)(C)O)C(C3)(C)O)O	ASDPUXKPNOGLSZ-LJJBGFQXSA-N	4.04517e+07	2.78585e+07	1.59587e+07	6.63276e+07	4.04397e+07	2.48112e+07	6.65953e+07	4.41775e+07	2.89708e+07	0.928742	-0.106651	0.760742	0.4	0.7
Com_1712_neg	1-palmitoyl-sn-glycerol 3-phosphate	-	N	C19H39O7P	410.243	409.236	0.0911203	[M-H]-	9.661	0.814406913906701	2	C18	Lipids and lipid-like molecules	脂质和类脂分子	Glycerophospholipids	甘油磷脂	Glycerophosphates	甘油磷酸酯类	-	HMDB0007853	-	-	LMGP10050006	-	CCCCCCCCCCCCCCCC(=O)OCC(COP(=O)(O)O)O	YNDYKPRNFWPPFU-GOSISDBHSA-N	692411	456183	2.21833e+06	1.46268e+06	3.13819e+06	1.47068e+06	1.46928e+06	2.09528e+06	1.99329e+06	0.906908	-0.140971	0.435983	0.6	0.605426
Com_1713_neg	N-Linoleoyl Methionine	N-亚油酰蛋氨酸	N	C23H41NO3S	411.281	410.274	0.892942	[M-H]-	9.759	-	3	C18	Organic acids and derivatives	有机酸及其衍生物	Carboxylic acids and derivatives	羧酸及其衍生物	Amino acids, peptides, and analogues	氨基酸、肽和类似物	-	HMDB0241981	-	-	-	76065023	CCCCCC=CCC=CCCCCCCCC(=O)NC(CCSC)C(O)=O	CWHQRHLVBQMEQP-UHFFFAOYSA-N	3.24211e+06	1.91774e+06	63942.8	837795	97928.6	3.13327e+06	6.12633e+06	6.56371e+06	1.23496e+06	0.288869	-1.79151	0.0709905	0.85	1.43868
Com_1714_pos	Fomannoxin	-	P	C12H12O2	188.084	189.091	0.669698	[M+H]+	6.196	0.895997347419963	2	C18	Organoheterocyclic compounds	有机杂环化合物	Coumarans	2,3-二氢苯并呋喃	-	-	-	-	-	-	-	-	CC(=C)C1CC2=C(O1)C=CC(=C2)C=O	MPEXJCQZHBHGMC-LBPRGKRZSA-N	2.86058e+07	1.49103e+07	5.17319e+06	6.95058e+06	3.8589e+06	1.63536e+07	2.94771e+06	6.22368e+06	3.8314e+07	0.745611	-0.423504	0.842183	0.55	0.287722
Com_1716_neg	Grayanotoxin I	杜鹃毒素	N	C22H36O7	412.246	411.239	0.446923	[M-H]-	6.91	0.527061197711568	2	C18	Lipids and lipid-like molecules	脂质和类脂分子	Prenol lipids	异戊烯醇脂	Diterpenoids	二萜类	4720-09-6	-	C09103	-	-	-	CC(=O)OC1C2CCC3C1(CC(C4(C(C3(C)O)CC(C4(C)C)O)O)O)CC2(C)O	NXCYBYJXCJWMRY-VGBBEZPXSA-N	2.83056e+06	2.05069e+06	591422	8.11539e+06	3.52353e+06	3.15393e+06	2.116e+07	2.32519e+07	2.64321e+06	0.272646	-1.8749	0.163363	0.75	1.30191
Com_1717_neg	3-methoxy Limaprost	3-甲氧基利马前列素	N	C23H40O6	412.282	411.275	0.730731	[M-H]-	6.866	-	3	C18	Lipids and lipid-like molecules	脂质和类脂分子	Fatty Acyls	脂肪酰类	Eicosanoids	类二十烷酸	-	-	-	-	-	-	CCCCC(C)CC(C=CC1C(CC(=O)C1CCCCC(CC(=O)O)OC)O)O	CQMVTHTYLSWGRI-HMHRGJHKSA-N	7.90071e+07	6.23256e+07	3.02726e+07	7.12982e+07	3.61538e+07	2.55037e+07	4.03973e+07	3.05593e+07	2.1477e+07	1.89292	0.920613	0.0392758	0.85	1.21016
Com_1718_neg	Tentoxin	腾毒素	N	C22H30N4O4	414.227	413.218	2.29396	[M-H]-	6.31	-	3	C18	Organic acids and derivatives	有机酸及其衍生物	Carboxylic acids and derivatives	羧酸及其衍生物	Amino acids, peptides, and analogues	氨基酸、肽和类似物	28540-82-1	-	C08441	-	-	-	CC1C(=O)NC(C(=O)N(C(=CC2=CC=CC=C2)C(=O)NCC(=O)N1C)C)CC(C)C	SIIRBDOFKDACOK-LFXZBHHUSA-N	2.73696e+07	1.00684e+07	4.96039e+06	6.95093e+07	2.44644e+07	5.65074e+07	2.6097e+08	2.106e+08	1.09904e+08	0.171004	-2.5479	0.0104936	0.95	1.67969
Com_1718_pos	(+/-)-2-Phenyl-4-methyl-2-hexenal	(+/-)-2-苯基-4-甲基-2-己烯醛	P	C13H16O	188.12	189.128	0.67528	[M+H]+	7.162	0.587500178185788	2	C18	Benzenoids	苯类化合物	Benzene and substituted derivatives	苯及其取代衍生物	Phenylacetaldehydes	苯乙醛类	-	HMDB0303268	-	-	-	53424808	CCC(C)C=C(C=O)C1=CC=CC=C1	IOIWDGZFMUCYJR-UHFFFAOYSA-N	1.00956e+07	1.07418e+07	1.00653e+07	1.3778e+07	1.39647e+07	6.77298e+06	1.08421e+07	8.92038e+06	1.60086e+07	1.10277	0.141136	0.523057	0.6	0.691904
Com_1720_neg	N6-(delta2-isopentenyl)-adenosine 5'-monophosphate	N6-(delta2-异戊烯基)-腺苷5'-单磷酸酯	N	C15H22N5O7P	415.126	414.119	1.65973	[M-H]-	5.683	-	3	C18	Benzenoids	苯类化合物	Phenanthrenes and derivatives	菲及其衍生物	-	-	-	HMDB0304433	C04713	map00908;map01110	-	100221	CC(C)=CCNC1=NC=NC2=C1N=CN2[C@@H]1O[C@H](COP(O)(O)=O)[C@@H](O)[C@H]1O	DUISZFLWBAPRBR-SDBHATRESA-N	3.70573e+06	808624	538639	248096	3.40098e+06	2.6413e+06	53989.9	153639	756801	1.93072	0.949139	0.328891	0.75	0.78967
Com_1721_neg	N-Docosahexaenoyl Serine	N-二十二碳六烯酰丝氨酸	N	C25H37NO4	415.272	414.265	1.00692	[M-H]-	9.13	-	3	C18	Organic acids and derivatives	有机酸及其衍生物	Carboxylic acids and derivatives	羧酸及其衍生物	Amino acids, peptides, and analogues	氨基酸、肽和类似物	-	HMDB0242021	-	-	-	-	CCC=CCC=CCC=CCC=CCC=CCC=CCCC(=O)NC(CO)C(O)=O	XUVNWEALAJSOLD-UHFFFAOYSA-N	1.88382e+06	1.55782e+06	537679	1.67103e+06	1.05292e+06	819025	1.57286e+06	1.62467e+06	482418	1.19197	0.253345	0.604062	0.65	0.883872
Com_1722_neg	6-Acetoxy-7-hydroxymyrcene-7-O-beta-D-glucopyranoside-2'-O-acetate	6-乙酰氧基-7-羟基月桂烯-7-O-beta-D-葡萄吡喃苷-2'-O-乙酸酯	N	C20H32O9	416.205	415.198	1.61147	[M-H]-	6.114	-	3	C18	Lipids and lipid-like molecules	脂质和类脂分子	Fatty Acyls	脂肪酰类	Fatty acyl glycosides	脂肪酰糖苷	-	-	-	-	-	-	CC(=O)OC1C(C(C(OC1OC(C)(C)C(CCC(=C)C=C)OC(=O)C)CO)O)O	GTTUNXIKMRJZGS-SGYMCOKNSA-N	1.09233e+07	8.69063e+06	2.40244e+06	1.65561e+07	7.0114e+06	6.92889e+06	6.56475e+06	1.69104e+07	9.65175e+06	0.910407	-0.135416	0.639032	0.5	0.554642
Com_1722_pos	N6,N6,N6-Trimethyl-L-lysine	N6,N6,N6-三甲基-L-赖氨酸	P	C9H20N2O2	188.152	189.16	1.41339	[M+H]+	1.348	0.921383376787748	2	C18	Organic acids and derivatives	有机酸及其衍生物	Carboxylic acids and derivatives	羧酸及其衍生物	Amino acids, peptides, and analogues	氨基酸、肽和类似物	-	HMDB0001325	C03793	map00310	-	-	C[N+](C)(C)CCCCC(C(=O)[O-])N	MXNRLFUSFKVQSK-QMMMGPOBSA-N	1.28215e+08	9.16184e+07	9.77765e+07	7.88487e+07	7.13149e+07	8.61977e+07	7.29652e+07	1.18988e+08	5.43238e+07	1.12556	0.170639	0.505107	0.65	0.516136
Com_1723_pos	(R)-1-Methyl-4-(1-methyl-5-hexenyl)-benzene	-	P	C14H20	188.156	189.164	1.07392	[M+H]+	9.602	0.894744453280837	2	C18	Lipids and lipid-like molecules	脂质和类脂分子	Prenol lipids	异戊烯醇脂	Monoterpenoids	单萜类	-	-	-	-	-	-	CC1=CC=C(C=C1)C(C)CCCC=C	DZEUFPKQXVLZSZ-CYBMUJFWSA-N	3.58537e+07	5.47364e+07	4.28771e+07	4.95469e+07	4.2831e+07	4.30144e+07	4.08539e+07	3.27384e+07	6.5653e+07	0.991311	-0.01259	0.93506	0.55	0.126163
Com_1724_neg	Atractyloside G	-	N	C21H36O8	416.241	415.234	0.506182	[M-H]-	6.46	0.515251974931503	2	C18	Lipids and lipid-like molecules	脂质和类脂分子	Prenol lipids	异戊烯醇脂	Sesquiterpenoids	倍半萜类	-	-	C17864	-	-	-	CC12CCC(CC1C(=C)C(C(C2)O)O)C(C)(C)OC3C(C(C(C(O3)CO)O)O)O	LDPAVRBHBSJMIE-ZHHGUSBESA-N	1.4763e+07	1.91511e+07	3.61362e+06	1.55058e+07	1.31144e+07	1.45055e+07	1.1296e+07	1.02919e+07	1.7037e+07	0.996008	-0.00577004	0.727046	0.6	0.368388
Com_1729_neg	CPA(18:1(11Z)/0:0)	-	N	C21H39O6P	418.248	417.241	0.533082	[M-H]-	10.102	-	3	C18	Lipids and lipid-like molecules	脂质和类脂分子	Glycerophospholipids	甘油磷脂	Glycerophosphates	甘油磷酸酯类	-	HMDB0007005	-	-	-	53477946	CCCCCC\C=C/CCCCCCCCCC(=O)OCC1COP(O)(=O)O1	AXUULXHJKNFQON-FPLPWBNLSA-N	1.02333e+07	1.08899e+07	1.73484e+07	1.50072e+07	2.39768e+07	1.74812e+07	1.43175e+07	2.05132e+07	1.25086e+07	0.955941	-0.0650061	0.698609	0.6	0.24499
Com_1729_pos	3-Indoleglyoxylic acid	3-吲哚乙酸	P	C10H7NO3	189.043	190.05	1.14846	[M+H]+	5.425	-	3	C18	Organoheterocyclic compounds	有机杂环化合物	Indoles and derivatives	吲哚及其衍生物	Indolyl carboxylic acids and derivatives	吲哚基羧酸及其衍生物	-	HMDB0242143	-	-	-	73863	OC(=O)C(=O)C1=CNC2=CC=CC=C12	DWLVFWDCSFTDOD-UHFFFAOYSA-N	307628	1.43938e+06	4.21164e+06	1.13889e+06	3.87302e+06	1.97841e+06	1.4792e+06	838569	2.9986e+06	1.20311	0.266774	0.891879	0.5	0.348239
Com_172_pos	N-Acetylasparagine	N-乙酰天门冬酰胺	P	C6H10N2O4	174.064	175.072	1.16918	[M+H]+	1.519	0.50698949986163	1	C18	Organic acids and derivatives	有机酸及其衍生物	Carboxylic acids and derivatives	羧酸及其衍生物	Amino acids, peptides, and analogues	氨基酸、肽和类似物	4033-40-3	HMDB0006028	-	-	-	99715	CC(=O)N[C@@H](CC(N)=O)C(O)=O	HXFOXFJUNFFYMO-BYPYZUCNSA-N	1.25782e+07	362020	1.13167e+06	3.4865e+06	3.90164e+06	1.21183e+06	2.49985e+06	139699	9.36311e+06	1.29918	0.377604	0.653229	0.6	0.342216
Com_1731_neg	CPA(18:0/0:0)	-	N	C21H41O6P	420.264	419.257	0.64569	[M-H]-	10.934	-	3	C18	Lipids and lipid-like molecules	脂质和类脂分子	Glycerophospholipids	甘油磷脂	Glycerophosphates	甘油磷酸酯类	-	HMDB0007004	-	-	-	51040919	CCCCCCCCCCCCCCCCCC(=O)OCC1COP(O)(=O)O1	BAAJXXGEGGUMMX-UHFFFAOYSA-N	2.18873e+06	8.65909e+06	5.59671e+07	6.14814e+06	7.58235e+07	6.02469e+07	1.81694e+07	1.89072e+07	3.46856e+07	0.901675	-0.149321	0.351055	0.65	0.990077
Com_1731_pos	Prenisteine	-	P	C8H15NO2S	189.082	190.09	1.79071	[M+H]+	5.66	0.787328780324855	2	C18	Organic acids and derivatives	有机酸及其衍生物	Carboxylic acids and derivatives	羧酸及其衍生物	Amino acids, peptides, and analogues	氨基酸、肽和类似物	-	HMDB0012286	-	-	-	-	CC(=CCSCC(C(=O)O)N)C	ULHWZNASVJIOEM-ZETCQYMHSA-N	2.62683e+06	530443	224279	4.90925e+06	720658	4.47407e+06	1.33963e+07	9.43894e+06	1.13314e+07	0.186569	-2.42222	0.0140217	0.95	1.4816
Com_1732_neg	1,4-Bis(2-ethylhexyl) sulfosuccinate	-	N	C20H38O7S	422.234	421.227	0.815642	[M-H]-	8.482	-	3	C18	Lipids and lipid-like molecules	脂质和类脂分子	Fatty Acyls	脂肪酰类	Fatty acid esters	脂肪酸酯	-	-	C07874	-	LMFA07010721	-	CCCCC(CC)COC(=O)CC(C(=O)OCC(CC)CCCC)S(=O)(=O)O	HNSDLXPSAYFUHK-UHFFFAOYSA-N	2.00646e+06	2.67004e+06	1.1471e+06	2.97446e+06	1.70961e+06	1.70334e+06	2.20238e+06	2.557e+06	1.02012e+06	1.12339	0.167858	0.668624	0.65	0.405623
Com_1732_pos	1-Carboxyethylvaline	1-羧乙基缬氨酸	P	C8H15NO4	189.1	190.108	1.38409	[M+H]+	5.566	0.548797943759471	2	C18	Organic acids and derivatives	有机酸及其衍生物	Carboxylic acids and derivatives	羧酸及其衍生物	Amino acids, peptides, and analogues	氨基酸、肽和类似物	179795-16-5	HMDB0240627	-	-	-	-	CC(C)[C@H](N[C@H](C)C(O)=O)C(O)=O	MHWYRGPPKCKIQY-RITPCOANSA-N	1.25149e+07	4.06285e+06	2.2935e+07	6.6022e+06	2.59717e+07	5.68399e+06	2.26902e+06	1.42117e+06	5.64248e+06	3.84035	1.94124	0.0366558	0.9	1.505
Com_1733_neg	DHAP(O-18:0)	-	N	C21H43O6P	422.28	421.273	0.768069	[M-H]-	10.519	0.541281692049158	2	C18	Organic oxygen compounds	有机氧化合物	Organooxygen compounds	有机氧化合物	Carbonyl compounds	羰基化合物	-	HMDB0011142	-	-	LMGP22020003	49791756	CCCCCCCCCCCCCCCCCCOCC(=O)COP(O)(O)=O	DSLZSTBYLRGPIK-UHFFFAOYSA-N	5.10065e+06	9.73537e+06	1.5552e+07	7.74584e+06	2.76121e+07	1.73294e+07	6.02869e+06	8.04245e+06	7.93388e+07	0.47496	-1.07412	0.590646	0.6	0.265988
Com_1735_neg	1-heptadecanoyl-sn-glycero-3-phosphate	-	N	C20H41O7P	424.259	423.252	1.18946	[M-H]-	9.743	0.58729616197687	2	C18	Lipids and lipid-like molecules	脂质和类脂分子	Glycerophospholipids	甘油磷脂	Glycerophosphates	甘油磷酸酯类	-	-	-	-	LMGP10050036	44575057	CCCCCCCCCCCCCCCCC(=O)OCC(COP(=O)(O)O)O	AXKVUJMUBAXXKG-LJQANCHMSA-N	6.21854e+06	5.04207e+06	6.5984e+06	6.86046e+06	1.1907e+07	2.45177e+07	1.61118e+07	2.0597e+07	4.52783e+07	0.275116	-1.86189	0.00414922	1	1.78858
Com_1736_neg	muqubilone	-	N	C24H40O6	424.282	423.276	0.867609	[M-H]-	9.535	-	3	C18	Lipids and lipid-like molecules	脂质和类脂分子	Prenol lipids	异戊烯醇脂	Diterpenoids	二萜类	-	-	-	-	-	21776156	CC(C1CCC(OO1)(C)CCC=C(C)CCC(=O)C(C)(C)CCCC(=O)C)C(=O)O	UCWHHFGTUDDROG-DNKDVBPTSA-N	2.36867e+07	2.72304e+07	8.96187e+06	2.5015e+07	1.03993e+07	5.35501e+07	3.33407e+07	3.66892e+07	1.30878e+07	0.55781	-0.842155	0.184925	0.85	0.998417
Com_1737_neg	LysoPA(O-18:0/0:0)	溶血甘油磷酸甘油酯(O-18:0/0:0)	N	C21H45O6P	424.295	423.288	0.770382	[M-H]-	10.653	0.595001834882686	2	C18	Lipids and lipid-like molecules	脂质和类脂分子	Glycerophospholipids	甘油磷脂	Glycerophosphates	甘油磷酸酯类	-	HMDB0011144	-	-	-	10432493	CCCCCCCCCCCCCCCCCCOCC(O)COP(O)(O)=O	HUUYDUFSUADEJQ-UHFFFAOYSA-N	1.23543e+06	2.96807e+06	1.93072e+06	619563	2.96009e+06	7.96112e+06	1.6987e+06	1.30662e+06	1.32448e+07	0.320971	-1.63949	0.246926	0.7	0.728373
Com_1738_neg	LysoPE(0:0/14:0)	溶血磷脂酰乙醇胺 (0:0/14:0)	N	C19H40NO7P	425.254	424.247	1.11668	[M-H]-	8.711	0.615774692561671	2	C18	Lipids and lipid-like molecules	脂质和类脂分子	Glycerophospholipids	甘油磷脂	Glycerophosphoethanolamines	甘油磷酸乙醇胺类	-	HMDB0011470	-	-	LMGP02050033	53480919	[H][C@@](CO)(COP(O)(=O)OCCN)OC(=O)CCCCCCCCCCCCC	DDUZNLUWXLYPCP-GOSISDBHSA-N	9.42477e+06	8.01025e+06	1.43834e+07	1.16121e+07	1.94794e+07	1.40431e+07	1.36704e+07	1.21654e+07	1.25338e+07	0.960222	-0.0585607	0.60666	0.6	0.341193
Com_1738_pos	DL-alpha,epsilon-Diaminopimelic acid	2,6-二氨基庚二酸	P	C7H14N2O4	190.095	191.103	0.259461	[M+H]+	1.496	0.656038334048342	2	C18	Organic acids and derivatives	有机酸及其衍生物	Carboxylic acids and derivatives	羧酸及其衍生物	Amino acids, peptides, and analogues	氨基酸、肽和类似物	583-93-7	-	-	-	LMFA01170102	-	C(CC(C(=O)O)N)CC(C(=O)O)N	GMKMEZVLHJARHF-WHFBIAKZSA-N	1.82117e+07	7.97704e+06	1.11067e+07	8.33663e+06	1.0177e+07	8.06965e+06	4.93045e+06	5.31328e+06	1.14492e+07	1.50011	0.585071	0.140271	0.75	0.91598
Com_1740_neg	Tortifolisine	-	N	C27H41NO3	427.309	426.302	0.494686	[M-H]-	10.115	0.671727157502541	2	C18	Lipids and lipid-like molecules	脂质和类脂分子	Steroids and steroid derivatives	类固醇和类固醇衍生物	Steroidal alkaloids	甾体生物碱	-	-	-	-	-	-	CC1CC2C(C(C3(O2)CCC4C5CC(=O)C6CC(CCC6(C5CC4=C3C)C)O)C)NC1	KYELXPJVGNZIGC-ZAVURYGYSA-N	5.2381e+06	7.5985e+06	2.78726e+07	2.04068e+06	2.72511e+06	7.30811e+06	2.54997e+07	2.28969e+07	3.45995e+06	0.614893	-0.701592	0.357527	0.65	0.631577
Com_1741_neg	Nummularine F	-	N	C23H32N4O4	428.242	427.234	1.86175	[M-H]-	5.854	-	3	C18	Organic acids and derivatives	有机酸及其衍生物	Carboxylic acids and derivatives	羧酸及其衍生物	Amino acids, peptides, and analogues	氨基酸、肽和类似物	-	-	C10011	-	-	-	CCC(C)C1C(=O)NC=CC2=CC=C(C=C2)OC3CCN(C3C(=O)N1)C(=O)CN(C)C	JPEVGZLXTREPOA-WRFCVBCGSA-N	1.39832e+07	6.89774e+06	3.86767e+06	1.94075e+07	1.03441e+07	1.1757e+07	1.49399e+07	1.18281e+07	1.16571e+07	0.868839	-0.202839	0.382039	0.65	0.730695
Com_1741_pos	Schiffnerone B	-	P	C12H14O2	190.099	191.107	1.31655	[M+H]+	8.354	0.819566306318214	2	C18	Benzenoids	苯类化合物	Tetralins	四氢化萘	-	-	-	-	-	-	-	-	CC1CCC(=O)C2=C1C(=CC(=C2)C)O	QYCRDWFMLDUZAG-MRVPVSSYSA-N	8.91413e+06	9.77166e+06	4.45404e+06	4.36749e+06	3.98214e+06	6.14033e+06	5.15175e+06	8.47224e+06	1.62585e+07	0.699323	-0.515969	0.338198	0.7	0.772515
Com_1742_neg	3,5-Dihydroxyergosta-7,22-dien-6-one	3,5-二羟基麦角甾-7,22-二烯-6-酮	N	C28H44O3	428.329	427.322	0.624626	[M-H]-	11.889	-	3	C18	Lipids and lipid-like molecules	脂质和类脂分子	Steroids and steroid derivatives	类固醇和类固醇衍生物	Ergostane steroids	麦角甾烷类固醇	-	HMDB0031953	-	-	-	6293947	CC(C)C(C)\C=C\C(C)C1CCC2C3=CC(=O)C4(O)CC(O)CCC4(C)C3CCC12C	KAIVGEVOBNIWLR-BQYQJAHWSA-N	346299	1.68651e+06	1.30749e+06	1.57984e+06	2.73805e+06	2.83232e+06	370190	588160	506393	1.42575	0.511722	0.389771	0.6	0.702863
Com_1742_pos	Cytisine	金雀花碱	P	C11H14N2O	190.111	191.118	0.00933146	[M+H]+	5.767	0.711640369728517	2	C18	Alkaloids and derivatives	生物碱及其衍生物	Lupin alkaloids	羽扇豆生物碱	Cytisine and derivatives	金雀花碱及其衍生物	485-35-8	-	C10763	map00960;map01064;map01110	-	-	C1C2CNCC1C3=CC=CC(=O)N3C2	ANJTVLIZGCUXLD-DTWKUNHWSA-N	208503	219656	909839	545204	39507	567009	221069	147873	353004	1.19334	0.25501	0.818714	0.55	0.326964
Com_1743_pos	2,2,6,7-Tetramethylbicyclo[4.3.0]nona-1(9),4-dien	-	P	C13H18O	190.136	191.143	0.234173	[M+H]+	6.724	0.903012289604727	2	C18	Organic oxygen compounds	有机氧化合物	Organooxygen compounds	有机氧化合物	Carbonyl compounds	羰基化合物	-	HMDB0036685	-	-	-	-	CC1C(=O)C=C2C1(C=CCC2(C)C)C	KTDAEZJBJUWAPC-UHFFFAOYSA-N	1.5643e+07	9.86983e+06	6.25296e+06	2.19128e+07	1.45849e+07	3.6911e+07	1.75419e+08	1.28294e+08	6.26977e+07	0.135402	-2.88468	0.00526381	1	1.89288
Com_1744_pos	Senedigitalene	-	P	C14H22	190.172	191.18	0.555856	[M+H]+	7.208	0.822002742234892	2	C18	Lipids and lipid-like molecules	脂质和类脂分子	Prenol lipids	异戊烯醇脂	Monoterpenoids	单萜类	-	-	-	-	-	-	CC1=CC=C(CC1)C(C)CCCC=C	NIOHMVMTJUYICJ-CYBMUJFWSA-N	7.42206e+06	7.0381e+06	8.71094e+06	8.04734e+06	3.07497e+07	7.49138e+06	3.84106e+06	6.50776e+06	9.68146e+06	1.80129	0.849032	0.22684	0.7	1.02504
Com_1745_neg	Hydrocortisone 17-butyrate	丁酸氢化可的松	N	C25H36O6	432.251	431.244	0.102028	[M-H]-	8.139	-	3	C18	Lipids and lipid-like molecules	脂质和类脂分子	Steroids and steroid derivatives	类固醇和类固醇衍生物	Hydroxysteroids	羟基类固醇	13609-67-1	HMDB0253243	-	-	-	3642	CCCC(=O)OC1(CCC2C3CCC4=CC(=O)CCC4(C)C3C(O)CC12C)C(=O)CO	BMCQMVFGOVHVNG-UHFFFAOYSA-N	4.67835e+07	9.16203e+07	5.72445e+07	1.39671e+08	1.25533e+08	4.09824e+07	9.07485e+07	7.93457e+07	4.69014e+07	1.42912	0.515131	0.297439	0.75	0.821609
Com_1745_pos	PYRIDOXINE	维生素B6	P	C8H11NO3	169.074	192.063	1.65144	[M+Na]+	1.317	-	3	C18	Organoheterocyclic compounds	有机杂环化合物	Pyridines and derivatives	吡啶及其衍生物	Pyridoxines	吡哆醇	65-23-6	HMDB0000239	C00314	map00750;map01100;map01120	-	-	OC=1C(=NC=C(C1CO)CO)C	LXNHXLLTXMVWPM-UHFFFAOYSA-N	706074	1.44252e+06	800107	1.24347e+06	1.03331e+06	1.03878e+06	1.62794e+06	1.1042e+06	54763.8	1.09272	0.127919	0.516667	0.55	0.677522
Com_1749_pos	5-Methoxytryptophol	5-甲氧基吲哚-3-乙醇	P	C11H13NO2	191.095	192.102	0.305447	[M+H]+	5.769	-	3	C18	Organoheterocyclic compounds	有机杂环化合物	Indoles and derivatives	吲哚及其衍生物	Indoles	吲哚	712-09-4	HMDB0001896	-	-	-	-	COC1=CC2=C(C=C1)NC=C2CCO	QLWKTGDEPLRFAT-UHFFFAOYSA-N	9.04828e+06	653137	1.33426e+07	4.90796e+06	1.69385e+07	621415	2.76042e+06	2.92314e+06	6.84037e+06	2.73195	1.44993	0.292832	0.8	0.690043
Com_174_pos	L-Arginine	L-精氨酸	P	C6H14N4O2	174.112	175.119	0.1366	[M+H]+	1.378	0.985031996754033	1	C18	Organic acids and derivatives	有机酸及其衍生物	Carboxylic acids and derivatives	羧酸及其衍生物	Amino acids, peptides, and analogues	氨基酸、肽和类似物	74-79-3	HMDB0000517	C00062	map00220;map00261;map00330;map00331;map00472;map00970;map01060;map01064;map01100;map01110;map01130;map01230;map02010;map04974;map05014;map05132;map05142;map05146;map05230	-	6322	N[C@@H](CCCNC(N)=N)C(O)=O	ODKSFYDXXFIFQN-BYPYZUCNSA-N	2.80344e+09	8.78398e+08	9.69648e+08	1.06814e+09	8.90555e+08	2.59833e+09	2.48744e+09	3.24829e+09	2.22217e+09	0.500951	-0.99726	0.0189705	0.85	1.49344
Com_1750_pos	Methionine propyl ester	蛋氨酸丙酯	P	C8H17NO2S	191.098	192.106	4.03182	[M+H]+	5.476	0.532530925894806	2	C18	Organic acids and derivatives	有机酸及其衍生物	Carboxylic acids and derivatives	羧酸及其衍生物	Amino acids, peptides, and analogues	氨基酸、肽和类似物	-	-	-	-	-	-	O=C(OCCC)C(N)CCSC	QAAOQCWMSDMQMI-UHFFFAOYSA-N	210121	56527.8	490030	371278	578270	613450	224957	104824	261647	1.13288	0.179993	0.920827	0.5	0.206227
Com_1753_neg	LysoPA(0:0/18:1(9Z))	溶血甘油磷酸甘油酯(0:0/18:1(9Z))	N	C21H41O7P	436.259	435.252	0.652543	[M-H]-	9.19	-	3	C18	Lipids and lipid-like molecules	脂质和类脂分子	Glycerophospholipids	甘油磷脂	Glycerophosphates	甘油磷酸酯类	-	HMDB0007851	-	-	-	56947016	CCCCCCCC\C=C/CCCCCCCC(=O)OC(CO)COP(O)(O)=O	ZOOLJLSXNRZLDH-KTKRTIGZSA-N	5.636e+07	1.7873e+08	9.5816e+07	2.44001e+08	1.97175e+08	8.49722e+07	5.272e+07	4.54446e+07	7.10435e+08	0.691232	-0.532758	0.771335	0.7	0.104425
Com_1755_neg	phosphoethanolamine (P-16:0)	磷酸乙醇胺（P-16:0）	N	C21H44NO6P	437.291	436.284	0.867292	[M-H]-	9.997	0.704564548472895	2	C18	Lipids and lipid-like molecules	脂质和类脂分子	Glycerophospholipids	甘油磷脂	Glycerophosphoethanolamines	甘油磷酸乙醇胺类	-	-	-	-	-	-	CCCCCCCCCCCCCCC=COCC(COP(=O)(O)OCCN)O	QYTPGOPLNFESQC-RLHAVTDZSA-N	3.57175e+08	7.01552e+08	6.76419e+08	6.23579e+08	8.77205e+08	9.50978e+08	6.14979e+08	5.60108e+08	7.32868e+08	0.905493	-0.143224	0.550383	0.45	0.590109
Com_1756_neg	LysoPA(0:0/18:0)	溶血甘油磷酸甘油酯(0:0/18:0)	N	C21H43O7P	438.275	437.268	1.38528	[M-H]-	9.922	-	3	C18	Lipids and lipid-like molecules	脂质和类脂分子	Glycerophospholipids	甘油磷脂	Glycerophosphates	甘油磷酸酯类	-	HMDB0007850	-	-	-	76041074	CCCCCCCCCCCCCCCCCC(=O)OC(CO)COP(O)(O)=O	RPAOEHFOGLEBTJ-UHFFFAOYSA-N	2.36927e+08	4.46532e+08	7.24798e+08	4.45576e+08	8.65694e+08	6.22921e+08	2.14168e+08	2.43415e+08	3.31431e+09	0.495043	-1.01437	0.838056	0.55	0.19201
Com_1758_neg	1-Stearoyl-sn-glycero-3-phosphate	-	N	C21H43O7P	438.275	437.268	0.741744	[M-H]-	10.658	0.751530546763375	2	C18	Lipids and lipid-like molecules	脂质和类脂分子	Glycerophospholipids	甘油磷脂	Glycerophosphates	甘油磷酸酯类	-	-	-	-	LMGP10050005	-	CCCCCCCCCCCCCCCCCC(=O)OCC(COP(=O)(O)O)O	LAYXSTYJRSVXIH-HXUWFJFHSA-N	1.30324e+06	3.69061e+06	6.81026e+06	5.48865e+06	1.66356e+07	4.70282e+06	5.51841e+06	5.86863e+06	2.24943e+07	0.703468	-0.507444	0.456798	0.65	0.437081
Com_1759_neg	Leukotriene E4	白三烯E4	N	C23H37NO5S	439.239	438.233	1.3788	[M-H]-	7.351	-	3	C18	Lipids and lipid-like molecules	脂质和类脂分子	Fatty Acyls	脂肪酰类	Eicosanoids	类二十烷酸	75715-89-8	HMDB0002200	C05952	map00590;map04664;map01100;map04080	LMFA03020002	5280879	CCCCC\C=C/C\C=C/C=C/C=C/[C@@H](SC[C@H](N)C(O)=O)[C@@H](O)CCCC(O)=O	OTZRAYGBFWZKMX-FRFVZSDQSA-N	1.8171e+06	1.89072e+06	226779	46928	471459	188815	1.53729e+06	1.52533e+06	8.72752e+06	0.297387	-1.74959	0.31051	0.6	0.652003
Com_1759_pos	beta-Ionone	-	P	C13H20O	192.151	193.159	1.11015	[M+H]+	9.602	0.868726705970834	2	C18	Lipids and lipid-like molecules	脂质和类脂分子	Prenol lipids	异戊烯醇脂	Sesquiterpenoids	倍半萜类	-	HMDB0036565	C12287	-	-	-	CC1=C(C(CCC1)(C)C)C=CC(=O)C	PSQYTAPXSHCGMF-BQYQJAHWSA-N	2.87976e+07	3.94677e+07	3.60141e+07	3.83887e+07	3.29163e+07	3.86416e+07	3.43833e+07	4.50383e+07	3.66262e+07	0.908062	-0.139138	0.268887	0.7	0.362985
Com_175_neg	2'-Deoxyuridine	2'-脱氧尿苷	N	C9H12N2O5	228.075	227.068	0.874074	[M-H]-	3.384	0.676208616437087	1	C18	Nucleosides, nucleotides, and analogues	核苷、核苷酸和类似物	Pyrimidine nucleosides	嘧啶核苷	Pyrimidine 2'-deoxyribonucleosides	嘧啶2'-脱氧核糖核苷	951-78-0	HMDB0000012	C00526	map00240	-	13712	OC[C@H]1O[C@H](C[C@@H]1O)N1C=CC(=O)NC1=O	MXHRCPNRJAMMIM-SHYZEUOFSA-N	6.43562e+07	1.35799e+07	1.13685e+07	3.15269e+07	1.40248e+07	2.90791e+07	2.06389e+07	1.47353e+07	4.02614e+07	1.03028	0.0430303	0.738946	0.65	0.208121
Com_1760_neg	LysoPE(0:0/15:0)	溶血磷脂酰乙醇胺 (0:0/15:0)	N	C20H42NO7P	439.27	438.263	0.0778417	[M-H]-	9.175	0.50360087370892	2	C18	Lipids and lipid-like molecules	脂质和类脂分子	Glycerophospholipids	甘油磷脂	Glycerophosphoethanolamines	甘油磷酸乙醇胺类	-	HMDB0011472	-	-	LMGP02050035	53480921	[H][C@@](CO)(COP(O)(=O)OCCN)OC(=O)CCCCCCCCCCCCCC	GIUNBNKDUHWVHI-LJQANCHMSA-N	1.58034e+06	3.50917e+06	4.85823e+06	3.08516e+06	5.58766e+06	2.416e+06	2.29303e+06	2.23878e+06	5.19278e+06	1.227	0.295132	0.552347	0.65	0.536646
Com_1761_neg	Grandilodine A	-	N	C24H30N2O6	442.21	441.202	1.50938	[M-H]-	6.46	-	3	C18	Organoheterocyclic compounds	有机杂环化合物	Indoles and derivatives	吲哚及其衍生物	Indolecarboxylic acids and derivatives	吲哚羧酸及其衍生物	-	-	-	-	-	-	COC(=O)C1CC23CCCN2CCC4(C1(CC3)N(C5=CC=CC=C54)C(=O)OC)C(=O)OC	ROIFAUMINZFUQR-QKBJRNKPSA-N	9.28096e+06	1.23571e+07	4.05367e+06	7.90227e+06	6.26301e+06	5.99153e+06	6.26111e+06	6.26472e+06	2.87597e+06	1.49045	0.575745	0.200882	0.8	0.963706
Com_1761_pos	Phosphocreatinine	磷酸肌酐	P	C4H8N3O4P	193.025	194.033	2.06092	[M+H]+	1.347	-	3	C18	Organic acids and derivatives	有机酸及其衍生物	Carboxylic acids and derivatives	羧酸及其衍生物	Amino acids, peptides, and analogues	氨基酸、肽和类似物	-	HMDB0041624	-	-	-	71214	CN1CC(=O)NC1=NP(O)(O)=O	HIPLEPXPNLWKCQ-UHFFFAOYSA-N	5.88879e+07	2.6446e+07	5.2497e+07	2.42828e+07	4.07377e+07	1.30554e+07	5.04954e+06	9.0446e+06	3.2004e+07	2.74339	1.45596	0.0471898	0.9	1.30689
Com_1762_neg	LysoPE(16:1(9Z)/0:0)	溶血磷脂酰乙醇胺(16:1(9Z)/0:0)	N	C21H42NO7P	451.27	450.263	0.863727	[M-H]-	8.952	0.672908615645387	2	C18	Lipids and lipid-like molecules	脂质和类脂分子	Glycerophospholipids	甘油磷脂	Glycerophosphoethanolamines	甘油磷酸乙醇胺类	-	HMDB0011504	-	-	LMGP02050010	52925129	[H][C@@](O)(COC(=O)CCCCCCC\C=C/CCCCCC)COP(O)(=O)OCCN	DSOWUEHXZJUNID-WHXUGTBJSA-N	3.63366e+07	4.1619e+07	8.26961e+07	6.68683e+07	8.58718e+07	8.78634e+07	8.56599e+07	7.67195e+07	6.54825e+07	0.794087	-0.332631	0.193432	0.7	0.968444
Com_1762_pos	N-Carboxymethionine	N-羧基蛋氨酸	P	C6H11NO4S	193.041	194.048	1.53235	[M+H]+	1.519	-	3	C18	Organic acids and derivatives	有机酸及其衍生物	Carboxylic acids and derivatives	羧酸及其衍生物	Amino acids, peptides, and analogues	氨基酸、肽和类似物	-	-	-	-	-	-	CSCCC(C(=O)O)NC(=O)O	LWQBAQJPCYBWJQ-BYPYZUCNSA-N	2.56737e+07	3.64666e+06	1.57644e+07	1.09878e+06	1.05517e+07	3.16612e+06	667358	1.56598e+06	1.51972e+07	2.20367	1.13991	0.304901	0.75	0.834296
Com_1765_pos	1-(2,4,6-Trimethylphenoxy)propan-2-amine	-	P	C12H19NO	193.147	194.154	2.11843	[M+H]+	5.492	0.52971507643419	2	C18	Benzenoids	苯类化合物	Phenol ethers	苯酚醚	-	-	-	HMDB0246512	-	-	-	9990192	CC(N)COC1=C(C)C=C(C)C=C1C	QDZOEZPRNQIPHY-UHFFFAOYSA-N	154073	69949.5	153112	1.73679e+06	479478	788487	3.75734e+06	1.62052e+06	2.64178e+06	0.235546	-2.08592	0.0228371	0.9	1.59084
Com_1766_neg	N-Arachidonoyl Phenylalanine	N-花生四烯酰苯丙氨酸	N	C29H41NO3	451.309	450.301	0.255875	[M-H]-	10.072	-	3	C18	Organic acids and derivatives	有机酸及其衍生物	Carboxylic acids and derivatives	羧酸及其衍生物	Amino acids, peptides, and analogues	氨基酸、肽和类似物	-	HMDB0242001	-	-	-	-	CCCCCC=CCC=CCC=CCC=CCCCC(=O)NC(CC1=CC=CC=C1)C(O)=O	YHLNAFGXMQKMQX-UHFFFAOYSA-N	4.02897e+06	5.59622e+06	733574	4.30556e+06	1.00421e+06	4.23412e+06	1.32319e+07	1.37867e+07	2.50175e+06	0.371354	-1.42913	0.126145	0.75	1.21134
Com_1767_neg	1-nonadecanoyl-glycero-3-phosphate	-	N	C22H45O7P	452.29	451.283	0.983058	[M-H]-	10.875	-	3	C18	Lipids and lipid-like molecules	脂质和类脂分子	Glycerophospholipids	甘油磷脂	Glycerophosphates	甘油磷酸酯类	-	HMDB0062322	-	-	LMGP10050034	44575059	[H][C@@](O)(COC(=O)CCCCCCCCCCCCCCCCCC)COP(O)(O)=O	YAERNOYIELLICR-OAQYLSRUSA-N	4.42755e+06	7.71526e+06	2.2689e+07	5.36499e+06	1.97969e+07	2.72521e+07	7.91187e+06	1.49125e+07	3.14536e+07	0.588678	-0.76445	0.222085	0.8	0.902642
Com_1770_neg	16:0 LYSO-PE	-	N	C21H44NO7P	453.286	452.279	1.08903	[M-H]-	9.623	0.944057903247235	2	C18	Lipids and lipid-like molecules	脂质和类脂分子	Glycerophospholipids	甘油磷脂	Glycerophosphoethanolamines	甘油磷酸乙醇胺类	-	-	-	-	LMGP02050002	-	CCCCCCCCCCCCCCCC(=O)OCC(COP(=O)(O)OCCN)O	YVYMBNSKXOXSKW-HXUWFJFHSA-N	3.17979e+08	7.13338e+08	9.32757e+08	7.91092e+08	1.20947e+09	1.1952e+09	9.85216e+08	1.09257e+09	8.45793e+08	0.770061	-0.376955	0.211927	0.75	0.991959
Com_1771_neg	LysoPA(20:5(5Z,8Z,11Z,14Z,17Z)/0:0)	溶血甘油磷酸甘油酯(20:5(5Z,8Z,11Z,14Z,17Z)/0:0)	N	C23H37O7P	456.228	455.221	1.17236	[M-H]-	7.64	-	3	C18	Lipids and lipid-like molecules	脂质和类脂分子	Glycerophospholipids	甘油磷脂	Glycerophosphates	甘油磷酸酯类	-	HMDB0114748	-	-	-	25006224	CC\C=C/C\C=C/C\C=C/C\C=C/C\C=C/CCCC(=O)OCC(O)COP(O)(O)=O	DKFJPTBTSHHMCQ-JLNKQSITSA-N	270487	21706.7	15686.7	51920	279298	198100	123610	70177.1	151899	0.940221	-0.0889289	0.366992	0.6	0.655036
Com_1774_neg	3beta,23-Dihydroxy-30-nor-olean-12,20-dien-28-oic acid	-	N	C29H44O4	456.324	455.317	0.836668	[M-H]-	8.245	-	3	C18	Lipids and lipid-like molecules	脂质和类脂分子	Steroids and steroid derivatives	类固醇和类固醇衍生物	-	-	-	-	-	-	-	70698142	CC1=CCC2(CCC3(C(=CCC4C3(CCC5C4(CCC(C5(C)CO)O)C)C)C2C1)C)C(=O)O	PJWNQESEBNSLIQ-VZBPFLCRSA-N	1.39409e+06	1.93814e+06	4.18306e+06	849409	5.32902e+06	1.05049e+06	282585	414141	425496	5.04207	2.33402	0.0105567	0.95	1.2443
Com_1774_pos	Menthol	薄荷脑	P	C10H20O	156.151	195.114	2.24836	[M+K]+	6.661	-	3	C18	Lipids and lipid-like molecules	脂质和类脂分子	Prenol lipids	异戊烯醇脂	Monoterpenoids	单萜类	1490-04-6	HMDB0003352	-	-	-	-	OC1CC(C)CCC1C(C)C	NOOLISFMXDJSKH-UHFFFAOYSA-N	1.35358e+06	1.63283e+06	1.83564e+06	1.97394e+06	1.93523e+06	1.86869e+06	2.02975e+06	1.45766e+06	1.23428e+06	1.05988	0.0838949	0.632079	0.55	0.201544
Com_1775_neg	1-Lyso-2-arachidonoyl-phosphatidate	-	N	C23H39O7P	458.243	457.237	1.46378	[M-H]-	9.041	0.798665311079646	2	C18	Lipids and lipid-like molecules	脂质和类脂分子	Glycerophospholipids	甘油磷脂	Glycerophosphates	甘油磷酸酯类	-	HMDB0012496	-	-	-	76043735	CCCCCC=CCC=CCC=CCC=CCCCC(=O)OC(CO)COP(O)(O)=O	BDCFJMBXZCIVRH-UHFFFAOYSA-N	3.82987e+06	6.93599e+06	2.47593e+06	6.25072e+06	2.63587e+06	6.32854e+06	6.63282e+06	8.6871e+06	1.22605e+07	0.522065	-0.937698	0.0321195	0.9	0.959109
Com_1776_neg	(2S)-2,6,10,14-tetramethylpentadeca-1,18-diyl sulfate	-	N	C19H40O8S2	460.216	459.21	2.14455	[M-H]-	5.452	-	3	C18	Lipids and lipid-like molecules	脂质和类脂分子	Prenol lipids	异戊烯醇脂	Diterpenoids	二萜类	-	-	-	-	-	-	C(CCC[C@@H](COS(=O)(=O)O)CCC[C@H](C)CCC[C@H](C)COS(=O)(=O)O)(C)C	WOCUWJQHAIJZGY-GWAVUXLZNA-N	7.57783e+06	3.1776e+06	1.47046e+06	2.30137e+06	2.34084e+06	2.18462e+06	1.59616e+06	2.44578e+06	1.62623e+06	1.71843	0.781092	0.236285	0.7	0.851014
Com_1777_neg	LysoPA(20:3(8Z,11Z,14Z)/0:0)	溶血甘油磷酸甘油酯(20:3(8Z,11Z,14Z)/0:0)	N	C23H41O7P	460.259	459.252	1.20425	[M-H]-	8.935	-	3	C18	Lipids and lipid-like molecules	脂质和类脂分子	Glycerophospholipids	甘油磷脂	Glycerophosphates	甘油磷酸酯类	-	HMDB0114759	-	-	-	87978475	CCCCC\C=C/C\C=C/C\C=C/CCCCCCC(=O)OCC(O)COP(O)(O)=O	LZSKMXWVALYCLG-QNEBEIHSSA-N	9.76826e+06	2.61667e+07	8.48427e+06	2.3849e+07	1.10486e+07	8.19434e+06	3.62944e+06	4.23144e+06	5.49026e+07	0.894242	-0.161263	0.545884	0.75	0.169619
Com_1780_neg	1-(11Z,14Z-eicosadienoyl)-glycero-3-phosphate	-	N	C23H43O7P	462.275	461.268	1.14306	[M-H]-	9.347	-	3	C18	Lipids and lipid-like molecules	脂质和类脂分子	Glycerophospholipids	甘油磷脂	Glycerophosphates	甘油磷酸酯类	-	HMDB0062303	-	-	LMGP10050027	-	[H]C(CCCCC)=C([H])C\C([H])=C(\[H])CCCCCCCCCC(=O)OC[C@@]([H])(O)COP(O)(O)=O	PIWSAHYRIXOITD-MNZXDXIFSA-N	4.57431e+08	1.18522e+09	1.62656e+08	5.64249e+08	3.37025e+08	1.86589e+08	5.99208e+07	7.0547e+07	7.25943e+08	2.076	1.05381	0.173896	0.75	0.477108
Com_1784_neg	Adenylosuccinic acid	腺苷酸基琥珀酸	N	C14H18N5O11P	463.074	462.067	1.61381	[M-H]-	4.803	-	3	C18	Nucleosides, nucleotides, and analogues	核苷、核苷酸和类似物	Purine nucleotides	嘌呤核苷酸	Purine ribonucleotides	嘌呤核糖核苷酸	19046-78-7	HMDB0248010	C03794	map00230;map00250;map01100	-	195	OC1C(COP(O)(O)=O)OC(C1O)N1C=NC2=C(NC(CC(O)=O)C(O)=O)N=CN=C12	OFBHPPMPBOJXRT-UHFFFAOYSA-N	5.28316e+06	751476	546978	723516	903688	1.16899e+06	494466	412122	68153.1	3.06337	1.61512	0.18258	0.8	1.00319
Com_1785_neg	4-Hydroxynonenal glutathione	-	N	C19H33N3O8S	463.199	462.192	0.845317	[M-H]-	5.715	-	3	C18	Organic acids and derivatives	有机酸及其衍生物	Carboxylic acids and derivatives	羧酸及其衍生物	Amino acids, peptides, and analogues	氨基酸、肽和类似物	1042945-55-0	HMDB0240578	-	-	-	92970719	CCCCC[C@@H]1O[C@@H](O)C[C@@H]1SC[C@H](NC(=O)CC[C@H](N)C(O)=O)C(=O)NCC(O)=O	ICRIFHIWWXQBPY-GGOFEBJYSA-N	9.65717e+06	3.65053e+06	1.57453e+06	1.70442e+07	9.35967e+06	6.43387e+06	1.10053e+07	1.17353e+07	5.97171e+06	0.939756	-0.089642	0.526041	0.4	0.795633
Com_1786_neg	LysoPE(P-18:1(9Z)/0:0)	-	N	C23H46NO6P	463.306	462.299	0.926987	[M-H]-	10.201	0.617813305445821	2	C18	Lipids and lipid-like molecules	脂质和类脂分子	Glycerophospholipids	甘油磷脂	Glycerophosphoethanolamines	甘油磷酸乙醇胺类	1425046-04-3	HMDB0240599	-	-	-	-	CCCCCCCC\C=C/CCCCCC\C=C/OC[C@@H](O)COP(O)(=O)OCCN	URGVIWXYPWWBQO-UWEYSURVSA-N	1.59895e+08	6.20013e+08	5.60773e+08	4.31036e+08	8.14221e+08	5.02858e+08	2.93087e+08	3.11549e+08	4.28656e+08	1.34671	0.429441	0.553504	0.75	0.47286
Com_1786_pos	LOLIOLIDE	-	P	C11H16O3	196.11	197.117	0.75712	[M+H]+	6.181	0.777139039176676	2	C18	Organoheterocyclic compounds	有机杂环化合物	Benzofurans	苯并呋喃类	-	-	-	HMDB0302428	-	-	-	-	CC1(CC(CC2(C1=CC(=O)O2)C)O)C	XEVQXKKKAVVSMW-WRWORJQWSA-N	6.65593e+06	9.59027e+06	2.76166e+06	2.48675e+07	819490	1.57969e+07	6.12774e+07	4.92897e+07	2.87481e+07	0.230516	-2.11706	0.0277872	0.95	1.40427
Com_1787_neg	Perfluorononanoic acid	全氟壬酸	N	C9HF17O2	463.971	462.964	1.14936	[M-H]-	7.079	0.519202750949484	2	C18	Organohalogen compounds	有机卤化合物	Alkyl halides	卤代烃	Alkyl fluorides	烷基氟	375-95-1	-	-	-	-	67821	O=C(O)C(F)(F)C(F)(F)C(F)(F)C(F)(F)C(F)(F)C(F)(F)C(F)(F)C(F)(F)F	UZUFPBIDKMEQEQ-UHFFFAOYSA-N	2.20955e+06	2.35255e+06	1.74856e+06	3.24785e+06	2.35816e+06	2.30904e+06	2.17789e+06	2.83089e+06	1.90532e+06	1.03363	0.047723	0.860394	0.6	0.264713
Com_1788_neg	1-(11Z-eicosenoyl)-glycero-3-phosphate	-	N	C23H45O7P	464.29	463.284	1.20603	[M-H]-	10.162	-	3	C18	Lipids and lipid-like molecules	脂质和类脂分子	Glycerophospholipids	甘油磷脂	Glycerophosphates	甘油磷酸酯类	-	HMDB0062305	-	-	LMGP10050026	52929759	[H]\C(CCCCCCCC)=C(/[H])CCCCCCCCCC(=O)OC[C@@]([H])(O)COP(O)(O)=O	OAYFHKCHTMNTLM-MZMPXXGTSA-N	3.5985e+08	7.53403e+08	6.68485e+08	1.16297e+09	1.04433e+09	6.78832e+08	2.77977e+08	2.96721e+08	2.94926e+09	0.759313	-0.397234	0.814429	0.65	0.105533
Com_1790_neg	phosphoethanolamine (P-18:0)	磷酸乙醇胺（P-18:0）	N	C23H48NO6P	465.322	464.315	0.343214	[M-H]-	10.849	0.673787889338807	2	C18	Lipids and lipid-like molecules	脂质和类脂分子	Glycerophospholipids	甘油磷脂	Glycerophosphoethanolamines	甘油磷酸乙醇胺类	-	-	-	-	LMGP02070002	-	CCCCCCCCCCCCCCCCC=COCC(COP(=O)(O)OCCN)O	KACDZDULGKPXHT-HIVNOOBXSA-N	4.75616e+07	1.42606e+08	1.65334e+08	1.3939e+08	3.53173e+08	2.59563e+08	1.137e+08	1.03837e+08	1.27021e+08	1.12304	0.167407	0.996127	0.65	0.280713
Com_1790_pos	4-(2,6,6-Trimethyl-1-cyclohexenyl)-2-butanol	二氢-β-紫罗兰醇	P	C13H24O	196.183	197.19	0.201052	[M+H]+	6.587	0.619566523946846	2	C18	Lipids and lipid-like molecules	脂质和类脂分子	Prenol lipids	异戊烯醇脂	Sesquiterpenoids	倍半萜类	3293-47-8	HMDB0036172	-	-	-	579336	CC(O)CCC1=C(C)CCCC1(C)C	VSYLEWGIVLSDIY-UHFFFAOYSA-N	2.40547e+06	3.00006e+06	3.01274e+06	2.28084e+06	1.80093e+06	1.96741e+06	1.95263e+06	1.51067e+06	1.86655e+06	1.37038	0.454577	0.0351303	0.85	1.04421
Com_1791_neg	LysoPA(i-20:0/0:0)	溶血甘油磷酸甘油酯(i-20:0/0:0)	N	C23H47O7P	466.306	465.299	0.787628	[M-H]-	11.048	-	3	C18	Lipids and lipid-like molecules	脂质和类脂分子	Glycerophospholipids	甘油磷脂	Glycerophosphates	甘油磷酸酯类	-	HMDB0114767	-	-	-	17786813	CC(C)CCCCCCCCCCCCCCCCC(=O)OCC(O)COP(O)(O)=O	AUOZPUVRJSFDEQ-UHFFFAOYSA-N	5.38152e+07	1.4677e+08	2.41838e+08	9.63345e+07	2.69318e+08	2.81689e+08	6.05622e+07	6.55666e+07	1.87223e+09	0.283529	-1.81843	0.636142	0.6	0.341056
Com_1791_pos	2-Amino-5-phosphonopentanoic acid	2-氨基-5-磷酸戊酸	P	C5H12NO5P	197.045	198.053	0.0311352	[M+H]+	5.798	-	3	C18	Organic acids and derivatives	有机酸及其衍生物	Carboxylic acids and derivatives	羧酸及其衍生物	Amino acids, peptides, and analogues	氨基酸、肽和类似物	-	HMDB0247376	C13734	-	-	-	NC(CCCP(O)(O)=O)C(O)=O	VOROEQBFPPIACJ-UHFFFAOYSA-N	426924	112021	725771	1.25952e+06	617983	105817	380854	590506	197435	1.97218	0.979795	0.301524	0.8	0.652271
Com_1792_pos	4-methyl-7-aminocoumarin	7-氨基-4-甲基香豆素	P	C10H9NO2	175.063	198.053	1.93187	[M+Na]+	1.318	-	3	C18	Phenylpropanoids and polyketides	苯丙素类和聚酮类	Coumarins and derivatives	香豆素及其衍生物	-	-	26093-31-2	HMDB0247230	C01386	-	-	92249	O=C1OC=2C=C(N)C=CC2C(=C1)C	GLNDAGDHSLMOKX-UHFFFAOYSA-N	338527	649417	874834	1.41233e+06	827822	669636	242461	325419	788722	1.61992	0.695921	0.222659	0.8	0.615011
Com_1794_neg	1-heptadecanoyl-glycero-3-phosphoethanolamine	-	N	C22H46NO7P	467.301	466.294	0.0612309	[M-H]-	10.056	0.810964128496825	2	C18	Lipids and lipid-like molecules	脂质和类脂分子	Glycerophospholipids	甘油磷脂	Glycerophosphoethanolamines	甘油磷酸乙醇胺类	-	-	-	-	LMGP02050030	-	CCCCCCCCCCCCCCCCC(=O)OCC(COP(=O)(O)OCCN)O	RVNBVQKDPQVSOY-OAQYLSRUSA-N	5.99247e+06	3.3842e+07	3.53153e+07	2.02562e+07	6.03849e+07	2.15885e+07	1.01565e+07	1.13691e+07	3.01156e+07	1.70194	0.767183	0.435037	0.7	0.624805
Com_1795_neg	Bacilysocin	-	N	C21H43O9P	470.264	469.258	0.703025	[M-H]-	8.891	-	3	C18	Lipids and lipid-like molecules	脂质和类脂分子	Glycerophospholipids	甘油磷脂	Glycerophosphoglycerols	甘油磷酸甘油	-	-	-	-	-	-	CCC(C)CCCCCCCCCCC(=O)OCC(COP(=O)(O)OCC(CO)O)O	DIGHTWUQPWHBPG-UHFFFAOYSA-N	1.10057e+06	1.00277e+06	1.93327e+06	2.0332e+06	3.37095e+06	1.88391e+06	2.43912e+06	2.01933e+06	4.45413e+06	0.699543	-0.515515	0.224718	0.7	0.658595
Com_1796_neg	Lucidenic acid K	-	N	C27H36O7	472.246	471.239	0.712791	[M-H]-	6.972	-	3	C18	Lipids and lipid-like molecules	脂质和类脂分子	Prenol lipids	异戊烯醇脂	Triterpenoids	三萜类	-	HMDB0035890	-	-	-	131751879	CC(CCC(O)=O)C1CC(=O)C2(C)C3=C(C(=O)C(O)C12C)C1(C)CCC(=O)C(C)(C)C1CC3=O	NCGJGPSWDDQPKM-UHFFFAOYSA-N	93688	1.28393e+06	633019	1.55804e+06	1.78782e+06	714380	1.16551e+06	975375	765284	1.18357	0.24315	0.746959	0.6	0.223571
Com_1797_neg	SCDCA - Sulfochenodeoxycholic acid	SCDCA-- 磺化鹅去氧胆酸	N	C24H40O7S	472.249	471.241	1.8556	[M-H]-	6.715	0.527213514292799	2	C18	Lipids and lipid-like molecules	脂质和类脂分子	Steroids and steroid derivatives	类固醇和类固醇衍生物	Bile acids, alcohols and derivatives	胆汁酸、醇及其衍生物	-	-	-	-	LMST05020024	-	O=C(O)CCC(C)C1CCC2C3C(O)CC4CC(OS(=O)(=O)O)CCC4(C)C3CCC12C	WHMOBEGYTDWMIG-BSWAIDMHSA-N	48753.7	153835	182955	163694	46304	331643	156955	207434	74451.2	0.618356	-0.69349	0.281791	0.75	0.576955
Com_1798_neg	LysoPE(18:3(6Z,9Z,12Z)/0:0)	溶血磷脂酰乙醇胺(18:3(6Z,9Z,12Z)/0:0)	N	C23H42NO7P	475.27	474.263	0.694117	[M-H]-	8.786	-	3	C18	Lipids and lipid-like molecules	脂质和类脂分子	Glycerophospholipids	甘油磷脂	Glycerophosphoethanolamines	甘油磷酸乙醇胺类	-	HMDB0011508	-	-	LMGP02050017	52925136	[H][C@@](O)(COC(=O)CCCC\C=C/C\C=C/C\C=C/CCCCC)COP(O)(=O)OCCN	QULMFYLWLOKODU-CSLWLMPESA-N	5.05448e+06	6.19105e+06	8.0904e+06	4.60962e+06	1.41234e+07	8.33065e+06	7.41909e+06	8.41742e+06	1.06622e+07	0.874411	-0.193616	0.366192	0.75	0.575236
Com_179_neg	Traumatic Acid	反式-2-十二碳烯二酸	N	C12H20O4	228.136	227.129	0.15364	[M-H]-	6.423	0.860530967597826	1	C18	Lipids and lipid-like molecules	脂质和类脂分子	Fatty Acyls	脂肪酰类	Fatty acids and conjugates	脂肪酸和结合物	6402-36-4	HMDB0000933	C16308	map00592;map01110	LMFA01170002	5283028	OC(=O)CCCCCCCC\C=C\C(O)=O	MAZWDMBCPDUFDJ-VQHVLOKHSA-N	1.0026e+07	6.73795e+06	6.24153e+06	2.1731e+07	1.14573e+07	1.09362e+07	3.21578e+07	1.90378e+07	1.44417e+07	0.587083	-0.768365	0.126977	0.8	1.35617
Com_1803_pos	2,4-Dinitrophenylhydrazine	2,4-二硝基苯肼	P	C6H6N4O4	198.039	199.045	4.56811	[M+H]+	1.21	-	3	C18	Benzenoids	苯类化合物	Benzene and substituted derivatives	苯及其取代衍生物	Nitrobenzenes	硝基苯类	119-26-6	HMDB0245463	C11283	-	-	-	C1=CC(=C(C=C1[N+](=O)[O-])[N+](=O)[O-])NN	HORQAOAYAYGIBM-UHFFFAOYSA-N	1.73867e+06	1.15508e+06	1.73889e+06	427340	1.10817e+06	1.22997e+06	1.43447e+06	1.00719e+06	891131	1.08148	0.113001	0.960752	0.6	0.419586
Com_1805_neg	LysoPE(0:0/18:0)	溶血磷脂酰乙醇胺 (0:0/18:0)	N	C23H48NO7P	481.317	480.31	1.99261	[M-H]-	9.817	0.679859058691075	2	C18	Lipids and lipid-like molecules	脂质和类脂分子	Glycerophospholipids	甘油磷脂	Glycerophosphoethanolamines	甘油磷酸乙醇胺类	-	HMDB0011129	-	-	LMGP02050038	-	CCCCCCCCCCCCCCCCCC(=O)OC(CO)COP(=O)(O)OCCN	KIHAGWUUUHJRMS-JOCHJYFZSA-N	4.3349e+07	5.44656e+07	4.25052e+07	7.49514e+07	3.37447e+07	5.97589e+07	8.33184e+07	6.65881e+07	3.48998e+07	0.814558	-0.29591	0.426215	0.7	0.581202
Com_1807_neg	1-(4Z,7Z,10Z,13Z,16Z,19Z-docosahexaenoyl)-glycero-3-phosphate	-	N	C25H39O7P	482.243	481.236	0.704856	[M-H]-	8.996	0.766251545092086	2	C18	Lipids and lipid-like molecules	脂质和类脂分子	Glycerophospholipids	甘油磷脂	Glycerophosphates	甘油磷酸酯类	-	HMDB0062307	-	-	LMGP10050019	-	[H]C(CC)=C([H])CC([H])=C([H])C\C([H])=C(\[H])C\C([H])=C(\[H])C\C([H])=C(\[H])C\C([H])=C(\[H])CCC(=O)OC[C@@]([H])(O)COP(O)(O)=O	UWHSPTWBPTXYMF-IZJKNPMXSA-N	2.53565e+06	5.65097e+06	1.83731e+06	4.46313e+06	5.052e+06	5.86409e+06	8.56441e+06	1.11182e+07	8.96314e+06	0.45295	-1.14258	0.0140513	1	1.16509
Com_1809_neg	LysoPG(16:0/0:0)	-	N	C22H45O9P	484.28	483.273	0.794768	[M-H]-	9.385	0.750883346227766	2	C18	Lipids and lipid-like molecules	脂质和类脂分子	Glycerophospholipids	甘油磷脂	Glycerophosphoglycerols	甘油磷酸甘油	116870-26-9	HMDB0240601	-	-	LMGP04050008	42607483	CCCCCCCCCCCCCCCC(=O)OC[C@@H](O)COP(O)(=O)OC[C@@H](O)CO	BVJSKAUUFXBDOB-LEWJYISDSA-N	2.73959e+08	2.18384e+08	7.57625e+08	3.48673e+08	1.03869e+09	1.09916e+09	1.36776e+09	1.30128e+09	2.23923e+09	0.35121	-1.50959	0.0129108	1	1.4221
Com_1810_pos	DICTAMNINE	白鲜碱	P	C12H9NO2	199.063	200.071	0.405307	[M+H]+	5.368	-	3	C18	Organoheterocyclic compounds	有机杂环化合物	Quinolines and derivatives	喹啉及其衍生物	Furanoquinolines	呋喃喹啉类	484-29-7	HMDB0251209	C10660	map01063	-	-	N1=C2OC=CC2=C(OC)C=3C=CC=CC13	WIONIXOBNMDJFJ-UHFFFAOYSA-N	570068	302139	426274	510706	35448	314063	77734.1	357788	218326	1.52463	0.60846	0.709972	0.7	0.216218
Com_1811_pos	Metribuzin-desamino	嗪草酮多巴胺	P	C8H13N3OS	199.078	200.086	1.63294	[M+H]+	2.429	-	3	C18	Organosulfur compounds	有机硫化合物	Thioethers	硫醚类	Aryl thioethers	芳基硫醚	35045-02-4	-	-	-	-	135502804	OC1=NC(=NN=C1C(C)(C)C)SC	MIWRSUQXSCLDNV-UHFFFAOYSA-N	7.66291e+06	4.96577e+06	1.52637e+06	484655	5.28562e+06	6.5585e+06	2.36373e+06	4.54556e+06	3.54187e+06	0.93713	-0.0936789	0.521029	0.5	0.479957
Com_1812_pos	L-Anticapsin	-	P	C9H13NO4	199.084	200.092	1.41634	[M+H]+	4.918	0.677274668122151	2	C18	Organic acids and derivatives	有机酸及其衍生物	Carboxylic acids and derivatives	羧酸及其衍生物	Amino acids, peptides, and analogues	氨基酸、肽和类似物	-	-	C20941	map01130	-	-	C1CC(=O)C2C(C1CC(C(=O)[O-])[NH3+])O2	KHVZXXWDPSCGEK-MGVQOFIGSA-N	2.13744e+07	1.71676e+07	1.1078e+07	6.50456e+07	2.16367e+07	1.38956e+07	6.01893e+07	3.75306e+07	2.18192e+07	0.817193	-0.291251	0.586324	0.65	0.580837
Com_1813_pos	11-Nitro-1-Undecene	-	P	C11H21NO2	199.157	200.165	0.0161882	[M+H]+	5.983	0.876559549176471	2	C18	Organic 1,3-dipolar compounds	有机1,3-偶极化合物	Allyl-type 1,3-dipolar organic compounds	烯丙基型1,3-偶极有机化合物	Organic nitro compounds	有机硝基化合物	-	HMDB0062669	-	-	-	-	C=CCCCCCCCCC[N+](=O)[O-]	QSFROPSPQWQTKU-UHFFFAOYSA-N	4.75105e+07	3.36939e+07	3.36031e+07	7.37036e+07	4.43417e+07	3.6366e+07	7.63258e+07	4.64424e+07	4.01652e+07	0.934685	-0.0974471	0.765611	0.4	0.547416
Com_1814_pos	Dodecanamide	十四烷基三甲基氯化铵	P	C12H25NO	199.194	200.201	0.438001	[M+H]+	7.982	0.88853226702408	2	C18	Lipids and lipid-like molecules	脂质和类脂分子	Fatty Acyls	脂肪酰类	Fatty amides	脂肪酰胺	112-01-6	HMDB0251566	C13831	-	LMFA08010001	-	CCCCCCCCCCCC(=O)N	ILRSCQWREDREME-UHFFFAOYSA-N	6.4227e+08	1.12126e+09	7.33144e+08	7.33795e+08	6.52319e+08	7.91531e+08	5.74028e+08	7.89302e+08	9.09776e+08	1.01357	0.0194499	0.973098	0.6	0.164296
Com_1815_neg	1-Nonadecanoyl-glycero-3-phosphoethanolamine	1-十九酰基-甘油-3-磷酸乙醇胺	N	C24H50NO7P	495.332	494.326	0.699407	[M-H]-	10.903	0.601869202018313	2	C18	Lipids and lipid-like molecules	脂质和类脂分子	Glycerophospholipids	甘油磷脂	Glycerophosphoethanolamines	甘油磷酸乙醇胺类	-	HMDB0243971	-	-	LMGP02050028	75958075	CCCCCCCCCCCCCCCCCCC(=O)OCC(O)COP(O)(=O)OCCN	GEWUBFCXNZWHKH-UHFFFAOYSA-N	382324	3.11335e+06	5.36935e+06	3.68857e+06	1.90867e+07	4.70943e+06	3.21736e+06	2.80327e+06	3.01577e+06	1.84145	0.880839	0.989872	0.65	0.166671
Com_1817_neg	LysoPS(16:0/0:0)	-	N	C22H44NO9P	497.275	496.268	0.776077	[M-H]-	9.475	0.60639990873161	2	C18	Lipids and lipid-like molecules	脂质和类脂分子	Glycerophospholipids	甘油磷脂	Glycerophosphoserines	甘油磷酸丝氨酸	116947-34-3	HMDB0240605	-	-	LMGP03050002	9547100	CCCCCCCCCCCCCCCC(=O)OC[C@@H](O)COP(O)(=O)OC[C@H](N)C(O)=O	XIVOBOJQPNEUSC-UXHICEINSA-N	3.51876e+07	9.02488e+07	3.36898e+08	7.73979e+07	3.63323e+08	6.48947e+07	3.61848e+07	5.02791e+07	9.19669e+07	2.96904	1.57	0.171481	0.7	1.10509
Com_1817_pos	Lacinilene A	-	P	C14H16O	200.12	201.128	0.808643	[M+H]+	8.357	0.767930696062736	2	C18	Benzenoids	苯类化合物	Naphthalenes	萘类	Naphthols and derivatives	萘酚及其衍生物	-	-	-	-	-	-	CC1=C2C=C(C=CC2=C(C=C1)C(C)C)O	IUYVYWGWLYHKNT-UHFFFAOYSA-N	1.69599e+07	2.17911e+07	9.86604e+06	8.6357e+06	7.7104e+06	1.45695e+07	8.39105e+06	1.67209e+07	3.17361e+07	0.727701	-0.458583	0.427004	0.6	0.738958
Com_1818_pos	Hexamethylene bisacetamide	N,N'-六亚甲基双乙酰胺	P	C10H20N2O2	200.152	201.16	0.735745	[M+H]+	5.519	-	3	C18	Organic acids and derivatives	有机酸及其衍生物	Carboximidic acids and derivatives	甲酰亚胺酸及其衍生物	Carboximidic acids	甲酰亚胺酸	3073-59-4	HMDB0041901	-	-	-	3616	CC(O)=NCCCCCCN=C(C)O	BNQSTAOJRULKNX-UHFFFAOYSA-N	1.27907e+06	1.21259e+06	1.36708e+06	1.15457e+06	1.48387e+06	2.24481e+06	2.00386e+06	1.39986e+06	1.1185e+06	0.768101	-0.380631	0.250174	0.7	0.723303
Com_1819_neg	LPG 17:0-d4	溶血磷脂酰甘油 17:0-d4	N	C23H47O9P	498.296	497.289	0.898419	[M-H]-	9.921	-	3	C18	Lipids and lipid-like molecules	脂质和类脂分子	Glycerophospholipids	甘油磷脂	Glycerophosphoglycerols	甘油磷酸甘油	-	-	-	-	-	-	[H]C([H])(OC(=O)CCCCCCCCCCCCCCCC)C(O)C([H])([H])OP(=O)(O)OCC(O)CO	WVMGNTLVBBZPKS-WWRQFZSQSA-N	1.45536e+06	2.43711e+06	1.00263e+07	2.49856e+06	1.88698e+07	3.76996e+06	3.95729e+06	4.03315e+06	9.08398e+06	1.3543	0.437553	0.869462	0.6	0.359557
Com_1820_neg	LysoPE(20:5(5Z,8Z,11Z,14Z,17Z)/0:0)	溶血磷脂酰乙醇胺 (20:5 (5Z,8Z,11Z,14Z,17Z)/0:0)	N	C25H42NO7P	499.27	498.263	0.901314	[M-H]-	8.71	0.539004345106953	2	C18	Lipids and lipid-like molecules	脂质和类脂分子	Glycerophospholipids	甘油磷脂	Glycerophosphoethanolamines	甘油磷酸乙醇胺类	-	HMDB0011519	-	-	LMGP02050027	52925146	[H][C@@](O)(COC(=O)CCC\C=C/C\C=C/C\C=C/C\C=C/C\C=C/CC)COP(O)(=O)OCCN	KCWGBXXAJHVZNN-KOYQJJOGSA-N	1.19291e+07	7.52768e+06	5.52133e+06	1.3059e+07	1.08265e+07	2.06495e+07	3.74203e+07	3.84533e+07	1.78148e+07	0.341889	-1.5484	0.00556496	1	1.65394
Com_1822_pos	PENICILLANIC ACID	磷脂酰乙醇胺NICILLANIC ACID	P	C8H11NO3S	201.046	202.054	1.26333	[M+H]+	5.551	-	3	C18	Organic acids and derivatives	有机酸及其衍生物	Carboxylic acids and derivatives	羧酸及其衍生物	Amino acids, peptides, and analogues	氨基酸、肽和类似物	-	HMDB0256227	-	-	-	-	CC1(C(N2C(S1)CC2=O)C(=O)O)C	RBKMMJSQKNKNEV-RITPCOANSA-N	609192	193198	282459	585523	318208	514848	1.88406e+06	2.23352e+06	1.79139e+06	0.247651	-2.01362	0.0179696	0.9	1.59445
Com_1823_pos	Quinoline-2-methanol acetate	-	P	C12H11NO2	201.079	202.087	1.64281	[M+H]+	5.52	0.651385417165879	2	C18	Organoheterocyclic compounds	有机杂环化合物	Quinolines and derivatives	喹啉及其衍生物	-	-	-	-	-	-	-	-	CC(=O)OCC1=NC2=CC=CC=C2C=C1	DNRJGKANFCXPLY-UHFFFAOYSA-N	4.69876e+06	4.65596e+06	7.73953e+06	1.74783e+06	4.14563e+06	2.07276e+06	1.06813e+06	3.17485e+06	2.30174e+06	2.13405	1.0936	0.0654853	0.85	1.26922
Com_1825_pos	8-MeSO-octyl-CN	-	P	C10H19NOS	201.119	202.126	0.514783	[M+H]+	5.891	-	3	C18	Organosulfur compounds	有机硫化合物	Sulfoxides	亚砜类	-	-	-	-	-	-	-	-	CS(=O)CCCCCCCCC#N	XGRYRNQISNOEGY-UHFFFAOYSA-N	1.03533e+06	451255	408448	255556	326600	1.02339e+06	1.41901e+06	982022	5.97672e+06	0.210799	-2.24606	0.0397104	0.9	1.45088
Com_1826_pos	11-Aminoundecanoic acid	11-氨基十一酸	P	C11H23NO2	201.173	202.18	0.0624903	[M+H]+	6.03	-	3	C18	Lipids and lipid-like molecules	脂质和类脂分子	Fatty Acyls	脂肪酰类	Fatty acids and conjugates	脂肪酸和结合物	2432-99-7	HMDB0032669	C19325	-	LMFA01100004	-	C(CCCCCN)CCCCC(=O)O	GUOSQNAUYHMCRU-UHFFFAOYSA-N	4.11423e+06	3.30186e+06	3.85656e+06	3.73224e+06	5.00349e+06	3.70847e+06	5.81758e+06	4.17535e+06	3.59708e+06	0.925324	-0.111969	0.621088	0.55	0.352559
Com_1829_neg	LysoPE(0:0/20:3(5Z,8Z,11Z))	溶血磷脂酰乙醇胺(0:0/20:3(5Z,8Z,11Z))	N	C25H46NO7P	503.301	502.294	1.03975	[M-H]-	9.594	0.565810344915094	2	C18	Lipids and lipid-like molecules	脂质和类脂分子	Glycerophospholipids	甘油磷脂	Glycerophosphoethanolamines	甘油磷酸乙醇胺类	-	HMDB0011485	-	-	LMGP02050049	-	CCCCCCCCC=CCC=CCC=CCCCC(=O)OC(CO)COP(=O)(O)OCCN	FJDVENKXPUIXRG-WMTBOZPISA-N	1.39606e+07	2.017e+07	1.74338e+07	1.92338e+07	1.83633e+07	3.76416e+07	4.98725e+07	4.70329e+07	3.0395e+07	0.43245	-1.20939	0.00157207	1	1.95955
Com_1830_pos	IPA imine	-	P	C11H10N2O2	202.074	203.082	0.971618	[M+H]+	4.628	-	3	C18	Organoheterocyclic compounds	有机杂环化合物	Indoles and derivatives	吲哚及其衍生物	Indolyl carboxylic acids and derivatives	吲哚基羧酸及其衍生物	-	-	C21124	map00404;map01130	-	-	C1=CC=C2C(=C1)C(=CN2)CC(=N)C(=O)O	LKYWXXAVLLVJAS-UHFFFAOYSA-N	2.35384e+07	9.98469e+06	5.89844e+06	2.25083e+07	1.22882e+07	2.04942e+07	1.95258e+07	2.06362e+07	1.45243e+07	0.789758	-0.340518	0.255511	0.6	0.787432
Com_1831_neg	LysoPE(0:0/20:2(11Z,14Z))	溶血磷脂酰乙醇胺(0:0/20:2(11Z,14Z))	N	C25H48NO7P	505.317	504.31	0.240072	[M-H]-	10.101	0.669731810452681	2	C18	Lipids and lipid-like molecules	脂质和类脂分子	Glycerophospholipids	甘油磷脂	Glycerophosphoethanolamines	甘油磷酸乙醇胺类	-	HMDB0011483	-	-	LMGP02050047	-	CCCCCC=CCC=CCCCCCCCCCC(=O)OC(CO)COP(=O)(O)OCCN	NHBRVTKHMMOYTG-XBJNFHHOSA-N	8.68934e+06	2.69333e+07	3.38668e+07	1.85965e+07	3.79989e+07	2.46581e+07	2.90371e+07	3.35593e+07	1.78976e+07	0.959256	-0.0600122	0.666767	0.55	0.328012
Com_1832_neg	LysoPE(20:1(11Z)/0:0)	溶血磷脂酰乙醇胺(20:1(11Z)/0:0)	N	C25H50NO7P	507.332	506.325	0.321453	[M-H]-	10.658	0.581910001037988	2	C18	Lipids and lipid-like molecules	脂质和类脂分子	Glycerophospholipids	甘油磷脂	Glycerophosphoethanolamines	甘油磷酸乙醇胺类	-	HMDB0011512	-	-	LMGP02050020	52925139	[H][C@@](O)(COC(=O)CCCCCCCCC\C=C/CCCCCCCC)COP(O)(=O)OCCN	JEAGLCKGAKACCE-OPSAWKISSA-N	2.05223e+06	5.95541e+06	1.11954e+07	7.65931e+06	2.73168e+07	1.44777e+07	1.65917e+07	1.38936e+07	1.44803e+07	0.729153	-0.455706	0.201845	0.8	1.06043
Com_1833_neg	LysoPE(0:0/20:1(11Z))	溶血磷脂酰乙醇胺(0:0/20:1(11Z))	N	C25H50NO7P	507.332	506.325	0.236134	[M-H]-	10.019	-	3	C18	Lipids and lipid-like molecules	脂质和类脂分子	Glycerophospholipids	甘油磷脂	Glycerophosphoethanolamines	甘油磷酸乙醇胺类	-	HMDB0011482	-	-	LMGP02050046	53480931	[H][C@@](CO)(COP(O)(=O)OCCN)OC(=O)CCCCCCCCC\C=C/CCCCCCCC	DGAUETYRWFLGRT-OPSAWKISSA-N	7.04962e+06	5.39348e+06	5.89038e+06	6.44794e+06	7.61917e+06	8.4254e+06	6.22918e+06	5.73027e+06	4.07469e+06	1.05973	0.0836946	0.632739	0.6	0.270049
Com_1834_neg	LysoPG(18:2(9Z,12Z)/0:0)	-	N	C24H45O9P	508.28	507.273	0.250638	[M-H]-	9.026	0.812628530022655	2	C18	Lipids and lipid-like molecules	脂质和类脂分子	Glycerophospholipids	甘油磷脂	Glycerophosphoglycerols	甘油磷酸甘油	2093174-30-0	HMDB0240600	-	-	LMGP04050014	52927437	CCCCC\C=C/C\C=C/CCCCCCCC(=O)OC[C@@H](O)COP(O)(=O)OC[C@@H](O)CO	VEEHTGYBVMTAAF-RFFZIGDUSA-N	3.04191e+08	3.73392e+08	4.60928e+08	1.56813e+08	6.68682e+08	4.0707e+08	4.36174e+08	4.74309e+08	6.12013e+08	0.814279	-0.296405	0.295968	0.7	0.682457
Com_1834_pos	Serylproline	-	P	C8H14N2O4	202.095	203.103	1.12267	[M+H]+	1.525	-	3	C18	Organic acids and derivatives	有机酸及其衍生物	Carboxylic acids and derivatives	羧酸及其衍生物	Amino acids, peptides, and analogues	氨基酸、肽和类似物	23827-93-2	HMDB0029047	-	-	-	4369021	N[C@@H](CO)C(=O)N1CCC[C@H]1C(O)=O	WBAXJMCUFIXCNI-WDSKDSINSA-N	3.29087e+06	2.29892e+06	2.63427e+06	5.21099e+06	3.1717e+06	1.1713e+06	4.90825e+06	4.6548e+06	2.77863e+06	0.983158	-0.0245044	0.830419	0.5	0.441412
Com_1835_pos	Ligujapone	-	P	C13H14O2	202.099	203.107	1.08907	[M+H]+	1.086	0.607249384902432	2	C18	Benzenoids	苯类化合物	Tetralins	四氢化萘	-	-	-	-	-	-	-	-	CC(=C)C1CC2=C(C=CC(=C2)O)C(=O)C1	SNQGUUAIGCZPGG-VIFPVBQESA-N	4.52233e+06	3.95679e+06	4.96093e+06	5.39213e+06	4.67833e+06	4.41597e+06	4.89078e+06	4.39054e+06	3.89754e+06	1.06897	0.0962253	0.381339	0.75	0.302058
Com_1836_neg	PA(12:0/10:0)	甘油磷酸甘油酯(12:0/10:0)	N	C25H49O8P	508.317	507.308	1.67184	[M-H]-	8.785	-	3	C18	-	-	-	-	-	-	-	-	-	-	-	-	[H][C@@](COC(=O)CCCCCCCCCCC)(COP(O)(O)=O)OC(=O)CCCCCCCCC	SSJJMEFUQTWDJD-HSZRJFAPSA-N	322704	405958	596250	535296	710716	345772	297624	688385	1.52653e+06	0.719565	-0.474803	0.73197	0.5	0.203777
Com_1837_neg	LysoPE(0:0/20:0)	溶血磷脂酰乙醇胺 (0:0/20:0)	N	C25H52NO7P	509.348	508.341	0.321603	[M-H]-	10.757	-	3	C18	Lipids and lipid-like molecules	脂质和类脂分子	Glycerophospholipids	甘油磷脂	Glycerophosphoethanolamines	甘油磷酸乙醇胺类	-	HMDB0011481	-	-	LMGP02050045	53480930	[H][C@@](CO)(COP(O)(=O)OCCN)OC(=O)CCCCCCCCCCCCCCCCCCC	QEQAJJJSRGAOOG-XMMPIXPASA-N	1.08033e+07	2.07846e+07	1.71375e+07	1.39346e+07	1.4541e+07	1.45058e+07	1.39268e+07	1.39068e+07	9.09639e+06	1.20074	0.263919	0.294154	0.8	0.618992
Com_1838_neg	LysoPG(18:1(9Z)/0:0)	溶血磷脂酰甘油(18:1(9Z)/0:0)	N	C24H47O9P	510.296	509.288	0.0132874	[M-H]-	9.4	0.776509329018894	2	C18	Lipids and lipid-like molecules	脂质和类脂分子	Glycerophospholipids	甘油磷脂	Glycerophosphoglycerols	甘油磷酸甘油	-	HMDB0240602	-	-	LMGP04050006	-	CCCCCCCC\C=C/CCCCCCCC(=O)OC[C@@H](O)COP(O)(=O)OC[C@@H](O)CO	FQQQKGAFQIIGLQ-SNZQZGEVSA-N	2.04433e+08	1.33449e+08	1.37787e+08	2.02919e+08	2.94803e+08	2.27008e+08	3.07997e+08	3.03008e+08	3.2457e+08	0.669813	-0.578169	0.0402016	0.95	0.908426
Com_1840_neg	1-Stearoylglycerophosphoglycerol	-	N	C24H49O9P	512.311	511.304	0.560973	[M-H]-	10.429	0.721097097537322	2	C18	Lipids and lipid-like molecules	脂质和类脂分子	Glycerophospholipids	甘油磷脂	Glycerophosphoglycerols	甘油磷酸甘油	-	HMDB0061697	-	-	-	10029397	CCCCCCCCCCCCCCCCCC(=O)OCC(O)COP(O)(=O)OCC(O)CO	HFJVKBVEKQHVTO-UHFFFAOYSA-N	2.97065e+07	3.6493e+07	2.37967e+08	4.41028e+07	4.71677e+08	9.41901e+07	6.43814e+07	6.21135e+07	1.37808e+08	1.82976	0.871657	0.949271	0.6	0.42406
Com_1844_neg	LysoPS(18:2(9Z,12Z)/0:0)	-	N	C24H44NO9P	521.275	520.269	0.930231	[M-H]-	9.131	0.801829047457535	2	C18	Lipids and lipid-like molecules	脂质和类脂分子	Glycerophospholipids	甘油磷脂	Glycerophosphoserines	甘油磷酸丝氨酸	1218913-82-6	HMDB0240604	-	-	LMGP03050011	52926279	CCCCC\C=C/C\C=C/CCCCCCCC(=O)OC[C@@H](O)COP(O)(=O)OC[C@H](N)C(O)=O	HLISFLFEEBTXRV-FRZHUQNDSA-N	7.4883e+07	2.54303e+08	9.33032e+07	1.0682e+08	1.12336e+08	3.09095e+08	1.37444e+08	2.12174e+08	3.12672e+08	0.528437	-0.920195	0.0475297	0.9	1.00081
Com_1844_pos	Spermine	精胺	P	C10H26N4	202.216	203.223	1.37459	[M+H]+	1.272	0.863942058028022	2	C18	Organic nitrogen compounds	有机氮化合物	Organonitrogen compounds	有机氮化合物	Amines	胺类	71-44-3	HMDB0001256	C00750	map00330;map00410;map00480;map01100;map04976	-	-	NCCCNCCCCNCCCN	PFNFFQXMRSDOHW-UHFFFAOYSA-N	1.13219e+07	1.86625e+07	1.04876e+07	8.33597e+06	7.514e+06	3.22226e+07	3.27763e+07	2.22333e+07	9.08681e+06	0.467795	-1.09605	0.0990549	0.85	0.983908
Com_1845_pos	2-(acetylamino)-1,5-anhydro-2-deoxy-D-arabino-hex-1-enitol	-	P	C8H13NO5	203.079	204.087	1.08456	[M+H]+	1.497	0.514612188781376	2	C18	Organic acids and derivatives	有机酸及其衍生物	Carboxylic acids and derivatives	羧酸及其衍生物	Carboxylic acid derivatives	羧酸衍生物	-	-	-	-	-	-	CC(=O)NC1=COC(C(C1O)O)CO	LKFJQOCOGNNTCY-UHFFFAOYSA-N	5.84364e+07	4.35541e+07	5.05756e+07	4.1302e+07	4.02629e+07	2.40853e+07	2.10042e+07	2.06452e+07	3.52204e+07	1.85533	0.891673	0.00729503	1	1.69918
Com_1846_neg	LysoPS(18:1(9Z)/0:0)	溶血磷脂酰丝氨酸(18:1(9Z)/0:0)	N	C24H46NO9P	523.291	522.284	0.795093	[M-H]-	9.727	0.659169219832827	2	C18	Lipids and lipid-like molecules	脂质和类脂分子	Glycerophospholipids	甘油磷脂	Glycerophosphoserines	甘油磷酸丝氨酸	89319-60-8	HMDB0240603	-	-	LMGP03050001	-	CCCCCCCC\C=C/CCCCCCCC(=O)OC[C@@H](O)COP(O)(=O)OC[C@H](N)C(O)=O	JZWNYZVVZXZRRH-YFKVPUFHSA-N	7.28636e+07	2.07111e+08	6.31329e+08	1.50708e+08	4.0546e+08	2.01546e+08	1.65584e+08	2.23287e+08	4.62903e+08	1.11455	0.156461	0.874308	0.55	0.385104
Com_1846_pos	Glutaminylglycine	-	P	C7H13N3O4	203.091	204.098	1.62217	[M+H]+	1.497	-	3	C18	Organic acids and derivatives	有机酸及其衍生物	Carboxylic acids and derivatives	羧酸及其衍生物	Amino acids, peptides, and analogues	氨基酸、肽和类似物	2650-65-9	HMDB0028797	-	-	-	6992690	N[C@@H](CCC(N)=O)C(=O)NCC(O)=O	JEFZIKRIDLHOIF-BYPYZUCNSA-N	1.01476e+06	853119	2.27121e+06	1.0101e+06	1.5832e+06	3.47469e+06	1.06985e+06	2.0642e+06	1.14023e+06	0.695048	-0.524816	0.384182	0.75	0.808967
Com_1848_pos	1-Carboxyethylleucine	1-羧乙基亮氨酸	P	C9H17NO4	203.116	204.123	0.540986	[M+H]+	5.769	-	3	C18	Organic acids and derivatives	有机酸及其衍生物	Carboxylic acids and derivatives	羧酸及其衍生物	Amino acids, peptides, and analogues	氨基酸、肽和类似物	179795-15-4	HMDB0240626	-	-	-	-	CC(C)C[C@H](N[C@H](C)C(O)=O)C(O)=O	DBYZWPUDPKAERO-RQJHMYQMSA-N	5.01049e+07	1.12427e+07	7.01008e+07	1.67731e+07	7.69694e+07	1.82633e+07	6.63749e+06	4.82567e+06	1.87005e+07	3.72009	1.89534	0.0519745	0.8	1.31072
Com_184_neg	Dodecanedioic acid	十二烷二酸	N	C12H22O4	230.152	229.144	0.221886	[M-H]-	6.564	0.775509750692591	1	C18	Lipids and lipid-like molecules	脂质和类脂分子	Fatty Acyls	脂肪酰类	Fatty acids and conjugates	脂肪酸和结合物	693-23-2	HMDB0000623	C02678	-	LMFA01170009	12736	OC(=O)CCCCCCCCCCC(O)=O	TVIDDXQYHWJXFK-UHFFFAOYSA-N	6.92415e+06	6.916e+06	4.96001e+06	1.01276e+07	2.06347e+07	8.58459e+06	9.67545e+06	1.17839e+07	8.22931e+06	1.03597	0.0509851	0.751728	0.65	0.394043
Com_1852_neg	1-Stearoylglycerophosphoserine	1-硬脂酰甘油磷丝氨酸	N	C24H48NO9P	525.307	524.3	0.632006	[M-H]-	10.397	0.663144700564228	2	C18	Lipids and lipid-like molecules	脂质和类脂分子	Glycerophospholipids	甘油磷脂	Glycerophosphoserines	甘油磷酸丝氨酸	-	HMDB0061698	-	-	-	74819135	CCCCCCCCCCCCCCCCCC(=O)OCC(O)COP(O)(=O)OCC(N)C(O)=O	ZPDQFUYPBVXUKS-UHFFFAOYSA-N	1.29584e+08	5.17263e+08	3.12931e+09	5.02959e+08	4.17439e+09	3.60886e+08	2.00933e+08	2.93479e+08	5.43758e+08	4.83384	2.27317	0.221133	0.7	1.02061
Com_1854_pos	S-(2-(N,N-Diisopropylamino)ethyl)isothiourea	S-(2-(N,N-二异丙基氨基)乙基)异硫脲	P	C9H21N3S	203.146	204.154	3.60069	[M+H]+	1.498	-	3	C18	Organosulfur compounds	有机硫化合物	Isothioureas	异硫脲类	-	-	-	HMDB0244614	-	-	-	-	CC(C)N(CCSC(N)=N)C(C)C	LZIAMMQBHJIZAG-UHFFFAOYSA-N	1.90204e+08	9.18731e+07	7.15947e+07	1.07041e+08	4.79917e+07	2.88443e+07	3.50916e+07	2.80542e+07	2.51901e+07	3.47297	1.79617	0.00559327	1	1.40491
Com_1858_neg	LysoPE(22:5(7Z,10Z,13Z,16Z,19Z)/0:0)	溶血磷脂酰乙醇胺 (22:5 (7Z,10Z,13Z,16Z,19Z)/0:0)	N	C27H46NO7P	527.301	526.294	0.403151	[M-H]-	9.437	0.574603126910709	2	C18	Lipids and lipid-like molecules	脂质和类脂分子	Glycerophospholipids	甘油磷脂	Glycerophosphoethanolamines	甘油磷酸乙醇胺类	-	HMDB0011525	-	-	LMGP02050070	53480955	[H][C@@](O)(COC(=O)CCCCC\C=C/C\C=C/C\C=C/C\C=C/C\C=C/CC)COP(O)(=O)OCCN	OSRWIBSZJTWIKA-SCFYABBUSA-N	3.19583e+07	4.07359e+07	2.07947e+07	8.52926e+07	9.75474e+07	6.68363e+07	1.14422e+08	1.02588e+08	5.50892e+07	0.652227	-0.616553	0.156359	0.8	1.19211
Com_185_neg	L-Leucyl-L-Valine	L-亮氨酸-L-缬氨酸	N	C11H22N2O3	230.163	229.156	0.492618	[M-H]-	5.355	0.607979929898638	1	C18	Organic acids and derivatives	有机酸及其衍生物	Carboxylic acids and derivatives	羧酸及其衍生物	Amino acids, peptides, and analogues	氨基酸、肽和类似物	13588-95-9	HMDB0028942	-	-	-	352038	CC(C)CC(N)C(=O)NC(C(C)C)C(O)=O	MDSUKZSLOATHMH-UHFFFAOYSA-N	7.61402e+06	4.99197e+06	3.05889e+06	4.78477e+06	3.14915e+06	3.85818e+06	1.96246e+06	3.45984e+06	1.8862e+06	1.69066	0.757585	0.0804513	0.8	1.15577
Com_185_pos	Methyl Eugenol	甲基丁香酚	P	C11H14O2	178.099	179.107	1.17184	[M+H]+	5.846	0.561751446805309	1	C18	Benzenoids	苯类化合物	Benzene and substituted derivatives	苯及其取代衍生物	Methoxybenzenes	甲氧基苯类	93-15-2	HMDB0031864	C10454	map00940	-	7127	COC1=C(OC)C=C(CC=C)C=C1	ZYEMGPIYFIJGTP-UHFFFAOYSA-N	7.18778e+06	2.74738e+06	3.1481e+06	5.8609e+06	4.39664e+06	2.37639e+07	1.18024e+08	5.91909e+07	4.18706e+07	0.0768897	-3.70106	0.00165021	1	1.96106
Com_1862_neg	LysoPE(22:4(7Z,10Z,13Z,16Z)/0:0)	溶血磷脂酰乙醇胺 (22:4 (7Z,10Z,13Z,16Z)/0:0)	N	C27H48NO7P	529.317	528.31	0.608925	[M-H]-	9.727	0.636506415399784	2	C18	Lipids and lipid-like molecules	脂质和类脂分子	Glycerophospholipids	甘油磷脂	Glycerophosphoethanolamines	甘油磷酸乙醇胺类	-	HMDB0011523	-	-	LMGP02050014	52925133	[H][C@@](O)(COC(=O)CCCCC\C=C/C\C=C/C\C=C/C\C=C/CCCCC)COP(O)(=O)OCCN	NJHKGJJIKOCCMZ-YMIVKDKMSA-N	3.95006e+07	7.97853e+07	3.79286e+07	1.92626e+08	8.07754e+07	7.38876e+07	1.41285e+08	1.14336e+08	8.50176e+07	0.831051	-0.266991	0.345432	0.7	0.76255
Com_1862_pos	3',4',5,6,7-Pentahydroxyflavone	-	P	C13H16O2	204.115	205.123	1.17014	[M+H]+	8.343	0.77471605209448	2	C18	Lipids and lipid-like molecules	脂质和类脂分子	Fatty Acyls	脂肪酰类	Fatty acid esters	脂肪酸酯	-	HMDB0037628	-	-	-	-	CC=C(C)C(=O)OCCC1=CC=CC=C1	KVMWYGAYARXPOL-QDEBKDIKSA-N	2.07066e+07	1.93552e+07	1.21968e+07	1.53004e+07	1.27475e+07	1.5928e+07	1.30626e+07	2.20781e+07	2.7324e+07	0.81953	-0.287131	0.395144	0.75	0.575507
Com_1863_pos	N-(3-Amino-2-hydroxy-3-oxopropyl)-L-valine	N-(3-氨基-2-羟基-3-氧代丙基)-L-缬氨酸	P	C8H16N2O4	204.111	205.119	1.16876	[M+H]+	1.497	0.572408456425062	2	C18	Organic acids and derivatives	有机酸及其衍生物	Carboxylic acids and derivatives	羧酸及其衍生物	Amino acids, peptides, and analogues	氨基酸、肽和类似物	-	HMDB0245695	-	-	-	78062398	CC(C)C(NCC(O)C(N)=O)C(O)=O	HNLUIEVSTYRKNY-UHFFFAOYSA-N	4.14159e+06	1.65089e+06	6.28188e+06	1.34323e+06	5.94955e+06	2.24623e+06	3.23886e+06	3.12109e+06	1.06603e+07	0.80418	-0.314409	0.67732	0.45	0.459114
Com_1864_pos	Hexyl 3-mercaptobutanoate	-	P	C10H20O2S	204.118	205.127	4.15727	[M+H]+	1.526	-	3	C18	Lipids and lipid-like molecules	脂质和类脂分子	Fatty Acyls	脂肪酰类	Fatty acid esters	脂肪酸酯	796857-79-9	HMDB0032327	-	-	LMFA07010907	9964407	CCCCCCOC(=O)CC(C)S	HDYQKQAKXIPCAP-UHFFFAOYSA-N	9.73571e+07	3.86849e+07	5.79165e+07	1.8761e+07	6.50449e+07	7.62419e+07	5.85857e+07	8.35342e+07	9.83959e+07	0.701519	-0.511446	0.171942	0.8	0.717506
Com_1868_neg	1-Nonadecanoyl-glycero-3-phosphoserine	-	N	C25H50NO9P	539.322	538.315	0.432406	[M-H]-	10.863	-	3	C18	Lipids and lipid-like molecules	脂质和类脂分子	Glycerophospholipids	甘油磷脂	Glycerophosphoserines	甘油磷酸丝氨酸	-	HMDB0243972	-	-	LMGP03050028	75959204	CCCCCCCCCCCCCCCCCCC(=O)OCC(O)COP(O)(=O)OCC(N)C(O)=O	QZTQWDNDCFZUCX-UHFFFAOYSA-N	45505.4	1.07247e+06	1.20088e+07	607643	1.93088e+07	1.51948e+06	268033	1.13501e+06	5.55779e+06	3.11717	1.64023	0.909186	0.5	0.373476
Com_1868_pos	Xanthurenic acid	黄尿酸	P	C10H7NO4	205.038	206.044	4.08568	[M+H]+	1.347	-	3	C18	Organoheterocyclic compounds	有机杂环化合物	Quinolines and derivatives	喹啉及其衍生物	Quinoline carboxylic acids	喹啉羧酸	59-00-7	HMDB0000881	C02470	map00380	-	-	O=C(O)C=1N=C2C(O)=CC=CC2=C(O)C1	FBZONXHGGPHHIY-UHFFFAOYSA-N	1.04508e+06	654670	660559	545574	842503	382544	838178	1.18873e+06	472804	1.0404	0.0571405	0.707347	0.6	0.401842
Com_186_neg	Drupanin	核果苷	N	C14H16O3	232.11	231.103	0.492445	[M-H]-	6.128	-	3	C18	Phenylpropanoids and polyketides	苯丙素类和聚酮类	Cinnamic acids and derivatives	肉桂酸及其衍生物	Hydroxycinnamic acids and derivatives	羟基肉桂酸及其衍生物	53755-58-1	-	-	-	-	-	CC(=CCC1=C(C=CC(=C1)C=CC(=O)O)O)C	HZKNHDLUFBYIQN-VMPITWQZSA-N	2.86161e+06	1.3606e+06	723922	3.00262e+06	313882	408825	369612	339956	115571	5.3568	2.42137	0.0262022	0.85	1.13784
Com_1873_neg	LysoPC(18:1(11Z)/0:0)	溶血磷脂酰胆碱(18:1(11Z)/0:0)	N	C26H52NO7P	521.348	556.318	0.61123	[M+Cl]-	10.026	-	3	C18	Lipids and lipid-like molecules	脂质和类脂分子	Glycerophospholipids	甘油磷脂	Glycerophosphocholines	甘油磷酸胆碱	-	HMDB0010385	C04230	-	LMGP01050138	53480465	CCCCCC\C=C/CCCCCCCCCC(=O)OC[C@@]([H])(O)COP([O-])(=O)OCC[N+](C)(C)C	PZRFVAHZNWPPAC-VBKSFVIKSA-N	3.29312e+06	4.45274e+06	3.15038e+06	2.10389e+06	3.68389e+06	2.3675e+06	4.09092e+06	2.71071e+06	657562	1.35826	0.441761	0.331231	0.7	0.86024
Com_1874_pos	(2S,3R)-3-Hydroxybutane-1,2,3-tricarboxylate	-	P	C7H10O7	206.043	207.051	4.65911	[M+H]+	1.317	-	3	C18	Organic acids and derivatives	有机酸及其衍生物	Carboxylic acids and derivatives	羧酸及其衍生物	Tricarboxylic acids and derivatives	三羧酸及其衍生物	-	HMDB0006471	C04593	map00640	LMFA01050444	-	CC(C(CC(=O)O)C(=O)O)(C(=O)O)O	HHKPKXCSHMJWCF-WVBDSBKLSA-N	6.25012e+07	3.88513e+07	7.77277e+07	6.44599e+07	6.56578e+07	5.94094e+07	4.39395e+07	5.81769e+07	6.20615e+07	1.10632	0.145764	0.564784	0.8	0.532204
Com_1876_neg	FAHFA 36:3	脂肪酸酯 36:3	N	C36H64O4	560.48	559.473	0.578527	[M-H]-	10.278	-	3	C18	Lipids and lipid-like molecules	脂质和类脂分子	Fatty Acyls	脂肪酰类	Fatty acids and conjugates	脂肪酸和结合物	-	-	-	-	-	-	O=C(O)CCCCCCC(OC(=O)CCCCCCCC=CCC=CCCCCC)C=CCCCCCCCC	GKFRCWOFCMCBNW-GSCXELOCNA-N	7.38077e+07	8.50234e+07	1.79075e+07	3.74379e+07	3.30633e+07	1.01527e+08	6.08636e+07	7.85144e+07	6.67202e+07	0.642963	-0.637193	0.117264	0.75	1.0235
Com_1877_neg	LPC 18:3	溶血磷脂酰胆碱 18:3	N	C26H48NO7P	517.317	562.315	0.554466	[M+HCOOH-H]-	8.935	-	3	C18	Lipids and lipid-like molecules	脂质和类脂分子	Glycerophospholipids	甘油磷脂	Glycerophosphocholines	甘油磷酸胆碱	-	-	C04230	map00564;map05231	LMGP01050128	-	O=C(OCC(O)COP(=O)([O-])OCC[N+](C)(C)C)CCCCCCCC=CCC=CCC=CCC	WKQNRCYKYCKESD-UHFFFAOYSA-N	1.19141e+07	1.77249e+07	2.21674e+07	1.40655e+07	1.6825e+07	2.63115e+07	2.83324e+07	3.2136e+07	1.27954e+07	0.664397	-0.589883	0.174018	0.8	0.795841
Com_1879_neg	9-OAHSA	-	N	C36H68O4	564.512	563.505	0.517447	[M-H]-	10.88	-	3	C18	Lipids and lipid-like molecules	脂质和类脂分子	Fatty Acyls	脂肪酰类	Fatty acids and conjugates	脂肪酸和结合物	154086-90-5	HMDB0112109	-	-	LMFA07090028	-	CCCCCCCCCC(CCCCCCCC(=O)O)OC(=O)CCCCCCCC=CCCCCCCCC	PGKKGBQMNNEIHV-PFONDFGASA-N	7.65975e+07	6.54795e+07	1.85973e+07	5.79334e+07	4.76656e+07	1.77367e+08	1.28097e+08	1.3328e+08	1.10056e+08	0.388153	-1.3653	0.011281	1	1.55748
Com_187_neg	Melatonine	褪黑素	N	C13H16N2O2	232.121	231.113	3.9272	[M-H]-	5.898	-	3	C18	Organoheterocyclic compounds	有机杂环化合物	Indoles and derivatives	吲哚及其衍生物	Indoles	吲哚	73-31-4	HMDB0001389	C01598	map00380;map01100;map04080;map04713	-	896	COC1=CC2=C(NC=C2CCNC(C)=O)C=C1	DRLFMBDRBRZALE-UHFFFAOYSA-N	452344	19231.7	127556	1.08402e+06	63891.6	1.16027e+06	5.58391e+06	6.47127e+06	2.36511e+06	0.0897037	-3.47869	0.00937927	1	1.76753
Com_1880_pos	alpha-Irone	-	P	C14H22O	206.167	207.175	1.08782	[M+H]+	9.594	0.886508189460876	2	C18	Lipids and lipid-like molecules	脂质和类脂分子	Prenol lipids	异戊烯醇脂	Sesquiterpenoids	倍半萜类	-	HMDB0035631	C09690	-	-	-	CC1CC=C(C(C1(C)C)C=CC(=O)C)C	JZQOJFLIJNRDHK-CMDGGOBGSA-N	2.69041e+07	4.32338e+07	3.51605e+07	4.1483e+07	3.41083e+07	3.15927e+07	3.31954e+07	3.6044e+07	3.12222e+07	1.09585	0.132051	0.417961	0.7	0.435836
Com_1883_pos	N-Acetylmethionine sulfoxide	-	P	C7H13NO4S	207.057	208.064	1.40061	[M+H]+	1.603	0.558525436573452	2	C18	Organic acids and derivatives	有机酸及其衍生物	Carboxylic acids and derivatives	羧酸及其衍生物	Amino acids, peptides, and analogues	氨基酸、肽和类似物	108646-71-5	HMDB0240343	-	-	-	7408371	CC(=O)N[C@@H](CCS(C)=O)C(O)=O	NPIMMZJBURSMON-YLTHGKPTSA-N	2.68786e+06	2.40242e+07	1.18764e+07	1.06042e+07	9.24927e+06	5.79779e+06	1.03011e+07	1.12321e+07	4.00366e+06	1.49207	0.577312	0.549233	0.65	0.334375
Com_1884_neg	1-palmitoyl-sn--glycero-3-phospho-D-myo-inositol	-	N	C25H49O12P	572.296	571.289	0.125485	[M-H]-	9.324	0.829240418378031	2	C18	Lipids and lipid-like molecules	脂质和类脂分子	Glycerophospholipids	甘油磷脂	Glycerophosphoinositols	甘油磷酸肌醇	-	HMDB0061695	-	-	LMGP06050002	-	CCCCCCCCCCCCCCCC(=O)OCC(COP(=O)(O)OC1C(C(C(C(C1O)O)O)O)O)O	UOXRPRZMAROFPH-IESLQMLBSA-N	9.05249e+07	1.21364e+08	4.61182e+07	1.32399e+08	7.5343e+07	1.80737e+08	1.51477e+08	1.31507e+08	1.78259e+08	0.58039	-0.784905	0.0300765	0.95	1.16831
Com_1884_pos	2-Formaminobenzoylacetate	-	P	C10H9NO4	207.053	208.061	2.03011	[M+H]+	5.409	0.631958800288976	2	C18	Organic oxygen compounds	有机氧化合物	Organooxygen compounds	有机氧化合物	Carbonyl compounds	羰基化合物	-	-	C05835	map00380	-	-	C1=CC=C(C(=C1)C(=O)CC(=O)O)NC=O	ZGQVEYFFYPOUKD-UHFFFAOYSA-N	406521	305061	1.95665e+06	398074	2.38761e+06	1.33668e+06	549690	493437	1.09785e+06	1.25462	0.327246	0.904344	0.6	0.459125
Com_1886_pos	1-Methyl-corypalline	-	P	C12H17NO2	207.126	208.133	1.07523	[M+H]+	5.597	0.581132868288702	2	C18	Organoheterocyclic compounds	有机杂环化合物	Tetrahydroisoquinolines	四氢异喹啉	-	-	-	-	-	-	-	-	CC1C2=CC(=C(C=C2CCN1C)OC)O	QFSVLNAGJRAZFV-UHFFFAOYSA-N	734787	390295	66136.7	4.24665e+06	812312	989319	1.04362e+07	7.15675e+06	3.69907e+06	0.224409	-2.1558	0.0555492	0.9	1.48199
Com_1890_neg	LysoPI(18:2(9Z,12Z)/0:0)	-	N	C27H49O12P	596.296	595.29	1.16612	[M-H]-	8.951	0.577590126623081	2	C18	Lipids and lipid-like molecules	脂质和类脂分子	Glycerophospholipids	甘油磷脂	Glycerophosphoinositols	甘油磷酸肌醇	1425501-10-5	HMDB0240597	-	-	LMGP06050010	-	CCCCC\C=C/C\C=C/CCCCCCCC(=O)OC[C@@H](O)COP(O)(=O)O[C@H]1[C@H](O)[C@@H](O)[C@H](O)[C@@H](O)[C@H]1O	SAHCQBPGXQFTRA-MUTGBQBKSA-N	4.454e+07	3.37356e+07	4.79898e+06	1.09148e+07	1.33323e+07	4.3177e+07	4.40036e+07	3.90701e+07	5.43679e+07	0.475352	-1.07293	0.0616525	0.85	1.25514
Com_1892_neg	LysoPI(18:1(9Z)/0:0)	-	N	C27H51O12P	598.312	597.305	0.698054	[M-H]-	9.594	0.609283375984307	2	C18	Lipids and lipid-like molecules	脂质和类脂分子	Glycerophospholipids	甘油磷脂	Glycerophosphoinositols	甘油磷酸肌醇	1114770-15-8	HMDB0061693	-	-	LMGP06050005	-	CCCCCCCC\C=C/CCCCCCCC(=O)OC[C@@H](O)COP(O)(=O)O[C@H]1[C@H](O)[C@@H](O)[C@H](O)[C@@H](O)[C@H]1O	UGDOFRYHDCDVHD-FRWBGTIISA-N	3.80227e+07	4.20767e+07	1.6132e+07	3.89148e+07	2.60937e+07	6.58368e+07	4.93787e+07	3.56647e+07	3.98157e+07	0.676427	-0.563994	0.104096	0.8	1.15153
Com_1894_neg	lysophosphatidylmyoinositol	-	N	C27H53O12P	600.327	599.321	1.00899	[M-H]-	10.367	0.825289555348706	2	C18	Lipids and lipid-like molecules	脂质和类脂分子	Glycerophospholipids	甘油磷脂	Glycerophosphoinositols	甘油磷酸肌醇	-	-	-	-	-	-	CCCCCCCCCCCCCCCCCC(=O)OCC(COP(=O)(O)OC1C(C(C(C(C1O)O)O)O)O)O	MXAFDFDAIFZFET-ZHPLLDBUSA-N	1.18168e+08	2.38573e+08	1.30487e+08	2.82378e+08	3.87857e+08	5.0125e+08	2.26359e+08	1.67102e+08	2.59116e+08	0.802522	-0.317388	0.494621	0.6	0.484215
Com_1894_pos	(+)-4,5-Didehydrojasmonic acid	-	P	C12H16O3	208.11	209.117	0.949584	[M+H]+	0.958	0.732136463329657	2	C18	Organic oxygen compounds	有机氧化合物	Organooxygen compounds	有机氧化合物	Carbonyl compounds	羰基化合物	-	-	-	-	-	-	CCC=CCC1C(C=CC1=O)CC(=O)O	KJWUKJXAYNQYSS-QKMQQOOLSA-N	1.03902e+07	7.70883e+06	1.05342e+07	1.03818e+07	8.86966e+06	8.51219e+06	9.60223e+06	9.00281e+06	8.12784e+06	1.0869	0.120217	0.312375	0.7	0.345517
Com_1899_neg	LysoPI(20:4(5Z,8Z,11Z,14Z)/0:0)	-	N	C29H49O12P	620.296	619.289	0.963469	[M-H]-	8.877	0.627183874817782	2	C18	Lipids and lipid-like molecules	脂质和类脂分子	Glycerophospholipids	甘油磷脂	Glycerophosphoinositols	甘油磷酸肌醇	1246430-04-5	HMDB0061690	-	-	LMGP06050006	-	CCCCC\C=C/C\C=C/C\C=C/C\C=C/CCCC(=O)OC[C@@H](O)COP(O)(=O)O[C@H]1[C@H](O)[C@@H](O)[C@H](O)[C@@H](O)[C@H]1O	LXUGKKVCSTYZFK-HYNUQJCBSA-N	4.2189e+08	2.75582e+08	1.27142e+08	2.22721e+08	2.60981e+08	6.15863e+08	8.16137e+08	7.71076e+08	8.5632e+08	0.342111	-1.54746	0.00262774	1	1.50312
Com_18_pos	Indole	吲哚	P	C8H7N	117.058	118.065	1.20575	[M+H]+	5.057	0.933348279150838	1	C18	Organoheterocyclic compounds	有机杂环化合物	Indoles and derivatives	吲哚及其衍生物	Indoles	吲哚	120-72-9	HMDB0000738	C00463	map00400;map00402;map00380;map01110;map01100;map04974	-	798	N1C=CC2=C1C=CC=C2	SIKJAQJRHWYJAI-UHFFFAOYSA-N	5.96649e+07	3.82262e+07	3.78969e+07	4.0066e+07	3.5984e+07	3.19132e+07	3.04212e+07	3.53693e+07	2.94813e+07	1.33247	0.414104	0.039016	1	1.14901
Com_1901_neg	Coagulin Q	-	N	C34H52O10	620.356	619.349	0.0899371	[M-H]-	8.876	-	3	C18	Lipids and lipid-like molecules	脂质和类脂分子	Steroids and steroid derivatives	类固醇和类固醇衍生物	Steroid lactones	类固醇内酯	-	-	-	-	-	-	CC1=C(C(=O)OC(C1)C(C)(C2CCC3C2(CCC4C3CCC5=CC(CC(C45C)O)OC6C(C(C(C(O6)CO)O)O)O)C)O)C	RTAGBZHBBMSCPX-PUBYPCKASA-N	1.57818e+06	1.46969e+06	541497	870191	1.37277e+06	3.58272e+06	4.61665e+06	4.35525e+06	5.52872e+06	0.25802	-1.95445	0.00100866	1	1.49041
Com_1901_pos	bis-(acetyl)diaminopentane	-	P	C9H18N2O2	186.137	209.127	4.57256	[M+Na]+	4.81	-	3	C18	Organic acids and derivatives	有机酸及其衍生物	Carboxylic acids and derivatives	羧酸及其衍生物	Carboxylic acid derivatives	羧酸衍生物	-	-	-	-	-	-	OC(=NCCCCCN=C(O)C)C	FQKKPLXFGDCBJT-UHFFFAOYSA-N	1.01914e+06	833581	338068	555024	201074	882134	503187	1.40931e+06	393792	0.739397	-0.435578	0.439914	0.65	0.410439
Com_1902_neg	Delavayin B	-	N	C32H42N6O7	622.312	621.305	1.0815	[M-H]-	9.071	0.725104101961929	2	C18	Organic acids and derivatives	有机酸及其衍生物	Carboxylic acids and derivatives	羧酸及其衍生物	Amino acids, peptides, and analogues	氨基酸、肽和类似物	-	-	-	-	-	-	CCC(C)C1C(=O)NC(C(=O)NC(C(=O)NC(C(=O)NCC(=O)NC(C(=O)N1)CO)C)CC2=CC=CC=C2)CC3=CC=CC=C3	PMMISECAXPWOSB-GFRGYEAHSA-N	8.22727e+06	7.60936e+06	3.56834e+06	5.79259e+06	8.42531e+06	1.77339e+07	2.07375e+07	1.87538e+07	2.14248e+07	0.342	-1.54793	0.00158694	1	1.43795
Com_1906_pos	n-(3-Chloro-2-hydroxypropyl)valine	n-(3-氯-2-羟丙基)缬氨酸	P	C8H16ClNO3	209.082	210.09	3.6232	[M+H]+	4.965	-	3	C18	Organic acids and derivatives	有机酸及其衍生物	Carboxylic acids and derivatives	羧酸及其衍生物	Amino acids, peptides, and analogues	氨基酸、肽和类似物	-	HMDB0255000	-	-	-	-	CC(C)C(NCC(O)CCl)C(O)=O	ROURNSDBRYKIAJ-UHFFFAOYSA-N	160339	103565	351717	129737	663989	90876.5	109160	170316	110700	2.34377	1.22883	0.149628	0.75	0.943457
Com_1908_pos	Labienoxime	2,4,4,7-四甲基-6,8-壬二烯-3-酮肟	P	C13H23NO	209.178	210.185	0.737333	[M+H]+	9.602	0.574919982666912	2	C18	Organic nitrogen compounds	有机氮化合物	Organonitrogen compounds	有机氮化合物	Oximes	肟类	81783-01-9	HMDB0036031	-	-	-	6432934	CC(C)C(=N\O)\C(C)(C)C\C=C(/C)C=C	MEJYWDUBOCZFFS-FENWIEIGSA-N	8.42902e+07	1.35902e+08	1.12049e+08	1.24421e+08	1.01638e+08	1.07884e+08	1.01487e+08	1.12893e+08	1.03429e+08	1.04921	0.0692989	0.69902	0.6	0.180742
Com_1913_neg	1,2-Dipalmitoyl-rac-glycero-3-phosphoethanolamine	1,2-二棕榈酰-丙基-3-磷酸醇胺	N	C37H74NO8P	691.515	690.508	0.739385	[M-H]-	10.669	0.524745007938271	2	C18	Lipids and lipid-like molecules	脂质和类脂分子	Glycerophospholipids	甘油磷脂	Glycerophosphoethanolamines	甘油磷酸乙醇胺类	-	HMDB0246972	-	-	-	65109	CCCCCCCCCCCCCCCC(=O)OCC(COP(O)(=O)OCCN)OC(=O)CCCCCCCCCCCCCCC	SLKDGVPOSSLUAI-UHFFFAOYSA-N	2.22047e+06	5.43295e+06	325966	1.64245e+06	518950	7.00494e+06	8.01276e+06	5.70577e+06	2.87872e+07	0.163856	-2.6095	0.0143957	1	1.11718
Com_1913_pos	1S-Acetoxy-3-myodesertene	-	P	C12H18O3	210.126	211.133	0.599984	[M+H]+	5.861	0.844914333721484	2	C18	Lipids and lipid-like molecules	脂质和类脂分子	Prenol lipids	异戊烯醇脂	Monoterpenoids	单萜类	-	-	-	-	-	-	CC1CCC2C1C(OC=C2C)OC(=O)C	UVHMHLNMYIOYOX-FZVWWSIASA-N	1.51476e+07	6.32181e+06	5.95257e+06	2.50937e+07	9.50321e+06	4.51452e+07	1.44115e+08	5.72555e+07	6.3617e+07	0.15998	-2.64404	0.0014679	1	1.89022
Com_1916_pos	Enicoflavine	-	P	C10H13NO4	211.084	212.092	1.62307	[M+H]+	5.273	0.737642942827816	2	C18	Organoheterocyclic compounds	有机杂环化合物	Lactones	内酯类	Delta valerolactones	δ戊内酯	-	-	C09946	-	-	-	C=CC(C=O)C1(CCOC(=O)C1=CN)O	GBJQPSBGSKNYHV-YVMONPNESA-N	1.37911e+07	1.08823e+07	1.00375e+07	1.18603e+07	4.44877e+06	9.60157e+06	7.72448e+06	263338	2.90166e+06	1.9919	0.994143	0.228007	0.9	1.06275
Com_1917_pos	Zalcitabine	2',3'-二脱氧胞苷	P	C9H13N3O3	211.096	212.103	1.36862	[M+H]+	4.857	-	3	C18	Nucleosides, nucleotides, and analogues	核苷、核苷酸和类似物	Pyrimidine nucleosides	嘧啶核苷	Pyrimidine 2',3'-dideoxyribonucleosides	嘧啶2',3'-二脱氧核糖核苷	7481-89-2	HMDB0015078	C07207	map04976	-	24066	NC1=NC(=O)N(C=C1)[C@H]1CC[C@@H](CO)O1	WREGKURFCTUGRC-POYBYMJQSA-N	4.42913e+06	1.62124e+06	832570	1.77682e+06	1.35837e+06	2.61994e+06	2.38251e+06	2.44261e+06	1.95395e+06	0.852697	-0.229895	0.317243	0.8	0.562208
Com_1918_pos	2-Methoxy-3-methylcarbazole	-	P	C14H13NO	211.1	212.108	4.45303	[M+H]+	6.197	-	3	C18	Organoheterocyclic compounds	有机杂环化合物	Indoles and derivatives	吲哚及其衍生物	Carbazoles	咔唑类	-	HMDB0033456	-	-	-	-	CC1=CC2=C(C=C1OC)NC3=CC=CC=C32	XYYYPIAQQFQTAN-UHFFFAOYSA-N	865041	234143	336746	474845	496846	1.37331e+06	704760	334663	6.01038e+06	0.228668	-2.12867	0.206925	0.75	0.969341
Com_191_neg	N'-Formylkynurenine	N-甲酰犬尿氨酸	N	C11H12N2O4	236.08	235.073	0.477116	[M-H]-	5.036	0.501344248741333	1	C18	Organic oxygen compounds	有机氧化合物	Organooxygen compounds	有机氧化合物	Carbonyl compounds	羰基化合物	1022-31-7	HMDB0001200	C02406	map00380	-	910	NC(CC(=O)C1=CC=CC=C1NC=O)C(O)=O	BYHJHXPTQMMKCA-UHFFFAOYSA-N	1.21074e+06	790424	320390	2.5353e+06	522907	1.27943e+06	2.06571e+06	1.51299e+06	1.02938e+06	0.731008	-0.452041	0.219792	0.75	0.914763
Com_1920_pos	L-Isoprenaline	-	P	C11H17NO3	211.121	212.128	0.404237	[M+H]+	6.075	0.636713229258357	2	C18	Benzenoids	苯类化合物	Phenols	酚类	Benzenediols	苯二醇类	-	-	C11703	-	-	-	CC(C)NCC(C1=CC(=C(C=C1)O)O)O	JWZZKOKVBUJMES-NSHDSACASA-N	3.66619e+06	2.87412e+06	2.41911e+06	1.33505e+07	4.56942e+06	4.2871e+06	2.24167e+07	1.54849e+07	8.35288e+06	0.42546	-1.2329	0.106391	0.85	1.29686
Com_1921_pos	Elaeokanine C	-	P	C12H21NO2	211.157	212.165	0.0755174	[M+H]+	6.181	0.758112451284526	2	C18	Organoheterocyclic compounds	有机杂环化合物	Indolizidines	吲哚里西啶	-	-	-	-	C10592	-	-	-	CCCC(=O)C1C2CCCN2CCC1O	JWTAWEGUCCQPAM-USWWRNFRSA-N	1.19782e+07	1.36774e+07	1.08057e+07	1.53688e+07	1.61389e+07	2.04393e+07	3.13378e+07	2.39328e+07	1.37159e+07	0.60805	-0.717738	0.0668409	0.9	1.33091
Com_1923_neg	PE(18:1(9Z)/16:0)	磷脂酰乙醇胺(18:1(9Z)/16:0)	N	C39H76NO8P	717.531	716.524	0.584699	[M-H]-	11.575	-	3	C18	Lipids and lipid-like molecules	脂质和类脂分子	Glycerophospholipids	甘油磷脂	Glycerophosphoethanolamines	甘油磷酸乙醇胺类	-	HMDB0009055	-	-	LMGP02010099	9546802	[H][C@@](COC(=O)CCCCCCC\C=C/CCCCCCCC)(COP(O)(=O)OCCN)OC(=O)CCCCCCCCCCCCCCC	DVXMEPWDARXHCX-OTMQOFQLSA-N	5.00722e+06	3.81013e+06	4.07504e+06	1.39143e+07	715065	5.63768e+06	6.21003e+06	8.20949e+06	3.92771e+06	0.91797	-0.12348	0.434499	0.7	0.476449
Com_1926_pos	GEIR-1	-	P	C10H12O5	212.068	213.075	3.19569	[M+H]+	1.347	0.656403415502422	2	C18	Organoheterocyclic compounds	有机杂环化合物	Furopyrans	呋喃吡喃类	-	-	-	-	-	-	-	-	CC1C2C3C4C1(COC(C4C(=O)O3)O2)O	UCYJAMRRXNXQJP-GEXBLYTOSA-N	2.40672e+07	1.08698e+07	2.73776e+07	2.01624e+07	3.00007e+07	6.06505e+07	5.58219e+07	6.45409e+07	8.2117e+07	0.341968	-1.54807	0.00174093	1	1.6875
Com_1928_pos	Glycyl-Histidine	甘氨酰组氨酸	P	C8H12N4O3	212.091	213.098	1.08178	[M+H]+	1.378	-	3	C18	Organic acids and derivatives	有机酸及其衍生物	Carboxylic acids and derivatives	羧酸及其衍生物	Amino acids, peptides, and analogues	氨基酸、肽和类似物	-	HMDB0028843	-	-	-	417360	NCC(=O)NC(CC1=CN=CN1)C(O)=O	YIWFXZNIBQBFHR-UHFFFAOYSA-N	3.71366e+06	1.5203e+06	3.50105e+06	6.22404e+06	2.44075e+06	1.81987e+06	195304	130434	1.0637e+06	4.33733	2.11681	0.0527617	0.95	1.35789
Com_1929_pos	Perseitol	-	P	C7H16O7	212.09	213.097	2.16567	[M+H]+	6.859	0.597523123423189	2	C18	Organic oxygen compounds	有机氧化合物	Organooxygen compounds	有机氧化合物	Carbohydrates and carbohydrate conjugates	碳水化合物和碳水化合物结合物	-	HMDB0033750	C08255	-	-	-	OCC(O)C(O)C(O)C(O)C(O)CO	OXQKEKGBFMQTML-UHFFFAOYSA-N	404841	965785	551316	1.03526e+06	1.1923e+06	493643	410711	342198	441725	1.96626	0.975457	0.0398771	0.85	0.791017
Com_192_neg	N-benzoyl-L-aspartic acid	N-苯甲酰-L-天冬氨酸	N	C11H11NO5	237.064	236.056	2.68631	[M-H]-	1.399	0.545719714003412	2	C18	Organic acids and derivatives	有机酸及其衍生物	Carboxylic acids and derivatives	羧酸及其衍生物	Amino acids, peptides, and analogues	氨基酸、肽和类似物	4631-12-3	HMDB0034251	-	-	-	95664	OC(=O)CC(NC(=O)C1=CC=CC=C1)C(O)=O	DJLTZJGULPLVOA-UHFFFAOYSA-N	1.94308e+06	1.31665e+06	638993	2.04809e+06	1.72191e+06	3.34676e+06	3.39443e+06	3.64808e+06	4.24902e+06	0.419105	-1.25462	0.00992458	1	1.36911
Com_1931_pos	S-2,5-Dimethyl-3-furanyl 3-methylbutanethioate	2,5-二甲基-3-异戊硫基呋喃	P	C11H16O2S	212.087	213.095	4.29028	[M+H]+	5.24	-	3	C18	Organosulfur compounds	有机硫化合物	Thioethers	硫醚类	Aryl thioethers	芳基硫醚	55764-28-8	HMDB0037153	-	-	-	41570	CC(C)CC(=O)SC1=C(C)OC(C)=C1	XFNLWIPNTYNNJX-UHFFFAOYSA-N	986206	404480	285446	511842	32143.8	275868	49385.2	95265.2	193298	2.89353	1.53283	0.281496	0.8	0.691564
Com_1933_pos	Prolylproline	-	P	C10H16N2O3	212.116	213.124	1.08717	[M+H]+	2.772	0.636887351304309	2	C18	Organic acids and derivatives	有机酸及其衍生物	Carboxylic acids and derivatives	羧酸及其衍生物	Amino acids, peptides, and analogues	氨基酸、肽和类似物	20488-28-2	HMDB0011180	-	-	-	11622593	OC(=O)[C@@H]1CCCN1C(=O)[C@@H]1CCCN1	RWCOTTLHDJWHRS-YUMQZZPRSA-N	3.80745e+08	1.57109e+08	1.01271e+08	1.38436e+08	1.36338e+08	1.24273e+08	2.44826e+08	2.55345e+08	8.19686e+07	1.03498	0.0495961	0.947193	0.45	0.401014
Com_1934_pos	3,7-Dimethyl-2,5-octadiene-1,7-diol	-	P	C12H20O3	212.141	213.149	0.784031	[M+H]+	6.873	0.845998630410979	2	C18	Lipids and lipid-like molecules	脂质和类脂分子	Fatty Acyls	脂肪酰类	Fatty alcohol esters	脂肪醇酯	-	-	-	-	-	-	CC(=CCOC(=O)C)CC=CC(C)(C)O	GPNYMDBKVQUQRW-FQOLVZPASA-N	1.82105e+07	1.35879e+07	8.12941e+06	1.48664e+07	9.4106e+06	1.95201e+07	2.42405e+07	2.13031e+07	3.17645e+07	0.530464	-0.914674	0.00915083	1	1.70872
Com_1935_pos	beta-L-Dioxolane-cytidine	-	P	C8H11N3O4	213.075	214.083	1.60608	[M+H]+	5.333	-	3	C18	Nucleosides, nucleotides, and analogues	核苷、核苷酸和类似物	Nucleoside and nucleotide analogues	核苷和核苷酸类似物	-	-	-	HMDB0249137	-	-	-	381525	NC1=NC(=O)N(C=C1)C1COC(CO)O1	RXRGZNYSEHTMHC-UHFFFAOYSA-N	825846	2.12482e+06	792202	543225	1.53798e+06	1.87203e+06	3.61705e+06	1.42983e+06	1.78384e+06	0.535378	-0.901371	0.0686194	0.8	0.937564
Com_1937_pos	Guanadrel	胍那决尔	P	C10H19N3O2	213.148	214.155	2.15007	[M+H]+	5.488	-	3	C18	Organic oxygen compounds	有机氧化合物	Organooxygen compounds	有机氧化合物	Ethers	醚类	40580-59-4	HMDB0014371	C07035	-	-	-	C1CCC2(CC1)OCC(O2)CN=C(N)N	HPBNRIOWIXYZFK-UHFFFAOYSA-N	871410	608032	4.59125e+06	359603	4.73364e+06	476940	619428	475041	403456	4.52241	2.17709	0.132681	0.75	0.792499
Com_1938_pos	N-(9-oxodecyl)acetamide	N-(9-氧代癸基)乙酰胺	P	C12H23NO2	213.173	214.18	0.204763	[M+H]+	6.197	0.553397081084838	2	C18	Organic acids and derivatives	有机酸及其衍生物	Carboxylic acids and derivatives	羧酸及其衍生物	Carboxylic acid derivatives	羧酸衍生物	-	-	-	-	-	-	O=C(C)CCCCCCCCN=C(O)C	JRJBWKJICGFLDP-UHFFFAOYSA-N	7.63406e+07	5.14469e+07	6.68113e+07	6.93118e+07	7.31176e+07	6.46087e+07	1.17542e+08	1.08083e+08	6.81803e+07	0.752266	-0.410686	0.197708	0.65	0.868502
Com_1939_pos	Tetradecylamine	十四胺	P	C14H31N	213.246	214.253	0.0553352	[M+H]+	7.856	-	3	C18	Organic nitrogen compounds	有机氮化合物	Organonitrogen compounds	有机氮化合物	Amines	胺类	2016-42-4	HMDB0258887	-	-	-	-	CCCCCCCCCCCCCCN	PLZVEHJLHYMBBY-UHFFFAOYSA-N	605320	1.22559e+06	1.01652e+06	1.36043e+06	1.33807e+06	1.28315e+06	971384	791971	779696	1.15957	0.21359	0.520218	0.7	0.297384
Com_193_pos	Tiglylglycine	N-巴豆酰基甘氨酸	P	C7H11NO3	157.074	180.063	0.222065	[M+Na]+	1.332	-	3	C18	Organic acids and derivatives	有机酸及其衍生物	Carboxylic acids and derivatives	羧酸及其衍生物	Amino acids, peptides, and analogues	氨基酸、肽和类似物	35842-45-6	HMDB0000959	-	-	-	6441567	C\C=C(/C)C(=O)NCC(O)=O	WRUSVQOKJIDBLP-HWKANZROSA-N	4.31154e+06	5.06771e+06	3.08324e+06	4.812e+06	3.13799e+06	4.21648e+06	5.97671e+06	5.5045e+06	760976	0.992181	-0.0113246	0.685015	0.6	0.556473
Com_1941_pos	4,4'-Dimethylangelicin	4,4'-二甲基当归素	P	C13H10O3	214.063	215.07	2.51784	[M+H]+	1.436	0.506164001373159	2	C18	Phenylpropanoids and polyketides	苯丙素类和聚酮类	Coumarins and derivatives	香豆素及其衍生物	Furanocoumarins	呋喃香豆素类	-	-	C19404	-	-	-	CC1=CC(=O)OC2=C1C=CC3=C2C(=CO3)C	ZUOUYRRXKPHFSV-UHFFFAOYSA-N	9.74155e+06	5.48846e+06	1.32521e+07	1.06018e+07	1.4491e+07	8.47623e+06	3.85535e+06	3.4731e+06	1.3389e+07	1.46812	0.553974	0.243252	0.75	1.05793
Com_1942_pos	5-(4,5-Dihydroxypentyl)uracil	5-(4,5-二羟基戊基)尿嘧啶	P	C9H14N2O4	214.095	215.102	3.74143	[M+H]+	5.737	-	3	C18	Organoheterocyclic compounds	有机杂环化合物	Diazines	二嗪类	Pyrimidines and pyrimidine derivatives	嘧啶和嘧啶衍生物	-	-	-	-	-	-	C1=C(C(=O)NC(=O)N1)CCCC(CO)O	AMIOJPURYLGJEG-UHFFFAOYSA-N	126273	356158	144659	410388	233144	1.00177e+06	2.79364e+06	1.81579e+06	1.62203e+06	0.140532	-2.83103	0.000386074	1	1.94319
Com_1944_pos	alpha-Carboxy-delta-decalactone	-	P	C11H18O4	214.121	215.128	0.59276	[M+H]+	5.723	-	3	C18	Organoheterocyclic compounds	有机杂环化合物	Lactones	内酯类	Delta valerolactones	δ戊内酯	-	HMDB0030985	-	-	-	131751112	CCCCCC1CCC(C(O)=O)C(=O)O1	UYZBRJHRPDMUHS-UHFFFAOYSA-N	4.78413e+06	361163	394373	4.08088e+06	1.91109e+06	1.46765e+07	5.86168e+07	5.25106e+07	3.41755e+07	0.0576656	-4.11614	0.00219016	1	1.82966
Com_1946_pos	Valylproline	-	P	C10H18N2O3	214.132	215.139	1.37916	[M+H]+	4.95	0.552076268191279	2	C18	Organic acids and derivatives	有机酸及其衍生物	Carboxylic acids and derivatives	羧酸及其衍生物	Amino acids, peptides, and analogues	氨基酸、肽和类似物	20488-27-1	HMDB0029135	-	-	-	9837272	CC(C)[C@H](N)C(=O)N1CCC[C@H]1C(O)=O	GIAZPLMMQOERPN-YUMQZZPRSA-N	3.11716e+07	1.78371e+07	1.89878e+07	2.49946e+07	1.96056e+07	2.64886e+07	4.7836e+07	4.38851e+07	1.3388e+07	0.68449	-0.546899	0.408824	0.7	0.699673
Com_1949_pos	3-(Pyridin-2-yldisulfanyl)propanoic acid	-	P	C8H9NO2S2	215.007	216.015	0.66946	[M+H]+	1.332	-	3	C18	Organoheterocyclic compounds	有机杂环化合物	Pyridines and derivatives	吡啶及其衍生物	-	-	-	HMDB0247198	-	-	-	11806088	OC(=O)CCSSC1=CC=CC=N1	DJBRKGZFUXKLKO-UHFFFAOYSA-N	1.94278e+07	1.19512e+07	3.14389e+07	2.45378e+07	2.66128e+07	1.25002e+07	6.6429e+06	9.65696e+06	1.85478e+07	1.92564	0.945336	0.0486	0.9	1.53548
Com_194_neg	7,8-Dihydroneopterin	7,8-二氢新蝶呤	N	C9H13N5O4	255.097	236.078	1.9011	[M-H-H2O]-	6.159	0.539697241916039	1	C18	Organoheterocyclic compounds	有机杂环化合物	Pteridines and derivatives	蝶啶及其衍生物	Pterins and derivatives	蝶呤及其衍生物	1218-98-0	HMDB0002275	C04874	map00790;map01100	-	65074	NC1=NC(=O)C2=C(NCC(=N2)[C@H](O)[C@H](O)CO)N1	YQIFAMYNGGOTFB-XINAWCOVSA-N	1.15083e+06	1.36756e+06	1.22043e+06	1.34655e+06	2.20493e+06	2.77455e+06	691496	1.0817e+06	631174	1.12615	0.171399	0.479943	0.75	0.480515
Com_1950_pos	Kinetin	6-氯嘌呤	P	C10H9N5O	215.081	216.088	2.10632	[M+H]+	1.256	0.607274670329015	2	C18	Organoheterocyclic compounds	有机杂环化合物	Imidazopyrimidines	咪唑并嘧啶类	Purines and purine derivatives	嘌呤和嘌呤衍生物	87-42-3	HMDB0012245	C08272	-	-	3830	N=1C=NC=2C1NC=NC2NCC=3OC=CC3	QANMHLXAZMSUEX-UHFFFAOYSA-N	1.71318e+06	1.00894e+06	1.3493e+06	110265	529361	783446	897685	458940	930475	1.22742	0.295625	0.857709	0.65	0.44623
Com_1951_pos	Dibenzothiophene-5,5-dioxide	二苯并噻吩砜	P	C12H8O2S	216.024	217.032	1.64043	[M+H]+	1.543	-	3	C18	Organoheterocyclic compounds	有机杂环化合物	Benzothiophenes	苯并噻吩类	Dibenzothiophenes	二苯并噻吩类	1016-05-3	-	C21150	-	-	-	C1=CC=C2C(=C1)C3=CC=CC=C3S2(=O)=O	IKJFYINYNJYDTA-UHFFFAOYSA-N	132858	2.01534e+06	2.53603e+06	180198	2.92239e+06	130591	979114	87077.1	95579.2	4.82021	2.2691	0.134196	0.9	0.928006
Com_1956_pos	Lycoperodine 1	2,3,4,9-四氢-1H-吡啶并[3,4-b]吲哚-3-羧酸	P	C12H12N2O2	216.09	217.098	2.44003	[M+H]+	5.473	0.586977021089282	2	C18	Organoheterocyclic compounds	有机杂环化合物	Indoles and derivatives	吲哚及其衍生物	Pyridoindoles	吡啶并吲哚	6052-68-2	-	-	-	-	-	C1C(NCC2=C1C3=CC=CC=C3N2)C(=O)O	FSNCEEGOMTYXKY-JTQLQIEISA-N	4.25118e+06	1.47106e+06	2.64747e+06	2.87813e+06	2.30872e+06	2.07962e+06	1.6235e+06	1.54795e+06	1.93396e+06	1.50942	0.593998	0.105836	0.8	0.984604
Com_1966_pos	(+)-vulgraon B	-	P	C16H24	216.188	217.195	0.801513	[M+H]+	8.751	0.871306450230274	2	C18	Lipids and lipid-like molecules	脂质和类脂分子	Prenol lipids	异戊烯醇脂	Sesquiterpenoids	倍半萜类	-	-	-	-	LMPR0103490003	71728348	CC1=CC(=C)C2C3C1C2(CCCC3(C)C)C	XHHIKHVPBSQUIJ-VKJZCYHPSA-N	2.16948e+07	3.09436e+07	2.30551e+07	2.41356e+07	2.63764e+07	2.65817e+07	3.57633e+07	2.66297e+07	2.57365e+07	0.880162	-0.184159	0.247653	0.8	0.605771
Com_196_neg	N-Lactoyl-Phenylalanine	N-乳糖基苯丙氨酸	N	C12H15NO4	237.1	236.093	0.983329	[M-H]-	5.775	0.967997595700857	1	C18	Organic acids and derivatives	有机酸及其衍生物	Carboxylic acids and derivatives	羧酸及其衍生物	Amino acids, peptides, and analogues	氨基酸、肽和类似物	183241-73-8	HMDB0062175	-	-	-	11075454	C[C@H](O)C(=O)N[C@@H](CC1=CC=CC=C1)C(O)=O	IIRJJZHHNGABMQ-WPRPVWTQSA-N	1.13056e+08	2.69503e+07	1.2947e+08	5.13502e+07	1.87918e+08	3.14172e+07	7.62537e+06	8.25544e+06	2.54796e+07	5.5923	2.48344	0.0130376	0.95	1.59103
Com_1970_pos	Lysylalanine	-	P	C9H19N3O3	217.143	218.15	1.39241	[M+H]+	4.935	-	3	C18	Organic acids and derivatives	有机酸及其衍生物	Carboxylic acids and derivatives	羧酸及其衍生物	Amino acids, peptides, and analogues	氨基酸、肽和类似物	17043-71-9	HMDB0028944	-	-	-	7010504	C[C@H](NC(=O)[C@@H](N)CCCCN)C(O)=O	QOOWRKBDDXQRHC-BQBZGAKWSA-N	74737.3	127798	34661.8	101958	391649	776139	1.28671e+06	2.0396e+06	708836	0.121515	-3.04079	0.00195722	1	1.88557
Com_1977_neg	PG(18:1(9Z)/18:1(11Z))	磷脂酰甘油(18:1(9Z)/18:1(11Z))	N	C42H79O10P	774.541	773.533	0.915755	[M-H]-	10.643	0.533720949949436	2	C18	Lipids and lipid-like molecules	脂质和类脂分子	Glycerophospholipids	甘油磷脂	Glycerophosphoglycerols	甘油磷酸甘油	-	HMDB0010633	-	-	-	53480629	[H][C@](O)(CO)COP(O)(=O)OC[C@@]([H])(COC(=O)CCCCCCC\C=C/CCCCCCCC)OC(=O)CCCCCCCCC\C=C/CCCCCC	NTMBJQYQYMPGRM-MYVKIHSOSA-N	2.88067e+06	1.51433e+06	2.58266e+06	1.40744e+07	1.68104e+06	8.77882e+06	1.00864e+07	9.49149e+06	7.2972e+06	0.510082	-0.971198	0.0558586	0.8	0.960914
Com_1978_pos	H-Ser-Leu-OH	-	P	C9H18N2O4	218.127	219.134	1.17965	[M+H]+	5.225	0.811953131822735	2	C18	Organic acids and derivatives	有机酸及其衍生物	Carboxylic acids and derivatives	羧酸及其衍生物	Amino acids, peptides, and analogues	氨基酸、肽和类似物	-	-	-	-	-	-	CC(C)CC(C(=O)O)NC(=O)C(CO)N	NFDYGNFETJVMSE-BQBZGAKWSA-N	1.76416e+07	9.66426e+06	8.48428e+06	4.38683e+06	5.91852e+06	8.60535e+06	4.50885e+06	7.46111e+06	4.70522e+06	1.45869	0.544671	0.32769	0.65	0.643575
Com_1979_pos	Chromoarnottione	-	P	C14H18O2	218.131	219.138	0.953679	[M+H]+	8.357	0.89383854641069	2	C18	Organic oxygen compounds	有机氧化合物	Organooxygen compounds	有机氧化合物	Carbonyl compounds	羰基化合物	-	-	-	-	-	-	CC1CC(=O)C(=C2C1CCC(=C2)C)C(=O)C	JGGPAEFEKFAXSS-KOLCDFICSA-N	1.83484e+07	1.93371e+07	1.10341e+07	1.1245e+07	1.21452e+07	1.54526e+07	1.19933e+07	1.3823e+07	2.85161e+07	0.826651	-0.27465	0.505812	0.65	0.552503
Com_1982_pos	Lysopine	-	P	C9H18N2O4	218.127	219.134	0.76648	[M+H]+	1.512	0.552636424347798	2	C18	Organic acids and derivatives	有机酸及其衍生物	Carboxylic acids and derivatives	羧酸及其衍生物	Amino acids, peptides, and analogues	氨基酸、肽和类似物	-	HMDB0033675	C04020	map00310	-	-	CC(C(=O)O)NC(CCCCN)C(=O)O	ZZYYVZYAZCMNPG-RQJHMYQMSA-N	7.85704e+06	4.57411e+06	1.50017e+07	2.12666e+06	1.66748e+07	2.92002e+06	2.7306e+06	2.75352e+06	1.08165e+07	1.92436	0.944379	0.276095	0.7	0.927103
Com_1986_neg	PE(22:6(4Z,7Z,10Z,13Z,16Z,19Z)/18:0)	磷脂酰乙醇胺(22:6(4Z,7Z,10Z,13Z,16Z,19Z)/18:0)	N	C45H78NO8P	791.547	790.54	0.610437	[M-H]-	11.609	-	3	C18	Lipids and lipid-like molecules	脂质和类脂分子	Glycerophospholipids	甘油磷脂	Glycerophosphoethanolamines	甘油磷酸乙醇胺类	-	HMDB0009684	-	-	LMGP02011142	52924843	[H][C@@](COC(=O)CC\C=C/C\C=C/C\C=C/C\C=C/C\C=C/C\C=C/CC)(COP(O)(=O)OCCN)OC(=O)CCCCCCCCCCCCCCCCC	BCQUMXPGAAJTET-MMDTYXNTSA-N	4.73045e+06	2.11844e+06	2.57205e+06	1.83835e+07	567765	6.91937e+06	7.08259e+06	6.93179e+06	4.66342e+06	0.886729	-0.173434	0.273198	0.75	0.622805
Com_1988_neg	PG(16:0/22:6(4Z,7Z,10Z,13Z,16Z,19Z))	磷脂酰甘油(16:0/22:6(4Z,7Z,10Z,13Z,16Z,19Z))	N	C44H75O10P	794.51	793.503	0.96181	[M-H]-	10.896	0.687178162780861	2	C18	Lipids and lipid-like molecules	脂质和类脂分子	Glycerophospholipids	甘油磷脂	Glycerophosphoglycerols	甘油磷酸甘油	-	HMDB0010584	-	-	LMGP04010041	52926307	[H][C@](O)(CO)COP(O)(=O)OC[C@@]([H])(COC(=O)CCCCCCCCCCCCCCC)OC(=O)CC\C=C/C\C=C/C\C=C/C\C=C/C\C=C/C\C=C/CC	HUFCXYMYEWLLHT-XNTJBMDASA-N	8.07876e+06	6.95105e+07	3.23732e+07	2.67973e+06	5.16182e+06	6.79402e+07	6.74211e+07	6.08001e+07	3.45918e+07	0.408416	-1.29189	0.0611984	0.8	0.990388
Com_198_neg	Glycyl-L-tyrosine	甘氨酰-L-酪氨酸水合物	N	C11H14N2O4	238.095	237.088	0.534825	[M-H]-	3.619	-	3	C18	Organic acids and derivatives	有机酸及其衍生物	Carboxylic acids and derivatives	羧酸及其衍生物	Amino acids, peptides, and analogues	氨基酸、肽和类似物	658-79-7	HMDB0028853	-	-	-	92829	NCC(=O)N[C@@H](CC1=CC=C(O)C=C1)C(O)=O	XBGGUPMXALFZOT-VIFPVBQESA-N	7.75336e+06	1.87226e+06	108051	1.95242e+06	355186	391173	481389	894422	514101	4.223	2.07827	0.452707	0.6	0.574995
Com_1991_pos	N-Acetylalliin	N-乙酰蒜氨酸	P	C8H13NO4S	219.057	220.064	0.244411	[M+H]+	5.876	-	3	C18	Organic acids and derivatives	有机酸及其衍生物	Carboxylic acids and derivatives	羧酸及其衍生物	Amino acids, peptides, and analogues	氨基酸、肽和类似物	-	HMDB0242184	-	-	-	122164824	[H][C@@](C[S@@](=O)CC=C)(N=C(C)O)C(O)=O	CCCNUHFRBBIFHO-WJWGPLDTSA-N	832897	656272	3.58727e+06	4.19662e+06	1.06159e+06	65452.5	540689	819087	355617	4.64258	2.21493	0.0610364	0.95	1.31167
Com_1992_pos	Benzoyl proline	-	P	C12H13NO3	219.09	220.097	0.577865	[M+H]+	5.707	0.589949372869121	2	C18	Organic acids and derivatives	有机酸及其衍生物	Carboxylic acids and derivatives	羧酸及其衍生物	Amino acids, peptides, and analogues	氨基酸、肽和类似物	-	-	-	-	-	-	O=C(O)C1N(C(=O)C=2C=CC=CC2)CCC1	RQYKQWFHJOBBAO-UHFFFAOYSA-N	3.27434e+07	1.20712e+07	8.82931e+06	6.32691e+07	2.0742e+07	1.86014e+07	7.2355e+07	5.0131e+07	2.97814e+07	0.644495	-0.633759	0.262449	0.7	0.987346
Com_1994_pos	Darlingine	-	P	C13H17NO2	219.126	220.133	0.663839	[M+H]+	6.158	-	3	C18	Organoheterocyclic compounds	有机杂环化合物	Cycloheptapyrans	环庚吡喃类	-	-	-	-	C10857	-	-	-	CC1=C(OC2=C(C1=O)C3CCC(C2)N3C)C	WBTZDCUVPGAROE-UHFFFAOYSA-N	552233	662402	216820	2.45526e+06	907666	416295	6.09969e+06	3.88366e+06	1.63187e+06	0.318788	-1.64933	0.197375	0.75	1.13507
Com_1995_pos	Tanakamine	-	P	C13H17NO2	219.126	220.134	2.7093	[M+H]+	5.148	-	3	C18	Organoheterocyclic compounds	有机杂环化合物	Indoles and derivatives	吲哚及其衍生物	Indoles	吲哚	106449-17-6	HMDB0033429	-	-	-	101417302	CC(C)(O)C(CO)C1=CNC2=CC=CC=C12	YIOZHBVIUYOSFP-UHFFFAOYSA-N	8.92287e+06	4.87532e+06	7.88277e+06	1.84869e+06	1.32986e+06	7.25955e+06	739801	1.78489e+06	2.45273e+06	1.62521	0.700624	0.392775	0.7	0.673912
Com_1996_pos	Miglustat	麦格司他	P	C10H21NO4	219.147	220.155	0.777386	[M+H]+	5.614	-	3	C18	Organoheterocyclic compounds	有机杂环化合物	Piperidines	哌啶类	-	-	72599-27-0	HMDB0014563	-	-	-	-	CCCCN1CC(C(C(C1CO)O)O)O	UQRORFVVSGFNRO-UTINFBMNSA-N	269359	360933	388558	163140	366185	614104	2.75981e+06	2.17299e+06	1.3019e+06	0.18084	-2.46721	0.00976436	1	1.44383
Com_1997_pos	3-(1-Propyl-3-piperidinyl)phenol	3-(1-丙基-3-哌啶基)苯酚	P	C14H21NO	219.162	220.17	0.0678761	[M+H]+	7.053	-	3	C18	Organoheterocyclic compounds	有机杂环化合物	Piperidines	哌啶类	Phenylpiperidines	苯基哌啶类	-	HMDB0245975	-	-	-	55445	CCCN1CCCC(C1)C1=CC(O)=CC=C1	HTSNFXAICLXZMA-UHFFFAOYSA-N	7.52576e+06	7.85918e+06	5.00805e+06	5.54387e+06	5.53537e+06	5.46435e+06	5.58525e+06	5.04507e+06	5.94132e+06	1.14258	0.19229	0.275711	0.6	0.484289
Com_19_neg	L-Glutamine	L-谷氨酰胺	N	C5H10N2O3	146.069	145.062	0.475214	[M-H]-	1.386	0.962091039759124	1	C18	Organic acids and derivatives	有机酸及其衍生物	Carboxylic acids and derivatives	羧酸及其衍生物	Amino acids, peptides, and analogues	氨基酸、肽和类似物	56-85-9	HMDB0000641	C00064	map00220;map00230;map00240;map00250;map00471;map00630;map00910;map00970;map01060;map01100;map01120;map01230;map02010;map02020;map04724;map04727;map04964;map04974;map04978;map05230	-	5961	N[C@@H](CCC(N)=O)C(O)=O	ZDXPYRJPNDTMRX-VKHMYHEASA-N	3.52084e+08	2.57265e+08	2.0407e+08	5.11202e+08	2.85476e+08	1.7225e+08	1.64278e+08	1.95972e+08	1.71491e+08	1.82968	0.871592	0.021131	1	1.60054
Com_1_neg	Maleic acid	马来酸	N	C4H4O4	116.011	115.004	0.930288	[M-H]-	2.601	0.767523189914378	1	C18	Organic acids and derivatives	有机酸及其衍生物	Carboxylic acids and derivatives	羧酸及其衍生物	Dicarboxylic acids and derivatives	二元酸及其衍生物	110-16-7	HMDB0000176	C01384	map00650;map01120;map00760;map00350	-	444266	OC(=O)\C=C/C(O)=O	VZCYOOQTPOCHFL-UPHRSURJSA-N	1.6037e+08	8.45198e+07	1.03153e+08	4.01773e+07	1.64436e+08	4.10696e+07	1.11669e+07	2.1776e+07	6.7716e+07	3.11952	1.64133	0.0428721	0.9	1.43352
Com_1_pos	2-Piperidinone	2-氮己环酮	P	C5H9NO	99.0684	100.076	0.46058	[M+H]+	5.03	0.883938109970223	1	C18	Organoheterocyclic compounds	有机杂环化合物	Piperidines	哌啶类	Piperidinones	哌啶酮类	675-20-7	HMDB0011749	-	-	-	12665	O=C1CCCCN1	XUWHAWMETYGRKB-UHFFFAOYSA-N	3.20511e+07	3.45864e+07	260703	4.24158e+07	4.03523e+07	7.82644e+07	8.85104e+07	7.59215e+07	5.40485e+07	0.403488	-1.3094	0.168508	1	1.20371
Com_2001_pos	7-hydroxy-L-tryptophan	7-羟基-L-色氨酸	P	C11H12N2O3	220.085	221.092	0.717924	[M+H]+	5.118	0.874982615156751	2	C18	Organoheterocyclic compounds	有机杂环化合物	Indoles and derivatives	吲哚及其衍生物	Indolyl carboxylic acids and derivatives	吲哚基羧酸及其衍生物	-	-	-	-	-	-	C1=CC2=C(C(=C1)O)NC=C2CC(C(=O)O)N	VQSRKJZICBNQJG-QMMMGPOBSA-N	5.75324e+07	1.88237e+07	1.96798e+07	1.13104e+08	2.81782e+07	3.97841e+07	5.89944e+07	5.61469e+07	3.74008e+07	0.987146	-0.0186641	0.529664	0.65	0.551516
Com_2002_pos	8-MeSO-octyl-CO2H	-	P	C10H20O3S	220.113	221.122	4.05748	[M+H]+	5.134	-	3	C18	Lipids and lipid-like molecules	脂质和类脂分子	Fatty Acyls	脂肪酰类	Fatty acids and conjugates	脂肪酸和结合物	-	-	-	-	-	-	CS(=O)CCCCCCCCC(=O)O	XZYIQKMSOAQJCG-UHFFFAOYSA-N	1.24653e+08	8.33047e+07	9.463e+07	5.43952e+07	1.00485e+08	6.94917e+07	3.4755e+07	3.21342e+07	3.00531e+07	2.19892	1.13679	0.0152475	0.95	1.4051
Com_2006_pos	Methyl 2-(2'-hydroxyphenyl)-2-oxazoline-4-carboxylate	-	P	C11H11NO4	221.069	222.076	0.244823	[M+H]+	5.8	-	3	C18	Organic acids and derivatives	有机酸及其衍生物	Carboxylic acids and derivatives	羧酸及其衍生物	Amino acids, peptides, and analogues	氨基酸、肽和类似物	-	-	-	-	-	-	COC(=O)C1COC(=N1)C2=CC=CC=C2O	SGSHYKDUQCOWPH-MRVPVSSYSA-N	676475	705243	1.26889e+06	1.13634e+06	2.0841e+06	1.98685e+06	3.03722e+06	1.57561e+06	1.5296e+06	0.577768	-0.791439	0.0565273	0.85	0.903741
Com_2011_pos	Phe Gly	苯丙氨酸-甘氨酸	P	C11H14N2O3	222.1	223.108	0.690458	[M+H]+	5.165	0.57316639907766	2	C18	Organic acids and derivatives	有机酸及其衍生物	Carboxylic acids and derivatives	羧酸及其衍生物	Amino acids, peptides, and analogues	氨基酸、肽和类似物	-	-	-	-	-	-	C1=CC=C(C=C1)CC(C(=O)NCC(=O)O)N	GLUBLISJVJFHQS-VIFPVBQESA-N	4.58623e+07	2.6086e+07	2.87542e+07	2.10783e+07	3.207e+07	1.77731e+07	7.47384e+06	1.0204e+07	1.0527e+07	2.67695	1.42059	0.00444046	1	1.28814
Com_2013_pos	Rumphellolide F	-	P	C14H22O2	222.162	223.169	0.683073	[M+H]+	8.124	0.733083498059856	2	C18	Organic oxygen compounds	有机氧化合物	Organooxygen compounds	有机氧化合物	Alcohols and polyols	醇和多元醇	-	-	-	-	-	-	CC1(CC2C1CCC(C3CC3C2=O)(C)O)C	CXOPZZWZWLKEBP-AYDOGRCQSA-N	1.54956e+07	1.09837e+07	5.99368e+06	9.99563e+06	9.61622e+06	1.84927e+07	1.5006e+07	1.47128e+07	1.17127e+07	0.695343	-0.524204	0.0663888	0.85	1.05002
Com_2018_pos	Pellitorine	墙草碱	P	C14H25NO	223.194	224.201	0.68049	[M+H]+	9.595	0.90374584483973	2	C18	Lipids and lipid-like molecules	脂质和类脂分子	Fatty Acyls	脂肪酰类	Fatty amides	脂肪酰胺	18836-52-7	HMDB0030951	-	-	LMFA08020365	-	CCCCCC=CC=CC(=O)NCC(C)C	MAGQQZHFHJDIRE-BNFZFUHLSA-N	9.11577e+07	1.57396e+08	1.31484e+08	1.3669e+08	1.15662e+08	1.16519e+08	1.19584e+08	1.2874e+08	1.20498e+08	1.04238	0.0598844	0.796573	0.6	0.127305
Com_2019_neg	Soyasaponin Bb	大豆皂苷Bb	N	C48H78O18	942.519	941.511	0.326953	[M-H]-	7.155	-	3	C18	Lipids and lipid-like molecules	脂质和类脂分子	Prenol lipids	异戊烯醇脂	Terpene glycosides	萜烯糖苷	51330-27-9	HMDB0034649	-	-	-	-	O=C(O)C1OC(OC2CCC3(C)C(CCC4(C)C3CC=C5C6CC(C)(C)CC(O)C6(C)CCC54C)C2(C)CO)C(OC7OC(CO)C(O)C(O)C7OC8OC(C)C(O)C(O)C8O)C(O)C1O	PTDAHAWQAGSZDD-UHFFFAOYSA-N	109554	175377	56818.2	55409.1	250319	320277	168932	144217	122818	0.68494	-0.545951	0.231107	0.7	0.669749
Com_2023_pos	(6R,9R)-vomifoliol	-	P	C13H20O3	224.141	225.148	0.217211	[M+H]+	6.647	0.642862275431918	2	C18	Lipids and lipid-like molecules	脂质和类脂分子	Prenol lipids	异戊烯醇脂	Sesquiterpenoids	倍半萜类	-	-	-	-	-	-	CC1=CC(=O)CC(C1(C=CC(C)O)O)(C)C	KPQMCAKZRXOZLB-ZWXQHPBJSA-N	7.70914e+06	7.02108e+06	1.54462e+07	1.16684e+07	9.70503e+06	1.78144e+07	7.17599e+07	7.0876e+07	2.23946e+07	0.225546	-2.14851	0.0291524	1	1.73053
Com_2026_pos	3-Pentadecenal	-	P	C15H28O	224.214	225.221	0.698507	[M+H]+	8.702	0.643139692091029	2	C18	Lipids and lipid-like molecules	脂质和类脂分子	Fatty Acyls	脂肪酰类	Fatty aldehydes	脂肪醛	140899-08-7	HMDB0040377	-	-	-	15138499	CCCCCCCCCCC\C=C\CC=O	CLUQHDODXPPERO-OUKQBFOZSA-N	4.88573e+06	4.43971e+06	4.92384e+06	7.13141e+06	1.34734e+07	6.96274e+06	1.23861e+07	8.90195e+06	7.278e+06	0.784807	-0.34959	0.24678	0.75	0.644265
Com_2027_pos	Vanilloylglycine	香草酰甘氨酸	P	C10H11NO5	225.064	226.071	0.313721	[M+H]+	5.584	-	3	C18	Benzenoids	苯类化合物	Benzene and substituted derivatives	苯及其取代衍生物	Benzoic acids and derivatives	苯甲酸及其衍生物	-	HMDB0060026	-	-	-	3083688	COC1=C(O)C=CC(=C1)C(O)=NCC(O)=O	LOODYTDRRBLQNH-UHFFFAOYSA-N	174262	175882	131203	546655	170771	767299	1.18326e+06	1.01572e+06	1.17392e+06	0.231636	-2.11007	0.00165418	1	1.83615
Com_2028_pos	2,2'-Anhydrocytidine	2,2'-无水胞苷	P	C9H11N3O4	225.075	226.082	0.963876	[M+H]+	2.03	-	3	C18	Organic oxygen compounds	有机氧化合物	Organooxygen compounds	有机氧化合物	Ethers	醚类	-	HMDB0243629	-	-	-	279063	OCC1OC2C(OC3=NC(=N)C=CN23)C1O	BBDAGFIXKZCXAH-UHFFFAOYSA-N	3.06073e+07	2.02436e+07	8.68032e+06	4.03728e+06	7.21523e+06	7.34772e+06	6.62612e+06	7.19672e+06	1.01498e+07	1.80799	0.854389	0.401549	0.65	0.624808
Com_2029_pos	Adalinine	-	P	C13H23NO2	225.173	226.18	0.257902	[M+H]+	6.408	0.802101921395634	2	C18	Alkaloids and derivatives	生物碱及其衍生物	-	-	-	-	-	-	-	-	-	-	CCCCCC1(CCCC(=O)N1)CC(=O)C	CNUUHKVLRVPYKE-UHFFFAOYSA-N	3.53822e+07	6.0101e+07	2.08696e+07	3.10721e+07	2.93502e+07	5.48393e+07	6.8264e+07	7.04492e+07	2.88615e+07	0.635841	-0.653261	0.137387	0.75	0.869251
Com_202_neg	cis-10-Pentadecenoic acid	十五碳烯酸(顺-10)	N	C15H28O2	240.209	239.202	0.246076	[M-H]-	9.609	0.568900805449904	1	C18	Lipids and lipid-like molecules	脂质和类脂分子	Fatty Acyls	脂肪酰类	Fatty acids and conjugates	脂肪酸和结合物	84743-29-3	HMDB0304816	-	-	LMFA01030259	-	CCCC\C=C/CCCCCCCCC(O)=O	APXSAEQXOXTDAM-WAYWQWQTSA-N	1.87959e+06	1.80992e+06	119191	216316	1.38072e+06	2.56196e+06	1.14106e+06	1.63878e+06	1.50901e+06	0.631252	-0.663713	0.19635	0.65	0.949398
Com_2033_pos	carbidopa	卡别多巴	P	C10H14N2O4	226.095	227.103	0.317476	[M+H]+	5.01	-	3	C18	Phenylpropanoids and polyketides	苯丙素类和聚酮类	Phenylpropanoic acids	苯丙酸类	-	-	28860-95-9	HMDB0014336	-	-	-	-	CC(CC1=CC(=C(C=C1)O)O)(C(=O)O)NN	TZFNLOMSOLWIDK-JTQLQIEISA-N	7.69485e+06	5.97098e+06	5.99867e+06	5.47912e+06	5.76353e+06	5.46405e+06	4.64418e+06	4.30804e+06	4.10928e+06	1.33468	0.416496	0.0129991	1	0.800086
Com_2035_pos	Alanyl-Histidine	丙氨酰组氨酸	P	C9H14N4O3	226.107	227.114	1.10596	[M+H]+	5.582	-	3	C18	Organic acids and derivatives	有机酸及其衍生物	Carboxylic acids and derivatives	羧酸及其衍生物	Amino acids, peptides, and analogues	氨基酸、肽和类似物	-	HMDB0304775	-	-	-	102960	CC(N)C(O)=NC(CC1=CN=CN1)C(O)=O	XZWXFWBHYRFLEF-UHFFFAOYSA-N	1.31616e+06	733422	481975	346039	822747	1.1454e+06	1.52894e+06	2.138e+06	1.60254e+06	0.46147	-1.11569	0.0171722	0.95	1.35659
Com_203_neg	Galactose 1-phosphate	D-半乳糖-1-磷酸	N	C6H13O9P	260.03	241.012	1.2115	[M-H-H2O]-	1.482	0.625053426735353	1	C18	Organic oxygen compounds	有机氧化合物	Organooxygen compounds	有机氧化合物	Carbohydrates and carbohydrate conjugates	碳水化合物和碳水化合物结合物	19046-60-7	HMDB0000645	C00446	map00052;map00520;map01100	-	123912	OC[C@H]1O[C@H](OP(O)(O)=O)[C@H](O)[C@@H](O)[C@H]1O	HXXFSFRBOHSIMQ-FPRJBGLDSA-N	1.19131e+07	1.09999e+07	4.72298e+06	2.21032e+07	5.97096e+06	8.48734e+06	2.40194e+06	4.15192e+06	8.58365e+06	1.88649	0.915704	0.18163	0.8	0.861998
Com_2040_pos	Cladospolide D	-	P	C12H18O4	226.121	227.128	1.04271	[M+H]+	5.751	0.710433150011812	2	C18	Phenylpropanoids and polyketides	苯丙素类和聚酮类	Macrolides and analogues	大环内酯类及其类似物	-	-	-	-	-	-	-	-	CC1CCCCCC(C(=O)C=CC(=O)O1)O	OFRQIORIBGXHBF-BQYQJAHWSA-N	3.94672e+06	1.26018e+06	1.0394e+06	2.54449e+06	1.30205e+06	9.82901e+06	3.54361e+07	3.17286e+07	2.08764e+07	0.0824999	-3.59946	0.000445377	1	1.80626
Com_2046_pos	(8E,15E)-1,8,15-Heptadecatriene-11,13-diyne	(8E,15E)-1,8,15-庚十七烯-11,13-二炔	P	C17H22	226.172	227.18	0.503353	[M+H]+	7.527	-	3	C18	Hydrocarbons	碳氢化合物	Unsaturated hydrocarbons	不饱和烃	Enynes	烯炔	28834-02-8	HMDB0031041	-	-	-	131751122	C\C=C/C#CC#CC\C=C\CCCCCC=C	OJWVHJFAQCYGMT-LPMQCFACSA-N	8.47503e+06	3.8737e+06	3.28964e+06	7.50217e+06	5.41475e+06	5.3586e+06	5.8134e+06	7.84841e+06	7.11743e+06	0.87399	-0.194311	0.391277	0.6	0.632319
Com_2052_pos	Deoxycytidine	-	P	C9H13N3O4	227.091	228.098	0.163929	[M+H]+	5.599	-	3	C18	Nucleosides, nucleotides, and analogues	核苷、核苷酸和类似物	Pyrimidine nucleosides	嘧啶核苷	Pyrimidine 2'-deoxyribonucleosides	嘧啶2'-脱氧核糖核苷	-	HMDB0000014	C00881	map00240	-	-	N=C1N=C(O)N(C=C1)C2OC(CO)C(O)C2	CKTSBUTUHBMZGZ-SHYZEUOFSA-N	8.43305e+06	4.78798e+06	3.00214e+06	3.59498e+06	4.08816e+06	4.98358e+06	6.45687e+06	7.0577e+06	5.94428e+06	0.782452	-0.353926	0.16822	0.8	0.437278
Com_2055_pos	Andrachcinidine	-	P	C13H25NO2	227.189	228.196	0.00146177	[M+H]+	6.438	0.527929617967551	2	C18	Organoheterocyclic compounds	有机杂环化合物	Piperidines	哌啶类	-	-	-	-	-	-	-	-	CCCC(CC1CCCC(N1)CC(=O)C)O	GFVMHSQLCIEXNG-YNEHKIRRSA-N	5.53032e+07	5.42678e+07	6.26137e+07	6.05484e+07	5.84869e+07	6.81583e+07	6.97684e+07	6.16944e+07	5.70488e+07	0.907687	-0.139734	0.137883	0.8	0.472248
Com_2056_pos	Halaminol C	-	P	C14H29NO	227.225	228.232	0.44068	[M+H]+	8.972	0.598924584579192	2	C18	Organic nitrogen compounds	有机氮化合物	Organonitrogen compounds	有机氮化合物	Amines	胺类	-	-	-	-	-	-	CCCCCCCCC=CCC(C(C)N)O	APIMNRBWCSRKIX-HBZFWMSSSA-N	1.0015e+09	2.0211e+09	1.34336e+09	1.48004e+09	1.16388e+09	1.41424e+09	1.10787e+09	1.39004e+09	1.46623e+09	1.04268	0.0602913	0.894928	0.5	0.101095
Com_2068_pos	Glycinamide, glycyl-L-prolyl-	甘氨酰胺，甘氨酰-L-脯氨酰-	P	C9H16N4O3	228.122	229.13	0.0489171	[M+H]+	1.498	0.603562714687857	2	C18	Organic acids and derivatives	有机酸及其衍生物	Carboxylic acids and derivatives	羧酸及其衍生物	Amino acids, peptides, and analogues	氨基酸、肽和类似物	-	HMDB0253016	-	-	-	22236830	NCC(=O)N1CCCC1C(=O)NCC(N)=O	JWWLMJFURJYNEX-UHFFFAOYSA-N	1.9256e+06	78438.1	175174	1.66417e+06	430620	2.08296e+06	4.97414e+06	3.46573e+06	4.7276e+06	0.224204	-2.15712	0.0261906	1	1.41761
Com_206_pos	N-acetylvaline	N-乙酰缬氨酸	P	C7H13NO3	159.09	182.079	1.28019	[M+Na]+	5.413	0.656162704238771	1	C18	Organic acids and derivatives	有机酸及其衍生物	Carboxylic acids and derivatives	羧酸及其衍生物	Amino acids, peptides, and analogues	氨基酸、肽和类似物	96-81-1	HMDB0011757	-	-	-	66789	CC(C)[C@H](NC(C)=O)C(O)=O	IHYJTAOFMMMOPX-LURJTMIESA-N	2.99064e+06	4.48165e+06	3.62678e+07	3.2292e+06	3.92009e+07	2.56793e+06	1.66018e+06	1.09438e+06	1.90341e+06	9.54015	3.25401	0.0448364	1	1.50868
Com_2071_pos	9-Peroxy-5,6E-dehydro-6,7-dihydrogeranyl acetate	9-过氧-5,6E-脱氢-6,7-二氢香叶酯乙酸酯	P	C12H20O4	228.136	229.143	0.140232	[M+H]+	5.861	0.69117687936299	2	C18	Lipids and lipid-like molecules	脂质和类脂分子	Fatty Acyls	脂肪酰类	Fatty alcohol esters	脂肪醇酯	-	-	-	-	-	-	CC(=CCOC(=O)C)CC=CC(C)(C)OO	NIVZUOUZZAXUNY-FQOLVZPASA-N	9.71148e+06	2.38332e+06	6.37074e+06	8.34733e+06	7.10411e+06	4.77997e+07	1.01763e+08	5.74484e+07	4.13378e+07	0.109256	-3.19422	0.000197479	1	1.89942
Com_2073_pos	Pro Ile	脯氨酸-异亮氨酸	P	C11H20N2O3	228.147	229.155	0.898159	[M+H]+	2.275	0.797168432482199	2	C18	Organic acids and derivatives	有机酸及其衍生物	Carboxylic acids and derivatives	羧酸及其衍生物	Amino acids, peptides, and analogues	氨基酸、肽和类似物	-	-	-	-	-	-	CCC(C)C(C(=O)O)NC(=O)C1CCCN1	OCYROESYHWUPBP-VGMNWLOBSA-N	1.25113e+08	4.38922e+07	1.29617e+08	1.11889e+07	2.82071e+08	1.15457e+08	2.43125e+07	2.50758e+07	2.5892e+07	2.4825	1.31179	0.33481	0.75	0.783272
Com_2074_pos	L-isoleucyl-L-proline	-	P	C11H20N2O3	228.147	229.155	1.36339	[M+H]+	5.273	0.809436698268981	2	C18	Organic acids and derivatives	有机酸及其衍生物	Carboxylic acids and derivatives	羧酸及其衍生物	Amino acids, peptides, and analogues	氨基酸、肽和类似物	-	HMDB0011174	-	-	-	-	CCC(C)C(C(=O)N1CCCC1C(=O)O)N	BBIXOODYWPFNDT-CIUDSAMLSA-N	2.30703e+08	1.23169e+08	1.21765e+08	1.24551e+08	1.18729e+08	1.45002e+08	1.87768e+08	1.88005e+08	8.18333e+07	0.954408	-0.0673218	0.897411	0.6	0.229139
Com_2076_pos	Tectoionol A	-	P	C13H24O3	228.173	229.18	0.015432	[M+H]+	6.181	0.630740825156979	2	C18	Organoheterocyclic compounds	有机杂环化合物	Tetrahydrofurans	四氢呋喃	-	-	-	-	-	-	-	-	CC1CCC2(O1)C(CC(CC2(C)O)O)(C)C	FVXKPFUGZQUEDM-YGNMPJRFSA-N	1.38849e+07	1.23097e+07	1.13186e+07	1.59837e+07	1.8599e+07	9.49919e+06	1.58441e+07	1.66468e+07	1.59206e+07	0.995959	-0.00584113	0.980928	0.5	0.359063
Com_2081_pos	3-Butenylcarnitine	3-丁烯基肉碱	P	C11H19NO4	229.131	230.139	1.02803	[M+H]+	4.997	-	3	C18	Lipids and lipid-like molecules	脂质和类脂分子	Fatty Acyls	脂肪酰类	Fatty acid esters	脂肪酸酯	-	HMDB0241650	-	-	-	-	C[N+](C)(C)CC(CC([O-])=O)OC(=O)CC=C	CJETZUCGLDWPGF-UHFFFAOYSA-N	3.02012e+06	3.12501e+06	4.24826e+06	3.57288e+06	5.83919e+06	9.16778e+06	5.08266e+06	4.34837e+06	1.44094e+07	0.480013	-1.05885	0.0950666	0.9	1.35244
Com_2084_pos	Lauramine oxide	-	P	C14H31NO	229.241	230.248	0.282801	[M+H]+	7.04	0.911057179000993	2	C18	Organic nitrogen compounds	有机氮化合物	Organonitrogen compounds	有机氮化合物	Aminoxides	氨基氧化物	-	-	-	-	-	-	CCCCCCCCCCCC[N+](C)(C)[O-]	SYELZBGXAIXKHU-UHFFFAOYSA-N	5.27152e+07	9.22577e+07	9.80296e+07	1.45177e+08	1.67821e+08	1.88815e+08	2.15693e+08	1.35048e+08	8.52191e+07	0.711936	-0.490181	0.259291	0.7	0.799368
Com_2085_pos	Di-2-thienyl disulfide	双(2-噻吩基)二硫醚	P	C8H6S4	229.935	230.943	3.99811	[M+H]+	1.332	-	3	C18	Organoheterocyclic compounds	有机杂环化合物	Heteroaromatic compounds	杂芳族化合物	-	-	6911-51-9	HMDB0037173	-	-	-	23347	S(SC1=CC=CS1)C1=CC=CS1	YOLFWWMPGNMXFI-UHFFFAOYSA-N	2.46774e+06	632678	1.25627e+06	483156	1.6612e+06	954407	717023	53958.1	1.87327e+06	1.44522	0.531285	0.415501	0.6	0.704977
Com_2087_pos	Coniochaeton A	-	P	C13H10O4	230.058	231.065	1.07267	[M+H]+	1.421	0.706952880427293	2	C18	Organoheterocyclic compounds	有机杂环化合物	Benzopyrans	苯并吡喃类	1-benzopyrans	1-苯并吡喃	-	-	-	-	-	-	CC1=CC(=C2C(=C1)OC3=C(C2=O)C(=O)CC3)O	TWADCDOVRHDLAF-UHFFFAOYSA-N	2.27017e+06	2.38575e+06	5.27082e+06	6.8934e+06	3.88185e+06	1.49396e+06	788068	867529	6.33159e+06	1.74679	0.804708	0.174281	0.8	1.14598
Com_208_neg	pseudouridine	假尿苷	N	C9H12N2O6	244.07	243.062	0.288536	[M-H]-	1.505	0.770218540643556	1	C18	Nucleosides, nucleotides, and analogues	核苷、核苷酸和类似物	Nucleoside and nucleotide analogues	核苷和核苷酸类似物	-	-	1445-07-4	HMDB0000767	C02067	map00240	-	15047	OC[C@H]1O[C@H]([C@H](O)[C@@H]1O)C1=CNC(=O)NC1=O	PTJWIQPHWPFNBW-GBNDHIKLSA-N	2.04963e+08	1.48464e+08	2.3321e+07	3.22536e+08	2.24964e+07	6.05954e+07	9.70272e+07	1.93552e+08	3.87542e+07	1.48085	0.566421	0.916349	0.55	0.55516
Com_2090_pos	Piscrocin E	-	P	C11H18O5	230.115	231.123	0.672824	[M+H]+	5.629	-	3	C18	Organoheterocyclic compounds	有机杂环化合物	Oxanes	环氧乙烷类	-	-	-	-	-	-	-	-	CCOC1C2C(CCO1)C(C3C2(O3)CO)O	YJOYYSNWDZCBDG-VFZPANTDSA-N	897603	853094	916056	3.31047e+06	1.27656e+06	1.33237e+06	6.15539e+06	2.83772e+06	1.84671e+06	0.476745	-1.06871	0.134054	0.85	1.3234
Com_2091_pos	Valylhydroxyproline	-	P	C10H18N2O4	230.127	231.134	0.455444	[M+H]+	5.521	0.568701004910097	2	C18	Organic acids and derivatives	有机酸及其衍生物	Carboxylic acids and derivatives	羧酸及其衍生物	Amino acids, peptides, and analogues	氨基酸、肽和类似物	90965-79-0	HMDB0029128	-	-	-	10242944	CC(C)[C@H](N)C(=O)N1C[C@H](O)C[C@H]1C(O)=O	IMOKOCYUKGZZAG-CSMHCCOUSA-N	286934	54132.6	71154.2	236965	49623.8	1.17112e+06	1.15722e+06	1.20326e+06	1.56677e+06	0.109652	-3.18899	0.00226684	1	1.55481
Com_2096_pos	2-Gonen	2-戈嫩	P	C17H26	230.203	231.211	0.188109	[M+H]+	8.121	0.604599086526739	2	C18	Lipids and lipid-like molecules	脂质和类脂分子	Steroids and steroid derivatives	类固醇和类固醇衍生物	-	-	-	HMDB0245136	-	-	-	76376697	C1CC2CCC3C(CCC4CC=CCC34)C2C1	OCVHUUXFASRJEO-UHFFFAOYSA-N	1.56662e+06	1.00135e+06	792852	2.28438e+06	1.41396e+06	3.96513e+06	6.05645e+06	4.86517e+06	3.38746e+06	0.309033	-1.69417	0.00108696	1	1.61903
Com_2097_pos	Fenfluramine	右芬氟拉明	P	C12H16F3N	231.123	232.131	0.0704587	[M+H]+	6.586	-	3	C18	Benzenoids	苯类化合物	Benzene and substituted derivatives	苯及其取代衍生物	Phenethylamines	苯乙胺类	3239-44-9	HMDB0252200	D07945	-	-	3337	FC(F)(F)C=1C=CC=C(C1)CC(NCC)C	DBGIVFWFUFKIQN-UHFFFAOYSA-N	1.35704e+07	1.99213e+07	726527	1.51956e+07	1.63081e+07	7.16316e+06	7.28574e+06	4.35247e+06	9.60894e+06	1.85065	0.888033	0.729939	0.8	0.551928
Com_209_neg	Uridine	尿苷	N	C9H12N2O6	244.07	243.062	0.638429	[M-H]-	2.493	0.979997467007563	1	C18	Nucleosides, nucleotides, and analogues	核苷、核苷酸和类似物	Pyrimidine nucleosides	嘧啶核苷	-	-	58-96-8	HMDB0000296	C00299	map00240;map01100	-	6029	OC[C@H]1O[C@H]([C@H](O)[C@@H]1O)N1C=CC(=O)NC1=O	DRTQHJPVMGBUCF-XVFCMESISA-N	7.56044e+08	4.12417e+08	1.02857e+08	6.01608e+08	1.55563e+08	7.05178e+08	1.05742e+09	7.25851e+08	2.04629e+08	0.602578	-0.73078	0.28444	0.75	0.838459
Com_2100_pos	N(alpha)-t-Butoxycarbonyl-L-leucine	N(alpha)-叔丁氧羰基-L-亮氨酸	P	C11H21NO4	231.147	232.154	0.0590751	[M+H]+	5.723	-	3	C18	Organic acids and derivatives	有机酸及其衍生物	Carboxylic acids and derivatives	羧酸及其衍生物	Amino acids, peptides, and analogues	氨基酸、肽和类似物	-	-	C04301	-	-	-	CC(C)CC(C(=O)O)NC(=O)OC(C)(C)C	MDXGYYOJGPFFJL-QMMMGPOBSA-N	3.12934e+06	1.29674e+06	1.60601e+06	5.99229e+06	2.58396e+06	1.1151e+07	3.90657e+07	3.47122e+07	2.36407e+07	0.107642	-3.21569	0.000739019	1	1.6427
Com_2102_pos	Polyribosylribitolphosphate	-	P	C5H13O8P	232.035	233.042	1.60235	[M+H]+	1.332	-	3	C18	Organic oxygen compounds	有机氧化合物	Organooxygen compounds	有机氧化合物	Carbohydrates and carbohydrate conjugates	碳水化合物和碳水化合物结合物	-	HMDB0249913	-	-	-	2219	OCC(O)C(O)C(O)COP(O)(O)=O	VJDOAZKNBQCAGE-UHFFFAOYSA-N	632097	648818	1.51625e+06	930298	1.95748e+06	1.07423e+06	1.18835e+06	731601	1.84699e+06	0.939432	-0.0901391	0.717443	0.6	0.476403
Com_2106_pos	Asp-Val	-	P	C9H16N2O5	232.106	233.113	1.01719	[M+H]+	3.26	0.698783390765557	2	C18	Organic acids and derivatives	有机酸及其衍生物	Carboxylic acids and derivatives	羧酸及其衍生物	Amino acids, peptides, and analogues	氨基酸、肽和类似物	-	HMDB0028766	-	-	-	-	CC(C)C(C(=O)O)NC(=O)C(CC(=O)O)N	CPMKYMGGYUFOHS-FSPLSTOPSA-N	2.87759e+08	1.6784e+08	7.77989e+07	1.74551e+08	2.16516e+07	8.99111e+07	6.48246e+07	4.29843e+07	2.21323e+06	2.91938	1.54566	0.218701	0.8	0.799198
Com_2107_pos	H-Thr-Leu-OH	L-苏氨酰-L-亮氨酸	P	C10H20N2O4	232.142	233.15	1.00248	[M+H]+	5.256	0.793680878511999	2	C18	Organic acids and derivatives	有机酸及其衍生物	Carboxylic acids and derivatives	羧酸及其衍生物	Amino acids, peptides, and analogues	氨基酸、肽和类似物	50299-12-2	-	-	-	-	-	CC(C)CC(C(=O)O)NC(=O)C(C(C)O)N	BQBCIBCLXBKYHW-CSMHCCOUSA-N	1.89032e+07	8.78311e+06	8.13746e+06	4.73453e+06	4.77854e+06	8.69196e+06	4.009e+06	7.76687e+06	4.0143e+06	1.48147	0.567028	0.365252	0.75	0.599051
Com_2108_pos	trans-Pentadec-10-en-6,8-diynoic acid	-	P	C15H20O2	232.146	233.154	0.58319	[M+H]+	8.343	0.836791672131024	2	C18	Lipids and lipid-like molecules	脂质和类脂分子	Fatty Acyls	脂肪酰类	Fatty acids and conjugates	脂肪酸和结合物	-	-	-	-	LMFA01031097	-	CCCCC=CC#CC#CCCCCC(=O)O	VLPCQMHZJMTSIW-AATRIKPKSA-N	1.64238e+07	1.56065e+07	1.05251e+07	9.97996e+06	1.60372e+07	1.22345e+07	1.12329e+07	1.47995e+07	2.17794e+07	0.913594	-0.130374	0.680503	0.45	0.289457
Com_2118_pos	Callicarpenal	-	P	C16H26O	234.198	235.206	0.788587	[M+H]+	8.75	0.921522477415761	2	C18	Organic oxygen compounds	有机氧化合物	Organooxygen compounds	有机氧化合物	Carbonyl compounds	羰基化合物	-	-	-	-	-	-	CC1CCC2(C(C1(C)CC=O)CCC=C2C)C	MPWIIQYWQOBNKS-UGUYLWEFSA-N	6.3705e+07	9.59988e+07	6.78616e+07	7.36021e+07	7.7656e+07	7.73213e+07	8.51609e+07	8.13163e+07	7.54628e+07	0.94925	-0.0751405	0.452871	0.7	0.303252
Com_211_neg	5-Azacytidine	5-氮胞苷	N	C8H12N4O5	244.081	243.074	0.233194	[M-H]-	3.007	0.526625753092306	1	C18	Organic oxygen compounds	有机氧化合物	Organooxygen compounds	有机氧化合物	Carbohydrates and carbohydrate conjugates	碳水化合物和碳水化合物结合物	320-67-2	HMDB0015063	C11262	-	-	9444	NC1=NC(=O)N(C=N1)[C@@H]1O[C@H](CO)[C@@H](O)[C@H]1O	NMUSYJAQQFHJEW-KVTDHHQDSA-N	1.18481e+06	1.12849e+06	444388	419122	638466	1.56522e+06	1.01956e+06	1.29452e+06	469979	0.701777	-0.510915	0.33414	0.75	0.550779
Com_2120_pos	ZILEUTON	齐留通	P	C11H12N2O2S	236.062	237.07	2.47114	[M+H]+	1.272	0.512168920952622	2	C18	Organoheterocyclic compounds	有机杂环化合物	Benzothiophenes	苯并噻吩类	1-benzothiophenes	1-苯并噻吩	111406-87-2	HMDB0014882	-	-	-	-	CC(C1=CC2=CC=CC=C2S1)N(C(=O)N)O	MWLSOWXNZPKENC-UHFFFAOYSA-N	3.17186e+06	3.15642e+06	4.03668e+06	1.70744e+06	2.57031e+06	4.44016e+06	5.28709e+06	5.02005e+06	1.63712e+06	0.714958	-0.48407	0.414035	0.75	0.617895
Com_2125_pos	S-aminomethyldihydrolipoamide	-	P	C9H20N2OS2	236.102	237.11	3.10312	[M+H]+	6.181	-	3	C18	Lipids and lipid-like molecules	脂质和类脂分子	Fatty Acyls	脂肪酰类	Fatty amides	脂肪酰胺	-	HMDB0006239	-	-	LMFA08010025	24906333	NCSCCC(S)CCCCC(N)=O	KALYVIJGKPJBQV-UHFFFAOYSA-N	1.4106e+08	3.68947e+07	5.25134e+07	9.58681e+07	7.4779e+07	2.23392e+08	6.77482e+08	5.71472e+08	3.26614e+08	0.178377	-2.487	0.00178764	1	1.84387
Com_212_neg	Biotin	D-生物素	N	C10H16N2O3S	244.088	243.081	0.533517	[M-H]-	4.848	-	3	C18	Organoheterocyclic compounds	有机杂环化合物	Biotin and derivatives	生物素及其衍生物	-	-	58-85-5	HMDB0000030	C00120	map00780;map01100;map04977;map02010	-	171548	[H][C@]12CS[C@@H](CCCCC(O)=O)[C@@]1([H])NC(=O)N2	YBJHBAHKTGYVGT-ZKWXMUAHSA-N	2.10129e+06	1.15586e+06	689193	514393	782417	966006	897072	1.0049e+06	416975	1.27689	0.352633	0.603225	0.45	0.138037
Com_2136_pos	S-succinylcysteine	S-琥珀酰半胱氨酸	P	C7H11NO6S	237.031	238.038	1.46001	[M+H]+	1.513	-	3	C18	Organic acids and derivatives	有机酸及其衍生物	Carboxylic acids and derivatives	羧酸及其衍生物	Amino acids, peptides, and analogues	氨基酸、肽和类似物	-	-	-	-	-	-	O=C(O)CC(SCC(N)C(=O)O)C(=O)O	XPKKFTKCRVIDAG-UHFFFAOYSA-N	7.25343e+06	2.8366e+06	3.18989e+06	1.84281e+06	3.83407e+06	3.24756e+06	2.18382e+06	2.35049e+06	5.33703e+06	1.156	0.20914	0.736689	0.55	0.287047
Com_2137_pos	sn-glycerol-3-phosphoethanolamine	sn-甘油-3-磷酸乙醇胺	P	C5H14NO6P	215.056	238.045	1.38965	[M+Na]+	1.392	-	3	C18	Lipids and lipid-like molecules	脂质和类脂分子	Glycerophospholipids	甘油磷脂	Glycerophosphoethanolamines	甘油磷酸乙醇胺类	-	HMDB0059660	-	-	-	-	O=P(O)(OCCN)OCC(O)CO	JZNWSCPGTDBMEW-UHFFFAOYSA-N	3.08591e+07	1.66445e+07	1.18052e+07	1.32648e+07	9.17285e+06	2.17628e+07	1.1493e+07	9.41576e+06	3.85323e+06	1.40564	0.491229	0.352013	0.7	0.53758
Com_2139_pos	1-Amino-2-methylanthraquinone	分散橙	P	C15H11NO2	237.079	238.085	3.8788	[M+H]+	6.498	0.54978817256888	2	C18	Benzenoids	苯类化合物	Anthracenes	蒽类	Anthraquinones	蒽醌类	82-28-0	HMDB0243816	C19320	-	-	6702	O=C1C=2C=CC=CC2C(=O)C3=C(N)C(=CC=C13)C	ZLCUIOWQYBYEBG-UHFFFAOYSA-N	1.24999e+06	3.25747e+06	2.77836e+06	2.90267e+06	4.35266e+06	2.18972e+06	223593	1.21029e+06	1.50711e+06	2.26731	1.18098	0.134637	0.9	1.0475
Com_2140_pos	Fructosyl-glycine	果糖基甘氨酸	P	C8H15NO7	237.085	238.092	0.815354	[M+H]+	1.482	-	3	C18	Organic acids and derivatives	有机酸及其衍生物	Carboxylic acids and derivatives	羧酸及其衍生物	Amino acids, peptides, and analogues	氨基酸、肽和类似物	-	HMDB0060278	-	-	-	-	C(C(C(C(C(=O)CNCC(=O)O)O)O)O)O	YGUYJMQMTNJNFS-LPBLVHEISA-N	1.39998e+06	932209	1.30954e+06	401860	1.22673e+06	694585	592521	146171	384169	2.31987	1.21405	0.0785265	0.9	0.820133
Com_2141_pos	(+)-Isoaminobisabolenol a	-	P	C15H27NO	237.209	238.217	0.0106613	[M+H]+	9.587	0.914855727226684	2	C18	Lipids and lipid-like molecules	脂质和类脂分子	Prenol lipids	异戊烯醇脂	Sesquiterpenoids	倍半萜类	-	-	-	-	-	-	CC1=CCC(CC1)C(C)(CCC(C(=C)C)O)N	TXILJXXOQXLMOA-KKUMJFAQSA-N	4.96036e+07	8.13593e+07	6.83807e+07	7.62441e+07	6.07606e+07	6.31564e+07	5.94477e+07	6.77789e+07	6.3346e+07	1.0605	0.0847398	0.646681	0.65	0.232315
Com_2144_pos	2-Keto-3-Deoxy-D-Mannooctanoic Acid	-	P	C8H14O8	238.069	239.076	0.0556575	[M+H]+	6.256	0.508286131994536	2	C18	Organic oxygen compounds	有机氧化合物	Organooxygen compounds	有机氧化合物	Carbohydrates and carbohydrate conjugates	碳水化合物和碳水化合物结合物	-	HMDB0250768	-	-	-	4636210	OCC(O)C1OC(O)(CC(O)C1O)C(O)=O	NNLZBVFSCVTSLA-UHFFFAOYSA-N	7.35408e+06	7.60946e+06	8.9494e+06	9.51617e+06	8.32499e+06	7.74731e+06	7.81331e+06	7.14587e+06	7.14616e+06	1.11894	0.162131	0.0931261	0.8	0.452438
Com_2147_pos	secobarbital	司可巴比妥	P	C12H18N2O3	238.132	239.14	2.05447	[M+H]+	5.785	-	3	C18	Organoheterocyclic compounds	有机杂环化合物	Diazines	二嗪类	Pyrimidines and pyrimidine derivatives	嘧啶和嘧啶衍生物	76-73-3	HMDB0014562	-	-	-	-	CCCC(C)C1(C(=O)NC(=O)NC1=O)CC=C	KQPKPCNLIDLUMF-UHFFFAOYSA-N	53466.9	375538	235988	267502	383901	2.10298e+06	1.43774e+07	6.27312e+06	3.00724e+06	0.0408807	-4.61244	0.00114534	1	1.93224
Com_2148_pos	Pentaethylene glycol	五甘醇	P	C10H22O6	238.142	239.148	2.93128	[M+H]+	5.792	-	3	C18	Organic oxygen compounds	有机氧化合物	Organooxygen compounds	有机氧化合物	Ethers	醚类	4792-15-8	HMDB0256256	-	-	-	62551	OCCOCCOCCOCCOCCO	JLFNLZLINWHATN-UHFFFAOYSA-N	49748.9	300795	209261	94389.3	296583	515586	1.53524e+06	239611	872399	0.240487	-2.05597	0.0335919	0.9	1.37129
Com_214_neg	Tridecanedioic acid	16-去氢黄体酮	N	C13H24O4	244.167	243.16	0.0628073	[M-H]-	6.866	0.810938866473114	1	C18	Lipids and lipid-like molecules	脂质和类脂分子	Fatty Acyls	脂肪酰类	Fatty acids and conjugates	脂肪酸和结合物	505-52-2	HMDB0002327	-	-	LMFA01170014	10458	OC(=O)CCCCCCCCCCCC(O)=O	DXNCZXXFRKPEPY-UHFFFAOYSA-N	4.47973e+06	5.61602e+06	3.59823e+06	1.27551e+07	9.95824e+06	6.79388e+06	9.09402e+06	8.51381e+06	2.54734e+06	1.08078	0.112067	0.859878	0.45	0.654655
Com_2150_pos	Aspergillitine	-	P	C15H13NO2	239.095	240.102	1.13191	[M+H]+	4.935	-	3	C18	Organoheterocyclic compounds	有机杂环化合物	Benzopyrans	苯并吡喃类	1-benzopyrans	1-苯并吡喃	-	-	-	-	-	-	CC1=CC2=C(C=N1)C3=C(C=C2)C(=O)C(=C(O3)C)C	UCURHOJUSAYQKR-UHFFFAOYSA-N	9.29244e+06	4.74821e+06	4.65936e+06	1.7e+06	6.29271e+06	7.59274e+06	1.99451e+06	4.05353e+06	6.93429e+06	1.03787	0.0536203	0.952528	0.5	0.476648
Com_2151_pos	Methyldopate	-	P	C12H17NO4	239.116	240.123	1.09199	[M+H]+	5.736	-	3	C18	Benzenoids	苯类化合物	Benzene and substituted derivatives	苯及其取代衍生物	Phenethylamines	苯乙胺类	-	HMDB0254628	-	-	-	111128	CCOC(=O)C(C)(N)CC1=CC(O)=C(O)C=C1	SVEBYYWCXTVYCR-UHFFFAOYSA-N	1.39374e+06	1.34313e+06	848685	1.3464e+07	3.42626e+06	1.85514e+06	2.00705e+07	1.23021e+07	7.0949e+06	0.396408	-1.33494	0.14726	0.8	1.18495
Com_2152_pos	Isoetharine	异噻嗪酮	P	C13H21NO3	239.152	240.159	0.417333	[M+H]+	6.227	-	3	C18	Benzenoids	苯类化合物	Phenols	酚类	Benzenediols	苯二醇类	-	HMDB0014366	C07053	-	-	-	CCC(C(C1=CC(=C(C=C1)O)O)O)NC(C)C	HUYWAWARQUIQLE-UHFFFAOYSA-N	800613	781185	263235	4.47504e+06	1.21292e+06	757056	7.11561e+06	3.76799e+06	2.9858e+06	0.41202	-1.27921	0.15573	0.7	1.24531
Com_2153_pos	6-n-Octylaminouracil	6-正辛氨基尿嘧啶	P	C12H21N3O2	239.163	240.171	1.23795	[M+H]+	4.779	-	3	C18	Organoheterocyclic compounds	有机杂环化合物	Diazines	二嗪类	Pyrimidines and pyrimidine derivatives	嘧啶和嘧啶衍生物	-	HMDB0247103	-	-	-	10354234	CCCCCCCCNC1=CC(=O)NC(=O)N1	PFSWASUQURIOOR-UHFFFAOYSA-N	4.95488e+06	397487	118208	4.62242e+06	295522	5.99785e+06	1.46656e+07	7.47619e+06	3.99803e+06	0.258601	-1.9512	0.041732	0.9	1.40824
Com_2154_pos	CYSTINE	胱氨酸	P	C6H12N2O4S2	240.024	241.031	0.902471	[M+H]+	1.451	0.75454886523769	2	C18	Organic acids and derivatives	有机酸及其衍生物	Carboxylic acids and derivatives	羧酸及其衍生物	Amino acids, peptides, and analogues	氨基酸、肽和类似物	24645-67-8	HMDB0250712	C01420	-	-	-	O=C(O)C(N)CSSCC(N)C(=O)O	LEVWYRKDKASIDU-IMJSIDKUSA-N	6.92002e+07	6.85987e+07	8.65247e+07	4.26328e+07	4.81774e+07	3.33362e+07	1.22407e+07	3.14959e+07	9.00396e+07	1.50861	0.593218	0.227918	0.75	0.853616
Com_2156_pos	Chrysarobin	-	P	C15H12O3	240.079	241.085	2.05516	[M+H]+	1.495	-	3	C18	Benzenoids	苯类化合物	Anthracenes	蒽类	-	-	-	HMDB0250218	C10314	-	-	-	CC1=CC2=C(C(=C1)O)C(=C3C(=C2)C=CC=C3O)O	JBGKVNQFVAJOGC-UHFFFAOYSA-N	5.5936e+06	2.10569e+06	2.54462e+06	3.00857e+06	2.69497e+06	2.40549e+06	1.78784e+06	868024	2.18175e+06	1.76139	0.816717	0.0916247	0.9	0.772976
Com_2159_pos	Homocarnosine	高肌肽	P	C10H16N4O3	240.122	241.129	3.65298	[M+H]+	1.21	-	3	C18	Organic acids and derivatives	有机酸及其衍生物	Peptidomimetics	肽模拟物	Hybrid peptides	混合肽	3650-73-5	HMDB0000745	C00884	map00330	-	10243361	NCCCC(=O)N[C@@H](CC1=CNC=N1)C(O)=O	CCLQKVKJOGVQLU-QMMMGPOBSA-N	862266	783272	1.21958e+06	426501	702237	385142	659698	409429	421017	1.70378	0.768743	0.0493992	0.95	1.15566
Com_215_neg	N-Acetyl-L-tryptophan	N-乙酰-L-色氨酸	N	C13H14N2O3	246.1	245.093	0.949857	[M-H]-	5.667	0.628966105771075	1	C18	Organic acids and derivatives	有机酸及其衍生物	Carboxylic acids and derivatives	羧酸及其衍生物	Amino acids, peptides, and analogues	氨基酸、肽和类似物	1218-34-4	HMDB0013713	-	-	-	700653	CC(=O)N[C@@H](CC1=CNC2=C1C=CC=C2)C(O)=O	DZTHIGRZJZPRDV-LBPRGKRZSA-N	1.11671e+06	644965	2.45413e+06	903590	2.86723e+06	1.40496e+06	512417	361246	486428	2.31073	1.20835	0.0885046	0.85	1.09783
Com_2162_pos	Pirbuterol	-	P	C12H20N2O3	240.147	241.155	1.15869	[M+H]+	2.579	0.779181020723116	2	C18	Organoheterocyclic compounds	有机杂环化合物	Pyridines and derivatives	吡啶及其衍生物	Hydroxypyridines	羟基吡啶类	-	HMDB0015407	C07807	-	-	-	CC(C)(C)NCC(C1=NC(=C(C=C1)O)CO)O	VQDBNKDJNJQRDG-UHFFFAOYSA-N	6.38085e+08	2.40951e+08	4.15372e+07	2.65585e+07	2.50877e+08	1.6999e+08	2.89074e+07	2.70227e+07	1.06515e+08	2.88298	1.52756	0.338427	0.7	0.747259
Com_2164_pos	epsilon-Maleimido-lysine	-	P	C10H15N3O4	241.106	242.114	2.55874	[M+H]+	5.582	-	3	C18	Organic acids and derivatives	有机酸及其衍生物	Carboxylic acids and derivatives	羧酸及其衍生物	Amino acids, peptides, and analogues	氨基酸、肽和类似物	-	HMDB0251891	-	-	-	-	NC(CCCC(N)C(O)=O)N1C(=O)C=CC1=O	GOGZVKPHOSZKMA-UHFFFAOYSA-N	2.23127e+06	1.31318e+06	873767	1.07483e+06	795090	1.41709e+06	1.70778e+06	1.92672e+06	2.20893e+06	0.692859	-0.529367	0.0851491	0.8	0.780289
Com_2165_pos	Leuhistin	(alphaR)-alpha-[(1S)-1-氨基-3-甲基丁基]-alpha-羟基-1H-咪唑-4-丙酸	P	C11H19N3O3	241.143	242.15	1.54151	[M+H]+	5.225	-	3	C18	Organic acids and derivatives	有机酸及其衍生物	Carboxylic acids and derivatives	羧酸及其衍生物	Amino acids, peptides, and analogues	氨基酸、肽和类似物	129085-76-3	-	-	-	-	-	CC(C)CC(C(CC1=CN=CN1)(C(=O)O)O)N	WZFDNGAENBEYMA-GXSJLCMTSA-N	1.64003e+06	708092	498307	470187	566953	791521	297257	998260	631710	1.14275	0.192514	0.776062	0.55	0.202462
Com_2166_pos	tetradec-5-ynoic acid	-	P	C14H24O2	224.178	242.211	0.141061	[M+NH4]+	6.587	-	3	C18	Lipids and lipid-like molecules	脂质和类脂分子	Fatty Acyls	脂肪酰类	Fatty acids and conjugates	脂肪酸和结合物	-	-	-	-	LMFA01030586	-	O=C(O)CCCC#CCCCCCCCC	RHOQRBVFJSAQTR-UHFFFAOYSA-N	8.87275e+07	7.55858e+07	1.1201e+08	5.70525e+07	6.49163e+07	6.11889e+07	7.63221e+07	5.80029e+07	6.69995e+07	1.21378	0.279509	0.246818	0.65	0.607584
Com_2167_pos	1-Hexadecylamine	十六胺	P	C16H35N	241.277	242.284	0.476814	[M+H]+	8.646	0.5420417765926	2	C18	Organic nitrogen compounds	有机氮化合物	Organonitrogen compounds	有机氮化合物	Amines	胺类	143-27-1	-	-	-	-	-	CCCCCCCCCCCCCCCCN	FJLUATLTXUNBOT-UHFFFAOYSA-N	1.53991e+06	3.48635e+06	6.1405e+06	4.55687e+06	3.97774e+06	2.89515e+06	3.12309e+06	3.20279e+06	3.14457e+06	1.27459	0.350035	0.551934	0.8	0.403082
Com_2170_pos	Pterophyllin 1	-	P	C15H14O3	242.094	243.102	0.390886	[M+H]+	5.999	-	3	C18	Phenylpropanoids and polyketides	苯丙素类和聚酮类	Coumarins and derivatives	香豆素及其衍生物	Furanocoumarins	呋喃香豆素类	-	-	-	-	-	-	CC1=C2C(=CC=C1)OC(=O)C3=C2OC(C3)C(=C)C	VXCKZKCKFMIQKD-UHFFFAOYSA-N	2.47914e+06	2.17236e+06	4.37556e+06	342096	2.49377e+06	1.3882e+06	1.2285e+06	1.30816e+06	1.49674e+06	1.75047	0.807742	0.531384	0.8	0.512194
Com_2176_pos	N-Acetyl-D-galactosamine	N-乙酰-D-半乳糖胺	P	C8H15NO6	221.09	244.079	1.27063	[M+Na]+	1.453	-	3	C18	Organic oxygen compounds	有机氧化合物	Organooxygen compounds	有机氧化合物	Carbohydrates and carbohydrate conjugates	碳水化合物和碳水化合物结合物	14215-68-0	HMDB0000853	C01132	map00052;map02060	-	-	OC(=NC1C(O)OC(CO)C(O)C1O)C	OVRNDRQMDRJTHS-KEWYIRBNSA-N	3.45225e+07	4.38846e+07	2.29814e+07	3.12143e+07	1.99534e+07	2.85114e+07	3.17934e+07	1.31813e+07	5.29238e+06	1.54922	0.631539	0.238926	0.75	1.09856
Com_2179_pos	N-3-Hydroxyoctanoyl-L-homoserine lactone	N-3-羟基辛酰基-L-高丝氨酸内酯	P	C12H21NO4	243.147	244.155	1.85133	[M+H]+	5.288	-	3	C18	Organic acids and derivatives	有机酸及其衍生物	Carboxylic acids and derivatives	羧酸及其衍生物	Amino acids, peptides, and analogues	氨基酸、肽和类似物	-	-	C21200	map02024	LMFA08030036	-	CCCCCC(CC(=O)NC1CCOC1=O)O	XCZVBYOXRSFQBH-AXDSSHIGSA-N	3.30409e+06	1.80289e+06	5.09008e+06	1.46235e+06	1.25291e+07	3.699e+06	6.98992e+06	7.68542e+06	8.94345e+06	0.708361	-0.497444	0.211139	0.75	0.818367
Com_2180_pos	Lysylproline	赖氨酰脯氨酸	P	C11H21N3O3	243.158	244.166	0.442163	[M+H]+	1.497	-	3	C18	Organic acids and derivatives	有机酸及其衍生物	Carboxylic acids and derivatives	羧酸及其衍生物	Amino acids, peptides, and analogues	氨基酸、肽和类似物	-	HMDB0028959	-	-	-	-	C1CC(N(C1)C(=O)C(CCCCN)N)C(=O)O	AIXUQKMMBQJZCU-IUCAKERBSA-N	7.97351e+06	4.61429e+06	5.10689e+06	5.1739e+06	5.14548e+06	7.0512e+06	9.89542e+06	1.18745e+07	2.7407e+06	0.710075	-0.493956	0.543173	0.7	0.48844
Com_2188_pos	Benzo[c]phenanthren-2-ol	-	P	C18H12O	244.089	245.096	1.3675	[M+H]+	4.841	-	3	C18	Benzenoids	苯类化合物	Phenanthrenes and derivatives	菲及其衍生物	Phenanthrols	菲酚类	-	-	-	-	-	-	C1=CC=C2C(=C1)C=CC3=C2C4=C(C=C3)C=CC(=C4)O	WCFYKAAKPJSBFZ-UHFFFAOYSA-N	3.28045e+07	1.45265e+07	1.43927e+07	5.80693e+06	1.22152e+07	1.49647e+07	1.3807e+07	1.36469e+07	8.38451e+06	1.25576	0.328562	0.752155	0.55	0.0770638
Com_2190_pos	Peganidine	-	P	C14H16N2O2	244.121	245.129	0.205557	[M+H]+	5.73	-	3	C18	Organoheterocyclic compounds	有机杂环化合物	Diazanaphthalenes	二氮杂萘类	Benzodiazines	苯并二嗪类	-	-	-	-	-	-	CC(=O)CC1C2=CC=CC=C2N=C3N1CCC3O	XCVYWXLCLJENRL-OLZOCXBDSA-N	301320	336902	483292	306299	311602	685473	142288	437518	605963	0.743641	-0.427321	0.692578	0.7	0.633648
Com_2191_pos	Hydroxyprolyl-Isoleucine	羟脯氨酰异亮氨酸	P	C11H20N2O4	244.142	245.15	1.16256	[M+H]+	4.918	0.55196484774448	2	C18	Organic acids and derivatives	有机酸及其衍生物	Carboxylic acids and derivatives	羧酸及其衍生物	Amino acids, peptides, and analogues	氨基酸、肽和类似物	-	HMDB0028866	-	-	-	61157357	CCC(C)C(NC(=O)C1CC(O)CN1)C(O)=O	JKCPTRCNCMWJJG-UHFFFAOYSA-N	7.42154e+07	3.73807e+07	5.24411e+07	3.19584e+07	4.79142e+07	1.20733e+07	1.02607e+07	6.47796e+06	8.93596e+06	5.16923	2.36995	7.45403e-05	1	1.62535
Com_2193_pos	Ile Ile	-	P	C12H24N2O3	244.179	245.186	1.55352	[M+H]+	5.506	0.794508857048777	2	C18	Organic acids and derivatives	有机酸及其衍生物	Carboxylic acids and derivatives	羧酸及其衍生物	Amino acids, peptides, and analogues	氨基酸、肽和类似物	-	-	-	-	-	-	CCC(C)C(C(=O)NC(C(C)CC)C(=O)[O-])[NH3+]	BCVIOZZGJNOEQS-XKNYDFJKSA-N	4.19561e+07	1.99231e+07	1.76572e+07	1.34821e+07	1.13839e+07	1.75624e+07	9.09884e+06	1.34892e+07	1.04633e+07	1.65018	0.722626	0.163338	0.8	0.803755
Com_2194_pos	Falcarinol	镰叶芹醇	P	C17H24O	244.183	245.19	0.542221	[M+H]+	7.528	0.812477304038553	2	C18	Lipids and lipid-like molecules	脂质和类脂分子	Fatty Acyls	脂肪酰类	Fatty alcohols	脂肪醇	21852-80-2	HMDB0304675	C08450	-	LMFA05000689	-	CCCCCCCC=CCC#CC#CC(C=C)O	UGJAEDFOKNAMQD-QXPKXGMISA-N	4.52868e+07	1.80058e+07	1.65431e+07	2.68929e+07	2.13436e+07	1.80779e+07	2.62233e+07	3.02739e+07	2.91288e+07	0.987983	-0.0174412	0.777663	0.65	0.342365
Com_2199_pos	5'-Deoxy-5-fluorocytidine	5'-脱氧-5-氟胞嘧啶核苷	P	C9H12FN3O4	245.081	246.088	3.26583	[M+H]+	5.394	-	3	C18	Nucleosides, nucleotides, and analogues	核苷、核苷酸和类似物	5'-deoxyribonucleosides	5'-脱氧核糖核苷	-	-	66335-38-4	HMDB0060405	C16635	map00983	-	10037499	C[C@H]1O[C@H]([C@H](O)[C@@H]1O)N1C=C(F)C(=N)N=C1O	YSNABXSEHNLERR-ZIYNGMLESA-N	1.34928e+06	267339	157906	443104	159882	475865	555017	642519	591750	0.839684	-0.252081	0.258159	0.8	0.671467
Com_21_neg	L-Glutamic acid	L-谷氨酸	N	C5H9NO4	147.053	146.046	0.99794	[M-H]-	1.429	0.956071904631203	1	C18	Organic acids and derivatives	有机酸及其衍生物	Carboxylic acids and derivatives	羧酸及其衍生物	Amino acids, peptides, and analogues	氨基酸、肽和类似物	56-86-0	HMDB0000148	C00025	map00220;map00250;map00330;map00332;map00340;map00430;map00471;map00480;map00524;map00630;map00650;map00660;map00860;map00910;map00970;map01060;map01064;map01100;map01110;map01120	-	33032	N[C@@H](CCC(O)=O)C(O)=O	WHUUTDBJXJRKMK-VKHMYHEASA-N	1.58704e+09	9.79034e+08	6.51394e+08	1.96247e+09	8.28505e+08	8.94372e+08	1.15844e+09	1.09497e+09	8.85966e+08	1.19164	0.252943	0.668382	0.5	0.635969
Com_21_pos	1-Phenyl-1-propanol	1-苯基-1-丙醇	P	C9H12O	136.089	119.086	0.0497607	[M+H-H2O]+	6.859	0.759199267368722	1	C18	Benzenoids	苯类化合物	Benzene and substituted derivatives	苯及其取代衍生物	Phenylpropanes	苯丙烷类	93-54-9	HMDB0031627	D01470	-	-	7147	CCC(O)C1=CC=CC=C1	DYUQAZSOFZSPHD-UHFFFAOYSA-N	6.67985e+07	9.27557e+07	6.52558e+07	1.06987e+08	1.03932e+08	4.80757e+07	5.71432e+07	4.86281e+07	7.45252e+07	1.52638	0.610117	0.0261019	0.9	1.34822
Com_2201_pos	GLY-GLY-ILE	甘氨酸-甘氨酸-异亮氨酸	P	C10H19N3O4	245.138	246.145	1.40381	[M+H]+	5.21	-	3	C18	Organic acids and derivatives	有机酸及其衍生物	Carboxylic acids and derivatives	羧酸及其衍生物	Amino acids, peptides, and analogues	氨基酸、肽和类似物	-	-	-	-	-	-	CCC(C)C(C(=O)O)NC(=O)CNC(=O)CN	XMPXVJIDADUOQB-RCOVLWMOSA-N	8.42203e+06	6.07156e+06	5.14791e+06	4.05456e+06	4.08119e+06	7.77244e+06	5.67689e+06	8.76215e+06	2.07582e+06	0.914955	-0.128227	0.991717	0.6	0.055461
Com_2202_pos	Leu-Gly-Gly	亮氨酸-甘氨酸-甘氨酸	P	C10H19N3O4	245.138	246.145	0.84074	[M+H]+	4.288	-	3	C18	Organic acids and derivatives	有机酸及其衍生物	Carboxylic acids and derivatives	羧酸及其衍生物	Amino acids, peptides, and analogues	氨基酸、肽和类似物	-	-	-	-	-	-	CC(C)CC(C(=O)NCC(=O)NCC(=O)O)N	VWHGTYCRDRBSFI-ZETCQYMHSA-N	2.78319e+07	1.78447e+07	2.03353e+06	1.71149e+07	1.84241e+06	2.48839e+07	8.7025e+06	1.16238e+07	2.19883e+07	0.793676	-0.333377	0.345704	0.4	0.604877
Com_2203_pos	2-Methylbutyroylcarnitine	2-甲基丁酰卡尼汀	P	C12H23NO4	245.163	246.17	1.33916	[M+H]+	5.363	0.834288637302026	2	C18	Lipids and lipid-like molecules	脂质和类脂分子	Fatty Acyls	脂肪酰类	Fatty acid esters	脂肪酸酯	31023-25-3	HMDB0000378	-	-	LMFA07070034	-	CCC(C)C(=O)OC(CC(=O)[O-])C[N+](C)(C)C	IHCPDBBYTYJYIL-UHFFFAOYSA-N	5.67106e+07	3.7948e+07	2.74403e+08	1.01816e+07	2.82669e+08	3.02793e+07	1.52341e+07	1.50089e+07	8.49768e+07	3.6394	1.8637	0.258512	0.7	1.03397
Com_2204_pos	alpha-5-C-(3-Hydroxybutyl)-hyacinthacine A2	-	P	C12H23NO4	245.163	246.17	0.366279	[M+H]+	5.861	-	3	C18	Organoheterocyclic compounds	有机杂环化合物	Pyrrolizidines	吡咯里西啶类	-	-	-	-	-	-	-	-	CC(CCC1CC2C(C(C(N2C1)CO)O)O)O	ZHRACUBTVDAPDC-HDYISPSHSA-N	3.17653e+06	1.63613e+06	2.629e+06	5.49065e+06	2.60871e+06	1.49375e+07	3.64811e+07	2.59132e+07	1.68574e+07	0.131998	-2.92141	0.000209606	1	1.88958
Com_2205_pos	Valyllysine	缬氨酰赖氨酸	P	C11H23N3O3	245.174	246.182	1.11192	[M+H]+	1.407	0.682804912720697	2	C18	Organic acids and derivatives	有机酸及其衍生物	Carboxylic acids and derivatives	羧酸及其衍生物	Amino acids, peptides, and analogues	氨基酸、肽和类似物	-	HMDB0029132	-	-	-	-	CC(C)C(C(=O)NC(CCCCN)C(=O)O)N	JKHXYJKMNSSFFL-IUCAKERBSA-N	2.54394e+07	1.28204e+07	1.99117e+07	1.48087e+07	2.40439e+07	1.21153e+07	6.74325e+06	9.00035e+06	1.292e+07	1.90342	0.928593	0.0165502	0.95	1.4676
Com_2208_pos	Aspartylhydroxyproline	-	P	C9H14N2O6	246.085	247.092	4.00886	[M+H]+	4.841	-	3	C18	Organic acids and derivatives	有机酸及其衍生物	Carboxylic acids and derivatives	羧酸及其衍生物	Amino acids, peptides, and analogues	氨基酸、肽和类似物	106414-01-1	HMDB0011160	-	-	-	132990981	N[C@@H](CC(O)=O)C(=O)N1C[C@H](O)C[C@H]1C(O)=O	WJDUWENBTQEKDZ-SRQIZXRXSA-N	1.08508e+06	605278	524767	408478	303376	522057	380246	391709	557163	1.26492	0.339044	0.537686	0.65	0.227656
Com_220_pos	3-hydroxy-3-methylglutarate	3-羟甲基戊二酸	P	C6H10O5	162.053	185.042	1.72864	[M+Na]+	1.333	-	3	C18	Lipids and lipid-like molecules	脂质和类脂分子	Fatty Acyls	脂肪酰类	Fatty acids and conjugates	脂肪酸和结合物	503-49-1	HMDB0000355	C03761	-	-	1662	CC(O)(CC(O)=O)CC(O)=O	NPOAOTPXWNWTSH-UHFFFAOYSA-N	3.3167e+07	3.23314e+07	2.36434e+07	2.78423e+07	2.27017e+07	3.53304e+07	4.37044e+07	3.96337e+07	9.98132e+06	0.868626	-0.203193	0.973465	0.75	0.287836
Com_2211_pos	Prolyl-Methionine	脯氨酰蛋氨酸	P	C10H18N2O3S	246.104	247.111	0.973329	[M+H]+	5.503	-	3	C18	Organic acids and derivatives	有机酸及其衍生物	Carboxylic acids and derivatives	羧酸及其衍生物	Amino acids, peptides, and analogues	氨基酸、肽和类似物	-	HMDB0029023	-	-	-	5233577	CSCCC(NC(=O)C1CCCN1)C(O)=O	MTWJTFBVRDGROD-UHFFFAOYSA-N	1.02984e+06	368718	557112	89817	357214	337287	120652	196516	42463.2	2.75809	1.46367	0.140228	0.85	0.964271
Com_2213_pos	alpha-Asp-Ile	α-天冬氨酸-异亮氨酸	P	C10H18N2O5	246.122	247.129	1.19038	[M+H]+	5.273	0.898127923314756	2	C18	Organic acids and derivatives	有机酸及其衍生物	Carboxylic acids and derivatives	羧酸及其衍生物	Amino acids, peptides, and analogues	氨基酸、肽和类似物	-	-	-	-	-	-	CCC(C)C(C(=O)O)NC(=O)C(CC(=O)O)N	BSWHERGFUNMWGS-HAFWLYHUSA-N	8.47495e+08	5.35323e+08	3.7206e+08	5.18713e+08	1.30027e+08	3.48193e+08	1.56036e+08	1.33291e+08	1.98428e+07	2.92517	1.54852	0.11729	0.85	0.957858
Com_2218_pos	(-)-Methyl asperageigerate	-	P	C16H22O2	246.162	247.169	0.435981	[M+H]+	7.542	0.835841208890421	2	C18	Lipids and lipid-like molecules	脂质和类脂分子	Prenol lipids	异戊烯醇脂	Sesquiterpenoids	倍半萜类	-	-	-	-	-	-	CC1CC=C2C1CC(C3C2(C3)C)C(=C)C(=O)OC	JJZQEGRFUHHHTH-FLBVZMSKSA-N	9.73137e+06	4.35881e+06	6.93877e+06	5.39724e+06	1.41766e+07	2.67742e+07	3.46113e+07	3.97787e+07	4.08796e+07	0.228677	-2.12862	0.000733899	1	1.65924
Com_221_pos	5-Hydroxylysine	5-羟基赖氨酸	P	C6H14N2O3	162.1	185.09	1.21185	[M+Na]+	1.294	-	3	C18	Organic acids and derivatives	有机酸及其衍生物	Carboxylic acids and derivatives	羧酸及其衍生物	Amino acids, peptides, and analogues	氨基酸、肽和类似物	13204-98-3	HMDB0000450	C16741	map00310;map01100	-	3032849	NC[C@H](O)CC[C@H](N)C(O)=O	YSMODUONRAFBET-UHNVWZDZSA-N	660437	294943	277845	367148	1.18857e+06	228083	751366	567370	151338	1.31387	0.393821	0.538164	0.35	0.66125
Com_2221_pos	(S)-Panaxjapyne A	-	P	C17H26O	246.198	247.206	0.216233	[M+H]+	7.767	0.87421724748938	2	C18	Lipids and lipid-like molecules	脂质和类脂分子	Fatty Acyls	脂肪酰类	Fatty alcohols	脂肪醇	-	-	-	-	-	-	CCCCCCCC=CCC#CC#CC(CC)O	PROIGOAKZLZHQV-MQNTZWLQSA-N	6.82298e+06	4.94467e+06	3.0776e+06	4.56899e+06	4.67303e+06	4.48212e+06	1.06983e+07	7.57556e+06	9.91754e+06	0.589769	-0.761779	0.0795636	0.8	1.14374
Com_2222_pos	Estrane	雌甾烷	P	C18H30	246.235	247.242	0.228338	[M+H]+	10.15	0.93941060484677	2	C18	Lipids and lipid-like molecules	脂质和类脂分子	Steroids and steroid derivatives	类固醇和类固醇衍生物	Estrane steroids	雌激素类固醇	-	HMDB0251974	C19641	-	-	-	CC12CCCC1C3CCC4CCCCC4C3CC2	GRXPVLPQNMUNNX-MHJRRCNVSA-N	3.14538e+08	4.43806e+08	4.28119e+08	4.90934e+08	4.17612e+08	3.99585e+08	4.24783e+08	4.21067e+08	3.69934e+08	1.03754	0.0531646	0.743864	0.7	0.21477
Com_2223_pos	Aspartyl-Asparagine	天冬氨酰天冬酰胺	P	C8H13N3O6	247.08	248.088	0.90873	[M+H]+	1.438	-	3	C18	Organic acids and derivatives	有机酸及其衍生物	Carboxylic acids and derivatives	羧酸及其衍生物	Amino acids, peptides, and analogues	氨基酸、肽和类似物	-	HMDB0028748	-	-	-	18218190	NC(CC(O)=O)C(=O)NC(CC(N)=O)C(O)=O	VGRHZPNRCLAHQA-UHFFFAOYSA-N	1.91684e+07	6.26607e+06	7.51139e+06	1.9601e+07	2.89982e+06	2.47725e+06	1.88998e+06	1.15034e+06	1.86425e+06	6.009	2.58712	0.00848884	1	1.11318
Com_2224_pos	Malonylcarnitine	-	P	C10H17NO6	247.106	248.113	0.580823	[M+H]+	1.512	0.642119094561637	2	C18	Lipids and lipid-like molecules	脂质和类脂分子	Fatty Acyls	脂肪酰类	Fatty acid esters	脂肪酸酯	910825-21-7	HMDB0002095	-	-	LMFA07070093	91825606	C[N+](C)(C)C[C@@H](CC([O-])=O)OC(=O)CC(O)=O	ZGNBLKBZJBJFDG-SSDOTTSWSA-N	4.98906e+06	2.09772e+06	2.01883e+06	1.49185e+06	3.967e+06	7.75722e+06	2.81918e+06	2.43114e+06	4.34453e+06	0.67148	-0.574584	0.292629	0.75	0.89545
Com_2225_pos	(R)-3-hydroxybutyrylcarnitine	(R)-3-羟基丁酰肉碱	P	C11H21NO5	247.142	248.15	0.973434	[M+H]+	2.394	0.765935774428655	2	C18	Lipids and lipid-like molecules	脂质和类脂分子	Fatty Acyls	脂肪酰类	Fatty acid esters	脂肪酸酯	-	HMDB0062735	-	-	-	90659885	[H]C(C)(O)CC(=O)O[C@]([H])(CC([O-])=O)C[N+](C)(C)C	UEFRDQSMQXDWTO-YGPZHTELSA-N	4.36728e+08	5.33365e+07	1.0812e+08	4.33802e+07	2.44733e+08	3.32263e+08	2.02972e+08	1.23356e+08	3.75402e+08	0.685727	-0.544293	0.238295	0.7	0.867038
Com_2232_pos	Glutamylthreonine	-	P	C9H16N2O6	248.101	249.108	0.467602	[M+H]+	1.512	-	3	C18	Organic acids and derivatives	有机酸及其衍生物	Carboxylic acids and derivatives	羧酸及其衍生物	Amino acids, peptides, and analogues	氨基酸、肽和类似物	6875-80-5	HMDB0028829	-	-	-	6998031	C[C@@H](O)[C@H](NC(=O)[C@@H](N)CCC(O)=O)C(O)=O	JSIQVRIXMINMTA-ZDLURKLDSA-N	1.24566e+07	7.15313e+06	8.10969e+06	4.98883e+06	7.1277e+06	1.02785e+07	5.62324e+06	6.44596e+06	9.12898e+06	1.01246	0.0178589	0.991885	0.5	0.347634
Com_2234_pos	4Z,7Z,10Z,13Z-hexadecatetraenoic acid	4Z,7Z,10Z,13Z-十六碳四烯酸	P	C16H24O2	248.178	249.185	0.329253	[M+H]+	7.481	0.650657917192429	2	C18	Lipids and lipid-like molecules	脂质和类脂分子	Fatty Acyls	脂肪酰类	Fatty acids and conjugates	脂肪酸和结合物	-	-	-	-	LMFA01030163	-	CCC=CCC=CCC=CCC=CCCC(=O)O	IVTCJQZAGWTMBZ-LTKCOYKYSA-N	3.23593e+07	2.99516e+07	3.3735e+07	4.16721e+07	3.96155e+07	2.60744e+07	3.93519e+07	2.81327e+07	3.28679e+07	1.12213	0.166234	0.321256	0.75	0.766056
Com_2235_pos	Methyl 3,4-dihydronidorellaurinate	-	P	C16H24O2	248.178	249.185	0.303755	[M+H]+	10.899	0.818461372360098	2	C18	Lipids and lipid-like molecules	脂质和类脂分子	Prenol lipids	异戊烯醇脂	Monoterpenoids	单萜类	-	-	-	-	-	-	CC(C)C1CC=C(C=C1)CCC=C(C)C(=O)OC	CBNQQLLPVQBVAM-MRHLJLSQSA-N	3.77157e+06	5.91043e+06	8.11705e+06	7.05927e+06	6.19544e+06	3.33843e+06	3.53573e+06	1.98668e+06	3.51054e+06	2.0081	1.00583	0.00895006	1	1.62124
Com_2237_pos	(all-Z)-8,11,14-Heptadecatrienal	-	P	C17H28O	248.214	249.221	0.389291	[M+H]+	8.104	0.678837127833787	2	C18	Lipids and lipid-like molecules	脂质和类脂分子	Fatty Acyls	脂肪酰类	Fatty aldehydes	脂肪醛	56797-44-5	HMDB0041333	C16343	-	-	131753109	CC\C=C\C\C=C/C\C=C\CCCCCCC=O	NIPNNUONNZABRE-BXPSWRNBSA-N	4.39999e+06	2.59335e+06	1.22996e+06	3.74483e+06	1.21937e+07	1.04588e+07	1.20185e+07	1.04298e+07	8.10491e+06	0.471311	-1.08525	0.0501592	0.8	1.49096
Com_2238_pos	1-O-ethyl-N-acetyl-beta-D-glucosamine	-	P	C10H19NO6	249.121	250.129	0.780072	[M+H]+	4.934	0.629624239687017	2	C18	Organic oxygen compounds	有机氧化合物	Organooxygen compounds	有机氧化合物	Carbohydrates and carbohydrate conjugates	碳水化合物和碳水化合物结合物	-	-	-	-	-	-	CCOC1C(C(C(C(O1)CO)O)O)NC(=O)C	KRABAWXNIPSDEF-VVULQXIFSA-N	1.72579e+06	1.66047e+06	2.69494e+06	261304	2.60997e+06	587363	533263	496660	368636	3.60638	1.85055	0.0707035	0.8	0.75193
Com_2239_pos	1-(4-Methoxyphenyl)-3-(4-morpholinyl)-1-propanone	-	P	C14H19NO3	249.136	250.143	3.00631	[M+H]+	6.158	-	3	C18	Organic oxygen compounds	有机氧化合物	Organooxygen compounds	有机氧化合物	Carbonyl compounds	羰基化合物	-	-	C15032	-	-	-	COC1=CC=C(C=C1)C(=O)CCN2CCOCC2	MARDRZQLSPCWMG-UHFFFAOYSA-N	800508	755101	1.07304e+06	2.01094e+06	2.33442e+06	552780	3.11658e+06	1.446e+06	833780	0.937819	-0.0926192	0.931208	0.5	0.471927
Com_223_neg	Damascenone	突厥烯酮	N	C13H18O	190.136	249.15	0.231963	[M+CH3COOH-H]-	6.716	0.566348795658185	2	C18	Organic oxygen compounds	有机氧化合物	Organooxygen compounds	有机氧化合物	Carbonyl compounds	羰基化合物	23696-85-7	HMDB0013804	-	-	LMPR01070304	5366074	C\C=C\C(=O)C1=C(C)C=CCC1(C)C	POIARNZEYGURDG-FNORWQNLSA-N	2.5668e+06	3.18941e+06	1.59239e+06	8.23158e+06	5.41808e+06	2.02404e+06	8.97851e+06	7.4894e+06	3.11658e+06	0.777406	-0.36326	0.617823	0.6	0.791709
Com_224_pos	L-Fucose	L-岩藻糖	P	C6H12O5	164.068	187.058	0.705785	[M+Na]+	1.497	-	3	C18	Organic oxygen compounds	有机氧化合物	Organooxygen compounds	有机氧化合物	Carbohydrates and carbohydrate conjugates	碳水化合物和碳水化合物结合物	2438-80-4	HMDB0000174	C01019	map00051;map00520;map01100;map01120;map02020;map02024	-	439554	C[C@@H]1O[C@@H](O)[C@@H](O)[C@H](O)[C@@H]1O	SHZGCJCMOBCMKK-SXUWKVJYSA-N	1.88235e+06	6.91986e+06	5.54947e+06	2.26204e+06	6.44761e+06	7.87045e+06	6.51012e+06	4.50036e+06	712892	0.941575	-0.0868522	0.858138	0.45	0.166397
Com_2251_pos	Arboricine	-	P	C16H13NO2	251.095	252.101	3.13168	[M+H]+	6.859	-	3	C18	Organoheterocyclic compounds	有机杂环化合物	Quinolines and derivatives	喹啉及其衍生物	Phenylquinolines	苯基喹啉类	-	-	-	-	-	-	CN1C2=CC=CC=C2C(=C(C1=O)C3=CC=CC=C3)O	CLKIYIWKKBDFBS-UHFFFAOYSA-N	1.73948e+06	3.03024e+06	2.14604e+06	5.11695e+06	3.50679e+06	1.04993e+06	762143	758324	531809	4.00733	2.00264	0.0007683	1	1.52095
Com_2256_pos	Pumiliotoxin 251D	-	P	C16H29NO	251.225	252.232	0.442019	[M+H]+	8.75	0.933038918804322	2	C18	Alkaloids and derivatives	生物碱及其衍生物	Pumiliotoxins, homopumiliotoxins, and allopumiliotoxins	两栖动物毒素、同两栖动物毒素和别两栖动物毒素	-	-	-	-	C20031	-	-	-	CCCCC(C)C=C1CC(C2CCCN2C1)(C)O	OKTQTXDNHCOLHT-AJKPHIATSA-N	4.74739e+08	7.0964e+08	4.89823e+08	5.27231e+08	5.50715e+08	5.74229e+08	6.00018e+08	5.68964e+08	5.5457e+08	0.958194	-0.0616102	0.505319	0.8	0.251216
Com_2259_pos	Thymine dimer	-	P	C10H12N4O4	252.086	253.094	1.56742	[M+H]+	5.581	0.524720620139677	2	C18	Organoheterocyclic compounds	有机杂环化合物	Diazines	二嗪类	Pyrimidines and pyrimidine derivatives	嘧啶和嘧啶衍生物	-	HMDB0259053	-	-	-	-	CC12C(C3C1(C(=O)NC(=O)N3)C)NC(=O)NC2=O	ASJWEHCPLGMOJE-LJMGSBPFSA-N	6.88608e+06	3.75596e+06	2.26225e+06	3.00449e+06	3.58641e+06	4.57011e+06	6.58509e+06	7.08871e+06	6.53914e+06	0.629307	-0.668164	0.046342	0.85	0.952894
Com_2262_pos	H-Ser-Phe-OH	-	P	C12H16N2O4	252.111	253.118	0.4605	[M+H]+	5.318	0.720451418360833	2	C18	Organic acids and derivatives	有机酸及其衍生物	Carboxylic acids and derivatives	羧酸及其衍生物	Amino acids, peptides, and analogues	氨基酸、肽和类似物	-	-	-	-	-	-	C1=CC=C(C=C1)CC(C(=O)O)NC(=O)C(CO)N	PPQRSMGDOHLTBE-UWVGGRQHSA-N	7.25022e+06	3.46071e+06	4.09041e+06	2.23934e+06	3.35086e+06	3.95904e+06	3.75219e+06	4.72452e+06	2.95071e+06	1.06023	0.0843814	0.985786	0.55	0.082779
Com_2263_pos	Epoxy-hexobarbital	-	P	C12H16N2O4	252.111	253.119	0.952224	[M+H]+	9.23	0.505602562986292	2	C18	Organoheterocyclic compounds	有机杂环化合物	Diazines	二嗪类	Pyrimidines and pyrimidine derivatives	嘧啶和嘧啶衍生物	-	HMDB0013941	-	-	-	171784	CN1C(=O)NC(=O)C(C)(C1=O)C12CCCCC1O2	WOWLNDOPAUTOTH-UHFFFAOYSA-N	1.21512e+06	3.77799e+06	2.38671e+06	2.25009e+06	1.4669e+06	1.85689e+06	1.21008e+06	1.77133e+06	2.61722e+06	1.19072	0.251836	0.619938	0.6	0.35759
Com_2267_pos	Bisacurone	-	P	C15H24O3	252.173	253.18	0.449279	[M+H]+	6.965	0.83683969179778	2	C18	Lipids and lipid-like molecules	脂质和类脂分子	Prenol lipids	异戊烯醇脂	Sesquiterpenoids	倍半萜类	-	-	-	-	-	-	CC(CC(=O)C=C(C)C)C1CC(C(C=C1)(C)O)O	QJOWFYQIUZMPRY-NEBZKDRISA-N	1.55971e+07	1.45943e+07	1.78234e+07	2.30254e+07	1.88879e+07	1.66683e+07	2.37792e+07	2.78636e+07	1.76018e+07	0.837389	-0.256031	0.299444	0.7	0.696694
Com_2274_pos	N-lactoyl-Tyrosine	N-乳酰酪氨酸	P	C12H15NO5	253.095	254.103	1.57568	[M+H]+	5.394	0.570588289670068	2	C18	Organic acids and derivatives	有机酸及其衍生物	Carboxylic acids and derivatives	羧酸及其衍生物	Amino acids, peptides, and analogues	氨基酸、肽和类似物	-	HMDB0062177	-	-	-	57329379	C[C@H](O)C(=O)N[C@@H](CC1=CC=C(O)C=C1)C(O)=O	XBOGARDIMVJTKF-XVKPBYJWSA-N	8.12261e+06	2.49037e+06	1.70949e+07	4.49681e+06	1.8501e+07	3.65738e+06	1.40097e+06	1.11827e+06	4.69673e+06	3.73064	1.89942	0.050748	0.85	1.39059
Com_2275_pos	Tuberostemospironine	-	P	C13H19NO4	253.131	254.138	1.14814	[M+H]+	5.969	-	3	C18	Alkaloids and derivatives	生物碱及其衍生物	Stemona alkaloids	百部生物碱	Tuberostemospironine-type alkaloids	对叶百部螺碱型生物碱	-	-	-	-	-	-	CC1C(C2(CCCCN3C2CCC3=O)OC1=O)O	FPBTZQXLGBERTH-PZEZNAACSA-N	2.44289e+06	309402	1.06896e+06	8.22945e+06	1.98982e+06	4.41461e+06	1.35562e+07	8.21363e+06	1.00241e+07	0.310215	-1.68866	0.037222	0.9	1.3356
Com_2276_pos	1R-cis-3,3,5-Trimethylcyclohexyl ester5-oxo-L-proline	-	P	C14H23NO3	253.168	254.175	0.0527629	[M+H]+	6.829	-	3	C18	Organic acids and derivatives	有机酸及其衍生物	Carboxylic acids and derivatives	羧酸及其衍生物	Amino acids, peptides, and analogues	氨基酸、肽和类似物	-	HMDB0244460	-	-	-	60724	CC1CC(CC(C)(C)C1)OC(=O)C1CCC(=O)N1	FXAAOALUHHXBSO-UHFFFAOYSA-N	149380	123775	699926	2.33829e+06	508499	642338	5.75008e+06	2.66788e+06	781416	0.310505	-1.68731	0.115764	0.85	1.15037
Com_2277_pos	1-Dodecyl-2-pyrrolidinone	N-十二烷基吡咯烷酮	P	C16H31NO	253.241	254.248	0.0366012	[M+H]+	9.242	-	3	C18	Organoheterocyclic compounds	有机杂环化合物	Pyrrolidines	吡咯烷类	N-alkylpyrrolidines	N-烷基吡咯烷	2687-96-9	-	-	-	-	62459	O=C1N(CCC1)CCCCCCCCCCCC	NJPQAIBZIHNJDO-UHFFFAOYSA-N	3.98996e+09	7.94844e+09	5.87685e+09	7.11374e+09	5.46407e+09	5.23177e+09	4.77425e+09	5.31216e+09	5.31157e+09	1.17861	0.237087	0.314528	0.8	0.485462
Com_2281_pos	Dyphylline	-	P	C10H14N4O4	254.102	255.109	0.711549	[M+H]+	5.566	-	3	C18	Organoheterocyclic compounds	有机杂环化合物	Imidazopyrimidines	咪唑并嘧啶类	Purines and purine derivatives	嘌呤和嘌呤衍生物	-	HMDB0014789	C07819	-	-	-	O=C1C2=C(N=CN2CC(O)CO)N(C(=O)N1C)C	KSCFJBIXMNOVSH-UHFFFAOYSA-N	342982	260756	190416	275795	353545	576076	752952	738132	535827	0.437496	-1.19266	0.000596822	1	1.03629
Com_2282_pos	4,7-Dimethoxy-1-vinyl-beta-carboline	4,7-二甲氧基-1-乙烯基-β-咔啉	P	C15H14N2O2	254.106	255.113	0.325738	[M+H]+	6.227	0.704572659983846	2	C18	Alkaloids and derivatives	生物碱及其衍生物	Harmala alkaloids	哈尔满生物碱	-	-	-	-	-	-	-	-	COC1=CC2=C(C=C1)C3=C(N2)C(=NC=C3OC)C=C	DYAZDMVYCGBHNX-UHFFFAOYSA-N	1.49244e+06	3.29466e+06	6.85742e+06	3.43096e+06	1.58884e+07	3.30338e+06	4.16665e+06	4.2806e+06	5.03573e+06	1.47567	0.56137	0.852652	0.55	0.176971
Com_2283_pos	1,2-dibutyrin	-	P	C11H20O5	232.131	255.12	0.187332	[M+Na]+	6.091	-	3	C18	Lipids and lipid-like molecules	脂质和类脂分子	Glycerolipids	甘油脂	Diradylglycerols	双甘油酯	-	HMDB0304007	-	-	-	-	CCCC(=O)OCC(CO)OC(=O)CCC	AWHAUPZHZYUHOM-UHFFFAOYSA-N	1.74533e+07	8.60219e+06	3.31424e+06	1.42532e+07	8.53639e+06	3.13751e+07	5.59442e+07	5.41399e+07	7.85121e+07	0.189695	-2.39825	0.00170071	1	1.83892
Com_2291_pos	N-decanoyl-L-Homoserine lactone	-	P	C14H25NO3	255.183	256.191	0.384927	[M+H]+	6.949	0.691811815431083	2	C18	Organic acids and derivatives	有机酸及其衍生物	Carboxylic acids and derivatives	羧酸及其衍生物	Amino acids, peptides, and analogues	氨基酸、肽和类似物	177315-87-6	-	-	-	LMFA08030026	-	CCCCCCCCCC(=O)NC1CCOC1=O	TZWZKDULKILUPV-LBPRGKRZSA-N	441303	261734	173932	3.9031e+06	758656	244410	6.5543e+06	3.12748e+06	1.86337e+06	0.375839	-1.41181	0.253186	0.7	1.08632
Com_2292_pos	Andrachcine	-	P	C15H29NO2	255.22	256.227	0.127848	[M+H]+	7.026	0.676402614296195	2	C18	Organoheterocyclic compounds	有机杂环化合物	Pyridines and derivatives	吡啶及其衍生物	Hydropyridines	氢吡啶类	-	-	-	-	-	-	CCCC(CC1CC=CC(N1C)CC(CC)O)O	VTAUDMKQDLSFJI-BYNSBNAKSA-N	1.1444e+07	1.04613e+07	9.50011e+06	1.20739e+07	1.24145e+07	1.0902e+07	1.88742e+07	1.51795e+07	1.30486e+07	0.770891	-0.375401	0.123667	0.85	0.887362
Com_2296_pos	N-Methyldioctylamine	双辛烷基甲基叔胺	P	C17H37N	255.293	256.3	0.125611	[M+H]+	7.663	0.859689977103751	2	C18	Organic nitrogen compounds	有机氮化合物	Organonitrogen compounds	有机氮化合物	Amines	胺类	4455-26-9	-	-	-	-	-	CCCCCCCCN(C)CCCCCCCC	YJLYANLCNIKXMG-UHFFFAOYSA-N	2.75869e+07	3.02313e+08	2.09729e+08	3.32804e+08	5.22722e+07	2.39065e+08	6.68045e+07	8.0747e+07	6.13198e+07	1.65149	0.723772	0.651097	0.55	0.30035
Com_2299_pos	Paecilopeptin	-	P	C13H24N2O3	256.179	257.186	0.884557	[M+H]+	5.213	-	3	C18	Organic acids and derivatives	有机酸及其衍生物	Carboxylic acids and derivatives	羧酸及其衍生物	Amino acids, peptides, and analogues	氨基酸、肽和类似物	-	-	-	-	-	-	CC(C)CC(C(=O)NC(C=O)C(C)C)NC(=O)C	FCSVBIFJBYWEQD-NWDGAFQWSA-N	745802	38324.9	46881.3	48104.3	126155	642052	89343.4	185209	788641	0.471612	-1.08433	0.173377	0.8	0.884748
Com_22_pos	L-Threonine	L-苏氨酸	P	C4H9NO3	119.058	120.066	1.30828	[M+H]+	1.423	0.956958229558379	1	C18	Organic acids and derivatives	有机酸及其衍生物	Carboxylic acids and derivatives	羧酸及其衍生物	Amino acids, peptides, and analogues	氨基酸、肽和类似物	72-19-5	HMDB0000167	C00188	map01120;map00290;map01100;map04978;map00860;map01230;map02010;map00261;map00970;map01110;map04974;map01060;map00260;map01130	-	6288	C[C@@H](O)[C@H](N)C(O)=O	AYFVYJQAPQTCCC-GBXIJSLDSA-N	7.38297e+08	4.25451e+08	4.98507e+08	5.88308e+08	3.77328e+08	3.03366e+08	2.75908e+08	3.02186e+08	3.69613e+08	1.68041	0.748811	0.0103094	1	1.50808
Com_2300_pos	Montiporyne F	-	P	C18H24O	256.183	257.19	0.26712	[M+H]+	7.724	0.749466456243427	2	C18	Organic oxygen compounds	有机氧化合物	Organooxygen compounds	有机氧化合物	Carbonyl compounds	羰基化合物	-	-	-	-	-	-	CCCCCCCC#CC#CC1CC(=CC(=O)C1)C	IQGBPJFXIUKNHN-UHFFFAOYSA-N	3.08203e+06	3.07361e+06	2.38862e+06	6.15495e+06	7.45732e+06	1.34944e+07	1.16569e+08	8.91083e+07	3.24873e+07	0.0704334	-3.8276	0.00956257	1	1.81947
Com_2302_pos	Lyngbic acid	-	P	C15H28O3	256.204	257.211	0.746513	[M+H]+	6.587	0.690257927114144	2	C18	Lipids and lipid-like molecules	脂质和类脂分子	Fatty Acyls	脂肪酰类	Fatty acids and conjugates	脂肪酸和结合物	-	-	-	-	LMFA01080034	-	CCCCCCCC(CC=CCCC(=O)O)OC	DHIPOEWPWSLXNL-KGXGESDWSA-N	1.48293e+07	1.28636e+07	1.77723e+07	9.36551e+06	9.78715e+06	1.00719e+07	1.23064e+07	9.03397e+06	1.11175e+07	1.21548	0.281528	0.261151	0.7	0.625866
Com_2308_pos	H-ALA-ALA-PRO-OH	H-丙氨酸-丙氨酸-脯氨酸-OH	P	C11H19N3O4	257.138	258.145	0.204335	[M+H]+	1.511	-	3	C18	Organic acids and derivatives	有机酸及其衍生物	Carboxylic acids and derivatives	羧酸及其衍生物	Amino acids, peptides, and analogues	氨基酸、肽和类似物	-	-	-	-	-	-	CC(C(=O)NC(C)C(=O)N1CCCC1C(=O)O)N	CXRCVCURMBFFOL-FXQIFTODSA-N	3.07953e+07	1.39908e+07	1.13892e+07	2.4899e+07	9.88621e+06	7.51491e+06	8.95294e+06	1.08193e+07	4.57368e+06	2.28395	1.19153	0.0317079	0.95	1.02525
Com_2311_pos	Myristamine Oxide	-	P	C16H35NO	257.272	258.279	0.310053	[M+H]+	7.77	0.642798285547147	2	C18	Organic nitrogen compounds	有机氮化合物	Organonitrogen compounds	有机氮化合物	Aminoxides	氨基氧化物	-	-	-	-	-	-	[O-][N+](C)(C)CCCCCCCCCCCCCC	ONHFWHCMZAJCFB-UHFFFAOYSA-N	2.05187e+07	3.27225e+07	3.14445e+07	3.99028e+07	4.5124e+07	3.67587e+07	3.32595e+07	2.9655e+07	2.4791e+07	1.09084	0.125433	0.702365	0.6	0.217824
Com_2314_pos	Posoquenin	-	P	C11H14O7	258.074	259.081	0.218357	[M+H]+	6.739	-	3	C18	Lipids and lipid-like molecules	脂质和类脂分子	Prenol lipids	异戊烯醇脂	Terpene lactones	萜内酯	-	-	-	-	-	-	CC1(C2C(C(C1O)O)C(=COC2=O)C(=O)OC)O	QWQJCCRASRUSDH-UHFFFAOYSA-N	6.9253e+06	5.82233e+06	8.77383e+06	1.10114e+07	9.38502e+06	3.98714e+06	6.7782e+06	5.39443e+06	5.48279e+06	1.54946	0.631767	0.0292835	0.95	0.725007
Com_2315_pos	Cysteinyl-Histidine	半胱氨酰组氨酸	P	C9H14N4O3S	258.079	259.085	1.79528	[M+H]+	11.836	-	3	C18	Organic acids and derivatives	有机酸及其衍生物	Carboxylic acids and derivatives	羧酸及其衍生物	Amino acids, peptides, and analogues	氨基酸、肽和类似物	-	HMDB0028777	-	-	-	18218196	NC(CS)C(=O)NC(CC1=CN=CN1)C(O)=O	LVNMAAGSAUGNIC-UHFFFAOYSA-N	5.30065e+06	5.70085e+06	5.97498e+06	6.49004e+06	4.6798e+06	4.58663e+06	6.70434e+06	5.91946e+06	5.51917e+06	0.990648	-0.0135554	0.951238	0.5	0.200953
Com_2319_pos	gamma-L-Glutamyl-L-pipecolic acid	γ-L-谷氨酰-L-哌可酸	P	C11H18N2O5	258.122	259.129	1.13028	[M+H]+	4.896	-	3	C18	Organic acids and derivatives	有机酸及其衍生物	Carboxylic acids and derivatives	羧酸及其衍生物	Amino acids, peptides, and analogues	氨基酸、肽和类似物	-	HMDB0038614	-	-	-	69247902	NC(CCC(=O)N1CCCCC1C(O)=O)C(O)=O	MNEBDCWSYIPUDZ-UHFFFAOYSA-N	1.4209e+06	123617	560955	117594	875671	1.03349e+06	916550	924792	1.2297e+06	0.603963	-0.727467	0.140631	0.8	1.07778
Com_231_pos	Indolelactic acid	吲哚乳酸	P	C11H11NO3	205.074	188.071	1.20511	[M+H-H2O]+	5.318	0.958045496517249	1	C18	Organoheterocyclic compounds	有机杂环化合物	Indoles and derivatives	吲哚及其衍生物	Indolyl carboxylic acids and derivatives	吲哚基羧酸及其衍生物	1821-52-9	HMDB0000671	C02043	map00380	-	676157	O[C@@H](CC1=CNC2=C1C=CC=C2)C(O)=O	XGILAAMKEQUXLS-JTQLQIEISA-N	9.83481e+09	5.40981e+09	6.11513e+09	5.55311e+09	4.985e+09	3.89963e+09	3.05078e+09	3.8436e+09	3.69434e+09	1.7613	0.816638	0.00785248	1	1.20832
Com_2321_pos	Dibutyl adipate	己二酸二丁酯	P	C14H26O4	258.183	259.19	0.421133	[M+H]+	6.579	0.617568156765417	2	C18	Lipids and lipid-like molecules	脂质和类脂分子	Fatty Acyls	脂肪酰类	Fatty acid esters	脂肪酸酯	105-99-7	HMDB0251172	C14253	-	-	-	CCCCOC(=O)CCCCC(=O)OCCCC	XTJFFFGAUHQWII-UHFFFAOYSA-N	864746	1.17091e+06	1.45998e+06	1.15116e+06	3.08731e+06	1.27555e+06	1.2868e+06	1.61607e+06	2.08909e+06	0.9872	-0.0185861	0.708009	0.7	0.222905
Com_2323_pos	Leucylleucine methyl ester	亮氨酰亮氨酸甲酯	P	C13H26N2O3	258.194	259.202	0.400458	[M+H]+	5.751	-	3	C18	Organic acids and derivatives	有机酸及其衍生物	Carboxylic acids and derivatives	羧酸及其衍生物	Amino acids, peptides, and analogues	氨基酸、肽和类似物	-	HMDB0248073	-	-	-	5159380	COC(=O)C(CC(C)C)NC(=O)C(N)CC(C)C	AJMOLNFDYWTVQW-UHFFFAOYSA-N	1.48924e+06	733326	459675	145854	358805	466560	412759	270260	385789	1.66053	0.731641	0.564609	0.6	0.366001
Com_2325_pos	13-Apo-beta-carotenone	-	P	C18H26O	258.198	259.206	0.124771	[M+H]+	9.287	0.846794555586249	2	C18	Lipids and lipid-like molecules	脂质和类脂分子	Prenol lipids	异戊烯醇脂	Sesquiterpenoids	倍半萜类	-	-	C20696	-	-	-	CC1=C(C(CCC1)(C)C)C=CC(=CC=CC(=O)C)C	UBTNVRPIHJRBCI-LUXGDSJYSA-N	1.68808e+07	1.04724e+07	1.81744e+07	3.7276e+07	2.97353e+07	1.4385e+08	4.70573e+08	3.86153e+08	2.4784e+08	0.0721162	-3.79353	0.000195238	1	1.78587
Com_2327_pos	1-Hexadecanethiol	-	P	C16H34S	258.238	259.245	0.42197	[M+H]+	9.324	0.517543785586385	2	C18	Organosulfur compounds	有机硫化合物	Thiols	硫醇类	Alkylthiols	烷基硫醇	-	HMDB0243888	-	-	-	-	CCCCCCCCCCCCCCCCS	ORTRWBYBJVGVQC-UHFFFAOYSA-N	2.83043e+08	1.627e+08	2.06694e+08	2.22225e+08	1.80119e+08	1.77463e+08	1.8053e+08	2.17059e+08	1.38925e+08	1.18187	0.241065	0.262151	0.7	0.457993
Com_2329_pos	Proacacipetalin	-	P	C11H17NO6	259.106	260.114	3.32936	[M+H]+	4.747	-	3	C18	Organic oxygen compounds	有机氧化合物	Organooxygen compounds	有机氧化合物	Carbohydrates and carbohydrate conjugates	碳水化合物和碳水化合物结合物	-	-	C08338	-	-	-	CC(=C)C(C#N)OC1C(C(C(C(O1)CO)O)O)O	KVHIMSJVFJPBKJ-MPVQUNCYSA-N	551015	63105.5	111961	395361	233155	2.19567e+06	2.59938e+06	3.169e+06	2.97723e+06	0.0990448	-3.33577	0.00240238	1	1.53969
Com_2331_pos	Ala-Hyp-Gly	丙氨酸一羟脯氨酸一甘氨酸	P	C10H17N3O5	259.117	260.124	0.482909	[M+H]+	1.511	-	3	C18	Organic acids and derivatives	有机酸及其衍生物	Carboxylic acids and derivatives	羧酸及其衍生物	Amino acids, peptides, and analogues	氨基酸、肽和类似物	-	HMDB0248094	-	-	-	74408046	CC(N)C(=O)N1CC(O)CC1C(=O)NCC(O)=O	QEDRTIXTEAXNMY-UHFFFAOYSA-N	1.17892e+07	4.35309e+06	1.08362e+07	3.47654e+06	8.40655e+06	755939	155146	913724	826852	11.7244	3.55145	0.00347972	1	1.7454
Com_2333_pos	Hexanoyl-carnitine	己酰肉碱	P	C13H25NO4	259.178	260.186	0.704932	[M+H]+	5.614	0.843111599097004	2	C18	Lipids and lipid-like molecules	脂质和类脂分子	Fatty Acyls	脂肪酰类	Fatty acid esters	脂肪酸酯	-	-	-	-	LMFA07070001	-	O=C([O-])CC(OC(=O)CCCCC)C[N+](C)(C)C	VVPRQWTYSNDTEA-LLVKDONJSA-N	1.10813e+07	5.42533e+06	2.01824e+07	3.51158e+06	1.61684e+07	1.88123e+07	1.35541e+07	1.82303e+07	3.95186e+07	0.500416	-0.998802	0.0873241	0.8	0.890792
Com_2334_pos	Leu Lys	亮氨酸赖氨酸	P	C12H25N3O3	259.19	260.197	1.22853	[M+H]+	4.715	0.647290317152387	2	C18	Organic acids and derivatives	有机酸及其衍生物	Carboxylic acids and derivatives	羧酸及其衍生物	Amino acids, peptides, and analogues	氨基酸、肽和类似物	-	-	-	-	-	-	CC(C)CC(C(=O)NC(CCCCN)C(=O)O)N	OTXBNHIUIHNGAO-UWVGGRQHSA-N	1.54246e+07	6.6169e+06	6.45668e+06	4.03766e+06	4.85241e+06	8.20479e+06	9.54859e+06	1.54001e+07	3.20887e+06	0.822571	-0.281788	0.683492	0.6	0.325458
Com_2337_pos	Gamma-Glu-Leu	N-L-gamma-谷氨酰-L-亮氨酸	P	C11H20N2O5	260.137	261.145	1.58128	[M+H]+	5.442	0.944014571631249	2	C18	Organic acids and derivatives	有机酸及其衍生物	Carboxylic acids and derivatives	羧酸及其衍生物	Amino acids, peptides, and analogues	氨基酸、肽和类似物	2566-39-4	HMDB0011171	-	-	-	-	CC(C)CC(C(=O)O)NC(=O)CCC(C(=O)O)N	MYFMARDICOWMQP-YUMQZZPRSA-N	3.76293e+08	2.19697e+08	2.23431e+08	1.41191e+08	1.98146e+08	1.77501e+08	1.57584e+08	1.25287e+08	2.6805e+08	1.27262	0.347805	0.341529	0.7	0.498389
Com_2338_pos	(4,8,8-trimethyldecahydro-1,4-methanoazulen-9-yl)methanol	-	P	C15H26O	222.198	261.161	1.07426	[M+K]+	5.444	-	3	C18	Lipids and lipid-like molecules	脂质和类脂分子	Prenol lipids	异戊烯醇脂	Sesquiterpenoids	倍半萜类	-	-	-	-	-	-	OCC1C2CCC3C2C(C)(C)CCCC13C	VZJHQHUOVIDRCF-UHFFFAOYSA-N	2.24285e+06	969859	1.21911e+06	610948	303377	1.00691e+06	700967	447743	616857	1.54263	0.625392	0.505162	0.6	0.393292
Com_2345_pos	H-Asp-Gln-OH	-	P	C9H15N3O6	261.096	262.104	0.566021	[M+H]+	1.467	0.66412096238449	2	C18	Organic acids and derivatives	有机酸及其衍生物	Carboxylic acids and derivatives	羧酸及其衍生物	Amino acids, peptides, and analogues	氨基酸、肽和类似物	13433-13-1	-	-	-	-	-	C(CC(=O)N)C(C(=O)O)NC(=O)C(CC(=O)O)N	GSMPSRPMQQDRIB-WHFBIAKZSA-N	6.8762e+07	2.15681e+07	2.36808e+07	4.52765e+07	1.49293e+07	1.44528e+07	9.51313e+06	7.06409e+06	1.91003e+07	2.78022	1.4752	0.0322545	0.95	1.16209
Com_2347_pos	O-methylmalonylcarnitine	-	P	C11H19NO6	261.121	262.129	1.02556	[M+H]+	4.995	-	3	C18	Lipids and lipid-like molecules	脂质和类脂分子	Fatty Acyls	脂肪酰类	Fatty acid esters	脂肪酸酯	-	HMDB0240781	-	-	LMFA07070094	-	CC(C(=O)O)C(=O)OC(CC(=O)[O-])C[N+](C)(C)C	XROYFEWIXXCPAW-UHFFFAOYSA-N	4.23518e+06	1.20035e+06	1.97346e+06	533505	3.54485e+06	370991	199810	294958	663335	6.01002	2.58737	0.00921313	0.95	1.34374
Com_2348_pos	Gamma glutamyl ornithine	-	P	C10H19N3O5	261.132	262.14	1.08958	[M+H]+	1.407	0.545462017603025	2	C18	Organic acids and derivatives	有机酸及其衍生物	Carboxylic acids and derivatives	羧酸及其衍生物	Amino acids, peptides, and analogues	氨基酸、肽和类似物	56523-61-6	HMDB0002248	-	-	-	189156	NCCC[C@H](NC(=O)[C@@H](N)CCC(O)=O)C(O)=O	FCQBDQYWNGUTPD-BQBZGAKWSA-N	1.80713e+07	5.36763e+06	7.85759e+06	1.56925e+07	4.23946e+06	7.03781e+06	1.82876e+06	1.24911e+06	3.25402e+06	3.06535	1.61605	0.0473127	0.9	1.11072
Com_2350_pos	3-Hydroxyisovalerylcarnitine	-	P	C12H23NO5	261.158	262.165	1.1981	[M+H]+	4.794	0.66263656283332	2	C18	Lipids and lipid-like molecules	脂质和类脂分子	Fatty Acyls	脂肪酰类	Fatty acid esters	脂肪酸酯	99159-87-2	HMDB0061189	-	-	LMFA07070041	53915061	CC(C)(O)CC(=O)O[C@H](CC([O-])=O)C[N+](C)(C)C	IGLHHSKNBDXCEY-SECBINFHSA-N	7.8989e+07	3.64658e+07	4.48812e+07	1.49574e+07	6.66919e+07	6.5313e+07	4.54017e+07	4.74836e+07	1.08888e+08	0.724816	-0.464314	0.296699	0.7	0.734376
Com_2355_pos	2-amino-1,3,4-tetradecanetriol	-	P	C14H31NO3	261.23	262.238	0.0484406	[M+H]+	5.891	0.62219610326668	2	C18	Organic nitrogen compounds	有机氮化合物	Organonitrogen compounds	有机氮化合物	Amines	胺类	-	-	-	-	-	-	CCCCCCCCCCC(C(C(CO)N)O)O	QDBLJDVWLXPWOQ-UHFFFAOYSA-N	4.00523e+06	2.79775e+06	2.41758e+06	3.53862e+06	4.4414e+06	7.99035e+06	6.22262e+06	6.57858e+06	2.86371e+06	0.581708	-0.781633	0.11137	0.85	0.970044
Com_2358_pos	Asp-Glu	天冬氨酸-谷氨酸	P	C9H14N2O7	262.08	263.088	0.575643	[M+H]+	1.513	0.789776757799557	2	C18	Organic acids and derivatives	有机酸及其衍生物	Carboxylic acids and derivatives	羧酸及其衍生物	Amino acids, peptides, and analogues	氨基酸、肽和类似物	-	HMDB0028752	-	-	-	-	O=C(O)CCC(N=C(O)C(N)CC(=O)O)C(=O)O	CKAJHWFHHFSCDT-UHFFFAOYSA-N	3.98667e+08	1.43819e+08	6.67617e+07	1.28017e+08	3.20148e+07	7.86366e+07	4.63358e+07	5.10427e+07	2.39909e+07	3.07703	1.62154	0.12288	0.8	0.90469
Com_2359_pos	Nigrolineabiphenyl A	-	P	C14H14O5	262.084	263.091	1.06238	[M+H]+	6.498	0.684231771680568	2	C18	Benzenoids	苯类化合物	Benzene and substituted derivatives	苯及其取代衍生物	Biphenols	双酚类	-	-	-	-	-	-	COC1=CC(=CC(=C1O)OC)C2=CC(=C(C=C2)O)O	ZZOCAYOGNJRKQA-UHFFFAOYSA-N	1.53948e+06	1.39091e+06	2.08426e+06	2.28086e+06	2.40084e+06	1.48738e+06	1.48959e+06	590983	1.472e+06	1.53912	0.622107	0.129794	0.85	0.857708
Com_2362_pos	1,6-Dimethoxypyrene	-	P	C18H14O2	262.099	263.107	0.853579	[M+H]+	1.444	-	3	C18	Benzenoids	苯类化合物	Pyrenes	芘类	-	-	-	HMDB0060337	C18260	map01120;map00624	-	-	COC1=C2C=CC3=C4C2=C(C=CC4=C(C=C3)OC)C=C1	WFKVWBRLOQDNIT-UHFFFAOYSA-N	6.3713e+06	1.08417e+06	1.02623e+06	2.60178e+06	1.66582e+06	1.34887e+06	874337	677654	105512	3.3926	1.76239	0.102665	0.9	1.28497
Com_2363_pos	Nopalinic acid	-	P	C10H18N2O6	262.116	263.124	0.695248	[M+H]+	1.511	-	3	C18	Organic acids and derivatives	有机酸及其衍生物	Carboxylic acids and derivatives	羧酸及其衍生物	Amino acids, peptides, and analogues	氨基酸、肽和类似物	63409-16-5	HMDB0029437	C01683	-	-	4474580	NCCCC(NC(CCC(O)=O)C(O)=O)C(O)=O	UXZAXFPFSQRZOZ-UHFFFAOYSA-N	3.42296e+06	2.98215e+06	5.15262e+06	845566	9.32196e+06	769320	1.05368e+06	167565	598369	6.71327	2.74701	0.0147413	0.95	1.32667
Com_2364_pos	L-phenylalanyl-L-proline	-	P	C14H18N2O3	262.132	263.139	1.40451	[M+H]+	5.457	0.81762806968934	2	C18	Organic acids and derivatives	有机酸及其衍生物	Carboxylic acids and derivatives	羧酸及其衍生物	Amino acids, peptides, and analogues	氨基酸、肽和类似物	-	HMDB0011177	-	-	-	-	C1CC(N(C1)C(=O)C(CC2=CC=CC=C2)N)C(=O)O	WEQJQNWXCSUVMA-RYUDHWBXSA-N	4.20684e+07	1.12868e+07	2.03733e+07	1.87006e+07	1.87397e+07	3.42166e+07	3.88049e+07	3.57406e+07	1.93439e+07	0.69423	-0.526514	0.151986	0.75	0.926823
Com_2365_pos	(Z)-3-Hexenyl beta-D-glucopyranoside	-	P	C12H22O6	262.142	263.15	3.75313	[M+H]+	5.442	-	3	C18	Lipids and lipid-like molecules	脂质和类脂分子	Fatty Acyls	脂肪酰类	Fatty acyl glycosides	脂肪酰糖苷	-	-	-	-	-	-	CCC=CCCOC1C(C(C(C(O1)CO)O)O)O	OZIPFYKAIOOVEJ-ODWUMMNUSA-N	3.51744e+06	2.12774e+06	2.13228e+06	1.34761e+06	2.00906e+06	1.58644e+06	1.50548e+06	1.18137e+06	2.94458e+06	1.23406	0.303411	0.399267	0.7	0.444896
Com_2367_pos	3-Acetoxy-E-gamma-Bisabolene	-	P	C17H26O2	262.193	263.201	0.00730705	[M+H]+	7.533	0.881114135055678	2	C18	Lipids and lipid-like molecules	脂质和类脂分子	Prenol lipids	异戊烯醇脂	Sesquiterpenoids	倍半萜类	-	-	-	-	-	-	CC1=CCC(=C(C)CC(C=C(C)C)OC(=O)C)CC1	JDDQDMUSABHSGX-WAIALKQBSA-N	1.66504e+09	6.11032e+08	5.63135e+08	7.69772e+08	7.50481e+08	5.50359e+08	7.74803e+08	8.77593e+08	8.8759e+08	1.12854	0.174452	0.814499	0.6	0.245919
Com_2368_pos	12-Acetoxyeremophilene	-	P	C17H26O2	262.193	263.201	0.185849	[M+H]+	10.9	0.854417208368305	2	C18	Lipids and lipid-like molecules	脂质和类脂分子	Prenol lipids	异戊烯醇脂	Sesquiterpenoids	倍半萜类	-	-	-	-	-	-	CC1CCC=C2C1(CC(CC2)C(=C)COC(=O)C)C	FWQQUGHSYKXIMY-YSVLISHTSA-N	2.72624e+06	4.29334e+06	5.57626e+06	5.34242e+06	3.81824e+06	1.92206e+06	2.44678e+06	1.74884e+06	4.34137e+06	1.66413	0.734766	0.0711679	0.85	1.17891
Com_236_neg	2'-O-Methyluridine	2-甲氧基尿苷	N	C10H14N2O6	258.085	257.078	1.16488	[M-H]-	4.879	0.823308918912983	1	C18	Nucleosides, nucleotides, and analogues	核苷、核苷酸和类似物	Pyrimidine nucleosides	嘧啶核苷	-	-	2140-76-3	HMDB0240328	-	-	-	102212	CO[C@@H]1[C@H](O)[C@@H](CO)O[C@H]1N1C=CC(=O)NC1=O	SXUXMRMBWZCMEN-ZOQUXTDFSA-N	2.81668e+07	3.19533e+07	1.10532e+07	2.79564e+07	1.43393e+07	3.43359e+07	3.20619e+07	2.87264e+07	1.40591e+07	0.831402	-0.266382	0.498084	0.75	0.631714
Com_2370_pos	Cernuine	神经酰胺nuine	P	C16H26N2O	262.205	263.212	1.39401	[M+H]+	5.537	-	3	C18	Organoheterocyclic compounds	有机杂环化合物	Quinolizidines	喹啉西啶类	-	-	-	HMDB0034150	C09860	-	-	-	CC1CC2CCCC3N2C(C1)CC4N3C(=O)CCC4	IWSJXTCXZSUCNS-LXFSFDBISA-N	5.15568e+06	4.89408e+06	4.35627e+06	3.80982e+06	5.23571e+06	4.40473e+06	5.80111e+06	4.34428e+06	4.70461e+06	0.974371	-0.0374575	0.780895	0.5	0.125576
Com_2373_pos	Farnesyl acetone	金合欢基丙酮	P	C18H30O	262.23	263.237	0.45699	[M+H]+	7.741	0.914818613723348	2	C18	Lipids and lipid-like molecules	脂质和类脂分子	Prenol lipids	异戊烯醇脂	Diterpenoids	二萜类	762-29-8	-	-	-	-	-	CC(=CCCC(=CCCC(=CCCC(=O)C)C)C)C	LTUMRKDLVGQMJU-IUBLYSDUSA-N	3.28361e+07	3.73025e+07	3.57321e+07	4.95139e+07	5.26442e+07	3.59948e+07	6.1284e+07	5.72788e+07	3.63047e+07	0.871953	-0.197677	0.498417	0.7	0.580608
Com_2376_pos	2',2'-Difluoro-2'-deoxyuridine	2',2'-二氟-2'-脱氧尿苷	P	C9H10F2N2O5	264.056	265.062	2.33143	[M+H]+	5.645	-	3	C18	Nucleosides, nucleotides, and analogues	核苷、核苷酸和类似物	Pyrimidine nucleosides	嘧啶核苷	Pyrimidine 2'-deoxyribonucleosides	嘧啶2'-脱氧核糖核苷	114248-23-6	HMDB0060727	-	-	-	9871558	O=C1N=C(O)C=CN1C2OC(CO)C(O)C2(F)F	FIRDBEQIJQERSE-QPPQHZFASA-N	502925	456326	277937	536233	950214	210689	750234	669627	495613	1.02481	0.0353533	0.887207	0.5	0.442318
Com_2378_pos	(Z)-2-octylpent-2-enedioic acid	-	P	C13H22O4	242.152	265.141	1.49059	[M+Na]+	1.302	-	3	C18	Lipids and lipid-like molecules	脂质和类脂分子	Fatty Acyls	脂肪酰类	Fatty acids and conjugates	脂肪酸和结合物	-	-	-	-	-	-	O=C(O)C(=CCC(=O)O)CCCCCCCC	NIXDINZDFZJZHG-LUAWRHEFSA-N	462363	707220	584169	652037	387673	673000	957240	1.06271e+06	59483.7	0.811926	-0.300579	0.795893	0.7	0.34235
Com_237_neg	O-Desmethylangolensin	O-去甲基安哥拉素	N	C15H14O4	258.089	257.082	0.851633	[M-H]-	6.159	0.51629317912005	1	C18	Phenylpropanoids and polyketides	苯丙素类和聚酮类	Alpha-methyldeoxybenzoin flavonoids	α-甲基脱氧苯甲因黄酮类化合物	-	-	21255-69-6	HMDB0004629	-	-	-	89472	CC(C(=O)C1=C(O)C=C(O)C=C1)C1=CC=C(O)C=C1	JDJPNKPFDDUBFV-UHFFFAOYSA-N	359955	246387	7.14911e+06	372215	1.01447e+07	237662	735434	49151.5	412918	10.1855	3.34845	0.156862	0.7	1.09597
Com_2382_pos	Spicatolide H	-	P	C15H20O4	264.136	265.143	2.80329	[M+H]+	5.631	0.518636850970864	2	C18	Organoheterocyclic compounds	有机杂环化合物	Lactones	内酯类	Delta valerolactones	δ戊内酯	-	-	-	-	-	-	CC1C2CCC(=C)C3CC(=O)OC(C3C2OC1=O)C	MILMMXLPUBIAAD-CVWJPNGZSA-N	1.56324e+06	1.91628e+06	1.20574e+06	4.11691e+06	2.56198e+06	4.62949e+06	1.08794e+07	7.88292e+06	4.80828e+06	0.322386	-1.63314	0.00579955	1	1.72539
Com_2385_pos	Farnesyl acetate	-	P	C17H28O2	264.209	265.216	0.114867	[M+H]+	7.777	0.953742236002273	2	C18	Lipids and lipid-like molecules	脂质和类脂分子	Prenol lipids	异戊烯醇脂	Sesquiterpenoids	倍半萜类	-	HMDB0240268	-	-	LMFA07010230	-	CC(=CCCC(=CCCC(=CCOC(=O)C)C)C)C	ZGIGZINMAOQWLX-NCZFFCEISA-N	2.65091e+08	1.49557e+08	7.09109e+07	1.10957e+08	7.53184e+07	1.31361e+08	2.41955e+08	2.23939e+08	2.02092e+08	0.672383	-0.572645	0.124111	0.75	0.852938
Com_2389_pos	Lepadiformine B	-	P	C17H31NO	265.241	266.248	0.111358	[M+H]+	9.184	-	3	C18	Organoheterocyclic compounds	有机杂环化合物	Azaspirodecane derivatives	氮杂螺癸烷衍生物	-	-	-	-	-	-	-	-	CCCCC1CCC2CCCCC23N1C(CC3)CO	BGBFXHCJNCIRRA-YVSFHVDLSA-N	2.53295e+07	4.74855e+07	3.28677e+07	3.7271e+07	3.15518e+07	3.38904e+07	2.90596e+07	3.13842e+07	3.00825e+07	1.12207	0.166164	0.421568	0.7	0.360704
Com_238_pos	3-(2-Hydroxyphenyl)propanoic acid	3-(2-羟苯基)丙酸	P	C9H10O3	166.063	189.052	0.152184	[M+Na]+	5.752	0.509091284293783	1	C18	Phenylpropanoids and polyketides	苯丙素类和聚酮类	Phenylpropanoic acids	苯丙酸类	-	-	495-78-3	HMDB0033752	C01198	map00360;map01120;map00624	-	873	OC(=O)CCC1=CC=CC=C1O	CJBDUOMQLFKVQC-UHFFFAOYSA-N	362390	437795	2.57336e+06	804837	3.40493e+06	680973	181039	88946.5	315342	4.79084	2.26028	0.0556434	0.9	1.18793
Com_2394_pos	2'-Amino-2'-deoxyadenosine	2'-氨基-2'-脱氧腺苷	P	C10H14N6O3	266.113	267.121	3.19306	[M+H]+	6.512	0.701292701964038	2	C18	Nucleosides, nucleotides, and analogues	核苷、核苷酸和类似物	Purine nucleosides	嘌呤核苷	Purine 2'-deoxyribonucleosides	嘌呤2'-脱氧核糖核苷	10414-81-0	-	-	-	-	-	C1=NC(=C2C(=N1)N(C=N2)C3C(C(C(O3)CO)O)N)N	CQKMBZHLOYVGHW-QYYRPYCUSA-N	5.92287e+07	5.48207e+07	6.12009e+07	7.53779e+07	7.29838e+07	1.28929e+08	2.68206e+08	2.35099e+08	1.39132e+08	0.335625	-1.57508	0.00720551	1	1.64073
Com_2397_pos	Phe-Thr	苯丙氨酸-苏氨酸	P	C13H18N2O4	266.127	267.134	0.884514	[M+H]+	4.98	0.505803650674592	2	C18	Organic acids and derivatives	有机酸及其衍生物	Carboxylic acids and derivatives	羧酸及其衍生物	Amino acids, peptides, and analogues	氨基酸、肽和类似物	-	HMDB0029005	-	-	-	-	CC(C(C(=O)O)NC(=O)C(CC1=CC=CC=C1)N)O	NYQBYASWHVRESG-MIMYLULJSA-N	7.57218e+06	5.38885e+06	6.12415e+06	3.81326e+06	5.19773e+06	5.03214e+06	8.61022e+06	1.14918e+07	2.8378e+06	0.803554	-0.315534	0.751433	0.55	0.327916
Com_239_neg	D-Fructose-6-phosphate	果糖-6-磷酸	N	C6H13O9P	260.03	259.023	0.45165	[M-H]-	1.519	0.966177267825892	1	C18	Organic oxygen compounds	有机氧化合物	Organooxygen compounds	有机氧化合物	Carbohydrates and carbohydrate conjugates	碳水化合物和碳水化合物结合物	26177-86-6	HMDB0000124	-	-	-	-	C(C(C(C(C(=O)CO)O)O)O)OP(=O)(O)O	GSXOAOHZAIYLCY-HSUXUTPPSA-N	1.12375e+09	7.65727e+08	4.10712e+08	5.13346e+08	4.01666e+08	2.79814e+08	3.41527e+07	2.1494e+08	3.53876e+08	2.91369	1.54285	0.0901022	1	1.52273
Com_23_pos	2-Amino-1-phenylethanol	2-氨基-1-苯基乙醇	P	C8H11NO	137.084	120.081	0.527063	[M+H-H2O]+	5.073	0.625760836814286	1	C18	Organic nitrogen compounds	有机氮化合物	Organonitrogen compounds	有机氮化合物	Amines	胺类	7568-93-6	HMDB0001065	C02735	-	-	1000	NCC(O)C1=CC=CC=C1	ULSIYEODSMZIPX-UHFFFAOYSA-N	2.33403e+10	1.37329e+10	1.4127e+10	1.44658e+10	1.28765e+10	1.10747e+10	1.07693e+10	1.19981e+10	1.03093e+10	1.42315	0.509085	0.0345654	1	1.1457
Com_2402_pos	Pseudopyronine A	-	P	C16H26O3	266.188	267.195	0.335232	[M+H]+	6.632	0.673585209080683	2	C18	Organoheterocyclic compounds	有机杂环化合物	Pyrans	吡喃	Pyranones and derivatives	吡喃酮及其衍生物	-	-	-	-	-	-	CCCCCCC1=C(C=C(OC1=O)CCCCC)O	SWHSFCDMQYUTEL-UHFFFAOYSA-N	7.46676e+06	7.73162e+06	7.14813e+06	1.45421e+07	1.88986e+07	1.33717e+07	2.92095e+07	1.68885e+07	1.71651e+07	0.582369	-0.779994	0.0605011	0.8	1.15633
Com_2404_pos	Metoprolol	美托洛尔	P	C15H25NO3	267.183	268.191	0.643171	[M+H]+	7.085	-	3	C18	Benzenoids	苯类化合物	Phenols	酚类	Tyrosols and derivatives	酪醇及其衍生物	37350-58-6	HMDB0001932	C07202	-	-	-	CC(C)NCC(COC1=CC=C(C=C1)CCOC)O	IUBSYMUCCVWXPE-UHFFFAOYSA-N	470095	417366	285896	4.71985e+06	1.29113e+06	809075	1.18072e+07	5.19044e+06	3.1641e+06	0.27407	-1.86739	0.0942366	0.85	1.3013
Com_2405_pos	Allopumiliotoxin 267A	-	P	C16H29NO2	267.22	268.227	0.123783	[M+H]+	7.252	0.603308350974634	2	C18	Alkaloids and derivatives	生物碱及其衍生物	Pumiliotoxins, homopumiliotoxins, and allopumiliotoxins	两栖动物毒素、同两栖动物毒素和别两栖动物毒素	-	-	-	-	C20034	-	-	-	CCCCC(C)C=C1CN2CCCC2C(C1O)(C)O	LWXKAVPXEDNHLL-VRUXTKGDSA-N	1.91628e+07	1.44126e+07	1.21858e+07	2.7032e+07	1.79949e+07	1.4989e+07	3.73142e+07	2.91677e+07	1.89689e+07	0.723125	-0.467684	0.275422	0.75	0.870127
Com_2408_pos	Rugulovasine B	-	P	C16H16N2O2	268.121	269.128	0.649617	[M+H]+	6.585	0.501268671649848	2	C18	Organoheterocyclic compounds	有机杂环化合物	Indoles and derivatives	吲哚及其衍生物	Indoles	吲哚	-	-	-	-	-	-	CC1=CC2(C(CC3=CNC4=CC=CC2=C34)NC)OC1=O	QTWQJTORJVFWAQ-CZUORRHYSA-N	1.01745e+06	1.50743e+06	4.90412e+06	2.74134e+06	8.62136e+06	3.72909e+06	2.80455e+06	3.7972e+06	3.48823e+06	1.08787	0.121507	0.641288	0.6	0.317742
Com_240_pos	N6-Acetyllysine	N-乙酰基赖氨酸	P	C8H16N2O3	188.116	189.124	0.827794	[M+H]+	1.528	0.777048290403528	1	C18	Organic acids and derivatives	有机酸及其衍生物	Carboxylic acids and derivatives	羧酸及其衍生物	Amino acids, peptides, and analogues	氨基酸、肽和类似物	692-04-6	HMDB0000206	C02727	map00310	-	92832	CC(=O)NCCCC[C@H](N)C(O)=O	DTERQYGMUDWYAZ-ZETCQYMHSA-N	6.66409e+07	2.42637e+07	2.07063e+07	1.46239e+07	2.01322e+07	2.41644e+07	2.19332e+07	3.66658e+07	2.51596e+07	1.08497	0.117659	0.854269	0.7	0.0894167
Com_2411_pos	Anhydrovitamin A1	-	P	C20H28	268.219	269.226	0.242077	[M+H]+	9.975	0.92137727490441	2	C18	Lipids and lipid-like molecules	脂质和类脂分子	Prenol lipids	异戊烯醇脂	Sesquiterpenoids	倍半萜类	-	-	-	-	-	-	CC1=CCCC(C1=CC=C(C)C=CC=C(C)C=C)(C)C	FWNRILWHNGFAIN-OYUWDNMLSA-N	2.58201e+08	4.00045e+07	1.81915e+08	7.53863e+07	1.44959e+08	1.65559e+09	4.4148e+08	7.68752e+08	2.34651e+09	0.107509	-3.21747	0.00358436	1	1.3813
Com_2414_pos	p-Hydroxytriamterene	-	P	C12H11N7O	269.103	270.109	3.35892	[M+H]+	5.536	-	3	C18	Organoheterocyclic compounds	有机杂环化合物	Pteridines and derivatives	蝶啶及其衍生物	-	-	1226-52-4	-	-	-	-	-	C1=CC(=CC=C1C2=NC3=C(N=C(N=C3N=C2N)N)N)O	QNJVMSASTUDLGC-UHFFFAOYSA-N	6.88053e+06	4.08141e+06	2.8281e+06	2.54998e+06	3.37732e+06	4.54209e+06	3.54046e+06	4.38944e+06	2.901e+06	1.02608	0.037139	0.90661	0.65	0.0475571
Com_2416_pos	Asparaginylhistidine	-	P	C10H15N5O4	269.112	270.12	0.905598	[M+H]+	5.581	-	3	C18	Organic acids and derivatives	有机酸及其衍生物	Carboxylic acids and derivatives	羧酸及其衍生物	Amino acids, peptides, and analogues	氨基酸、肽和类似物	224638-52-2	HMDB0028733	-	-	-	9835143	N[C@@H](CC(N)=O)C(=O)N[C@@H](CC1=CNC=N1)C(O)=O	FFMIYIMKQIMDPK-BQBZGAKWSA-N	1.06635e+07	5.65327e+06	3.23282e+06	3.95891e+06	4.93006e+06	6.81976e+06	8.4523e+06	9.83029e+06	8.40921e+06	0.678896	-0.558738	0.0824563	0.8	0.805719
Com_2418_pos	Capsi-amide	-	P	C17H35NO	269.272	270.279	0.253814	[M+H]+	10.358	0.775004776820756	2	C18	Organic acids and derivatives	有机酸及其衍生物	Carboxylic acids and derivatives	羧酸及其衍生物	Carboxylic acid derivatives	羧酸衍生物	-	HMDB0040940	C17515	-	-	-	CC(C)CCCCCCCCCCCCNC(=O)C	AMLDBWWQKYLAHJ-UHFFFAOYSA-N	1.18681e+08	3.34064e+08	1.84484e+08	4.58592e+08	2.82854e+08	3.13027e+08	2.52507e+08	3.00561e+08	3.75069e+08	0.888633	-0.17034	0.435327	0.6	0.443972
Com_241_neg	4-Thiouridine	4-硫代尿苷	N	C9H12N2O5S	260.047	259.039	1.40714	[M-H]-	1.28	-	3	C18	Nucleosides, nucleotides, and analogues	核苷、核苷酸和类似物	Pyrimidine nucleosides	嘧啶核苷	-	-	13957-31-8	HMDB0246588	-	-	-	323398	OCC1OC(C(O)C1O)N1C=CC(=S)NC1=O	ZLOIGESWDJYCTF-UHFFFAOYSA-N	1.5883e+06	911187	1.0308e+06	326440	699422	289693	532008	81534.5	622531	2.38891	1.25635	0.12076	0.9	0.890553
Com_2421_pos	Octadecylamine	十八胺	P	C18H39N	269.308	270.316	0.323644	[M+H]+	9.378	0.779412015766189	2	C18	Organic nitrogen compounds	有机氮化合物	Organonitrogen compounds	有机氮化合物	Amines	胺类	124-30-1	HMDB0029586	-	-	-	15793	CCCCCCCCCCCCCCCCCCN	REYJJPSVUYRZGE-UHFFFAOYSA-N	1.54747e+07	2.92651e+07	4.78647e+07	2.939e+07	2.46195e+07	2.20683e+07	1.98209e+07	2.84777e+07	2.14507e+07	1.27744	0.35325	0.378263	0.75	0.516456
Com_2422_pos	3-Acetyl-2'-deoxyuridine	-	P	C11H14N2O6	270.085	271.093	0.952826	[M+H]+	4.716	-	3	C18	Nucleosides, nucleotides, and analogues	核苷、核苷酸和类似物	Pyrimidine nucleosides	嘧啶核苷	Pyrimidine 2'-deoxyribonucleosides	嘧啶2'-脱氧核糖核苷	-	-	-	-	-	-	-	VDXVWUDUXDCDAI-QXFUBDJGSA-N	1.43409e+07	8.49762e+06	9.50874e+06	2.4083e+06	1.18503e+07	7.5464e+06	6.76695e+06	1.00799e+07	1.51402e+07	0.943117	-0.0844918	0.675276	0.5	0.454504
Com_2423_pos	Histidylaspartic acid	-	P	C10H14N4O5	270.096	271.104	0.760168	[M+H]+	5.503	-	3	C18	Organic acids and derivatives	有机酸及其衍生物	Carboxylic acids and derivatives	羧酸及其衍生物	Amino acids, peptides, and analogues	氨基酸、肽和类似物	41658-60-0	HMDB0028881	-	-	-	7020094	N[C@@H](CC1=CNC=N1)C(=O)N[C@@H](CC(O)=O)C(O)=O	MDCTVRUPVLZSPG-BQBZGAKWSA-N	513874	168571	353855	86283.1	221375	212226	327404	444721	382287	0.786724	-0.346071	0.316623	0.65	0.591066
Com_2424_pos	Aspartyl-Histidine	天冬氨酰组氨酸	P	C10H14N4O5	270.096	271.104	0.987902	[M+H]+	1.408	-	3	C18	Organic acids and derivatives	有机酸及其衍生物	Carboxylic acids and derivatives	羧酸及其衍生物	Amino acids, peptides, and analogues	氨基酸、肽和类似物	-	HMDB0028755	-	-	-	14717808	NC(CC(O)=O)C(=O)NC(CC1=CN=CN1)C(O)=O	HSPSXROIMXIJQW-UHFFFAOYSA-N	5.18155e+06	2.01275e+06	2.79789e+06	6.4925e+06	1.91098e+06	830152	96668	285637	530721	8.44235	3.07765	0.00886602	1	1.50204
[truncated: 935 more rows]
