# Supplementary material for: Integrated Analysis of the Lung Microbiome and Metabolome Reveals Associations Between Amino Acid Metabolism and Pulmonary Fibrosis in a Bleomycin-Induced Mouse Model
Source: Int J Mol Sci. 2026 Jun 30;27(13):5895. doi: 10.3390/ijms27135895 (PMC13362081; doi:10.3390/ijms27135895)
Supplement: Supplementary file 1 [file ijms-27-05895-s001.zip › result/3.MetDiffScreening/B_14d.vs.C_14d/B_14d.vs.C_14d_all_Diff_order.xls]

Compound_ID	Name	ChineseName	IonMode	Formula	MolecularWeight	m/z	MassError	Adduct	RT (min)	Score	Level	Column	ClassI	ClassI (Chinese)	ClassII	ClassII (Chinese)	ClassIII	ClassIII (Chinese)	CAS	HMDB_ID	KEGG_ID	KEGG_MapID	Lipidmaps_ID	PubChemID	SMILES	InChIKey	FC	log2FC	Pvalue	ROC	VIP	Up.Down	all_B_1_14d	all_B_2_14d	all_B_3_14d	all_B_4_14d	all_B_5_14d	all_C_1_14d	all_C_2_14d	all_C_3_14d	all_C_4_14d
Com_50_pos	L-Ornithine	L-Äñ°±Ëá	P	C5H12N2O2	132.08988	133.097276341578	0.729363808950747	[M+H]+	1.272	0.894788750402807	1	C18	Organic acids and derivatives	ÓÐ»úËá¼°ÆäÑÜÉúÎï	Carboxylic acids and derivatives	ôÈËá¼°ÆäÑÜÉúÎï	Amino acids, peptides, and analogues	°±»ùËá¡¢ëÄºÍÀàËÆÎï	"70-26-8"	HMDB0000214	C00077	map01064;map01100;map01210;map01230;map02010;map00472;map00480;map00220;map01110;map01060;map01130;map00330	-	6262	NCCC[C@H](N)C(O)=O	AHLPHDHHMVZTML-BYPYZUCNSA-N	8.32152498498826	3.0568479378226088	2.43420132833685e-06	1	1.89016982503765	up	473903145.2752864	379337295.97797275	383371062.8476052	316811674.4642303	233133265.273932	52216056.95695013	34779983.26861497	45165851.530888066	39590900.86864025
Com_1067_pos	Monoolein	¸ÊÓÍµ¥ÓÍËáõ¥	P	C21H40O4	356.29266	357.299997688824	0.105780523299449	[M+H]+	10.330	0.953802922194767	1	C18	Lipids and lipid-like molecules	Ö¬ÖÊºÍÀàÖ¬·Ö×Ó	Glycerolipids	¸ÊÓÍÖ¬	Monoradylglycerols	µ¥õ£»ù¸ÊÓÍ	"111-03-5"	HMDB0254854	-	-	LMGL01010005	33022	CCCCCCCCC=CCCCCCCCC(=O)OCC(O)CO	RZRNAYUHWVFMIP-UHFFFAOYSA-N	0.125149768887137	-2.9982724680695814	1.82890957016207e-05	1	1.9300028178063	down	20762319.81141583	14629529.455351349	8195017.7802647585	13681461.416366387	10503241.286387771	122673726.8842236	92392485.7955259	139798318.07520851	78354453.84199628
Com_1219_neg	2-(Acetylamino)-2-Deoxy-6-O-Sulfo-alpha-D-Glucopyranose	-	N	C8H15NO9S	301.04675	300.039576462619	0.420076346924948	[M-H]-	1.446	0.501742441855564	2	C18	Organic oxygen compounds	ÓÐ»úÑõ»¯ºÏÎï	Organooxygen compounds	ÓÐ»úÑõ»¯ºÏÎï	Carbohydrates and carbohydrate conjugates	Ì¼Ë®»¯ºÏÎïºÍÌ¼Ë®»¯ºÏÎï½áºÏÎï	"-"	HMDB0244937	-	-	-	5195972	CC(O)=NC1C(O)OC(COS(O)(=O)=O)C(O)C1O	WJFVEEAIYIOATH-UHFFFAOYSA-N	7.59871294240336	2.9257550779171857	1.92940101591736e-05	1	1.96933305691587	up	71927654.08764055	42734286.2064427	43518718.57710718	86859507.68391775	51738574.146336794	8993667.143258361	8266581.910405727	7536286.335797303	6448623.41055807
Com_3295_pos	MG(0:0/18:1(9Z)/0:0)	µ¥õ£»ù¸ÊÓÍ(0:0/18:1(9Z)/0:0)	P	C21H40O4	356.29266	379.281937170642	0.216593409437253	[M+Na]+	10.328	-	3	C18	Lipids and lipid-like molecules	Ö¬ÖÊºÍÀàÖ¬·Ö×Ó	Glycerolipids	¸ÊÓÍÖ¬	Monoradylglycerols	µ¥õ£»ù¸ÊÓÍ	"-"	HMDB0011537	-	-	LMGL01010024	5319879	[H]C(CO)(CO)OC(=O)CCCCCCC\C=C/CCCCCCCC	UPWGQKDVAURUGE-KTKRTIGZSA-N	0.137874169573198	-2.858575898508507	3.09252538610946e-05	1	1.85919594295681	down	249902413.11343956	201703288.36287853	95388626.72424152	157238632.40505674	133245755.68895046	1426698289.0739431	1007439001.8150839	1522437832.8562014	902804810.216637
Com_1708_pos	N1-Acetylspermidine	-	P	C9H21N3O	187.16846	188.175967910037	1.11081769335163	[M+H]+	1.407	0.533716434386062	2	C18	Organic acids and derivatives	ÓÐ»úËá¼°ÆäÑÜÉúÎï	Carboximidic acids and derivatives	¼×õ£ÑÇ°·Ëá¼°ÆäÑÜÉúÎï	Carboximidic acids	¼×õ£ÑÇ°·Ëá	"14278-49-0"	HMDB0001276	C00612	-	-	-	CC(=O)NCCCNCCCCN	MQTAVJHICJWXBR-UHFFFAOYSA-N	28.0954328634133	4.812263722813218	5.41807663187171e-05	1	1.92592127513781	up	11376985.5877429	10114062.711169181	20363602.835585933	5268544.333429982	16110349.72402394	543956.8795013046	641462.7251621517	424394.58888748434	190721.72983172457
Com_2191_pos	Hydroxyprolyl-Isoleucine	ôÇ¸¬°±õ£ÒìÁÁ°±Ëá	P	C11H20N2O4	244.14231	245.149893829062	1.16255581426704	[M+H]+	4.918	0.55196484774448	2	C18	Organic acids and derivatives	ÓÐ»úËá¼°ÆäÑÜÉúÎï	Carboxylic acids and derivatives	ôÈËá¼°ÆäÑÜÉúÎï	Amino acids, peptides, and analogues	°±»ùËá¡¢ëÄºÍÀàËÆÎï	"-"	HMDB0028866	-	-	-	61157357	CCC(C)C(NC(=O)C1CC(O)CN1)C(O)=O	JKCPTRCNCMWJJG-UHFFFAOYSA-N	5.16923058747068	2.3699495590223743	7.45402588032694e-05	1	1.62535264849571	up	74215357.77878825	37380688.829780124	52441059.01657197	31958408.2514949	47914218.548307784	12073323.689791914	10260698.940507274	6477957.526359807	8935955.95068172
Com_1220_pos	Periplocoside N	±±Îå¼ÓÆ¤ÜÕN	P	C27H44O6	464.31379	487.303224557212	0.505169600859727	[M+Na]+	8.462	-	3	C18	Lipids and lipid-like molecules	Ö¬ÖÊºÍÀàÖ¬·Ö×Ó	Steroids and steroid derivatives	Àà¹Ì´¼ºÍÀà¹Ì´¼ÑÜÉúÎï	Steroidal glycosides	çÞÌåÌÇÜÕ	"39946-41-3"	-	-	-	-	-	CC1C(C(CC(O1)OC(C)C2(CCC3C2(CCC4C3CC=C5C4(CCC(C5)O)C)C)O)O)O	MQSVACYEBUOKAY-NOQMFQFLSA-N	0.174927357245922	-2.5151721619650758	8.02974201510619e-05	1	1.5295458055622	down	2775006.059693877	1956882.773083567	2197748.186160703	3590561.0212286776	3554912.288721252	22743168.203109756	11000359.090842778	15765444.16409918	14861110.159773372
Com_3277_pos	MG(18:1(11Z)/0:0/0:0)	µ¥õ£»ù¸ÊÓÍ(18:1(11Z)/0:0/0:0)	P	C21H40O4	356.29266	374.326571603858	0.313236478090875	[M+NH4]+	10.331	-	3	C18	Lipids and lipid-like molecules	Ö¬ÖÊºÍÀàÖ¬·Ö×Ó	Glycerolipids	¸ÊÓÍÖ¬	Monoradylglycerols	µ¥õ£»ù¸ÊÓÍ	"-"	HMDB0011566	-	-	-	53480977	[H][C@](O)(CO)COC(=O)CCCCCCCCC\C=C/CCCCCC	KJHYUSLWTPMFTN-AQWUKCDYSA-N	0.0992517366281434	-3.3327638441650613	0.000104219710933564	1	1.92263709502505	down	2499763.7127477434	1600971.2014775984	643732.1375591836	1038143.2901278867	968634.9539025242	15680864.060762277	12124407.222533269	16746523.266224612	9865351.38805998
Com_3765_pos	15-Hydroxyicosanoylcarnitine	-	P	C27H53NO5	471.39237	472.399812613088	0.302535842855468	[M+H]+	9.662	0.64835713587794	2	C18	-	-	-	-	-	-	"-"	HMDB0241570	-	-	-	-	CCCCCC(O)CCCCCCCCCCCCCC(=O)OC(CC([O-])=O)C[N+](C)(C)C	BNDLAMIUEYREDQ-UHFFFAOYSA-N	0.108943762164236	-3.198344501025151	0.000138301814664654	1	1.7481342010091	down	687247.7918604162	613650.3513953312	2240394.2761564027	1075205.8138208122	843184.4518867737	8266297.820845433	8904637.74380592	9304311.242983362	13616503.847270083
Com_1559_pos	3-(3,4-Dihydroxyphenyl)-1-propanol	-	P	C9H12O3	168.07864	169.086254314209	1.87004255265587	[M+H]+	5.303	0.892421271048991	2	C18	Benzenoids	±½Àà»¯ºÏÎï	Phenols	·ÓÀà	Benzenediols	±½¶þ´¼Àà	-	-	-	-	-	-	C1=CC(=C(C=C1CCCO)O)O	DPTPQXXDBLPEOP-UHFFFAOYSA-N	0.188458900017837	-2.407678166648658	0.000194719346071908	1	1.91156606901387	down	6300285.652657325	5277387.705492453	6646502.72415844	9376860.809876123	4489199.535640568	20371961.56980732	42356545.64036016	35339832.96723961	38153346.0355029
Com_2325_pos	13-Apo-beta-carotenone	-	P	C18H26O	258.19837	259.205702215636	0.124770872864497	[M+H]+	9.287	0.846794555586249	2	C18	Lipids and lipid-like molecules	Ö¬ÖÊºÍÀàÖ¬·Ö×Ó	Prenol lipids	ÒìÎìÏ©´¼Ö¬	Sesquiterpenoids	±¶°ëÝÆÀà	-	-	C20696	-	-	-	CC1=C(C(CCC1)(C)C)C=CC(=CC=CC(=O)C)C	UBTNVRPIHJRBCI-LUXGDSJYSA-N	0.072116194511245	-3.7935329203562054	0.000195237647043504	1	1.78587013951678	down	16880785.20749076	10472383.351534098	18174377.287284147	37275957.70424294	29735277.163338758	143849607.11677992	470573240.8150452	386153037.81967986	247840301.22677594
Com_2071_pos	9-Peroxy-5,6E-dehydro-6,7-dihydrogeranyl acetate	9-¹ýÑõ-5,6E-ÍÑÇâ-6,7-¶þÇâÏãÒ¶õ¥ÒÒËáõ¥	P	C12H20O4	228.13616	229.143491991976	0.140231938625891	[M+H]+	5.861	0.69117687936299	2	C18	Lipids and lipid-like molecules	Ö¬ÖÊºÍÀàÖ¬·Ö×Ó	Fatty Acyls	Ö¬·¾õ£Àà	Fatty alcohol esters	Ö¬·¾´¼õ¥	-	-	-	-	-	-	CC(=CCOC(=O)C)CC=CC(C)(C)OO	NIVZUOUZZAXUNY-FQOLVZPASA-N	0.109255881219183	-3.194217153125992	0.000197479333448116	1	1.8994186571935	down	9711477.011176703	2383318.434627224	6370740.235868128	8347330.312079418	7104113.400451902	47799703.408242226	101763139.36506729	57448354.935662866	41337753.51067803
Com_2204_pos	alpha-5-C-(3-Hydroxybutyl)-hyacinthacine A2	-	P	C12H23NO4	245.16271	246.170099797969	0.366279068283522	[M+H]+	5.861	-	3	C18	Organoheterocyclic compounds	ÓÐ»úÔÓ»·»¯ºÏÎï	Pyrrolizidines	ßÁ¿©ÀïÎ÷à¤Àà	-	-	-	-	-	-	-	-	CC(CCC1CC2C(C(C(N2C1)CO)O)O)O	ZHRACUBTVDAPDC-HDYISPSHSA-N	0.131998417295668	-2.921407463586816	0.000209606168526296	1	1.88958158687573	down	3176534.243382126	1636128.4667266181	2628996.9028884773	5490650.021955003	2608712.4496323047	14937531.777832244	36481068.81497672	25913173.634530243	16857367.75168125
Com_2963_pos	2-palmitoleoyl-glycerol	-	P	C19H36O4	328.26136	329.268674381779	0.0438119765614935	[M+H]+	9.454	0.853327855429676	2	C18	Lipids and lipid-like molecules	Ö¬ÖÊºÍÀàÖ¬·Ö×Ó	Glycerolipids	¸ÊÓÍÖ¬	Monoradylglycerols	µ¥õ£»ù¸ÊÓÍ	-	HMDB0011534	-	-	-	-	CCCCCCC=CCCCCCCCC(=O)OC(CO)CO	CXUXMSACCLYMBI-FPLPWBNLSA-N	0.14613099880665	-2.7746658450083337	0.00024180881536336	1	1.82271255282659	down	5329101.385253711	1506831.553054054	2271693.0910381065	3551592.6237710924	2710848.27846194	25078607.37961793	19328273.02430959	22946442.612483013	16790723.391787674
Com_64_pos	TRIA-662	3-°±»ù¼×õ£-1-¼×»ùßÁà¤	P	C7H8N2O	136.06366	137.071066325096	0.781436395277969	[M+H]+	1.453	0.850404199498054	1	C18	Organoheterocyclic compounds	ÓÐ»úÔÓ»·»¯ºÏÎï	Pyridines and derivatives	ßÁà¤¼°ÆäÑÜÉúÎï	Pyridinecarboxylic acids and derivatives	ßÁà¤ôÈËá¼°ÆäÑÜÉúÎï	"1005-24-9"	HMDB0000699	-	-	-	457	C[N+]1=CC=CC(=C1)C(N)=O	LDHMAVIPBRSVRG-UHFFFAOYSA-O	6.07428981162574	2.602715742851904	0.000257896423046956	1	1.75737784842888	up	107601576.79173584	60121920.42589856	112871412.91841067	64156950.511410326	106620951.87324601	10646691.92539373	9897356.231854254	17897035.475681625	21005907.079539504
Com_923_neg	Hexanoylglutamine	-	N	C11H20N2O4	244.14231	243.135086866465	0.314842867703479	[M-H]-	4.912	-	3	C18	Organic acids and derivatives	ÓÐ»úËá¼°ÆäÑÜÉúÎï	Carboxylic acids and derivatives	ôÈËá¼°ÆäÑÜÉúÎï	Amino acids, peptides, and analogues	°±»ùËá¡¢ëÄºÍÀàËÆÎï	"-"	HMDB0242182	-	-	-	28880746	[H][C@@](CCC(O)=N)(N=C(O)CCCCC)C(O)=O	NONGMLDQXRDGIT-QMMMGPOBSA-N	5.35034997707213	2.419633264162838	0.00030461382428998	1	1.79505010583051	up	10467043.095824532	6674323.027678937	6433521.31157103	8127774.7853792645	8266770.986992447	1999306.0764079744	1785516.4178226236	1109939.9939895107	1081584.2373178205
Com_302_pos	(+/-)-Dihydroactinidiolide	¶þÇââ¨ºïÌÒÄÚõ¥	P	C11H16O2	180.11503	203.104214986764	0.0833535991363619	[M+Na]+	6.227	0.525950381740272	1	C18	Organoheterocyclic compounds	ÓÐ»úÔÓ»·»¯ºÏÎï	Benzofurans	±½²¢ß»à«Àà	-	-	"15356-74-8"	HMDB0035240	-	-	-	27209	CC12CCCC(C)(C)C1=CC(=O)O2	IMKHDCBNRDRUEB-UHFFFAOYSA-N	0.0700689330955296	-3.8350812605691442	0.000367963528608947	1	1.88507871183933	down	161235429.65087056	28639567.273411315	45249844.32210168	160735055.1653588	82196208.14760165	654966628.6064596	2013634345.736515	1750625280.3384953	1038897149.6818155
Com_527_pos	Farnesol	·¨ÄØ´¼	P	C15H26O	222.19836	245.187837432649	1.24858099312623	[M+Na]+	8.642	-	3	C18	Lipids and lipid-like molecules	Ö¬ÖÊºÍÀàÖ¬·Ö×Ó	Prenol lipids	ÒìÎìÏ©´¼Ö¬	Sesquiterpenoids	±¶°ëÝÆÀà	"4602-84-0"	HMDB0004305	C01126	map01130;map01110;map00900;map00981;map00909	LMPR0103010008	445070	CC(C)=CCC\C(C)=C\CC\C(C)=C\CO	CRDAMVZIKSXKFV-YFVJMOTDSA-N	0.106058381174296	-3.2370694617527787	0.000374181039664709	1	1.7322610056682	down	1196879.009841982	350612.2505291007	542726.1759840668	1740014.9619707402	832002.541732482	5718130.321492519	13352005.854528146	10704107.072089318	5393066.593411943
Com_1942_pos	5-(4,5-Dihydroxypentyl)uracil	5-(4,5-¶þôÇ»ùÎì»ù)Äòà×à¤	P	C9H14N2O4	214.09536	215.101858977951	3.7414264792537	[M+H]+	5.737	-	3	C18	Organoheterocyclic compounds	ÓÐ»úÔÓ»·»¯ºÏÎï	Diazines	¶þàºÀà	Pyrimidines and pyrimidine derivatives	à×à¤ºÍà×à¤ÑÜÉúÎï	-	-	-	-	-	-	C1=C(C(=O)NC(=O)N1)CCCC(CO)O	AMIOJPURYLGJEG-UHFFFAOYSA-N	0.140531561153069	-2.8310339216964815	0.000386074464830479	1	1.94318792958894	down	126272.54427406022	356157.67644320155	144658.99646727068	410388.1387317581	233143.55640925674	1001769.8435319108	2793643.353506575	1815788.4375892102	1622025.7024916483
Com_253_pos	delta-Decalactone	¦Ä-¹ïÄÚõ¥	P	C10H18O2	170.13068	193.119953290005	0.430786528280039	[M+Na]+	5.723	0.645675573436359	1	C18	Organoheterocyclic compounds	ÓÐ»úÔÓ»·»¯ºÏÎï	Lactones	ÄÚõ¥Àà	Delta valerolactones	¦ÄÎìÄÚõ¥	"705-86-2"	HMDB0037116	-	-	LMFA07040028	12810	CCCCCC1CCCC(=O)O1	GHBSPIPJMLAMEP-UHFFFAOYSA-N	0.0719812003915485	-3.796236028266545	0.000407237466231958	1	1.95708444885988	down	23316331.286658715	3352969.069047003	5636408.078019725	12827521.606844109	8541769.148024708	62365213.1391287	207284903.59659418	201827011.912172	125067512.41531649
Com_1643_pos	Limonenecarboxylic acid	-	P	C11H16O2	180.11503	181.122277621066	0.290808235242756	[M+H]+	6.227	0.838471315758501	2	C18	Lipids and lipid-like molecules	Ö¬ÖÊºÍÀàÖ¬·Ö×Ó	Prenol lipids	ÒìÎìÏ©´¼Ö¬	Monoterpenoids	µ¥ÝÆÀà	-	-	-	-	-	-	CC1=CCC(CC1)C(=CC(=O)O)C	KENWRRUSJKMXOL-PCYYEKQGSA-N	0.0614819228227065	-4.023693904326325	0.000423675262875403	1	1.90681372295353	down	238811219.24171567	45913466.11790334	76146855.9657369	248683723.65353775	109583049.29627103	929715828.4556907	3668570870.437267	3104517855.5643106	1654590676.6440291
Com_2040_pos	Cladospolide D	-	P	C12H18O4	226.12051	227.127574221584	1.04271132237545	[M+H]+	5.751	0.710433150011812	2	C18	Phenylpropanoids and polyketides	±½±ûËØÀàºÍ¾ÛÍªÀà	Macrolides and analogues	´ó»·ÄÚõ¥Àà¼°ÆäÀàËÆÎï	-	-	-	-	-	-	-	-	CC1CCCCCC(C(=O)C=CC(=O)O1)O	OFRQIORIBGXHBF-BQYQJAHWSA-N	0.0824998645971752	-3.599464438236201	0.000445376860974517	1	1.80625922298657	down	3946723.1475827973	1260176.7894041645	1039400.5601002043	2544488.0138567365	1302049.0989546494	9829007.689563425	35436124.00754336	31728592.56790674	20876376.823556107
Com_3314_pos	Pentadeca-5,12-dienoylcarnitine	Ê®ÎåÌ¼-5,12-¶þÏ©õ£Èâ¼î	P	C22H39NO4	381.28791	382.294917380692	0.767449741509504	[M+H]+	7.161	0.574963789039892	2	C18	Lipids and lipid-like molecules	Ö¬ÖÊºÍÀàÖ¬·Ö×Ó	Fatty Acyls	Ö¬·¾õ£Àà	Fatty acid esters	Ö¬·¾Ëáõ¥	"-"	HMDB0241443	-	-	-	-	CCC=CCCCCCC=CCCCC(=O)OC(CC([O-])=O)C[N+](C)(C)C	AUVOHJRGGUIKCH-UHFFFAOYSA-N	0.0438094202255271	-4.512615067633642	0.000502144130929179	1	1.76268272797624	down	1291828.6867082433	215236.80479364385	759911.827151136	108233.9232762678	447330.25531836913	9368470.980020698	6665399.3560709	15418510.267310152	20089803.387483574
Com_497_pos	Undecanedioic acid	Ê®Ò»Íé¶þËá	P	C11H20O4	216.13616	239.125378888568	0.0873919847908331	[M+Na]+	5.784	0.674470352052371	1	C18	Lipids and lipid-like molecules	Ö¬ÖÊºÍÀàÖ¬·Ö×Ó	Fatty Acyls	Ö¬·¾õ£Àà	Fatty acids and conjugates	Ö¬·¾ËáºÍ½áºÏÎï	"1852-04-6"	HMDB0000888	-	-	LMFA01170007	15816	OC(=O)CCCCCCCCCC(O)=O	LWBHHRRTOZQPDM-UHFFFAOYSA-N	0.0685695343274989	-3.866288465233034	0.00052423583858594	1	1.86460477345247	down	46580643.31300799	26863403.607796356	63073067.6569344	96849919.84647529	84798609.58303705	381488859.9534338	1441710079.4304273	1257124897.3863509	631711219.3541785
Com_1392_pos	Indan-1-ol	-	P	C9H10O	134.07316	135.080508455678	0.361412217122803	[M+H]+	10.662	0.850204161553499	2	C18	Benzenoids	±½Àà»¯ºÏÎï	Indanes	ÜáÂú	-	-	-	HMDB0059601	C01710	-	-	-	C1CC2=CC=CC=C2C1O	YIAPLDFPUUJILH-UHFFFAOYSA-N	0.17647502718683	-2.502464051349842	0.000608970095178896	1	1.78085504750696	down	6369676.579229898	7008690.803595329	12257193.830720505	10807062.96140734	8685713.4701947	32973099.646075133	72638669.67738013	62870774.91486446	36094107.15325149
Com_3162_pos	Aacocf3	-	P	C21H31F3O	356.2327	357.240021392658	0.0600524824655607	[M+H]+	8.172	0.656992242054262	2	C18	Organic oxygen compounds	ÓÐ»úÑõ»¯ºÏÎï	Organooxygen compounds	ÓÐ»úÑõ»¯ºÏÎï	Carbonyl compounds	ôÊ»ù»¯ºÏÎï	"-"	HMDB0247736	C01397	-	-	2224	CCCCCC=CCC=CCC=CCC=CCCCC(=O)C(F)(F)F	PLWROONZUDKYKG-UHFFFAOYSA-N	0.101945305654959	-3.2941327507661793	0.000635845579250745	1	1.55060070164244	down	19292901.39528272	7301797.142511097	48965070.11722798	30514365.56311267	34659811.98411517	242952877.16875696	295112385.5645037	416456970.2141269	149865617.36579072
Com_719_pos	Ophthalmic acid	ÑÛËá	P	C11H19N3O6	289.12739	290.134879110341	0.654072729019743	[M+H]+	2.338	-	3	C18	Organic acids and derivatives	ÓÐ»úËá¼°ÆäÑÜÉúÎï	Carboxylic acids and derivatives	ôÈËá¼°ÆäÑÜÉúÎï	Amino acids, peptides, and analogues	°±»ùËá¡¢ëÄºÍÀàËÆÎï	"495-27-2"	HMDB0005765	C21016	map01100;map00270	-	7018721	CC[C@H](NC(=O)CC[C@H](N)C(O)=O)C(=O)NCC(O)=O	JCMUOFQHZLPHQP-BQBZGAKWSA-N	5.78253041229311	2.5317009485050583	0.000689522918579429	1	1.47696906076485	up	53970784.71657261	17274302.977008834	26892662.340222474	14652902.871798828	26067977.257410605	4622854.2134844335	3700248.1887732917	4512509.3524175	6375165.571156124
Com_2100_pos	N(alpha)-t-Butoxycarbonyl-L-leucine	N(alpha)-Êå¶¡ÑõôÊ»ù-L-ÁÁ°±Ëá	P	C11H21NO4	231.14706	232.154373655035	0.059075096999866	[M+H]+	5.723	-	3	C18	Organic acids and derivatives	ÓÐ»úËá¼°ÆäÑÜÉúÎï	Carboxylic acids and derivatives	ôÈËá¼°ÆäÑÜÉúÎï	Amino acids, peptides, and analogues	°±»ùËá¡¢ëÄºÍÀàËÆÎï	-	-	C04301	-	-	-	CC(C)CC(C(=O)O)NC(=O)OC(C)(C)C	MDXGYYOJGPFFJL-QMMMGPOBSA-N	0.107642145763363	-3.2156850394940206	0.000739018800980022	1	1.64270168848613	down	3129337.801471773	1296742.3234493912	1606009.1503169052	5992288.8714218205	2583959.351481603	11151001.938647386	39065711.40658932	34712221.46683297	23640714.330792777
Com_2147_pos	secobarbital	Ë¾¿É°Í±ÈÍ×	P	C12H18N2O3	238.13174	239.139529234549	2.05447013912439	[M+H]+	5.785	-	3	C18	Organoheterocyclic compounds	ÓÐ»úÔÓ»·»¯ºÏÎï	Diazines	¶þàºÀà	Pyrimidines and pyrimidine derivatives	à×à¤ºÍà×à¤ÑÜÉúÎï	"76-73-3"	HMDB0014562	-	-	-	-	CCCC(C)C1(C(=O)NC(=O)NC1=O)CC=C	KQPKPCNLIDLUMF-UHFFFAOYSA-N	0.0408807216424044	-4.612435526260222	0.00114534318866467	1	1.9322416013415	down	53466.85823370705	375537.52639563807	235987.96861452708	267502.4015271005	383900.86589734466	2102981.549821271	14377366.635137092	6273124.049469262	3007239.7644106583
Com_1322_pos	4-Vinylcyclohexene	4-ÒÒÏ©»·¼ºÏ©	P	C8H12	108.0939	109.101233049605	0.305749029261245	[M+H]+	5.891	0.941771633092134	2	C18	Hydrocarbons	Ì¼Çâ»¯ºÏÎï	Unsaturated hydrocarbons	²»±¥ºÍÌþ	Olefins	Ï©Ìþ	"100-40-3"	HMDB0246592	C19310	-	-	-	C=CC1CCC=CC1	BBDKZWKEPDTENS-UHFFFAOYSA-N	0.112947704879977	-3.1462731397111847	0.00118226841955573	1	1.89654687865297	down	39041112.569266014	61677248.47953722	93373866.14818828	42836204.17789446	11109338.549779408	217638711.62902418	557638459.4532249	465061373.23789674	516494108.0174388
Com_1476_pos	7-Isothiocyanato-1-heptene	-	P	C8H13NS	155.07687	156.084350646156	1.16488136494214	[M+H]+	4.982	-	3	C18	Organosulfur compounds	ÓÐ»úÁò»¯ºÏÎï	Isothiocyanates	ÒìÁòÇèËáÀà	-	-	"49776-82-1"	HMDB0038434	-	-	-	11571834	C=CCCCCCN=C=S	WZXOJFDWZWNRLN-UHFFFAOYSA-N	0.108490855114975	-3.204354654395505	0.00134019595942955	1	1.70787143329543	down	776287.0830445865	149346.67344972186	958929.0192161176	187210.8912195978	232298.49457560107	3673818.4731135517	2312502.1166350297	4330039.62964662	6673622.274991738
Com_961_neg	12-hydroxyculmorin	-	N	C15H26O3	254.1882	253.180981561965	0.320872349716015	[M-H]-	7.956	-	3	C18	Lipids and lipid-like molecules	Ö¬ÖÊºÍÀàÖ¬·Ö×Ó	Prenol lipids	ÒìÎìÏ©´¼Ö¬	Monoterpenoids	µ¥ÝÆÀà	"-"	-	-	-	-	-	[H][C@@]1(O)C[C@]2(CO)[C@]([H])(O)[C@]3([H])[C@@]1([H])[C@]2(C)CCCC3(C)C	CQDABUCMSTZACG-PUUNCGEASA-N	0.160017641781519	-2.6436971253519386	0.00143185559211302	1	1.25446026677544	down	1486620.7420496657	355155.84412856353	416172.68720706087	410212.88935709064	547557.2866198889	7005774.025029908	2021879.0266696273	3045630.563182211	4003540.9830103847
Com_1913_pos	1S-Acetoxy-3-myodesertene	-	P	C12H18O3	210.1256	211.13302607199	0.59998396195435	[M+H]+	5.861	0.844914333721484	2	C18	Lipids and lipid-like molecules	Ö¬ÖÊºÍÀàÖ¬·Ö×Ó	Prenol lipids	ÒìÎìÏ©´¼Ö¬	Monoterpenoids	µ¥ÝÆÀà	-	-	-	-	-	-	CC1CCC2C1C(OC=C2C)OC(=O)C	UVHMHLNMYIOYOX-FZVWWSIASA-N	0.159980169977262	-2.6440350050775825	0.00146790061435711	1	1.89021666919419	down	15147629.032808997	6321812.811611887	5952574.8810778055	25093687.43326085	9503207.419387376	45145171.84540819	144115342.3999065	57255458.39060087	63617022.40696523
Com_1191_neg	8-Aminoguanosine	8-°±»ùÄñÜÕ	N	C10H14N6O5	298.10257	297.09583395902	1.891828775528	[M-H]-	5.899	-	3	C18	Nucleosides, nucleotides, and analogues	ºËÜÕ¡¢ºËÜÕËáºÍÀàËÆÎï	Purine nucleosides	àÑßÊºËÜÕ	-	-	"-"	HMDB0247416	-	-	-	259808	NC1=NC2=C(N=C(N)NC2=O)N1C1OC(CO)C(O)C1O	FNXPTCITVCRFRK-UHFFFAOYSA-N	0.0857251134368253	-3.5441382815483498	0.00159439074908375	1	1.8715941055699	down	2935171.2808664343	775506.3826842952	638706.0373393074	4113232.320486339	2039564.1596169337	10857080.958442856	34993910.71138557	40319554.640684776	11837421.342819443
Com_552_pos	7-Prenyloxycoumarin	7-(ÒìÎìÏ©»ùÑõ»ù)Ïã¶¹ËØ	P	C14H14O3	230.0943	253.083719002101	0.951792812795088	[M+Na]+	5.722	-	3	C18	Phenylpropanoids and polyketides	±½±ûËØÀàºÍ¾ÛÍªÀà	Coumarins and derivatives	Ïã¶¹ËØ¼°ÆäÑÜÉúÎï	-	-	"10387-50-5"	-	-	-	-	-	CC(=CCOC1=CC2=C(C=C1)C=CC(=O)O2)C	SMHJTSOVVRGDEO-UHFFFAOYSA-N	0.100636829936773	-3.312769711779778	0.00159720143864281	1	1.84387071789336	down	910716.2227633637	233304.3718616332	80208.62915989228	387022.4520739655	144697.52285524018	1517576.5548143904	3947278.7323546913	3882047.5753839402	4611797.544185156
Com_185_pos	Methyl Eugenol	¼×»ù¶¡Ïã·Ó	P	C11H14O2	178.09938	179.10688870322	1.17183574688723	[M+H]+	5.846	0.561751446805309	1	C18	Benzenoids	±½Àà»¯ºÏÎï	Benzene and substituted derivatives	±½¼°ÆäÈ¡´úÑÜÉúÎï	Methoxybenzenes	¼×Ñõ»ù±½Àà	"93-15-2"	HMDB0031864	C10454	map00940	-	7127	COC1=C(OC)C=C(CC=C)C=C1	ZYEMGPIYFIJGTP-UHFFFAOYSA-N	0.0768897471097788	-3.701064955437318	0.00165021494885937	1	1.96106016128808	down	7187777.349490235	2747380.10524855	3148096.635860098	5860903.752002933	4396643.050564358	23763901.03321471	118024218.05457135	59190880.36849486	41870553.52603294
Com_1187_pos	3beta-Hydroxy-5-cholestenoic acid	3-beta-ôÇ»ù-5-µ¨çÞ´¼Ëáõ¥	P	C27H44O3	416.32904	439.318656535812	1.00049665526004	[M+Na]+	9.348	-	3	C18	Lipids and lipid-like molecules	Ö¬ÖÊºÍÀàÖ¬·Ö×Ó	Steroids and steroid derivatives	Àà¹Ì´¼ºÍÀà¹Ì´¼ÑÜÉúÎï	Bile acids, alcohols and derivatives	µ¨Ö­Ëá¡¢´¼¼°ÆäÑÜÉúÎï	"6561-58-6"	HMDB0012453	C17333	-	LMST04030072	40579073	[H][C@@]1(CC[C@@]2([H])[C@]3([H])CC=C4C[C@@H](O)CC[C@]4(C)[C@@]3([H])CC[C@]12C)[C@H](C)CCC[C@@H](C)C(O)=O	WVXOMPRLWLXFAP-KQOPCUSDSA-N	10.4091785873913	3.379784321579129	0.00166082228790782	1	1.80367320520933	up	16372747.305553716	17284125.319673028	53302898.72913158	7716598.2818424	40045976.86036986	1684770.2808832552	3165395.4403439676	3329111.559156019	2174842.047323212
Com_2283_pos	1,2-dibutyrin	-	P	C11H20O5	232.13108	255.120236514531	0.187331524098409	[M+Na]+	6.091	-	3	C18	Lipids and lipid-like molecules	Ö¬ÖÊºÍÀàÖ¬·Ö×Ó	Glycerolipids	¸ÊÓÍÖ¬	Diradylglycerols	Ë«¸ÊÓÍõ¥	"-"	HMDB0304007	-	-	-	-	CCCC(=O)OCC(CO)OC(=O)CCC	AWHAUPZHZYUHOM-UHFFFAOYSA-N	0.18969464043313	-2.3982491769696836	0.00170070809381333	1	1.83892093490499	down	17453263.92377204	8602185.967060324	3314244.0834077173	14253158.676440759	8536390.411363924	31375131.613403145	55944217.75183992	54139936.7025238	78512107.71731594
Com_867_neg	Caiophoraenin	-	N	C11H18O5	230.11543	229.108213905203	0.364622237687608	[M-H]-	5.899	0.647814766438701	2	C18	Lipids and lipid-like molecules	Ö¬ÖÊºÍÀàÖ¬·Ö×Ó	Prenol lipids	ÒìÎìÏ©´¼Ö¬	Terpene lactones	ÝÆÄÚõ¥	-	-	-	-	-	-	CC1C2C(CC(C2C(OC1=O)OC)CO)O	ZVEZLXLQLYOFMK-DRZZNBKRSA-N	0.0581055000074162	-4.105181460604914	0.00171724509188623	1	1.97213267694267	down	55578530.41087876	8356133.344619288	4264032.143204989	38933292.917065926	15000191.58413545	133324504.90749972	623602512.8539002	687401277.9503306	237194870.03769258
Com_2125_pos	S-aminomethyldihydrolipoamide	-	P	C9H20N2OS2	236.1017	237.109732651448	3.10311805465256	[M+H]+	6.181	-	3	C18	Lipids and lipid-like molecules	Ö¬ÖÊºÍÀàÖ¬·Ö×Ó	Fatty Acyls	Ö¬·¾õ£Àà	Fatty amides	Ö¬·¾õ£°·	"-"	HMDB0006239	-	-	LMFA08010025	24906333	NCSCCC(S)CCCCC(N)=O	KALYVIJGKPJBQV-UHFFFAOYSA-N	0.178376554245643	-2.4870020945194	0.00178764008642894	1	1.84386924539369	down	141060231.71695876	36894673.199182525	52513390.35004242	95868143.44582474	74779016.48528388	223392058.13134325	677482078.6053236	571472249.6116062	326614051.66945356
Com_810_neg	2,2'-(3-methylcyclohexane-1,1-diyl)diacetic acid	-	N	C11H18O4	214.12051	213.113306164981	0.449116158877439	[M-H]-	5.729	0.658064151749225	2	C18	Organic acids and derivatives	ÓÐ»úËá¼°ÆäÑÜÉúÎï	Carboxylic acids and derivatives	ôÈËá¼°ÆäÑÜÉúÎï	Dicarboxylic acids and derivatives	¶þÔªËá¼°ÆäÑÜÉúÎï	-	-	-	-	-	-	CC1CCCC(C1)(CC(=O)O)CC(=O)O	HJPDHTDUPWGUHP-UHFFFAOYSA-N	0.118842356710425	-3.0728789748678844	0.00188738464867427	1	1.88948556638197	down	20898135.69104985	7938006.421502858	5076056.795700558	32973224.003097717	12120817.653364955	59359104.123850346	214151406.02188855	178845762.41739145	79482662.65573074
Com_1970_pos	Lysylalanine	-	P	C9H19N3O3	217.14264	218.150242352164	1.39241267411733	[M+H]+	4.935	-	3	C18	Organic acids and derivatives	ÓÐ»úËá¼°ÆäÑÜÉúÎï	Carboxylic acids and derivatives	ôÈËá¼°ÆäÑÜÉúÎï	Amino acids, peptides, and analogues	°±»ùËá¡¢ëÄºÍÀàËÆÎï	"17043-71-9"	HMDB0028944	-	-	-	7010504	C[C@H](NC(=O)[C@@H](N)CCCCN)C(O)=O	QOOWRKBDDXQRHC-BQBZGAKWSA-N	0.121514996237213	-3.0407937262249445	0.00195722003503422	1	1.8855713706186	down	74737.27616160143	127797.6416814612	34661.83882578285	101958.08099245394	391649.3919477089	776139.3445198755	1286708.333302993	2039601.9685944684	708836.2178055844
Com_811_neg	(-)-Pestalotin	-	N	C11H18O4	214.12051	213.113280344932	0.328529630340101	[M-H]-	6.189	0.81931397156536	2	C18	Organoheterocyclic compounds	ÓÐ»úÔÓ»·»¯ºÏÎï	Pyrans	ßÁà«	Pyranones and derivatives	ßÁà«Íª¼°ÆäÑÜÉúÎï	-	-	-	-	-	-	CCCCC(C1CC(=CC(=O)O1)OC)O	YFIMUDXPJZVJJO-UWVGGRQHSA-N	0.172195774490419	-2.5378783539906626	0.00198288970569547	1	1.80280150988447	down	99208768.59873901	24952970.580886714	25251517.500724908	71200874.77496497	54278385.907232046	180913883.74219096	473183210.029982	430002227.5386263	193016882.8517758
Com_1944_pos	alpha-Carboxy-delta-decalactone	-	P	C11H18O4	214.12051	215.12793692207	0.592759983596698	[M+H]+	5.723	-	3	C18	Organoheterocyclic compounds	ÓÐ»úÔÓ»·»¯ºÏÎï	Lactones	ÄÚõ¥Àà	Delta valerolactones	¦ÄÎìÄÚõ¥	"-"	HMDB0030985	-	-	-	131751112	CCCCCC1CCC(C(O)=O)C(=O)O1	UYZBRJHRPDMUHS-UHFFFAOYSA-N	0.0576656443233013	-4.116144134788905	0.00219015554771577	1	1.82965857296978	down	4784132.166364945	361163.44375566614	394372.56193193246	4080883.8804396214	1911091.728339333	14676492.945613299	58616845.28236209	52510576.289660625	34175482.798097536
Com_3495_pos	MG(0:0/20:1(11Z)/0:0)	µ¥õ£»ù¸ÊÓÍ(0:0/20:1(11Z)/0:0)	P	C23H44O4	384.32396	407.313431533611	0.706522723690272	[M+Na]+	11.168	-	3	C18	Lipids and lipid-like molecules	Ö¬ÖÊºÍÀàÖ¬·Ö×Ó	Endocannabinoids	ÄÚÔ´ÐÔ´óÂéËØ	-	-	"-"	HMDB0011543	-	-	-	53480963	[H]C(CO)(CO)OC(=O)CCCCCCCCC\C=C/CCCCCCCC	YRAZXZXQMMJRRV-KTKRTIGZSA-N	0.152816539898026	-2.7101273948548354	0.00226073320084566	1	1.5513761816101	down	799495.3594940178	1553833.0740429629	4687313.084288125	3566781.8340452584	1228055.847433866	14381658.578546233	14390811.62700694	20341391.968817655	12845290.714194667
Com_2091_pos	Valylhydroxyproline	-	P	C10H18N2O4	230.12666	231.133855190116	0.455444336580057	[M+H]+	5.521	0.568701004910097	2	C18	Organic acids and derivatives	ÓÐ»úËá¼°ÆäÑÜÉúÎï	Carboxylic acids and derivatives	ôÈËá¼°ÆäÑÜÉúÎï	Amino acids, peptides, and analogues	°±»ùËá¡¢ëÄºÍÀàËÆÎï	"90965-79-0"	HMDB0029128	-	-	-	10242944	CC(C)[C@H](N)C(=O)N1C[C@H](O)C[C@H]1C(O)=O	IMOKOCYUKGZZAG-CSMHCCOUSA-N	0.109652135010709	-3.1889941922294787	0.00226684074187884	1	1.55481246524614	down	286934.15444906993	54132.60782103381	71154.17415192333	236964.9998245685	49623.79734396793	1171123.0191672952	1157223.7103124596	1203260.2715328503	1566768.7562661208
Com_2329_pos	Proacacipetalin	-	P	C11H17NO6	259.10559	260.113752655574	3.32935917745566	[M+H]+	4.747	-	3	C18	Organic oxygen compounds	ÓÐ»úÑõ»¯ºÏÎï	Organooxygen compounds	ÓÐ»úÑõ»¯ºÏÎï	Carbohydrates and carbohydrate conjugates	Ì¼Ë®»¯ºÏÎïºÍÌ¼Ë®»¯ºÏÎï½áºÏÎï	-	-	C08338	-	-	-	CC(=C)C(C#N)OC1C(C(C(C(O1)CO)O)O)O	KVHIMSJVFJPBKJ-MPVQUNCYSA-N	0.0990448178967067	-3.3357746956321934	0.00240237677778904	1	1.53968883706303	down	551014.7306451376	63105.53647268	111960.54969195006	395361.0622077887	233154.67414584896	2195673.412043319	2599383.9700200525	3168998.2013090593	2977226.005543061
Com_618_neg	trans-2-p-Menthene-1,4-diol	·´Ê½-2-¶Ô-±¡ºÉÏ©-1,4-¶þ´¼	N	C10H18O2	170.13068	169.123259270903	0.709625665434232	[M-H]-	5.729	0.586272158507102	2	C18	Lipids and lipid-like molecules	Ö¬ÖÊºÍÀàÖ¬·Ö×Ó	Prenol lipids	ÒìÎìÏ©´¼Ö¬	Monoterpenoids	µ¥ÝÆÀà	-	HMDB0040379	-	-	-	-	CC(C)C1(CCC(C=C1)(C)O)O	WHOYVNZMAORLBI-UHFFFAOYSA-N	0.0799038305625842	-3.6455915226518023	0.0025005853211574	1	1.90219038638478	down	1594766.8412234965	240766.26186932085	157639.13031406677	1753592.552893794	593700.8103386717	4444166.215241888	17939481.526345436	14973526.799823938	6099721.740823478
Com_1161_pos	Smilagenin	ÝÃÝÖ	P	C27H44O3	416.32904	417.336472144281	0.317403467691628	[M+H]+	9.347	0.528368171270768	1	C18	Lipids and lipid-like molecules	Ö¬ÖÊºÍÀàÖ¬·Ö×Ó	Prenol lipids	ÒìÎìÏ©´¼Ö¬	Triterpenoids	ÈýÝÆÀà	"126-18-1"	HMDB0030048	C08913	-	LMST01080005	91439	[H][C@]12C[C@@]3([H])[C@]4([H])CC[C@]5([H])C[C@@H](O)CC[C@]5(C)[C@@]4([H])CC[C@]3(C)[C@@]1([H])[C@H](C)[C@@]1(CC[C@@H](C)CO1)O2	GMBQZIIUCVWOCD-UQHLGXRBSA-N	10.9432748629715	3.4519726357195233	0.00289958888416323	1	1.68757722948319	up	14827846.830202311	18147577.55815447	52082122.982872345	7366548.21123366	46475479.397159494	1792068.2391700177	2967988.583463409	2748948.8592316406	2645144.8238204243
Com_578_neg	Dehydro-1,8-cineole	ÍÑÇâ-1,8-èñÓÍËØ	N	C10H16O	152.12011	151.11264188852	1.10512331346485	[M-H]-	5.729	0.638467427311563	2	C18	Organoheterocyclic compounds	ÓÐ»úÔÓ»·»¯ºÏÎï	Pyrans	ßÁà«	-	-	-	HMDB0036085	-	-	-	-	CC1(C2CCC(O1)(C=C2)C)C	LOOYOTLEOHYYOV-UHFFFAOYSA-N	0.0835800645781546	-3.580697316415343	0.00293656247209356	1	1.90339326378681	down	1356975.4982320918	264794.83832664974	141934.01596674364	2182390.895527276	532196.5981001877	4131990.5716875754	17136867.86762919	14983434.978853436	6612395.607910732
Com_3433_pos	His Leu Gln	-	P	C17H28N6O5	396.21212	397.220347631574	2.34124986881415	[M+H]+	6.256	-	3	C18	Organic acids and derivatives	ÓÐ»úËá¼°ÆäÑÜÉúÎï	Carboxylic acids and derivatives	ôÈËá¼°ÆäÑÜÉúÎï	Amino acids, peptides, and analogues	°±»ùËá¡¢ëÄºÍÀàËÆÎï	-	-	-	-	-	-	CC(C)CC(C(=O)NC(CCC(=O)N)C(=O)O)NC(=O)C(CC1=CN=CN1)N	UROVZOUMHNXPLZ-AVGNSLFASA-N	0.146505620022292	-2.770972086739665	0.00293967874690561	1	1.93181407569076	down	4401139.962875677	2797272.1458803928	782167.8551199513	6538581.389921577	3419104.5607711566	11869378.361205582	43030861.10512767	23937207.715413157	19115196.06478191
Com_2844_pos	N-Lauroyl Aspartic acid	N-ÔÂ¹ðõ£Ìì¶¬°±Ëá	P	C16H29NO5	315.20457	316.212255663614	1.22353433516896	[M+H]+	5.591	-	3	C18	Organic acids and derivatives	ÓÐ»úËá¼°ÆäÑÜÉúÎï	Carboxylic acids and derivatives	ôÈËá¼°ÆäÑÜÉúÎï	Amino acids, peptides, and analogues	°±»ùËá¡¢ëÄºÍÀàËÆÎï	"-"	HMDB0242029	-	-	-	539904	CCCCCCCCCCCC(=O)NC(CC(O)=O)C(O)=O	VCRXMSMANOGRCM-UHFFFAOYSA-N	0.1953519675139	-2.355852308993357	0.00315105886243248	1	1.47407600191692	down	953714.8842453145	390497.8831899729	1977921.3023356327	647571.4247860606	2047320.6792640707	4188599.29134891	4919881.132123948	4723899.210842485	10808380.324830348
Com_2331_pos	Ala-Hyp-Gly	±û°±ËáÒ»ôÇ¸¬°±ËáÒ»¸Ê°±Ëá	P	C10H17N3O5	259.11682	260.124245129741	0.48290860075948	[M+H]+	1.511	-	3	C18	Organic acids and derivatives	ÓÐ»úËá¼°ÆäÑÜÉúÎï	Carboxylic acids and derivatives	ôÈËá¼°ÆäÑÜÉúÎï	Amino acids, peptides, and analogues	°±»ùËá¡¢ëÄºÍÀàËÆÎï	"-"	HMDB0248094	-	-	-	74408046	CC(N)C(=O)N1CC(O)CC1C(=O)NCC(O)=O	QEDRTIXTEAXNMY-UHFFFAOYSA-N	11.7244324737661	3.5514461850395884	0.00347972136056366	1	1.74540239486133	up	11789190.498242747	4353089.841949125	10836158.603418345	3476543.691143267	8406548.257633906	755938.6758118023	155146.20993616406	913724.1658336828	826852.3216637799
Com_2411_pos	Anhydrovitamin A1	-	P	C20H28	268.2191	269.226464929603	0.242076731348727	[M+H]+	9.975	0.92137727490441	2	C18	Lipids and lipid-like molecules	Ö¬ÖÊºÍÀàÖ¬·Ö×Ó	Prenol lipids	ÒìÎìÏ©´¼Ö¬	Sesquiterpenoids	±¶°ëÝÆÀà	-	-	-	-	-	-	CC1=CCCC(C1=CC=C(C)C=CC=C(C)C=C)(C)C	FWNRILWHNGFAIN-OYUWDNMLSA-N	0.107509090006857	-3.217469448529438	0.00358436482889225	1	1.38130240773347	down	258201050.76733154	40004496.907966	181915024.74897462	75386293.18113603	144959111.76198047	1655591107.0408494	441480068.95059466	768751849.7274702	2346506293.2081723
Com_1120_pos	S-Adenosylhomocysteine	ÏÙÜÕ¸ß°ëë×°±Ëá	P	C14H20N6O5S	384.12159	385.129018416995	0.334313400563274	[M+H]+	2.816	0.87871014919662	1	C18	Nucleosides, nucleotides, and analogues	ºËÜÕ¡¢ºËÜÕËáºÍÀàËÆÎï	5'-deoxyribonucleosides	5'-ÍÑÑõºËÌÇºËÜÕ	5'-deoxy-5'-thionucleosides	5'-ÍÑÑõ-5'-ÁòºËÜÕ	"979-92-0"	HMDB0000939	C00021	map00270;map01100;map01230	-	439155	N[C@@H](CCSC[C@H]1O[C@H]([C@H](O)[C@@H]1O)N1C=NC2=C1N=CN=C2N)C(O)=O	ZJUKTBDSGOFHSH-WFMPWKQPSA-N	0.156643469010488	-2.674443474700262	0.00369312234540181	1	1.74995897207999	down	77501381.24724527	26294891.213395253	7661464.6389745325	13188358.13680351	10508395.688459206	109445773.21246104	138291509.42172477	179796779.42314062	262718735.7319175
Com_610_neg	(1alpha,4alpha,7S*)-5-methylethyl)-2,3-dioxabicyclo[2.2.2]oct-5-ene	-	N	C10H16O2	168.11503	167.107608759125	0.721178082755286	[M-H]-	5.898	0.640207409149546	2	C18	Organoheterocyclic compounds	ÓÐ»úÔÓ»·»¯ºÏÎï	Dioxanes	¶þ¶ñÍé	1,2-dioxanes	1,2-¶þÑõÁù»·Àà	-	-	-	-	-	-	CC1=CC2C(CC1OO2)C(C)C	PAGUSKCEKZOQHZ-OPRDCNLKSA-N	0.0936098884827384	-3.417195252792071	0.00373745307840478	1	1.92597575955901	down	4486664.249047439	2282025.9152212483	841777.8717677579	5688072.063405068	1866459.863007286	10180192.000349501	48973958.88779805	53259098.6760689	17188442.80609515
Com_1484_pos	7-(Methylthio)heptanenitrile	-	P	C8H15NS	157.09252	158.099840920117	0.133170675531731	[M+H]+	5.058	-	3	C18	Organic nitrogen compounds	ÓÐ»úµª»¯ºÏÎï	Organonitrogen compounds	ÓÐ»úµª»¯ºÏÎï	Organic cyanides	ÓÐ»úÇè»¯Îï	"75272-78-5"	HMDB0031890	-	-	-	5319789	CSCCCCCCC#N	MAMGGQVRQMBXMB-UHFFFAOYSA-N	0.108564434020047	-3.2033765448460856	0.00440937860337131	1	1.58241083830819	down	11699812.507004315	1392876.2152783491	1288333.0094295081	637006.7479155103	573010.8509434719	29756079.863349754	18228152.816373214	39385686.76994424	27518824.521067716
Com_2821_pos	(6E)-8-Methylnon-6-enoylcarnitine	(6E)-8-¼×»ùÈÉ-6-Ï©õ£¸¨Ã¸A	P	C17H31NO4	313.22531	314.232355833688	0.811448832165398	[M+H]+	6.151	0.701268964321138	2	C18	Lipids and lipid-like molecules	Ö¬ÖÊºÍÀàÖ¬·Ö×Ó	Fatty Acyls	Ö¬·¾õ£Àà	Fatty acid esters	Ö¬·¾Ëáõ¥	"-"	HMDB0240792	-	-	-	-	CC(C)C=CCCCCC(=O)OC(CC([O-])=O)C[N+](C)(C)C	SMKMUPCZVDJEEW-UHFFFAOYSA-N	0.0694427276178494	-3.848032573739731	0.00458964629862378	1	1.54342405646673	down	3336633.105277479	1837599.7243353075	2691110.3656993317	196785.5473646429	1294133.5411663519	14754235.30964663	10174300.037893008	14912430.078081293	67945840.82233189
Com_1743_pos	2,2,6,7-Tetramethylbicyclo[4.3.0]nona-1(9),4-dien	-	P	C13H18O	190.13576	191.143104524609	0.234172724769338	[M+H]+	6.724	0.903012289604727	2	C18	Organic oxygen compounds	ÓÐ»úÑõ»¯ºÏÎï	Organooxygen compounds	ÓÐ»úÑõ»¯ºÏÎï	Carbonyl compounds	ôÊ»ù»¯ºÏÎï	-	HMDB0036685	-	-	-	-	CC1C(=O)C=C2C1(C=CCC2(C)C)C	KTDAEZJBJUWAPC-UHFFFAOYSA-N	0.135402329248954	-2.884675537901991	0.0052638142746974	1	1.89288124670026	down	15642967.464055706	9869834.66078196	6252960.3341151355	21912776.641805243	14584904.947252057	36911034.442379065	175419150.57040384	128294249.88799402	62697690.65881752
Com_607_pos	Suberosin	ÈíÄ¾»¨½·ËØ	P	C15H16O3	244.10995	267.099144921236	0.0208052313750248	[M+Na]+	5.861	0.610600095138959	1	C18	Phenylpropanoids and polyketides	±½±ûËØÀàºÍ¾ÛÍªÀà	Coumarins and derivatives	Ïã¶¹ËØ¼°ÆäÑÜÉúÎï	-	-	"581-31-7"	HMDB0302544	-	-	-	-	COC1=C(CC=C(C)C)C=C2C=CC(=O)OC2=C1	RSZDAYHEZSRVHS-UHFFFAOYSA-N	0.109515976539051	-3.19078674476569	0.00589128473703145	1	1.79084229363455	down	1166757.3330651945	58410.57408238899	427875.82976289175	306845.997022037	633497.3947467927	3546618.904783504	6169352.571137592	4576251.450207949	4652133.582472758
Com_2741_pos	Discadenine	-	P	C14H20N6O2	304.16477	305.172719975101	2.13691776663777	[M+H]+	7.025	0.573379745182661	2	C18	Organic acids and derivatives	ÓÐ»úËá¼°ÆäÑÜÉúÎï	Carboxylic acids and derivatives	ôÈËá¼°ÆäÑÜÉúÎï	Amino acids, peptides, and analogues	°±»ùËá¡¢ëÄºÍÀàËÆÎï	-	-	C01804	map00908;map01110	-	-	CC(=CCN=C1C2=C(N=CN2)N(C=N1)CCC(C(=O)O)N)C	VSABNZFZVFUZGA-UHFFFAOYSA-N	0.16983254419644	-2.557815152769113	0.00593725261342495	1	1.7227316795976	down	6974490.676953728	4067684.744735956	5473905.363677676	19540617.245816372	8954902.67430678	20676035.917524554	86852487.35929987	71986274.4666149	32513354.66262497
Com_877_neg	Jioglutin E	-	N	C11H20O5	232.13108	231.123847290815	0.289882832564118	[M-H]-	6.084	-	3	C18	Lipids and lipid-like molecules	Ö¬ÖÊºÍÀàÖ¬·Ö×Ó	Prenol lipids	ÒìÎìÏ©´¼Ö¬	Monoterpenoids	µ¥ÝÆÀà	-	-	-	-	-	-	CC1(CC(C2C1C(OC(C2)OC)OC)O)O	YBCFURRNWBFVNX-VDNGDJRNSA-N	0.167203432809665	-2.5803236275723918	0.00601278950479518	1	1.82475230947701	down	130420368.51792912	34210708.52745943	9411918.65809674	44600971.69359362	19599036.302978955	178455412.74794433	310265853.89916945	343196458.9519455	307977549.0213417
Com_55_neg	Dehydroascorbic acid	ÍÑÇâ¿¹»µÑªËá	N	C6H6O6	174.01644	173.008937689005	1.16259702248441	[M-H]-	1.521	0.53566689481189	1	C18	Organoheterocyclic compounds	ÓÐ»úÔÓ»·»¯ºÏÎï	Lactones	ÄÚõ¥Àà	Gamma butyrolactones	¦Ã-¶¡ÄÚõ¥	"490-83-5"	HMDB0001264	C05422	map00053;map00480;map01100	-	440667	[H][C@@]1(OC(=O)C(=O)C1=O)[C@@H](O)CO	SBJKKFFYIZUCET-JLAZNSOCSA-N	5.40645506570979	2.434682949795668	0.0061180747741454	1	1.70400474018736	up	7405857.540467196	4387936.261564294	7332331.216796247	5650805.832115707	11078401.202561755	1759141.786219202	620273.1361148518	688584.7033214257	2237559.246873188
Com_349_pos	Methyl dihydrojasmonate	¶þÇâÜÔÀòÍªËá¼×õ¥	P	C13H22O3	226.15689	209.153788565428	0.877998578682467	[M+H-H2O]+	6.723	0.695354123723273	1	C18	Lipids and lipid-like molecules	Ö¬ÖÊºÍÀàÖ¬·Ö×Ó	Fatty Acyls	Ö¬·¾õ£Àà	Lineolic acids and derivatives	ÑÇÂéËá¼°ÆäÑÜÉúÎï	"24851-98-7"	HMDB0031740	-	-	-	102861	CCCCC[C@@H]1[C@@H](CC(=O)OC)CCC1=O	KVWWIYGFBYDJQC-GHMZBOCLSA-N	0.141744179548224	-2.818638599997225	0.00645717030551842	1	1.76101173897283	down	25596621.409205083	12343448.756738635	15991492.158282802	54760360.604636215	29816056.690424915	70844697.42983893	368028131.583776	232414254.3013423	110447899.02152745
Com_1357_neg	(9Z)-(7S,8S)-Dihydroxyoctadecenoic acid	-	N	C18H34O4	314.24571	313.23870972298	0.953785431161576	[M-H]-	10.488	0.667906105456072	2	C18	Lipids and lipid-like molecules	Ö¬ÖÊºÍÀàÖ¬·Ö×Ó	Fatty Acyls	Ö¬·¾õ£Àà	Fatty acids and conjugates	Ö¬·¾ËáºÍ½áºÏÎï	-	-	C07355	-	LMFA01050451	-	CCCCCCCCC=CC(C(CCCCCC(=O)O)O)O	WBZXABQRBWTVNN-JINBKUQRSA-N	0.179773838383536	-2.4757450071857035	0.00753175784276634	0.95	1.617136032562	down	1582921.281450103	976241.8363591633	589707.838606093	10221994.747124653	1560634.9731206691	10280913.17965695	29638752.741574742	16842414.882680636	9683630.367054656
Com_632_neg	cis-Aconitate	-	N	C6H6O6	174.01644	173.008959094368	1.03958931692201	[M-H]-	1.856	0.512847264367026	2	C18	Organic acids and derivatives	ÓÐ»úËá¼°ÆäÑÜÉúÎï	Carboxylic acids and derivatives	ôÈËá¼°ÆäÑÜÉúÎï	Tricarboxylic acids and derivatives	ÈýôÈËá¼°ÆäÑÜÉúÎï	-	HMDB0000072	C00417	map01063;map01064;map01120;map00020;map01210;map01066;map00660;map01070;map01100;map01061;map01062;map01065;map00720;map01110;map01060;map00630;map01130	-	-	C(C(=CC(=O)O)C(=O)O)C(=O)O	GTZCVFVGUGFEME-IWQZZHSRSA-N	23.9691546453626	4.58310712317147	0.00785238297611944	1	1.67153916199671	up	2350549.6176462537	3629165.6838955046	17516251.460670304	1755266.8500473087	23389842.156660996	986402.1673709444	185047.74220015085	50429.47128829494	401576.3142151532
Com_13_neg	L-Malate	L-Æ»¹ûËá	N	C4H6O5	134.02152	133.0140782858	1.05739884160378	[M-H]-	1.521	0.979323257193719	1	C18	Organic acids and derivatives	ÓÐ»úËá¼°ÆäÑÜÉúÎï	Hydroxy acids and derivatives	ôÇ»ùËá¼°ÆäÑÜÉúÎï	Beta hydroxy acids and derivatives	¦Â-ôÇ»ùËá¼°ÆäÑÜÉúÎï	"97-67-6"	HMDB0000156	C00149	map01063;map01064;map01120;map00020;map01066;map01070;map02020;map01100;map01061;map01062;map01065;map00680;map00620;map00720;map00710;map01110;map01060;map01200;map00630;map01130	-	222656	O[C@@H](CC(O)=O)C(O)=O	BJEPYKJPYRNKOW-REOHCLBHSA-N	6.73759156217258	2.752232973860651	0.00825895817446464	1	1.60366056275733	up	1625880786.715739	1253945584.480822	1317798586.1450202	395563970.79037005	1926736463.735855	259589779.59232605	51155051.30151319	144486320.49775586	318923866.07466584
Com_2223_pos	Aspartyl-Asparagine	Ìì¶¬°±õ£Ìì¶¬õ£°·	P	C8H13N3O6	247.08044	248.087964529285	0.908729501178073	[M+H]+	1.438	-	3	C18	Organic acids and derivatives	ÓÐ»úËá¼°ÆäÑÜÉúÎï	Carboxylic acids and derivatives	ôÈËá¼°ÆäÑÜÉúÎï	Amino acids, peptides, and analogues	°±»ùËá¡¢ëÄºÍÀàËÆÎï	"-"	HMDB0028748	-	-	-	18218190	NC(CC(O)=O)C(=O)NC(CC(N)=O)C(O)=O	VGRHZPNRCLAHQA-UHFFFAOYSA-N	6.00899510261538	2.587123746062926	0.00848883892515001	1	1.11317503406011	up	19168418.838875398	6266066.836545857	7511388.904654814	19600991.93713734	2899824.3086796957	2477251.0302531165	1889977.4512476642	1150344.257102212	1864252.6586931723
Com_2424_pos	Aspartyl-Histidine	Ìì¶¬°±õ£×é°±Ëá	P	C10H14N4O5	270.09642	271.103986828731	0.987901768614174	[M+H]+	1.408	-	3	C18	Organic acids and derivatives	ÓÐ»úËá¼°ÆäÑÜÉúÎï	Carboxylic acids and derivatives	ôÈËá¼°ÆäÑÜÉúÎï	Amino acids, peptides, and analogues	°±»ùËá¡¢ëÄºÍÀàËÆÎï	"-"	HMDB0028755	-	-	-	14717808	NC(CC(O)=O)C(=O)NC(CC1=CN=CN1)C(O)=O	HSPSXROIMXIJQW-UHFFFAOYSA-N	8.44235392493728	3.077645312006898	0.00886601997961001	1	1.50203832560645	up	5181549.106348596	2012754.5575161963	2797885.361870264	6492495.066166971	1910979.235954377	830151.9349471328	96667.96582572923	285637.30741985934	530721.3878638817
Com_3593_pos	Cysteineglutathione disulfide	L -°ëë×°±Ëá	P	C13H22N4O8S2	426.08791	427.095522203767	0.732721487003886	[M+H]+	1.498	-	3	C18	Organic acids and derivatives	ÓÐ»úËá¼°ÆäÑÜÉúÎï	Carboxylic acids and derivatives	ôÈËá¼°ÆäÑÜÉúÎï	Amino acids, peptides, and analogues	°±»ùËá¡¢ëÄºÍÀàËÆÎï	"13081-14-6"	HMDB0000656	-	-	-	53477713	N[C@@H](CCC(=O)N[C@@H](CSSCC(N)C(O)=O)C(=O)NCC(O)=O)C(O)=O	BNRXZEPOHPEEAS-PPSBICQBSA-N	10.4113440721803	3.380084422996232	0.00894648763527857	1	1.65878117266087	up	832026630.1145669	310761114.927844	537279613.7376022	264485340.2060002	403888636.2085449	74897658.83055657	9104171.486352885	25473483.31896095	70977186.55339795
Com_2469_pos	Apo-13-zeaxanthinone	-	P	C18H26O2	274.19328	275.200717297757	0.500733486325103	[M+H]+	7.741	0.862641721131185	2	C18	Lipids and lipid-like molecules	Ö¬ÖÊºÍÀàÖ¬·Ö×Ó	Prenol lipids	ÒìÎìÏ©´¼Ö¬	Sesquiterpenoids	±¶°ëÝÆÀà	-	HMDB0302026	-	-	-	-	CC1=C(C(CC(C1)O)(C)C)C=CC(=CC=CC(=O)C)C	JLNMEHQAHDSEEE-YSAUQHOWSA-N	0.0788287056021738	-3.6651351046539578	0.00898379159533876	1	1.90086073507749	down	17855196.871840373	6912568.452812216	18794894.05372435	30695321.630336773	27607541.194405396	58275895.69847111	451026790.4199196	394292688.179944	130195769.92981629
Com_466_pos	D-Glucaric acid	ÆÏÌÑÌÇ¶þËá	P	C6H10O8	210.03757	233.027099813571	1.57025988731304	[M+Na]+	1.407	0.853639034044422	1	C18	Organic oxygen compounds	ÓÐ»úÑõ»¯ºÏÎï	Organooxygen compounds	ÓÐ»úÑõ»¯ºÏÎï	Carbohydrates and carbohydrate conjugates	Ì¼Ë®»¯ºÏÎïºÍÌ¼Ë®»¯ºÏÎï½áºÏÎï	"576-42-1"	HMDB0000663	C00818	map00053;map01100	LMFA01170108	-	C(C(C(C(=O)O)O)O)(C(C(=O)O)O)O	DSLZVSRJTYRBFB-LLEIAEIESA-N	5.28725309923396	2.402518389754576	0.00916231765112365	0.95	1.34414625772536	up	5102709.396326094	8943274.376037978	11041617.34979964	2239153.0992106856	9138130.082292145	1860878.1807037818	2394081.3677210505	573597.1906162595	688846.5127835267
Com_2347_pos	O-methylmalonylcarnitine	-	P	C11H19NO6	261.12124	262.128807795912	1.02556158208044	[M+H]+	4.995	-	3	C18	Lipids and lipid-like molecules	Ö¬ÖÊºÍÀàÖ¬·Ö×Ó	Fatty Acyls	Ö¬·¾õ£Àà	Fatty acid esters	Ö¬·¾Ëáõ¥	-	HMDB0240781	-	-	LMFA07070094	-	CC(C(=O)O)C(=O)OC(CC(=O)[O-])C[N+](C)(C)C	XROYFEWIXXCPAW-UHFFFAOYSA-N	6.01001858163496	2.587369451434159	0.00921312609234318	0.95	1.34374185264206	up	4235184.274706015	1200353.7371077142	1973458.0811809166	533505.2012259205	3544851.329301906	370991.1676724099	199809.95600822475	294958.1281176884	663334.5395087207
Com_3520_pos	N-Palmitoyl Arginine	N-×Øéµõ£¾«°±Ëá	P	C22H44N4O3	412.34134	413.348531798079	0.262408617496773	[M+H]+	8.474	0.522331192432168	2	C18	Lipids and lipid-like molecules	Ö¬ÖÊºÍÀàÖ¬·Ö×Ó	Steroids and steroid derivatives	Àà¹Ì´¼ºÍÀà¹Ì´¼ÑÜÉúÎï	Androstane steroids	ÐÛçÞÍéÀà¹Ì´¼	"-"	HMDB0241920	-	-	-	129671303	CCCCCCCCCCCCCCCC(=O)NC(CCCN=C(N)N)C(O)=O	DENIQPHQUIGDJZ-UHFFFAOYSA-N	0.0769652235274667	-3.6996494735482846	0.00932670667261834	1	1.95600988674979	down	1451916.8469841708	1001456.0066430455	1464170.0186469578	781956.584203333	1446935.7552840982	7369137.723167136	28088588.224135883	23640813.47994322	4789382.208614333
Com_187_neg	Melatonine	ÍÊºÚËØ	N	C13H16N2O2	232.12118	231.112968414647	3.92719592835362	[M-H]-	5.898	-	3	C18	Organoheterocyclic compounds	ÓÐ»úÔÓ»·»¯ºÏÎï	Indoles and derivatives	ßÅßá¼°ÆäÑÜÉúÎï	Indoles	ßÅßá	"73-31-4"	HMDB0001389	C01598	map00380;map01100;map04080;map04713	-	896	COC1=CC2=C(NC=C2CCNC(C)=O)C=C1	DRLFMBDRBRZALE-UHFFFAOYSA-N	0.0897037315175574	-3.4786881898040725	0.00937927395983433	1	1.76752914700218	down	452343.74880220613	19231.726497582316	127555.57449514166	1084020.9003337559	63891.59800862172	1160273.3168647531	5583911.556260471	6471268.082956333	2365112.2541437503
Com_1587_neg	1alpha-Hydroxycorticosterone	-	N	C21H30O5	362.20933	361.202490813049	1.27222854534671	[M-H]-	6.311	0.560921924329165	2	C18	Lipids and lipid-like molecules	Ö¬ÖÊºÍÀàÖ¬·Ö×Ó	Steroids and steroid derivatives	Àà¹Ì´¼ºÍÀà¹Ì´¼ÑÜÉúÎï	Hydroxysteroids	ôÇ»ùÀà¹Ì´¼	"-"	HMDB0244860	-	-	-	21850823	CC12CC(O)C3C(CCC4=CC(=O)CC(O)C34C)C1CCC2C(=O)CO	YAHNLJYKDPTSTN-UHFFFAOYSA-N	10.4257913890649	3.3820849931611923	0.00950067544966655	1	1.68096177282672	up	4398069.7665754855	3175070.0078817164	33983317.44350764	5460085.824317925	19146475.102608617	1172998.201755071	1991545.7352848744	880142.2582343441	1032186.3931633895
Com_2300_pos	Montiporyne F	-	P	C18H24O	256.18272	257.190088431557	0.267120112539144	[M+H]+	7.724	0.749466456243427	2	C18	Organic oxygen compounds	ÓÐ»úÑõ»¯ºÏÎï	Organooxygen compounds	ÓÐ»úÑõ»¯ºÏÎï	Carbonyl compounds	ôÊ»ù»¯ºÏÎï	-	-	-	-	-	-	CCCCCCCC#CC#CC1CC(=CC(=O)C1)C	IQGBPJFXIUKNHN-UHFFFAOYSA-N	0.070433401828785	-3.827596425335186	0.00956257313041946	1	1.81946876052332	down	3082026.16506687	3073611.145968827	2388624.8899750924	6154946.085110253	7457322.680197106	13494417.47533785	116569357.89479272	89108329.28633052	32487254.57969194
Com_1996_pos	Miglustat	Âó¸ñË¾Ëû	P	C10H21NO4	219.14706	220.154530361884	0.777386126087005	[M+H]+	5.614	-	3	C18	Organoheterocyclic compounds	ÓÐ»úÔÓ»·»¯ºÏÎï	Piperidines	ßßà¤Àà	-	-	"72599-27-0"	HMDB0014563	-	-	-	-	CCCCN1CC(C(C(C1CO)O)O)O	UQRORFVVSGFNRO-UTINFBMNSA-N	0.180840370528343	-2.467211316140972	0.00976435671330074	1	1.44383182078602	down	269358.6485920942	360933.2980198468	388557.79703089205	163140.36087763545	366184.66757781693	614104.2436756799	2759808.641245688	2172992.8734054994	1301895.8342606213
Com_2811_pos	Tofacitinib	-	P	C16H20N6O	312.16986	313.177504875219	1.10476783042727	[M+H]+	6.407	0.613566855935844	2	C18	Organoheterocyclic compounds	ÓÐ»úÔÓ»·»¯ºÏÎï	Piperidines	ßßà¤Àà	N-acylpiperidines	N-õ£»ùßßà¤Àà	-	-	-	-	-	-	CC1CCN(CC1N(C)C2=NC=NC3=C2C=CN3)C(=O)CC#N	UJLAWZDWDVHWOW-YPMHNXCESA-N	0.103803932361804	-3.2680669971316987	0.0102964716188255	1	1.55717783559345	down	1688611.0964137507	1889229.9531133783	3402695.3881819323	6202499.838961807	7698109.409889931	9228214.082622796	73947157.56000428	54843254.9408305	22908962.27728471
Com_3360_pos	N-Palmitoyl Lysine	N-×Øéµõ£Àµ°±Ëá	P	C22H44N2O3	384.33519	385.34273422112	0.635437832271124	[M+H]+	8.026	-	3	C18	Organic acids and derivatives	ÓÐ»úËá¼°ÆäÑÜÉúÎï	Carboxylic acids and derivatives	ôÈËá¼°ÆäÑÜÉúÎï	Amino acids, peptides, and analogues	°±»ùËá¡¢ëÄºÍÀàËÆÎï	"-"	HMDB0241929	-	-	-	9821462	CCCCCCCCCCCCCCCC(=O)NC(CCCCN)C(O)=O	OLDGKSQBWGEFNM-UHFFFAOYSA-N	0.121585319896839	-3.0399590453043848	0.0103596514980601	0.95	1.76064242058899	down	4952671.050004392	5473583.6798647065	676016.7430397079	24397881.83652588	7370072.387832248	19684809.794308692	84251518.83398817	113113850.08163035	65024833.198687024
Com_122_neg	D-Gluconic Acid	D-ÆÏÌÑÌÇËá	N	C6H12O7	196.05831	195.050916839868	0.475165434182455	[M-H]-	1.430	0.919529523881601	1	C18	Organic oxygen compounds	ÓÐ»úÑõ»¯ºÏÎï	Organooxygen compounds	ÓÐ»úÑõ»¯ºÏÎï	Carbohydrates and carbohydrate conjugates	Ì¼Ë®»¯ºÏÎïºÍÌ¼Ë®»¯ºÏÎï½áºÏÎï	"526-95-4"	HMDB0000625	C00257	-	-	10690	OC[C@@H](O)[C@@H](O)[C@H](O)[C@@H](O)C(O)=O	RGHNJXZEOKUKBD-SQOUGZDYSA-N	5.41302420659063	2.436434839678303	0.0104729307563586	1	1.69886504563858	up	207433326.9754591	177554157.12181768	162510067.40332413	54975933.66613197	180833396.23217395	43479662.92374468	8623900.088474283	19605943.038898274	44056742.390216745
Com_1718_neg	Tentoxin	ÌÚ¶¾ËØ	N	C22H30N4O4	414.22671	413.218459781972	2.29395643748084	[M-H]-	6.310	-	3	C18	Organic acids and derivatives	ÓÐ»úËá¼°ÆäÑÜÉúÎï	Carboxylic acids and derivatives	ôÈËá¼°ÆäÑÜÉúÎï	Amino acids, peptides, and analogues	°±»ùËá¡¢ëÄºÍÀàËÆÎï	"28540-82-1"	-	C08441	-	-	-	CC1C(=O)NC(C(=O)N(C(=CC2=CC=CC=C2)C(=O)NCC(=O)N1C)C)CC(C)C	SIIRBDOFKDACOK-LFXZBHHUSA-N	0.171004184451817	-2.5478964667702027	0.0104935958115094	0.95	1.67968941989331	down	27369614.053788967	10068384.151786644	4960388.513632473	69509303.1860085	24464417.600086253	56507448.802464336	260970412.1001866	210600220.36316594	109904470.76338501
Com_1774_neg	3beta,23-Dihydroxy-30-nor-olean-12,20-dien-28-oic acid	-	N	C29H44O4	456.32396	455.317041791577	0.836667829172922	[M-H]-	8.245	-	3	C18	Lipids and lipid-like molecules	Ö¬ÖÊºÍÀàÖ¬·Ö×Ó	Steroids and steroid derivatives	Àà¹Ì´¼ºÍÀà¹Ì´¼ÑÜÉúÎï	-	-	-	-	-	-	-	70698142	CC1=CCC2(CCC3(C(=CCC4C3(CCC5C4(CCC(C5(C)CO)O)C)C)C2C1)C)C(=O)O	PJWNQESEBNSLIQ-VZBPFLCRSA-N	5.04206896058092	2.334015850129763	0.0105566562534077	0.95	1.24430479885835	up	1394085.622004255	1938144.679454278	4183057.8752398714	849409.4785679352	5329022.386330142	1050492.309220995	282584.87375343544	414141.2511928102	425496.0048703023
Com_3989_pos	Glutathione disulfide	¹Èë×¸ÊëÄ¶þÁò»¯Îï	P	C20H32N6O12S2	612.15197	613.159998004728	1.18925489693217	[M+H]+	1.511	0.914211830802477	2	C18	Organic acids and derivatives	ÓÐ»úËá¼°ÆäÑÜÉúÎï	Carboxylic acids and derivatives	ôÈËá¼°ÆäÑÜÉúÎï	Amino acids, peptides, and analogues	°±»ùËá¡¢ëÄºÍÀàËÆÎï	-	HMDB0003337	C00127	map04918;map00480;map04216	-	-	C(CC(=O)NC(CSSCC(C(=O)NCC(=O)O)NC(=O)CCC(C(=O)O)N)C(=O)NCC(=O)O)C(C(=O)O)N	YPZRWBKMTBYPTK-BJDJZHNGSA-N	27.0167181810309	4.7557805307830625	0.0109662787774242	1	1.75544699880004	up	71090086.43229115	31043599.654466476	48995520.97015882	31570224.98147594	52932004.44651683	5657821.923444907	135239.05241559132	520984.1699861037	663306.7266055138
Com_1258_pos	Glycerol phenylbutyrate	±½¶¡Ëá¸ÊÓÍõ¥	P	C33H38O6	530.26684	553.25620659139	0.314165204039923	[M+Na]+	9.198	-	3	C18	Lipids and lipid-like molecules	Ö¬ÖÊºÍÀàÖ¬·Ö×Ó	Glycerolipids	¸ÊÓÍÖ¬	Triradylcglycerols	Èýõ£»ù¸ÊÓÍ	"611168-24-2"	HMDB0252844	D10127	-	-	10482134	O=C(CCCC1=CC=CC=C1)OCC(COC(=O)CCCC1=CC=CC=C1)OC(=O)CCCC1=CC=CC=C1	ZSDBFLMJVAGKOU-UHFFFAOYSA-N	6.8747985204685	2.781317433120256	0.0115766722297451	0.95	1.54863438096007	up	1367964.095257587	7653524.467492738	3451784.5215121065	16450268.549683832	7153368.712342175	992792.2270727631	1855788.6992881568	721173.6269520209	628408.9552030731
Com_1470_pos	2,6,6-Trimethyl-2-cyclohexene-1,4-dione	²èÏãÍª	P	C9H12O2	152.08373	153.091255120012	1.48023731403914	[M+H]+	5.318	0.899796096795101	2	C18	Organic oxygen compounds	ÓÐ»úÑõ»¯ºÏÎï	Organooxygen compounds	ÓÐ»úÑõ»¯ºÏÎï	Carbonyl compounds	ôÊ»ù»¯ºÏÎï	"1125-21-9"	HMDB0040216	-	-	-	-	CC1=CC(=O)CC(C1=O)(C)C	AYJXHIDNNLJQDT-UHFFFAOYSA-N	0.195483067308006	-2.35488444780866	0.0119283652299008	1	1.82235524900338	down	10440746.225981614	9726343.499235688	15875715.494716078	19308181.08098411	13571317.51644434	27373448.797745537	118907422.05018911	85338706.74943994	50439855.033757195
Com_592_neg	2-Methyl-4-propyl-1,3-oxathiane	2-¼×»ù-4-±û»ù-1,3-ÑõÁòÔÓ»·¼ºÍé	N	C8H16OS	160.09219	159.085464588739	3.58911161749478	[M-H]-	5.417	-	3	C18	Organoheterocyclic compounds	ÓÐ»úÔÓ»·»¯ºÏÎï	Oxathianes	Ñõàçàº	-	-	"67715-80-4"	HMDB0031572	-	-	-	101010	CCCC1CCOC(C)S1	GKGOLPMYJJXRGD-UHFFFAOYSA-N	5.67438629359701	2.5044643678992995	0.0120976773738527	1	1.73838944459521	up	2235078.6174516985	2555325.3836162044	9698288.514931882	4111346.0462764595	14504666.231330011	1230657.5146399261	1621596.8140661058	964200.741425816	850792.1817461819
Com_754_neg	Stagonolide C	-	N	C10H16O4	200.10486	199.097604998544	0.22487481819653	[M-H]-	5.553	0.577955443243951	2	C18	Organoheterocyclic compounds	ÓÐ»úÔÓ»·»¯ºÏÎï	Oxocins	¶ñÐÁËØ	-	-	-	-	-	-	-	-	CC1CC(C=CC(CCC(=O)O1)O)O	DKWZZACTRIWLJJ-BKTAMIDGSA-N	0.0883384641286885	-3.5008144401812022	0.0127442545793406	0.95	1.85799600497267	down	6370107.590325368	4149310.8449720102	2131327.6643816805	30680018.93325656	7984901.937843349	23546470.319161203	265251641.88920197	133918328.02716313	42002229.95574175
Com_999_neg	CLONIXIN	¸ÊÓÍÁ×õ¥õ£¸ÊÓÍONIXIN	N	C13H11ClN2O2	262.05091	261.044005907219	1.51080268716259	[M-H]-	5.991	-	3	C18	Organoheterocyclic compounds	ÓÐ»úÔÓ»·»¯ºÏÎï	Pyridines and derivatives	ßÁà¤¼°ÆäÑÜÉúÎï	Pyridinecarboxylic acids and derivatives	ßÁà¤ôÈËá¼°ÆäÑÜÉúÎï	"17737-65-4"	HMDB0250352	-	-	-	-	CC1=C(C=CC=C1Cl)NC2=C(C=CC=N2)C(=O)O	CLOMYZFHNHFSIQ-UHFFFAOYSA-N	16.3182425090825	4.028413780875363	0.0129612350419551	1	1.57381126020343	up	251546.67026024006	466217.5474395486	2539960.8035119954	193691.50711347317	3076781.32161914	138184.4143688518	51972.79841517266	39472.38632034295	90414.56478452684
Com_196_neg	N-Lactoyl-Phenylalanine	N-ÈéÌÇ»ù±½±û°±Ëá	N	C12H15NO4	237.10011	236.09304314738	0.983328856386666	[M-H]-	5.775	0.967997595700857	1	C18	Organic acids and derivatives	ÓÐ»úËá¼°ÆäÑÜÉúÎï	Carboxylic acids and derivatives	ôÈËá¼°ÆäÑÜÉúÎï	Amino acids, peptides, and analogues	°±»ùËá¡¢ëÄºÍÀàËÆÎï	"183241-73-8"	HMDB0062175	-	-	-	11075454	C[C@H](O)C(=O)N[C@@H](CC1=CC=CC=C1)C(O)=O	IIRJJZHHNGABMQ-WPRPVWTQSA-N	5.59230200859084	2.4834422746137577	0.01303758759748	0.95	1.59102806891644	up	113055646.15435039	26950301.5727449	129469857.43229447	51350154.57023056	187917544.19578436	31417232.6821327	7625373.613708143	8255435.826873404	25479644.510643896
Com_1731_pos	Prenisteine	-	P	C8H15NO2S	189.08235	190.089988591088	1.79070700144995	[M+H]+	5.660	0.787328780324855	2	C18	Organic acids and derivatives	ÓÐ»úËá¼°ÆäÑÜÉúÎï	Carboxylic acids and derivatives	ôÈËá¼°ÆäÑÜÉúÎï	Amino acids, peptides, and analogues	°±»ùËá¡¢ëÄºÍÀàËÆÎï	-	HMDB0012286	-	-	-	-	CC(=CCSCC(C(=O)O)N)C	ULHWZNASVJIOEM-ZETCQYMHSA-N	0.186569279420245	-2.4222166439430075	0.0140216525806292	0.95	1.48159629696388	down	2626825.33403217	530442.8873760395	224279.21965994217	4909249.778186273	720657.8622544331	4474071.256155776	13396260.407946687	9438941.22804015	11331408.40120436
Com_2595_pos	Glutamic acid glutamate	¹È°±Ëá¹È°±ËáÑÎ	P	C10H14N2O8	290.07502	291.082567894633	0.854588006204651	[M+H]+	1.677	-	3	C18	Organic acids and derivatives	ÓÐ»úËá¼°ÆäÑÜÉúÎï	Carboxylic acids and derivatives	ôÈËá¼°ÆäÑÜÉúÎï	Tetracarboxylic acids and derivatives	ËÄôÈËá¼°ÆäÑÜÉúÎï	"-"	HMDB0252808	-	-	-	-	NC1CCC(=O)OOC(=O)CCC(N)C(=O)OOC1=O	IWJFFRXLMNLEMO-UHFFFAOYSA-N	5.00972280658089	2.324730779740939	0.0141356705717032	0.9	1.49112078526545	up	680072.5289447336	2755880.5855861194	4332707.787178879	3005701.794493451	5790731.020653424	417935.97826022137	647027.527251378	724731.6146938736	855575.9826342011
Com_2866_pos	Ile Ser Val	-	P	C14H27N3O5	317.19507	318.202395478262	0.0803236382138858	[M+H]+	5.012	0.573865025504279	2	C18	Organic acids and derivatives	ÓÐ»úËá¼°ÆäÑÜÉúÎï	Carboxylic acids and derivatives	ôÈËá¼°ÆäÑÜÉúÎï	Amino acids, peptides, and analogues	°±»ùËá¡¢ëÄºÍÀàËÆÎï	-	-	-	-	-	-	CCC(C)C(C(=O)NC(CO)C(=O)NC(C(C)C)C(=O)O)N	HXIDVIFHRYRXLZ-NAKRPEOUSA-N	0.150540235469053	-2.7317789616984762	0.0141946960943657	1	1.70218426483889	down	716768.1237066669	1398419.1808883254	133448.24739464282	676862.8172523405	53339.65581843994	5935934.720713111	3294923.2799057984	4554936.965519215	2044327.87526149
Com_1913_neg	1,2-Dipalmitoyl-rac-glycero-3-phosphoethanolamine	1,2-¶þ×Øéµõ£-±û»ù-3-Á×Ëá´¼°·	N	C37H74NO8P	691.51521	690.508421295849	0.73938481978366	[M-H]-	10.669	0.524745007938271	2	C18	Lipids and lipid-like molecules	Ö¬ÖÊºÍÀàÖ¬·Ö×Ó	Glycerophospholipids	¸ÊÓÍÁ×Ö¬	Glycerophosphoethanolamines	¸ÊÓÍÁ×ËáÒÒ´¼°·Àà	"-"	HMDB0246972	-	-	-	65109	CCCCCCCCCCCCCCCC(=O)OCC(COP(O)(=O)OCCN)OC(=O)CCCCCCCCCCCCCCC	SLKDGVPOSSLUAI-UHFFFAOYSA-N	0.163856213944688	-2.6094977094208103	0.0143957329869083	1	1.11718172569383	down	2220471.659857844	5432951.616941163	325965.67169693817	1642451.885903155	518949.9139405853	7004944.472015117	8012762.635981017	5705771.0384820355	28787202.00026494
Com_2363_pos	Nopalinic acid	-	P	C10H18N2O6	262.11649	263.123972235942	0.695247910653275	[M+H]+	1.511	-	3	C18	Organic acids and derivatives	ÓÐ»úËá¼°ÆäÑÜÉúÎï	Carboxylic acids and derivatives	ôÈËá¼°ÆäÑÜÉúÎï	Amino acids, peptides, and analogues	°±»ùËá¡¢ëÄºÍÀàËÆÎï	"63409-16-5"	HMDB0029437	C01683	-	-	4474580	NCCCC(NC(CCC(O)=O)C(O)=O)C(O)=O	UXZAXFPFSQRZOZ-UHFFFAOYSA-N	6.71326543420044	2.7470146859164126	0.0147413086104029	0.95	1.32666863739877	up	3422964.7713862355	2982150.0574340085	5152621.383803905	845565.6684701822	9321956.420301577	769319.6676462034	1053681.8131251885	167564.80869177944	598368.5309260266
Com_1022_pos	Adenosine-2'-monophosphate	ÏÙÜÕ 2¡ä(3¡ä)-µ¥Á×Ëá(2'-AMP)	P	C10H14N5O7P	347.06309	348.070710668508	0.923948749602211	[M+H]+	3.181	0.996711168756612	1	C18	Organic oxygen compounds	ÓÐ»úÑõ»¯ºÏÎï	Organooxygen compounds	ÓÐ»úÑõ»¯ºÏÎï	Carbohydrates and carbohydrate conjugates	Ì¼Ë®»¯ºÏÎïºÍÌ¼Ë®»¯ºÏÎï½áºÏÎï	"130-49-4"	HMDB0011617	C00946	-	-	53481006	NC1=NC=NC2=C1N=CN2C1O[C@H](CO)[C@@H](O)[C@H]1OP(O)(O)=O	QDFHPFSBQFLLSW-VTHZCTBJSA-N	0.194840342342776	-2.359635671717533	0.0149176775417635	0.95	1.60051397791996	down	204393059.74404475	80478716.23946401	61056511.97903791	18403126.119939175	135001594.86251798	777218001.3163497	161263746.36749476	412041645.0108714	699700920.9807112
Com_1695_neg	Nifekalant	-	N	C19H27N5O5	405.20122	404.193022126828	2.21586986335709	[M-H]-	5.558	-	3	C18	Benzenoids	±½Àà»¯ºÏÎï	Benzene and substituted derivatives	±½¼°ÆäÈ¡´úÑÜÉúÎï	Phenylpropylamines	±½±û°·	-	HMDB0255595	-	-	-	-	O=C1C=C(NCCN(CCO)CCCC2=CC=C(C=C2)N(=O)=O)N(C(=O)N1C)C	OEBPANQZQGQPHF-UHFFFAOYSA-N	0.184150760056124	-2.4410407431184167	0.015752081340773	1	1.29854397210991	down	611203.2304634332	132734.90293226572	1308438.9128292433	101717.66833559689	1355480.347152622	5078692.211199314	2552573.4908188134	4100453.4780150135	3514810.6117246314
Com_1499_neg	Secosubamolide	-	N	C20H36O4	340.26136	339.254121562486	0.180927055590713	[M-H]-	10.687	0.705133913807556	2	C18	Lipids and lipid-like molecules	Ö¬ÖÊºÍÀàÖ¬·Ö×Ó	Fatty Acyls	Ö¬·¾õ£Àà	Fatty alcohols	Ö¬·¾´¼	-	-	-	-	-	-	CCCCCCCCCCCCCC=C(C(C(=O)C)O)C(=O)OC	GRBBECUHXQCEBW-WNZNBFKUSA-N	0.156372084617726	-2.676945107677766	0.0163580595225573	0.95	1.58176026010407	down	836716.2834434214	434642.8555570034	110115.93065291259	8623187.46550353	1533869.3654297453	9767343.592841515	23627093.708365276	18662381.09333203	6974341.438339196
Com_1679_neg	Semiplenamide E	-	N	C24H45NO3	395.33994	394.332729941777	0.227504908791935	[M-H]-	10.652	0.671979602890084	2	C18	Lipids and lipid-like molecules	Ö¬ÖÊºÍÀàÖ¬·Ö×Ó	Fatty Acyls	Ö¬·¾õ£Àà	Fatty amides	Ö¬·¾õ£°·	-	-	-	-	LMFA08020279	-	CCCCCCCCCCCCCCCC=C(C)C(=O)NC(C)COC(=O)C	HMEVPMUFHLUBFU-KGAYOUTBSA-N	0.133245903717141	-2.907836912955853	0.0169668254723196	1	1.78088214079185	down	1917184.4869568944	3147254.238328983	614982.1016006632	2955440.2856529676	1347960.346505038	7285079.586413605	30117861.498358224	18659405.084822975	3873884.096733893
Com_1630_neg	Corymbi-7,13E-dienolide	-	N	C23H34O4	374.24571	373.238562801034	0.408290676211836	[M-H]-	7.866	-	3	C18	Phenylpropanoids and polyketides	±½±ûËØÀàºÍ¾ÛÍªÀà	Macrolides and analogues	´ó»·ÄÚõ¥Àà¼°ÆäÀàËÆÎï	-	-	-	-	-	-	-	-	CC1=CCOC(=O)CC(=O)OC2CCC3(C(CC1)C(=CCC3C2(C)C)C)C	LLMHUMBEEZSSMH-BTBMLZSTSA-N	0.0450659515509499	-4.4718183367861375	0.0176958643732755	0.95	1.63536240205334	down	1720683.041016002	882267.3742707642	424902.28135544824	10377355.63084213	2605035.1120993616	7035897.795456663	163738648.93718836	97945015.02679117	15490452.916199395
Com_2497_pos	9,12-Octadecadiynoic Acid	-	P	C18H28O2	276.20893	277.216220269346	0.0352293243070514	[M+H]+	7.177	0.870115667317656	2	C18	Lipids and lipid-like molecules	Ö¬ÖÊºÍÀàÖ¬·Ö×Ó	Fatty Acyls	Ö¬·¾õ£Àà	Fatty acids and conjugates	Ö¬·¾ËáºÍ½áºÏÎï	"2012-14-8"	HMDB0247623	-	-	LMFA01030540	-	CCCCCC#CCC#CCCCCCCCC(=O)O	KDYILQLPKVZDGB-UHFFFAOYSA-N	0.171464209301748	-2.5440206289939	0.0185626308674466	1	1.68552800808302	down	26177486.906176705	13441815.464464173	8952001.177071476	25682084.78536941	30813286.38405372	33207942.114101075	206662488.6512583	167385907.49383992	82952902.00148152
Com_2538_pos	STROBILACTONE A	-	P	C15H22O4	266.15181	284.186211372231	2.25950832728582	[M+NH4]+	5.488	-	3	C18	Organoheterocyclic compounds	ÓÐ»úÔÓ»·»¯ºÏÎï	Naphthofurans	ÝÁ²¢ß»à«Àà	-	-	-	-	-	-	-	-	O=C1OCC2=CC(O)C3C(C)(C)CCCC3(C)C12O	ITJIJDWFGMAIKB-PKIAMQTDSA-N	0.143142903386196	-2.8044719474514546	0.0229198945898868	1	1.77420791170495	down	1069468.0271838927	98801.61086681121	27064.288880527867	1380525.6926965094	453138.43900426367	2576934.7992514973	8518299.552194772	3480128.8477225243	2353163.3961585932
Com_1661_neg	N-Palmitoyl Methionine	N-×Øéµõ£µ°°±Ëá	N	C21H41NO3S	387.28072	386.274157280872	1.90373760921504	[M-H]-	10.099	-	3	C18	Organic acids and derivatives	ÓÐ»úËá¼°ÆäÑÜÉúÎï	Carboxylic acids and derivatives	ôÈËá¼°ÆäÑÜÉúÎï	Amino acids, peptides, and analogues	°±»ùËá¡¢ëÄºÍÀàËÆÎï	"-"	HMDB0241930	-	-	LMFA08020109	3977103	CCCCCCCCCCCCCCCC(=O)NC(CCSC)C(O)=O	FCVASHHBGGKTGT-UHFFFAOYSA-N	0.175145701701318	-2.5133725118874612	0.0238284099811148	0.95	1.69890234381928	down	6704449.95181704	3868638.668240085	556702.6682844617	3914506.157307189	1284036.3019709913	9529568.10168854	28359017.041737475	31572334.85016794	5120796.093119039
Com_755_neg	3-ethylphenyl Sulfate	3-ÒÒ»ù±½»ùÁòËá	N	C8H10O4S	202.02998	201.022827382331	0.729507229539154	[M-H]-	5.729	-	3	C18	Organic acids and derivatives	ÓÐ»úËá¼°ÆäÑÜÉúÎï	Organic sulfuric acids and derivatives	ÓÐ»úÁòËá¼°ÆäÑÜÉúÎï	Arylsulfates	·¼»ùÁòËáÑÎ	"-"	HMDB0062721	-	-	-	86290012	CCC1=CC(OS(O)(=O)=O)=CC=C1	DMIBREBMNWKSQY-UHFFFAOYSA-N	21.2762017989884	4.4111687205928	0.0250885082598091	0.95	1.47410462151891	up	711879.129442407	891755.3900540422	7302192.04206954	208038.4016678289	11009443.72093333	38146.27501886832	49145.89232084077	555682.5568710398	113675.69203502742
Com_186_neg	Drupanin	ºË¹ûÜÕ	N	C14H16O3	232.10995	231.102764301305	0.492444658188046	[M-H]-	6.128	-	3	C18	Phenylpropanoids and polyketides	±½±ûËØÀàºÍ¾ÛÍªÀà	Cinnamic acids and derivatives	Èâ¹ðËá¼°ÆäÑÜÉúÎï	Hydroxycinnamic acids and derivatives	ôÇ»ùÈâ¹ðËá¼°ÆäÑÜÉúÎï	"53755-58-1"	-	-	-	-	-	CC(=CCC1=C(C=CC(=C1)C=CC(=O)O)O)C	HZKNHDLUFBYIQN-VMPITWQZSA-N	5.35680480022061	2.4213727257972217	0.0262021520676543	0.85	1.13783853019048	up	2861613.8138583624	1360597.6329001752	723922.1317881695	3002615.0894791004	313882.3381608195	408825.1208952527	369611.60380575294	339956.07573300094	115571.29784283806
Com_2695_pos	Allylestrenol	Ï©±û»ù´ÆÏ©´¼	P	C21H32O	300.24532	301.252662074979	0.140135336780864	[M+H]+	8.115	0.73817706586335	2	C18	Lipids and lipid-like molecules	Ö¬ÖÊºÍÀàÖ¬·Ö×Ó	Steroids and steroid derivatives	Àà¹Ì´¼ºÍÀà¹Ì´¼ÑÜÉúÎï	Estrane steroids	´Æ¼¤ËØÀà¹Ì´¼	"432-60-0"	HMDB0015500	C12811	-	LMST02030125	-	CC12CCC3C(C1CCC2(CC=C)O)CCC4=CCCCC34	ATXHVCQZZJYMCF-XUDSTZEESA-N	0.145736402881022	-2.7785668077648165	0.0270796214912878	1	1.53046177791472	down	300527.90296601376	92792.04466104328	363099.74470242386	116900.16637848793	236377.89531069514	407756.6993938066	887089.0769061417	896602.0876604761	3900085.7931430098
Com_3522_pos	N-Stearoyl Lysine	N-Ó²Ö¬õ£Àµ°±Ëá	P	C24H48N2O3	412.36649	413.374198612228	0.990895812121005	[M+H]+	8.816	-	3	C18	Organic acids and derivatives	ÓÐ»úËá¼°ÆäÑÜÉúÎï	Carboxylic acids and derivatives	ôÈËá¼°ÆäÑÜÉúÎï	Amino acids, peptides, and analogues	°±»ùËá¡¢ëÄºÍÀàËÆÎï	"-"	HMDB0241946	-	-	-	18761004	CCCCCCCCCCCCCCCCCC(=O)NC(CCCCN)C(O)=O	VWYVABSAUVXYNS-UHFFFAOYSA-N	0.189725086526728	-2.398017642206352	0.0285363339182467	0.95	1.26762714270753	down	290832.2835086868	315943.4573268823	447145.45104952384	3117380.3799492507	903359.9604800291	988809.4553105861	6858254.880389626	8820372.713386709	4730519.858839287
Com_717_neg	Dihydro-4,6-dimethyl-2-(1-methylethyl)-4H-1,3,5-dithiazine	-	N	C8H17NS2	191.08024	190.072114384825	4.32077736028082	[M-H]-	3.408	-	3	C18	Organoheterocyclic compounds	ÓÐ»úÔÓ»·»¯ºÏÎï	Azacyclic compounds	µªÔÓ»·»¯ºÏÎï	Dithiazinanes	¶þàçàºÀà	"104691-40-9"	HMDB0040333	-	-	-	529055	CC(C)C1SC(C)NC(C)S1	ZNOHVVXGIQIPAU-UHFFFAOYSA-N	5.32795298222221	2.413581351062675	0.0287497909783534	0.9	1.32924804455747	up	48274678.79425944	5785802.53543919	13755031.73847211	7222403.471569119	20831131.612435192	5965635.186696775	1530816.25848625	1092566.8613230323	5805860.698179073
Com_505_neg	Tauro-alpha-Muricholic acid	Å£»Ç-°¢¶û·¨-Êóµ¨Ëá	N	C26H45NO7S	515.29168	514.284676469091	0.575342281727935	[M-H]-	6.624	0.998044883975031	1	C18	Lipids and lipid-like molecules	Ö¬ÖÊºÍÀàÖ¬·Ö×Ó	Steroids and steroid derivatives	Àà¹Ì´¼ºÍÀà¹Ì´¼ÑÜÉúÎï	Bile acids, alcohols and derivatives	µ¨Ö­Ëá¡¢´¼¼°ÆäÑÜÉúÎï	"25613-05-2"	HMDB0258742	-	-	-	13955653	CC(CCC(=O)NCCS(O)(=O)=O)C1CCC2C3C(O)C(O)C4CC(O)CCC4(C)C3CCC12C	XSOLDPYUICCHJX-UHFFFAOYSA-N	22.8838525754278	4.516258050131993	0.0331680299697667	0.85	1.60332276571983	up	236598252.9173934	2405966669.5504503	18153558152.94628	483115401.6084167	530696659.2953559	10413786.331849178	5664182.331918067	12378654.938916525	734000137.1872188
Com_65_neg	N-Acetyl-L-aspartic acid	N-ÒÒõ£-L-Ìì¶¬°±Ëá	N	C6H9NO5	175.04807	174.040484754742	1.62952529552978	[M-H]-	1.640	0.780547614020107	1	C18	Organic acids and derivatives	ÓÐ»úËá¼°ÆäÑÜÉúÎï	Carboxylic acids and derivatives	ôÈËá¼°ÆäÑÜÉúÎï	Amino acids, peptides, and analogues	°±»ùËá¡¢ëÄºÍÀàËÆÎï	"997-55-7"	HMDB0000812	C01042	map00250;map01100	-	65065	CC(=O)N[C@@H](CC(O)=O)C(O)=O	OTCCIMWXFLJLIA-BYPYZUCNSA-N	5.05791817740819	2.338543698527002	0.0365753486775543	0.9	1.60451384987618	up	5584699.415999582	861988.392070612	5862816.278652544	7372402.309075667	9159723.042952681	2918487.667756222	1010341.2199837072	317777.05596597266	315212.32651851303
Com_2449_pos	Estradiol-17alpha	´Æ¶þ´¼-17alpha	P	C18H24O2	272.17763	273.184817557962	0.413120056988242	[M+H]+	7.542	0.835954205790278	2	C18	Lipids and lipid-like molecules	Ö¬ÖÊºÍÀàÖ¬·Ö×Ó	Steroids and steroid derivatives	Àà¹Ì´¼ºÍÀà¹Ì´¼ÑÜÉúÎï	Estrane steroids	´Æ¼¤ËØÀà¹Ì´¼	-	HMDB0000429	C02537	map00140	LMST02010029	-	CC12CCC3C(C1CCC2O)CCC4=C3C=CC(=C4)O	VOXZDWNPVJITMN-SFFUCWETSA-N	0.165375561657064	-2.5961820386193293	0.0377823662332331	0.9	1.42614158191064	down	3254318.5781432292	4646721.509891629	5432322.113674041	19093515.71852709	18301759.502301253	13783692.938914062	139959890.68020257	66313376.564183705	25341510.61485618
Com_255_neg	Emodin	´ó»ÆËØ	N	C15H10O5	270.05282	269.045777091603	0.952004881768607	[M-H]-	6.045	0.500973577183582	1	C18	Benzenoids	±½Àà»¯ºÏÎï	Anthracenes	ÝìÀà	Anthraquinones	Ýìõ«Àà	"518-82-1"	HMDB0035214	C10343	-	LMPK13040008	3220	CC1=CC2=C(C(O)=C1)C(=O)C1=C(C=C(O)C=C1O)C2=O	RHMXXJGYXNZAPX-UHFFFAOYSA-N	8.94676373550222	3.1613659184578027	0.0407728916542725	0.95	1.54778818876559	up	2707352.336908412	2437413.901390574	2871764.819934945	946672.6391012855	12226192.730818925	529865.7758329413	36777.85743607524	61533.77414676522	1266531.969479567
Com_1323_neg	FA 18:3+2O	Ö¬·¾Ëá 18:3+2O	N	C18H30O4	310.21441	309.207355474131	0.791304733459266	[M-H]-	6.594	0.597606954589801	2	C18	Lipids and lipid-like molecules	Ö¬ÖÊºÍÀàÖ¬·Ö×Ó	Fatty Acyls	Ö¬·¾õ£Àà	Fatty acids and conjugates	Ö¬·¾ËáºÍ½áºÏÎï	-	-	-	-	-	-	O=C(O)CCCCCCCC1OC1C=CC(=O)CCCCC	BJIKXWWZEPAKQC-UHFFFAOYSA-N	0.17861047696224	-2.485111386107131	0.0432940462902882	0.95	1.66033329843582	down	7356057.48884911	2654764.3032799987	163194.76551873563	15297837.058170477	6972883.246147004	30608804.74758268	34740437.051366426	66524708.714009754	13446693.219824916
Com_361_pos	Castanospermine	Àõ¾«°·	P	C8H15NO4	189.10011	212.089618469685	1.63125069041639	[M+Na]+	5.560	-	3	C18	Organoheterocyclic compounds	ÓÐ»úÔÓ»·»¯ºÏÎï	Indolizidines	ßÅßáÀïÎ÷à¤	-	-	"79831-76-8"	HMDB0249700	C02256	-	-	2592	OC1CCN2CC(O)C(O)C(O)C12	JDVVGAQPNNXQDW-UHFFFAOYSA-N	5.42458495045462	2.439512757312367	0.043960572175463	0.9	1.49949776582865	up	12752296.485563038	4840885.123026002	40980171.25693095	7699232.023851453	48597303.37721707	7229807.998703525	1523691.7353928953	1324950.0597074858	6862184.642305201
Com_206_pos	N-acetylvaline	N-ÒÒõ£çÓ°±Ëá	P	C7H13NO3	159.08954	182.078943665594	1.28019475070651	[M+Na]+	5.413	0.656162704238771	1	C18	Organic acids and derivatives	ÓÐ»úËá¼°ÆäÑÜÉúÎï	Carboxylic acids and derivatives	ôÈËá¼°ÆäÑÜÉúÎï	Amino acids, peptides, and analogues	°±»ùËá¡¢ëÄºÍÀàËÆÎï	"96-81-1"	HMDB0011757	-	-	-	66789	CC(C)[C@H](NC(C)=O)C(O)=O	IHYJTAOFMMMOPX-LURJTMIESA-N	9.54015229491216	3.254012296981395	0.0448364341658535	1	1.50867957191029	up	2990635.2776236786	4481654.741265791	36267820.16183841	3229204.0527794645	39200945.65256761	2567934.0817592125	1660178.064448563	1094382.6031587783	1903407.4980875275
Com_506_neg	Taurocholic acid	Å£»Çµ¨Ëá	N	C26H45NO7S	515.29168	514.284649916694	0.523813413645128	[M-H]-	6.099	0.997502657143223	1	C18	Lipids and lipid-like molecules	Ö¬ÖÊºÍÀàÖ¬·Ö×Ó	Steroids and steroid derivatives	Àà¹Ì´¼ºÍÀà¹Ì´¼ÑÜÉúÎï	Bile acids, alcohols and derivatives	µ¨Ö­Ëá¡¢´¼¼°ÆäÑÜÉúÎï	"81-24-3"	HMDB0000036	C05122	map04976;map00430;map01100;map00120;map00121;map04979	LMST05040001	6675	[H][C@@]1(CC[C@@]2([H])[C@]3([H])[C@H](O)C[C@]4([H])C[C@H](O)CC[C@]4(C)[C@@]3([H])C[C@H](O)[C@]12C)[C@H](C)CCC(=O)NCCS(O)(=O)=O	WBWWGRHZICKQGZ-HZAMXZRMSA-N	16.0502471097337	4.004523604150391	0.0486603568034753	0.85	1.5287493828723	up	122353149.82069246	870587158.627016	10637635745.820559	275625328.86160934	306416533.66067374	6823938.319339806	6834146.016236699	6762521.890204118	588298640.6889492
