# Supplementary material for: Integrated Analysis of the Lung Microbiome and Metabolome Reveals Associations Between Amino Acid Metabolism and Pulmonary Fibrosis in a Bleomycin-Induced Mouse Model
Source: Int J Mol Sci. 2026 Jun 30;27(13):5895. doi: 10.3390/ijms27135895 (PMC13362081; doi:10.3390/ijms27135895)
Supplement: Supplementary file 1 [file ijms-27-05895-s001.zip › result/3.MetDiffScreening/B_14d.vs.C_14d/B_14d.vs.C_14d_all_diff.anno.xlsx]

## Sheet: Sheet1
Compound_ID	Name	ChineseName	IonMode	Formula	MolecularWeight	m/z	MassError	Adduct	RT (min)	Score	Level	Column	ClassI	ClassI (Chinese)	ClassII	ClassII (Chinese)	ClassIII	ClassIII (Chinese)	CAS	HMDB_ID	SuperClass(HMDB)	Class(HMDB)	SubClass(HMDB)	Other_name(Kegg_name)	KEGG_ID	KEGG_MapID	Lipidmaps_ID	CATEGORY(Lipidmaps)	MAIN_CLASS(Lipidmaps)	SUB_CLASS(Lipidmaps)	PubChemID	SMILES	InChIKey	FC	log2FC	Pvalue	ROC	VIP	Up.Down	all_B_1_14d	all_B_2_14d	all_B_3_14d	all_B_4_14d	all_B_5_14d	all_C_1_14d	all_C_2_14d	all_C_3_14d	all_C_4_14d
Com_50_pos	L-Ornithine	L-鸟氨酸	P	C5H12N2O2	132.09	133.097	0.729364	[M+H]+	1.272	0.894788750402807	1	C18	Organic acids and derivatives	有机酸及其衍生物	Carboxylic acids and derivatives	羧酸及其衍生物	Amino acids, peptides, and analogues	氨基酸、肽和类似物	"70-26-8"	HMDB0000214	Organic acids and derivatives	Carboxylic acids and derivatives	Amino acids, peptides, and analogues	L-Ornithine; (S)-2,5-Diaminovaleric acid; (S)-2,5-Diaminopentanoic acid; (S)-2,5-Diaminopentanoate	C00077	map01064;map01100;map01210;map01230;map02010;map00472;map00480;map00220;map01110;map01060;map01130;map00330	-	-	-	-	6262	NCCC[C@H](N)C(O)=O	AHLPHDHHMVZTML-BYPYZUCNSA-N	8.32152	3.05685	2.4342e-06	1	1.89017	up	4.73903e+08	3.79337e+08	3.83371e+08	3.16812e+08	2.33133e+08	5.22161e+07	3.478e+07	4.51659e+07	3.95909e+07
Com_1067_pos	Monoolein	甘油单油酸酯	P	C21H40O4	356.293	357.3	0.105781	[M+H]+	10.33	0.953802922194767	1	C18	Lipids and lipid-like molecules	脂质和类脂分子	Glycerolipids	甘油脂	Monoradylglycerols	单酰基甘油	"111-03-5"	HMDB0254854	Lipids and lipid-like molecules	Glycerolipids	Monoradylglycerols	-	-	-	LMGL01010005	Glycerolipids [GL]	Monoradylglycerols [GL01]	Monoacylglycerols [GL0101]	33022	CCCCCCCCC=CCCCCCCCC(=O)OCC(O)CO	RZRNAYUHWVFMIP-UHFFFAOYSA-N	0.12515	-2.99827	1.82891e-05	1	1.93	down	2.07623e+07	1.46295e+07	8.19502e+06	1.36815e+07	1.05032e+07	1.22674e+08	9.23925e+07	1.39798e+08	7.83545e+07
Com_1219_neg	2-(Acetylamino)-2-Deoxy-6-O-Sulfo-alpha-D-Glucopyranose	-	N	C8H15NO9S	301.047	300.04	0.420076	[M-H]-	1.446	0.501742441855564	2	C18	Organic oxygen compounds	有机氧化合物	Organooxygen compounds	有机氧化合物	Carbohydrates and carbohydrate conjugates	碳水化合物和碳水化合物结合物	"-"	HMDB0244937	Organic oxygen compounds	Organooxygen compounds	Carbohydrates and carbohydrate conjugates	-	-	-	-	-	-	-	5195972	CC(O)=NC1C(O)OC(COS(O)(=O)=O)C(O)C1O	WJFVEEAIYIOATH-UHFFFAOYSA-N	7.59871	2.92576	1.9294e-05	1	1.96933	up	7.19277e+07	4.27343e+07	4.35187e+07	8.68595e+07	5.17386e+07	8.99367e+06	8.26658e+06	7.53629e+06	6.44862e+06
Com_3295_pos	MG(0:0/18:1(9Z)/0:0)	单酰基甘油(0:0/18:1(9Z)/0:0)	P	C21H40O4	356.293	379.282	0.216593	[M+Na]+	10.328	-	3	C18	Lipids and lipid-like molecules	脂质和类脂分子	Glycerolipids	甘油脂	Monoradylglycerols	单酰基甘油	"-"	HMDB0011537	Lipids and lipid-like molecules	Glycerolipids	Monoradylglycerols	-	-	-	LMGL01010024	Glycerolipids [GL]	Monoradylglycerols [GL01]	Monoacylglycerols [GL0101]	5319879	[H]C(CO)(CO)OC(=O)CCCCCCC\C=C/CCCCCCCC	UPWGQKDVAURUGE-KTKRTIGZSA-N	0.137874	-2.85858	3.09253e-05	1	1.8592	down	2.49902e+08	2.01703e+08	9.53886e+07	1.57239e+08	1.33246e+08	1.4267e+09	1.00744e+09	1.52244e+09	9.02805e+08
Com_1708_pos	N1-Acetylspermidine	-	P	C9H21N3O	187.168	188.176	1.11082	[M+H]+	1.407	0.533716434386062	2	C18	Organic acids and derivatives	有机酸及其衍生物	Carboximidic acids and derivatives	甲酰亚胺酸及其衍生物	Carboximidic acids	甲酰亚胺酸	"14278-49-0"	HMDB0001276	Organic acids and derivatives	Carboximidic acids and derivatives	Carboximidic acids	-	C00612	-	-	-	-	-	-	CC(=O)NCCCNCCCCN	MQTAVJHICJWXBR-UHFFFAOYSA-N	28.0954	4.81226	5.41808e-05	1	1.92592	up	1.1377e+07	1.01141e+07	2.03636e+07	5.26854e+06	1.61103e+07	543957	641463	424395	190722
Com_2191_pos	Hydroxyprolyl-Isoleucine	羟脯氨酰异亮氨酸	P	C11H20N2O4	244.142	245.15	1.16256	[M+H]+	4.918	0.55196484774448	2	C18	Organic acids and derivatives	有机酸及其衍生物	Carboxylic acids and derivatives	羧酸及其衍生物	Amino acids, peptides, and analogues	氨基酸、肽和类似物	"-"	HMDB0028866	Organic acids and derivatives	Carboxylic acids and derivatives	Amino acids, peptides, and analogues	-	-	-	-	-	-	-	61157357	CCC(C)C(NC(=O)C1CC(O)CN1)C(O)=O	JKCPTRCNCMWJJG-UHFFFAOYSA-N	5.16923	2.36995	7.45403e-05	1	1.62535	up	7.42154e+07	3.73807e+07	5.24411e+07	3.19584e+07	4.79142e+07	1.20733e+07	1.02607e+07	6.47796e+06	8.93596e+06
Com_1220_pos	Periplocoside N	北五加皮苷N	P	C27H44O6	464.314	487.303	0.50517	[M+Na]+	8.462	-	3	C18	Lipids and lipid-like molecules	脂质和类脂分子	Steroids and steroid derivatives	类固醇和类固醇衍生物	Steroidal glycosides	甾体糖苷	"39946-41-3"	-	-	-	-	-	-	-	-	-	-	-	-	CC1C(C(CC(O1)OC(C)C2(CCC3C2(CCC4C3CC=C5C4(CCC(C5)O)C)C)O)O)O	MQSVACYEBUOKAY-NOQMFQFLSA-N	0.174927	-2.51517	8.02974e-05	1	1.52955	down	2.77501e+06	1.95688e+06	2.19775e+06	3.59056e+06	3.55491e+06	2.27432e+07	1.10004e+07	1.57654e+07	1.48611e+07
Com_3277_pos	MG(18:1(11Z)/0:0/0:0)	单酰基甘油(18:1(11Z)/0:0/0:0)	P	C21H40O4	356.293	374.327	0.313236	[M+NH4]+	10.331	-	3	C18	Lipids and lipid-like molecules	脂质和类脂分子	Glycerolipids	甘油脂	Monoradylglycerols	单酰基甘油	"-"	HMDB0011566	Lipids and lipid-like molecules	Glycerolipids	Monoradylglycerols	-	-	-	-	-	-	-	53480977	[H][C@](O)(CO)COC(=O)CCCCCCCCC\C=C/CCCCCC	KJHYUSLWTPMFTN-AQWUKCDYSA-N	0.0992517	-3.33276	0.00010422	1	1.92264	down	2.49976e+06	1.60097e+06	643732	1.03814e+06	968635	1.56809e+07	1.21244e+07	1.67465e+07	9.86535e+06
Com_3765_pos	15-Hydroxyicosanoylcarnitine	-	P	C27H53NO5	471.392	472.4	0.302536	[M+H]+	9.662	0.64835713587794	2	C18	-	-	-	-	-	-	"-"	HMDB0241570	-	-	-	-	-	-	-	-	-	-	-	CCCCCC(O)CCCCCCCCCCCCCC(=O)OC(CC([O-])=O)C[N+](C)(C)C	BNDLAMIUEYREDQ-UHFFFAOYSA-N	0.108944	-3.19834	0.000138302	1	1.74813	down	687248	613650	2.24039e+06	1.07521e+06	843184	8.2663e+06	8.90464e+06	9.30431e+06	1.36165e+07
Com_1559_pos	3-(3,4-Dihydroxyphenyl)-1-propanol	-	P	C9H12O3	168.079	169.086	1.87004	[M+H]+	5.303	0.892421271048991	2	C18	Benzenoids	苯类化合物	Phenols	酚类	Benzenediols	苯二醇类	-	-	-	-	-	-	-	-	-	-	-	-	-	C1=CC(=C(C=C1CCCO)O)O	DPTPQXXDBLPEOP-UHFFFAOYSA-N	0.188459	-2.40768	0.000194719	1	1.91157	down	6.30029e+06	5.27739e+06	6.6465e+06	9.37686e+06	4.4892e+06	2.0372e+07	4.23565e+07	3.53398e+07	3.81533e+07
Com_2325_pos	13-Apo-beta-carotenone	-	P	C18H26O	258.198	259.206	0.124771	[M+H]+	9.287	0.846794555586249	2	C18	Lipids and lipid-like molecules	脂质和类脂分子	Prenol lipids	异戊烯醇脂	Sesquiterpenoids	倍半萜类	-	-	-	-	-	-	C20696	-	-	-	-	-	-	CC1=C(C(CCC1)(C)C)C=CC(=CC=CC(=O)C)C	UBTNVRPIHJRBCI-LUXGDSJYSA-N	0.0721162	-3.79353	0.000195238	1	1.78587	down	1.68808e+07	1.04724e+07	1.81744e+07	3.7276e+07	2.97353e+07	1.4385e+08	4.70573e+08	3.86153e+08	2.4784e+08
Com_2071_pos	9-Peroxy-5,6E-dehydro-6,7-dihydrogeranyl acetate	9-过氧-5,6E-脱氢-6,7-二氢香叶酯乙酸酯	P	C12H20O4	228.136	229.143	0.140232	[M+H]+	5.861	0.69117687936299	2	C18	Lipids and lipid-like molecules	脂质和类脂分子	Fatty Acyls	脂肪酰类	Fatty alcohol esters	脂肪醇酯	-	-	-	-	-	-	-	-	-	-	-	-	-	CC(=CCOC(=O)C)CC=CC(C)(C)OO	NIVZUOUZZAXUNY-FQOLVZPASA-N	0.109256	-3.19422	0.000197479	1	1.89942	down	9.71148e+06	2.38332e+06	6.37074e+06	8.34733e+06	7.10411e+06	4.77997e+07	1.01763e+08	5.74484e+07	4.13378e+07
Com_2204_pos	alpha-5-C-(3-Hydroxybutyl)-hyacinthacine A2	-	P	C12H23NO4	245.163	246.17	0.366279	[M+H]+	5.861	-	3	C18	Organoheterocyclic compounds	有机杂环化合物	Pyrrolizidines	吡咯里西啶类	-	-	-	-	-	-	-	-	-	-	-	-	-	-	-	CC(CCC1CC2C(C(C(N2C1)CO)O)O)O	ZHRACUBTVDAPDC-HDYISPSHSA-N	0.131998	-2.92141	0.000209606	1	1.88958	down	3.17653e+06	1.63613e+06	2.629e+06	5.49065e+06	2.60871e+06	1.49375e+07	3.64811e+07	2.59132e+07	1.68574e+07
Com_2963_pos	2-palmitoleoyl-glycerol	-	P	C19H36O4	328.261	329.269	0.043812	[M+H]+	9.454	0.853327855429676	2	C18	Lipids and lipid-like molecules	脂质和类脂分子	Glycerolipids	甘油脂	Monoradylglycerols	单酰基甘油	-	HMDB0011534	Lipids and lipid-like molecules	Glycerolipids	Monoradylglycerols	-	-	-	-	-	-	-	-	CCCCCCC=CCCCCCCCC(=O)OC(CO)CO	CXUXMSACCLYMBI-FPLPWBNLSA-N	0.146131	-2.77467	0.000241809	1	1.82271	down	5.3291e+06	1.50683e+06	2.27169e+06	3.55159e+06	2.71085e+06	2.50786e+07	1.93283e+07	2.29464e+07	1.67907e+07
Com_64_pos	TRIA-662	3-氨基甲酰-1-甲基吡啶	P	C7H8N2O	136.064	137.071	0.781436	[M+H]+	1.453	0.850404199498054	1	C18	Organoheterocyclic compounds	有机杂环化合物	Pyridines and derivatives	吡啶及其衍生物	Pyridinecarboxylic acids and derivatives	吡啶羧酸及其衍生物	"1005-24-9"	HMDB0000699	Organoheterocyclic compounds	Pyridines and derivatives	Pyridinecarboxylic acids and derivatives	-	-	-	-	-	-	-	457	C[N+]1=CC=CC(=C1)C(N)=O	LDHMAVIPBRSVRG-UHFFFAOYSA-O	6.07429	2.60272	0.000257896	1	1.75738	up	1.07602e+08	6.01219e+07	1.12871e+08	6.4157e+07	1.06621e+08	1.06467e+07	9.89736e+06	1.7897e+07	2.10059e+07
Com_923_neg	Hexanoylglutamine	-	N	C11H20N2O4	244.142	243.135	0.314843	[M-H]-	4.912	-	3	C18	Organic acids and derivatives	有机酸及其衍生物	Carboxylic acids and derivatives	羧酸及其衍生物	Amino acids, peptides, and analogues	氨基酸、肽和类似物	"-"	HMDB0242182	Organic acids and derivatives	Carboxylic acids and derivatives	Amino acids, peptides, and analogues	-	-	-	-	-	-	-	28880746	[H][C@@](CCC(O)=N)(N=C(O)CCCCC)C(O)=O	NONGMLDQXRDGIT-QMMMGPOBSA-N	5.35035	2.41963	0.000304614	1	1.79505	up	1.0467e+07	6.67432e+06	6.43352e+06	8.12777e+06	8.26677e+06	1.99931e+06	1.78552e+06	1.10994e+06	1.08158e+06
Com_302_pos	(+/-)-Dihydroactinidiolide	二氢猕猴桃内酯	P	C11H16O2	180.115	203.104	0.0833536	[M+Na]+	6.227	0.525950381740272	1	C18	Organoheterocyclic compounds	有机杂环化合物	Benzofurans	苯并呋喃类	-	-	"15356-74-8"	HMDB0035240	Organoheterocyclic compounds	Benzofurans	-	-	-	-	-	-	-	-	27209	CC12CCCC(C)(C)C1=CC(=O)O2	IMKHDCBNRDRUEB-UHFFFAOYSA-N	0.0700689	-3.83508	0.000367964	1	1.88508	down	1.61235e+08	2.86396e+07	4.52498e+07	1.60735e+08	8.21962e+07	6.54967e+08	2.01363e+09	1.75063e+09	1.0389e+09
Com_527_pos	Farnesol	法呢醇	P	C15H26O	222.198	245.188	1.24858	[M+Na]+	8.642	-	3	C18	Lipids and lipid-like molecules	脂质和类脂分子	Prenol lipids	异戊烯醇脂	Sesquiterpenoids	倍半萜类	"4602-84-0"	HMDB0004305	Lipids and lipid-like molecules	Prenol lipids	Sesquiterpenoids	(2E,6E)-Farnesol; 2-trans,6-trans-Farnesol; trans-Farnesol	C01126	map01130;map01110;map00900;map00981;map00909	LMPR0103010008	Prenol Lipids [PR]	Isoprenoids [PR01]	C15 isoprenoids (sesquiterpenes) [PR0103]	445070	CC(C)=CCC\C(C)=C\CC\C(C)=C\CO	CRDAMVZIKSXKFV-YFVJMOTDSA-N	0.106058	-3.23707	0.000374181	1	1.73226	down	1.19688e+06	350612	542726	1.74001e+06	832003	5.71813e+06	1.3352e+07	1.07041e+07	5.39307e+06
Com_1942_pos	5-(4,5-Dihydroxypentyl)uracil	5-(4,5-二羟基戊基)尿嘧啶	P	C9H14N2O4	214.095	215.102	3.74143	[M+H]+	5.737	-	3	C18	Organoheterocyclic compounds	有机杂环化合物	Diazines	二嗪类	Pyrimidines and pyrimidine derivatives	嘧啶和嘧啶衍生物	-	-	-	-	-	-	-	-	-	-	-	-	-	C1=C(C(=O)NC(=O)N1)CCCC(CO)O	AMIOJPURYLGJEG-UHFFFAOYSA-N	0.140532	-2.83103	0.000386074	1	1.94319	down	126273	356158	144659	410388	233144	1.00177e+06	2.79364e+06	1.81579e+06	1.62203e+06
Com_253_pos	delta-Decalactone	δ-癸内酯	P	C10H18O2	170.131	193.12	0.430787	[M+Na]+	5.723	0.645675573436359	1	C18	Organoheterocyclic compounds	有机杂环化合物	Lactones	内酯类	Delta valerolactones	δ戊内酯	"705-86-2"	HMDB0037116	Organoheterocyclic compounds	Lactones	Delta valerolactones	-	-	-	LMFA07040028	Fatty Acyls [FA]	Fatty esters [FA07]	Lactones [FA0704]	12810	CCCCCC1CCCC(=O)O1	GHBSPIPJMLAMEP-UHFFFAOYSA-N	0.0719812	-3.79624	0.000407237	1	1.95708	down	2.33163e+07	3.35297e+06	5.63641e+06	1.28275e+07	8.54177e+06	6.23652e+07	2.07285e+08	2.01827e+08	1.25068e+08
Com_1643_pos	Limonenecarboxylic acid	-	P	C11H16O2	180.115	181.122	0.290808	[M+H]+	6.227	0.838471315758501	2	C18	Lipids and lipid-like molecules	脂质和类脂分子	Prenol lipids	异戊烯醇脂	Monoterpenoids	单萜类	-	-	-	-	-	-	-	-	-	-	-	-	-	CC1=CCC(CC1)C(=CC(=O)O)C	KENWRRUSJKMXOL-PCYYEKQGSA-N	0.0614819	-4.02369	0.000423675	1	1.90681	down	2.38811e+08	4.59135e+07	7.61469e+07	2.48684e+08	1.09583e+08	9.29716e+08	3.66857e+09	3.10452e+09	1.65459e+09
Com_2040_pos	Cladospolide D	-	P	C12H18O4	226.121	227.128	1.04271	[M+H]+	5.751	0.710433150011812	2	C18	Phenylpropanoids and polyketides	苯丙素类和聚酮类	Macrolides and analogues	大环内酯类及其类似物	-	-	-	-	-	-	-	-	-	-	-	-	-	-	-	CC1CCCCCC(C(=O)C=CC(=O)O1)O	OFRQIORIBGXHBF-BQYQJAHWSA-N	0.0824999	-3.59946	0.000445377	1	1.80626	down	3.94672e+06	1.26018e+06	1.0394e+06	2.54449e+06	1.30205e+06	9.82901e+06	3.54361e+07	3.17286e+07	2.08764e+07
Com_3314_pos	Pentadeca-5,12-dienoylcarnitine	十五碳-5,12-二烯酰肉碱	P	C22H39NO4	381.288	382.295	0.76745	[M+H]+	7.161	0.574963789039892	2	C18	Lipids and lipid-like molecules	脂质和类脂分子	Fatty Acyls	脂肪酰类	Fatty acid esters	脂肪酸酯	"-"	HMDB0241443	Lipids and lipid-like molecules	Fatty Acyls	Fatty acid esters	-	-	-	-	-	-	-	-	CCC=CCCCCCC=CCCCC(=O)OC(CC([O-])=O)C[N+](C)(C)C	AUVOHJRGGUIKCH-UHFFFAOYSA-N	0.0438094	-4.51262	0.000502144	1	1.76268	down	1.29183e+06	215237	759912	108234	447330	9.36847e+06	6.6654e+06	1.54185e+07	2.00898e+07
Com_497_pos	Undecanedioic acid	十一烷二酸	P	C11H20O4	216.136	239.125	0.087392	[M+Na]+	5.784	0.674470352052371	1	C18	Lipids and lipid-like molecules	脂质和类脂分子	Fatty Acyls	脂肪酰类	Fatty acids and conjugates	脂肪酸和结合物	"1852-04-6"	HMDB0000888	Lipids and lipid-like molecules	Fatty Acyls	Fatty acids and conjugates	-	-	-	LMFA01170007	Fatty Acyls [FA]	Fatty Acids and Conjugates [FA01]	Dicarboxylic acids [FA0117]	15816	OC(=O)CCCCCCCCCC(O)=O	LWBHHRRTOZQPDM-UHFFFAOYSA-N	0.0685695	-3.86629	0.000524236	1	1.8646	down	4.65806e+07	2.68634e+07	6.30731e+07	9.68499e+07	8.47986e+07	3.81489e+08	1.44171e+09	1.25712e+09	6.31711e+08
Com_1392_pos	Indan-1-ol	-	P	C9H10O	134.073	135.081	0.361412	[M+H]+	10.662	0.850204161553499	2	C18	Benzenoids	苯类化合物	Indanes	茚满	-	-	-	HMDB0059601	Benzenoids	Indanes	-	-	C01710	-	-	-	-	-	-	C1CC2=CC=CC=C2C1O	YIAPLDFPUUJILH-UHFFFAOYSA-N	0.176475	-2.50246	0.00060897	1	1.78086	down	6.36968e+06	7.00869e+06	1.22572e+07	1.08071e+07	8.68571e+06	3.29731e+07	7.26387e+07	6.28708e+07	3.60941e+07
Com_3162_pos	Aacocf3	-	P	C21H31F3O	356.233	357.24	0.0600525	[M+H]+	8.172	0.656992242054262	2	C18	Organic oxygen compounds	有机氧化合物	Organooxygen compounds	有机氧化合物	Carbonyl compounds	羰基化合物	"-"	HMDB0247736	Organic oxygen compounds	Organooxygen compounds	Carbonyl compounds	-	C01397	-	-	-	-	-	2224	CCCCCC=CCC=CCC=CCC=CCCCC(=O)C(F)(F)F	PLWROONZUDKYKG-UHFFFAOYSA-N	0.101945	-3.29413	0.000635846	1	1.5506	down	1.92929e+07	7.3018e+06	4.89651e+07	3.05144e+07	3.46598e+07	2.42953e+08	2.95112e+08	4.16457e+08	1.49866e+08
Com_719_pos	Ophthalmic acid	眼酸	P	C11H19N3O6	289.127	290.135	0.654073	[M+H]+	2.338	-	3	C18	Organic acids and derivatives	有机酸及其衍生物	Carboxylic acids and derivatives	羧酸及其衍生物	Amino acids, peptides, and analogues	氨基酸、肽和类似物	"495-27-2"	HMDB0005765	Organic acids and derivatives	Carboxylic acids and derivatives	Amino acids, peptides, and analogues	Ophthalmate; gamma-L-Glutamyl-L-2-aminobutyrylglycine	C21016	map01100;map00270	-	-	-	-	7018721	CC[C@H](NC(=O)CC[C@H](N)C(O)=O)C(=O)NCC(O)=O	JCMUOFQHZLPHQP-BQBZGAKWSA-N	5.78253	2.5317	0.000689523	1	1.47697	up	5.39708e+07	1.72743e+07	2.68927e+07	1.46529e+07	2.6068e+07	4.62285e+06	3.70025e+06	4.51251e+06	6.37517e+06
Com_2100_pos	N(alpha)-t-Butoxycarbonyl-L-leucine	N(alpha)-叔丁氧羰基-L-亮氨酸	P	C11H21NO4	231.147	232.154	0.0590751	[M+H]+	5.723	-	3	C18	Organic acids and derivatives	有机酸及其衍生物	Carboxylic acids and derivatives	羧酸及其衍生物	Amino acids, peptides, and analogues	氨基酸、肽和类似物	-	-	-	-	-	-	C04301	-	-	-	-	-	-	CC(C)CC(C(=O)O)NC(=O)OC(C)(C)C	MDXGYYOJGPFFJL-QMMMGPOBSA-N	0.107642	-3.21569	0.000739019	1	1.6427	down	3.12934e+06	1.29674e+06	1.60601e+06	5.99229e+06	2.58396e+06	1.1151e+07	3.90657e+07	3.47122e+07	2.36407e+07
Com_2147_pos	secobarbital	司可巴比妥	P	C12H18N2O3	238.132	239.14	2.05447	[M+H]+	5.785	-	3	C18	Organoheterocyclic compounds	有机杂环化合物	Diazines	二嗪类	Pyrimidines and pyrimidine derivatives	嘧啶和嘧啶衍生物	"76-73-3"	HMDB0014562	Organoheterocyclic compounds	Diazines	Pyrimidines and pyrimidine derivatives	-	-	-	-	-	-	-	-	CCCC(C)C1(C(=O)NC(=O)NC1=O)CC=C	KQPKPCNLIDLUMF-UHFFFAOYSA-N	0.0408807	-4.61244	0.00114534	1	1.93224	down	53466.9	375538	235988	267502	383901	2.10298e+06	1.43774e+07	6.27312e+06	3.00724e+06
Com_1322_pos	4-Vinylcyclohexene	4-乙烯环己烯	P	C8H12	108.094	109.101	0.305749	[M+H]+	5.891	0.941771633092134	2	C18	Hydrocarbons	碳氢化合物	Unsaturated hydrocarbons	不饱和烃	Olefins	烯烃	"100-40-3"	HMDB0246592	Hydrocarbons	Unsaturated hydrocarbons	Olefins	-	C19310	-	-	-	-	-	-	C=CC1CCC=CC1	BBDKZWKEPDTENS-UHFFFAOYSA-N	0.112948	-3.14627	0.00118227	1	1.89655	down	3.90411e+07	6.16772e+07	9.33739e+07	4.28362e+07	1.11093e+07	2.17639e+08	5.57638e+08	4.65061e+08	5.16494e+08
Com_1476_pos	7-Isothiocyanato-1-heptene	-	P	C8H13NS	155.077	156.084	1.16488	[M+H]+	4.982	-	3	C18	Organosulfur compounds	有机硫化合物	Isothiocyanates	异硫氰酸类	-	-	"49776-82-1"	HMDB0038434	Organosulfur compounds	Isothiocyanates	-	-	-	-	-	-	-	-	11571834	C=CCCCCCN=C=S	WZXOJFDWZWNRLN-UHFFFAOYSA-N	0.108491	-3.20435	0.0013402	1	1.70787	down	776287	149347	958929	187211	232298	3.67382e+06	2.3125e+06	4.33004e+06	6.67362e+06
Com_961_neg	12-hydroxyculmorin	-	N	C15H26O3	254.188	253.181	0.320872	[M-H]-	7.956	-	3	C18	Lipids and lipid-like molecules	脂质和类脂分子	Prenol lipids	异戊烯醇脂	Monoterpenoids	单萜类	"-"	-	-	-	-	-	-	-	-	-	-	-	-	[H][C@@]1(O)C[C@]2(CO)[C@]([H])(O)[C@]3([H])[C@@]1([H])[C@]2(C)CCCC3(C)C	CQDABUCMSTZACG-PUUNCGEASA-N	0.160018	-2.6437	0.00143186	1	1.25446	down	1.48662e+06	355156	416173	410213	547557	7.00577e+06	2.02188e+06	3.04563e+06	4.00354e+06
Com_1913_pos	1S-Acetoxy-3-myodesertene	-	P	C12H18O3	210.126	211.133	0.599984	[M+H]+	5.861	0.844914333721484	2	C18	Lipids and lipid-like molecules	脂质和类脂分子	Prenol lipids	异戊烯醇脂	Monoterpenoids	单萜类	-	-	-	-	-	-	-	-	-	-	-	-	-	CC1CCC2C1C(OC=C2C)OC(=O)C	UVHMHLNMYIOYOX-FZVWWSIASA-N	0.15998	-2.64404	0.0014679	1	1.89022	down	1.51476e+07	6.32181e+06	5.95257e+06	2.50937e+07	9.50321e+06	4.51452e+07	1.44115e+08	5.72555e+07	6.3617e+07
Com_1191_neg	8-Aminoguanosine	8-氨基鸟苷	N	C10H14N6O5	298.103	297.096	1.89183	[M-H]-	5.899	-	3	C18	Nucleosides, nucleotides, and analogues	核苷、核苷酸和类似物	Purine nucleosides	嘌呤核苷	-	-	"-"	HMDB0247416	Nucleosides, nucleotides, and analogues	Purine nucleosides	-	-	-	-	-	-	-	-	259808	NC1=NC2=C(N=C(N)NC2=O)N1C1OC(CO)C(O)C1O	FNXPTCITVCRFRK-UHFFFAOYSA-N	0.0857251	-3.54414	0.00159439	1	1.87159	down	2.93517e+06	775506	638706	4.11323e+06	2.03956e+06	1.08571e+07	3.49939e+07	4.03196e+07	1.18374e+07
Com_552_pos	7-Prenyloxycoumarin	7-(异戊烯基氧基)香豆素	P	C14H14O3	230.094	253.084	0.951793	[M+Na]+	5.722	-	3	C18	Phenylpropanoids and polyketides	苯丙素类和聚酮类	Coumarins and derivatives	香豆素及其衍生物	-	-	"10387-50-5"	-	-	-	-	-	-	-	-	-	-	-	-	CC(=CCOC1=CC2=C(C=C1)C=CC(=O)O2)C	SMHJTSOVVRGDEO-UHFFFAOYSA-N	0.100637	-3.31277	0.0015972	1	1.84387	down	910716	233304	80208.6	387022	144698	1.51758e+06	3.94728e+06	3.88205e+06	4.6118e+06
Com_185_pos	Methyl Eugenol	甲基丁香酚	P	C11H14O2	178.099	179.107	1.17184	[M+H]+	5.846	0.561751446805309	1	C18	Benzenoids	苯类化合物	Benzene and substituted derivatives	苯及其取代衍生物	Methoxybenzenes	甲氧基苯类	"93-15-2"	HMDB0031864	Benzenoids	Benzene and substituted derivatives	Methoxybenzenes	-	C10454	map00940	-	-	-	-	7127	COC1=C(OC)C=C(CC=C)C=C1	ZYEMGPIYFIJGTP-UHFFFAOYSA-N	0.0768897	-3.70106	0.00165021	1	1.96106	down	7.18778e+06	2.74738e+06	3.1481e+06	5.8609e+06	4.39664e+06	2.37639e+07	1.18024e+08	5.91909e+07	4.18706e+07
Com_1187_pos	3beta-Hydroxy-5-cholestenoic acid	3-beta-羟基-5-胆甾醇酸酯	P	C27H44O3	416.329	439.319	1.0005	[M+Na]+	9.348	-	3	C18	Lipids and lipid-like molecules	脂质和类脂分子	Steroids and steroid derivatives	类固醇和类固醇衍生物	Bile acids, alcohols and derivatives	胆汁酸、醇及其衍生物	"6561-58-6"	HMDB0012453	Lipids and lipid-like molecules	Steroids and steroid derivatives	Bile acids, alcohols and derivatives	3beta-Hydroxy-5-cholestenoate; 3beta-Hydroxycholest-5-en-27-oic acid	C17333	-	LMST04030072	Sterol Lipids [ST]	Bile acids and derivatives [ST04]	C27 bile acids, alcohols, and derivatives [ST0403]	40579073	[H][C@@]1(CC[C@@]2([H])[C@]3([H])CC=C4C[C@@H](O)CC[C@]4(C)[C@@]3([H])CC[C@]12C)[C@H](C)CCC[C@@H](C)C(O)=O	WVXOMPRLWLXFAP-KQOPCUSDSA-N	10.4092	3.37978	0.00166082	1	1.80367	up	1.63727e+07	1.72841e+07	5.33029e+07	7.7166e+06	4.0046e+07	1.68477e+06	3.1654e+06	3.32911e+06	2.17484e+06
Com_2283_pos	1,2-dibutyrin	-	P	C11H20O5	232.131	255.12	0.187332	[M+Na]+	6.091	-	3	C18	Lipids and lipid-like molecules	脂质和类脂分子	Glycerolipids	甘油脂	Diradylglycerols	双甘油酯	"-"	HMDB0304007	Lipids and lipid-like molecules	Glycerolipids	Diradylglycerols	-	-	-	-	-	-	-	-	CCCC(=O)OCC(CO)OC(=O)CCC	AWHAUPZHZYUHOM-UHFFFAOYSA-N	0.189695	-2.39825	0.00170071	1	1.83892	down	1.74533e+07	8.60219e+06	3.31424e+06	1.42532e+07	8.53639e+06	3.13751e+07	5.59442e+07	5.41399e+07	7.85121e+07
Com_867_neg	Caiophoraenin	-	N	C11H18O5	230.115	229.108	0.364622	[M-H]-	5.899	0.647814766438701	2	C18	Lipids and lipid-like molecules	脂质和类脂分子	Prenol lipids	异戊烯醇脂	Terpene lactones	萜内酯	-	-	-	-	-	-	-	-	-	-	-	-	-	CC1C2C(CC(C2C(OC1=O)OC)CO)O	ZVEZLXLQLYOFMK-DRZZNBKRSA-N	0.0581055	-4.10518	0.00171725	1	1.97213	down	5.55785e+07	8.35613e+06	4.26403e+06	3.89333e+07	1.50002e+07	1.33325e+08	6.23603e+08	6.87401e+08	2.37195e+08
Com_2125_pos	S-aminomethyldihydrolipoamide	-	P	C9H20N2OS2	236.102	237.11	3.10312	[M+H]+	6.181	-	3	C18	Lipids and lipid-like molecules	脂质和类脂分子	Fatty Acyls	脂肪酰类	Fatty amides	脂肪酰胺	"-"	HMDB0006239	Lipids and lipid-like molecules	Fatty Acyls	Fatty amides	-	-	-	LMFA08010025	Fatty Acyls [FA]	Fatty amides [FA08]	Primary amides [FA0801]	24906333	NCSCCC(S)CCCCC(N)=O	KALYVIJGKPJBQV-UHFFFAOYSA-N	0.178377	-2.487	0.00178764	1	1.84387	down	1.4106e+08	3.68947e+07	5.25134e+07	9.58681e+07	7.4779e+07	2.23392e+08	6.77482e+08	5.71472e+08	3.26614e+08
Com_810_neg	2,2'-(3-methylcyclohexane-1,1-diyl)diacetic acid	-	N	C11H18O4	214.121	213.113	0.449116	[M-H]-	5.729	0.658064151749225	2	C18	Organic acids and derivatives	有机酸及其衍生物	Carboxylic acids and derivatives	羧酸及其衍生物	Dicarboxylic acids and derivatives	二元酸及其衍生物	-	-	-	-	-	-	-	-	-	-	-	-	-	CC1CCCC(C1)(CC(=O)O)CC(=O)O	HJPDHTDUPWGUHP-UHFFFAOYSA-N	0.118842	-3.07288	0.00188738	1	1.88949	down	2.08981e+07	7.93801e+06	5.07606e+06	3.29732e+07	1.21208e+07	5.93591e+07	2.14151e+08	1.78846e+08	7.94827e+07
Com_1970_pos	Lysylalanine	-	P	C9H19N3O3	217.143	218.15	1.39241	[M+H]+	4.935	-	3	C18	Organic acids and derivatives	有机酸及其衍生物	Carboxylic acids and derivatives	羧酸及其衍生物	Amino acids, peptides, and analogues	氨基酸、肽和类似物	"17043-71-9"	HMDB0028944	Organic acids and derivatives	Carboxylic acids and derivatives	Amino acids, peptides, and analogues	-	-	-	-	-	-	-	7010504	C[C@H](NC(=O)[C@@H](N)CCCCN)C(O)=O	QOOWRKBDDXQRHC-BQBZGAKWSA-N	0.121515	-3.04079	0.00195722	1	1.88557	down	74737.3	127798	34661.8	101958	391649	776139	1.28671e+06	2.0396e+06	708836
Com_811_neg	(-)-Pestalotin	-	N	C11H18O4	214.121	213.113	0.32853	[M-H]-	6.189	0.81931397156536	2	C18	Organoheterocyclic compounds	有机杂环化合物	Pyrans	吡喃	Pyranones and derivatives	吡喃酮及其衍生物	-	-	-	-	-	-	-	-	-	-	-	-	-	CCCCC(C1CC(=CC(=O)O1)OC)O	YFIMUDXPJZVJJO-UWVGGRQHSA-N	0.172196	-2.53788	0.00198289	1	1.8028	down	9.92088e+07	2.4953e+07	2.52515e+07	7.12009e+07	5.42784e+07	1.80914e+08	4.73183e+08	4.30002e+08	1.93017e+08
Com_1944_pos	alpha-Carboxy-delta-decalactone	-	P	C11H18O4	214.121	215.128	0.59276	[M+H]+	5.723	-	3	C18	Organoheterocyclic compounds	有机杂环化合物	Lactones	内酯类	Delta valerolactones	δ戊内酯	"-"	HMDB0030985	Organoheterocyclic compounds	Lactones	Delta valerolactones	-	-	-	-	-	-	-	131751112	CCCCCC1CCC(C(O)=O)C(=O)O1	UYZBRJHRPDMUHS-UHFFFAOYSA-N	0.0576656	-4.11614	0.00219016	1	1.82966	down	4.78413e+06	361163	394373	4.08088e+06	1.91109e+06	1.46765e+07	5.86168e+07	5.25106e+07	3.41755e+07
Com_3495_pos	MG(0:0/20:1(11Z)/0:0)	单酰基甘油(0:0/20:1(11Z)/0:0)	P	C23H44O4	384.324	407.313	0.706523	[M+Na]+	11.168	-	3	C18	Lipids and lipid-like molecules	脂质和类脂分子	Endocannabinoids	内源性大麻素	-	-	"-"	HMDB0011543	Lipids and lipid-like molecules	Endocannabinoids	-	-	-	-	-	-	-	-	53480963	[H]C(CO)(CO)OC(=O)CCCCCCCCC\C=C/CCCCCCCC	YRAZXZXQMMJRRV-KTKRTIGZSA-N	0.152817	-2.71013	0.00226073	1	1.55138	down	799495	1.55383e+06	4.68731e+06	3.56678e+06	1.22806e+06	1.43817e+07	1.43908e+07	2.03414e+07	1.28453e+07
Com_2091_pos	Valylhydroxyproline	-	P	C10H18N2O4	230.127	231.134	0.455444	[M+H]+	5.521	0.568701004910097	2	C18	Organic acids and derivatives	有机酸及其衍生物	Carboxylic acids and derivatives	羧酸及其衍生物	Amino acids, peptides, and analogues	氨基酸、肽和类似物	"90965-79-0"	HMDB0029128	Organic acids and derivatives	Carboxylic acids and derivatives	Amino acids, peptides, and analogues	-	-	-	-	-	-	-	10242944	CC(C)[C@H](N)C(=O)N1C[C@H](O)C[C@H]1C(O)=O	IMOKOCYUKGZZAG-CSMHCCOUSA-N	0.109652	-3.18899	0.00226684	1	1.55481	down	286934	54132.6	71154.2	236965	49623.8	1.17112e+06	1.15722e+06	1.20326e+06	1.56677e+06
Com_2329_pos	Proacacipetalin	-	P	C11H17NO6	259.106	260.114	3.32936	[M+H]+	4.747	-	3	C18	Organic oxygen compounds	有机氧化合物	Organooxygen compounds	有机氧化合物	Carbohydrates and carbohydrate conjugates	碳水化合物和碳水化合物结合物	-	-	-	-	-	-	C08338	-	-	-	-	-	-	CC(=C)C(C#N)OC1C(C(C(C(O1)CO)O)O)O	KVHIMSJVFJPBKJ-MPVQUNCYSA-N	0.0990448	-3.33577	0.00240238	1	1.53969	down	551015	63105.5	111961	395361	233155	2.19567e+06	2.59938e+06	3.169e+06	2.97723e+06
Com_618_neg	trans-2-p-Menthene-1,4-diol	反式-2-对-薄荷烯-1,4-二醇	N	C10H18O2	170.131	169.123	0.709626	[M-H]-	5.729	0.586272158507102	2	C18	Lipids and lipid-like molecules	脂质和类脂分子	Prenol lipids	异戊烯醇脂	Monoterpenoids	单萜类	-	HMDB0040379	Lipids and lipid-like molecules	Prenol lipids	Monoterpenoids	-	-	-	-	-	-	-	-	CC(C)C1(CCC(C=C1)(C)O)O	WHOYVNZMAORLBI-UHFFFAOYSA-N	0.0799038	-3.64559	0.00250059	1	1.90219	down	1.59477e+06	240766	157639	1.75359e+06	593701	4.44417e+06	1.79395e+07	1.49735e+07	6.09972e+06
Com_1161_pos	Smilagenin	菝葜	P	C27H44O3	416.329	417.336	0.317403	[M+H]+	9.347	0.528368171270768	1	C18	Lipids and lipid-like molecules	脂质和类脂分子	Prenol lipids	异戊烯醇脂	Triterpenoids	三萜类	"126-18-1"	HMDB0030048	Lipids and lipid-like molecules	Prenol lipids	Triterpenoids	-	C08913	-	LMST01080005	Sterol Lipids [ST]	Sterols [ST01]	Spirostanols and derivatives [ST0108]	91439	[H][C@]12C[C@@]3([H])[C@]4([H])CC[C@]5([H])C[C@@H](O)CC[C@]5(C)[C@@]4([H])CC[C@]3(C)[C@@]1([H])[C@H](C)[C@@]1(CC[C@@H](C)CO1)O2	GMBQZIIUCVWOCD-UQHLGXRBSA-N	10.9433	3.45197	0.00289959	1	1.68758	up	1.48278e+07	1.81476e+07	5.20821e+07	7.36655e+06	4.64755e+07	1.79207e+06	2.96799e+06	2.74895e+06	2.64514e+06
Com_578_neg	Dehydro-1,8-cineole	脱氢-1,8-桉油素	N	C10H16O	152.12	151.113	1.10512	[M-H]-	5.729	0.638467427311563	2	C18	Organoheterocyclic compounds	有机杂环化合物	Pyrans	吡喃	-	-	-	HMDB0036085	Organoheterocyclic compounds	Pyrans	-	-	-	-	-	-	-	-	-	CC1(C2CCC(O1)(C=C2)C)C	LOOYOTLEOHYYOV-UHFFFAOYSA-N	0.0835801	-3.5807	0.00293656	1	1.90339	down	1.35698e+06	264795	141934	2.18239e+06	532197	4.13199e+06	1.71369e+07	1.49834e+07	6.6124e+06
Com_3433_pos	His Leu Gln	-	P	C17H28N6O5	396.212	397.22	2.34125	[M+H]+	6.256	-	3	C18	Organic acids and derivatives	有机酸及其衍生物	Carboxylic acids and derivatives	羧酸及其衍生物	Amino acids, peptides, and analogues	氨基酸、肽和类似物	-	-	-	-	-	-	-	-	-	-	-	-	-	CC(C)CC(C(=O)NC(CCC(=O)N)C(=O)O)NC(=O)C(CC1=CN=CN1)N	UROVZOUMHNXPLZ-AVGNSLFASA-N	0.146506	-2.77097	0.00293968	1	1.93181	down	4.40114e+06	2.79727e+06	782168	6.53858e+06	3.4191e+06	1.18694e+07	4.30309e+07	2.39372e+07	1.91152e+07
Com_2844_pos	N-Lauroyl Aspartic acid	N-月桂酰天冬氨酸	P	C16H29NO5	315.205	316.212	1.22353	[M+H]+	5.591	-	3	C18	Organic acids and derivatives	有机酸及其衍生物	Carboxylic acids and derivatives	羧酸及其衍生物	Amino acids, peptides, and analogues	氨基酸、肽和类似物	"-"	HMDB0242029	Organic acids and derivatives	Carboxylic acids and derivatives	Amino acids, peptides, and analogues	-	-	-	-	-	-	-	539904	CCCCCCCCCCCC(=O)NC(CC(O)=O)C(O)=O	VCRXMSMANOGRCM-UHFFFAOYSA-N	0.195352	-2.35585	0.00315106	1	1.47408	down	953715	390498	1.97792e+06	647571	2.04732e+06	4.1886e+06	4.91988e+06	4.7239e+06	1.08084e+07
Com_2331_pos	Ala-Hyp-Gly	丙氨酸一羟脯氨酸一甘氨酸	P	C10H17N3O5	259.117	260.124	0.482909	[M+H]+	1.511	-	3	C18	Organic acids and derivatives	有机酸及其衍生物	Carboxylic acids and derivatives	羧酸及其衍生物	Amino acids, peptides, and analogues	氨基酸、肽和类似物	"-"	HMDB0248094	Organic acids and derivatives	Carboxylic acids and derivatives	Amino acids, peptides, and analogues	-	-	-	-	-	-	-	74408046	CC(N)C(=O)N1CC(O)CC1C(=O)NCC(O)=O	QEDRTIXTEAXNMY-UHFFFAOYSA-N	11.7244	3.55145	0.00347972	1	1.7454	up	1.17892e+07	4.35309e+06	1.08362e+07	3.47654e+06	8.40655e+06	755939	155146	913724	826852
Com_2411_pos	Anhydrovitamin A1	-	P	C20H28	268.219	269.226	0.242077	[M+H]+	9.975	0.92137727490441	2	C18	Lipids and lipid-like molecules	脂质和类脂分子	Prenol lipids	异戊烯醇脂	Sesquiterpenoids	倍半萜类	-	-	-	-	-	-	-	-	-	-	-	-	-	CC1=CCCC(C1=CC=C(C)C=CC=C(C)C=C)(C)C	FWNRILWHNGFAIN-OYUWDNMLSA-N	0.107509	-3.21747	0.00358436	1	1.3813	down	2.58201e+08	4.00045e+07	1.81915e+08	7.53863e+07	1.44959e+08	1.65559e+09	4.4148e+08	7.68752e+08	2.34651e+09
Com_1120_pos	S-Adenosylhomocysteine	腺苷高半胱氨酸	P	C14H20N6O5S	384.122	385.129	0.334313	[M+H]+	2.816	0.87871014919662	1	C18	Nucleosides, nucleotides, and analogues	核苷、核苷酸和类似物	5'-deoxyribonucleosides	5'-脱氧核糖核苷	5'-deoxy-5'-thionucleosides	5'-脱氧-5'-硫核苷	"979-92-0"	HMDB0000939	Organoheterocyclic compounds	Lactones	Gamma butyrolactones	S-Adenosyl-L-homocysteine; S-Adenosylhomocysteine	C00021	map00270;map01100;map01230	-	-	-	-	439155	N[C@@H](CCSC[C@H]1O[C@H]([C@H](O)[C@@H]1O)N1C=NC2=C1N=CN=C2N)C(O)=O	ZJUKTBDSGOFHSH-WFMPWKQPSA-N	0.156643	-2.67444	0.00369312	1	1.74996	down	7.75014e+07	2.62949e+07	7.66146e+06	1.31884e+07	1.05084e+07	1.09446e+08	1.38292e+08	1.79797e+08	2.62719e+08
Com_610_neg	(1alpha,4alpha,7S*)-5-methylethyl)-2,3-dioxabicyclo[2.2.2]oct-5-ene	-	N	C10H16O2	168.115	167.108	0.721178	[M-H]-	5.898	0.640207409149546	2	C18	Organoheterocyclic compounds	有机杂环化合物	Dioxanes	二恶烷	1,2-dioxanes	1,2-二氧六环类	-	-	-	-	-	-	-	-	-	-	-	-	-	CC1=CC2C(CC1OO2)C(C)C	PAGUSKCEKZOQHZ-OPRDCNLKSA-N	0.0936099	-3.4172	0.00373745	1	1.92598	down	4.48666e+06	2.28203e+06	841778	5.68807e+06	1.86646e+06	1.01802e+07	4.8974e+07	5.32591e+07	1.71884e+07
Com_1484_pos	7-(Methylthio)heptanenitrile	-	P	C8H15NS	157.093	158.1	0.133171	[M+H]+	5.058	-	3	C18	Organic nitrogen compounds	有机氮化合物	Organonitrogen compounds	有机氮化合物	Organic cyanides	有机氰化物	"75272-78-5"	HMDB0031890	Organic nitrogen compounds	Organonitrogen compounds	Organic cyanides	-	-	-	-	-	-	-	5319789	CSCCCCCCC#N	MAMGGQVRQMBXMB-UHFFFAOYSA-N	0.108564	-3.20338	0.00440938	1	1.58241	down	1.16998e+07	1.39288e+06	1.28833e+06	637007	573011	2.97561e+07	1.82282e+07	3.93857e+07	2.75188e+07
Com_2821_pos	(6E)-8-Methylnon-6-enoylcarnitine	(6E)-8-甲基壬-6-烯酰辅酶A	P	C17H31NO4	313.225	314.232	0.811449	[M+H]+	6.151	0.701268964321138	2	C18	Lipids and lipid-like molecules	脂质和类脂分子	Fatty Acyls	脂肪酰类	Fatty acid esters	脂肪酸酯	"-"	HMDB0240792	Lipids and lipid-like molecules	Fatty Acyls	Fatty acid esters	-	-	-	-	-	-	-	-	CC(C)C=CCCCCC(=O)OC(CC([O-])=O)C[N+](C)(C)C	SMKMUPCZVDJEEW-UHFFFAOYSA-N	0.0694427	-3.84803	0.00458965	1	1.54342	down	3.33663e+06	1.8376e+06	2.69111e+06	196786	1.29413e+06	1.47542e+07	1.01743e+07	1.49124e+07	6.79458e+07
Com_1743_pos	2,2,6,7-Tetramethylbicyclo[4.3.0]nona-1(9),4-dien	-	P	C13H18O	190.136	191.143	0.234173	[M+H]+	6.724	0.903012289604727	2	C18	Organic oxygen compounds	有机氧化合物	Organooxygen compounds	有机氧化合物	Carbonyl compounds	羰基化合物	-	HMDB0036685	Organic oxygen compounds	Organooxygen compounds	Carbonyl compounds	-	-	-	-	-	-	-	-	CC1C(=O)C=C2C1(C=CCC2(C)C)C	KTDAEZJBJUWAPC-UHFFFAOYSA-N	0.135402	-2.88468	0.00526381	1	1.89288	down	1.5643e+07	9.86983e+06	6.25296e+06	2.19128e+07	1.45849e+07	3.6911e+07	1.75419e+08	1.28294e+08	6.26977e+07
Com_607_pos	Suberosin	软木花椒素	P	C15H16O3	244.11	267.099	0.0208052	[M+Na]+	5.861	0.610600095138959	1	C18	Phenylpropanoids and polyketides	苯丙素类和聚酮类	Coumarins and derivatives	香豆素及其衍生物	-	-	"581-31-7"	HMDB0302544	Phenylpropanoids and polyketides	Coumarins and derivatives	-	-	-	-	-	-	-	-	-	COC1=C(CC=C(C)C)C=C2C=CC(=O)OC2=C1	RSZDAYHEZSRVHS-UHFFFAOYSA-N	0.109516	-3.19079	0.00589128	1	1.79084	down	1.16676e+06	58410.6	427876	306846	633497	3.54662e+06	6.16935e+06	4.57625e+06	4.65213e+06
Com_2741_pos	Discadenine	-	P	C14H20N6O2	304.165	305.173	2.13692	[M+H]+	7.025	0.573379745182661	2	C18	Organic acids and derivatives	有机酸及其衍生物	Carboxylic acids and derivatives	羧酸及其衍生物	Amino acids, peptides, and analogues	氨基酸、肽和类似物	-	-	-	-	-	-	C01804	map00908;map01110	-	-	-	-	-	CC(=CCN=C1C2=C(N=CN2)N(C=N1)CCC(C(=O)O)N)C	VSABNZFZVFUZGA-UHFFFAOYSA-N	0.169833	-2.55782	0.00593725	1	1.72273	down	6.97449e+06	4.06768e+06	5.47391e+06	1.95406e+07	8.9549e+06	2.0676e+07	8.68525e+07	7.19863e+07	3.25134e+07
Com_877_neg	Jioglutin E	-	N	C11H20O5	232.131	231.124	0.289883	[M-H]-	6.084	-	3	C18	Lipids and lipid-like molecules	脂质和类脂分子	Prenol lipids	异戊烯醇脂	Monoterpenoids	单萜类	-	-	-	-	-	-	-	-	-	-	-	-	-	CC1(CC(C2C1C(OC(C2)OC)OC)O)O	YBCFURRNWBFVNX-VDNGDJRNSA-N	0.167203	-2.58032	0.00601279	1	1.82475	down	1.3042e+08	3.42107e+07	9.41192e+06	4.4601e+07	1.9599e+07	1.78455e+08	3.10266e+08	3.43196e+08	3.07978e+08
Com_55_neg	Dehydroascorbic acid	脱氢抗坏血酸	N	C6H6O6	174.016	173.009	1.1626	[M-H]-	1.521	0.53566689481189	1	C18	Organoheterocyclic compounds	有机杂环化合物	Lactones	内酯类	Gamma butyrolactones	γ-丁内酯	"490-83-5"	HMDB0001264	Organoheterocyclic compounds	Lactones	Gamma butyrolactones	Dehydroascorbate; Dehydroascorbic acid; L-Dehydroascorbate; L-Dehydroascorbic acid	C05422	map00053;map00480;map01100	-	-	-	-	440667	[H][C@@]1(OC(=O)C(=O)C1=O)[C@@H](O)CO	SBJKKFFYIZUCET-JLAZNSOCSA-N	5.40646	2.43468	0.00611807	1	1.704	up	7.40586e+06	4.38794e+06	7.33233e+06	5.65081e+06	1.10784e+07	1.75914e+06	620273	688585	2.23756e+06
Com_349_pos	Methyl dihydrojasmonate	二氢茉莉酮酸甲酯	P	C13H22O3	226.157	209.154	0.877999	[M+H-H2O]+	6.723	0.695354123723273	1	C18	Lipids and lipid-like molecules	脂质和类脂分子	Fatty Acyls	脂肪酰类	Lineolic acids and derivatives	亚麻酸及其衍生物	"24851-98-7"	HMDB0031740	Lipids and lipid-like molecules	Fatty Acyls	Lineolic acids and derivatives	-	-	-	-	-	-	-	102861	CCCCC[C@@H]1[C@@H](CC(=O)OC)CCC1=O	KVWWIYGFBYDJQC-GHMZBOCLSA-N	0.141744	-2.81864	0.00645717	1	1.76101	down	2.55966e+07	1.23434e+07	1.59915e+07	5.47604e+07	2.98161e+07	7.08447e+07	3.68028e+08	2.32414e+08	1.10448e+08
Com_1357_neg	(9Z)-(7S,8S)-Dihydroxyoctadecenoic acid	-	N	C18H34O4	314.246	313.239	0.953785	[M-H]-	10.488	0.667906105456072	2	C18	Lipids and lipid-like molecules	脂质和类脂分子	Fatty Acyls	脂肪酰类	Fatty acids and conjugates	脂肪酸和结合物	-	-	-	-	-	-	C07355	-	LMFA01050451	Fatty Acyls [FA]	Fatty Acids and Conjugates [FA01]	Hydroxy fatty acids [FA0105]	-	CCCCCCCCC=CC(C(CCCCCC(=O)O)O)O	WBZXABQRBWTVNN-JINBKUQRSA-N	0.179774	-2.47575	0.00753176	0.95	1.61714	down	1.58292e+06	976242	589708	1.0222e+07	1.56063e+06	1.02809e+07	2.96388e+07	1.68424e+07	9.68363e+06
Com_632_neg	cis-Aconitate	-	N	C6H6O6	174.016	173.009	1.03959	[M-H]-	1.856	0.512847264367026	2	C18	Organic acids and derivatives	有机酸及其衍生物	Carboxylic acids and derivatives	羧酸及其衍生物	Tricarboxylic acids and derivatives	三羧酸及其衍生物	-	HMDB0000072	Organic acids and derivatives	Carboxylic acids and derivatives	Tricarboxylic acids and derivatives	cis-Aconitate; cis-Aconitic acid	C00417	map01063;map01064;map01120;map00020;map01210;map01066;map00660;map01070;map01100;map01061;map01062;map01065;map00720;map01110;map01060;map00630;map01130	-	-	-	-	-	C(C(=CC(=O)O)C(=O)O)C(=O)O	GTZCVFVGUGFEME-IWQZZHSRSA-N	23.9692	4.58311	0.00785238	1	1.67154	up	2.35055e+06	3.62917e+06	1.75163e+07	1.75527e+06	2.33898e+07	986402	185048	50429.5	401576
Com_13_neg	L-Malate	L-苹果酸	N	C4H6O5	134.022	133.014	1.0574	[M-H]-	1.521	0.979323257193719	1	C18	Organic acids and derivatives	有机酸及其衍生物	Hydroxy acids and derivatives	羟基酸及其衍生物	Beta hydroxy acids and derivatives	β-羟基酸及其衍生物	"97-67-6"	HMDB0000156	Organic acids and derivatives	Hydroxy acids and derivatives	Beta hydroxy acids and derivatives	(S)-Malate; L-Malate; L-Apple acid; L-Malic acid; L-2-Hydroxybutanedioic acid; Malate; Malic acid	C00149	map01063;map01064;map01120;map00020;map01066;map01070;map02020;map01100;map01061;map01062;map01065;map00680;map00620;map00720;map00710;map01110;map01060;map01200;map00630;map01130	-	-	-	-	222656	O[C@@H](CC(O)=O)C(O)=O	BJEPYKJPYRNKOW-REOHCLBHSA-N	6.73759	2.75223	0.00825896	1	1.60366	up	1.62588e+09	1.25395e+09	1.3178e+09	3.95564e+08	1.92674e+09	2.5959e+08	5.11551e+07	1.44486e+08	3.18924e+08
Com_2223_pos	Aspartyl-Asparagine	天冬氨酰天冬酰胺	P	C8H13N3O6	247.08	248.088	0.90873	[M+H]+	1.438	-	3	C18	Organic acids and derivatives	有机酸及其衍生物	Carboxylic acids and derivatives	羧酸及其衍生物	Amino acids, peptides, and analogues	氨基酸、肽和类似物	"-"	HMDB0028748	Organic acids and derivatives	Carboxylic acids and derivatives	Amino acids, peptides, and analogues	-	-	-	-	-	-	-	18218190	NC(CC(O)=O)C(=O)NC(CC(N)=O)C(O)=O	VGRHZPNRCLAHQA-UHFFFAOYSA-N	6.009	2.58712	0.00848884	1	1.11318	up	1.91684e+07	6.26607e+06	7.51139e+06	1.9601e+07	2.89982e+06	2.47725e+06	1.88998e+06	1.15034e+06	1.86425e+06
Com_2424_pos	Aspartyl-Histidine	天冬氨酰组氨酸	P	C10H14N4O5	270.096	271.104	0.987902	[M+H]+	1.408	-	3	C18	Organic acids and derivatives	有机酸及其衍生物	Carboxylic acids and derivatives	羧酸及其衍生物	Amino acids, peptides, and analogues	氨基酸、肽和类似物	"-"	HMDB0028755	Organic acids and derivatives	Carboxylic acids and derivatives	Amino acids, peptides, and analogues	-	-	-	-	-	-	-	14717808	NC(CC(O)=O)C(=O)NC(CC1=CN=CN1)C(O)=O	HSPSXROIMXIJQW-UHFFFAOYSA-N	8.44235	3.07765	0.00886602	1	1.50204	up	5.18155e+06	2.01275e+06	2.79789e+06	6.4925e+06	1.91098e+06	830152	96668	285637	530721
Com_3593_pos	Cysteineglutathione disulfide	L -半胱氨酸	P	C13H22N4O8S2	426.088	427.096	0.732721	[M+H]+	1.498	-	3	C18	Organic acids and derivatives	有机酸及其衍生物	Carboxylic acids and derivatives	羧酸及其衍生物	Amino acids, peptides, and analogues	氨基酸、肽和类似物	"13081-14-6"	HMDB0000656	Organic acids and derivatives	Carboxylic acids and derivatives	Amino acids, peptides, and analogues	-	-	-	-	-	-	-	53477713	N[C@@H](CCC(=O)N[C@@H](CSSCC(N)C(O)=O)C(=O)NCC(O)=O)C(O)=O	BNRXZEPOHPEEAS-PPSBICQBSA-N	10.4113	3.38008	0.00894649	1	1.65878	up	8.32027e+08	3.10761e+08	5.3728e+08	2.64485e+08	4.03889e+08	7.48977e+07	9.10417e+06	2.54735e+07	7.09772e+07
Com_2469_pos	Apo-13-zeaxanthinone	-	P	C18H26O2	274.193	275.201	0.500733	[M+H]+	7.741	0.862641721131185	2	C18	Lipids and lipid-like molecules	脂质和类脂分子	Prenol lipids	异戊烯醇脂	Sesquiterpenoids	倍半萜类	-	HMDB0302026	Lipids and lipid-like molecules	Prenol lipids	Sesquiterpenoids	-	-	-	-	-	-	-	-	CC1=C(C(CC(C1)O)(C)C)C=CC(=CC=CC(=O)C)C	JLNMEHQAHDSEEE-YSAUQHOWSA-N	0.0788287	-3.66514	0.00898379	1	1.90086	down	1.78552e+07	6.91257e+06	1.87949e+07	3.06953e+07	2.76075e+07	5.82759e+07	4.51027e+08	3.94293e+08	1.30196e+08
Com_466_pos	D-Glucaric acid	葡萄糖二酸	P	C6H10O8	210.038	233.027	1.57026	[M+Na]+	1.407	0.853639034044422	1	C18	Organic oxygen compounds	有机氧化合物	Organooxygen compounds	有机氧化合物	Carbohydrates and carbohydrate conjugates	碳水化合物和碳水化合物结合物	"576-42-1"	HMDB0000663	Organic oxygen compounds	Organooxygen compounds	Carbohydrates and carbohydrate conjugates	D-Glucarate; D-Glucaric acid; L-Gularic acid; D-Saccharic acid; D-Glucosaccharic acid; Glucaric acid; Glucarate	C00818	map00053;map01100	LMFA01170108	Fatty Acyls [FA]	Fatty Acids and Conjugates [FA01]	Dicarboxylic acids [FA0117]	-	C(C(C(C(=O)O)O)O)(C(C(=O)O)O)O	DSLZVSRJTYRBFB-LLEIAEIESA-N	5.28725	2.40252	0.00916232	0.95	1.34415	up	5.10271e+06	8.94327e+06	1.10416e+07	2.23915e+06	9.13813e+06	1.86088e+06	2.39408e+06	573597	688847
Com_2347_pos	O-methylmalonylcarnitine	-	P	C11H19NO6	261.121	262.129	1.02556	[M+H]+	4.995	-	3	C18	Lipids and lipid-like molecules	脂质和类脂分子	Fatty Acyls	脂肪酰类	Fatty acid esters	脂肪酸酯	-	HMDB0240781	Lipids and lipid-like molecules	Fatty Acyls	Fatty acid esters	-	-	-	LMFA07070094	Fatty Acyls [FA]	Fatty esters [FA07]	Fatty acyl carnitines [FA0707]	-	CC(C(=O)O)C(=O)OC(CC(=O)[O-])C[N+](C)(C)C	XROYFEWIXXCPAW-UHFFFAOYSA-N	6.01002	2.58737	0.00921313	0.95	1.34374	up	4.23518e+06	1.20035e+06	1.97346e+06	533505	3.54485e+06	370991	199810	294958	663335
Com_3520_pos	N-Palmitoyl Arginine	N-棕榈酰精氨酸	P	C22H44N4O3	412.341	413.349	0.262409	[M+H]+	8.474	0.522331192432168	2	C18	Lipids and lipid-like molecules	脂质和类脂分子	Steroids and steroid derivatives	类固醇和类固醇衍生物	Androstane steroids	雄甾烷类固醇	"-"	HMDB0241920	Lipids and lipid-like molecules	Steroids and steroid derivatives	Androstane steroids	-	-	-	-	-	-	-	129671303	CCCCCCCCCCCCCCCC(=O)NC(CCCN=C(N)N)C(O)=O	DENIQPHQUIGDJZ-UHFFFAOYSA-N	0.0769652	-3.69965	0.00932671	1	1.95601	down	1.45192e+06	1.00146e+06	1.46417e+06	781957	1.44694e+06	7.36914e+06	2.80886e+07	2.36408e+07	4.78938e+06
Com_187_neg	Melatonine	褪黑素	N	C13H16N2O2	232.121	231.113	3.9272	[M-H]-	5.898	-	3	C18	Organoheterocyclic compounds	有机杂环化合物	Indoles and derivatives	吲哚及其衍生物	Indoles	吲哚	"73-31-4"	HMDB0001389	Organoheterocyclic compounds	Indoles and derivatives	Indoles	Melatonin; N-Acetyl-5-methoxytryptamine	C01598	map00380;map01100;map04080;map04713	-	-	-	-	896	COC1=CC2=C(NC=C2CCNC(C)=O)C=C1	DRLFMBDRBRZALE-UHFFFAOYSA-N	0.0897037	-3.47869	0.00937927	1	1.76753	down	452344	19231.7	127556	1.08402e+06	63891.6	1.16027e+06	5.58391e+06	6.47127e+06	2.36511e+06
Com_1587_neg	1alpha-Hydroxycorticosterone	-	N	C21H30O5	362.209	361.202	1.27223	[M-H]-	6.311	0.560921924329165	2	C18	Lipids and lipid-like molecules	脂质和类脂分子	Steroids and steroid derivatives	类固醇和类固醇衍生物	Hydroxysteroids	羟基类固醇	"-"	HMDB0244860	Lipids and lipid-like molecules	Steroids and steroid derivatives	Hydroxysteroids	-	-	-	-	-	-	-	21850823	CC12CC(O)C3C(CCC4=CC(=O)CC(O)C34C)C1CCC2C(=O)CO	YAHNLJYKDPTSTN-UHFFFAOYSA-N	10.4258	3.38208	0.00950068	1	1.68096	up	4.39807e+06	3.17507e+06	3.39833e+07	5.46009e+06	1.91465e+07	1.173e+06	1.99155e+06	880142	1.03219e+06
Com_2300_pos	Montiporyne F	-	P	C18H24O	256.183	257.19	0.26712	[M+H]+	7.724	0.749466456243427	2	C18	Organic oxygen compounds	有机氧化合物	Organooxygen compounds	有机氧化合物	Carbonyl compounds	羰基化合物	-	-	-	-	-	-	-	-	-	-	-	-	-	CCCCCCCC#CC#CC1CC(=CC(=O)C1)C	IQGBPJFXIUKNHN-UHFFFAOYSA-N	0.0704334	-3.8276	0.00956257	1	1.81947	down	3.08203e+06	3.07361e+06	2.38862e+06	6.15495e+06	7.45732e+06	1.34944e+07	1.16569e+08	8.91083e+07	3.24873e+07
Com_1996_pos	Miglustat	麦格司他	P	C10H21NO4	219.147	220.155	0.777386	[M+H]+	5.614	-	3	C18	Organoheterocyclic compounds	有机杂环化合物	Piperidines	哌啶类	-	-	"72599-27-0"	HMDB0014563	Organoheterocyclic compounds	Piperidines	-	-	-	-	-	-	-	-	-	CCCCN1CC(C(C(C1CO)O)O)O	UQRORFVVSGFNRO-UTINFBMNSA-N	0.18084	-2.46721	0.00976436	1	1.44383	down	269359	360933	388558	163140	366185	614104	2.75981e+06	2.17299e+06	1.3019e+06
Com_2811_pos	Tofacitinib	-	P	C16H20N6O	312.17	313.178	1.10477	[M+H]+	6.407	0.613566855935844	2	C18	Organoheterocyclic compounds	有机杂环化合物	Piperidines	哌啶类	N-acylpiperidines	N-酰基哌啶类	-	-	-	-	-	-	-	-	-	-	-	-	-	CC1CCN(CC1N(C)C2=NC=NC3=C2C=CN3)C(=O)CC#N	UJLAWZDWDVHWOW-YPMHNXCESA-N	0.103804	-3.26807	0.0102965	1	1.55718	down	1.68861e+06	1.88923e+06	3.4027e+06	6.2025e+06	7.69811e+06	9.22821e+06	7.39472e+07	5.48433e+07	2.2909e+07
Com_3360_pos	N-Palmitoyl Lysine	N-棕榈酰赖氨酸	P	C22H44N2O3	384.335	385.343	0.635438	[M+H]+	8.026	-	3	C18	Organic acids and derivatives	有机酸及其衍生物	Carboxylic acids and derivatives	羧酸及其衍生物	Amino acids, peptides, and analogues	氨基酸、肽和类似物	"-"	HMDB0241929	Organic acids and derivatives	Carboxylic acids and derivatives	Amino acids, peptides, and analogues	-	-	-	-	-	-	-	9821462	CCCCCCCCCCCCCCCC(=O)NC(CCCCN)C(O)=O	OLDGKSQBWGEFNM-UHFFFAOYSA-N	0.121585	-3.03996	0.0103597	0.95	1.76064	down	4.95267e+06	5.47358e+06	676017	2.43979e+07	7.37007e+06	1.96848e+07	8.42515e+07	1.13114e+08	6.50248e+07
Com_122_neg	D-Gluconic Acid	D-葡萄糖酸	N	C6H12O7	196.058	195.051	0.475165	[M-H]-	1.43	0.919529523881601	1	C18	Organic oxygen compounds	有机氧化合物	Organooxygen compounds	有机氧化合物	Carbohydrates and carbohydrate conjugates	碳水化合物和碳水化合物结合物	"526-95-4"	HMDB0000625	Organic oxygen compounds	Organooxygen compounds	Carbohydrates and carbohydrate conjugates	D-Gluconic acid; D-Gluconate; D-gluco-Hexonic acid	C00257	-	-	-	-	-	10690	OC[C@@H](O)[C@@H](O)[C@H](O)[C@@H](O)C(O)=O	RGHNJXZEOKUKBD-SQOUGZDYSA-N	5.41302	2.43643	0.0104729	1	1.69887	up	2.07433e+08	1.77554e+08	1.6251e+08	5.49759e+07	1.80833e+08	4.34797e+07	8.6239e+06	1.96059e+07	4.40567e+07
Com_1718_neg	Tentoxin	腾毒素	N	C22H30N4O4	414.227	413.218	2.29396	[M-H]-	6.31	-	3	C18	Organic acids and derivatives	有机酸及其衍生物	Carboxylic acids and derivatives	羧酸及其衍生物	Amino acids, peptides, and analogues	氨基酸、肽和类似物	"28540-82-1"	-	-	-	-	-	C08441	-	-	-	-	-	-	CC1C(=O)NC(C(=O)N(C(=CC2=CC=CC=C2)C(=O)NCC(=O)N1C)C)CC(C)C	SIIRBDOFKDACOK-LFXZBHHUSA-N	0.171004	-2.5479	0.0104936	0.95	1.67969	down	2.73696e+07	1.00684e+07	4.96039e+06	6.95093e+07	2.44644e+07	5.65074e+07	2.6097e+08	2.106e+08	1.09904e+08
Com_1774_neg	3beta,23-Dihydroxy-30-nor-olean-12,20-dien-28-oic acid	-	N	C29H44O4	456.324	455.317	0.836668	[M-H]-	8.245	-	3	C18	Lipids and lipid-like molecules	脂质和类脂分子	Steroids and steroid derivatives	类固醇和类固醇衍生物	-	-	-	-	-	-	-	-	-	-	-	-	-	-	70698142	CC1=CCC2(CCC3(C(=CCC4C3(CCC5C4(CCC(C5(C)CO)O)C)C)C2C1)C)C(=O)O	PJWNQESEBNSLIQ-VZBPFLCRSA-N	5.04207	2.33402	0.0105567	0.95	1.2443	up	1.39409e+06	1.93814e+06	4.18306e+06	849409	5.32902e+06	1.05049e+06	282585	414141	425496
Com_3989_pos	Glutathione disulfide	谷胱甘肽二硫化物	P	C20H32N6O12S2	612.152	613.16	1.18925	[M+H]+	1.511	0.914211830802477	2	C18	Organic acids and derivatives	有机酸及其衍生物	Carboxylic acids and derivatives	羧酸及其衍生物	Amino acids, peptides, and analogues	氨基酸、肽和类似物	-	HMDB0003337	Organic acids and derivatives	Carboxylic acids and derivatives	Amino acids, peptides, and analogues	Glutathione disulfide; GSSG; Oxiglutatione; Oxidized glutathione	C00127	map04918;map00480;map04216	-	-	-	-	-	C(CC(=O)NC(CSSCC(C(=O)NCC(=O)O)NC(=O)CCC(C(=O)O)N)C(=O)NCC(=O)O)C(C(=O)O)N	YPZRWBKMTBYPTK-BJDJZHNGSA-N	27.0167	4.75578	0.0109663	1	1.75545	up	7.10901e+07	3.10436e+07	4.89955e+07	3.15702e+07	5.2932e+07	5.65782e+06	135239	520984	663307
Com_1258_pos	Glycerol phenylbutyrate	苯丁酸甘油酯	P	C33H38O6	530.267	553.256	0.314165	[M+Na]+	9.198	-	3	C18	Lipids and lipid-like molecules	脂质和类脂分子	Glycerolipids	甘油脂	Triradylcglycerols	三酰基甘油	"611168-24-2"	HMDB0252844	Lipids and lipid-like molecules	Glycerolipids	Triradylcglycerols	-	D10127	-	-	-	-	-	10482134	O=C(CCCC1=CC=CC=C1)OCC(COC(=O)CCCC1=CC=CC=C1)OC(=O)CCCC1=CC=CC=C1	ZSDBFLMJVAGKOU-UHFFFAOYSA-N	6.8748	2.78132	0.0115767	0.95	1.54863	up	1.36796e+06	7.65352e+06	3.45178e+06	1.64503e+07	7.15337e+06	992792	1.85579e+06	721174	628409
Com_1470_pos	2,6,6-Trimethyl-2-cyclohexene-1,4-dione	茶香酮	P	C9H12O2	152.084	153.091	1.48024	[M+H]+	5.318	0.899796096795101	2	C18	Organic oxygen compounds	有机氧化合物	Organooxygen compounds	有机氧化合物	Carbonyl compounds	羰基化合物	"1125-21-9"	HMDB0040216	Organic oxygen compounds	Organooxygen compounds	Carbonyl compounds	-	-	-	-	-	-	-	-	CC1=CC(=O)CC(C1=O)(C)C	AYJXHIDNNLJQDT-UHFFFAOYSA-N	0.195483	-2.35488	0.0119284	1	1.82236	down	1.04407e+07	9.72634e+06	1.58757e+07	1.93082e+07	1.35713e+07	2.73734e+07	1.18907e+08	8.53387e+07	5.04399e+07
Com_592_neg	2-Methyl-4-propyl-1,3-oxathiane	2-甲基-4-丙基-1,3-氧硫杂环己烷	N	C8H16OS	160.092	159.085	3.58911	[M-H]-	5.417	-	3	C18	Organoheterocyclic compounds	有机杂环化合物	Oxathianes	氧噻嗪	-	-	"67715-80-4"	HMDB0031572	Organoheterocyclic compounds	Oxathianes	-	-	-	-	-	-	-	-	101010	CCCC1CCOC(C)S1	GKGOLPMYJJXRGD-UHFFFAOYSA-N	5.67439	2.50446	0.0120977	1	1.73839	up	2.23508e+06	2.55533e+06	9.69829e+06	4.11135e+06	1.45047e+07	1.23066e+06	1.6216e+06	964201	850792
Com_754_neg	Stagonolide C	-	N	C10H16O4	200.105	199.098	0.224875	[M-H]-	5.553	0.577955443243951	2	C18	Organoheterocyclic compounds	有机杂环化合物	Oxocins	恶辛素	-	-	-	-	-	-	-	-	-	-	-	-	-	-	-	CC1CC(C=CC(CCC(=O)O1)O)O	DKWZZACTRIWLJJ-BKTAMIDGSA-N	0.0883385	-3.50081	0.0127443	0.95	1.858	down	6.37011e+06	4.14931e+06	2.13133e+06	3.068e+07	7.9849e+06	2.35465e+07	2.65252e+08	1.33918e+08	4.20022e+07
Com_999_neg	CLONIXIN	甘油磷酯酰甘油ONIXIN	N	C13H11ClN2O2	262.051	261.044	1.5108	[M-H]-	5.991	-	3	C18	Organoheterocyclic compounds	有机杂环化合物	Pyridines and derivatives	吡啶及其衍生物	Pyridinecarboxylic acids and derivatives	吡啶羧酸及其衍生物	"17737-65-4"	HMDB0250352	Organoheterocyclic compounds	Pyridines and derivatives	Pyridinecarboxylic acids and derivatives	-	-	-	-	-	-	-	-	CC1=C(C=CC=C1Cl)NC2=C(C=CC=N2)C(=O)O	CLOMYZFHNHFSIQ-UHFFFAOYSA-N	16.3182	4.02841	0.0129612	1	1.57381	up	251547	466218	2.53996e+06	193692	3.07678e+06	138184	51972.8	39472.4	90414.6
Com_196_neg	N-Lactoyl-Phenylalanine	N-乳糖基苯丙氨酸	N	C12H15NO4	237.1	236.093	0.983329	[M-H]-	5.775	0.967997595700857	1	C18	Organic acids and derivatives	有机酸及其衍生物	Carboxylic acids and derivatives	羧酸及其衍生物	Amino acids, peptides, and analogues	氨基酸、肽和类似物	"183241-73-8"	HMDB0062175	Organic acids and derivatives	Carboxylic acids and derivatives	Amino acids, peptides, and analogues	-	-	-	-	-	-	-	11075454	C[C@H](O)C(=O)N[C@@H](CC1=CC=CC=C1)C(O)=O	IIRJJZHHNGABMQ-WPRPVWTQSA-N	5.5923	2.48344	0.0130376	0.95	1.59103	up	1.13056e+08	2.69503e+07	1.2947e+08	5.13502e+07	1.87918e+08	3.14172e+07	7.62537e+06	8.25544e+06	2.54796e+07
Com_1731_pos	Prenisteine	-	P	C8H15NO2S	189.082	190.09	1.79071	[M+H]+	5.66	0.787328780324855	2	C18	Organic acids and derivatives	有机酸及其衍生物	Carboxylic acids and derivatives	羧酸及其衍生物	Amino acids, peptides, and analogues	氨基酸、肽和类似物	-	HMDB0012286	Organic acids and derivatives	Carboxylic acids and derivatives	Amino acids, peptides, and analogues	-	-	-	-	-	-	-	-	CC(=CCSCC(C(=O)O)N)C	ULHWZNASVJIOEM-ZETCQYMHSA-N	0.186569	-2.42222	0.0140217	0.95	1.4816	down	2.62683e+06	530443	224279	4.90925e+06	720658	4.47407e+06	1.33963e+07	9.43894e+06	1.13314e+07
Com_2595_pos	Glutamic acid glutamate	谷氨酸谷氨酸盐	P	C10H14N2O8	290.075	291.083	0.854588	[M+H]+	1.677	-	3	C18	Organic acids and derivatives	有机酸及其衍生物	Carboxylic acids and derivatives	羧酸及其衍生物	Tetracarboxylic acids and derivatives	四羧酸及其衍生物	"-"	HMDB0252808	Organic acids and derivatives	Carboxylic acids and derivatives	Tetracarboxylic acids and derivatives	-	-	-	-	-	-	-	-	NC1CCC(=O)OOC(=O)CCC(N)C(=O)OOC1=O	IWJFFRXLMNLEMO-UHFFFAOYSA-N	5.00972	2.32473	0.0141357	0.9	1.49112	up	680073	2.75588e+06	4.33271e+06	3.0057e+06	5.79073e+06	417936	647028	724732	855576
Com_2866_pos	Ile Ser Val	-	P	C14H27N3O5	317.195	318.202	0.0803236	[M+H]+	5.012	0.573865025504279	2	C18	Organic acids and derivatives	有机酸及其衍生物	Carboxylic acids and derivatives	羧酸及其衍生物	Amino acids, peptides, and analogues	氨基酸、肽和类似物	-	-	-	-	-	-	-	-	-	-	-	-	-	CCC(C)C(C(=O)NC(CO)C(=O)NC(C(C)C)C(=O)O)N	HXIDVIFHRYRXLZ-NAKRPEOUSA-N	0.15054	-2.73178	0.0141947	1	1.70218	down	716768	1.39842e+06	133448	676863	53339.7	5.93593e+06	3.29492e+06	4.55494e+06	2.04433e+06
Com_1913_neg	1,2-Dipalmitoyl-rac-glycero-3-phosphoethanolamine	1,2-二棕榈酰-丙基-3-磷酸醇胺	N	C37H74NO8P	691.515	690.508	0.739385	[M-H]-	10.669	0.524745007938271	2	C18	Lipids and lipid-like molecules	脂质和类脂分子	Glycerophospholipids	甘油磷脂	Glycerophosphoethanolamines	甘油磷酸乙醇胺类	"-"	HMDB0246972	Lipids and lipid-like molecules	Glycerophospholipids	Glycerophosphoethanolamines	-	-	-	-	-	-	-	65109	CCCCCCCCCCCCCCCC(=O)OCC(COP(O)(=O)OCCN)OC(=O)CCCCCCCCCCCCCCC	SLKDGVPOSSLUAI-UHFFFAOYSA-N	0.163856	-2.6095	0.0143957	1	1.11718	down	2.22047e+06	5.43295e+06	325966	1.64245e+06	518950	7.00494e+06	8.01276e+06	5.70577e+06	2.87872e+07
Com_2363_pos	Nopalinic acid	-	P	C10H18N2O6	262.116	263.124	0.695248	[M+H]+	1.511	-	3	C18	Organic acids and derivatives	有机酸及其衍生物	Carboxylic acids and derivatives	羧酸及其衍生物	Amino acids, peptides, and analogues	氨基酸、肽和类似物	"63409-16-5"	HMDB0029437	Organic acids and derivatives	Carboxylic acids and derivatives	Amino acids, peptides, and analogues	-	C01683	-	-	-	-	-	4474580	NCCCC(NC(CCC(O)=O)C(O)=O)C(O)=O	UXZAXFPFSQRZOZ-UHFFFAOYSA-N	6.71327	2.74701	0.0147413	0.95	1.32667	up	3.42296e+06	2.98215e+06	5.15262e+06	845566	9.32196e+06	769320	1.05368e+06	167565	598369
Com_1022_pos	Adenosine-2'-monophosphate	腺苷 2′(3′)-单磷酸(2'-AMP)	P	C10H14N5O7P	347.063	348.071	0.923949	[M+H]+	3.181	0.996711168756612	1	C18	Organic oxygen compounds	有机氧化合物	Organooxygen compounds	有机氧化合物	Carbohydrates and carbohydrate conjugates	碳水化合物和碳水化合物结合物	"130-49-4"	HMDB0011617	Organic oxygen compounds	Organooxygen compounds	Carbohydrates and carbohydrate conjugates	-	C00946	-	-	-	-	-	53481006	NC1=NC=NC2=C1N=CN2C1O[C@H](CO)[C@@H](O)[C@H]1OP(O)(O)=O	QDFHPFSBQFLLSW-VTHZCTBJSA-N	0.19484	-2.35964	0.0149177	0.95	1.60051	down	2.04393e+08	8.04787e+07	6.10565e+07	1.84031e+07	1.35002e+08	7.77218e+08	1.61264e+08	4.12042e+08	6.99701e+08
Com_1695_neg	Nifekalant	-	N	C19H27N5O5	405.201	404.193	2.21587	[M-H]-	5.558	-	3	C18	Benzenoids	苯类化合物	Benzene and substituted derivatives	苯及其取代衍生物	Phenylpropylamines	苯丙胺	-	HMDB0255595	Benzenoids	Benzene and substituted derivatives	Phenylpropylamines	-	-	-	-	-	-	-	-	O=C1C=C(NCCN(CCO)CCCC2=CC=C(C=C2)N(=O)=O)N(C(=O)N1C)C	OEBPANQZQGQPHF-UHFFFAOYSA-N	0.184151	-2.44104	0.0157521	1	1.29854	down	611203	132735	1.30844e+06	101718	1.35548e+06	5.07869e+06	2.55257e+06	4.10045e+06	3.51481e+06
Com_1499_neg	Secosubamolide	-	N	C20H36O4	340.261	339.254	0.180927	[M-H]-	10.687	0.705133913807556	2	C18	Lipids and lipid-like molecules	脂质和类脂分子	Fatty Acyls	脂肪酰类	Fatty alcohols	脂肪醇	-	-	-	-	-	-	-	-	-	-	-	-	-	CCCCCCCCCCCCCC=C(C(C(=O)C)O)C(=O)OC	GRBBECUHXQCEBW-WNZNBFKUSA-N	0.156372	-2.67695	0.0163581	0.95	1.58176	down	836716	434643	110116	8.62319e+06	1.53387e+06	9.76734e+06	2.36271e+07	1.86624e+07	6.97434e+06
Com_1679_neg	Semiplenamide E	-	N	C24H45NO3	395.34	394.333	0.227505	[M-H]-	10.652	0.671979602890084	2	C18	Lipids and lipid-like molecules	脂质和类脂分子	Fatty Acyls	脂肪酰类	Fatty amides	脂肪酰胺	-	-	-	-	-	-	-	-	LMFA08020279	Fatty Acyls [FA]	Fatty amides [FA08]	N-acyl amines [FA0802]	-	CCCCCCCCCCCCCCCC=C(C)C(=O)NC(C)COC(=O)C	HMEVPMUFHLUBFU-KGAYOUTBSA-N	0.133246	-2.90784	0.0169668	1	1.78088	down	1.91718e+06	3.14725e+06	614982	2.95544e+06	1.34796e+06	7.28508e+06	3.01179e+07	1.86594e+07	3.87388e+06
Com_1630_neg	Corymbi-7,13E-dienolide	-	N	C23H34O4	374.246	373.239	0.408291	[M-H]-	7.866	-	3	C18	Phenylpropanoids and polyketides	苯丙素类和聚酮类	Macrolides and analogues	大环内酯类及其类似物	-	-	-	-	-	-	-	-	-	-	-	-	-	-	-	CC1=CCOC(=O)CC(=O)OC2CCC3(C(CC1)C(=CCC3C2(C)C)C)C	LLMHUMBEEZSSMH-BTBMLZSTSA-N	0.045066	-4.47182	0.0176959	0.95	1.63536	down	1.72068e+06	882267	424902	1.03774e+07	2.60504e+06	7.0359e+06	1.63739e+08	9.7945e+07	1.54905e+07
Com_2497_pos	9,12-Octadecadiynoic Acid	-	P	C18H28O2	276.209	277.216	0.0352293	[M+H]+	7.177	0.870115667317656	2	C18	Lipids and lipid-like molecules	脂质和类脂分子	Fatty Acyls	脂肪酰类	Fatty acids and conjugates	脂肪酸和结合物	"2012-14-8"	HMDB0247623	Lipids and lipid-like molecules	Fatty Acyls	Fatty acids and conjugates	-	-	-	LMFA01030540	Fatty Acyls [FA]	Fatty Acids and Conjugates [FA01]	Unsaturated fatty acids [FA0103]	-	CCCCCC#CCC#CCCCCCCCC(=O)O	KDYILQLPKVZDGB-UHFFFAOYSA-N	0.171464	-2.54402	0.0185626	1	1.68553	down	2.61775e+07	1.34418e+07	8.952e+06	2.56821e+07	3.08133e+07	3.32079e+07	2.06662e+08	1.67386e+08	8.29529e+07
Com_2538_pos	STROBILACTONE A	-	P	C15H22O4	266.152	284.186	2.25951	[M+NH4]+	5.488	-	3	C18	Organoheterocyclic compounds	有机杂环化合物	Naphthofurans	萘并呋喃类	-	-	-	-	-	-	-	-	-	-	-	-	-	-	-	O=C1OCC2=CC(O)C3C(C)(C)CCCC3(C)C12O	ITJIJDWFGMAIKB-PKIAMQTDSA-N	0.143143	-2.80447	0.0229199	1	1.77421	down	1.06947e+06	98801.6	27064.3	1.38053e+06	453138	2.57693e+06	8.5183e+06	3.48013e+06	2.35316e+06
Com_1661_neg	N-Palmitoyl Methionine	N-棕榈酰蛋氨酸	N	C21H41NO3S	387.281	386.274	1.90374	[M-H]-	10.099	-	3	C18	Organic acids and derivatives	有机酸及其衍生物	Carboxylic acids and derivatives	羧酸及其衍生物	Amino acids, peptides, and analogues	氨基酸、肽和类似物	"-"	HMDB0241930	Organic acids and derivatives	Carboxylic acids and derivatives	Amino acids, peptides, and analogues	-	-	-	LMFA08020109	Fatty Acyls [FA]	Fatty amides [FA08]	N-acyl amino acids [FA0805]	3977103	CCCCCCCCCCCCCCCC(=O)NC(CCSC)C(O)=O	FCVASHHBGGKTGT-UHFFFAOYSA-N	0.175146	-2.51337	0.0238284	0.95	1.6989	down	6.70445e+06	3.86864e+06	556703	3.91451e+06	1.28404e+06	9.52957e+06	2.8359e+07	3.15723e+07	5.1208e+06
Com_755_neg	3-ethylphenyl Sulfate	3-乙基苯基硫酸	N	C8H10O4S	202.03	201.023	0.729507	[M-H]-	5.729	-	3	C18	Organic acids and derivatives	有机酸及其衍生物	Organic sulfuric acids and derivatives	有机硫酸及其衍生物	Arylsulfates	芳基硫酸盐	"-"	HMDB0062721	Organic acids and derivatives	Organic sulfuric acids and derivatives	Arylsulfates	-	-	-	-	-	-	-	86290012	CCC1=CC(OS(O)(=O)=O)=CC=C1	DMIBREBMNWKSQY-UHFFFAOYSA-N	21.2762	4.41117	0.0250885	0.95	1.4741	up	711879	891755	7.30219e+06	208038	1.10094e+07	38146.3	49145.9	555683	113676
Com_186_neg	Drupanin	核果苷	N	C14H16O3	232.11	231.103	0.492445	[M-H]-	6.128	-	3	C18	Phenylpropanoids and polyketides	苯丙素类和聚酮类	Cinnamic acids and derivatives	肉桂酸及其衍生物	Hydroxycinnamic acids and derivatives	羟基肉桂酸及其衍生物	"53755-58-1"	-	-	-	-	-	-	-	-	-	-	-	-	CC(=CCC1=C(C=CC(=C1)C=CC(=O)O)O)C	HZKNHDLUFBYIQN-VMPITWQZSA-N	5.3568	2.42137	0.0262022	0.85	1.13784	up	2.86161e+06	1.3606e+06	723922	3.00262e+06	313882	408825	369612	339956	115571
Com_2695_pos	Allylestrenol	烯丙基雌烯醇	P	C21H32O	300.245	301.253	0.140135	[M+H]+	8.115	0.73817706586335	2	C18	Lipids and lipid-like molecules	脂质和类脂分子	Steroids and steroid derivatives	类固醇和类固醇衍生物	Estrane steroids	雌激素类固醇	"432-60-0"	HMDB0015500	Lipids and lipid-like molecules	Steroids and steroid derivatives	Estrane steroids	-	C12811	-	LMST02030125	Sterol Lipids [ST]	Steroids [ST02]	C21 steroids (gluco/mineralocorticoids, progestogins) and derivatives [ST0203]	-	CC12CCC3C(C1CCC2(CC=C)O)CCC4=CCCCC34	ATXHVCQZZJYMCF-XUDSTZEESA-N	0.145736	-2.77857	0.0270796	1	1.53046	down	300528	92792	363100	116900	236378	407757	887089	896602	3.90009e+06
Com_3522_pos	N-Stearoyl Lysine	N-硬脂酰赖氨酸	P	C24H48N2O3	412.366	413.374	0.990896	[M+H]+	8.816	-	3	C18	Organic acids and derivatives	有机酸及其衍生物	Carboxylic acids and derivatives	羧酸及其衍生物	Amino acids, peptides, and analogues	氨基酸、肽和类似物	"-"	HMDB0241946	Organic acids and derivatives	Carboxylic acids and derivatives	Amino acids, peptides, and analogues	-	-	-	-	-	-	-	18761004	CCCCCCCCCCCCCCCCCC(=O)NC(CCCCN)C(O)=O	VWYVABSAUVXYNS-UHFFFAOYSA-N	0.189725	-2.39802	0.0285363	0.95	1.26763	down	290832	315943	447145	3.11738e+06	903360	988809	6.85825e+06	8.82037e+06	4.73052e+06
Com_717_neg	Dihydro-4,6-dimethyl-2-(1-methylethyl)-4H-1,3,5-dithiazine	-	N	C8H17NS2	191.08	190.072	4.32078	[M-H]-	3.408	-	3	C18	Organoheterocyclic compounds	有机杂环化合物	Azacyclic compounds	氮杂环化合物	Dithiazinanes	二噻嗪类	"104691-40-9"	HMDB0040333	Organoheterocyclic compounds	Azacyclic compounds	Dithiazinanes	-	-	-	-	-	-	-	529055	CC(C)C1SC(C)NC(C)S1	ZNOHVVXGIQIPAU-UHFFFAOYSA-N	5.32795	2.41358	0.0287498	0.9	1.32925	up	4.82747e+07	5.7858e+06	1.3755e+07	7.2224e+06	2.08311e+07	5.96564e+06	1.53082e+06	1.09257e+06	5.80586e+06
Com_505_neg	Tauro-alpha-Muricholic acid	牛磺-阿尔法-鼠胆酸	N	C26H45NO7S	515.292	514.285	0.575342	[M-H]-	6.624	0.998044883975031	1	C18	Lipids and lipid-like molecules	脂质和类脂分子	Steroids and steroid derivatives	类固醇和类固醇衍生物	Bile acids, alcohols and derivatives	胆汁酸、醇及其衍生物	"25613-05-2"	HMDB0258742	Lipids and lipid-like molecules	Steroids and steroid derivatives	Bile acids, alcohols and derivatives	-	-	-	-	-	-	-	13955653	CC(CCC(=O)NCCS(O)(=O)=O)C1CCC2C3C(O)C(O)C4CC(O)CCC4(C)C3CCC12C	XSOLDPYUICCHJX-UHFFFAOYSA-N	22.8839	4.51626	0.033168	0.85	1.60332	up	2.36598e+08	2.40597e+09	1.81536e+10	4.83115e+08	5.30697e+08	1.04138e+07	5.66418e+06	1.23787e+07	7.34e+08
Com_65_neg	N-Acetyl-L-aspartic acid	N-乙酰-L-天冬氨酸	N	C6H9NO5	175.048	174.04	1.62953	[M-H]-	1.64	0.780547614020107	1	C18	Organic acids and derivatives	有机酸及其衍生物	Carboxylic acids and derivatives	羧酸及其衍生物	Amino acids, peptides, and analogues	氨基酸、肽和类似物	"997-55-7"	HMDB0000812	Organic acids and derivatives	Carboxylic acids and derivatives	Amino acids, peptides, and analogues	N-Acetyl-L-aspartate; N-Acetyl-L-aspartic acid	C01042	map00250;map01100	-	-	-	-	65065	CC(=O)N[C@@H](CC(O)=O)C(O)=O	OTCCIMWXFLJLIA-BYPYZUCNSA-N	5.05792	2.33854	0.0365753	0.9	1.60451	up	5.5847e+06	861988	5.86282e+06	7.3724e+06	9.15972e+06	2.91849e+06	1.01034e+06	317777	315212
Com_2449_pos	Estradiol-17alpha	雌二醇-17alpha	P	C18H24O2	272.178	273.185	0.41312	[M+H]+	7.542	0.835954205790278	2	C18	Lipids and lipid-like molecules	脂质和类脂分子	Steroids and steroid derivatives	类固醇和类固醇衍生物	Estrane steroids	雌激素类固醇	-	HMDB0000429	Lipids and lipid-like molecules	Steroids and steroid derivatives	Estrane steroids	Estradiol-17alpha; 17alpha-Estradiol	C02537	map00140	LMST02010029	Sterol Lipids [ST]	Steroids [ST02]	C18 steroids (estrogens) and derivatives [ST0201]	-	CC12CCC3C(C1CCC2O)CCC4=C3C=CC(=C4)O	VOXZDWNPVJITMN-SFFUCWETSA-N	0.165376	-2.59618	0.0377824	0.9	1.42614	down	3.25432e+06	4.64672e+06	5.43232e+06	1.90935e+07	1.83018e+07	1.37837e+07	1.3996e+08	6.63134e+07	2.53415e+07
Com_255_neg	Emodin	大黄素	N	C15H10O5	270.053	269.046	0.952005	[M-H]-	6.045	0.500973577183582	1	C18	Benzenoids	苯类化合物	Anthracenes	蒽类	Anthraquinones	蒽醌类	"518-82-1"	HMDB0035214	Benzenoids	Anthracenes	Anthraquinones	-	C10343	-	LMPK13040008	Polyketides [PK]	Aromatic polyketides [PK13]	Anthracenes and phenanthrenes [PK1304]	3220	CC1=CC2=C(C(O)=C1)C(=O)C1=C(C=C(O)C=C1O)C2=O	RHMXXJGYXNZAPX-UHFFFAOYSA-N	8.94676	3.16137	0.0407729	0.95	1.54779	up	2.70735e+06	2.43741e+06	2.87176e+06	946673	1.22262e+07	529866	36777.9	61533.8	1.26653e+06
Com_1323_neg	FA 18:3+2O	脂肪酸 18:3+2O	N	C18H30O4	310.214	309.207	0.791305	[M-H]-	6.594	0.597606954589801	2	C18	Lipids and lipid-like molecules	脂质和类脂分子	Fatty Acyls	脂肪酰类	Fatty acids and conjugates	脂肪酸和结合物	-	-	-	-	-	-	-	-	-	-	-	-	-	O=C(O)CCCCCCCC1OC1C=CC(=O)CCCCC	BJIKXWWZEPAKQC-UHFFFAOYSA-N	0.17861	-2.48511	0.043294	0.95	1.66033	down	7.35606e+06	2.65476e+06	163195	1.52978e+07	6.97288e+06	3.06088e+07	3.47404e+07	6.65247e+07	1.34467e+07
Com_361_pos	Castanospermine	栗精胺	P	C8H15NO4	189.1	212.09	1.63125	[M+Na]+	5.56	-	3	C18	Organoheterocyclic compounds	有机杂环化合物	Indolizidines	吲哚里西啶	-	-	"79831-76-8"	HMDB0249700	Organoheterocyclic compounds	Indolizidines	-	-	C02256	-	-	-	-	-	2592	OC1CCN2CC(O)C(O)C(O)C12	JDVVGAQPNNXQDW-UHFFFAOYSA-N	5.42458	2.43951	0.0439606	0.9	1.4995	up	1.27523e+07	4.84089e+06	4.09802e+07	7.69923e+06	4.85973e+07	7.22981e+06	1.52369e+06	1.32495e+06	6.86218e+06
Com_206_pos	N-acetylvaline	N-乙酰缬氨酸	P	C7H13NO3	159.09	182.079	1.28019	[M+Na]+	5.413	0.656162704238771	1	C18	Organic acids and derivatives	有机酸及其衍生物	Carboxylic acids and derivatives	羧酸及其衍生物	Amino acids, peptides, and analogues	氨基酸、肽和类似物	"96-81-1"	HMDB0011757	Organic acids and derivatives	Carboxylic acids and derivatives	Amino acids, peptides, and analogues	-	-	-	-	-	-	-	66789	CC(C)[C@H](NC(C)=O)C(O)=O	IHYJTAOFMMMOPX-LURJTMIESA-N	9.54015	3.25401	0.0448364	1	1.50868	up	2.99064e+06	4.48165e+06	3.62678e+07	3.2292e+06	3.92009e+07	2.56793e+06	1.66018e+06	1.09438e+06	1.90341e+06
Com_506_neg	Taurocholic acid	牛磺胆酸	N	C26H45NO7S	515.292	514.285	0.523813	[M-H]-	6.099	0.997502657143223	1	C18	Lipids and lipid-like molecules	脂质和类脂分子	Steroids and steroid derivatives	类固醇和类固醇衍生物	Bile acids, alcohols and derivatives	胆汁酸、醇及其衍生物	"81-24-3"	HMDB0000036	Lipids and lipid-like molecules	Steroids and steroid derivatives	Bile acids, alcohols and derivatives	Taurocholate; Taurocholic acid; Cholyltaurine	C05122	map04976;map00430;map01100;map00120;map00121;map04979	LMST05040001	Sterol Lipids [ST]	Steroid conjugates [ST05]	Taurine conjugates [ST0504]	6675	[H][C@@]1(CC[C@@]2([H])[C@]3([H])[C@H](O)C[C@]4([H])C[C@H](O)CC[C@]4(C)[C@@]3([H])C[C@H](O)[C@]12C)[C@H](C)CCC(=O)NCCS(O)(=O)=O	WBWWGRHZICKQGZ-HZAMXZRMSA-N	16.0502	4.00452	0.0486604	0.85	1.52875	up	1.22353e+08	8.70587e+08	1.06376e+10	2.75625e+08	3.06417e+08	6.82394e+06	6.83415e+06	6.76252e+06	5.88299e+08
