# Supplementary material for: Integrated Analysis of the Lung Microbiome and Metabolome Reveals Associations Between Amino Acid Metabolism and Pulmonary Fibrosis in a Bleomycin-Induced Mouse Model
Source: Int J Mol Sci. 2026 Jun 30;27(13):5895. doi: 10.3390/ijms27135895 (PMC13362081; doi:10.3390/ijms27135895)
Supplement: Supplementary file 1 [file ijms-27-05895-s001.zip › result/3.MetDiffScreening/B_28d.vs.C_28d/B_28d.vs.C_28d_all.xls]

Compound_ID	Name	ChineseName	IonMode	Formula	MolecularWeight	m/z	MassError	Adduct	RT (min)	Score	Level	Column	ClassI	ClassI (Chinese)	ClassII	ClassII (Chinese)	ClassIII	ClassIII (Chinese)	CAS	HMDB_ID	KEGG_ID	KEGG_MapID	Lipidmaps_ID	PubChemID	SMILES	InChIKey	all_B_1_28d	all_B_2_28d	all_B_3_28d	all_B_4_28d	all_B_5_28d	all_C_1_28d	all_C_2_28d	all_C_3_28d	all_C_4_28d	all_C_5_28d	FC	log2FC	Pvalue	ROC	VIP
Com_1001_neg	N-Acetyl-serylaspartic acid	-	N	C9H14N2O7	262.0801	261.072904816342	0.39994010229057	[M-H]-	1.547	-	3	C18	Organic acids and derivatives	ÓÐ»úËá¼°ÆäÑÜÉúÎï	Carboxylic acids and derivatives	ôÈËá¼°ÆäÑÜÉúÎï	Amino acids, peptides, and analogues	°±»ùËá¡¢ëÄºÍÀàËÆÎï	127103-06-4	HMDB0062501	-	-	-	14752828	CC(=O)N[C@@H](CO)C(=O)N[C@@H](CC(O)=O)C(O)=O	GFPWFSOXDSNMDC-WDSKDSINSA-N	125602309.68329895	88529757.1375725	85869680.61094084	117178397.82955332	122903102.07946962	10624321.866214598	32001679.20368069	79266611.15351784	93510392.56451795	88396245.65712473	1.77776359404979	0.8300634881901292	0.120300022763401	0.88	1.33445865977008
Com_1003_neg	Jacquinelin	-	N	C15H18O4	262.12051	261.113346344596	0.520159967646108	[M-H]-	6.189	-	3	C18	Organoheterocyclic compounds	ÓÐ»úÔÓ»·»¯ºÏÎï	Lactones	ÄÚõ¥Àà	Gamma butyrolactones	¦Ã-¶¡ÄÚõ¥	-	HMDB0302021	-	-	-	14163574	[H][C@@]12CCC(C)=C3C(=O)C=C(CO)[C@]3([H])[C@@]1([H])OC(=O)[C@H]2C	SNIFBMIPCYBVSS-LMVZTGKYSA-N	882395.2001655136	331204.8361834131	621321.102840388	924538.5481871743	927551.3079509006	2028626.5355218872	696612.312528188	1011835.6720487957	641284.1967666092	251086.47157114826	0.796426104047362	-0.32838758658323425	0.848422653517907	0.44	0.135057967670064
Com_1006_neg	Hamabiwalactone B	-	N	C17H26O2	262.19328	261.186107943291	0.487973189220244	[M-H]-	7.534	-	3	C18	Organoheterocyclic compounds	ÓÐ»úÔÓ»·»¯ºÏÎï	Dihydrofurans	¶þÇâß»à«Àà	Furanones	ß»à«ÍªÀà	-	-	-	-	-	-	CC1C=C(C(=O)O1)C=CCCCCCCCCC=C	OOSLHKAKZTXLFK-LHNRBYRGSA-N	18854416.304950576	27350145.396550644	10493174.184273655	24872222.320618097	18561542.23793136	6856799.787638613	10859327.391653726	7142534.200285158	7235576.87106083	19385978.711502045	1.94504814379402	0.9598058652131527	0.0275196579811353	0.84	1.60754675277767
Com_1008_neg	1,4,7,10,13,16-Hexaoxacyclooctadecane	-	N	C12H24O6	264.15729	263.150208562587	0.827395628598265	[M-H]-	5.807	-	3	C18	Organic oxygen compounds	ÓÐ»úÑõ»¯ºÏÎï	Organooxygen compounds	ÓÐ»úÑõ»¯ºÏÎï	Ethers	ÃÑÀà	-	HMDB0244804	-	-	-	28557	C1COCCOCCOCCOCCOCCO1	XEZNGIUYQVAUSS-UHFFFAOYSA-N	603220.4866002045	455993.71970204613	396786.9813823999	1059806.58585105	455033.8283514546	252514.0503214753	425714.19851689873	328511.6292304513	1165839.3039408987	246275.24166716542	1.22820190120048	0.2965477414229152	0.360479229845098	0.76	0.56568013237162
Com_1008_pos	Dodecanoylcarnitine	Ê®¶þõ£×óÐýÈâ¼î	P	C19H38NO4	344.28008	344.279411791309	0.43048872020144	[M+H]+	7.177	0.976338151014478	1	C18	Lipids and lipid-like molecules	Ö¬ÖÊºÍÀàÖ¬·Ö×Ó	Fatty Acyls	Ö¬·¾õ£Àà	Fatty acid esters	Ö¬·¾Ëáõ¥	25518-54-1	HMDB0002250	-	-	LMFA07070090	168381	CCCCCCCCCCCC(=O)O[C@H](CC(O)=O)C[N+](C)(C)C	FUJLYHJROOYKRA-QGZVFWFLSA-O	10283727.384574028	59124770.0381392	10934010.347962717	13526364.386703644	3944291.900591484	17912818.303392645	27864104.440554272	8735942.141283892	5472444.343720188	104924820.95100442	0.593130112451152	-0.7535794774724581	0.577102773800994	0.6	0.626752628105608
Com_100_neg	Glycyl-L-leucine	¸Ê°·õ£-L-ÁÁ°±Ëá	N	C8H16N2O3	188.11609	187.108735358501	0.290466907914465	[M-H]-	5.280	0.728666187115735	1	C18	Organic acids and derivatives	ÓÐ»úËá¼°ÆäÑÜÉúÎï	Carboxylic acids and derivatives	ôÈËá¼°ÆäÑÜÉúÎï	Amino acids, peptides, and analogues	°±»ùËá¡¢ëÄºÍÀàËÆÎï	688-13-1	HMDB0028929	C02155	-	-	79070	CC(C)CC(N)C(=O)NCC(O)=O	LESXFEZIFXFIQR-UHFFFAOYSA-N	9675371.254523369	6188500.237350892	7467230.0907979	4629551.666493724	10444364.111492094	4766337.303192908	2933284.58819667	5793559.593236658	6519855.061550459	4541655.387780029	1.56406024005325	0.6452960793667654	0.0614528137715839	0.84	1.28442237352637
Com_1010_neg	Dinex	-	N	C12H14N2O5	266.09027	265.083202309818	0.873048901745289	[M-H]-	4.895	0.596695959974089	2	C18	Benzenoids	±½Àà»¯ºÏÎï	Benzene and substituted derivatives	±½¼°ÆäÈ¡´úÑÜÉúÎï	Cyclohexylphenols	»·¼º»ù·ÓÀà	-	-	C19038	-	-	-	C1CCC(CC1)C2=C(C(=CC(=C2)[N+](=O)[O-])[N+](=O)[O-])O	QJYHUJAGJUHXJN-UHFFFAOYSA-N	19115979.070578326	21575380.87960964	18246102.031008653	17667136.636893325	20460796.896400213	9183119.725839237	16208289.785287868	14611363.8454871	15936402.649652205	23248709.51946859	1.22576066869402	0.2936773185111957	0.179672038786383	0.8	0.77620143723637
Com_1011_neg	H-Thr-Phe-OH	-	N	C13H18N2O4	266.12666	265.119665951363	1.14964567259781	[M-H]-	5.355	0.6194473190358	2	C18	Organic acids and derivatives	ÓÐ»úËá¼°ÆäÑÜÉúÎï	Carboxylic acids and derivatives	ôÈËá¼°ÆäÑÜÉúÎï	Amino acids, peptides, and analogues	°±»ùËá¡¢ëÄºÍÀàËÆÎï	-	-	-	-	-	-	CC(C(C(=O)NC(CC1=CC=CC=C1)C(=O)O)N)O	IQHUITKNHOKGFC-MIMYLULJSA-N	4779603.252196107	1301263.5698474066	3039838.8180319886	2058677.6691795918	4834244.328164674	990866.9603656641	745146.8959396936	1560005.2406917093	1985763.669878724	2125151.620591628	2.16197778996327	1.1123517023165812	0.0552227066834295	0.84	1.52475901650779
Com_1012_neg	gamma-Glutamyltyramine	¦Ã-¹È°±õ£ÀÒ°·	N	C13H18N2O4	266.12666	265.119592343459	0.873055931352064	[M-H]-	4.988	-	3	C18	Organic acids and derivatives	ÓÐ»úËá¼°ÆäÑÜÉúÎï	Carboxylic acids and derivatives	ôÈËá¼°ÆäÑÜÉúÎï	Amino acids, peptides, and analogues	°±»ùËá¡¢ëÄºÍÀàËÆÎï	-	-	C20926	map00680	-	-	C1=CC(=CC=C1CCNC(=O)CCC(C(=O)O)N)O	ICIIWGMCNMZIQX-NSHDSACASA-N	2493281.335664294	1796365.0978100346	1893532.6712105186	1371643.3533287572	3438227.536351369	1055536.7150614865	758107.7652840664	1924895.9961863407	2658233.4980307757	1511911.6182416447	1.38999709438025	0.4750818671735415	0.208437378218265	0.68	0.955028707414512
Com_1013_neg	Lauryl sulfate	ÁòËáÔÂ¹ð»ùõ¥	N	C12H26O4S	266.15518	265.148024889216	0.544378719275588	[M-H]-	7.854	0.913943683281034	2	C18	Organic acids and derivatives	ÓÐ»úËá¼°ÆäÑÜÉúÎï	Organic sulfuric acids and derivatives	ÓÐ»úÁòËá¼°ÆäÑÜÉúÎï	Sulfuric acid esters	ÁòËáõ¥Àà	151-41-7	-	-	-	-	8778	O=S(=O)(O)OCCCCCCCCCCCC	MOTZDAYCYVMXPC-UHFFFAOYSA-N	213953915.3105424	236813293.41399395	229551527.25317365	2372319021.9467163	571380619.3324214	1968439091.0671508	638529751.5332714	1097547102.1460598	1526871209.5325222	129481703.6134498	0.676013249591331	-0.5648765718527112	0.4182168066532	0.64	0.750171144956698
Com_1014_neg	Epijuvabione	-	N	C16H26O3	266.1882	265.181002360574	0.384542117103827	[M-H]-	7.473	-	3	C18	Lipids and lipid-like molecules	Ö¬ÖÊºÍÀàÖ¬·Ö×Ó	Prenol lipids	ÒìÎìÏ©´¼Ö¬	Sesquiterpenoids	±¶°ëÝÆÀà	-	-	-	-	-	-	CC(C)CC(=O)CC(C)C1CCC(=CC1)C(=O)OC	IIWNDLDEVPJIBT-STQMWFEESA-N	17511003.577796984	7130787.1724917935	5652488.767532633	9378761.753700033	13069172.854339426	3881401.8880862743	7325330.679692914	8825205.786262019	7827442.0690313205	4594423.181259941	1.62514738700212	0.7005705642055176	0.120993021923738	0.76	0.979583414214691
Com_1015_neg	(7S)-Hydroprene	-	N	C17H30O2	266.22458	265.217341827904	0.232239652722676	[M-H]-	9.891	-	3	C18	Lipids and lipid-like molecules	Ö¬ÖÊºÍÀàÖ¬·Ö×Ó	Prenol lipids	ÒìÎìÏ©´¼Ö¬	Sesquiterpenoids	±¶°ëÝÆÀà	-	-	-	-	-	-	CCOC(=O)C=C(C)C=CCC(C)CCCC(C)C	FYQGBXGJFWXIPP-OJROSNHMSA-N	1790439.0855154402	2779370.599647477	3871121.3903341475	3077161.6073690807	1574010.9321824908	1328325.8503279267	2802245.3908568486	2184561.940071443	3344682.204844632	2729535.914650438	1.05672228490726	0.07959627470493158	0.848886118803561	0.56	0.138561215834313
Com_1017_neg	2-O-(alpha-D-Mannosyl)-D-glycerate	-	N	C9H16O9	268.07943	267.072347093066	0.809808742127649	[M-H]-	1.488	-	3	C18	Lipids and lipid-like molecules	Ö¬ÖÊºÍÀàÖ¬·Ö×Ó	Fatty Acyls	Ö¬·¾õ£Àà	Fatty acyl glycosides	Ö¬·¾õ£ÌÇÜÕ	-	-	C11544	map00051;map02060	-	-	C(C1C(C(C(C(O1)OC(CO)C(=O)O)O)O)O)O	DDXCFDOPXBPUJC-SAYMMRJXSA-N	1531644.4769483604	2828249.6393510387	2825943.629372669	2930917.504853553	1069183.530373602	6561299.70487001	3679633.1449914337	3097905.6112037017	2819064.4001328857	2553996.513343643	0.597798147424743	-0.7422696687734583	0.0824307990267728	0.76	1.51557488533376
Com_1018_pos	Tetrahydrocortisone	ËÄÇâ¿ÉµÄËÉ	P	C21H32O5	364.22498	347.221690777163	0.0295893022683044	[M+H-H2O]+	6.394	0.767017054620831	1	C18	Lipids and lipid-like molecules	Ö¬ÖÊºÍÀàÖ¬·Ö×Ó	Steroids and steroid derivatives	Àà¹Ì´¼ºÍÀà¹Ì´¼ÑÜÉúÎï	Hydroxysteroids	ôÇ»ùÀà¹Ì´¼	53-05-4	HMDB0000903	C05470	map00140	LMST02030098	12444617	[H][C@@]12CC[C@](O)(C(=O)CO)[C@@]1(C)CC(=O)[C@@]1([H])[C@@]2([H])CC[C@@]2([H])C[C@@H](O)CC[C@]12C	SYGWGHVTLUBCEM-SDYDLROXSA-N	30382661.997952044	58555666.78854687	41260786.632436	36305118.85324069	25470766.455820344	22593226.11080628	53209211.018529266	27424278.914958343	26742562.0642151	69904152.93357557	0.960482840200879	-0.05816825567458103	0.943368885976633	0.56	0.123152516405198
Com_1021_neg	Musk ambrette	¿û×Ó÷êÏã	N	C12H16N2O5	268.10592	267.098969152794	1.30229423505973	[M-H]-	4.802	-	3	C18	Benzenoids	±½Àà»¯ºÏÎï	Benzene and substituted derivatives	±½¼°ÆäÈ¡´úÑÜÉúÎï	Toluenes	¼×±½	83-66-9	HMDB0254956	C19461	-	-	-	CC1=C(C=C(C(=C1[N+](=O)[O-])OC)C(C)(C)C)[N+](=O)[O-]	SUAUILGSCPYJCS-UHFFFAOYSA-N	552374.8762328194	527161.6429564803	427384.7316600304	400634.61644584005	655128.6375950942	324095.12621996185	179537.79602237046	468335.5351499258	529107.5004633433	340864.708740554	1.39129590402389	0.47642928822498715	0.121023301200932	0.8	1.0132734796595
Com_1022_neg	N,N'-Diacetylbenzidine	N,N'-¶þÒÒõ£Áª±½°·	N	C16H16N2O2	268.12118	267.114073410235	0.721353810986479	[M-H]-	6.580	-	3	C18	Benzenoids	±½Àà»¯ºÏÎï	Benzene and substituted derivatives	±½¼°ÆäÈ¡´úÑÜÉúÎï	Biphenyls and derivatives	Áª±½¼°ÆäÑÜÉúÎï	613-35-4	-	C19217	-	-	-	CC(=O)NC1=CC=C(C=C1)C2=CC=C(C=C2)NC(=O)C	CZVHCFKUXGRABC-UHFFFAOYSA-N	1003003.9018374986	1308987.9979640597	513031.0241872787	2389647.560845373	884908.6050961448	8950333.225643149	2067181.8632846747	5710982.732446464	5207012.471987872	736538.5074509393	0.269035195871297	-1.8941331727097284	0.0670869668684677	0.8	1.44899324800343
Com_1022_pos	Adenosine-2'-monophosphate	ÏÙÜÕ 2¡ä(3¡ä)-µ¥Á×Ëá(2'-AMP)	P	C10H14N5O7P	347.06309	348.070710668508	0.923948749602211	[M+H]+	3.181	0.996711168756612	1	C18	Organic oxygen compounds	ÓÐ»úÑõ»¯ºÏÎï	Organooxygen compounds	ÓÐ»úÑõ»¯ºÏÎï	Carbohydrates and carbohydrate conjugates	Ì¼Ë®»¯ºÏÎïºÍÌ¼Ë®»¯ºÏÎï½áºÏÎï	130-49-4	HMDB0011617	C00946	-	-	53481006	NC1=NC=NC2=C1N=CN2C1O[C@H](CO)[C@@H](O)[C@H]1OP(O)(O)=O	QDFHPFSBQFLLSW-VTHZCTBJSA-N	214672989.24965096	127516533.98427856	410679012.6537122	95246189.356576	141638862.85937998	171009012.67179838	974571278.2847786	584674346.611884	467167017.25601107	336166673.10324275	0.390652884367028	-1.3560408285874954	0.0439173978450947	0.88	1.07325894149178
Com_1024_pos	oleoyl ethanolamide	ÓÍõ£ÒÒ´¼õ£°·	P	C20H39NO2	325.29808	348.287639840783	1.10618784779006	[M+Na]+	10.020	0.910846552424256	1	C18	Organic nitrogen compounds	ÓÐ»úµª»¯ºÏÎï	Organonitrogen compounds	ÓÐ»úµª»¯ºÏÎï	Amines	°·Àà	111-58-0	HMDB0002088	C20792	map04024	LMFA08040015	5283454	CCCCCCCC\C=C/CCCCCCCC(=O)NCCO	BOWVQLFMWHZBEF-KTKRTIGZSA-N	105509814.69815853	34165796.901750535	32655968.770695154	31015124.670684315	21610935.17323659	26491271.79428841	45570559.50771248	33450391.39232103	57261357.16819639	64211169.172290765	0.991069405196148	-0.012942001122307714	0.700448158024126	0.64	0.413672160672406
Com_1025_neg	Plucheinol	-	N	C15H24O4	268.16746	267.160337154663	0.66061207796243	[M-H]-	6.625	-	3	C18	Lipids and lipid-like molecules	Ö¬ÖÊºÍÀàÖ¬·Ö×Ó	Prenol lipids	ÒìÎìÏ©´¼Ö¬	Sesquiterpenoids	±¶°ëÝÆÀà	-	-	-	-	-	-	CC12CCC(C(C1C=C(C(=O)C2)C(C)(C)O)(C)O)O	XVPBALAUBFPRHA-GBOPCIDUSA-N	6039249.055206862	5670566.309968465	3705732.8070400176	2513811.8028681064	1728766.0914460581	6084815.20267276	7324488.79243877	3704863.1705899583	3488201.4209899846	6977614.8703886	0.712767870115711	-0.4884957898309339	0.208551912894188	0.76	0.46081762213465
Com_1026_neg	Altiloxin A	-	N	C15H24O4	268.16746	267.16034485216	0.689316145871818	[M-H]-	6.957	-	3	C18	Organoheterocyclic compounds	ÓÐ»úÔÓ»·»¯ºÏÎï	Oxepanes	ÑõÔÓ»·¼ºÍéÀà	-	-	-	-	-	-	-	-	CC1(CCCC2(C13C(O3)CC(C2C(=O)O)(C)O)C)C	LGLGMAPTXWEBIH-HFTJKPBSSA-N	1836742.7621102787	19365994.344711095	2920756.2998158284	3317129.8302955376	1390400.3429913963	5940898.540584716	11404007.43679356	3309870.4028568445	4051359.0775637818	21778483.83544643	0.620227163700006	-0.6891313827434834	0.235110548098798	0.8	0.980045114245376
Com_1027_neg	Epijuvabiol	-	N	C16H28O3	268.20385	267.196658213863	0.403476172965681	[M-H]-	8.289	0.711282187836718	2	C18	Lipids and lipid-like molecules	Ö¬ÖÊºÍÀàÖ¬·Ö×Ó	Prenol lipids	ÒìÎìÏ©´¼Ö¬	Sesquiterpenoids	±¶°ëÝÆÀà	-	-	-	-	-	-	CC(C)CC(CC(C)C1CCC(=CC1)C(=O)OC)O	KVQQCXYORPHUQU-YDHLFZDLSA-N	12561080.715920363	12712877.432327265	12709687.936653621	12421060.680557216	6198527.457717935	7231345.687853939	9283079.119778767	9344339.694610428	9546248.496576028	8606230.004762016	1.28610851137675	0.36301237067579284	0.201120564093706	0.8	0.956630140271635
Com_1028_neg	15-Methoxyisodauc-3-ene-1beta,5alpha-diol	-	N	C16H28O3	268.20385	267.196717337695	0.623919809570136	[M-H]-	7.549	0.51842135854975	2	C18	Lipids and lipid-like molecules	Ö¬ÖÊºÍÀàÖ¬·Ö×Ó	Prenol lipids	ÒìÎìÏ©´¼Ö¬	Sesquiterpenoids	±¶°ëÝÆÀà	-	-	-	-	-	-	CC(C)C1CCC2(C1C(C(=CCC2O)COC)O)C	ANVPCBOTQZGVJG-DGADGQDISA-N	26179279.73304001	23367777.6745725	33287200.527903922	29385353.461890705	17444885.670652132	18146180.32192961	15869404.922694903	22430732.614162907	33627412.02896294	19829967.309613712	1.17980104741344	0.23854359508734282	0.326364968198148	0.68	0.347314287392333
Com_1028_pos	Ajmaline	°¢ÂíÁé	P	C20H26N2O2	326.19943	349.188361362012	0.823539109102498	[M+Na]+	9.751	-	3	C18	Alkaloids and derivatives	ÉúÎï¼î¼°ÆäÑÜÉúÎï	Ajmaline-sarpagine alkaloids	°¢ÂíÁé-ÈøèË½ú¼îÉúÎï¼î	-	-	4360-12-7	HMDB0015495	C06542	map00901;map01110	-	441080	CC[C@H]1[C@@H]2C[C@H]3[C@@H]4N(C)C5=CC=CC=C5[C@]44C[C@@H](C2[C@H]4O)N3[C@@H]1O	CJDRUOGAGYHKKD-HEFSZTOGSA-N	1799511.435769115	1567146.7302329452	2764404.9934427836	1894303.6152706665	1202188.9285470475	2688805.3764427244	3151553.3564661	2456273.3771723052	3048042.0843686005	1695872.7513618015	0.707604960252556	-0.4989839336499998	0.0753463436916797	0.8	0.647051338293905
Com_1034_neg	Ficipyrone A	-	N	C14H22O5	270.14673	269.139687717943	0.953992458048063	[M-H]-	6.006	-	3	C18	Lipids and lipid-like molecules	Ö¬ÖÊºÍÀàÖ¬·Ö×Ó	Prenol lipids	ÒìÎìÏ©´¼Ö¬	Sesquiterpenoids	±¶°ëÝÆÀà	-	-	-	-	-	-	[H][C@](O)(CCCCCC)C1=C(CO)C(OC)=CC(=O)O1	QRYFRWHYTAOGHG-NSHDSACASA-N	4284152.665297649	5964212.311982479	3067778.1736859907	7792301.567574574	4075514.746713905	4258894.385502835	2883540.1343854866	4049385.6015359135	5809130.818944575	3045482.1322923563	1.25628132316466	0.32915956780277134	0.341999226827413	0.76	0.437345470121069
Com_1036_neg	(1R,2R,4S,5S,6R,7S)4,5-epoxygermacra-9Z-en-1,2,6-triol	-	N	C15H26O4	270.18311	269.175998411463	0.697347302724412	[M-H]-	7.245	-	3	C18	Lipids and lipid-like molecules	Ö¬ÖÊºÍÀàÖ¬·Ö×Ó	Prenol lipids	ÒìÎìÏ©´¼Ö¬	Sesquiterpenoids	±¶°ëÝÆÀà	-	-	-	-	-	11380214	CC1=CCC(C(C2C(O2)(CC(C1O)O)C)O)C(C)C	UOUMJKKOPWRYPB-QBCLFKMJSA-N	1493216.0761704359	2726469.255953592	1349871.5764603731	2028102.7016658294	1162433.1217853974	1311198.0765973793	1060228.6654779338	1343508.9651541987	2102066.0857323264	1728123.1479374394	1.16102686180191	0.2154013511355186	0.523742214621329	0.64	0.594681413937368
Com_1038_pos	Phenylalanyltryptophan	L-±½±û°±õ£-L-É«°±Ëá	P	C20H21N3O3	351.15829	352.165791825403	0.574741957526595	[M+H]+	5.614	-	3	C18	Organic acids and derivatives	ÓÐ»úËá¼°ÆäÑÜÉúÎï	Carboxylic acids and derivatives	ôÈËá¼°ÆäÑÜÉúÎï	Amino acids, peptides, and analogues	°±»ùËá¡¢ëÄºÍÀàËÆÎï	24587-41-5	HMDB0029006	-	-	-	134906	N[C@@H](CC1=CC=CC=C1)C(=O)N[C@@H](CC1=CNC2=CC=CC=C12)C(O)=O	JMCOUWKXLXDERB-WMZOPIPTSA-N	721878.4258901866	790233.821147407	1175949.3505126927	182224.40203593767	1074944.1065417097	63758.47699202813	311295.44313733967	444667.70336532145	732165.2593116043	642658.9568245789	1.79774331202466	0.8461870425955311	0.25006478828498	0.8	0.86243350309434
Com_1039_neg	2-keto palmitic acid	-	N	C16H30O3	270.21949	269.212323488948	0.49400192412072	[M-H]-	8.996	0.742267879377182	2	C18	Lipids and lipid-like molecules	Ö¬ÖÊºÍÀàÖ¬·Ö×Ó	Fatty Acyls	Ö¬·¾õ£Àà	Fatty acids and conjugates	Ö¬·¾ËáºÍ½áºÏÎï	-	-	-	-	LMFA01060050	-	CCCCCCCCCCCCCCC(=O)C(=O)O	ZVNHILZUTNYFGT-UHFFFAOYSA-N	22437529.502204414	31521500.336391404	10373508.985142114	105812536.84283568	12139546.35352434	37391393.45268628	10013177.858564936	24321426.427235693	46031171.27509919	9777669.345306316	1.42929276710365	0.515301459042177	0.760358661104663	0.44	0.617950302452379
Com_103_neg	3-hydroxydecanoate	3-ôÇ»ù¹ïËá	N	C10H20O3	188.14124	187.133851557807	0.470084033696477	[M-H]-	6.776	0.706569562133589	1	C18	Organic acids and derivatives	ÓÐ»úËá¼°ÆäÑÜÉúÎï	Hydroxy acids and derivatives	ôÇ»ùËá¼°ÆäÑÜÉúÎï	Medium-chain hydroxy acids and derivatives	ÖÐÁ´ôÇ»ùËá¼°ÆäÑÜÉúÎï	5561-87-5	HMDB0002203	-	-	LMFA01050153	5312799	CCCCCCC[C@H](O)CC(O)=O	FYSSBMZUBSBFJL-VIFPVBQESA-N	5518253.490505224	19335275.44299369	8765232.15904205	5679262.684238771	4522852.573779995	6547575.514050708	7017580.419770336	4969593.837079184	5213864.106577757	12044620.914006574	1.22427818010416	0.2919314039932777	0.744696620895128	0.48	0.662596592014201
Com_1044_pos	Eicosapentaenoic acid ethyl ester	È«Ë³-5,8,11,14,17-¶þÊ®Ì¼ÎåÏ©ËáÒÒõ¥	P	C22H34O2	330.25588	353.245107228812	0.0824476222194411	[M+Na]+	10.391	0.997179379403192	1	C18	Lipids and lipid-like molecules	Ö¬ÖÊºÍÀàÖ¬·Ö×Ó	Fatty Acyls	Ö¬·¾õ£Àà	Fatty acid esters	Ö¬·¾Ëáõ¥	86227-47-6	HMDB0039530	C16184	-	LMFA07010877	9831415	CCOC(=O)CCC\C=C/C\C=C/C\C=C/C\C=C/C\C=C/CC	SSQPWTVBQMWLSZ-AAQCHOMXSA-N	1883069247.452812	1789959599.319293	1391933057.0957265	1769270308.71015	2665766236.8194814	2221604645.659873	3347432653.657716	2847240076.3029995	2954261092.0164785	2697756268.493647	0.675277183737075	-0.5664482823252192	0.0140566333731405	0.96	2.12726281169382
Com_1046_neg	Tridecanoylglycine	Ê®ÈýÍéõ£¸Ê°±Ëá	N	C15H29NO3	271.21474	270.207670496252	0.849866242368728	[M-H]-	6.972	0.65586749861704	2	C18	Organic acids and derivatives	ÓÐ»úËá¼°ÆäÑÜÉúÎï	Carboxylic acids and derivatives	ôÈËá¼°ÆäÑÜÉúÎï	Amino acids, peptides, and analogues	°±»ùËá¡¢ëÄºÍÀàËÆÎï	-	HMDB0013317	-	-	-	-	CCCCCCCCCCCCC(=O)NCC(=O)O	BTHNNPTZHGZNAO-UHFFFAOYSA-N	2084817.4662574772	1355701.0378274547	1924160.382450721	2798805.2115083314	2377097.2913624807	1688747.5547831985	952989.3441706115	1651030.2449593933	2353956.7836069046	1311130.148117164	1.32455072551231	0.40550309477869073	0.163739088379504	0.8	0.703084118894879
Com_1047_neg	5-epi-Valiolone 7-phosphate	5-±í-Valiolone-7-Á×Ëá	N	C7H13O9P	272.02972	271.022438841514	0.0692627039547462	[M-H]-	1.504	-	3	C18	Organic acids and derivatives	ÓÐ»úËá¼°ÆäÑÜÉúÎï	Organic phosphoric acids and derivatives	ÓÐ»úÁ×Ëá¼°ÆäÑÜÉúÎï	Phosphate esters	Á×Ëáõ¥Àà	-	-	C17693	map00525;map01130	-	-	C1C(=O)C(C(C(C1(COP(=O)(O)O)O)O)O)O	WBHJALJLPRKCBI-BNHYGAARSA-N	1720083.080867757	10289747.319102848	9472193.340430113	3085936.9637979185	2307385.0281905346	1600293.5660808156	6247208.2056562565	341314.71426307206	3284374.2697269535	7664002.602987864	1.4043514756123	0.4899040529242024	0.459770695360073	0.36	0.435588587479594
Com_1049_neg	Cotarnine Chloride	ÂÈ»¯¿ÉÌæÄþ	N	[C12H15ClNO4]-	272.06896	271.060702234428	3.52030445525643	[M-H]-	1.422	-	3	C18	Organoheterocyclic compounds	ÓÐ»úÔÓ»·»¯ºÏÎï	Tetrahydroisoquinolines	ËÄÇâÒìà­ßø	-	-	10018-19-6	-	-	-	-	-	[Cl-].OC1C2=C(OC)C=3OCOC3C=C2CCN1C	UONSFNPHCTWRGS-UHFFFAOYSA-M	1619770.6752761488	1156951.4010169236	873531.0716470847	1768908.0494954572	1635499.7013876215	2594603.2135925395	1138262.0777257585	597868.6139658862	544733.8465678109	721774.8274328834	1.26038148229133	0.3338604633377195	0.272279824554771	0.76	0.814325052789946
Com_104_neg	2-Hydroxydecanoate	2-ôÇ»ù¹ïËá	N	C10H20O3	188.14124	187.133898926048	0.218314453496273	[M-H]-	7.047	0.675527913743706	1	C18	Lipids and lipid-like molecules	Ö¬ÖÊºÍÀàÖ¬·Ö×Ó	Fatty Acyls	Ö¬·¾õ£Àà	Fatty acids and conjugates	Ö¬·¾ËáºÍ½áºÏÎï	5393-81-7	HMDB0094656	-	-	LMFA01050029	5312797	CCCCCCCC[C@H](O)C(O)=O	GHPVDCPCKSNJDR-VIFPVBQESA-N	4973822.984895834	5825688.987056556	4783616.800493296	3511300.7529088445	4419590.423092107	5829512.174251563	4131761.2642899984	4217198.3782430515	4951229.837764436	5123196.496613117	0.969534436746063	-0.04463595277969873	0.73995430812952	0.56	0.177837239396512
Com_1051_neg	Limazepine C	-	N	C15H16N2O3	272.11609	271.109159809206	1.35901264054715	[M-H]-	6.113	-	3	C18	Organoheterocyclic compounds	ÓÐ»úÔÓ»·»¯ºÏÎï	Benzodiazepines	±½¶þµª×¿Àà	1,4-benzodiazepines	1,4-±½¶þµª×¿Àà	-	-	-	-	-	-	CCC1=CN2C(C1)C=NC3=C(C2=O)C=CC(=C3O)OC	FLGURYUVNVBBFP-JTQLQIEISA-N	299442.1268426922	438816.52783410286	372512.26680549345	295972.8969476032	381373.9896842218	619722.8142943018	755742.3679270104	766328.660580186	701210.0245978928	450821.1727150989	0.542869699008652	-0.8813221347076527	0.00145033900000671	1	1.34402853717484
Com_1052_neg	Sempervirine	ÏõËá³¤Éú²Ý¼î	N	C19H16N2	272.13135	271.124766909869	2.63442587180825	[M-H]-	4.864	-	3	C18	Organoheterocyclic compounds	ÓÐ»úÔÓ»·»¯ºÏÎï	Indoles and derivatives	ßÅßá¼°ÆäÑÜÉúÎï	Pyridoindoles	ßÁà¤²¢ßÅßá	549-92-8	-	C09240	-	-	-	C1CCC2=CC3=C4N=C5C=CC=CC5=C4C=CN3C=C2C1	UQVUEULZDJRMJR-UHFFFAOYSA-N	1715671.4240243698	1426563.2378867401	1509232.3699424923	3065590.915682753	2738099.3298178683	577920.4403827984	381544.79495380726	515070.7783151063	1351726.2285112892	441347.4442978603	3.19963468117827	1.6779071945692137	0.00255672582069002	1	1.79907262575145
Com_1052_pos	21-Hydroxypregnenolone	21-ôÇ»ùÔÐÏ©´¼Íª	P	C21H32O3	332.23514	355.224428707164	0.267001148719493	[M+Na]+	8.540	0.827608221949443	1	C18	Lipids and lipid-like molecules	Ö¬ÖÊºÍÀàÖ¬·Ö×Ó	Steroids and steroid derivatives	Àà¹Ì´¼ºÍÀà¹Ì´¼ÑÜÉúÎï	Hydroxysteroids	ôÇ»ùÀà¹Ì´¼	1164-98-3	HMDB0004026	C05485	map00140	LMST02030167	247020	[H][C@@]12CC[C@H](C(=O)CO)[C@@]1(C)CC[C@@]1([H])[C@@]2([H])CC=C2C[C@@H](O)CC[C@]12C	MOIQRAOBRXUWGN-WPWXJNKXSA-N	107796435.11299132	111135396.47946604	156191329.56118387	65795706.414175704	121914159.63575467	107049356.87260297	199785736.030369	113530643.55817947	86947516.15082844	370673926.55621934	0.641049255111899	-0.6414928841031767	0.310712223851216	0.6	0.747283459344464
Com_1057_neg	5alpha-Androst-1-en-3-one	-	N	C19H28O	272.21402	271.206854370988	0.493622584198653	[M-H]-	6.490	-	3	C18	Lipids and lipid-like molecules	Ö¬ÖÊºÍÀàÖ¬·Ö×Ó	Steroids and steroid derivatives	Àà¹Ì´¼ºÍÀà¹Ì´¼ÑÜÉúÎï	Androstane steroids	ÐÛçÞÍéÀà¹Ì´¼	-	HMDB0246873	C02941	-	-	439857	CC12CCCC1C1CCC3CC(=O)C=CC3(C)C1CC2	LYQLGOGKDQKQAX-UHFFFAOYSA-N	15097268.482821595	28328951.373574305	9855324.701506142	17340312.863406345	13144915.108087467	8260213.994237532	8376497.213175065	7767459.519147378	6880698.726241131	28184379.34066831	1.40857290496992	0.49423423671005134	0.198109372612955	0.84	0.571291304444509
Com_1058_neg	5alpha-Androst-16-en-3-one	ÐÛÏ©Íª	N	C19H28O	272.21402	271.206807826464	0.322637548140651	[M-H]-	7.532	-	3	C18	Lipids and lipid-like molecules	Ö¬ÖÊºÍÀàÖ¬·Ö×Ó	Steroids and steroid derivatives	Àà¹Ì´¼ºÍÀà¹Ì´¼ÑÜÉúÎï	Androstane steroids	ÐÛçÞÍéÀà¹Ì´¼	18339-16-7	HMDB0034406	-	-	LMST02020079	6852393	[H][C@@]12CC=C[C@@]1(C)CC[C@@]1([H])[C@@]2([H])CC[C@@]2([H])CC(=O)CC[C@]12C	HFVMLYAGWXSTQI-QYXZOKGRSA-N	867962.3937356422	383854.93586337485	210714.1110297249	324105.1854674698	301322.5261344977	545856.5412892866	591320.2786783031	724026.1284330424	100660.04975107276	229907.7997084917	0.952635720062135	-0.07000344982772633	0.916868512868948	0.52	0.325359904725489
Com_1058_pos	Erucic acid	¶þÊ®¶þÌ¼Ï©Ëá(Ë³-13)/½æËá	P	C22H42O2	338.31848	356.352387207577	0.316883597380063	[M+NH4]+	8.689	0.731122328768445	1	C18	Lipids and lipid-like molecules	Ö¬ÖÊºÍÀàÖ¬·Ö×Ó	Fatty Acyls	Ö¬·¾õ£Àà	Fatty acids and conjugates	Ö¬·¾ËáºÍ½áºÏÎï	112-86-7	HMDB0002068	C08316	-	LMFA01030089	5281116	CCCCCCCC\C=C/CCCCCCCCCCCC(O)=O	DPUOLQHDNGRHBS-KTKRTIGZSA-N	77826170.17393045	57151739.32969942	42511460.87076243	61014510.57603068	37021797.97742113	35008301.523710094	55350589.70194011	85275613.71862416	82708162.08020872	45011834.8033199	0.908263029781059	-0.13881793744981638	0.746367015118469	0.44	0.306811637022233
Com_1059_neg	3-Hydroxyhexadecanoic acid	3-ôÇ»ùÊ®ÁùËá	N	C16H32O3	272.23514	271.22800802535	0.617206691165978	[M-H]-	9.428	0.563043899874548	2	C18	Lipids and lipid-like molecules	Ö¬ÖÊºÍÀàÖ¬·Ö×Ó	Fatty Acyls	Ö¬·¾õ£Àà	Fatty acids and conjugates	Ö¬·¾ËáºÍ½áºÏÎï	83780-74-9	HMDB0061658	-	-	LMFA01050365	10989404	CCCCCCCCCCCCC[C@H](O)CC(O)=O	CBWALJHXHCJYTE-HNNXBMFYSA-N	44187010.20686805	55933109.96329715	15205239.245221904	54208617.29648924	17905158.739583854	45265837.442022696	19798357.45048547	28190047.689804535	66642021.793691166	19126949.58982703	1.04701022453566	0.06627553091711424	0.948130396451009	0.44	0.653628098867154
Com_1063_pos	3b-hydroxy-5-cholenoic acid	3beta-ôÇ»ù-5-µ¨Ï©Ëá	P	C24H38O3	374.2821	357.27880879132	0.023488486355855	[M+H-H2O]+	8.296	0.877873905485099	1	C18	Lipids and lipid-like molecules	Ö¬ÖÊºÍÀàÖ¬·Ö×Ó	Steroids and steroid derivatives	Àà¹Ì´¼ºÍÀà¹Ì´¼ÑÜÉúÎï	Bile acids, alcohols and derivatives	µ¨Ö­Ëá¡¢´¼¼°ÆäÑÜÉúÎï	5255-17-4	HMDB0000308	-	-	LMST04010201	92997	[H][C@@]12CC[C@H]([C@H](C)CCC(O)=O)[C@@]1(C)CC[C@@]1([H])[C@@]2([H])CC=C2C[C@@H](O)CC[C@]12C	HIAJCGFYHIANNA-QIZZZRFXSA-N	4230703.55755712	28157855.015825715	7938044.665810391	5209727.14558486	8981520.470549708	1966212.9478265722	1907781.7716360295	1197882.665534979	3978003.6816244726	1490390.1254950427	5.17233853490419	2.370816704120299	0.00706815664137652	1	1.8107162658204
Com_1067_pos	Monoolein	¸ÊÓÍµ¥ÓÍËáõ¥	P	C21H40O4	356.29266	357.299997688824	0.105780523299449	[M+H]+	10.330	0.953802922194767	1	C18	Lipids and lipid-like molecules	Ö¬ÖÊºÍÀàÖ¬·Ö×Ó	Glycerolipids	¸ÊÓÍÖ¬	Monoradylglycerols	µ¥õ£»ù¸ÊÓÍ	111-03-5	HMDB0254854	-	-	LMGL01010005	33022	CCCCCCCCC=CCCCCCCCC(=O)OCC(O)CO	RZRNAYUHWVFMIP-UHFFFAOYSA-N	28913684.76622243	96331972.90674058	58942749.896063544	33159679.600366652	14280987.956930272	65101393.00173883	106736755.55216515	74428835.89102115	89697156.96691926	134194176.5346152	0.492661867895956	-1.0213302837332168	0.0517712609706481	0.88	1.01110792773968
Com_1068_neg	(R)-7,8-dihydroxy-alpha-dunnione	-	N	C15H14O5	274.08413	273.075849109469	3.57879360241792	[M-H]-	5.325	-	3	C18	Organoheterocyclic compounds	ÓÐ»úÔÓ»·»¯ºÏÎï	Naphthofurans	ÝÁ²¢ß»à«Àà	-	-	-	-	-	-	-	-	CC1C(C2=C(C3=C(C(=C2O1)O)C(=O)C(=O)C=C3)O)(C)C	RADBAWKNPHEKGA-ZCFIWIBFSA-N	1007037.6820515526	624433.3686249614	548756.840847966	660120.7193149874	897196.8037642692	1035307.5752031023	663540.8450150739	763639.5626234225	682720.3201725598	415426.77312565915	1.04968505187443	0.06995652574147637	0.742803340697292	0.56	0.251066328264702
Com_1068_pos	Triptonide	À×¹«ÌÙÄÚõ¥Íª	P	C20H22O6	358.14164	359.148546088074	1.09987748417803	[M+H]+	5.845	-	3	C18	Organoheterocyclic compounds	ÓÐ»úÔÓ»·»¯ºÏÎï	Oxepanes	ÑõÔÓ»·¼ºÍéÀà	-	-	38647-11-9	HMDB0259271	-	-	-	65411	CC(C)C12C(O1)C3C4(O3)C5(CCC6=C(C5CC7C4(C2=O)O7)COC6=O)C	SWOVVKGLGOOUKI-ZHGGVEMFSA-N	1896598.376832328	1414918.3442961585	1032785.5772225194	1767237.0046750992	1276510.245105449	1594141.982589175	2076355.8521002075	2565038.2300139274	713861.8292918149	1277570.3108882539	0.89802821211174	-0.15516732605193942	0.868169238121703	0.6	0.311845411584526
Com_106_pos	Ethylmalonic acid	ÒÒ»ù±û¶þËá	P	C5H8O4	132.04226	155.031296739523	1.23642595199174	[M+Na]+	4.810	0.650651085128256	1	C18	Lipids and lipid-like molecules	Ö¬ÖÊºÍÀàÖ¬·Ö×Ó	Fatty Acyls	Ö¬·¾õ£Àà	Fatty acids and conjugates	Ö¬·¾ËáºÍ½áºÏÎï	601-75-2	HMDB0000622	-	-	LMFA01170105	11756	CCC(C(O)=O)C(O)=O	UKFXDFUAPNAMPJ-UHFFFAOYSA-N	411743.77111918107	737011.7226015215	433991.5942734135	827056.9703045192	288614.64446090953	1789890.0992072688	1446698.0730514515	499542.9985815094	604011.9946183993	1136484.8490462368	0.492715352514864	-1.021173669610341	0.0687474358642372	0.84	1.32452150439723
Com_1070_neg	Terezine A	-	N	C15H18N2O3	274.13174	273.125011139375	2.08344854551841	[M-H]-	5.777	-	3	C18	Organoheterocyclic compounds	ÓÐ»úÔÓ»·»¯ºÏÎï	Diazines	¶þàºÀà	Pyrazines	ßÁàºÀà	-	-	-	-	-	-	CC(C)C1=NC(=C(NC1=O)C(C2=CC=CC=C2)O)OC	PDTASUAKSIEHPZ-CYBMUJFWSA-N	542990.0824172392	846776.9326225508	719759.6000985823	565168.4032148448	601194.0676862461	1114646.89133599	851087.3899148379	820664.0931389212	775016.6597939974	802256.685160381	0.75071849963357	-0.4136560597381349	0.0258742824031791	0.88	1.04680128610245
Com_1071_pos	Triptolide	À×¹«ÌÙÄÚõ¥´¼	P	C20H24O6	360.15729	361.164069741165	1.44453229023224	[M+H]+	7.919	0.575001203471512	2	C18	Organoheterocyclic compounds	ÓÐ»úÔÓ»·»¯ºÏÎï	Oxepanes	ÑõÔÓ»·¼ºÍéÀà	-	-	38748-32-2	HMDB0259270	C09204	-	-	107985	CC(C)C12C(O1)C3C4(O3)C5(CCC6=C(C5CC7C4(C2O)O7)COC6=O)C	DFBIRQPKNDILPW-CIVMWXNOSA-N	9336325.055908758	1659352.2971975354	1280585.753308558	2192320.2516402733	3278602.4151644865	5032668.64219495	561536.0121956998	31446925.7762914	2239609.956726604	1842792.7481256647	0.431557904198764	-1.2123739491661019	0.809880453373314	0.56	0.28179489102033
Com_1073_neg	3-Hydroxytetradecanedioic acid	-	N	C14H26O5	274.17802	273.17095236359	0.847491677075416	[M-H]-	5.976	-	3	C18	Lipids and lipid-like molecules	Ö¬ÖÊºÍÀàÖ¬·Ö×Ó	Fatty Acyls	Ö¬·¾õ£Àà	Fatty acids and conjugates	Ö¬·¾ËáºÍ½áºÏÎï	73179-89-2	HMDB0000394	-	-	LMFA01170094	20848956	OC(CCCCCCCCCCC(O)=O)CC(O)=O	CEDZIURHISELSQ-UHFFFAOYSA-N	1895282.7276459888	3336582.801952697	2839719.883606133	4773487.074274751	3010143.311212645	2577866.021423787	1533262.3322522321	2462899.674762372	7211009.961606674	1669713.297347447	1.02591206444237	0.03690707633501889	0.631633338414503	0.72	0.454896714782644
Com_1073_pos	N-Arachidonylglycine	N-»¨ÉúËÄÏ©Ëá¸Ê°±Ëá	P	C22H35NO3	361.26169	362.268270284464	1.99222767290672	[M+H]+	9.330	0.84831259560389	1	C18	Organic acids and derivatives	ÓÐ»úËá¼°ÆäÑÜÉúÎï	Carboxylic acids and derivatives	ôÈËá¼°ÆäÑÜÉúÎï	Amino acids, peptides, and analogues	°±»ùËá¡¢ëÄºÍÀàËÆÎï	179113-91-8	HMDB0005096	-	-	LMFA08020003	5283389	CCCCC\C=C/C\C=C/C\C=C/C\C=C/CCCC(=O)NCC(O)=O	YLEARPUNMCCKMP-DOFZRALJSA-N	1594106.0358750755	4514443.424403488	2895009.2829088806	4452181.410806663	1075603.5481338794	5206438.205237415	11418574.488886183	5061885.479775615	5230746.705284503	9768371.989249894	0.396100338563368	-1.336062160513087	0.0208030512338104	1	1.59546284683388
Com_1074_neg	Dihydroferulic acid 4-O-sulfate	-	N	C10H12O7S	276.03038	275.023474403065	1.42883933645936	[M-H]-	5.298	-	3	C18	Organic acids and derivatives	ÓÐ»úËá¼°ÆäÑÜÉúÎï	Organic sulfuric acids and derivatives	ÓÐ»úÁòËá¼°ÆäÑÜÉúÎï	Arylsulfates	·¼»ùÁòËáÑÎ	86321-33-7	HMDB0041724	-	-	-	187489	COC1=C(OS(O)(=O)=O)C=CC(CCC(O)=O)=C1	UMCDODPBPQMWQP-UHFFFAOYSA-N	1972448.364956511	8123732.882404122	5581995.494617107	1106077.2275940524	829727.2330367706	2189163.3455425077	9221574.45773248	5984441.333203758	18442386.248803787	6221826.060265541	0.418788303806354	-1.2557069445866513	0.108714833166993	0.84	1.01829083996475
Com_1075_neg	6-PHOSPHOGLUCONIC ACID	6-Á×ËáÆÏÌÑÌÇËá	N	C6H13O10P	276.02464	275.017432585289	0.33542400053981	[M-H]-	1.565	-	3	C18	Organic oxygen compounds	ÓÐ»úÑõ»¯ºÏÎï	Organooxygen compounds	ÓÐ»úÑõ»¯ºÏÎï	Carbohydrates and carbohydrate conjugates	Ì¼Ë®»¯ºÏÎïºÍÌ¼Ë®»¯ºÏÎï½áºÏÎï	921-62-0	HMDB0001316	-	-	-	-	O=C(O)C(O)C(O)C(O)C(O)COP(=O)(O)O	BIRSGZKFKXLSJQ-SQOUGZDYSA-N	20747433.294197645	18283721.3139353	13328830.984626215	8292584.426130885	11166876.377634138	459817.38395280944	29165967.96724608	5208450.525413124	266166.05746493826	8784259.440507533	1.63655008713632	0.7106577571992928	0.150189556122507	0.76	0.999650289554094
Com_1076_neg	Indeno[1,2,3-cd]pyrene	-	N	C22H12	276.0939	275.086309954342	1.0505326555502	[M-H]-	5.019	-	3	C18	Benzenoids	±½Àà»¯ºÏÎï	Pyrenes	ÜÅÀà	-	-	-	HMDB0253452	C19251	-	-	9131	C1=CC=C2C(=C1)C1=CC=C3C=CC4=C5C(=CC=C4)C=C2C1=C35	SXQBHARYMNFBPS-UHFFFAOYSA-N	518188.9584956307	499733.61506364506	605983.5352865275	604358.8368725963	634813.3136064768	2283862.183515441	2711886.9531594175	2249556.4002915104	1911072.8842759302	1765597.6154728436	0.262139218187295	-1.9315948860065963	1.89224146247253e-06	1	1.88407327600443
Com_1078_pos	Kojibiose	A-ÆÏÌÇ-A-ÆÏÌÇÜÕ	P	C12H22O11	342.11622	365.105651830945	0.677637982321333	[M+Na]+	1.438	0.535461640985454	1	C18	Lipids and lipid-like molecules	Ö¬ÖÊºÍÀàÖ¬·Ö×Ó	Fatty Acyls	Ö¬·¾õ£Àà	Fatty acyl glycosides	Ö¬·¾õ£ÌÇÜÕ	2140-29-6	HMDB0011742	C19632	-	-	164939	OC[C@@H](O)[C@@H](O)[C@H](O)[C@@H](O[C@H]1O[C@H](CO)[C@@H](O)[C@H](O)[C@H]1O)C=O	PZDOWFGHCNHPQD-OQPGPFOOSA-N	3510263.862768252	5661148.900729644	3501624.6926981923	9544294.910556871	3056961.136258072	7050070.003416712	896660.2901136222	9835779.188447464	46877998.72303904	2691787.4781235983	0.375255115607554	-1.4140563555894496	0.713651073311667	0.56	0.28346220274472
Com_1079_pos	Malabaricone B	ÂíÀ­°ÍÀûÍªB	P	C21H26O4	342.18311	365.172364060564	0.157987236790702	[M+Na]+	7.844	-	3	C18	Organic oxygen compounds	ÓÐ»úÑõ»¯ºÏÎï	Organooxygen compounds	ÓÐ»úÑõ»¯ºÏÎï	Carbonyl compounds	ôÊ»ù»¯ºÏÎï	63335-24-0	HMDB0254307	-	-	-	163001	OC1=CC=C(CCCCCCCCC(=O)C2=C(O)C=CC=C2O)C=C1	KOAPDMKKECXPHX-UHFFFAOYSA-N	4355811.094312633	2771641.8364655576	1078215.7139397876	2352969.025834288	3018430.287314813	3433460.5936873457	6241377.622038364	6409282.065024886	1142641.3545402589	2374738.40960912	0.692654538008158	-0.5297921084261156	0.504001487019143	0.68	0.460430663891124
Com_107_pos	L-Asparagine	L-Ìì¶¬õ£°·	P	C4H8N2O3	132.05349	155.042914684205	1.70146358868833	[M+Na]+	1.378	-	3	C18	Organic acids and derivatives	ÓÐ»úËá¼°ÆäÑÜÉúÎï	Carboxylic acids and derivatives	ôÈËá¼°ÆäÑÜÉúÎï	Amino acids, peptides, and analogues	°±»ùËá¡¢ëÄºÍÀàËÆÎï	70-47-3	HMDB0000168	C00152	map01100;map00250;map04978;map05230;map01230;map00970;map01110;map04974;map01060;map00460	-	6267	N[C@@H](CC(N)=O)C(O)=O	DCXYFEDJOCDNAF-REOHCLBHSA-N	102844485.05408047	50306849.49402279	48179026.25545351	94119549.61669718	123803310.68275924	37963684.84043869	23427281.13938072	56547507.004736096	56117572.23141366	41335632.80527773	1.94646898596359	0.9608593577070369	0.0350148890920936	0.84	1.40908110479356
Com_1080_pos	Hirsuteine	È¥ÇâÃ«¹³ÌÙ¼î	P	C22H26N2O3	366.19434	367.200993869698	1.76444644670366	[M+H]+	10.580	0.52525432319981	2	C18	Alkaloids and derivatives	ÉúÎï¼î¼°ÆäÑÜÉúÎï	Corynanthean-type alkaloids	CorynantheanÐÍÉúÎï¼î	-	-	35467-43-7	-	C16971	-	-	-	COC=C(C1CC2C3=C(CCN2CC1C=C)C4=CC=CC=C4N3)C(=O)OC	TZUGIFAYWNNSAO-AZQGJTAVSA-N	1443386.943453779	1047815.0051383896	888023.473750177	1036078.4995471177	556845.3453321684	2837763.9950827193	1749478.0834971045	2436487.62654674	3042170.8490327145	2101179.983129042	0.408655901634212	-1.2910415254367376	0.00170782904877087	1	2.26846274737625
Com_1081_neg	N6-(L-1,3-Dicarboxypropyl)-L-lysine	N6-(L-1,3-¶þôÈ±û»ù)-L-Àµ°±Ëá	N	C11H20N2O6	276.13214	275.12497385353	0.484744477675611	[M-H]-	5.050	0.583676405117331	2	C18	Organic acids and derivatives	ÓÐ»úËá¼°ÆäÑÜÉúÎï	Carboxylic acids and derivatives	ôÈËá¼°ÆäÑÜÉúÎï	Amino acids, peptides, and analogues	°±»ùËá¡¢ëÄºÍÀàËÆÎï	-	HMDB0000279	C00449	map01110;map01100;map00300;map01230;map01130;map00310	-	-	C(CCNC(CCC(=O)O)C(=O)O)CC(C(=O)O)N	ZDGJAHTZVHVLOT-YUMQZZPRSA-N	2395439.8450902402	2012561.1033735543	3292321.2916934174	3323730.727118877	4581085.589902535	915213.6247054035	1395301.3174699282	1243267.23057416	2343467.103710298	2741792.9691879298	1.80635053209056	0.8530778827620605	0.0376903434437097	0.88	1.36873470103781
Com_1081_pos	Batilol	öè¸Î´¼	P	C21H44O3	344.32904	367.318521506735	0.817551534448103	[M+Na]+	11.647	0.705352521322589	1	C18	Lipids and lipid-like molecules	Ö¬ÖÊºÍÀàÖ¬·Ö×Ó	Glycerolipids	¸ÊÓÍÖ¬	Monoradylglycerols	µ¥õ£»ù¸ÊÓÍ	544-62-7	HMDB0248884	C13858	-	-	-	CCCCCCCCCCCCCCCCCCOCC(O)CO	OGBUMNBNEWYMNJ-UHFFFAOYSA-N	99392789.65416189	38816864.59098705	25235679.16883586	47729661.04248535	12131971.518953688	39913059.69898521	45240841.179267034	104631825.60420051	39081531.202893406	21626767.002097856	0.891466238582166	-0.16574793343909944	0.64265415105291	0.6	0.476839429111235
Com_1082_pos	7-Dehydrocholesterol	7-È¥Çâµ¨¹Ì´¼	P	C27H44O	384.33921	367.336094178258	0.47920756770011	[M+H-H2O]+	11.276	0.928362532356509	2	C18	Lipids and lipid-like molecules	Ö¬ÖÊºÍÀàÖ¬·Ö×Ó	Steroids and steroid derivatives	Àà¹Ì´¼ºÍÀà¹Ì´¼ÑÜÉúÎï	Cholestane steroids	µ¨çÞÍéÀà¹Ì´¼	434-16-2	HMDB0000032	C01164	map00981;map00100;map01100	LMST01010069	439423	[H][C@@]1(CC[C@@]2([H])C3=CC=C4C[C@@H](O)CC[C@]4(C)[C@@]3([H])CC[C@]12C)[C@H](C)CCCC(C)C	UCTLRSWJYQTBFZ-DDPQNLDTSA-N	34298656.04650118	14536589.003420927	13571671.23110487	31672112.46097355	9622138.067124791	6792248.7453942	14293411.80534736	18434535.199633066	18136621.275867335	16344509.35337877	1.40134200131964	0.4868090923816351	0.410913338770712	0.44	0.435326296141516
Com_1084_neg	6Z,8E,10E,12Z-Octadecatetraenoic acid	6Z,8E,10E,12Z-Ê®°ËÌ¼ËÄÏ©Ëá	N	C18H28O2	276.20893	275.201752807414	0.444617825929744	[M-H]-	7.808	0.546625049916533	2	C18	Lipids and lipid-like molecules	Ö¬ÖÊºÍÀàÖ¬·Ö×Ó	Fatty Acyls	Ö¬·¾õ£Àà	Lineolic acids and derivatives	ÑÇÂéËá¼°ÆäÑÜÉúÎï	-	-	-	-	LMFA02000353	-	CCCCCC=CC=CC=CC=CCCCCC(=O)O	RFUWLZKZDWRDDA-MNQUYVSVSA-N	4864254.727840649	3313663.1216050475	3684341.322972522	4929144.131557654	3263355.833790278	2007152.704975318	4645670.06794325	4157396.2805286446	3629918.1290033776	6591600.998375722	0.953547394197269	-0.06862344824853692	0.979055846310802	0.52	0.220238305263142
Com_1085_neg	1-[(5-Chloro-1H-indol-2-yl)carbonyl]-4-methylpiperazine	-	N	C14H16ClN3O	277.09819	276.09139364213	1.81755835364101	[M-H]-	5.545	-	3	C18	Organoheterocyclic compounds	ÓÐ»úÔÓ»·»¯ºÏÎï	Indoles and derivatives	ßÅßá¼°ÆäÑÜÉúÎï	Indolecarboxylic acids and derivatives	ßÅßáôÈËá¼°ÆäÑÜÉúÎï	-	HMDB0253737	-	-	-	4908365	CN1CCN(CC1)C(=O)C1=CC2=C(N1)C=CC(Cl)=C2	HUQJRYMLJBBEDO-UHFFFAOYSA-N	1143343.636104108	1599938.0137797615	448921.67725741846	1883401.0966655558	513475.11970712896	558717.3146114933	1343370.2137179668	679067.7088097339	840597.7700298361	1427435.791717961	1.1525803129787	0.20486728262782394	0.884480672963795	0.52	0.241262096663444
Com_1087_neg	Tyrosyl-Proline	ÀÒ°±õ£¸¬°±Ëá	N	C14H18N2O4	278.12666	277.119480140022	0.431961545987233	[M-H]-	5.096	-	3	C18	Organic acids and derivatives	ÓÐ»úËá¼°ÆäÑÜÉúÎï	Carboxylic acids and derivatives	ôÈËá¼°ÆäÑÜÉúÎï	Amino acids, peptides, and analogues	°±»ùËá¡¢ëÄºÍÀàËÆÎï	-	HMDB0029113	-	-	-	13055260	NC(CC1=CC=C(O)C=C1)C(=O)N1CCCC1C(O)=O	VNYDHJARLHNEGA-UHFFFAOYSA-N	4364887.503187501	2693764.0793575495	2511704.05582942	4581674.806755171	6761758.309654464	1719945.399009321	1129998.4598242622	2475331.6158016734	4841273.461885646	1848930.7125907082	1.74057044458732	0.7995602041794719	0.0809431187877309	0.84	1.37486188464455
Com_1088_neg	Norbotrydialone acetate	-	N	C16H22O4	278.15181	277.144666264887	0.561797124319167	[M-H]-	7.526	0.545374831320311	2	C18	Organoheterocyclic compounds	ÓÐ»úÔÓ»·»¯ºÏÎï	Pteridines and derivatives	µûà¤¼°ÆäÑÜÉúÎï	Pterins and derivatives	µûßÊ¼°ÆäÑÜÉúÎï	-	-	-	-	-	-	[H][C@@]12C3=C(C(=O)O[C@]3(C)CC1(C)C)[C@]([H])(C)C[C@]2([H])OC(C)=O	OMZUEHMZFLBHNI-PCKWUFTNSA-N	3115344.5264644288	2966841.002549105	3455221.04133663	3242110.371244132	3597344.6676116483	4436993.582560381	2394676.819870179	3814373.773137356	4732752.132889154	2612742.870596227	0.910253505618505	-0.13565970302016092	0.696736953765573	0.6	0.230165823591182
Com_1089_neg	Monooctyl phthalate	ÁÚ±½¶þ¼×Ëáµ¥ÐÁõ¥	N	C16H22O4	278.15181	277.144587136948	0.277319597501432	[M-H]-	8.499	0.514892041314623	2	C18	Benzenoids	±½Àà»¯ºÏÎï	Benzene and substituted derivatives	±½¼°ÆäÈ¡´úÑÜÉúÎï	Benzoic acids and derivatives	±½¼×Ëá¼°ÆäÑÜÉúÎï	5393-19-1	HMDB0254869	-	-	-	-	CCCCCCCCOC(=O)C1=CC=CC=C1C(=O)O	PKIYFBICNICNGJ-UHFFFAOYSA-N	2417742.1260930737	1203517.887821323	1766581.8418215355	1414941.8627999462	3152192.5463142716	1703285.3228791135	2306317.6916708243	2449980.268422859	2915783.3239281867	1623516.5395400566	0.905089737958652	-0.14386725507866582	0.530045535148155	0.6	0.425688425937482
Com_108_neg	N-acetylmethionine	N-ÒÒõ£»ù-L-µ°°±Ëá	N	C7H13NO3S	191.06161	190.054457506719	0.772037454321026	[M-H]-	5.371	0.875200514537919	1	C18	Organic acids and derivatives	ÓÐ»úËá¼°ÆäÑÜÉúÎï	Carboxylic acids and derivatives	ôÈËá¼°ÆäÑÜÉúÎï	Amino acids, peptides, and analogues	°±»ùËá¡¢ëÄºÍÀàËÆÎï	65-82-7	HMDB0011745	C02712	-	-	448580	CSCC[C@H](NC(C)=O)C(O)=O	XUYPXLNMDZIRQH-LURJTMIESA-N	28665716.493381	35114422.66868279	9715141.456374144	17574147.76707089	14915828.593503846	13268975.13150592	10285548.384006746	22927819.8932236	22465361.876712654	16576681.14117071	1.23924019109975	0.3094558395564724	0.587052525236311	0.6	0.564561453420618
Com_1092_pos	Anacardic Acid	Çâ»¯°×¹ûËá	P	C22H36O3	348.26644	371.255756999801	0.335949111203512	[M+Na]+	8.915	0.584590179010056	2	C18	Benzenoids	±½Àà»¯ºÏÎï	Benzene and substituted derivatives	±½¼°ÆäÈ¡´úÑÜÉúÎï	Benzoic acids and derivatives	±½¼×Ëá¼°ÆäÑÜÉúÎï	16611-84-0	HMDB0029683	C10759	-	LMPK15040001	167551	CCCCCCCCCCCCCCCC1=CC=CC(O)=C1C(O)=O	ADFWQBGTDJIESE-UHFFFAOYSA-N	340802093.0926212	437784411.4316638	200401759.23855323	251392197.7025482	243619746.85521296	260353145.55192298	263077025.6071053	223508803.6965636	262115013.8709916	404141108.5104799	1.04302669263601	0.06077607908571286	0.890290095619885	0.56	0.28786965364308
Com_1095_pos	Tetradecanoylcarnitine	Ê®ËÄõ£»ùÈâ¼î	P	C21H42NO4	372.31138	372.310781494447	0.210859933977643	[M+H]+	7.918	0.947773887135985	1	C18	Lipids and lipid-like molecules	Ö¬ÖÊºÍÀàÖ¬·Ö×Ó	Fatty Acyls	Ö¬·¾õ£Àà	Fatty acid esters	Ö¬·¾Ëáõ¥	25597-07-3	HMDB0005066	-	-	LMFA07070107	53477791	CCCCCCCCCCCCCC(=O)O[C@H](CC(O)=O)C[N+](C)(C)C	PSHXNVGSVNEJBD-LJQANCHMSA-O	90869052.15815686	626235091.6962008	95135568.92175087	178010820.34071246	44835656.51795152	174003587.44902813	327104872.1861724	92116995.93579262	61037388.82477051	942258440.5077697	0.648338484066822	-0.6251808839547119	0.56990063744903	0.6	0.669583333749269
Com_1096_pos	Prostaglandin D2	Ç°ÁÐÏÙËØ D2	P	C20H32O5	352.22498	375.213959952467	0.624735738480075	[M+Na]+	6.482	0.934747554301882	1	C18	Lipids and lipid-like molecules	Ö¬ÖÊºÍÀàÖ¬·Ö×Ó	Fatty Acyls	Ö¬·¾õ£Àà	Eicosanoids	Àà¶þÊ®ÍéËá	41598-07-6	HMDB0001403	C00696	map00590;map01100;map04080;map04664;map04726;map05143;map05310	LMFA03010004	448457	[H][C@](O)(CCCCC)\C=C\[C@@]1([H])C(=O)C[C@]([H])(O)[C@]1([H])C\C=C/CCCC(O)=O	BHMBVRSPMRCCGG-OUTUXVNYSA-N	798882343.4065094	1386816250.3439732	991733946.8294628	1332481415.1867158	1051586555.0945328	810980697.4117264	780585687.8826065	581720746.4406476	817883931.2191819	1409202381.4453402	1.2638701194644	0.3378482138060295	0.183980023152941	0.72	0.709432983129579
Com_1098_pos	Riboflavin	ºË»ÆËØ	P	C17H20N4O6	376.13829	377.146218442991	1.67077643438286	[M+H]+	5.441	0.976993385048298	1	C18	Organoheterocyclic compounds	ÓÐ»úÔÓ»·»¯ºÏÎï	Pteridines and derivatives	µûà¤¼°ÆäÑÜÉúÎï	Alloxazines and isoalloxazines	¿©àºÀàºÍÒì¿©àºÀà	83-88-5	HMDB0000244	C00255	map00740;map01100;map01110;map04977	-	493570	CC1=C(C)C=C2N(C[C@H](O)[C@H](O)[C@H](O)CO)C3=NC(=O)NC(=O)C3=NC2=C1	AUNGANRZJHBGPY-SCRDCRAPSA-N	33582344.017027006	38750987.42407889	165879478.5098127	48133920.68762461	47988228.29948765	22459876.17244531	59247967.64472503	44052551.41191826	58433983.921514966	62658657.189245544	1.35438868362852	0.4376418241958528	0.63813203412068	0.56	0.525067006138369
Com_1099_neg	H-PHE-ASP-OH	-	N	C13H16N2O5	280.10592	279.098872401325	0.901092433327466	[M-H]-	4.991	0.515973617819107	2	C18	Organic acids and derivatives	ÓÐ»úËá¼°ÆäÑÜÉúÎï	Carboxylic acids and derivatives	ôÈËá¼°ÆäÑÜÉúÎï	Amino acids, peptides, and analogues	°±»ùËá¡¢ëÄºÍÀàËÆÎï	-	-	-	-	-	-	C1=CC=C(C=C1)CC(C(=O)NC(CC(=O)O)C(=O)O)N	HWMGTNOVUDIKRE-UWVGGRQHSA-N	14788174.97766504	11450203.580373144	14709733.073751956	8158853.601175675	21227721.18993507	1760519.675414601	2486849.9257493853	5500869.345167986	12214444.346251069	5980995.16237492	2.51701602336544	1.331714400748506	0.0288804835315528	0.92	1.61047340867945
Com_10_neg	2-Hydroxycaproic acid	2-ôÇ»ù¼ºËá	N	C6H12O3	132.07864	131.071199370587	1.06474001384484	[M-H]-	5.729	0.852777065434776	1	C18	Lipids and lipid-like molecules	Ö¬ÖÊºÍÀàÖ¬·Ö×Ó	Fatty Acyls	Ö¬·¾õ£Àà	Fatty acids and conjugates	Ö¬·¾ËáºÍ½áºÏÎï	6064-63-7	HMDB0001624	-	-	LMFA01050011	99824	CCCCC(O)C(O)=O	NYHNVHGFPZAZGA-UHFFFAOYSA-N	27611967.15007068	55920881.83204716	50703978.785183266	26083040.362881936	27361138.999456096	33883566.74093594	33047756.312004637	22385235.294368032	23719625.485468153	24666450.817791257	1.36294419933137	0.4467264975827094	0.205777263086759	0.76	0.536559937443735
Com_10_pos	4-Hydroxybenzyl alcohol	¶ÔôÇ»ù±½¼×´¼	P	C7H8O2	124.05243	107.049255979102	1.01553111047276	[M+H-H2O]+	5.072	0.844779579451309	1	C18	Benzenoids	±½Àà»¯ºÏÎï	Benzene and substituted derivatives	±½¼°ÆäÈ¡´úÑÜÉúÎï	Benzyl alcohols	±½¼×´¼	623-05-2	HMDB0011724	C17467	-	-	125	OCC1=CC=C(O)C=C1	BVJSUAQZOZWCKN-UHFFFAOYSA-N	104431002.7841111	78012915.360403	111506472.45575567	109756066.95116922	124039119.5052894	66092787.42517452	72614490.60597284	74498696.11919883	81137472.72195023	83807560.72075959	1.39559479271481	0.48088011962791777	0.00996188001204204	0.92	1.7516938748985
Com_1101_neg	1-Phenethyl-N-phenylpiperidin-4-amine	-	N	C19H24N2	280.19395	279.187314294502	2.37083813562112	[M-H]-	7.398	-	3	C18	Benzenoids	±½Àà»¯ºÏÎï	Benzene and substituted derivatives	±½¼°ÆäÈ¡´úÑÜÉúÎï	Phenethylamines	±½ÒÒ°·Àà	-	HMDB0245612	-	-	-	88890	C(CC1=CC=CC=C1)N1CCC(CC1)NC1=CC=CC=C1	ZCMDXDQUYIWEKB-UHFFFAOYSA-N	1154543.5666810642	1285461.9189566534	716834.5745449164	1593995.2407864938	1056307.555227024	4506533.163608941	2580098.1688372237	3434953.1086276053	4651839.195558948	2459444.926228374	0.329336252663242	-1.6023667652840463	0.000362090042830493	1	1.9780435700067
Com_1102_neg	12-HHTrE	-	N	C17H28O3	280.20385	279.19670481095	0.552494014602544	[M-H]-	7.534	0.850285009524114	2	C18	Lipids and lipid-like molecules	Ö¬ÖÊºÍÀàÖ¬·Ö×Ó	Fatty Acyls	Ö¬·¾õ£Àà	Fatty acids and conjugates	Ö¬·¾ËáºÍ½áºÏÎï	-	HMDB0012535	-	-	LMFA01050195	5312765	CCCCCC(O)\C=C\C=C\C\C=C\CCCC(O)=O	KUKJHGXXZWHSBG-GMPNNLDHSA-N	952475869.9842633	1290985537.2306519	546363214.6987873	1265565684.3956373	929234428.2569429	424835975.48159796	590313970.4382851	445510300.86324656	469026197.6279138	994694092.1084253	1.70450619278805	0.7693538410668174	0.0391719255143483	0.84	1.39292065938519
Com_1103_pos	Prostaglandin F2a	Ç°ÁÐÏÙËØ F2a	P	C20H34O5	354.24063	377.229794093553	0.101361741058183	[M+Na]+	6.542	0.920585222883576	1	C18	Lipids and lipid-like molecules	Ö¬ÖÊºÍÀàÖ¬·Ö×Ó	Fatty Acyls	Ö¬·¾õ£Àà	Eicosanoids	Àà¶þÊ®ÍéËá	551-11-1	HMDB0001139	C00639	map00590;map01100;map04072;map04080;map04913;map04976;map04921;map04726	LMFA03010002	5283078	CCCCC[C@H](O)\C=C\[C@H]1[C@H](O)C[C@H](O)[C@@H]1C\C=C\CCCC(O)=O	PXGPLTODNUVGFL-UAAPODJFSA-N	238360305.3102466	363225471.6500033	198489092.64497435	397755961.51195025	223916805.46324077	239744062.57290918	443963912.7396367	250708121.31063685	233500715.6874501	585487700.7963604	0.81084976453101	-0.3024934604006244	0.481028537579758	0.72	0.298346793589363
Com_1104_pos	Prostaglandin E1	ÁÐÏÙËØ E1	P	C20H34O5	354.24063	377.229674758105	0.438238535809624	[M+Na]+	6.843	0.916259684502838	1	C18	Lipids and lipid-like molecules	Ö¬ÖÊºÍÀàÖ¬·Ö×Ó	Fatty Acyls	Ö¬·¾õ£Àà	Eicosanoids	Àà¶þÊ®ÍéËá	745-65-3	HMDB0001442	C04741	-	LMFA03010134	5280723	CCCCC[C@H](O)\C=C\[C@H]1[C@H](O)CC(=O)[C@@H]1CCCCCCC(O)=O	GMVPRGQOIOIIMI-DWKJAMRDSA-N	1452642189.5501204	1466577482.9179728	2152571722.622416	1671026598.8740714	1313835452.794193	1058917969.1419979	1280225399.744072	588314588.6845603	845485185.0428363	2655753641.6224465	1.25323276507843	0.3256543937796604	0.250391315598279	0.8	0.69087488527247
Com_1105_neg	(+)-Aspidospermidine	-	N	C19H26N2	282.2096	281.202855533437	1.96851360486269	[M-H]-	7.534	-	3	C18	Lipids and lipid-like molecules	Ö¬ÖÊºÍÀàÖ¬·Ö×Ó	Prenol lipids	ÒìÎìÏ©´¼Ö¬	Diterpenoids	¶þÝÆÀà	2912-09-6	HMDB0030360	-	-	-	11237396	CCC12CCCN3CCC4(C(CC1)NC1=CC=CC=C41)C23	YAAIPCQYJYPITK-UHFFFAOYSA-N	16919200.567277186	23502792.275989372	9464174.270840328	21836686.317064293	16435785.624821646	7266841.242015482	10706752.435584575	7477515.070330328	7792197.252127716	18026400.876372293	1.71950737437356	0.7819953030989879	0.0441434036879493	0.84	1.37415003867237
Com_1106_neg	12(S)-hydroxy-16-Heptadecynoic Acid	12(S)-ôÇ»ù-16-¸ý¶þËá	N	C17H30O3	282.21949	281.212333907232	0.5099124513784	[M-H]-	7.776	0.725022916071663	2	C18	Lipids and lipid-like molecules	Ö¬ÖÊºÍÀàÖ¬·Ö×Ó	Fatty Acyls	Ö¬·¾õ£Àà	Fatty acids and conjugates	Ö¬·¾ËáºÍ½áºÏÎï	148019-74-3	-	-	-	LMFA01050146	-	C#CCCCC(CCCCCCCCCCC(=O)O)O	HBFCVDJQUPEEIC-MRXNPFEDSA-N	113784728.52540764	253893022.0795217	78535126.00932008	190430735.94172674	133226677.74452256	110379456.08964507	161654423.63782102	140755954.21518636	163417835.73923987	260726656.83415926	0.919869416164678	-0.12049902287318177	0.630888500837445	0.6	0.283561658301659
Com_1107_neg	Vaccenic acid	Ê®°ËÏ©Ëá	N	C18H34O2	282.25588	281.248603755502	0.084163001364225	[M-H]-	8.905	0.570874173329898	2	C18	Lipids and lipid-like molecules	Ö¬ÖÊºÍÀàÖ¬·Ö×Ó	Fatty Acyls	Ö¬·¾õ£Àà	Fatty acids and conjugates	Ö¬·¾ËáºÍ½áºÏÎï	-	HMDB0003231	C08367	-	LMFA01030076	-	O=C(O)CCCCCCCCCC=CCCCCCC	UWHZIFQPPBDJPM-FPLPWBNLSA-N	10472768.474790609	10499107.983241044	6165110.356919389	10979209.556622349	10649789.456629334	21645969.420865312	6628458.754518593	9817432.853404175	10317544.003807535	9797391.274662362	0.837805701773728	-0.25531239223855934	0.615067133393111	0.64	0.475648515711576
Com_110_pos	Iminodiacetic acid	ÑÇ°±»ù¶þÒÒËá	P	C4H7NO4	133.03751	156.026887438335	1.33374666277838	[M+Na]+	1.378	0.561754033021874	1	C18	Organic acids and derivatives	ÓÐ»úËá¼°ÆäÑÜÉúÎï	Carboxylic acids and derivatives	ôÈËá¼°ÆäÑÜÉúÎï	Amino acids, peptides, and analogues	°±»ùËá¡¢ëÄºÍÀàËÆÎï	142-73-4	HMDB0011753	C19911	-	-	8897	OC(=O)CNCC(O)=O	NBZBKCUXIYYUSX-UHFFFAOYSA-N	38239356.99125572	29916262.862386055	46413741.58411485	41622879.84480299	42639849.51454554	38855839.18537084	19409798.671679743	46084401.690409	42824644.03216069	24698508.049405575	1.15685342730045	0.21020608734763316	0.351113100368086	0.6	0.570861994056507
Com_1111_neg	6-Thioinosinic acid	6-Áò´ú¼¡ÜÕËá	N	C10H12N4O4S	284.05793	283.050464680853	0.581990958729624	[M-H]-	4.879	0.540075354393841	2	C18	Nucleosides, nucleotides, and analogues	ºËÜÕ¡¢ºËÜÕËáºÍÀàËÆÎï	Purine nucleosides	àÑßÊºËÜÕ	-	-	-	HMDB0060791	-	-	-	676166	OC[C@H]1O[C@H]([C@H](O)[C@@H]1O)N1C=NC2=C1N=CN=C2S	NKGPJODWTZCHGF-KQYNXXCUSA-N	2593254.727735159	1153301.2037619466	4458609.317355672	3329349.7749406076	2650660.1516360897	895659.637806523	1102375.5885008564	2437601.6448523817	1794716.9520819336	1248662.0945027974	1.89666332194509	0.9234636076538539	0.0659909367927222	0.88	0.978861627740562
Com_1113_neg	Xanthosine	»ÆàÑßÊºËÜÕ	N	C10H12N4O6	284.07569	283.068690138928	1.05654562686752	[M-H]-	4.880	0.831405740460518	2	C18	Nucleosides, nucleotides, and analogues	ºËÜÕ¡¢ºËÜÕËáºÍÀàËÆÎï	Purine nucleosides	àÑßÊºËÜÕ	-	-	146-80-5	HMDB0000299	C01762	map00230;map00232;map01065;map01100;map01110	-	-	OC=1N=C(O)C=2N=CN(C2N1)C3OC(CO)C(O)C3O	UBORTCNDUKBEOP-UUOKFMHZSA-N	389501734.4133016	163464134.0510612	584437848.7413583	483804458.700717	351789095.0130255	141417258.85429192	153880589.1758578	189699043.3306645	260969129.62947792	173281413.6401479	2.14631795161077	1.10186381012724	0.0282616863521474	0.88	1.19952092419387
Com_1115_pos	Ferutinin	ÒÁÀÊ°¢Îº	P	C22H30O4	358.21441	381.203327756504	0.787917761406604	[M+Na]+	6.980	0.558366233558904	1	C18	Lipids and lipid-like molecules	Ö¬ÖÊºÍÀàÖ¬·Ö×Ó	Prenol lipids	ÒìÎìÏ©´¼Ö¬	Sesquiterpenoids	±¶°ëÝÆÀà	41743-44-6	HMDB0252237	-	-	-	496289	CC(C)C1(O)CCC2(C)CC=C(C)CC(OC(=O)C3=CC=C(O)C=C3)C12	CYSHNJQMYORNJI-UHFFFAOYSA-N	29705106.417397257	10815625.635659117	6219352.014412715	11080992.81903543	6406187.524430276	24834004.13305731	15905717.678090269	10788491.623120397	10331697.846525138	19013641.98503683	0.794168944201337	-0.3324821491883363	0.318567553159148	0.64	0.663270662732407
Com_1116_neg	2-phenylethyl beta-D-glucopyranoside	-	N	C14H20O6	284.12599	283.118852400002	0.571577425956383	[M-H]-	5.699	0.520307606128446	2	C18	Organic oxygen compounds	ÓÐ»úÑõ»¯ºÏÎï	Organooxygen compounds	ÓÐ»úÑõ»¯ºÏÎï	Carbohydrates and carbohydrate conjugates	Ì¼Ë®»¯ºÏÎïºÍÌ¼Ë®»¯ºÏÎï½áºÏÎï	-	HMDB0029819	-	-	-	-	C1=CC=C(C=C1)CCOC2C(C(C(C(O2)CO)O)O)O	MLRIJUWUQTVDQE-UHFFFAOYSA-N	9838659.662932452	18511225.03411146	9685074.61042218	18683522.87657814	6953000.687280022	16272182.153413523	16325865.803001199	14525389.404029965	19311313.56724588	10352087.669078995	0.829197868213875	-0.27021168746225394	0.314630161113624	0.68	0.964909314689884
Com_1119_pos	Myriocin	ÊÈÈÈ¾úÉ±½ÍÄ¸ËØ	P	C21H39NO6	401.27774	384.27427739622	0.40521505140212	[M+H-H2O]+	6.694	0.615304144054062	1	C18	Lipids and lipid-like molecules	Ö¬ÖÊºÍÀàÖ¬·Ö×Ó	Fatty Acyls	Ö¬·¾õ£Àà	Fatty acids and conjugates	Ö¬·¾ËáºÍ½áºÏÎï	35891-70-4	-	C19914	-	LMSP01080020	-	CCCCCCC(=O)CCCCCCC=CCC(C(C(CO)(C(=O)O)N)O)O	ZZIKIHCNFWXKDY-GNTQXERDSA-N	4588304.161940591	35676438.999328494	6302516.774168672	6417084.203075682	4320380.309345911	15130907.408290084	32231985.803227954	4570734.206757355	2668155.493529989	76077784.06416017	0.438513271614978	-1.1893075883556212	0.473463721502939	0.56	0.679629470363157
Com_111_pos	L-Histidine	L-×é°±Ëá	P	C6H9N3O2	155.06948	156.076871939717	0.592893695013099	[M+H]+	1.377	0.999874966909108	1	C18	Organic acids and derivatives	ÓÐ»úËá¼°ÆäÑÜÉúÎï	Carboxylic acids and derivatives	ôÈËá¼°ÆäÑÜÉúÎï	Amino acids, peptides, and analogues	°±»ùËá¡¢ëÄºÍÀàËÆÎï	71-00-1	HMDB0000177	C00135	map00340;map00410;map00970;map01060;map01065;map01100;map01110;map01230;map02010;map04974;map05230	-	6274	N[C@@H](CC1=CN=CN1)C(O)=O	HNDVDQJCIGZPNO-YFKPBYRVSA-N	771358223.573368	390570696.32610124	687646608.3288515	321419633.3053163	939750611.6890855	202993848.67559394	511975285.73514134	336842404.8277511	233156049.86181727	436946192.9307533	1.80656302637493	0.8532475875976013	0.0686340046254007	0.8	1.19799462537121
Com_1120_pos	S-Adenosylhomocysteine	ÏÙÜÕ¸ß°ëë×°±Ëá	P	C14H20N6O5S	384.12159	385.129018416995	0.334313400563274	[M+H]+	2.816	0.87871014919662	1	C18	Nucleosides, nucleotides, and analogues	ºËÜÕ¡¢ºËÜÕËáºÍÀàËÆÎï	5'-deoxyribonucleosides	5'-ÍÑÑõºËÌÇºËÜÕ	5'-deoxy-5'-thionucleosides	5'-ÍÑÑõ-5'-ÁòºËÜÕ	979-92-0	HMDB0000939	C00021	map00270;map01100;map01230	-	439155	N[C@@H](CCSC[C@H]1O[C@H]([C@H](O)[C@@H]1O)N1C=NC2=C1N=CN=C2N)C(O)=O	ZJUKTBDSGOFHSH-WFMPWKQPSA-N	33034214.1026256	115615996.3759584	31599691.9869946	53037655.54951968	31248393.743938256	117277537.80689599	206241105.88845998	107863628.2508426	124794127.22171454	277853862.4920695	0.31717788181034	-1.65663592572162	0.0052678673387618	0.96	1.22591826541511
Com_1121_neg	2-Methoxy-5Z-hexadecenoic acid	-	N	C17H32O3	284.23514	283.227924342395	0.296734580335704	[M-H]-	8.032	-	3	C18	Lipids and lipid-like molecules	Ö¬ÖÊºÍÀàÖ¬·Ö×Ó	Fatty Acyls	Ö¬·¾õ£Àà	Fatty acids and conjugates	Ö¬·¾ËáºÍ½áºÏÎï	-	-	C13792	-	LMFA01080001	-	CCCCCCCCCCC=CCCC(C(=O)O)OC	IZQFBIOUXQEERU-SEYXRHQNSA-N	2400080.19113383	2481952.803260768	5500764.53920698	2764076.4240090842	3382820.0470856926	5353871.45750738	9305002.489897959	6154509.171235398	10914507.452758422	3632061.979465949	0.467469349143455	-1.0970563208783175	0.0195451914176857	0.92	1.41752853725525
Com_1122_pos	Humulone	ÂÉ²ÝÍª	P	C21H30O5	362.20933	385.198182675507	0.958905429135553	[M+Na]+	7.768	-	3	C18	Organic oxygen compounds	ÓÐ»úÑõ»¯ºÏÎï	Organooxygen compounds	ÓÐ»úÑõ»¯ºÏÎï	Carbonyl compounds	ôÊ»ù»¯ºÏÎï	26472-41-3	HMDB0253231	C10695	-	-	549481	CC(C)CC(=O)C1=C(O)C(CC=C(C)C)=C(O)C(O)(CC=C(C)C)C1=O	VMSLCPKYRPDHLN-UHFFFAOYSA-N	1009416.9614068306	2956369.5618867893	2008764.8069070738	2977007.0835226406	590424.3913183177	1704677.115539651	861759.6599432132	1895573.8528767854	1113044.6465961628	451637.97728663916	1.5832866226419	0.662922450442251	0.354426002319812	0.72	0.929721242735454
Com_1124_neg	Myristoyl-Gly-OH	-	N	C16H31NO3	285.23039	284.22322383523	0.469217988917699	[M-H]-	8.772	0.663025961412387	2	C18	Organic acids and derivatives	ÓÐ»úËá¼°ÆäÑÜÉúÎï	Carboxylic acids and derivatives	ôÈËá¼°ÆäÑÜÉúÎï	Amino acids, peptides, and analogues	°±»ùËá¡¢ëÄºÍÀàËÆÎï	-	-	-	-	-	-	CCCCCCCCCCCCCC(=O)NCC(=O)O	DYUGTPXLDJQBRB-UHFFFAOYSA-N	30064004.604406342	18911879.236279625	10324319.174492978	30470161.949917316	31077242.253693078	14179211.724389551	15990730.650051469	17679507.769477688	24470861.614348795	14744179.891389221	1.38802403745805	0.47303255236951947	0.299198495494016	0.76	0.854098402331285
Com_1124_pos	27-Hydroxycholesterol	27-ôÇ»ùµ¨¹Ì´¼	P	C27H46O2	402.34978	385.346716514593	0.5878332853598	[M+H-H2O]+	11.286	-	3	C18	Lipids and lipid-like molecules	Ö¬ÖÊºÍÀàÖ¬·Ö×Ó	Steroids and steroid derivatives	Àà¹Ì´¼ºÍÀà¹Ì´¼ÑÜÉúÎï	Bile acids, alcohols and derivatives	µ¨Ö­Ëá¡¢´¼¼°ÆäÑÜÉúÎï	20380-11-4	HMDB0002103	C15610	-	LMST01010088	123976	[H][C@@]1(CC[C@@]2([H])[C@]3([H])CC=C4C[C@@H](O)CC[C@]4(C)[C@@]3([H])CC[C@]12C)[C@H](C)CCC[C@@H](C)CO	FYHRJWMENCALJY-YSQMORBQSA-N	4309446.169295787	3684322.1733080503	986826.367201044	7044842.023416778	456457.90252154396	3199129.723279508	3124882.276303438	3107450.136084305	3811522.0667117257	3312112.482677757	0.995578277148958	-0.006393342864288184	0.46622817626138	0.56	0.701395554169333
Com_112_neg	Phenylacetylglycine	±½ÒÒõ£¸Ê°±Ëá	N	C10H11NO3	193.07389	192.066631694113	0.215948997600667	[M-H]-	5.573	0.906798321573083	1	C18	Organic acids and derivatives	ÓÐ»úËá¼°ÆäÑÜÉúÎï	Carboxylic acids and derivatives	ôÈËá¼°ÆäÑÜÉúÎï	Amino acids, peptides, and analogues	°±»ùËá¡¢ëÄºÍÀàËÆÎï	500-98-1	HMDB0000821	C05598	map00360	-	68144	OC(=O)CNC(=O)CC1=CC=CC=C1	UTYVDVLMYQPLQB-UHFFFAOYSA-N	6757764.992019351	39640065.3888003	6502643.890979008	13126180.567384824	5434931.617275923	12686460.60115735	65932902.40173116	7386609.217496429	12777087.003897304	7314012.142617335	0.673549095519654	-0.5701449861986704	0.587933505689716	0.68	0.879180230814515
Com_112_pos	2-Phenylacetamide	2-±½»ùÒÒõ£°·	P	C8H9NO	135.06841	158.057790041088	1.33296222252589	[M+Na]+	1.310	0.5582610127099	2	C18	Benzenoids	±½Àà»¯ºÏÎï	Benzene and substituted derivatives	±½¼°ÆäÈ¡´úÑÜÉúÎï	Phenylacetamides	±½ÒÒõ£°·Àà	103-81-1	HMDB0010715	C02505	map00643;map00360;map01120	-	7680	NC(=O)CC1=CC=CC=C1	LSBDFXRDZJMBSC-UHFFFAOYSA-N	425643.3976600301	184604.5389828707	445381.16927677573	722358.6486076018	527475.9671447527	1207385.9020030184	42755.32803237427	582276.3870108939	904866.1043557595	248684.44477016068	0.772099229921619	-0.3731418208187576	0.84071510869353	0.6	0.270927312455651
Com_1132_pos	Beta-Cortol	beta-Æ¤çÞÎå´¼	P	C21H36O5	368.25628	391.245485167066	0.0140311688248277	[M+Na]+	7.268	0.82625422624179	1	C18	Lipids and lipid-like molecules	Ö¬ÖÊºÍÀàÖ¬·Ö×Ó	Steroids and steroid derivatives	Àà¹Ì´¼ºÍÀà¹Ì´¼ÑÜÉúÎï	Hydroxysteroids	ôÇ»ùÀà¹Ì´¼	667-65-2	HMDB0005821	-	-	LMST02030229	439451	[H][C@@]12CC[C@](O)([C@H](O)CO)[C@@]1(C)C[C@H](O)[C@@]1([H])[C@@]2([H])CC[C@]2([H])C[C@H](O)CC[C@]12C	FFPUNPBUZDTHJI-ZFOKFBPFSA-N	52271270.8096709	131186323.37981336	163671734.51479733	83612158.07981908	74224787.94198647	128230989.74421571	128938405.80493447	112991789.08382012	71533302.16388582	155809132.05508584	0.845126721903947	-0.24276041342718363	0.396959554373966	0.56	0.394958436217698
Com_1133_neg	17-hydroxyheptadecanoic acid	17-ôÇ»ùÊ®ÆßÍéËá	N	C17H34O3	286.2508	285.243563407959	0.221511901565697	[M-H]-	8.605	-	3	C18	Lipids and lipid-like molecules	Ö¬ÖÊºÍÀàÖ¬·Ö×Ó	Fatty Acyls	Ö¬·¾õ£Àà	Fatty acids and conjugates	Ö¬·¾ËáºÍ½áºÏÎï	13099-34-8	-	-	-	LMFA01050053	-	C(CCCCCCCCO)CCCCCCCC(=O)O	JHRQMZPLCYCFPI-UHFFFAOYSA-N	1732899.5179683093	1695209.0766253306	5169736.678182069	1416871.6198908435	1721024.4240130284	1317998.6471898044	1808158.6997415116	1703772.2848669763	3449109.803297332	2652975.3990471563	1.07352043468022	0.10234965345213592	0.998253366791693	0.56	0.441126624247969
Com_1139_neg	10,16-Dihydroxy-hexadecanoate	-	N	C16H32O4	288.23006	287.222976603389	0.751494792014748	[M-H]-	7.155	0.519402626140014	2	C18	Lipids and lipid-like molecules	Ö¬ÖÊºÍÀàÖ¬·Ö×Ó	Fatty Acyls	Ö¬·¾õ£Àà	Fatty acids and conjugates	Ö¬·¾ËáºÍ½áºÏÎï	-	-	-	-	-	-	C(CCCCC(=O)O)CCCC(CCCCCCO)O	VJZBXAQGWLMYMS-HNNXBMFYSA-N	15345345.833298344	8801556.568898689	20500592.247629125	14660387.486340394	9134572.268248314	8276228.0996426195	8472201.574289428	9292613.693194348	17354889.063905407	17494632.44724137	1.12402396892259	0.16867280021814457	0.609663562072425	0.6	0.489210692025856
Com_1139_pos	(E/Z)-Ginkgolic acid C17:2	ÒøÐÓËá(C17:2)	P	C24H36O3	372.26644	395.256274558174	1.70458066002207	[M+Na]+	10.331	-	3	C18	Benzenoids	±½Àà»¯ºÏÎï	Benzene and substituted derivatives	±½¼°ÆäÈ¡´úÑÜÉúÎï	Benzoic acids and derivatives	±½¼×Ëá¼°ÆäÑÜÉúÎï	102811-39-2	-	-	-	-	101926662	CCCCCC=CCC=CCCCCCCCC1=C(C(=CC=C1)O)C(=O)O	OFFQPVDOVYHTBX-AVQMFFATSA-N	2842253.189815283	4737411.398834267	3028429.665512268	2421795.3545619724	185663.61016351287	4745971.495598677	8941383.871078188	4884548.902334102	6498323.312757766	8504828.07390304	0.393612250547523	-1.3451529719512603	0.0888964189353328	1	1.55561312030736
Com_113_neg	Phthalide	±½Ìª	N	C8H6O2	134.03678	193.050491362267	1.40735798788822	[M+CH3COOH-H]-	5.884	0.502103196028412	1	C18	Organoheterocyclic compounds	ÓÐ»úÔÓ»·»¯ºÏÎï	Isocoumarans	ÒìÏã¶¹ËØÀà	Isobenzofuranones	Òì±½²¢ß»à«ÍªÀà	87-41-2	HMDB0032469	-	-	-	6885	O=C1OCC2=CC=CC=C12	WNZQDUSMALZDQF-UHFFFAOYSA-N	6934519.399427852	1873017.0214970582	1435267.4742682336	2231367.81985158	2631645.39674525	4474088.734169542	1340337.5332080263	2722698.9785433784	3506427.1342476066	1583711.363287797	1.1084996515932	0.14860831675926464	0.917827513156308	0.52	0.11613742064971
Com_1140_neg	(3R)-hydroxyjuniperic acid	-	N	C16H32O4	288.23006	287.222750098453	0.0343529297490874	[M-H]-	7.896	0.575499755919951	2	C18	Lipids and lipid-like molecules	Ö¬ÖÊºÍÀàÖ¬·Ö×Ó	Fatty Acyls	Ö¬·¾õ£Àà	Fatty acids and conjugates	Ö¬·¾ËáºÍ½áºÏÎï	-	-	-	-	-	-	C(CCCCCCC(CC(=O)O)O)CCCCCCO	ZGYXOTYZKRXDBF-OAHLLOKOSA-N	5387706.248647499	5590384.95157774	2655607.5554637928	8254769.2400859585	3738742.32414565	5675684.55871752	2880329.420615188	315120.56138763065	8942530.392605333	2710561.337397505	1.24863222524869	0.3203486050945625	0.370858013547621	0.56	0.855337796571197
Com_1143_neg	Leu-Ala-Ser	ÁÁ°±Ëá-±û°±Ëá-Ë¿°±Ëá	N	C12H23N3O5	289.16377	288.156798181036	1.13493137804954	[M-H]-	5.050	0.513082698181529	2	C18	Organic acids and derivatives	ÓÐ»úËá¼°ÆäÑÜÉúÎï	Carboxylic acids and derivatives	ôÈËá¼°ÆäÑÜÉúÎï	Amino acids, peptides, and analogues	°±»ùËá¡¢ëÄºÍÀàËÆÎï	-	-	-	-	-	-	CC(C)CC(C(=O)NC(C)C(=O)NC(CO)C(=O)O)N	BQSLGJHIAGOZCD-CIUDSAMLSA-N	14802209.757234236	5144756.818590121	5552374.297974862	4999884.692256028	14550075.598222777	1185251.726502745	1169145.1854378686	3408497.054584333	3563115.228458734	3493735.7477401127	3.51405596332453	1.8131371672620171	0.009305244810177	1	1.80543524303528
Com_1144_pos	Palmitoylcarnitine	×Øéµõ£Èâ¼î	P	C23H46NO4+	400.34268	400.342269174725	0.2727031877433	[M+H]+	8.718	0.984639946784692	1	C18	Lipids and lipid-like molecules	Ö¬ÖÊºÍÀàÖ¬·Ö×Ó	Fatty Acyls	Ö¬·¾õ£Àà	Fatty acid esters	Ö¬·¾Ëáõ¥	6865-14-1	HMDB0240783	-	-	LMFA07070004	462	CCCCCCCCCCCCCCCC(=O)OC(CC(=O)O)C[N+](C)(C)C	XOMRRQXKHMYMOC-UHFFFAOYSA-O	1094989041.821949	3834411104.3956623	850179267.3802547	1691677411.098991	687157019.3375406	1191414811.4560826	1961750065.7076347	1127254172.4044156	767569269.2593504	3455229391.604666	0.959450189547102	-0.05972018493227211	0.801270901121054	0.6	0.576389939462064
Com_1145_neg	Sedoheptulose 7-phosphate	-	N	C7H15O10P	290.04029	289.033325440228	1.15652976355042	[M-H]-	1.280	0.891077147280814	2	C18	Organic oxygen compounds	ÓÐ»úÑõ»¯ºÏÎï	Organooxygen compounds	ÓÐ»úÑõ»¯ºÏÎï	Carbohydrates and carbohydrate conjugates	Ì¼Ë®»¯ºÏÎïºÍÌ¼Ë®»¯ºÏÎï½áºÏÎï	2646-35-7	HMDB0258206	C05382	map00030;map01120;map01100;map01230;map00540;map00710;map01110;map01200;map01130	-	-	C(C(C(C(C(C(=O)CO)O)O)O)O)OP(=O)(O)O	JDTUMPKOJBQPKX-GBNDHIKLSA-N	29192585.070695408	18632502.905053664	22515296.04561609	5353903.372868876	17820327.686823007	12059419.555177601	48939738.76977559	16535505.650925154	8405596.336635042	23937851.574954662	0.851075919258881	-0.23264026326640058	0.811250687695902	0.52	0.151868556537533
Com_1147_neg	Aposphaerin C	-	N	C16H18O5	290.11543	289.108184270127	0.187063911110153	[M-H]-	5.822	-	3	C18	Organoheterocyclic compounds	ÓÐ»úÔÓ»·»¯ºÏÎï	Benzopyrans	±½²¢ßÁà«Àà	1-benzopyrans	1-±½²¢ßÁà«	-	-	-	-	-	-	CCCC=CC1CC(=O)C2=C(C=C(C=C2O1)O)CC(=O)O	ARPNPDSBSVFTDI-SNAWJCMRSA-N	114572.526953888	151213.1482958723	70390.7650964898	109231.8291124644	200469.3536250271	233013.32042035277	58709.06775378034	116969.20521805702	70869.11337157703	175917.3010809176	0.985353612713094	-0.02128653909276394	0.85810563268909	0.52	0.0951166911710814
Com_1147_pos	Pleuromutilin	½Ø¶Ì²à¶úËØ	P	C22H34O5	378.24063	401.229845965252	0.0422092466174288	[M+Na]+	6.820	-	3	C18	Lipids and lipid-like molecules	Ö¬ÖÊºÍÀàÖ¬·Ö×Ó	Prenol lipids	ÒìÎìÏ©´¼Ö¬	Diterpenoids	¶þÝÆÀà	125-65-5	-	C09169	-	-	-	CC1CCC23CCC(=O)C2C1(C(CC(C(C3C)O)(C)C=C)OC(=O)CO)C	ZRZNJUXESFHSIO-ZXVYJXQESA-N	254520210.06568372	147435149.35851017	259026894.46449718	113633091.77007693	140558352.99722102	134939180.17530808	145217118.32903063	122716859.67616738	101457880.45224112	213397908.47985253	1.27509654213851	0.3506064828422549	0.32503371984827	0.72	0.657596141479299
Com_114_pos	1,3-Dimethyluracil	1,3-¶þ¼×»ùÄòà×à¤	P	C6H8N2O2	140.05858	158.092647461372	1.90963932380735	[M+NH4]+	1.378	-	3	C18	Organoheterocyclic compounds	ÓÐ»úÔÓ»·»¯ºÏÎï	Diazines	¶þàºÀà	Pyrimidines and pyrimidine derivatives	à×à¤ºÍà×à¤ÑÜÉúÎï	874-14-6	HMDB0002144	-	-	-	70122	CN1C=CC(=O)N(C)C1=O	JSDBKAHWADVXFU-UHFFFAOYSA-N	33750781.18143272	39564092.47227119	54493331.679602526	39660922.29567496	32591432.69818034	28435771.840706296	43118685.361928485	51838848.4159864	47330594.72102896	38179555.31192767	0.957669942333722	-0.062399573168644085	0.780063679410756	0.56	0.095568857078892
Com_1151_neg	Deoxy phytoprostane J1	-	N	C18H26O3	290.1882	289.181121261677	0.762476479001855	[M-H]-	6.986	-	3	C18	Lipids and lipid-like molecules	Ö¬ÖÊºÍÀàÖ¬·Ö×Ó	Fatty Acyls	Ö¬·¾õ£Àà	Eicosanoids	Àà¶þÊ®ÍéËá	-	-	-	-	-	-	CCC=CC=C1C(C=CC1=O)CCCCCCCC(=O)O	PDNGUFGDDNNXDJ-DUOGVXIXSA-N	12660756.930018876	8526162.490959825	4792030.619006573	12356146.141207308	9316095.376985917	11307876.58765203	9518376.722274978	13424932.61036502	4563365.384067068	10199873.620676309	0.972187098615522	-0.040694105882145934	0.926447343834082	0.56	0.147710153397064
Com_1152_neg	5b-Dihydrotestosterone	±¾µ¨Íé-17¦Â-´¼-3-Íª	N	C19H30O2	290.22458	289.217460948564	0.623477735688875	[M-H]-	8.170	0.549853936061512	2	C18	Lipids and lipid-like molecules	Ö¬ÖÊºÍÀàÖ¬·Ö×Ó	Steroids and steroid derivatives	Àà¹Ì´¼ºÍÀà¹Ì´¼ÑÜÉúÎï	Androstane steroids	ÐÛçÞÍéÀà¹Ì´¼	571-22-2	HMDB0006770	C05293	map00150	LMST02020069	11302	[H][C@@]12CC[C@H](O)[C@@]1(C)CC[C@@]1([H])[C@@]2([H])CC[C@]2([H])CC(=O)CC[C@]12C	NVKAWKQGWWIWPM-MISPCMORSA-N	3533669.831355779	7281320.604740696	1921460.8218384727	4784241.012746435	5090244.405004948	1559320.1742918089	2305516.3408273715	1459242.6005186753	1782342.0357178713	4589016.200850825	1.93331262395419	0.951074945650807	0.0606101780771744	0.88	1.21587365809742
Com_1156_pos	12-ketolithocholic acid	12-Íª»ùÊ¯µ¨Ëá	P	C24H38O4	390.27701	413.266187963134	0.0564646788392035	[M+Na]+	7.359	0.552340986576	1	C18	Lipids and lipid-like molecules	Ö¬ÖÊºÍÀàÖ¬·Ö×Ó	Steroids and steroid derivatives	Àà¹Ì´¼ºÍÀà¹Ì´¼ÑÜÉúÎï	Bile acids, alcohols and derivatives	µ¨Ö­Ëá¡¢´¼¼°ÆäÑÜÉúÎï	5130-29-0	HMDB0000328	-	-	LMST04010155	3080612	[H][C@@]1(CC[C@@]2([H])[C@]3([H])CC[C@]4([H])C[C@H](O)CC[C@]4(C)[C@@]3([H])CC(=O)[C@]12C)[C@H](C)CCC(O)=O	CVNYHSDFZXHMMJ-VPUMZWJWSA-N	1293302.8447986706	1782455.0501697848	1524220.0757159234	1115797.0003841098	459054.672589901	3091179.245408623	1407163.8284479321	1696309.9657510924	2448274.395926255	753319.3150485898	0.657159162329959	-0.6056852648346489	0.268496268863109	0.72	1.22450272227108
Com_1160_pos	23-Norcholic acid	23-ÍÑ¼×µ¨Ëá	P	C23H38O5	394.27193	417.26139755855	0.678614249905069	[M+Na]+	7.420	0.591457534865832	1	C18	Lipids and lipid-like molecules	Ö¬ÖÊºÍÀàÖ¬·Ö×Ó	Steroids and steroid derivatives	Àà¹Ì´¼ºÍÀà¹Ì´¼ÑÜÉúÎï	Bile acids, alcohols and derivatives	µ¨Ö­Ëá¡¢´¼¼°ÆäÑÜÉúÎï	60696-62-0	-	-	-	LMST04060019	164231498	CC(CC(=O)O)C1CCC2C1(C(CC3C2C(CC4C3(CCC(C4)O)C)O)O)C	SHUYNJFEXPRUGR-RTCCEZQESA-N	10272413.473298812	17897726.599973053	11992867.343268353	5986233.700889892	7605085.429468641	6834173.67345081	12389919.079663808	8587027.32720832	6613072.43462259	27415894.150127545	0.869247270593799	-0.2021614629396047	0.870955046652401	0.48	0.125152348148401
Com_1161_pos	Smilagenin	ÝÃÝÖ	P	C27H44O3	416.32904	417.336472144281	0.317403467691628	[M+H]+	9.347	0.528368171270768	1	C18	Lipids and lipid-like molecules	Ö¬ÖÊºÍÀàÖ¬·Ö×Ó	Prenol lipids	ÒìÎìÏ©´¼Ö¬	Triterpenoids	ÈýÝÆÀà	126-18-1	HMDB0030048	C08913	-	LMST01080005	91439	[H][C@]12C[C@@]3([H])[C@]4([H])CC[C@]5([H])C[C@@H](O)CC[C@]5(C)[C@@]4([H])CC[C@]3(C)[C@@]1([H])[C@H](C)[C@@]1(CC[C@@H](C)CO1)O2	GMBQZIIUCVWOCD-UQHLGXRBSA-N	11332390.141374355	5288808.373303515	1252684.3150059038	4817876.508465519	7328531.912758722	882983.1378622063	3501740.8736313926	1915178.6234508348	2761515.9466695655	6012079.624091011	1.99159417682791	0.9939237022630458	0.215301074615661	0.76	0.652963989179719
Com_1164_neg	3-Hydroxy-4-(4-hydroxyphenyl)-1H,3H-naphtho[1,8-cd]pyran-1-one	3-ôÇ»ù-4-(4-ôÇ»ù±½»ù)-1H,3H-ÝÁ²¢[1,8-cd]ßÁà«-1-Íª	N	C18H12O4	292.07356	291.06575507878	1.72874675817706	[M-H]-	5.067	-	3	C18	Benzenoids	±½Àà»¯ºÏÎï	Naphthalenes	ÝÁÀà	Phenylnaphthalenes	±½»ùÝÁ	-	HMDB0039405	-	-	-	11033651	OC1OC(=O)C2=CC=CC3=C2C1=C(C=C3)C1=CC=C(O)C=C1	LIFGUYJSGKEZDL-UHFFFAOYSA-N	128870.59639728251	442877.52294257964	200195.7283875485	74507.19576120927	83057.75850604003	478358.05214768124	989517.573639709	435551.2724009804	713201.0101887104	777729.6428699023	0.273839390211908	-1.8685981100300846	0.0070360286840406	0.96	1.87625618412794
Com_1164_pos	Linoleoylcarnitine	ÑÇÓÍõ£»ùÈâ¼î	P	C25H46NO4	424.34268	424.342304749923	0.341115635688671	[M+H]+	8.413	0.976777345776648	1	C18	Lipids and lipid-like molecules	Ö¬ÖÊºÍÀàÖ¬·Ö×Ó	Fatty Acyls	Ö¬·¾õ£Àà	Fatty acid esters	Ö¬·¾Ëáõ¥	36816-10-1	HMDB0006469	-	-	LMFA07070009	6450015	CCCCC\C=C/C\C=C/CCCCCCCC(=O)O[C@H](CC(O)=O)C[N+](C)(C)C	MJLXQSQYKZWZCB-DQFWFXSYSA-O	68049884.77623041	117999371.57950251	77345403.13122287	79926170.82093698	34077358.53560901	102934791.77036372	196731926.79965848	50409599.7871569	25371325.48402693	431930584.1929904	0.467436668142997	-1.097157183887945	0.511431624077976	0.6	0.479290710006888
Com_1165_neg	Latrunculeic acid	-	N	C17H24O4	292.16746	291.160353824448	0.663401899685234	[M-H]-	6.340	0.538371375102246	2	C18	Lipids and lipid-like molecules	Ö¬ÖÊºÍÀàÖ¬·Ö×Ó	Fatty Acyls	Ö¬·¾õ£Àà	Fatty acids and conjugates	Ö¬·¾ËáºÍ½áºÏÎï	-	-	-	-	-	-	CC(CCC1CC=CC(=O)O1)C=CCCC(=CC(=O)O)C	OHWFPMKLBOHSHY-WKTSBRCASA-N	7142105.595080188	19947355.64622582	2640254.8211085997	18582447.655466076	6234917.794464022	21144121.399487644	7020156.028287536	17199827.85368547	5900390.107230844	3567214.806227505	0.994809049698387	-0.0075084631914091	0.935792583209335	0.52	0.776406080375861
Com_116_pos	D-Glucurono-6,3-lactone	D-ÆÏÌÑÌÇÈ©ËáÄÚõ¥	P	C6H8O6	176.03209	159.028893493565	0.58792442336411	[M+H-H2O]+	5.691	0.681371092862801	2	C18	Organoheterocyclic compounds	ÓÐ»úÔÓ»·»¯ºÏÎï	Furofurans	Ë«ËÄÇâß»à«Àà	Isosorbides	ÒìÉ½Àæ´¼	32449-92-6	HMDB0006355	C02670	map00053;map01100	-	2724333	O[C@@H]1O[C@@H]2[C@@H](O)C(=O)O[C@@H]2[C@H]1O	OGLCQHRZUSEXNB-WHDMSYDLSA-N	45181.304745767215	1709578.4023658528	652740.9833153423	43264.42346850643	492664.4315619305	853346.5237198824	2975110.222373494	1876533.6904623553	1586496.6507051082	2431503.894307834	0.302728815756087	-1.7239020878098907	0.056916689720667	0.92	1.88116386328643
Com_1170_neg	FA 18:4+1O	Ö¬·¾Ëá 18:4+1O	N	C18H28O3	292.20385	291.196788517461	0.816270767869754	[M-H]-	7.488	-	3	C18	Lipids and lipid-like molecules	Ö¬ÖÊºÍÀàÖ¬·Ö×Ó	Fatty Acyls	Ö¬·¾õ£Àà	Eicosanoids	Àà¶þÊ®ÍéËá	-	-	-	-	-	-	O=C(O)CCCCCCCC1C(=O)C=CC1CC=CCC	IYEHRWJNUWAXAD-UHFFFAOYSA-N	14849637.36714043	7890725.619533692	11044457.290896349	14835887.430837536	13727778.632751472	6506017.464920067	10296210.69967734	11122362.504684534	8828239.234948706	16250632.265086189	1.17630969354399	0.2342679364668569	0.376036019536001	0.64	0.482933123135532
Com_1171_pos	Oleylcarnitine	ÓÍÏ©»ùÈâ¼î	P	C25H48NO4	426.35833	426.357943278591	0.312597600760351	[M+H]+	8.901	0.998444296647018	1	C18	Lipids and lipid-like molecules	Ö¬ÖÊºÍÀàÖ¬·Ö×Ó	Fatty Acyls	Ö¬·¾õ£Àà	Fatty acid esters	Ö¬·¾Ëáõ¥	38677-66-6	HMDB0005065	-	-	-	46907933	CCCCCCCC\C=C/CCCCCCCC(=O)O[C@H](CC(O)=O)C[N+](C)(C)C	IPOLTUVFXFHAHI-WHIOSMTNSA-O	376933664.4020289	856678489.5734206	225600582.9188524	248744187.71533933	109176693.54075518	403109326.2146052	652091844.6245123	119006608.27053556	94356908.93909469	1094843287.8231647	0.768861591693671	-0.3792041832400329	0.871193817302342	0.56	0.446460007299954
Com_1172_neg	Grevillol	5-Ê®ÈýÍé»ù¼ä±½¶þ·Ó	N	C19H32O2	292.24023	291.232844233511	0.293479405650996	[M-H]-	10.293	-	3	C18	Benzenoids	±½Àà»¯ºÏÎï	Phenols	·ÓÀà	Benzenediols	±½¶þ´¼Àà	5259-01-8	-	C10800	-	LMPK15030011	-	CCCCCCCCCCCCCC1=CC(=CC(=C1)O)O	UXOGOSLLGMYCNL-UHFFFAOYSA-N	5717919.144931284	9045121.293410122	5183667.599309339	8306616.384437415	5013266.090014856	3653006.420779505	4430656.928897245	6016648.919753598	6581599.802066623	5989165.633057052	1.24729082493816	0.318797890811102	0.23471216635652	0.36	0.390634479649855
Com_1174_pos	Stearylcarnitine	Ó²Ö¬õ£Èâ¼î	P	C25H50NO4	428.37398	428.373692257852	0.542184779669527	[M+H]+	9.451	0.998813120092267	1	C18	Lipids and lipid-like molecules	Ö¬ÖÊºÍÀàÖ¬·Ö×Ó	Fatty Acyls	Ö¬·¾õ£Àà	Fatty acid esters	Ö¬·¾Ëáõ¥	25597-09-5	HMDB0000848	-	-	LMFA07070008	52922056	CCCCCCCCCCCCCCCCCC(=O)O[C@H](CC(O)=O)C[N+](C)(C)C	FNPHNLNTJNMAEE-HSZRJFAPSA-O	485152280.08711183	895889095.4831861	346757462.65036017	383975860.6217077	303050012.03688824	186521672.74315688	484229302.44835746	309884650.1648014	165807518.55988038	468910683.2884026	1.49491997988958	0.5800682618774404	0.194959242189937	0.72	1.08177986565604
Com_1176_neg	Tetradecylsulfate	-	N	C14H30O4S	294.18648	293.179401438972	0.752716345106059	[M-H]-	8.809	0.835569594350928	2	C18	Organic acids and derivatives	ÓÐ»úËá¼°ÆäÑÜÉúÎï	Organic sulfuric acids and derivatives	ÓÐ»úÁòËá¼°ÆäÑÜÉúÎï	Sulfuric acid esters	ÁòËáõ¥Àà	4754-44-3	-	-	-	-	5248	O=S(=O)(O)OCCCCCCCCCCCCCC	URLJMZWTXZTZRR-UHFFFAOYSA-N	64054399.48202597	63843766.80968859	48848954.19049082	453127711.8478714	129870816.93868175	463538405.1378066	157415330.51993054	311607584.2027327	352552576.02989954	32784063.509897687	0.576482908900242	-0.7946502582338533	0.349720191707328	0.68	0.872801840591517
Com_1176_pos	3-dehydrocholic acid	3-ÍÑÇâµ¨Ëá	P	C24H38O5	406.27193	429.261257622957	0.314131859898148	[M+Na]+	8.554	0.668892945454639	1	C18	Lipids and lipid-like molecules	Ö¬ÖÊºÍÀàÖ¬·Ö×Ó	Steroids and steroid derivatives	Àà¹Ì´¼ºÍÀà¹Ì´¼ÑÜÉúÎï	Bile acids, alcohols and derivatives	µ¨Ö­Ëá¡¢´¼¼°ÆäÑÜÉúÎï	2304-89-4	HMDB0000502	-	-	LMST04010443	5283956	[H][C@@]1(CC[C@@]2([H])[C@]3([H])[C@H](O)C[C@]4([H])CC(=O)CC[C@]4(C)[C@@]3([H])C[C@H](O)[C@]12C)[C@H](C)CCC(O)=O	OEKUSRBIIZNLHZ-DJDNIQJZSA-N	2638202.5721792574	1351878.1911468182	885398.9420921697	1974898.2981233506	1604155.6203559185	2159450.6964959237	3010407.1278600916	2659940.786016199	790911.0252986387	1646854.7147363266	0.823421537510231	-0.28029691043410976	0.604207783721074	0.68	0.369855827174167
Com_1178_neg	9-HOTrE	-	N	C18H30O3	294.21949	293.212371496586	0.616874789568723	[M-H]-	7.789	0.727414158103337	2	C18	Lipids and lipid-like molecules	Ö¬ÖÊºÍÀàÖ¬·Ö×Ó	Fatty Acyls	Ö¬·¾õ£Àà	Lineolic acids and derivatives	ÑÇÂéËá¼°ÆäÑÜÉúÎï	-	-	-	-	LMFA02000024	-	O=C(O)CCCCCCCC(O)C=CC=CCC=CCC	RIGGEAZDTKMXSI-CUHSZNQNSA-N	176751324.23765597	131594686.02948709	168083800.67064044	134400941.80087557	139106477.93737486	91814781.78395028	139119853.16235784	89417724.75226922	122725410.15902863	247185342.17805326	1.08645126416272	0.11962345981350607	0.477962540707601	0.68	0.126058857322251
Com_117_neg	Hexylresorcinol	4-¼º»ù¼ä±½¶þ·Ó	N	C12H18O2	194.13068	193.123263543353	0.599887905365842	[M-H]-	6.355	0.572975920027262	1	C18	Benzenoids	±½Àà»¯ºÏÎï	Phenols	·ÓÀà	Benzenediols	±½¶þ´¼Àà	136-77-6	HMDB0032567	D04441	-	-	3610	CCCCCCC1=C(O)C=C(O)C=C1	WFJIVOKAWHGMBH-UHFFFAOYSA-N	2795363.578121266	2346993.6148735182	1371822.5293792207	2453445.5965184085	2300077.771392627	1508294.2752350408	2150486.466392562	1405845.074654728	1662903.0326601395	2565234.5860252557	1.21252447338601	0.27801386670290473	0.282289698893342	0.68	0.414763187091514
Com_1181_neg	Sterculic acid	-	N	C19H34O2	294.25588	293.248896437544	1.07538222846174	[M-H]-	10.710	0.602292312945108	2	C18	Lipids and lipid-like molecules	Ö¬ÖÊºÍÀàÖ¬·Ö×Ó	Fatty Acyls	Ö¬·¾õ£Àà	Fatty acids and conjugates	Ö¬·¾ËáºÍ½áºÏÎï	-	HMDB0258495	C08366	map01060	LMFA01140018	-	CCCCCCCCC1=C(C1)CCCCCCCC(=O)O	PQRKPYLNZGDCFH-UHFFFAOYSA-N	6173792.797427925	8089920.637775092	6481612.648884302	9476189.274367405	6344084.015533024	4545657.396505028	8946561.411624389	8486123.053411255	9706665.389988972	8754393.282179425	0.904207255582529	-0.14527460064239583	0.627047296689713	0.68	0.234005994267241
Com_1182_neg	7-Hydroxyheptaphylline	-	N	C18H17NO3	295.12084	294.112867088646	2.28012143771963	[M-H]-	5.003	-	3	C18	Organoheterocyclic compounds	ÓÐ»úÔÓ»·»¯ºÏÎï	Indoles and derivatives	ßÅßá¼°ÆäÑÜÉúÎï	Carbazoles	ßÇßòÀà	170663-15-7	HMDB0041245	-	-	-	15767846	CC(C)=CCC1=C2NC3=C(C=CC(O)=C3)C2=CC(C=O)=C1O	NRWURNOYKGONNZ-UHFFFAOYSA-N	1857108.6927522195	1924786.8870914173	1504036.4902419928	1345643.3584233462	2775988.6489201584	225551.6595106689	371589.99972249963	1179451.2699194516	2114411.7774977633	463977.6486655036	2.16018420050447	1.111154337307199	0.0560460486409911	0.84	1.29586370960353
Com_1183_neg	cis-coutaric acid	-	N	C13H12O8	296.05322	295.04619862349	0.941126362266457	[M-H]-	5.340	0.591905481467319	2	C18	Phenylpropanoids and polyketides	±½±ûËØÀàºÍ¾ÛÍªÀà	Cinnamic acids and derivatives	Èâ¹ðËá¼°ÆäÑÜÉúÎï	Hydroxycinnamic acids and derivatives	ôÇ»ùÈâ¹ðËá¼°ÆäÑÜÉúÎï	-	HMDB0034620	-	-	-	-	C1=CC(=CC=C1C=CC(=O)OC(C(C(=O)O)O)C(=O)O)O	INYJZRKTYXTZHP-KQLCGWBMSA-N	4437670.72712205	2546300.387466096	2421761.7999657425	5020511.481826506	5057992.201085626	7365555.081781791	3818721.271018846	4757118.133537616	6004616.982793499	2638078.4319168366	0.792554724453516	-0.33541754074328006	0.385626366352855	0.68	0.453084707781632
Com_1183_pos	Eplerenone	ÒÀÆÕÀûÍª	P	C24H30O6	414.20424	437.193427700333	0.029694691178358	[M+Na]+	6.859	0.892233106999896	1	C18	Lipids and lipid-like molecules	Ö¬ÖÊºÍÀàÖ¬·Ö×Ó	Steroids and steroid derivatives	Àà¹Ì´¼ºÍÀà¹Ì´¼ÑÜÉúÎï	Steroid lactones	Àà¹Ì´¼ÄÚõ¥	107724-20-9	HMDB0014838	C12512	-	-	443872	[H][C@@]12CC[C@@]3(CCC(=O)O3)[C@@]1(C)C[C@H]1O[C@@]11[C@@]2([H])[C@@H](CC2=CC(=O)CC[C@]12C)C(=O)OC	JUKPWJGBANNWMW-VWBFHTRKSA-N	1335858973.0715907	1220072194.4236567	1106931251.315615	955634720.6917448	1932021881.171801	1062531630.4632797	1678852198.3203323	1998727837.9245458	1305281510.4864452	1155201730.28178	0.909719141938258	-0.13650688482227386	0.582140865047234	0.6	0.446452887688078
Com_1184_neg	Coriolic acid	-	N	C18H32O3	296.23514	295.228056624577	0.731258880963867	[M-H]-	9.324	0.589713451181846	2	C18	Lipids and lipid-like molecules	Ö¬ÖÊºÍÀàÖ¬·Ö×Ó	Fatty Acyls	Ö¬·¾õ£Àà	Lineolic acids and derivatives	ÑÇÂéËá¼°ÆäÑÜÉúÎï	-	-	-	-	LMFA02000154	-	CCCCCC(C=CC=CCCCCCCCC(=O)O)O	HNICUWMFWZBIFP-BSZOFBHHSA-N	74077536.82430388	80664097.27558108	61048299.39641509	142382587.0294506	40473863.41244128	102371160.13281578	47221483.84189696	31695521.92810104	151308836.766987	14876243.525542459	1.14727216642769	0.1982076813079224	0.463720109167544	0.6	0.723563486865319
Com_1186_pos	Agaric acid	ËÉÞ¦Ëá	P	C22H40O7	416.2774	439.266814769865	0.515929678167892	[M+Na]+	6.347	0.567132498623415	2	C18	Organic acids and derivatives	ÓÐ»úËá¼°ÆäÑÜÉúÎï	Carboxylic acids and derivatives	ôÈËá¼°ÆäÑÜÉúÎï	Tricarboxylic acids and derivatives	ÈýôÈËá¼°ÆäÑÜÉúÎï	666-99-9	-	-	-	-	12629	CCCCCCCCCCCCCCCCC(C(=O)O)C(CC(=O)O)(C(=O)O)O	HZLCGUXUOFWCCN-UHFFFAOYSA-N	19615703.134047847	35438869.51634559	20176844.334055524	34346693.70839014	29540729.359630037	6984168.574454522	15258697.01978082	8403425.88927668	10111986.255685028	37024766.29000074	1.78854969985807	0.8387902082087575	0.0637586756097255	0.8	1.28538943405774
Com_1187_neg	9(S)-HODE	-	N	C18H32O3	296.23514	295.227909038406	0.233052722806816	[M-H]-	8.124	0.893727320690348	2	C18	Lipids and lipid-like molecules	Ö¬ÖÊºÍÀàÖ¬·Ö×Ó	Fatty Acyls	Ö¬·¾õ£Àà	Lineolic acids and derivatives	ÑÇÂéËá¼°ÆäÑÜÉúÎï	73543-67-6	HMDB0004670	C14767	map03320;map00591	LMFA02000188	-	CCCCCC=CC=CC(CCCCCCCC(=O)O)O	NPDSHTNEKLQQIJ-UINYOVNOSA-N	3321570102.7206826	2004973261.8523214	2254900489.707375	2518558269.2173953	1694620992.1142924	1220961134.1563601	2091747163.140948	1840905315.6669946	2044709799.2281299	2771325977.3923388	1.18305294947823	0.24251464530927855	0.344326347233861	0.64	0.390277873152185
Com_1187_pos	3beta-Hydroxy-5-cholestenoic acid	3-beta-ôÇ»ù-5-µ¨çÞ´¼Ëáõ¥	P	C27H44O3	416.32904	439.318656535812	1.00049665526004	[M+Na]+	9.348	-	3	C18	Lipids and lipid-like molecules	Ö¬ÖÊºÍÀàÖ¬·Ö×Ó	Steroids and steroid derivatives	Àà¹Ì´¼ºÍÀà¹Ì´¼ÑÜÉúÎï	Bile acids, alcohols and derivatives	µ¨Ö­Ëá¡¢´¼¼°ÆäÑÜÉúÎï	6561-58-6	HMDB0012453	C17333	-	LMST04030072	40579073	[H][C@@]1(CC[C@@]2([H])[C@]3([H])CC=C4C[C@@H](O)CC[C@]4(C)[C@@]3([H])CC[C@]12C)[C@H](C)CCC[C@@H](C)C(O)=O	WVXOMPRLWLXFAP-KQOPCUSDSA-N	12922111.918549702	5962892.460268714	1449051.0966743338	4415932.665410174	7315953.46597108	1698628.6601484537	2833806.447600398	2816471.238906651	3110590.6075147334	6367377.665174427	1.90563858899918	0.9302745330470682	0.258685552441272	0.72	0.55125467090272
Com_118_pos	Hydroxyectoine	5-ôÇ»ùÒÀ¿Ë¶àÒò	P	C6H10N2O3	158.06914	159.076641773613	1.27648959824929	[M+H]+	1.438	0.505997061231577	1	C18	Organic acids and derivatives	ÓÐ»úËá¼°ÆäÑÜÉúÎï	Carboxylic acids and derivatives	ôÈËá¼°ÆäÑÜÉúÎï	Amino acids, peptides, and analogues	°±»ùËá¡¢ëÄºÍÀàËÆÎï	165542-15-4	-	C16432	-	-	12011795	CC1=NCC(C(N1)C(=O)O)O	KIIBBJKLKFTNQO-WHFBIAKZSA-N	65945337.96218853	142569257.5552459	109106121.85709335	104008835.96926978	81256211.89617561	59524957.16823769	67269590.77239777	57649620.799473815	50489744.199766226	71536979.44530378	1.64089242317974	0.7144806589415328	0.0196633166824652	0.92	1.66434045417765
Com_1190_pos	Yibeissine	ÒÁ±´ÐÁ	P	C27H41NO4	443.30356	444.311024853391	0.371874728520134	[M+H]+	9.109	-	3	C18	Lipids and lipid-like molecules	Ö¬ÖÊºÍÀàÖ¬·Ö×Ó	Steroids and steroid derivatives	Àà¹Ì´¼ºÍÀà¹Ì´¼ÑÜÉúÎï	Steroidal alkaloids	çÞÌåÉúÎï¼î	143502-51-6	-	-	-	-	3083381	CC1CC2C(C(C3(O2)CCC4C5CC(=O)C6CC(CCC6(C5C(C4=C3C)O)C)O)C)NC1	NURPXYQPDMVKOY-RUKZUWONSA-N	1004079.298048232	658201.6278838777	1708368.0003709134	758634.6195106243	153154.82838108458	710232.7516752181	1244238.9784284902	1595975.934700092	2189452.843853556	1280825.06151816	0.609970911323866	-0.713187650719119	0.177874496240647	0.76	1.0981745045121
Com_1191_neg	8-Aminoguanosine	8-°±»ùÄñÜÕ	N	C10H14N6O5	298.10257	297.09583395902	1.891828775528	[M-H]-	5.899	-	3	C18	Nucleosides, nucleotides, and analogues	ºËÜÕ¡¢ºËÜÕËáºÍÀàËÆÎï	Purine nucleosides	àÑßÊºËÜÕ	-	-	-	HMDB0247416	-	-	-	259808	NC1=NC2=C(N=C(N)NC2=O)N1C1OC(CO)C(O)C1O	FNXPTCITVCRFRK-UHFFFAOYSA-N	1665871.497236567	4518382.187602605	1431219.1101249931	6986597.363026981	2466379.426932681	13262676.161769545	9868660.650800778	12867466.273319442	14812431.290835219	6989298.091818294	0.295299175560588	-1.7597507662391036	0.00701686275865009	1	1.26621031464706
Com_1192_neg	Enterolactone	-	N	C18H18O4	298.12051	297.113009735897	0.671755536042576	[M-H]-	5.946	0.500500459548666	2	C18	Lignans, neolignans and related compounds	Ä¾Ö¬ËØ¡¢ÐÂÄ¾Ö¬ËØ¼°Ïà¹Ø»¯ºÏÎï	Furanoid lignans	ß»à«ÀàÄ¾Ö¬ËØ	Tetrahydrofuran lignans	ËÄÇâß»à«Ä¾Ö¬ËØ	78473-71-9	HMDB0006101	C18165	-	-	-	O=C1OCC(CC=2C=CC=C(O)C2)C1CC=3C=CC=C(O)C3	HVDGDHBAMCBBLR-WMLDXEAASA-N	414843.8542281147	3289126.295415689	921881.6357416542	949822.4755205143	394860.1074748968	1001040.1082294558	3257701.1384814354	748047.6941275133	2465108.7731128763	1000634.4004575182	0.704693034828052	-0.5049331403147317	0.321778376970626	0.72	0.700432805299636
Com_1193_neg	Saussureolide	-	N	C15H22O6	298.14164	297.134505639038	0.555571633725004	[M-H]-	5.869	-	3	C18	Lipids and lipid-like molecules	Ö¬ÖÊºÍÀàÖ¬·Ö×Ó	Prenol lipids	ÒìÎìÏ©´¼Ö¬	Terpene lactones	ÝÆÄÚõ¥	-	-	-	-	-	-	CC1C2C(CC(=C)C3CC(C(C3C2OC1=O)(CO)O)O)O	QHLGSXMDHZRASG-LFAZSJEHSA-N	15010682.415387688	6347949.459574394	2811669.037077682	4598189.149203931	5005569.070363726	3532683.4960913267	11037247.38080237	3791953.841204525	3125808.591947195	3610865.5755589325	1.34565730588536	0.42831105032832356	0.488352094618152	0.68	0.433349810243039
Com_1193_pos	Ponasterone A	ÆÂÄÇçÞÍªA	P	C27H44O6	464.31379	447.310522865361	0.0707826510874752	[M+H-H2O]+	7.375	-	3	C18	Lipids and lipid-like molecules	Ö¬ÖÊºÍÀàÖ¬·Ö×Ó	Steroids and steroid derivatives	Àà¹Ì´¼ºÍÀà¹Ì´¼ÑÜÉúÎï	Bile acids, alcohols and derivatives	µ¨Ö­Ëá¡¢´¼¼°ÆäÑÜÉúÎï	13408-56-5	HMDB0256697	C08835	-	LMST01010195	4482619	CC(C)CCC(O)C(C)(O)C1CCC2(O)C3=CC(=O)C4CC(O)C(O)CC4(C)C3CCC12C	PJYYBCXMCWDUAZ-UHFFFAOYSA-N	309336.3842950816	2932555.596596516	784355.8965873114	1027881.8259941707	438485.3490672598	708519.5738622473	2451183.758730194	439182.4930094797	209601.97293196802	5003216.648971033	0.62333173851463	-0.6819279217953745	0.799876472450487	0.48	0.333335222215949
Com_1195_neg	(6R,7S)-6,7-Epoxyoctadecanoic acid	-	N	C18H34O3	298.2508	297.243776197322	0.926057271340457	[M-H]-	9.667	0.597755388237182	2	C18	Lipids and lipid-like molecules	Ö¬ÖÊºÍÀàÖ¬·Ö×Ó	Fatty Acyls	Ö¬·¾õ£Àà	Fatty acids and conjugates	Ö¬·¾ËáºÍ½áºÏÎï	-	-	C13791	-	LMFA02000275	-	CCCCCCCCCCCC1C(O1)CCCCC(=O)O	PVMIAUUBHIBDJY-DLBZAZTESA-N	47111824.10886662	79495995.13519968	47386690.59689441	78492762.58568716	29681634.62534543	50882427.70749547	31326854.213818	51431179.6992756	79012256.85414994	36292200.79562788	1.13345919201325	0.1807324505935532	0.656825476840012	0.48	0.668108940731357
Com_1198_pos	Sipeimine	Î÷±´¼î	P	C27H43NO3	429.32429	452.314089577783	1.39656152001271	[M+Na]+	8.958	0.552109693811696	2	C18	Lipids and lipid-like molecules	Ö¬ÖÊºÍÀàÖ¬·Ö×Ó	Steroids and steroid derivatives	Àà¹Ì´¼ºÍÀà¹Ì´¼ÑÜÉúÎï	Steroidal alkaloids	çÞÌåÉúÎï¼î	61825-98-7	HMDB0256206	-	-	-	-	CC1CCC2C(C3CCC4C(C3CN2C1)CC5C4CC(=O)C6C5(CCC(C6)O)C)(C)O	IQDIERHFZVCNRZ-YUYPDVIUSA-N	157661.14294431696	171542.50653104085	2787067.541381265	396228.1157779859	886856.7112015557	653781.0812531911	679388.7791277019	706014.7925178166	458750.61608430475	942201.9469219552	1.27883155285097	0.3548262455557814	0.582715857281033	0.64	0.802671385099836
Com_11_pos	p-Cresol	¶Ô¼×·Ó	P	C7H8O	108.05752	109.065003346767	1.69675157270397	[M+H]+	5.072	0.930949497221055	1	C18	Benzenoids	±½Àà»¯ºÏÎï	Phenols	·ÓÀà	Cresols	¼×·Ó	106-44-5	HMDB0001858	C01468	map01120;map00623;map04974;map00633;map01100;map01220	-	2879	CC1=CC=C(O)C=C1	IWDCLRJOBJJRNH-UHFFFAOYSA-N	67168422.45701523	51995820.88804347	69112388.74885514	71789502.7157229	80256322.22146772	105399224.95707089	53379739.17672013	55033528.91251757	57386377.48854455	56061466.096744955	1.03991354569256	0.056463593380668205	0.666302072877578	0.64	0.381375652475623
Com_1200_neg	D-4'-Phosphopantothenate	-	N	C9H18NO8P	299.07701	298.069956830217	0.825306555688331	[M-H]-	3.980	-	3	C18	Organic acids and derivatives	ÓÐ»úËá¼°ÆäÑÜÉúÎï	Carboxylic acids and derivatives	ôÈËá¼°ÆäÑÜÉúÎï	Amino acids, peptides, and analogues	°±»ùËá¡¢ëÄºÍÀàËÆÎï	5875-50-3	HMDB0001016	C03492	map00770;map00410;map01100	-	41635	CC(C)(COP(O)(O)=O)[C@@H](O)C(=O)NCCC(O)=O	XHFVGHPGDLDEQO-ZETCQYMHSA-N	2584456.533878176	1568096.0793945212	25558182.53492934	2778813.4758768273	726996.3628593723	456452.2595281572	616930.0706138932	5103134.500407563	6015653.032444344	917310.5668994951	2.53378043199903	1.3412915113016182	0.439126202985581	0.64	0.372891097651938
Com_1202_neg	beta-D-3-Ribofuranosyluric acid	ÄòËáÔÓÖÊ1	N	C10H12N4O7	300.0706	299.06355823928	0.860595073153322	[M-H]-	4.941	0.556373378635402	2	C18	Organoheterocyclic compounds	ÓÐ»úÔÓ»·»¯ºÏÎï	Imidazopyrimidines	ßäßò²¢à×à¤Àà	Purines and purine derivatives	àÑßÊºÍàÑßÊÑÜÉúÎï	2124-54-1	HMDB0029920	C05513	-	-	131750925	OCC1OC(C(O)C1O)N1C2=C(N=C(O)N2)C(O)=NC1=O	MFGPUMDDJCTHOI-UHFFFAOYSA-N	272914626.96829987	129513914.70498428	144011206.4358201	197840934.5696421	287722374.92209226	109118254.91983162	118900050.42036065	132912372.49956913	139870104.24739516	158678466.9501295	1.56487570929239	0.6460480752356406	0.0653579614800842	0.84	1.23643432066965
Com_1202_pos	Limonin	ÄûÃÊ¿àËØ	P	C26H30O8	470.19407	453.19054002269	0.48911146406156	[M+H-H2O]+	6.919	-	3	C18	Lipids and lipid-like molecules	Ö¬ÖÊºÍÀàÖ¬·Ö×Ó	Prenol lipids	ÒìÎìÏ©´¼Ö¬	Triterpenoids	ÈýÝÆÀà	1180-71-8	HMDB0302538	C03514	-	-	-	CC1(C)O[C@H]2CC(=O)OC[C@@]22[C@H]1CC(=O)[C@]1(C)[C@@H]2CC[C@@]2(C)[C@@H](OC(=O)[C@H]3O[C@@]123)C1=COC=C1	KBDSLGBFQAGHBE-MSGMIQHVSA-N	831443.2678369288	3509736.28325176	1269135.8085029712	3109915.2496840144	979118.5384403985	1627701.4630413833	920103.6882786183	148178.29286681258	203668.81813173663	573041.4460050357	2.79303329414512	1.481832771259025	0.0596610041011803	0.84	1.92104933252299
Com_1204_neg	Cycloparvifloralone	-	N	C15H24O6	300.15729	299.149013893973	3.25198174262769	[M-H]-	7.897	-	3	C18	Lipids and lipid-like molecules	Ö¬ÖÊºÍÀàÖ¬·Ö×Ó	Prenol lipids	ÒìÎìÏ©´¼Ö¬	Sesquiterpenoids	±¶°ëÝÆÀà	-	-	-	-	-	-	CC1CCC2(C13CC4(C(C2(COC(C3O)O4)C)(C)O)O)O	NMVDVMIPBSSDSI-TYFONEDASA-N	294356.6760571991	420190.9926683439	403577.86806323467	233517.36818183988	327361.0615931408	157153.44633467167	239498.45398323893	630661.4309462745	545029.9611473555	171955.96413715626	0.962566463443817	-0.05504193531419973	0.741398850089294	0.56	0.252136985123088
Com_1209_neg	Dehydroabietic acid	ÍÑÇâËÉÏãËá	N	C20H28O2	300.20893	299.201695736484	0.218969115859887	[M-H]-	7.929	0.637685461579761	2	C18	Lipids and lipid-like molecules	Ö¬ÖÊºÍÀàÖ¬·Ö×Ó	Prenol lipids	ÒìÎìÏ©´¼Ö¬	Diterpenoids	¶þÝÆÀà	1740-19-8	HMDB0061925	C12078	-	LMPR0104050005	-	CC(C)C1=CC2=C(C=C1)C3(CCCC(C3CC2)(C)C(=O)O)C	NFWKVWVWBFBAOV-MISYRCLQSA-N	26394142.846888993	20613263.806053657	15138550.113464005	15975896.660364846	20613566.113020547	78429894.84512636	29757221.431796093	43114230.28514601	16471954.288468502	16933095.86658333	0.534553330554146	-0.903594207020436	0.194649919100187	0.76	1.10527569112685
Com_1212_pos	LysoPC(14:0/0:0)	1-Èâ¶¹Þ¢-sn-¸ÊÓÍ-3-Á×Ëáµ¨¼î	P	C22H46NO7P	467.30119	468.308874665854	0.823164721603759	[M+H]+	8.857	0.993695993408793	1	C18	Lipids and lipid-like molecules	Ö¬ÖÊºÍÀàÖ¬·Ö×Ó	Glycerophospholipids	¸ÊÓÍÁ×Ö¬	Glycerophosphocholines	¸ÊÓÍÁ×Ëáµ¨¼î	20559-16-4	HMDB0010379	-	-	LMGP01050012	460604	CCCCCCCCCCCCCC(=O)OC[C@@H](O)COP([O-])(=O)OCC[N+](C)(C)C	VXUOFDJKYGDUJI-OAQYLSRUSA-N	243315017.64153162	928784803.6097786	306863513.0734556	530053478.35139775	359787917.08489966	240373749.6355735	708955317.5246092	476352246.30281126	479181381.7704852	819930815.4229884	0.869352015298349	-0.20198762798266814	0.594101949611275	0.56	0.548812683547333
Com_1214_neg	ROCCELLIC ACID	-	N	C17H32O4	300.23006	299.222133180624	2.0877968582136	[M-H]-	9.295	0.584043478909074	2	C18	Lipids and lipid-like molecules	Ö¬ÖÊºÍÀàÖ¬·Ö×Ó	Fatty Acyls	Ö¬·¾õ£Àà	Fatty acids and conjugates	Ö¬·¾ËáºÍ½áºÏÎï	22139-54-4	-	-	-	-	-	CCCCCCCCCCCCC(C(C)C(=O)O)C(=O)O	CADNMISJDLVPCK-LSDHHAIUSA-N	6610909.204499289	8751383.705534605	1183603.4913109066	9051367.355867503	3956664.5858973907	7372289.8275049	5928200.3971215505	12005001.490949566	1170529.4690848815	4266371.23309354	0.961341197571911	-0.05687953414700847	0.981214599201121	0.52	0.522881553490221
Com_1214_pos	D-alpha-Tocopherylquinone	¦Á-ÍÐ¿Éõ«	P	C29H50O3	446.37599	469.365643608149	1.01620194453125	[M+Na]+	10.543	0.587719745999243	2	C18	Lipids and lipid-like molecules	Ö¬ÖÊºÍÀàÖ¬·Ö×Ó	Prenol lipids	ÒìÎìÏ©´¼Ö¬	Diterpenoids	¶þÝÆÀà	7559-04-8	HMDB0034408	-	-	-	24205	CC(C)CCCC(C)CCCC(C)CCCC(C)(O)CCC1=C(C)C(=O)C(C)=C(C)C1=O	LTVDFSLWFKLJDQ-UHFFFAOYSA-N	720588211.7464519	115474889.86043538	180498530.70752805	27150915.72101336	81522174.09939559	203402531.4823964	89578161.91405685	296489586.5068556	238182934.56321093	71385324.78889386	1.25159787150698	0.3237711102167716	0.747949661971703	0.6	0.290056527889189
Com_1215_pos	11-Keto-beta-boswellic acid	11-Ñõ´ú-beta-ÈéÏãËá	P	C30H46O4	470.33961	471.347082457356	0.366665601541733	[M+H]+	7.161	0.514359301700833	1	C18	Lipids and lipid-like molecules	Ö¬ÖÊºÍÀàÖ¬·Ö×Ó	Prenol lipids	ÒìÎìÏ©´¼Ö¬	Triterpenoids	ÈýÝÆÀà	17019-92-0	HMDB0036671	-	-	LMPR0106180008	9847548	[H][C@@]12[C@@H](C)[C@H](C)CC[C@]1(C)CC[C@]1(C)C2=CC(=O)[C@]2([H])[C@@]3(C)CC[C@@H](O)[C@](C)(C(O)=O)[C@]3([H])CC[C@@]12C	YIMHGPSYDOGBPI-YZCVQEKWSA-N	221272.62242534652	464100.7778644686	575265.6371567795	81357.40778666243	259895.14621781686	500855.9363497119	1444941.563480232	604674.7399535242	1283011.3860777495	623381.4488551685	0.35942115468977	-1.4762527698796746	0.0280953706465328	0.96	1.77827752054456
Com_1219_neg	2-(Acetylamino)-2-Deoxy-6-O-Sulfo-alpha-D-Glucopyranose	-	N	C8H15NO9S	301.04675	300.039576462619	0.420076346924948	[M-H]-	1.446	0.501742441855564	2	C18	Organic oxygen compounds	ÓÐ»úÑõ»¯ºÏÎï	Organooxygen compounds	ÓÐ»úÑõ»¯ºÏÎï	Carbohydrates and carbohydrate conjugates	Ì¼Ë®»¯ºÏÎïºÍÌ¼Ë®»¯ºÏÎï½áºÏÎï	-	HMDB0244937	-	-	-	5195972	CC(O)=NC1C(O)OC(COS(O)(=O)=O)C(O)C1O	WJFVEEAIYIOATH-UHFFFAOYSA-N	78065621.61880341	37407637.345679596	18676213.918743674	42929023.31722794	57779126.80360575	17224028.912427194	10990575.233199658	10609877.952642562	9542617.83200884	13528736.224725228	3.7944010064896	1.923872156214392	0.00396172523156694	1	1.54442544779597
Com_1219_pos	Podecdysone B	ÂÞººËÉçÞÍª B	P	C27H42O6	462.29814	485.287414910721	0.162039849490612	[M+Na]+	9.378	0.607437348305846	2	C18	Lipids and lipid-like molecules	Ö¬ÖÊºÍÀàÖ¬·Ö×Ó	Steroids and steroid derivatives	Àà¹Ì´¼ºÍÀà¹Ì´¼ÑÜÉúÎï	Bile acids, alcohols and derivatives	µ¨Ö­Ëá¡¢´¼¼°ÆäÑÜÉúÎï	22612-27-7	-	C08832	-	-	-	CC12CCC3=C(C1=CCC2C(C)(C(CCC(C)(C)O)O)O)CC(=O)C4C3(CC(C(C4)O)O)C	AEFMTBQZWMUASH-IILZZRPCSA-N	9735447.59079851	61853977.29970338	19867976.800705537	26174735.451249577	11001545.033968685	40174424.34388087	116805653.42582162	56461557.25398872	51967566.55005745	73956932.178217	0.379041010233628	-1.3995741460691453	0.0232128262471474	0.88	1.44616242392931
Com_1220_neg	N-Acetyl-alpha-D-glucosamine 1-phosphate	N-ÒÒõ£°±»ùÆÏÌÑÌÇ-1-Á×Ëá	N	C8H16NO9P	301.05627	300.049220142952	0.830884379135799	[M-H]-	1.526	0.828888676930763	2	C18	Organic oxygen compounds	ÓÐ»úÑõ»¯ºÏÎï	Organooxygen compounds	ÓÐ»úÑõ»¯ºÏÎï	Carbohydrates and carbohydrate conjugates	Ì¼Ë®»¯ºÏÎïºÍÌ¼Ë®»¯ºÏÎï½áºÏÎï	6866-69-9	HMDB0001367	C04501	map01100;map01130;map00520	-	-	CC(=O)NC1C(C(C(OC1OP(=O)(O)O)CO)O)O	FZLJPEPAYPUMMR-FMDGEEDCSA-N	53884286.68092037	49416132.06788078	36210620.043037914	32232888.569429368	37502204.22189214	40101494.31453316	24224455.243911095	27410073.04590366	23204592.584236674	35133738.86095457	1.39428307326973	0.47952349301642794	0.0486070693563089	0.84	0.81707400650113
Com_1220_pos	Periplocoside N	±±Îå¼ÓÆ¤ÜÕN	P	C27H44O6	464.31379	487.303224557212	0.505169600859727	[M+Na]+	8.462	-	3	C18	Lipids and lipid-like molecules	Ö¬ÖÊºÍÀàÖ¬·Ö×Ó	Steroids and steroid derivatives	Àà¹Ì´¼ºÍÀà¹Ì´¼ÑÜÉúÎï	Steroidal glycosides	çÞÌåÌÇÜÕ	39946-41-3	-	-	-	-	-	CC1C(C(CC(O1)OC(C)C2(CCC3C2(CCC4C3CC=C5C4(CCC(C5)O)C)C)O)O)O	MQSVACYEBUOKAY-NOQMFQFLSA-N	1965023.960541871	1953968.2726412069	3456375.468898974	3769555.497650834	2568626.6437552283	1568000.0260202156	19873346.291619603	14722700.882154489	20017224.243843	21919014.111188132	0.175588984676136	-2.5097257525857035	0.040667945359353	0.8	1.75723862858975
Com_1222_pos	Goralatide	¸êÀ×À­ëÄ	P	C20H33N5O9	487.22783	488.235847031533	1.47165553532904	[M+H]+	4.887	0.907474967260893	1	C18	Organic acids and derivatives	ÓÐ»úËá¼°ÆäÑÜÉúÎï	Carboxylic acids and derivatives	ôÈËá¼°ÆäÑÜÉúÎï	Amino acids, peptides, and analogues	°±»ùËá¡¢ëÄºÍÀàËÆÎï	-	HMDB0062552	-	-	-	65938	[H][C@@](CO)(N=C(C)O)C(O)=N[C@@]([H])(CC(O)=O)C(O)=N[C@@]([H])(CCCCN)C(=O)N1CCC[C@@]1([H])C(O)=O	HJDRXEQUFWLOGJ-AJNGGQMLSA-N	9734827.125554709	12164925.993975718	31808625.252275348	9147569.138968727	4771251.833189233	4513518.731593419	10574015.148601996	3865813.090172711	3228242.3349091513	19499577.84544743	1.62248813953349	0.698207932092668	0.282267496518698	0.72	0.692582368531681
Com_1224_neg	Masoprocol	ÂíË÷ÂÞ·Ó	N	C18H22O4	302.15181	301.144970949439	1.52555577609293	[M-H]-	5.838	-	3	C18	Lignans, neolignans and related compounds	Ä¾Ö¬ËØ¡¢ÐÂÄ¾Ö¬ËØ¼°Ïà¹Ø»¯ºÏÎï	Dibenzylbutane lignans	¶þÜÐ»ù¶¡ÍéÄ¾Ö¬ËØ	-	-	27686-84-6	HMDB0014325	-	-	-	-	CC(CC1=CC(=C(C=C1)O)O)C(C)CC2=CC(=C(C=C2)O)O	HCZKYJDFEPMADG-TXEJJXNPSA-N	35585.97852930515	144664.3137145067	295611.74566165125	66734.9468049296	45135.935955188565	436332.78713601874	303461.95642895513	303199.04849766986	532725.9123453812	272448.7897496322	0.318008299851174	-1.6528636752963861	0.0186296210996765	0.96	1.46362332015293
Com_1226_neg	Viridamine	-	N	C16H22N4O2	302.17428	301.166253244909	2.40508586972665	[M-H]-	8.454	0.530941138313862	2	C18	Organic acids and derivatives	ÓÐ»úËá¼°ÆäÑÜÉúÎï	Carboxylic acids and derivatives	ôÈËá¼°ÆäÑÜÉúÎï	Amino acids, peptides, and analogues	°±»ùËá¡¢ëÄºÍÀàËÆÎï	-	-	-	-	-	-	CC(C)C1C(=O)NC(=CC2=CN=C(N2)CC=C(C)C)C(=O)N1	CQRQHABGNBHMFC-VDBIKXPHSA-N	1322972.7798240506	941931.2594158369	797797.9335726621	1271157.8319367748	979394.2362535866	857758.902672425	875626.924958182	1413020.0642298197	1362232.1999124356	546503.000121682	1.05105949456529	0.07184433446185162	0.667284932341639	0.52	0.391365204381434
Com_1226_pos	Hecogenin acetate	ÒÒËáÁúÉàÀ¼ÔíÜÕõ¥	P	C29H44O5	472.31887	495.308151003032	0.171500732109193	[M+Na]+	6.760	-	3	C18	Lipids and lipid-like molecules	Ö¬ÖÊºÍÀàÖ¬·Ö×Ó	Prenol lipids	ÒìÎìÏ©´¼Ö¬	Triterpenoids	ÈýÝÆÀà	915-35-5	-	-	-	-	101906	CC1CCC2(C(C3C(O2)CC4C3(C(=O)CC5C4CCC6C5(CCC(C6)OC(=O)C)C)C)C)OC1	CVKZWRTYHCDWTE-RSEFXUKDSA-N	5780663.478661102	15378481.025542608	5075821.582331989	13204642.203707306	9625212.456290953	19139743.631869137	6405248.715017341	21033175.191443086	29927122.97932369	12606914.754394516	0.550595966026714	-0.8609340549040776	0.13880820741	0.8	1.03778229819987
Com_1227_neg	7a-Hydroxyandrost-4-ene-3,17-dione	-	N	C19H26O3	302.1882	301.180987943379	0.291021883100109	[M-H]-	7.852	0.605772975578596	2	C18	Lipids and lipid-like molecules	Ö¬ÖÊºÍÀàÖ¬·Ö×Ó	Steroids and steroid derivatives	Àà¹Ì´¼ºÍÀà¹Ì´¼ÑÜÉúÎï	Androstane steroids	ÐÛçÞÍéÀà¹Ì´¼	62-84-0	HMDB0006771	C05296	-	LMST02020071	65542	[H][C@@]12CCC(=O)[C@@]1(C)CC[C@@]1([H])[C@@]2([H])[C@H](O)CC2=CC(=O)CC[C@]12C	LFWLQMQUJQUZBD-TYHLISGHSA-N	5305508.37181099	3959316.395000033	1663977.298313878	4656682.2741473075	4080752.7614871273	5645423.814382913	5396757.694674787	5991725.578355004	1928533.8536870205	3247898.5056465976	0.885454143909553	-0.1755105005779454	0.725223948147756	0.68	0.380296719094979
Com_1229_neg	Koninginin G	-	N	C16H30O5	302.20932	301.201844309681	0.581353080034437	[M-H]-	9.624	0.524020851606938	2	C18	Organoheterocyclic compounds	ÓÐ»úÔÓ»·»¯ºÏÎï	Benzopyrans	±½²¢ßÁà«Àà	-	-	-	-	-	-	-	-	CCCCCCC(C1CCC2C(CCC(C2(O1)O)O)O)O	PLZAVOYXRMPNBF-LGFJLYTPSA-N	16883840.276080135	20535150.80630927	5787213.638243861	14162103.35460884	13325795.053038193	18153849.02551162	13094471.20664802	23354423.196891513	6458066.790554731	9359636.314589674	1.00388603889286	0.005595503894517312	0.940828403534509	0.52	0.58293325872393
Com_122_neg	D-Gluconic Acid	D-ÆÏÌÑÌÇËá	N	C6H12O7	196.05831	195.050916839868	0.475165434182455	[M-H]-	1.430	0.919529523881601	1	C18	Organic oxygen compounds	ÓÐ»úÑõ»¯ºÏÎï	Organooxygen compounds	ÓÐ»úÑõ»¯ºÏÎï	Carbohydrates and carbohydrate conjugates	Ì¼Ë®»¯ºÏÎïºÍÌ¼Ë®»¯ºÏÎï½áºÏÎï	526-95-4	HMDB0000625	C00257	-	-	10690	OC[C@@H](O)[C@@H](O)[C@H](O)[C@@H](O)C(O)=O	RGHNJXZEOKUKBD-SQOUGZDYSA-N	316963478.9925109	131953052.23145638	159884080.1080601	88275317.68510148	235944677.69785282	81206175.61465542	221703737.68150714	93436159.10049334	49610389.8245658	127978018.3421055	1.62565700147377	0.7010228942685897	0.162682035488991	0.8	0.611050933786885
Com_1230_pos	1-Palmitoyl-sn-glycero-3-phosphocholine	1-×Øéµõ£»ù-sn-¸ÊÓÍ-3-Á×Ëáµ¨¼î	P	C24H50NO7P	495.33249	496.34023577804	0.899957198424252	[M+H]+	10.630	0.990496102845776	1	C18	Lipids and lipid-like molecules	Ö¬ÖÊºÍÀàÖ¬·Ö×Ó	Glycerophospholipids	¸ÊÓÍÁ×Ö¬	Glycerophosphocholines	¸ÊÓÍÁ×Ëáµ¨¼î	17364-16-8	HMDB0010382	-	-	LMGP01050018	460602	CCCCCCCCCCCCCCCC(=O)OC[C@@H](O)COP([O-])(=O)OCC[N+](C)(C)C	ASWBNKHCZGQVJV-HSZRJFAPSA-N	62485137.278471306	114099027.59688236	31039292.96816653	47567715.26779383	17349398.918305796	82312368.71370192	115074454.68681599	124716004.04583377	118988962.50466016	134079530.45809272	0.473842422872839	-1.0775207267684108	0.041244236428314	0.96	1.98864168308385
Com_1235_pos	Crustecdysone	20-ôÇ»ùÍÉÆ¤çÞÍª	P	C27H44O7	480.3087	503.298188956084	0.601604934446554	[M+Na]+	7.528	-	3	C18	Lipids and lipid-like molecules	Ö¬ÖÊºÍÀàÖ¬·Ö×Ó	Steroids and steroid derivatives	Àà¹Ì´¼ºÍÀà¹Ì´¼ÑÜÉúÎï	Bile acids, alcohols and derivatives	µ¨Ö­Ëá¡¢´¼¼°ÆäÑÜÉúÎï	5289-74-7	HMDB0030180	C02633	map00981	LMST01010209	5459840	[H][C@@]1(CC[C@@]2(O)C3=CC(=O)[C@]4([H])C[C@@H](O)[C@@H](O)C[C@]4(C)[C@@]3([H])CC[C@]12C)[C@@](C)(O)[C@H](O)CCC(C)(C)O	NKDFYOWSKOHCCO-YPVLXUMRSA-N	2435272.0780804725	4765940.752079954	1839690.2339698924	5107094.251596687	3056469.1490804544	3522420.498842014	11788619.533541532	8862903.829299916	13267397.288920673	13592955.921199273	0.337115772175747	-1.5686839685814495	0.0114633765482556	0.92	1.6098749611304
Com_1238_pos	Poricoic acid B	ÜòÜßËáB	P	C30H44O5	484.31887	507.308694490084	1.28941927045202	[M+Na]+	7.116	-	3	C18	Lipids and lipid-like molecules	Ö¬ÖÊºÍÀàÖ¬·Ö×Ó	Prenol lipids	ÒìÎìÏ©´¼Ö¬	Triterpenoids	ÈýÝÆÀà	137551-39-4	-	-	-	-	-	CC(=CCCC(C1C(CC2(C1(CC=C3C2=CCC(C3(C)CCC(=O)O)C(=C)C)C)C)O)C(=O)O)C	NXAZWYWJZDFISF-RWENVMIDSA-N	583516.4405839447	1175116.334224489	1130462.6292229886	872724.7353490649	697121.4173533713	123114.3600348138	7839262.391637099	2622589.009093564	1827683.4767979365	1009586.4383728678	0.3322055776988	-1.5898517986766445	0.545974886373058	0.72	0.467286571110235
Com_123_pos	D-Mannosamine	D-¸ÊÂ¶ÌÇ°·	P	C6H13NO5	179.07937	162.07625499055	1.03300871577266	[M+H-H2O]+	1.513	0.676231309421812	1	C18	Organic oxygen compounds	ÓÐ»úÑõ»¯ºÏÎï	Organooxygen compounds	ÓÐ»úÑõ»¯ºÏÎï	Carbohydrates and carbohydrate conjugates	Ì¼Ë®»¯ºÏÎïºÍÌ¼Ë®»¯ºÏÎï½áºÏÎï	14307-02-9	-	C03570	-	-	440049	C(C1C(C(C(C(O1)O)N)O)O)O	MSWZFWKMSRAUBD-CBPJZXOFSA-N	51701649.03483664	145767656.23198748	127015055.99635263	103371965.75395514	47408264.94487879	168440428.9277437	79720328.53429487	66474360.28803746	63859845.42105747	217922513.38421217	0.796865636310555	-0.32759161053384833	0.586905113716983	0.36	0.486313676053185
Com_1240_pos	Polygalic acid	Ô¶Ö¾Ëá	P	C29H44O6	488.31379	511.303094955987	0.214935537568377	[M+Na]+	6.678	-	3	C18	Lipids and lipid-like molecules	Ö¬ÖÊºÍÀàÖ¬·Ö×Ó	Steroids and steroid derivatives	Àà¹Ì´¼ºÍÀà¹Ì´¼ÑÜÉúÎï	Hydroxysteroids	ôÇ»ùÀà¹Ì´¼	1260-04-4	-	-	-	-	12442765	CC1(CCC2(CCC3=C(C2C1)CCC4C3(CCC5C4(CC(C(C5(C)C(=O)O)O)O)C)C)C(=O)O)C	VZRKWGPIZJDNHC-LUNVCWBOSA-N	804525.0415919694	4060299.22371803	1631998.1799875845	1938839.358751466	1336200.9683740481	4979291.388618431	3417114.188081284	7975689.571773978	8581193.947620396	3538765.72472286	0.342967989984476	-1.543854162354187	0.00957412541294675	0.92	1.68611048164314
Com_1245_neg	2-Monomyristin	-	N	C17H34O4	302.24571	301.237558858119	2.81605942732629	[M-H]-	9.623	0.721290530995803	2	C18	Lipids and lipid-like molecules	Ö¬ÖÊºÍÀàÖ¬·Ö×Ó	Glycerolipids	¸ÊÓÍÖ¬	Monoradylglycerols	µ¥õ£»ù¸ÊÓÍ	-	HMDB0011530	-	-	-	-	CCCCCCCCCCCCCC(=O)OC(CO)CO	TVIMZSOUQXNWHO-UHFFFAOYSA-N	17420739.075325523	19275425.599291954	6102857.4843541235	11822467.909066807	6952691.774864785	17381821.799940128	13667134.596579034	16267531.419997176	6133178.195954116	9674850.957675835	0.975440047676305	-0.03587488999569153	0.843698815738031	0.48	0.58301684894474
Com_1246_neg	3-tetradecanoyl-sn-glycerol	3-Ê®ËÄõ£-sn-¸ÊÓÍ	N	C17H34O4	302.24571	301.23846968027	0.197456135932608	[M-H]-	8.711	0.545286035249245	2	C18	Lipids and lipid-like molecules	Ö¬ÖÊºÍÀàÖ¬·Ö×Ó	Glycerolipids	¸ÊÓÍÖ¬	Monoradylglycerols	µ¥õ£»ù¸ÊÓÍ	-	-	-	-	-	-	CCCCCCCCCCCCCC(=O)OCC(CO)O	DCBSHORRWZKAKO-MRXNPFEDSA-N	1175129.719450143	3617781.181109598	560395.9954583808	1130177.2040678617	434347.32797029306	1743721.9759910738	1242593.845044802	1001468.1402209005	926263.9657511794	2410637.910729247	0.944454353579946	-0.08244702347775335	0.514767998195712	0.64	0.962734593672911
Com_1246_pos	Taurodeoxycholate	Å£»ÇÍÑÑõµ¨Ëá	P	C26H45NO6S	499.29676	522.286286269395	0.653457865254722	[M+Na]+	7.208	0.685514400300138	1	C18	Lipids and lipid-like molecules	Ö¬ÖÊºÍÀàÖ¬·Ö×Ó	Steroids and steroid derivatives	Àà¹Ì´¼ºÍÀà¹Ì´¼ÑÜÉúÎï	Bile acids, alcohols and derivatives	µ¨Ö­Ëá¡¢´¼¼°ÆäÑÜÉúÎï	1180-95-6	HMDB0000896	C05463	map00120	LMST05040013	-	CC(CCC(=O)NCCS(=O)(=O)[O-])C1CCC2C1(C(CC3C2CCC4C3(CCC(C4)O)C)O)C.[Na+]	YXHRQQJFKOHLAP-UHFFFAOYSA-M	872408.293335311	1677794.4340829777	1530150.2568592988	710142.263837871	641693.5492472672	4056072.5466969833	2574574.741642629	2487055.7812429843	4645256.492248996	6660675.758964443	0.265975606792758	-1.9106341558256945	0.00118259861464336	1	1.17283477598118
Com_1248_neg	Nicotianamine	-	N	C12H21N3O6	303.14304	302.135939103496	0.656797187280288	[M-H]-	4.879	0.524917611582571	2	C18	Organic acids and derivatives	ÓÐ»úËá¼°ÆäÑÜÉúÎï	Carboxylic acids and derivatives	ôÈËá¼°ÆäÑÜÉúÎï	Amino acids, peptides, and analogues	°±»ùËá¡¢ëÄºÍÀàËÆÎï	-	HMDB0255025	C05324	-	-	-	C1CN(C1C(=O)O)CCC(C(=O)O)NCCC(C(=O)O)N	KRGPXXHMOXVMMM-CIUDSAMLSA-N	19417863.22966369	6754724.522733079	20736510.165580817	7597887.472243492	27425311.85946409	1850788.8811984488	1901990.1561382818	3605343.0488530495	4910332.78190695	5579784.743165355	4.5904973842903	2.1986504793412096	0.00411001053735145	1	1.82604702076474
Com_1248_pos	Calcimycin	¸ÆÀë×ÓÔØÌå III	P	C29H37N3O6	523.26824	524.275189538958	0.669754086335427	[M+H]+	9.004	-	3	C18	Organoheterocyclic compounds	ÓÐ»úÔÓ»·»¯ºÏÎï	Benzoxazoles	±½²¢¶ñßòÀà	-	-	52665-69-7	-	C11309	-	-	-	CC1CCC2(C(CC(C(O2)C(C)C(=O)C3=CC=CN3)C)C)OC1CC4=NC5=C(O4)C=CC(=C5C(=O)O)NC	HIYAVKIYRIFSCZ-CVXKHCKVSA-N	231730480.60638207	231696575.65978405	320335091.6783508	156593734.60977048	186108899.62825653	169532172.16384917	203660977.68400025	237725643.4141335	183512889.3088413	230631633.33881372	1.09892214919712	0.13608918524482574	0.610609215100108	0.6	0.397889100208521
Com_124_neg	Safranal	²Øºì»¨È©	N	C10H14O	150.10447	195.102637315948	0.217742029945819	[M+HCOOH-H]-	5.574	-	3	C18	Organic oxygen compounds	ÓÐ»úÑõ»¯ºÏÎï	Organic oxides	ÓÐ»úÑõ»¯Îï	-	-	116-26-7	HMDB0036061	C17062	-	-	61041	CC1=C(C=O)C(C)(C)CC=C1	SGAWOGXMMPSZPB-UHFFFAOYSA-N	4320433.045165513	5560964.58222314	2827971.0987123116	4247297.392014859	3116702.4561192673	8541441.319293298	3766651.4751739274	3587955.95795698	3471692.8292355016	8612728.205796273	0.717406416929935	-0.4791374451709719	0.312132545610179	0.36	0.638785890417995
Com_124_pos	L-Carnitine	×óÐýÈâ¼î	P	C7H16NO3	162.11302	162.11255555881	0.404401879497022	[M+H]+	1.452	0.999172905673791	1	C18	Organic nitrogen compounds	ÓÐ»úµª»¯ºÏÎï	Organonitrogen compounds	ÓÐ»úµª»¯ºÏÎï	Quaternary ammonium salts	¼¾ï§ÑÎ	541-15-1	HMDB0000062	C00318	map04976	-	10917	C[N+](C)(C)C[C@H](O)CC(O)=O	PHIQHXFUZVPYII-ZCFIWIBFSA-O	936554171.7043926	3842662073.068642	2829253732.2863154	1388183363.261947	1179606210.6772037	3653722894.266007	4988374389.933628	2122823600.0998735	1935513323.8208992	5832210995.985738	0.549099140404621	-0.8648614420917287	0.0993120062654367	0.8	1.03296038959717
Com_1251_pos	C16-PAF	1-O-Ê®ÁùÍé»ù-2-ÒÒõ£»ù-sn-¸ÊÓÍ-3-Á×Ëáµ¨¼î	P	C26H54NO7P	523.36379	524.371604708598	0.983462379151662	[M+H]+	10.467	0.997579401379318	1	C18	Lipids and lipid-like molecules	Ö¬ÖÊºÍÀàÖ¬·Ö×Ó	Glycerophospholipids	¸ÊÓÍÁ×Ö¬	Glycerophosphocholines	¸ÊÓÍÁ×Ëáµ¨¼î	74389-68-7	HMDB0062195	-	-	LMGP01020046	108156	CCCCCCCCCCCCCCCCOC[C@H](COP([O-])(=O)OCC[N+](C)(C)C)OC(C)=O	HVAUUPRFYPCOCA-AREMUKBSSA-N	308919564.32510865	525132551.8611717	400036543.52229375	403638493.5566637	204917535.6484142	270992289.2989067	483247719.9449044	447039616.0091221	450687360.61083406	369979459.14246005	0.911322203149637	-0.13396687762964762	0.549839436321979	0.6	0.53509679126983
Com_1253_neg	N-Acetylaspartylglutamic acid	Òì¶¬¹ÈËá	N	C11H16N2O8	304.09067	303.08369820802	1.07930973348765	[M-H]-	2.249	0.524613609266865	2	C18	Organic acids and derivatives	ÓÐ»úËá¼°ÆäÑÜÉúÎï	Carboxylic acids and derivatives	ôÈËá¼°ÆäÑÜÉúÎï	Amino acids, peptides, and analogues	°±»ùËá¡¢ëÄºÍÀàËÆÎï	3106-85-2	HMDB0001067	C12270	map00250;map01100;map04080	-	188803	CC(=O)N[C@@H](CC(O)=O)C(=O)N[C@@H](CCC(O)=O)C(O)=O	OPVPGKGADVGKTG-BQBZGAKWSA-N	3768605.931205476	415291.80497199274	2609028.579641857	3124718.2644139817	4104484.4171296083	3046173.4310927195	2923225.603939464	5735291.796962897	5686921.505488937	6204198.844214691	0.594263485556229	-0.7508253574275325	0.179444486530971	0.76	0.942354763986655
Com_1255_pos	1-Stearoyl-sn-glycero-3-phosphocholine	1-Ó²Ö¬õ£-sn-¸ÊÓÍ-3-Á×õ£µ¨¼î	P	C26H54NO7P	523.36379	546.353286860113	0.567215613165173	[M+Na]+	10.736	0.999087943407473	1	C18	Lipids and lipid-like molecules	Ö¬ÖÊºÍÀàÖ¬·Ö×Ó	Glycerophospholipids	¸ÊÓÍÁ×Ö¬	Glycerophosphocholines	¸ÊÓÍÁ×Ëáµ¨¼î	19420-57-6	HMDB0010384	-	-	LMGP01050026	497299	CCCCCCCCCCCCCCCCCC(=O)OC[C@@H](O)COP([O-])(=O)OCC[N+](C)(C)C	IHNKQIMGVNPMTC-RUZDIDTESA-N	2125690789.7234154	2242225459.3680253	1404659782.435703	1671056113.8563776	730209434.4372064	1425282258.329539	2019588070.47447	2643876738.67574	2637552397.8718376	2869951586.8952312	0.704869318799114	-0.5045722850300957	0.148208753803089	0.8	1.22708758639574
Com_1258_pos	Glycerol phenylbutyrate	±½¶¡Ëá¸ÊÓÍõ¥	P	C33H38O6	530.26684	553.25620659139	0.314165204039923	[M+Na]+	9.198	-	3	C18	Lipids and lipid-like molecules	Ö¬ÖÊºÍÀàÖ¬·Ö×Ó	Glycerolipids	¸ÊÓÍÖ¬	Triradylcglycerols	Èýõ£»ù¸ÊÓÍ	611168-24-2	HMDB0252844	D10127	-	-	10482134	O=C(CCCC1=CC=CC=C1)OCC(COC(=O)CCCC1=CC=CC=C1)OC(=O)CCCC1=CC=CC=C1	ZSDBFLMJVAGKOU-UHFFFAOYSA-N	8525546.42501835	3511253.7991835754	854839.670628515	479339.15286553215	754690.290756221	2224804.923036961	2762967.038384316	5191755.312829474	2986054.842642351	2035116.9583200049	0.929277612072862	-0.1058184436714613	0.332571138293559	0.64	0.668153215751566
Com_1264_pos	Biliverdin	µ¨ÂÌËØ	P	C33H34N4O6	582.24784	583.255133739664	0.0107520124454626	[M+H]+	6.378	0.745423964581543	1	C18	Organoheterocyclic compounds	ÓÐ»úÔÓ»·»¯ºÏÎï	Tetrapyrroles and derivatives	ËÄßÁ¿©¼°ÆäÑÜÉúÎï	Bilirubins	µ¨ºìËØ	856699-18-8	HMDB0001008	C00500	map00860;map01100;map01110	-	5353439	CC1=C(C=C)\C(NC1=O)=C\C1=C(C)C(CCC(O)=O)=C(N1)\C=C1/N=C(/C=C2\NC(=O)C(C=C)=C2C)C(C)=C1CCC(O)=O	QBUVFDKTZJNUPP-BBROENKCSA-N	5524310.596320963	5862718.185261898	1597167.750333854	2993069.0050818725	3654539.1559101613	2465246.5186147653	8100185.069032781	4748615.138788709	2119697.993170396	8003245.654828991	0.771781740053605	-0.37373518400345995	0.586984567962967	0.6	0.304829694685003
Com_1267_pos	Maltotetraose	ÂóÑ¿ËÄÌÇ	P	C24H42O21	666.22186	689.211621271689	0.842469637636949	[M+Na]+	1.498	0.69263751655282	1	C18	Organic oxygen compounds	ÓÐ»úÑõ»¯ºÏÎï	Organooxygen compounds	ÓÐ»úÑõ»¯ºÏÎï	Carbohydrates and carbohydrate conjugates	Ì¼Ë®»¯ºÏÎïºÍÌ¼Ë®»¯ºÏÎï½áºÏÎï	34612-38-9	HMDB0001296	C02052	-	-	439639	OC[C@H]1O[C@H](O[C@H]2[C@H](O)[C@@H](O)[C@@H](O[C@H]3[C@H](O)[C@@H](O)[C@@H](O[C@H]4[C@H](O)[C@@H](O)C(O)O[C@@H]4CO)O[C@@H]3CO)O[C@@H]2CO)[C@H](O)[C@@H](O)[C@@H]1O	LUEWUZLMQUOBSB-AYQJAVFRSA-N	3346055.069444763	5861236.17738751	4140053.6643763836	11705793.64627752	4421212.105990446	7532526.626748939	3605010.6713890946	13529319.129703864	26247019.419312254	8869522.384605963	0.493018990811036	-1.0202848754216591	0.169854652172928	0.76	0.996847648777403
Com_1272_neg	11-Ketoetiocholanolone	11-Íª±¾µ¨Íé´¼Íª	N	C19H28O3	304.20385	303.196820709222	0.889894135065547	[M-H]-	7.032	0.570043034099129	2	C18	Lipids and lipid-like molecules	Ö¬ÖÊºÍÀàÖ¬·Ö×Ó	Steroids and steroid derivatives	Àà¹Ì´¼ºÍÀà¹Ì´¼ÑÜÉúÎï	Androstane steroids	ÐÛçÞÍéÀà¹Ì´¼	739-27-5	HMDB0006031	C14552	-	LMST02020123	101850	[H][C@@]12CCC(=O)[C@@]1(C)CC(=O)[C@@]1([H])[C@@]2([H])CC[C@]2([H])C[C@H](O)CC[C@]12C	IUNYGQONJQTULL-UKZLPJRTSA-N	4402033.037152507	2712522.925012051	1502612.8276287885	3723995.4969135583	3089110.8755575996	4040486.2505344613	3558031.9103268743	4712415.793426207	2957736.139469076	2300846.282466458	0.878241314777815	-0.1873106906630946	0.492893172029748	0.6	0.461947891265587
Com_1277_pos	Lecithin	´ó¶¹Á×Ö¬	P	C42H80NO8P	757.56216	758.569998674195	0.711062699989679	[M+H]+	9.996	0.999797022792383	2	C18	Lipids and lipid-like molecules	Ö¬ÖÊºÍÀàÖ¬·Ö×Ó	Glycerophospholipids	¸ÊÓÍÁ×Ö¬	Glycerophosphocholines	¸ÊÓÍÁ×Ëáµ¨¼î	8002-43-5	HMDB0007973	-	-	LMGP01010594	5287971	[H][C@@](COC(=O)CCCCCCCCCCCCCCC)(COP([O-])(=O)OCC[N+](C)(C)C)OC(=O)CCCCCCC\C=C/C\C=C/CCCCC	JLPULHDHAOZNQI-ZTIMHPMXSA-N	1911824796.9345353	2197774601.641343	4650877393.711208	4302909484.401177	3058546433.0116982	11904150784.2487	6386268156.732127	8352677067.131003	1082562.1699045373	1573346052.7326474	0.571344684733643	-0.8075667277125486	0.565889087412386	0.6	0.774497900845095
Com_1290_pos	3-Methyl-4-hydroxy-2-butenal	3-¼×»ù-4-ôÇ»ù-2-¶¡Ï©È©	P	C5H8O2	100.05243	101.059762776817	0.327596411140375	[M+H]+	5.752	0.808094833983081	2	C18	Organic oxygen compounds	ÓÐ»úÑõ»¯ºÏÎï	Organooxygen compounds	ÓÐ»úÑõ»¯ºÏÎï	Carbonyl compounds	ôÊ»ù»¯ºÏÎï	-	-	-	-	-	-	CC(=CC=O)CO	BSHDRMLUCYMQOP-GORDUTHDSA-N	25818028.368724044	23255533.31387712	27116210.446081676	29523883.69613736	32076237.652102977	59482035.521111965	27047843.29136829	32445006.263999343	29630302.134328622	20449212.19623527	0.81506245303417	-0.2950174867943499	0.472414072163992	0.64	0.730669896249402
Com_129_neg	Camalexin	2-(1H-ßÅßá-3-»ù)àçßò	N	C11H8N2S	200.04082	199.033603504086	0.417435231361017	[M-H]-	1.325	0.540543358629712	2	C18	Organoheterocyclic compounds	ÓÐ»úÔÓ»·»¯ºÏÎï	Indoles and derivatives	ßÅßá¼°ÆäÑÜÉúÎï	Indoles	ßÅßá	135531-86-1	HMDB0038631	C21721	-	-	636970	N1C=C(C2=NC=CS2)C2=CC=CC=C12	IYODIJVWGPRBGQ-UHFFFAOYSA-N	2619117.6153362296	1928596.0371595877	711475.7762244096	2688027.786451373	2197534.151080347	1697438.336129078	837554.2090103643	1768772.3702907118	1683920.077920919	737524.1501499243	1.50846630190757	0.5930824680365828	0.256001986516159	0.8	0.938368313230726
Com_12_neg	L-Aspartic acid	L-Ìì¶¬°±Ëá	N	C4H7NO4	133.03751	132.03009692372	0.84995788031269	[M-H]-	1.414	0.963505464703663	1	C18	Organic acids and derivatives	ÓÐ»úËá¼°ÆäÑÜÉúÎï	Carboxylic acids and derivatives	ôÈËá¼°ÆäÑÜÉúÎï	Amino acids, peptides, and analogues	°±»ùËá¡¢ëÄºÍÀàËÆÎï	56-84-8	HMDB0000191	C00049	map01064;map01120;map00760;map00340;map00250;map00261;map00970;map00220;map00300;map00460;map01070;map00770;map01100;map01060;map00410;map00710;map00270;map01110;map00260;map01130	-	5960	N[C@@H](CC(O)=O)C(O)=O	CKLJMWTZIZZHCS-REOHCLBHSA-N	657177172.2009768	507663149.0573707	505023300.566907	480416233.97341144	593522541.7859887	699832220.0019401	518818901.143915	414083696.6638934	384606891.2210549	360008043.4121673	1.1541433458687	0.20682241941728519	0.2622665255405	0.68	0.647424307588893
Com_12_pos	Histamine	×é°·	P	C5H9N3	111.07965	112.087108281366	1.42493576454316	[M+H]+	1.393	0.680505827940157	1	C18	Organic nitrogen compounds	ÓÐ»úµª»¯ºÏÎï	Organonitrogen compounds	ÓÐ»úµª»¯ºÏÎï	Amines	°·Àà	51-74-1	HMDB0000870	C00388	map00340;map01065;map01100;map01110;map04080;map04664;map04721;map04750;map04971;map04974;map05310;map07227	-	774	C1=C(NC=N1)CCN	NTYJJOPFIAHURM-UHFFFAOYSA-N	4162977.7827808363	4815536.825148434	16103288.552651023	7382281.908985853	6627066.505907548	3736745.327555034	9046445.059506351	8351192.398610823	12433186.566432064	8573180.674930556	0.927633028609963	-0.1083739064650111	0.687275057883756	0.64	0.428042944501902
Com_1309_neg	Cytidine-3',5'-cyclicmonophosphate	°ûÜÕ-3',5'-»·µ¥Á×Ëáõ¥	N	C9H12N3O7P	305.04129	304.034261664121	0.890581471731991	[M-H]-	1.518	-	3	C18	Organic oxygen compounds	ÓÐ»úÑõ»¯ºÏÎï	Organooxygen compounds	ÓÐ»úÑõ»¯ºÏÎï	Carbohydrates and carbohydrate conjugates	Ì¼Ë®»¯ºÏÎïºÍÌ¼Ë®»¯ºÏÎï½áºÏÎï	-	-	-	-	-	-	O=C1N=C(N)C=CN1C2OC3COP(=O)(O)OC3C2O	WCPTXJJVVDAEMW-XVFCMESISA-N	4317813.075824811	1516071.3190138882	1024987.6698356363	3276602.7338790437	2007765.4584335224	3827920.5882571996	1364687.6195212216	1495146.9776651347	1626499.4492660968	1220539.2722908403	1.27357134044306	0.34887977596130854	0.54419793812193	0.64	0.406604032965501
Com_1311_neg	Monoisodecyl phthalate	-	N	C18H26O4	306.18311	305.17595414358	0.470775739306417	[M-H]-	6.505	-	3	C18	Benzenoids	±½Àà»¯ºÏÎï	Benzene and substituted derivatives	±½¼°ÆäÈ¡´úÑÜÉúÎï	Benzoic acids and derivatives	±½¼×Ëá¼°ÆäÑÜÉúÎï	-	-	-	-	-	-	CC(C)CCCCCCCOC(=O)C1=CC=CC=C1C(=O)O	ZICLWBMRDQUIDO-UHFFFAOYSA-N	4151010.4333623573	15889864.427563637	2177012.281042717	10633088.805970045	5628134.212840104	17632388.414107654	7007822.062284165	29869179.73233097	7259613.61563933	2756553.9401993863	0.596339055311696	-0.7457952703516761	0.44918565661941	0.68	0.751688915145435
Com_1313_pos	(+/-)-2-Methylthiazolidine	-	P	C4H9NS	103.04557	104.052976878432	1.03719579606238	[M+H]+	2.174	0.544151644183814	2	C18	Organoheterocyclic compounds	ÓÐ»úÔÓ»·»¯ºÏÎï	Azolidines	ßòÍéÀà	Thiazolidines	àçßòÍéÀà	-	HMDB0031682	-	-	-	32196	CC1NCCS1	DQMLFUMEBNHPPB-UHFFFAOYSA-N	315308925.8370341	212054420.71800804	281322218.4163717	277186612.3592391	321823659.3104883	98711084.12209508	138070086.46406728	186160005.82081002	168995479.13434967	203716495.2343942	1.7692330323442	0.8231240833396452	0.00646860162302545	1	1.81159004750395
Com_1315_neg	5-Ethyl-3,4-dimethyl-2-furanundecanoic acid	5-ÒÒ»ù-3,4-¶þ¼×»ù-2-ß»à«Ê®Ò»ÍéËá	N	C19H32O3	308.23514	307.228036933451	0.63890655354703	[M-H]-	8.169	0.607522327144532	2	C18	Lipids and lipid-like molecules	Ö¬ÖÊºÍÀàÖ¬·Ö×Ó	Fatty Acyls	Ö¬·¾õ£Àà	Fatty acids and conjugates	Ö¬·¾ËáºÍ½áºÏÎï	-	HMDB0112070	-	-	-	129887336	CCC1=C(C)C(C)=C(CCCCCCCCCCC(O)=O)O1	BOWKVMYXECKOJO-UHFFFAOYSA-N	128183544.30376449	212474991.94338572	64914171.996064864	152358709.63042808	158608552.04017094	62313770.82050203	74863714.20690718	51309666.16291313	68500980.99295078	143992636.41926208	1.7869684184881	0.8375141375169426	0.0602907180342858	0.84	1.25461313057895
Com_1318_neg	Dibutyl sulfosuccinate	-	N	C12H22O7S	310.10863	309.101795442552	1.5009016419702	[M-H]-	5.469	-	3	C18	Lipids and lipid-like molecules	Ö¬ÖÊºÍÀàÖ¬·Ö×Ó	Fatty Acyls	Ö¬·¾õ£Àà	Fatty acid esters	Ö¬·¾Ëáõ¥	-	HMDB0242124	-	-	-	423891	CCCCOC(=O)CC(C(=O)OCCCC)S(O)(=O)=O	YPDHMBTYUUZFOA-UHFFFAOYSA-N	788104.5221706247	864125.8586145646	839365.5776911274	1218957.6308053797	682858.5961921574	165842.60728042552	910269.0445090322	898806.5707960235	1212154.1946325614	303189.33593756193	1.25876295137512	0.3320066221554235	0.308714526224813	0.48	0.932258960576805
Com_1319_neg	gamma-Glutamyltyrosine	¦Ã-¹È°±õ£ÀÒ°±Ëá	N	C14H18N2O6	310.11649	309.109638603827	1.44656553738943	[M-H]-	5.080	0.768035192448589	2	C18	Organic acids and derivatives	ÓÐ»úËá¼°ÆäÑÜÉúÎï	Carboxylic acids and derivatives	ôÈËá¼°ÆäÑÜÉúÎï	Amino acids, peptides, and analogues	°±»ùËá¡¢ëÄºÍÀàËÆÎï	-	HMDB0011741	-	-	-	-	C1=CC(=CC=C1CC(C(=O)O)NC(=O)CCC(C(=O)O)N)O	VVLXCWVSSLFQDS-QWRGUYRKSA-N	24356162.97450974	33383699.433078844	23981742.30233428	34462670.153375566	30890881.604726	15693591.57438003	27593788.578064397	15782549.238911724	12534305.57546999	45766773.037101306	1.253079094823	0.3254774809865911	0.238959613309669	0.72	0.851984014678026
Com_131_neg	Gama-glutamylalanine	gamma¹È°±õ£»ù-±û°±Ëá	N	C8H14N2O5	218.09027	199.072462804118	0.032994970412101	[M-H-H2O]-	3.322	0.80508685528369	1	C18	Organic acids and derivatives	ÓÐ»úËá¼°ÆäÑÜÉúÎï	Carboxylic acids and derivatives	ôÈËá¼°ÆäÑÜÉúÎï	Amino acids, peptides, and analogues	°±»ùËá¡¢ëÄºÍÀàËÆÎï	5875-41-2	HMDB0006248	C03740	-	-	440103	C[C@H](NC(=O)CC[C@H](N)C(O)=O)C(O)=O	WQXXXVRAFAKQJM-WHFBIAKZSA-N	9333069.094130721	9272215.887673765	5145654.926817265	8094459.816642141	16738226.661100922	5840685.405025083	1643107.24396043	2284671.4700075756	3328553.509226021	5272851.707238241	2.64474534353868	1.403128815231189	0.0117847467030457	0.92	1.16176059141267
Com_1320_neg	Neobritannilactone A	-	N	C17H26O5	310.17802	309.171008809386	0.931108484110207	[M-H]-	6.731	-	3	C18	Lipids and lipid-like molecules	Ö¬ÖÊºÍÀàÖ¬·Ö×Ó	Prenol lipids	ÒìÎìÏ©´¼Ö¬	Terpene lactones	ÝÆÄÚõ¥	-	-	-	-	-	-	CC1C2C=C(C(CC2OC1=O)(C)O)C(C)CCCOC(=O)C	URCJMQGGAZJGGL-MRJZCNKMSA-N	4976054.019840452	6322396.60445302	4502215.178710681	6159041.799053948	3944611.5128073054	6442760.272384577	3391481.8169696294	5953019.150785546	5307279.34129477	2961062.691771254	1.07685177630606	0.10681968321111804	0.583450273397464	0.44	0.597093747074222
Com_1321_neg	(8E,10S,12Z,15Z)-10-Hydroperoxyoctadeca-8,12,15-trienoate	-	N	C18H30O4	310.21441	309.207503874073	1.26968335540453	[M-H]-	7.291	0.887143289976364	2	C18	Lipids and lipid-like molecules	Ö¬ÖÊºÍÀàÖ¬·Ö×Ó	Fatty Acyls	Ö¬·¾õ£Àà	Lineolic acids and derivatives	ÑÇÂéËá¼°ÆäÑÜÉúÎï	-	-	C20704	-	-	-	CCC=CCC=CCC(C=CCCCCCCC(=O)O)OO	PTYXOLTZOUXIKI-ZLXVQWIVSA-N	26521894.47541367	41152810.321209244	47714466.48078719	51741933.68608087	33830461.97799226	33048034.44382555	38822311.85401512	38986305.36663832	79794709.39441405	38885666.98887091	0.875508272676884	-0.19180728413997575	0.603984134694469	0.52	0.108901824700387
Com_1322_neg	(9Z,12Z,15Z)-(7S,8S)-Dihydroxyoctadeca-9,12,15-trienoic acid	-	N	C18H30O4	310.21441	309.207362218852	0.813046860019634	[M-H]-	7.580	0.649895278811498	2	C18	Lipids and lipid-like molecules	Ö¬ÖÊºÍÀàÖ¬·Ö×Ó	Fatty Acyls	Ö¬·¾õ£Àà	Lineolic acids and derivatives	ÑÇÂéËá¼°ÆäÑÜÉúÎï	-	-	C07357	-	LMFA02000226	-	CCC=CCC=CCC=CC(C(CCCCCC(=O)O)O)O	VWKNCZXDXPBMJN-PODPQGHUSA-N	8898158.044398833	11533945.71303647	8618072.880862184	18769487.741838932	6200267.401724797	9270554.786351534	7369799.835665635	11932533.452204363	18311482.29587217	7793507.236820722	0.987966873370922	-0.017465425976915635	0.923898817249426	0.52	0.142850369756381
Com_1322_pos	4-Vinylcyclohexene	4-ÒÒÏ©»·¼ºÏ©	P	C8H12	108.0939	109.101233049605	0.305749029261245	[M+H]+	5.891	0.941771633092134	2	C18	Hydrocarbons	Ì¼Çâ»¯ºÏÎï	Unsaturated hydrocarbons	²»±¥ºÍÌþ	Olefins	Ï©Ìþ	100-40-3	HMDB0246592	C19310	-	-	-	C=CC1CCC=CC1	BBDKZWKEPDTENS-UHFFFAOYSA-N	70051919.89280078	117318670.10928254	56343633.63806386	151689956.37731856	34381675.28166845	206878977.46006677	446027252.9036427	238224314.8805185	263393495.30405784	245101170.69063815	0.307072101765511	-1.7033506489129897	0.00518688800668696	1	1.28740910583247
Com_1323_neg	FA 18:3+2O	Ö¬·¾Ëá 18:3+2O	N	C18H30O4	310.21441	309.207355474131	0.791304733459266	[M-H]-	6.594	0.597606954589801	2	C18	Lipids and lipid-like molecules	Ö¬ÖÊºÍÀàÖ¬·Ö×Ó	Fatty Acyls	Ö¬·¾õ£Àà	Fatty acids and conjugates	Ö¬·¾ËáºÍ½áºÏÎï	-	-	-	-	-	-	O=C(O)CCCCCCCC1OC1C=CC(=O)CCCCC	BJIKXWWZEPAKQC-UHFFFAOYSA-N	11753764.819597049	6227592.515371956	6156151.391446919	13307786.776709864	3464520.9329150626	5974182.966454464	7453207.852157488	8051591.174234262	11340843.251023745	5259246.8272933895	1.07433858576142	0.10344874101179347	0.984128335071218	0.44	0.105155322088199
Com_1323_pos	Hypotaurine	ÑÇÅ£»ÇËá	P	C2H7NO2S	109.01975	110.027101559192	0.472934417865201	[M+H]+	1.437	0.53612146378638	2	C18	Organic acids and derivatives	ÓÐ»úËá¼°ÆäÑÜÉúÎï	Sulfinic acids and derivatives	ÑÇ»ÇËá¼°ÆäÑÜÉúÎï	Sulfinic acids	ÑÇ»ÇËá	300-84-5	HMDB0000965	C00519	map00430;map01100	-	-	O=S(O)CCN	VVIUBCNYACGLLV-UHFFFAOYSA-N	5123869.636441433	8499633.256800115	4324664.55477598	2200261.429843061	689039.2374374508	17499640.014437225	9143515.812140994	11996244.845811827	3777703.806203964	11390022.070132976	0.38726223554101	-1.3686172732373343	0.0620651859329265	0.88	1.67469460416889
Com_1324_pos	Brunfelsamidine	-	P	C5H7N3	109.064	110.071435654818	1.24380930471844	[M+H]+	1.377	0.857259256593418	2	C18	Organoheterocyclic compounds	ÓÐ»úÔÓ»·»¯ºÏÎï	Pyrroles	ßÁ¿©Àà	Substituted pyrroles	È¡´úßÁ¿©	-	-	C10133	-	-	-	C1=CNC=C1C(=N)N	XVEVWOAHSYZRQE-UHFFFAOYSA-N	240099970.24900836	121179042.88553561	214038617.85577217	99474318.37540099	288945045.5386343	65556727.14741993	157230383.26917982	112453363.01366845	75192359.70773299	134274240.0625265	1.76927571224977	0.8231588856208086	0.0749903499219533	0.8	1.18927002493256
Com_1326_neg	20-Dihydrodydrogesterone	-	N	C23H34	310.26605	309.259535651282	2.53218578700845	[M-H]-	11.821	-	3	C18	Phenylpropanoids and polyketides	±½±ûËØÀàºÍ¾ÛÍªÀà	Phenylpropanoic acids	±½±ûËáÀà	-	-	-	HMDB0060729	-	-	-	21563790	CC(C)C1CCC2C3C=CC4=CC(=C)CCC4(C)C3CCC12C	YUDUQGLCBDGGNA-UHFFFAOYSA-N	506922.6285729186	526700.8602618639	883528.1292264698	428347.2848877212	529840.3540916289	165687.54472562193	1122630.531793857	1227433.960337732	1053767.2946797048	699889.014491537	0.673474876141876	-0.5703039676728227	0.585293789428431	0.76	0.364028288743823
Com_1326_pos	cytosine	°ûà×à¤	P	C4H5N3O	111.04326	112.050668561889	0.97765401513886	[M+H]+	1.512	0.852895364896834	2	C18	Organoheterocyclic compounds	ÓÐ»úÔÓ»·»¯ºÏÎï	Diazines	¶þàºÀà	Pyrimidines and pyrimidine derivatives	à×à¤ºÍà×à¤ÑÜÉúÎï	71-30-7	HMDB0000630	C00380	map00240;map01100	-	597	N=C1C=CN=C(O)N1	OPTASPLRGRRNAP-UHFFFAOYSA-N	395212967.70106626	206443248.59528598	610270583.5443112	224251169.66210005	242414244.47696486	106434717.79923643	164582881.91690683	421185134.0341513	488468045.94582707	137052717.56285417	1.27385769280991	0.3492041179829692	0.388709032694614	0.68	0.372788533001895
Com_1328_neg	Val-pro-pro	çÓ°±Ëá-¸¬°±Ëá-¸¬°±Ëá	N	C15H25N3O4	311.18451	310.177730555122	1.67281823257485	[M-H]-	8.227	-	3	C18	Organic acids and derivatives	ÓÐ»úËá¼°ÆäÑÜÉúÎï	Carboxylic acids and derivatives	ôÈËá¼°ÆäÑÜÉúÎï	Amino acids, peptides, and analogues	°±»ùËá¡¢ëÄºÍÀàËÆÎï	-	HMDB0253034	-	-	-	18232492	CC(C)C(N)C(=O)N1CCCC1C(=O)N1CCCC1C(O)=O	DOFAQXCYFQKSHT-UHFFFAOYSA-N	2562720.638921044	2637547.6906349245	1816495.5092124548	4193752.16395815	3888269.958449955	3785564.0966189667	1793866.7873465207	21233227.461433608	3874180.8752734168	1217865.8155652238	0.473246373662667	-1.079336643831982	0.654992510607654	0.44	0.468905275870906
Com_1332_pos	GUANIDINOACETATE	ëÒ»ùÒÒËá	P	C3H7N3O2	117.05383	118.061287509149	1.34561294569475	[M+H]+	5.318	0.562665895341989	2	C18	Organic acids and derivatives	ÓÐ»úËá¼°ÆäÑÜÉúÎï	Carboxylic acids and derivatives	ôÈËá¼°ÆäÑÜÉúÎï	Amino acids, peptides, and analogues	°±»ùËá¡¢ëÄºÍÀàËÆÎï	-	HMDB0000128	C00581	map00260;map00330;map01100	-	-	O=C(O)CN=C(N)N	BPMFZUMJYQTVII-UHFFFAOYSA-N	2225909.913108662	1570716.1576909684	2772532.3033056906	2213104.600651495	3468019.31586607	597684.5588796586	1002788.4891057151	1158795.3003444474	1013282.8692604513	2191512.5824165903	2.05401596988429	1.0384473985905298	0.0169116376875348	0.96	1.86055626520706
Com_1335_neg	9(S)-HpODE	-	N	C18H32O4	312.23006	311.223202784307	1.41813477851368	[M-H]-	8.363	0.665794548219922	2	C18	Lipids and lipid-like molecules	Ö¬ÖÊºÍÀàÖ¬·Ö×Ó	Fatty Acyls	Ö¬·¾õ£Àà	Lineolic acids and derivatives	ÑÇÂéËá¼°ÆäÑÜÉúÎï	29774-12-7	HMDB0006940	C14827	map01100;map00591	LMFA02000012	-	CCCCCC=CC=CC(CCCCCCCC(=O)O)OO	JGUNZIWGNMQSBM-UINYOVNOSA-N	9430906.024257042	25743299.555893634	13503864.89088747	15625628.2505689	7339083.120164694	13090031.427132647	12228702.557104645	14653042.917490432	21089845.0401583	13295899.47689346	0.963490719900164	-0.053657323974553604	0.654375487877617	0.48	0.771197349931341
Com_1335_pos	Benzofuran	-	P	C8H6O	118.04187	119.049365283662	1.65435927095148	[M+H]+	2.907	0.737175876242028	2	C18	Organoheterocyclic compounds	ÓÐ»úÔÓ»·»¯ºÏÎï	Benzofurans	±½²¢ß»à«Àà	-	-	-	HMDB0032929	C14512	-	-	-	C1=CC=C2C(=C1)C=CO2	IANQTJSKSUMEQM-UHFFFAOYSA-N	1423587267.5144746	891774700.4410121	1432070771.5845337	1292627831.8131742	1801517097.5860538	351221488.4864091	469375181.3001856	757541555.8434259	792292649.6996363	940046761.4908396	2.06664367487169	1.0472896646171768	0.0103102524088442	0.96	1.82882911356154
Com_1336_neg	9,10-Epoxy-13-hydroxy-11-octadecenoate	9,10-»·Ñõ-13-ôÇ»ù-11-Ê®°ËÏ©Ëáõ¥	N	C18H32O4	312.23006	311.222999414494	0.766788739014744	[M-H]-	6.866	0.728014133670059	2	C18	Organic acids and derivatives	ÓÐ»úËá¼°ÆäÑÜÉúÎï	Hydroxy acids and derivatives	ôÇ»ùËá¼°ÆäÑÜÉúÎï	Medium-chain hydroxy acids and derivatives	ÖÐÁ´ôÇ»ùËá¼°ÆäÑÜÉúÎï	-	-	C14834	map00591	LMFA02000278	-	CCCCCC(C=CC1C(O1)CCCCCCCC(=O)O)O	BWLQUNFALXKBSJ-BUHFOSPRSA-N	34708985.281482644	12270764.161899347	20588550.87918915	36628767.93679729	16708609.66595213	18523120.9693569	28447806.936467428	20479213.392960552	36440081.08697537	25642933.245178316	0.933395603128831	-0.0994394235561346	0.62071629744261	0.56	0.31408270668985
Com_1337_neg	15,16-DiHODE	-	N	C18H32O4	312.23006	311.222985508629	0.722251499425183	[M-H]-	6.701	0.540478047339987	2	C18	Lipids and lipid-like molecules	Ö¬ÖÊºÍÀàÖ¬·Ö×Ó	Fatty Acyls	Ö¬·¾õ£Àà	Lineolic acids and derivatives	ÑÇÂéËá¼°ÆäÑÜÉúÎï	-	HMDB0010208	-	-	LMFA02000047	16061068	CCC(O)C(O)C\C=C/C\C=C/CCCCCCCC(O)=O	LKLLJYJTYPVCID-OHPMOLHNSA-N	34041489.32549427	19228602.011483144	20645524.02741326	29055394.117180943	14855762.348349517	16668501.92009274	27100358.685995605	19518747.13887295	34316377.3809164	25421109.466217555	0.957745834055972	-0.06228524957087334	0.784317100623338	0.56	0.100425737070491
Com_1337_pos	4-Hydroxybenzonitrile	4-ôÇ»ù±½¼×ëæ	P	C7H5NO	119.03711	120.044585640462	1.47551013296536	[M+H]+	4.902	0.830384193246528	2	C18	Benzenoids	±½Àà»¯ºÏÎï	Benzene and substituted derivatives	±½¼°ÆäÈ¡´úÑÜÉúÎï	Benzonitriles	±½¼×ëæÀà	767-00-0	-	-	-	-	-	C1=CC(=CC=C1C#N)O	CVNOWLNNPYYEOH-UHFFFAOYSA-N	13297484.231988719	16046857.630941981	20457621.392694358	17084916.02553153	14424709.109931504	17853128.12380123	17745102.16563699	14836666.452646935	13942902.018822415	19408073.640040327	0.970468959277294	-0.04324602621724666	0.738083932282922	0.6	0.215802069413087
Com_1338_neg	12,13-Epoxy-9-hydroxy-10-octadecenoate	-	N	C18H32O4	312.23006	311.223146805589	1.2388480116764	[M-H]-	7.354	0.79594429281221	2	C18	Lipids and lipid-like molecules	Ö¬ÖÊºÍÀàÖ¬·Ö×Ó	Fatty Acyls	Ö¬·¾õ£Àà	Fatty acids and conjugates	Ö¬·¾ËáºÍ½áºÏÎï	-	-	C14832	map00591	LMFA02000013	-	CCCCCC1C(O1)C=CC(CCCCCCCC(=O)O)O	WCCLYKMJXGYGEN-SYMVGPSASA-N	63848988.44211339	78311498.64732732	57240669.905438244	47660972.959223434	559144.3635882265	43062168.3791016	106001789.21083915	45664693.60045411	62380830.41811757	177216698.52685168	0.570127442560602	-0.8106436489448385	0.29960455895532	0.6	0.905744044067178
Com_1341_pos	3-Mercapto-2-methyl-1-butanol	-	P	C5H12OS	120.06089	121.069007639484	6.81020675423798	[M+H]+	1.422	0.504956698724361	2	C18	Organosulfur compounds	ÓÐ»úÁò»¯ºÏÎï	Thiols	Áò´¼Àà	Alkylthiols	Íé»ùÁò´¼	227456-33-9	HMDB0032373	-	-	-	22327742	CCC(C)C(O)S	MRVKDGZLSALAIU-UHFFFAOYSA-N	26770565.206567872	16220756.027886892	22044326.25453895	20877200.1603221	25629569.737321064	14430497.20184624	19705721.785434965	20363647.63507205	17856471.622770596	14080711.19443711	1.29044684090738	0.3678707118007906	0.0654688897813868	0.88	1.17604679749061
Com_1342_pos	3-Ethyltoluene	3-ÒÒ»ù¼×±½	P	C9H12	120.0939	121.101203027163	0.0252066340556064	[M+H]+	6.197	0.894252626985592	2	C18	Benzenoids	±½Àà»¯ºÏÎï	Benzene and substituted derivatives	±½¼°ÆäÈ¡´úÑÜÉúÎï	Toluenes	¼×±½	620-14-4	-	C14522	-	-	-	CCC1=CC=CC(=C1)C	ZLCSFXXPPANWQY-UHFFFAOYSA-N	13165798.731983336	25038410.34824031	23552695.06332783	35387764.97680017	21015712.703335173	41210672.49733168	77902083.15312831	45628875.633781366	140710040.5884398	44993772.35042631	0.337171972903324	-1.5684434762641886	0.008650292858583	1	1.7862236656166
Com_1343_pos	Cumene	Òì±û»ù±½	P	C9H12	120.0939	121.101233342691	0.277638506181652	[M+H]+	9.601	0.837701050666575	2	C18	Benzenoids	±½Àà»¯ºÏÎï	Benzene and substituted derivatives	±½¼°ÆäÈ¡´úÑÜÉúÎï	Cumenes	Òì±û±½	98-82-8	HMDB0034029	C14396	-	-	-	CC(C)C1=CC=CC=C1	RWGFKTVRMDUZSP-UHFFFAOYSA-N	52544155.85355592	37863006.688809775	32760319.39036632	39041849.12965733	36019230.78685603	60767899.42018526	36286615.817480095	49431127.05153986	54772102.77571589	33870290.88267114	0.843066463981473	-0.24628172294101786	0.293478452322019	0.68	0.57313653719843
Com_1344_neg	Gelsedilam	-	N	C17H18N2O4	314.12666	313.119603503022	0.775174644629079	[M-H]-	6.341	0.546311557972815	2	C18	Organoheterocyclic compounds	ÓÐ»úÔÓ»·»¯ºÏÎï	Indoles and derivatives	ßÅßá¼°ÆäÑÜÉúÎï	-	-	-	-	-	-	-	-	CON1C2=CC=CC=C2C3(C1=O)CC4C5COC3CC5C(=O)N4	NYOUCYQUKYVTEY-WJUWAYTRSA-N	4776818.499131493	15852857.756740626	2334227.014742213	10470039.50189179	3681626.692841287	18157141.14887072	7018902.327243563	11118509.863095116	17086630.157303724	6832879.544755002	0.61639370590073	-0.698075964559915	0.163577198800946	0.8	1.38292652246569
Com_1345_pos	Santene	Ì´Ï©	P	C9H14	122.10955	123.11685324412	0.0265672913777894	[M+H]+	6.710	0.847482316084421	2	C18	Hydrocarbons	Ì¼Çâ»¯ºÏÎï	Unsaturated hydrocarbons	²»±¥ºÍÌþ	Branched unsaturated hydrocarbons	Ö§Á´²»±¥ºÍÌþ	529-16-8	HMDB0038140	-	-	-	-	CC1=C(C2CCC1C2)C	LSIXBBPOJBJQHN-UHFFFAOYSA-N	54148973.07776784	61593347.3015404	61276560.402496204	75854013.25608301	51623377.16059816	124282980.3059872	69450056.25077103	107371741.35603768	64359808.90465487	69406453.67500754	0.700199008086781	-0.5141630768645835	0.0710005121690763	0.88	0.921835699114848
Com_1354_pos	Thymine	ÐØÏÙà×à¤	P	C5H6N2O2	126.04293	127.050361925795	1.04667350245654	[M+H]+	4.965	0.939792640701129	2	C18	Organoheterocyclic compounds	ÓÐ»úÔÓ»·»¯ºÏÎï	Diazines	¶þàºÀà	Pyrimidines and pyrimidine derivatives	à×à¤ºÍà×à¤ÑÜÉúÎï	65-71-4	HMDB0000262	C00178	map00240;map01100	-	-	CC1=CNC(=O)NC1=O	RWQNBRDOKXIBIV-UHFFFAOYSA-N	63843037.52538335	23881517.471249733	73441570.28254096	131552610.17355704	42427776.81721349	53296276.54419509	39936258.067183144	30896784.01025281	79572385.45803489	48569585.91401337	1.32851626627169	0.40981589220616477	0.599259660217372	0.6	0.353543944235786
Com_1356_neg	Octadecanedioic acid	Ê®°ËÍé¶þËá	N	C18H34O4	314.24571	313.238655761487	0.782067914334191	[M-H]-	8.816	0.700498651890347	2	C18	Lipids and lipid-like molecules	Ö¬ÖÊºÍÀàÖ¬·Ö×Ó	Fatty Acyls	Ö¬·¾õ£Àà	Fatty acids and conjugates	Ö¬·¾ËáºÍ½áºÏÎï	871-70-5	HMDB0000782	-	-	LMFA01170029	-	O=C(O)CCCCCCCCCCCCCCCCC(=O)O	BNJOQKFENDDGSC-UHFFFAOYSA-N	5086859.599775812	5322260.198724742	2769592.0276640626	4789804.136269736	2712441.4586132606	8878823.745175023	7007935.2944616685	6065311.274796367	10719567.980278406	6551183.668580437	0.527268472431755	-0.9233903603091762	0.00861585314618223	1	1.60839628864651
Com_1357_neg	(9Z)-(7S,8S)-Dihydroxyoctadecenoic acid	-	N	C18H34O4	314.24571	313.23870972298	0.953785431161576	[M-H]-	10.488	0.667906105456072	2	C18	Lipids and lipid-like molecules	Ö¬ÖÊºÍÀàÖ¬·Ö×Ó	Fatty Acyls	Ö¬·¾õ£Àà	Fatty acids and conjugates	Ö¬·¾ËáºÍ½áºÏÎï	-	-	C07355	-	LMFA01050451	-	CCCCCCCCC=CC(C(CCCCCC(=O)O)O)O	WBZXABQRBWTVNN-JINBKUQRSA-N	1279355.8713801347	7670612.021065746	1251335.0246412395	8649322.96004717	1236684.990222621	14539081.388305966	2039261.3485096903	5743035.291102299	12608413.880580554	2032757.373309432	0.543450364156657	-0.8797798216497741	0.294874424189825	0.76	0.808346229774256
Com_1357_pos	N-Cyclohexylformamide	N-»·¼º»ù¼×õ£°·	P	C7H13NO	127.09971	128.107076480539	0.523058148633758	[M+H]+	9.602	0.839673377210762	2	C18	Organic acids and derivatives	ÓÐ»úËá¼°ÆäÑÜÉúÎï	Carboxylic acids and derivatives	ôÈËá¼°ÆäÑÜÉúÎï	Carboxylic acid derivatives	ôÈËáÑÜÉúÎï	-	HMDB0255105	C11519	map00930;map01120	-	-	C1CCC(CC1)NC=O	SWGXDLRCJNEEGZ-UHFFFAOYSA-N	56313254.01182561	68234760.39847422	41895372.79863994	44729697.37076108	45753641.14134931	142917728.32543537	52372977.98812366	68089024.83706766	120305063.89271277	51964791.93905164	0.589755467233887	-0.7618112070866246	0.101044234966928	0.8	1.45295420662933
Com_1358_neg	9,10-DiHOME	-	N	C18H34O4	314.24571	313.238806763453	1.26258987914685	[M-H]-	7.412	0.851849150134275	2	C18	Lipids and lipid-like molecules	Ö¬ÖÊºÍÀàÖ¬·Ö×Ó	Fatty Acyls	Ö¬·¾õ£Àà	Fatty acids and conjugates	Ö¬·¾ËáºÍ½áºÏÎï	263399-34-4	HMDB0004704	C14828	-	LMFA02000229	-	CCCCCC=CCC(C(CCCCCCCC(=O)O)O)O	XEBKSQSGNGRGDW-YFHOEESVSA-N	98414064.35600522	61244454.64289926	160136150.50652578	123866862.65152448	87254420.7063607	65348418.480995335	105016734.90048774	119552030.13076955	170235550.50633204	88912055.71104749	0.966945910198952	-0.048492905568171124	0.881661097437591	0.56	0.364204087184658
Com_1359_neg	2-Methoxyoctadecanoic acid	-	N	C19H38O3	314.2821	313.27486376998	0.202906815208812	[M-H]-	9.310	-	3	C18	Lipids and lipid-like molecules	Ö¬ÖÊºÍÀàÖ¬·Ö×Ó	Fatty Acyls	Ö¬·¾õ£Àà	Fatty acids and conjugates	Ö¬·¾ËáºÍ½áºÏÎï	-	-	-	-	-	-	CCCCCCCCCCCCCCCCC(C(=O)O)OC	IRFCIZSKPMLDRJ-UHFFFAOYSA-N	555763.6832041818	200603.46561431835	2464758.5074948287	536859.6688625602	1520849.1242444897	276228.3325403149	148007.8974143684	303556.7779877221	798782.6160070457	685021.565446135	2.38688784500719	1.2551307787140624	0.233624891627839	0.68	1.04164620131506
Com_135_neg	Sebacic acid	¿û¶þËá	N	C10H18O4	202.12051	201.113205122413	0.0241320734978278	[M-H]-	6.084	0.834303961441739	1	C18	Lipids and lipid-like molecules	Ö¬ÖÊºÍÀàÖ¬·Ö×Ó	Fatty Acyls	Ö¬·¾õ£Àà	Fatty acids and conjugates	Ö¬·¾ËáºÍ½áºÏÎï	111-20-6	HMDB0000792	C08277	-	LMFA01170006	5192	OC(=O)CCCCCCCCC(O)=O	CXMXRPHRNRROMY-UHFFFAOYSA-N	21921086.923573293	31659072.732706156	14390184.79603889	26635401.539137322	19366946.898343123	22122083.076572243	51562426.03933876	19459513.998392154	27766567.838698525	22645201.0360977	0.793926119668185	-0.332923334052498	0.39159770546918	0.68	0.587815093096788
Com_135_pos	6-Dimethylaminopurine	6-(¶þ¼×»ù°±»ù)àÑßÊ	P	C7H9N5	163.0858	164.093132878867	0.201604719831011	[M+H]+	5.273	0.631004060385318	1	C18	Organoheterocyclic compounds	ÓÐ»úÔÓ»·»¯ºÏÎï	Imidazopyrimidines	ßäßò²¢à×à¤Àà	Purines and purine derivatives	àÑßÊºÍàÑßÊÑÜÉúÎï	938-55-6	HMDB0000473	-	-	-	3134	CN(C)C1=NC=NC2=C1NC=N2	BVIAOQMSVZHOJM-UHFFFAOYSA-N	1089084.6996678554	386649.34264042816	1098673.208615168	1318011.0650146946	1149800.9764291777	216442.3810324568	134727.05900985168	673189.0431748992	1214524.4991330195	451730.20500999334	1.874003783247	0.906123865519072	0.11100700942855	0.76	1.26504651204873
Com_1360_neg	Leu Ala Ile	ÁÁ°±Ëá±û°±ËáÒìÁÁ°±Ëá	N	C15H29N3O4	315.21581	314.208958240889	1.42201271249644	[M-H]-	5.417	-	3	C18	Organic acids and derivatives	ÓÐ»úËá¼°ÆäÑÜÉúÎï	Carboxylic acids and derivatives	ôÈËá¼°ÆäÑÜÉúÎï	Amino acids, peptides, and analogues	°±»ùËá¡¢ëÄºÍÀàËÆÎï	-	-	-	-	-	-	CCC(C)C(C(=O)O)NC(=O)C(C)NC(=O)C(CC(C)C)N	QPRQGENIBFLVEB-BJDJZHNGSA-N	740621.6560226508	250632.80756790505	439441.88777879794	324462.19563390553	543295.4306910008	217052.65888711924	346461.7728636204	580522.5940020741	709324.3690038411	758499.8344176551	0.880006162663118	-0.1844144679415322	0.755878751092917	0.6	0.953282716097831
Com_1362_neg	Merrilliortholactone	-	N	C15H24O7	316.1522	315.145393251913	1.5601723251814	[M-H]-	5.365	-	3	C18	Lipids and lipid-like molecules	Ö¬ÖÊºÍÀàÖ¬·Ö×Ó	Prenol lipids	ÒìÎìÏ©´¼Ö¬	Sesquiterpenoids	±¶°ëÝÆÀà	-	-	-	-	-	-	CC1(CCC2(C13CC4(OCC2(C(C(C3O)O4)(C)O)C)O)O)O	GRXDYDUQABKXJW-GSFVOJMSSA-N	844648.5346159411	1296108.2221056963	467148.4951974547	2009659.9162959359	402007.59114553174	1226229.4161447678	1002131.786434082	1046110.5792320062	1600861.5719618907	1147889.2633040296	0.833369954669995	-0.26297100712188	0.321615050947741	0.64	0.404752201081872
Com_1366_neg	tetranor-TXB1	-	N	C16H28O6	316.18859	315.181507218029	0.686988828521131	[M-H]-	6.654	0.601776318459573	2	C18	Lipids and lipid-like molecules	Ö¬ÖÊºÍÀàÖ¬·Ö×Ó	Fatty Acyls	Ö¬·¾õ£Àà	Fatty alcohols	Ö¬·¾´¼	-	-	-	-	LMFA05000605	-	CCCCCC(C=CC1C(C(CC(O1)O)O)CCC(=O)O)O	AXWSHCHWXXNNKN-GIGVETMCSA-N	181422.27448260493	449882.58774851164	165082.5173995503	220180.80215984452	376324.442199162	417521.38912912726	217415.13359851265	277701.7611645305	362578.64537508774	295057.67123132513	0.887037607019442	-0.17293282428399634	0.469877785457476	0.6	0.273335917589159
Com_1366_pos	Octylamine	ÐÁ°·	P	C8H19N	129.15175	130.159254892641	1.58644881694676	[M+H]+	5.379	0.862463972263763	2	C18	Organic nitrogen compounds	ÓÐ»úµª»¯ºÏÎï	Organonitrogen compounds	ÓÐ»úµª»¯ºÏÎï	Amines	°·Àà	111-86-4	HMDB0255916	C01740	-	-	-	CCCCCCCCN	IOQPZZOEVPZRBK-UHFFFAOYSA-N	60294333.50649495	50313888.869205944	75592035.50655632	75488953.37180537	73797090.33487396	97744700.79130791	56809770.19682244	62306740.10437522	56962205.648065634	45212580.569837235	1.05156253343576	0.07253464559526782	0.646880264833911	0.64	0.394648442269848
Com_1371_pos	Benzoyl cyanide	±½¼×õ£ëæ	P	C8H5NO	131.03711	132.044636481095	1.72837370278032	[M+H]+	5.364	0.594287474940453	2	C18	Benzenoids	±½Àà»¯ºÏÎï	Benzene and substituted derivatives	±½¼°ÆäÈ¡´úÑÜÉúÎï	Benzoyl derivatives	±½¼×õ£ÑÜÉúÎï	613-90-1	-	C21329	-	-	-	C1=CC=C(C=C1)C(=O)C#N	GJQBHOAJJGIPRH-UHFFFAOYSA-N	2357613.720007787	3099503.931446297	4419324.899551064	3649255.1464431975	3209257.4454366467	4753060.931554765	7607740.875176225	3709471.3815438496	2975400.5657442533	3896261.6254214994	0.729448273046834	-0.45512241813516774	0.179216198505143	0.76	0.739584347908453
Com_1376_pos	(+/-)-2-Propylthiazolidine	(+/-)-2-±û»ùàçßòÍé	P	C6H13NS	131.07687	132.084391569768	1.69038036994225	[M+H]+	1.497	-	3	C18	Organoheterocyclic compounds	ÓÐ»úÔÓ»·»¯ºÏÎï	Azolidines	ßòÍéÀà	Thiazolidines	àçßòÍéÀà	-	HMDB0040058	-	-	-	146885	CCCC1NCCS1	UDJJSTNTIKWCCW-UHFFFAOYSA-N	20050943.82922371	18626974.120282587	42681860.434179075	43019320.93590961	13848468.316271352	34300862.58566481	23704039.569730498	11965795.597649528	49581742.96976572	11918459.080697909	1.05139287737785	0.07230186657135153	0.790840895447124	0.44	0.346911305540768
Com_1377_pos	THTC	-	P	C5H8O2S	132.0245	133.031785677354	0.108484758476153	[M+H]+	2.176	0.865856152752582	2	C18	Organoheterocyclic compounds	ÓÐ»úÔÓ»·»¯ºÏÎï	Thiolanes	ÁòÔÓ»·¼ºÍé	-	-	-	-	C11074	-	-	-	C1CC(SC1)C(=O)O	MZOYMQRKTJRHGJ-UHFFFAOYSA-N	2082410116.0952868	1390689284.1737077	1873623811.2015984	1813290648.7112265	2164892719.234023	628297871.0079789	906056376.4457271	1263954947.5874455	1136823817.5774412	1330544871.7511222	1.77088435414845	0.8244700013929736	0.00843006443799114	1	1.84257453328604
Com_137_neg	L-Alanyl-L-leucine	L-±û°±õ£-L-ÁÁ°±Ëá	N	C9H18N2O3	202.13174	201.124506499467	0.328990721646768	[M-H]-	5.264	-	3	C18	Organic acids and derivatives	ÓÐ»úËá¼°ÆäÑÜÉúÎï	Carboxylic acids and derivatives	ôÈËá¼°ÆäÑÜÉúÎï	Amino acids, peptides, and analogues	°±»ùËá¡¢ëÄºÍÀàËÆÎï	3303-34-2	HMDB0028691	C20964	-	-	96801	CC(C)C[C@H](NC(=O)[C@H](C)N)C(O)=O	RDIKFPRVLJLMER-BQBZGAKWSA-N	4711955.575534643	2553613.2530600526	3859047.76872285	2303457.3939163475	4684507.188631784	2266938.0677153682	1070939.3728875064	2242980.814678099	2137279.431445036	1747872.8870348374	1.91343344048997	0.9361637171834877	0.0148568310894277	1	1.44352367487673
Com_137_pos	Ectoine	ËÄÇâà×à¤	P	C6H10N2O2	142.07423	165.062945882421	3.40749746819285	[M+Na]+	2.898	-	3	C18	Organic acids and derivatives	ÓÐ»úËá¼°ÆäÑÜÉúÎï	Carboxylic acids and derivatives	ôÈËá¼°ÆäÑÜÉúÎï	Amino acids, peptides, and analogues	°±»ùËá¡¢ëÄºÍÀàËÆÎï	96702-03-3	HMDB0240650	C06231	map00260;map01100;map01120	-	126041	CC1=NCC[C@H](N1)C(O)=O	WQXNXVUDBPYKBA-YFKPBYRVSA-N	27724409.521753695	15852941.681288375	25181006.421969354	35313889.285220906	30583434.396795735	2928506.0658068047	7146137.740113129	11690596.753226617	14415155.124947917	16000196.437600328	2.58057020497173	1.3676898799871313	0.0222722670392558	0.96	1.10798321119949
Com_1380_pos	Thioproline	L-Áò´ú¸¬°±Ëá	P	C4H7NO2S	133.01975	134.027148990544	0.744179296603926	[M+H]+	1.519	0.550352552605169	2	C18	Organic acids and derivatives	ÓÐ»úËá¼°ÆäÑÜÉúÎï	Carboxylic acids and derivatives	ôÈËá¼°ÆäÑÜÉúÎï	Amino acids, peptides, and analogues	°±»ùËá¡¢ëÄºÍÀàËÆÎï	34592-47-7	HMDB0062164	-	-	-	93176	OC(=O)[C@@H]1CSCN1	DZLNHFMRPBPULJ-VKHMYHEASA-N	8343088.6601617355	17669814.427043024	3697594.1467343755	27769360.575104088	4392513.269327994	48573074.59134378	9291413.825651448	25912779.776616283	20357849.607046068	8960082.187756956	0.547082202292488	-0.870170472235814	0.207642554550266	0.76	1.16393566731207
Com_1382_neg	(+)-Hardwickiic acid	-	N	C20H28O3	316.20385	315.196785498689	0.744768569370944	[M-H]-	7.185	0.840129569076238	2	C18	Lipids and lipid-like molecules	Ö¬ÖÊºÍÀàÖ¬·Ö×Ó	Prenol lipids	ÒìÎìÏ©´¼Ö¬	Diterpenoids	¶þÝÆÀà	-	HMDB0302915	-	-	-	15559627	CC1CCC2(C)C(CCC=C2C(O)=O)C1(C)CCC1=COC=C1	HHWOKJDCJVESIF-UHFFFAOYSA-N	86478685.46549931	56394597.67522341	27847564.499042198	66459439.33208944	60148817.43292841	76142131.09292765	63062112.72777567	81841789.29340804	29850066.391914703	43027995.21396807	1.01158465653533	0.016617059839901215	0.957827248228777	0.52	0.343246623722098
Com_1382_pos	4-Methylthiobutanaldoxime	4-¼×Áò»ù¶¡È©ë¿	P	C5H11NOS	133.05613	134.064218211556	5.9239026116226	[M+H]+	1.422	0.524576718509377	2	C18	Organic nitrogen compounds	ÓÐ»úµª»¯ºÏÎï	Organonitrogen compounds	ÓÐ»úµª»¯ºÏÎï	Oximes	ë¿Àà	-	-	C17241	map01210;map00966;map01110	-	-	CSCCCC=NO	DNYWTMVKWUGHCB-GQCTYLIASA-N	7514778.456520622	2599213.6772939027	2033677.0193130046	4055588.172881157	7880467.1527969	1307832.886765609	2266691.5539939464	1694433.901773052	1434099.0428394973	1901837.9342186828	2.79883991429554	1.484828971206363	0.0261021308733133	0.96	1.47389671397386
Com_1383_neg	Pregnenolone	ÔÐÏ©´¼Íª	N	C21H32O2	316.24023	315.233105985744	0.55649385268015	[M-H]-	10.014	0.577863128672757	2	C18	Lipids and lipid-like molecules	Ö¬ÖÊºÍÀàÖ¬·Ö×Ó	Steroids and steroid derivatives	Àà¹Ì´¼ºÍÀà¹Ì´¼ÑÜÉúÎï	Pregnane steroids	ÈÑÉïÀà¹Ì´¼	145-13-1	HMDB0000253	C01953	map04934;map04925;map00140;map01100;map04913;map04927	LMST02030088	-	CC(=O)C1CCC2C1(CCC3C2CC=C4C3(CCC(C4)O)C)C	ORNBQBCIOKFOEO-QGVNFLHTSA-N	12630559.943232957	20939272.088490363	23571485.1539791	22538376.174400568	30062967.827042412	16652512.060523218	37853216.059132725	29941344.29389487	29172077.649272513	46809888.85891988	0.684057337279677	-0.5478108388665813	0.146490982470921	0.76	0.897348986774274
Com_1383_pos	L-beta-homothreonine	L-¦¢-¸ßËÕ°±Ëá	P	C5H11NO3	133.07389	134.081131536821	0.439328699173986	[M+H]+	1.497	0.671017332089687	2	C18	Organic acids and derivatives	ÓÐ»úËá¼°ÆäÑÜÉúÎï	Carboxylic acids and derivatives	ôÈËá¼°ÆäÑÜÉúÎï	Amino acids, peptides, and analogues	°±»ùËá¡¢ëÄºÍÀàËÆÎï	192003-00-2	-	-	-	-	-	CC(C(CC(=O)O)N)O	NIVRJEWVLMOZNV-UHFFFAOYSA-N	26731343.18810814	18384592.155397102	31383033.473378163	21917932.60091796	21006575.676892035	18117255.58929715	26714039.045293733	18619290.98641676	18188903.046339486	17239333.472357184	1.20777608905941	0.2723530166285002	0.174748117515492	0.84	0.616764400666199
Com_1384_neg	9,10-Dihydroxystearic acid	9,10-¶þôÇ»ùÓ²Ö¬Ëá	N	C18H36O4	316.26136	315.254292499586	0.73515014920194	[M-H]-	7.627	-	3	C18	Lipids and lipid-like molecules	Ö¬ÖÊºÍÀàÖ¬·Ö×Ó	Fatty Acyls	Ö¬·¾õ£Àà	Fatty acids and conjugates	Ö¬·¾ËáºÍ½áºÏÎï	120-87-6	HMDB0302281	C19622	-	LMFA02000142	-	CCCCCCCCC(O)C(O)CCCCCCCC(O)=O	VACHUYIREGFMSP-UHFFFAOYSA-N	33618873.93617942	28706305.45299251	21071013.535414573	46456122.97930031	45325384.53963907	29349562.223968048	19323185.541379023	27778748.89365947	59663909.57740606	15943933.675983382	1.15203512355406	0.20418470272188624	0.463323939090731	0.68	0.423033646629927
Com_1384_pos	Diisopropanolamine	-	P	C6H15NO2	133.11028	134.117575314324	0.0352014585473505	[M+H]+	1.511	-	3	C18	Organic nitrogen compounds	ÓÐ»úµª»¯ºÏÎï	Organonitrogen compounds	ÓÐ»úµª»¯ºÏÎï	Amines	°·Àà	-	HMDB0251354	-	-	-	8086	CC(O)CNCC(C)O	LVTYICIALWPMFW-UHFFFAOYSA-N	288011301.8875505	237212164.98621368	1314333302.7550766	310909145.5106313	264713308.86091122	691987389.881586	578865368.7568426	494531826.49529743	608128573.6052784	273500930.50916994	0.912416459666961	-0.13223562229944386	0.433635797014538	0.72	0.438397064953287
Com_1386_neg	Leu-Val-Ser	ÁÁ°±Ëá-çÓ°±Ëá-Ë¿°±Ëá	N	C14H27N3O5	317.19507	316.188022734489	0.796779372962298	[M-H]-	5.053	-	3	C18	Organic acids and derivatives	ÓÐ»úËá¼°ÆäÑÜÉúÎï	Carboxylic acids and derivatives	ôÈËá¼°ÆäÑÜÉúÎï	Amino acids, peptides, and analogues	°±»ùËá¡¢ëÄºÍÀàËÆÎï	-	-	-	-	-	-	CC(C)CC(C(=O)NC(C(C)C)C(=O)NC(CO)C(=O)O)N	VKVDRTGWLVZJOM-DCAQKATOSA-N	3839260.402448041	1235642.7309109245	3164081.227008713	1414317.6614990307	4131787.215288404	483426.9046673185	684149.3922845267	2442261.8837974183	2835990.5328181293	1466228.3852720824	1.7422888971791	0.8009838638740324	0.171987054587751	0.76	0.951000482426388
Com_1388_pos	Methyl 3-(methylthio)propanoate	3-¼×Áò»ù±ûËá¼×õ¥	P	C5H10O2S	134.04015	135.04824144679	5.90455016652583	[M+H]+	1.437	0.531673267815779	2	C18	Organic acids and derivatives	ÓÐ»úËá¼°ÆäÑÜÉúÎï	Carboxylic acids and derivatives	ôÈËá¼°ÆäÑÜÉúÎï	Carboxylic acid derivatives	ôÈËáÑÜÉúÎï	13532-18-8	HMDB0034377	-	-	-	61641	COC(=O)CCSC	DMMJVMYCBULSIS-UHFFFAOYSA-N	12357091.302504124	8896143.939112537	9928938.457607029	9531726.265370153	10733968.47929119	9573862.558290835	12184560.333281374	8046503.732520205	6910043.546363877	7997329.215655746	1.15064242166586	0.2024395653215487	0.217769797931991	0.76	0.544977127678909
Com_138_neg	gamma-Glu-Gly	gamma-¹È°±õ£°·-¸Ê°±Ëá	N	C7H12N2O5	204.07462	203.067332001687	0.0588102871249231	[M-H]-	1.491	0.71243910605937	1	C18	Organic acids and derivatives	ÓÐ»úËá¼°ÆäÑÜÉúÎï	Carboxylic acids and derivatives	ôÈËá¼°ÆäÑÜÉúÎï	Amino acids, peptides, and analogues	°±»ùËá¡¢ëÄºÍÀàËÆÎï	1948-29-4	HMDB0011667	-	-	-	165527	N[C@@H](CCC(=O)NCC(O)=O)C(O)=O	ACIJGUBIMXQCMF-BYPYZUCNSA-N	29951504.605512373	31135011.90867719	26361444.9623245	40243764.23169499	41442491.79361729	37189106.45754918	13908606.800840573	18900423.183510154	21097694.024804816	24293085.991589125	1.46577524681895	0.5516639062290564	0.0607528594340181	0.88	1.36995578374098
Com_138_pos	methionine sulfoxide	µ°°±ËáÑÇí¿	P	C5H11NO3S	165.04596	166.053419742287	0.967865478175496	[M+H]+	1.451	0.988030308347653	1	C18	Organic acids and derivatives	ÓÐ»úËá¼°ÆäÑÜÉúÎï	Carboxylic acids and derivatives	ôÈËá¼°ÆäÑÜÉúÎï	Amino acids, peptides, and analogues	°±»ùËá¡¢ëÄºÍÀàËÆÎï	3226-65-1	HMDB0002005	C02989	map00270	-	158980	CS(=O)CC[C@H](N)C(O)=O	QEFRNWWLZKMPFJ-YGVKFDHGSA-N	292229110.82581085	208229465.7697567	346024931.3758998	310370842.2976935	510827871.16309005	200567050.40444732	317027569.5335118	149096262.07081622	183727706.39012107	239555795.45887595	1.53001964645241	0.6135501781842575	0.0635265440375548	0.84	1.22196097845802
Com_1390_neg	5-(8-Pentadecenyl)-1,3-benzenediol	-	N	C21H34O2	318.25588	317.248688816362	0.341914694556805	[M-H]-	10.981	-	3	C18	Benzenoids	±½Àà»¯ºÏÎï	Phenols	·ÓÀà	Benzenediols	±½¶þ´¼Àà	22910-86-7	HMDB0030983	-	-	-	6916254	CCCCCC\C=C\CCCCCCCC1=CC(O)=CC(O)=C1	TUGAUFMQYWZJAB-BQYQJAHWSA-N	7063534.118606496	12278049.146123635	512816.1335248626	7512609.311655255	1752685.785345306	6563209.987419131	7290824.328939496	10944046.954366084	724256.3496836846	2521013.360024205	1.03838141581489	0.05433646838842163	0.900689038022669	0.52	0.65980637285976
Com_1391_neg	N-Gluconyl ethanolamine phosphate	N-ÆÏÌÑÌÇõ£ÒÒ´¼°·Á×Ëá	N	C8H18NO10P	319.06684	318.059834044699	0.92157711841706	[M-H]-	1.490	-	3	C18	Organic acids and derivatives	ÓÐ»úËá¼°ÆäÑÜÉúÎï	Organic phosphoric acids and derivatives	ÓÐ»úÁ×Ëá¼°ÆäÑÜÉúÎï	Phosphate esters	Á×Ëáõ¥Àà	791807-20-0	HMDB0032294	-	-	-	71587802	OC[C@@H](O)[C@H](O)[C@H](O)[C@@H](O)C(=O)NCCOP(O)(O)=O	JNXDTQSHHDGYGF-JRTVQGFMSA-N	7222352.023525282	2612655.1769438866	5619878.940065257	3233119.241757775	7764449.994170027	232388.6376140461	3367076.277854343	2088077.6923375237	98041.77569103775	4587327.024665233	2.55014762351556	1.350580764554449	0.100100772595546	0.84	1.27220112047559
Com_1392_neg	N-Ethyl-N-(2-hydroxy-3-sulfopropyl)-3,5-dimethoxyaniline	-	N	C13H21NO6S	319.10896	318.101556455476	0.324480152468829	[M-H]-	5.313	-	3	C18	Benzenoids	±½Àà»¯ºÏÎï	Benzene and substituted derivatives	±½¼°ÆäÈ¡´úÑÜÉúÎï	Methoxybenzenes	¼×Ñõ»ù±½Àà	-	HMDB0250855	-	-	-	-	CCN(CC(O)CS(O)(=O)=O)C1=CC(OC)=CC(OC)=C1	BTIDJAQNJLWPTI-UHFFFAOYSA-N	1609106.7148469863	1897555.317753689	484362.0876040321	1889278.716376209	965436.8626218649	799726.8577296006	2481647.678981017	1928659.1155164246	1356794.8702176756	2861508.930464615	0.726081319574573	-0.4617969588192856	0.355807959244837	0.72	0.319581743416769
Com_1392_pos	Indan-1-ol	-	P	C9H10O	134.07316	135.080508455678	0.361412217122803	[M+H]+	10.662	0.850204161553499	2	C18	Benzenoids	±½Àà»¯ºÏÎï	Indanes	ÜáÂú	-	-	-	HMDB0059601	C01710	-	-	-	C1CC2=CC=CC=C2C1O	YIAPLDFPUUJILH-UHFFFAOYSA-N	6334537.549832457	12168211.44901811	6902440.6273554675	10941425.168738866	5239510.96669937	22366718.223197836	19046841.74404286	30858969.44792349	55272753.808031656	24091788.660842165	0.274247749873768	-1.8664483111204202	0.000935919749361381	1	1.66035404729642
Com_1393_neg	Aspartyl-Tryptophan	Ìì¶¬°±õ£É«°±Ëá	N	C15H17N3O5	319.11682	318.110071663612	1.728719946643	[M-H]-	5.417	-	3	C18	Organic acids and derivatives	ÓÐ»úËá¼°ÆäÑÜÉúÎï	Carboxylic acids and derivatives	ôÈËá¼°ÆäÑÜÉúÎï	Amino acids, peptides, and analogues	°±»ùËá¡¢ëÄºÍÀàËÆÎï	-	HMDB0028764	-	-	-	9948926	NC(CC(O)=O)C(=O)NC(CC1=CNC2=CC=CC=C12)C(O)=O	ZARXTZFGQZBYFO-UHFFFAOYSA-N	6843122.761463124	1239565.3755082714	5465082.98562295	2513262.0281839184	6596671.5224853	452359.75128318963	438927.4337228477	1293951.582846763	1398401.172295836	1441916.4307165465	4.5084967715451	2.172646488526696	0.0101573634918577	0.88	1.55155530140044
Com_1394_pos	Diglyme	¶þÒÒ¶þ´¼¶þ¼×ÃÑ	P	C6H14O3	134.09429	135.101491606729	0.733761825163353	[M+H]+	1.272	0.617562628737264	2	C18	Organic oxygen compounds	ÓÐ»úÑõ»¯ºÏÎï	Organooxygen compounds	ÓÐ»úÑõ»¯ºÏÎï	Ethers	ÃÑÀà	111-96-6	HMDB0251284	-	-	-	8150	O(C)CCOCCOC	SBZXBUIDTXKZTM-UHFFFAOYSA-N	978154.6258620957	402340.78189086315	1201868.735002722	367825.98413997254	1758693.062359566	924146.3634340549	76418.99140956585	428298.5922683378	60704.83931934125	59374.30339740938	3.04006210439659	1.6041007962970817	0.0489196822691752	0.84	1.52013648710933
Com_1395_neg	Phenolphthalin	·ÓÌªßø	N	C20H16O4	320.10486	319.096890890911	2.0902809440642	[M-H]-	5.283	0.613250180672858	2	C18	Benzenoids	±½Àà»¯ºÏÎï	Triphenyl compounds	Èý±½»ù»¯ºÏÎï	-	-	81-90-3	-	C14223	-	-	-	C1=CC=C(C(=C1)C(C2=CC=C(C=C2)O)C3=CC=C(C=C3)O)C(=O)O	FFFPYJTVNSSLBQ-UHFFFAOYSA-N	5148248.865093704	3112768.659097339	2784617.9222041657	5792892.731267607	6550427.658876751	645555.9362480547	1081453.1426222865	2951149.499329337	5409393.980071781	2824739.47880156	1.81137134827702	0.8570823427529193	0.109547721452633	0.8	1.25296766579488
Com_1395_pos	o-Cymol	-	P	C10H14	134.10955	135.116887889968	0.282529976522218	[M+H]+	10.152	0.863216759185489	2	C18	Benzenoids	±½Àà»¯ºÏÎï	Benzene and substituted derivatives	±½¼°ÆäÈ¡´úÑÜÉúÎï	Cumenes	Òì±û±½	-	HMDB0037050	-	-	-	-	CC1=CC=CC=C1C(C)C	WWRCMNKATXZARA-UHFFFAOYSA-N	63390177.2650802	50962564.40740652	51760658.924988754	54101659.028424434	57046826.05010933	80971163.92622316	61295112.07658648	79818817.44213235	63633689.13136054	58300525.51161387	0.805948617294333	-0.3112402312428583	0.0366736739671681	0.92	1.37968195251619
Com_1396_neg	Rengyoside B	-	N	C14H24O8	320.14712	319.140248030172	1.33697961122191	[M-H]-	5.499	-	3	C18	Organic oxygen compounds	ÓÐ»úÑõ»¯ºÏÎï	Organooxygen compounds	ÓÐ»úÑõ»¯ºÏÎï	Carbohydrates and carbohydrate conjugates	Ì¼Ë®»¯ºÏÎïºÍÌ¼Ë®»¯ºÏÎï½áºÏÎï	-	-	-	-	-	-	C1CC(CCC1=O)(CCOC2C(C(C(C(O2)CO)O)O)O)O	BCPZXYWRQMEQAG-UJPOAAIJSA-N	569018.1110293252	5605847.825378	746868.0961230176	1209151.129623247	427780.7161284481	2728442.639110352	21117690.545878146	1266498.662675276	2173614.026552572	4164816.0463410555	0.272126451561492	-1.8776508969112502	0.093180788024891	0.84	1.35509079160071
Com_1397_neg	Monacolin J	-	N	C19H28O4	320.19876	319.191512462831	0.163844578845461	[M-H]-	6.534	-	3	C18	Organoheterocyclic compounds	ÓÐ»úÔÓ»·»¯ºÏÎï	Lactones	ÄÚõ¥Àà	Delta valerolactones	¦ÄÎìÄÚõ¥	-	-	-	-	-	-	CC1CC(C2C(C(C=CC2=C1)C)CCC3CC(CC(=O)O3)O)O	ZDFOBOYQVYMVCW-IRUSZSJRSA-N	6011661.255336407	5951735.649119172	1721745.4104803496	4616290.167030483	6043035.607249935	19547956.691480394	13394221.089129819	23006795.612061217	27916944.313649423	10945951.388457756	0.256766039121963	-1.9614736962835828	0.0020375851946042	1	1.95376993014903
Com_1397_pos	Dithiobiuret	¶þÁò´úËõ¶þëå	P	C2H5N3S2	134.99249	135.999927322967	1.01726375312239	[M+H]+	11.851	-	3	C18	Organosulfur compounds	ÓÐ»úÁò»¯ºÏÎï	Thioureas	ÁòëåÀà	-	-	541-53-7	HMDB0251491	-	-	-	10933	SC(=N)NC(S)=N	JIRRNZWTWJGJCT-UHFFFAOYSA-N	4097105.4907400315	3008656.5176876066	3333697.022598293	3480538.5609575734	3422618.9678480388	10817168.281852636	4176722.523017109	4944884.267590883	5156559.507365012	3457364.9957027202	0.607389732587505	-0.7193055737219421	0.0964658404950893	0.92	1.62511165780914
Com_1398_neg	(plusmn)alpha-CMBHC	-	N	C19H28O4	320.19876	319.192261305399	2.50252499093289	[M-H]-	8.514	0.606249522667074	2	C18	Organoheterocyclic compounds	ÓÐ»úÔÓ»·»¯ºÏÎï	Benzopyrans	±½²¢ßÁà«Àà	1-benzopyrans	1-±½²¢ßÁà«	7083-09-2	-	-	-	-	-	CC1=C(C2=C(CCC(O2)(C)CCCC(C)C(=O)O)C(=C1O)C)C	QWPNLVBAEZJBMI-UHFFFAOYSA-N	13387115.670967733	12805463.22113637	5163162.644243038	13125885.394402467	12365149.751473065	24538410.921646774	8695948.565242717	19242306.545639176	9238014.5436143	12755478.08026536	0.763349745829108	-0.3895838832220209	0.401012114729297	0.44	0.619105399239743
Com_1399_neg	2,3-Thioepoxy Madol	-	N	C20H32OS	320.21739	319.210962012143	2.72318796621298	[M-H]-	8.363	-	3	C18	Lipids and lipid-like molecules	Ö¬ÖÊºÍÀàÖ¬·Ö×Ó	Steroids and steroid derivatives	Àà¹Ì´¼ºÍÀà¹Ì´¼ÑÜÉúÎï	Estrane steroids	´Æ¼¤ËØÀà¹Ì´¼	-	HMDB0253075	-	-	-	75245245	CC1(O)CCC2C3CCC4CC5SC5CC4(C)C3CCC12C	UPLPHRJJTCUQAY-UHFFFAOYSA-N	26203833.43858437	29514248.257534992	17819034.2162314	22243184.4499976	23838974.364342276	37334377.781451404	24567967.108760405	17708894.907226134	21010870.38155927	32678500.372238	0.897364792494435	-0.15623351293472215	0.617672152254084	0.56	0.344098229112998
Com_139_pos	L-Phenylalanine	L-±½±û°±Ëá	P	C9H11NO2	165.07898	166.086404572323	0.754622563193639	[M+H]+	5.072	0.999719613164918	1	C18	Organic acids and derivatives	ÓÐ»úËá¼°ÆäÑÜÉúÎï	Carboxylic acids and derivatives	ôÈËá¼°ÆäÑÜÉúÎï	Amino acids, peptides, and analogues	°±»ùËá¡¢ëÄºÍÀàËÆÎï	63-91-2	HMDB0000159	C00079	map01063;map00940;map01064;map04978;map01210;map01230;map02010;map00400;map00970;map00360;map00966;map00460;map01070;map01100;map01061;map00960;map01110;map04974;map01060;map01130	-	6140	N[C@@H](CC1=CC=CC=C1)C(O)=O	COLNVLDHVKWLRT-QMMMGPOBSA-N	17780324564.237076	12766973377.125547	19108751966.638493	17824914502.021515	21820749113.899776	8265872033.878911	12258305481.193563	12147927095.702484	12994819676.78791	14120909488.867464	1.49364357066115	0.5788359177463406	0.0137117963459658	0.92	1.73486690339598
Com_13_neg	L-Malate	L-Æ»¹ûËá	N	C4H6O5	134.02152	133.0140782858	1.05739884160378	[M-H]-	1.521	0.979323257193719	1	C18	Organic acids and derivatives	ÓÐ»úËá¼°ÆäÑÜÉúÎï	Hydroxy acids and derivatives	ôÇ»ùËá¼°ÆäÑÜÉúÎï	Beta hydroxy acids and derivatives	¦Â-ôÇ»ùËá¼°ÆäÑÜÉúÎï	97-67-6	HMDB0000156	C00149	map01063;map01064;map01120;map00020;map01066;map01070;map02020;map01100;map01061;map01062;map01065;map00680;map00620;map00720;map00710;map01110;map01060;map01200;map00630;map01130	-	222656	O[C@@H](CC(O)=O)C(O)=O	BJEPYKJPYRNKOW-REOHCLBHSA-N	1639316719.9400713	1673238213.4959226	1424402645.3874362	309116299.33900934	1875570466.7051477	195030730.30965403	2060839151.9661517	939125340.0880085	452788295.2585513	1814973514.8487337	1.26706062593023	0.3414855557623577	0.496200536499473	0.56	0.443484638498259
Com_1400_neg	(plusmn)12-HETE	-	N	C20H32O3	320.23514	319.228041200839	0.628290945837809	[M-H]-	8.683	0.782168056600966	2	C18	Lipids and lipid-like molecules	Ö¬ÖÊºÍÀàÖ¬·Ö×Ó	Fatty Acyls	Ö¬·¾õ£Àà	Eicosanoids	Àà¶þÊ®ÍéËá	54397-83-0	-	C14777	-	LMFA03060007	-	CCCCCC=CCC(C=CC=CCC=CCCCC(=O)O)O	ZNHVWPKMFKADKW-LQWMCKPYSA-N	150437948.16870567	126713131.78802225	103388712.07329795	147682081.33924007	147358113.88138068	166834152.32451898	197268238.00669017	71030572.08327651	153360668.4293905	95042195.29661243	0.988360758009183	-0.016890364015728063	0.829798606250378	0.6	0.249009560483019
Com_1401_pos	Imidazotetrazinone	-	P	C3N6O	136.01336	137.02112362762	3.4086917638635	[M+H]+	1.303	0.56953360056842	2	C18	Organoheterocyclic compounds	ÓÐ»úÔÓ»·»¯ºÏÎï	Tetrazines	ËÄàºÀà	-	-	-	HMDB0253425	-	-	-	66612531	O=C1N=C2N=NN=NC2=N1	TWVFRCAHAAGDNR-UHFFFAOYSA-N	390294.3894880281	150335.9183292385	211191.06293830814	556213.7139874571	513639.9047984288	925705.5556630322	61574.05467467286	900719.8872405965	526016.0194507634	60768.017047191584	0.736094678366051	-0.4420367535719232	0.828500361001647	0.56	0.193082604709155
Com_1402_neg	(ent-2alpha,3beta,15beta,16beta)-15,16-Epoxy-2,3-kauranediol	(ent-2¦Á,3¦Â,15¦Â,16¦Â)-15,16-»·Ñõ-2,3-¿¼Â³Íé¶þ´¼	N	C20H32O3	320.23514	319.227848673959	0.0270862184996445	[M-H]-	9.445	0.551604923078155	2	C18	Lipids and lipid-like molecules	Ö¬ÖÊºÍÀàÖ¬·Ö×Ó	Prenol lipids	ÒìÎìÏ©´¼Ö¬	Diterpenoids	¶þÝÆÀà	140636-08-4	HMDB0038688	-	-	-	131752428	CC12OC1C13CC2CCC1C1(C)CC(O)C(O)C(C)(C)C1CC3	HFKTUZJPXRDTKA-UHFFFAOYSA-N	18329600.782014515	17553408.137357827	8346962.1701954845	15168373.874881618	13417254.81686171	10394323.619933525	10669221.030509848	9705248.840596499	9837479.714603085	14145183.231810274	1.32992991454929	0.41135021971416424	0.152306539200005	0.76	0.569002720946189
Com_1402_pos	Hypoxanthine	´Î»ÆàÑßÊ	P	C5H4N4O	136.03851	137.045982779732	1.27007956789039	[M+H]+	4.965	0.836877181010299	2	C18	Organoheterocyclic compounds	ÓÐ»úÔÓ»·»¯ºÏÎï	Imidazopyrimidines	ßäßò²¢à×à¤Àà	Purines and purine derivatives	àÑßÊºÍàÑßÊÑÜÉúÎï	68-94-0	HMDB0000157	C00262	map00230;map01100	-	-	OC1=NC=NC=2NC=NC12	FDGQSTZJBFJUBT-UHFFFAOYSA-N	133366065.88847385	63513632.96433443	140698305.1723658	204099775.93220294	240559240.34838	89259871.40424746	42012846.043493986	99808925.74082841	134593157.83808285	101347837.9758239	1.67494454225293	0.7441133284413279	0.145910561686352	0.8	0.964324527745649
Com_1405_neg	11-HETE	-	N	C20H32O3	320.23514	319.228048384325	0.650722856311269	[M-H]-	8.363	0.897677117994591	2	C18	Lipids and lipid-like molecules	Ö¬ÖÊºÍÀàÖ¬·Ö×Ó	Fatty Acyls	Ö¬·¾õ£Àà	Eicosanoids	Àà¶þÊ®ÍéËá	-	HMDB0244355	-	-	LMFA03060085	14123410	O=C(O)CCCC=CCC=CCC(O)C=CC=CCCCCC	GCZRCCHPLVMMJE-RLZWZWKOSA-N	4559502822.230894	5134437490.190389	2914773563.568572	3889357504.2030606	4448514932.737895	7510816235.9520445	4447135841.8505745	3443905723.453326	4108012083.4389153	6001569135.49049	0.82106643597632	-0.2844291335715165	0.335444201984406	0.4	0.550672097172976
Com_1408_neg	Terezine B	-	N	C16H22N2O5	322.15287	321.145887923633	0.986871956046526	[M-H]-	5.637	-	3	C18	Organic acids and derivatives	ÓÐ»úËá¼°ÆäÑÜÉúÎï	Carboxylic acids and derivatives	ôÈËá¼°ÆäÑÜÉúÎï	Amino acids, peptides, and analogues	°±»ùËá¡¢ëÄºÍÀàËÆÎï	-	-	-	-	-	-	CC(C)C1(C(=O)NC(C(=N1)OC)(C(C2=CC=CC=C2)O)O)OC	GOQWKAOJTXJMMW-WQVCFCJDSA-N	110840.02752596933	100505.32680447989	75535.32297371422	374989.8368273936	25370.46919575886	222134.12480727385	119769.73642038224	117848.82328677009	36551.95871760627	31044.851275471752	1.30319833523143	0.3820566660088383	0.784516899708405	0.56	0.855352015183412
Com_1409_pos	Pelletierine	-	P	C8H15NO	141.11536	142.12280234417	1.00870784017595	[M+H]+	9.601	0.902100886732224	2	C18	Organoheterocyclic compounds	ÓÐ»úÔÓ»·»¯ºÏÎï	Piperidines	ßßà¤Àà	-	-	-	HMDB0030324	C06182	map00960;map01064;map01100;map01110	-	-	CC(=O)CC1CCCCN1	JEIZLWNUBXHADF-UHFFFAOYSA-N	82233799.75576293	85179245.4290745	59302744.10332779	60906600.91134558	65297748.13094994	169725219.12325162	122913373.5418541	83668178.55009605	86855850.86553822	74483838.6393045	0.656416742440397	-0.6073160584615533	0.0644395472701084	0.88	1.40244533402394
Com_1412_neg	Bis(2-ethylhexyl) hydrogen phosphate	-	N	C16H35O4P	322.2273	321.220421935745	1.30943512530708	[M-H]-	8.772	-	3	C18	Organic acids and derivatives	ÓÐ»úËá¼°ÆäÑÜÉúÎï	Organic phosphoric acids and derivatives	ÓÐ»úÁ×Ëá¼°ÆäÑÜÉúÎï	Phosphate esters	Á×Ëáõ¥Àà	-	HMDB0249242	-	-	-	9275	CCCCC(CC)COP(O)(=O)OCC(CC)CCCC	SEGLCEQVOFDUPX-UHFFFAOYSA-N	645885.3280304708	329000.80251681525	445103.73122225434	480914.5028766278	639797.0732379162	461052.71040532965	460703.631196225	721800.9881718763	1167857.6311175516	760603.0776136382	0.711279005451976	-0.4915125141908319	0.193047978471348	0.76	1.33257561603605
Com_1413_neg	15-OxoEDE	-	N	C20H34O3	322.2508	321.243672915471	0.536586630698659	[M-H]-	8.848	0.687920698193645	2	C18	Lipids and lipid-like molecules	Ö¬ÖÊºÍÀàÖ¬·Ö×Ó	Fatty Acyls	Ö¬·¾õ£Àà	Fatty acids and conjugates	Ö¬·¾ËáºÍ½áºÏÎï	105835-44-7	-	-	-	LMFA01060073	-	CCCCCC(=O)C=CC=CCCCCCCCCCC(=O)O	QZCMHXPXGACWLJ-QWAPPMFBSA-N	49266514.26480137	53825038.2274005	33088333.694585524	29191969.108252678	25221632.726901453	74526064.42946655	67541001.13194606	40732059.425676666	63049484.19989678	79116762.27050482	0.586503993232009	-0.7697871639628123	0.0201441214955783	0.92	0.635585854188259
Com_1414_neg	15(S)-HETrE	-	N	C20H34O3	322.2508	321.24374749352	0.768015222991472	[M-H]-	8.545	0.778437631419139	2	C18	Lipids and lipid-like molecules	Ö¬ÖÊºÍÀàÖ¬·Ö×Ó	Fatty Acyls	Ö¬·¾õ£Àà	Eicosanoids	Àà¶þÊ®ÍéËá	92693-02-2	-	-	-	LMFA03050007	-	CCCCCC(C=CC=CCC=CCCCCCCC(=O)O)O	IUKXMNDGTWTNTP-OAHXIXLCSA-N	422712131.849989	669527700.5059959	232806720.95690164	370051139.8784415	299400460.6445357	559063284.8835043	502521229.55369943	374570227.46951056	461508910.9483517	938929987.6259749	0.703131433904515	-0.5081337024334617	0.157477097571431	0.8	0.686897946376162
Com_1415_neg	Cytidine-3'-monophosphate	°ûà¤3'-µ¥Á×Ëá	N	C9H14N3O8P	323.05185	322.045486882067	2.9000981327939	[M-H]-	1.518	0.819998632696674	2	C18	Organic oxygen compounds	ÓÐ»úÑõ»¯ºÏÎï	Organooxygen compounds	ÓÐ»úÑõ»¯ºÏÎï	Carbohydrates and carbohydrate conjugates	Ì¼Ë®»¯ºÏÎïºÍÌ¼Ë®»¯ºÏÎï½áºÏÎï	84-52-6	HMDB0240312	C05822	-	-	66535	O=P(O)(O)OC1C(O)C(OC1CO)N2C=CC(=N)N=C2O	UOOOPKANIPLQPU-XVFCMESISA-N	188718867.7937803	460940707.3646858	274649928.6396716	439166350.8236813	208160860.7718137	97433159.52459815	172593643.1037003	186359963.35215792	185248838.85280055	122098933.21791582	2.05783114039073	1.0411246037500013	0.0184744498737248	1	1.67712578123689
Com_1416_pos	Pseudoconhydrine	-	P	C8H17NO	143.13101	144.138352443684	0.296537305292443	[M+H]+	6.394	0.798329752843808	2	C18	Alkaloids and derivatives	ÉúÎï¼î¼°ÆäÑÜÉúÎï	-	-	-	-	-	-	C10168	-	-	-	CCCC1CCC(CN1)O	BQSAUYXITCMAKS-YUMQZZPRSA-N	43057570.8975522	46962145.57140978	75581125.32725503	65331266.78496526	52651601.01554741	108657333.88965108	65970304.46438293	125008075.37253739	76718737.09142797	108296354.16172934	0.585129967149422	-0.773170987906472	0.0106414857971066	0.96	1.51231556698899
Com_1418_neg	Antibiotic DO 248A	-	N	C14H20N4O5	324.14337	323.135262290328	2.49182845238252	[M-H]-	5.340	-	3	C18	Organic acids and derivatives	ÓÐ»úËá¼°ÆäÑÜÉúÎï	Carboxylic acids and derivatives	ôÈËá¼°ÆäÑÜÉúÎï	Amino acids, peptides, and analogues	°±»ùËá¡¢ëÄºÍÀàËÆÎï	-	-	-	-	-	-	CC(C)C1=C(C=C(C=C1O)C(C(=O)NCC(=O)O)N=C(N)N)O	QMFJWJLPWNAZMH-LBPRGKRZSA-N	2813256.999988465	830786.1181458035	1124993.6532269958	2438267.241715205	2158755.0310364333	1017945.2802834865	2210280.3976139748	1177122.160901126	1107307.7398952437	1262221.1972275372	1.38246928378105	0.4672474264787567	0.370650993235995	0.64	0.568796977705622
Com_1419_neg	Galactosylhydroxylysine	-	N	C12H24N2O8	324.15327	323.146240959824	0.835900325903851	[M-H]-	1.264	-	3	C18	Organic acids and derivatives	ÓÐ»úËá¼°ÆäÑÜÉúÎï	Carboxylic acids and derivatives	ôÈËá¼°ÆäÑÜÉúÎï	Amino acids, peptides, and analogues	°±»ùËá¡¢ëÄºÍÀàËÆÎï	32448-36-5	HMDB0000600	C05547	-	-	22833535	NCCCC[C@H](N(O)C1O[C@H](CO)[C@H](O)[C@H](O)[C@H]1O)C(O)=O	RCPOVANIIKXVTB-YPPRVYOWSA-N	4701816.4589901315	3011046.7783094444	1434935.3282006	2238524.0504962266	3190071.350491619	2933626.8762719864	2551670.585779785	1574692.442715852	1262986.7108155736	2160801.2169093713	1.39037608383031	0.47547517135862155	0.266744798268484	0.76	0.704763065863704
Com_1420_neg	14,15-Epoxyeicosa-5z-enoic acid	14,15-»·Ñõ¶þÊ®¶þÌ¼Ï©-5-Ï©Ëá	N	C20H36O3	324.26644	323.259324932705	0.570310960939264	[M-H]-	8.832	0.54704646848344	2	C18	Lipids and lipid-like molecules	Ö¬ÖÊºÍÀàÖ¬·Ö×Ó	Fatty Acyls	Ö¬·¾õ£Àà	Fatty acids and conjugates	Ö¬·¾ËáºÍ½áºÏÎï	-	HMDB0244590	-	-	-	53394468	CCCCCC1OC1CCCCCCCC=CCCCC(O)=O	KZTLOTWHEAHQAZ-UHFFFAOYSA-N	78313983.79353596	94500380.94577658	30595910.254423816	60382301.87501389	40841175.53471533	41322071.53588672	45816324.87062284	40878778.246415116	54058344.47646969	77284445.37808	1.17455966259853	0.23211999793833435	0.661968955789484	0.56	0.383816687406978
Com_1422_neg	Dodecylbenzenesulfonic acid	4-Ê®¶þÍé»ù±½»ÇËá	N	C18H30O3S	326.19157	325.184436734407	0.511154861991173	[M-H]-	8.794	0.812328593438485	2	C18	Benzenoids	±½Àà»¯ºÏÎï	Benzene and substituted derivatives	±½¼°ÆäÈ¡´úÑÜÉúÎï	Benzenesulfonic acids and derivatives	±½»ÇËá¼°ÆäÑÜÉúÎï	121-65-3	HMDB0031031	-	-	-	8485	O=S(=O)(O)C1=CC=C(C=C1)CCCCCCCCCCCC	KWXICGTUELOLSQ-UHFFFAOYSA-N	46843583.46566844	34207165.93282778	33025075.540805236	44683426.87298977	50297630.07988359	71830832.74476732	34765759.99752475	56506127.735850036	67825920.330046	23823564.794468734	0.820628349017107	-0.28519910117367253	0.592885433836925	0.68	0.454808947865876
Com_1423_neg	Albocycline M-6	-	N	C18H30O5	326.20932	325.20219935777	0.549824174183666	[M-H]-	6.430	-	3	C18	Phenylpropanoids and polyketides	±½±ûËØÀàºÍ¾ÛÍªÀà	Macrolides and analogues	´ó»·ÄÚõ¥Àà¼°ÆäÀàËÆÎï	-	-	-	-	-	-	-	-	CC1CC(C=C(C(C=CC(CCC(=O)OC1C)(C)O)OC)C)O	OQBWAWZWLOIZFL-VJTQDIFFSA-N	21959763.103711452	31296823.446568806	17790106.609864496	63111963.58137311	14037131.80734943	11559108.991566906	22238628.460296456	15871832.6126369	47049394.4430741	13164814.113640508	1.34865937819375	0.43152602253232186	0.445584023440874	0.68	0.489617598519295
Com_1424_neg	Anordiol	-	N	C22H30O2	326.22458	325.217476046321	0.600955087381225	[M-H]-	9.653	0.518859440847005	2	C18	Lipids and lipid-like molecules	Ö¬ÖÊºÍÀàÖ¬·Ö×Ó	Steroids and steroid derivatives	Àà¹Ì´¼ºÍÀà¹Ì´¼ÑÜÉúÎï	Androstane steroids	ÐÛçÞÍéÀà¹Ì´¼	-	HMDB0248450	-	-	-	21953304	CC12CC(O)(CC1CCC1C3CCC(O)(C#C)C3(C)CCC21)C#C	HUUUMTTWAPMBMU-UHFFFAOYSA-N	28475113.6998042	29124371.9653228	19103509.139105704	24997596.605817657	46618977.879265375	20004748.134792525	32224905.621872425	18102629.86238272	22741782.242287908	19828143.441764772	1.31369944135578	0.39363524212552475	0.197475873425695	0.72	0.916184229207752
Com_1424_pos	(R)-2-Aminoheptanoic acid	(R)-2-°±»ù¸ýËá	P	C7H15NO2	145.11028	146.117732641446	1.05189960348185	[M+H]+	5.318	0.672421421017099	2	C18	Organic acids and derivatives	ÓÐ»úËá¼°ÆäÑÜÉúÎï	Carboxylic acids and derivatives	ôÈËá¼°ÆäÑÜÉúÎï	Amino acids, peptides, and analogues	°±»ùËá¡¢ëÄºÍÀàËÆÎï	44902-01-4	-	-	-	LMFA01100013	-	CCCCCC(C(=O)O)N	RDFMDVXONNIGBC-ZCFIWIBFSA-N	45079612.87890315	24777363.843003705	40942292.235529415	35767949.14716291	63973819.77193624	20517436.847192455	16001283.678185629	21051816.4136484	19531396.79422394	25728392.188458238	2.04746057147416	1.0338356697483817	0.00792601044181786	0.96	0.98081091958518
Com_1425_pos	N,N-dimethyl-L-Valine	N,N-¶þ¼×»ù-L-çÓ°±Ëá	P	C7H15NO2	145.11028	146.117717992002	0.950945735959737	[M+H]+	1.148	0.565910690021601	2	C18	Organic acids and derivatives	ÓÐ»úËá¼°ÆäÑÜÉúÎï	Carboxylic acids and derivatives	ôÈËá¼°ÆäÑÜÉúÎï	Amino acids, peptides, and analogues	°±»ùËá¡¢ëÄºÍÀàËÆÎï	2812-32-0	-	-	-	-	-	CC(C)C(C(=O)O)N(C)C	APGLTERDKORUHK-LURJTMIESA-N	14056470.480371302	12566470.78871796	14834000.929912306	15681550.694818918	14072805.946295386	30817092.83678804	11470795.856048612	15056438.717123564	14942666.192662474	16877487.459135596	0.798650964959831	-0.32436295611356925	0.368718483805978	0.72	0.655121299183804
Com_1427_neg	alpha-Hydroxycycloheptanetridecanoic acid	-	N	C20H38O3	326.2821	325.275066674827	0.817313689430712	[M-H]-	10.501	0.560344122345576	2	C18	Lipids and lipid-like molecules	Ö¬ÖÊºÍÀàÖ¬·Ö×Ó	Fatty Acyls	Ö¬·¾õ£Àà	Fatty acids and conjugates	Ö¬·¾ËáºÍ½áºÏÎï	-	-	-	-	-	-	C1CCCC(CC1)CCCCCCCCCCCC(C(=O)O)O	QMSDXTYLUVLIRZ-IBGZPJMESA-N	1237210.7232193153	1881070.8306881576	1231820.6111983922	1404784.1857318468	867765.220616648	1410687.1541173651	1239152.7499727197	1168402.2185014104	1752500.80340352	2071205.570060215	0.866618189702923	-0.20653157681116266	0.387888828319252	0.68	0.623378201548796
Com_1428_neg	N-Palmitoyl Alanine	N-×Øéµõ£±û°±Ëá	N	C19H37NO3	327.27734	326.270174556907	0.411140310013908	[M-H]-	9.848	-	3	C18	-	-	-	-	-	-	-	HMDB0241919	-	-	LMFA08020123	129671155	CCCCCCCCCCCCCCCC(=O)NC(C)C(O)=O	NRBFOSKZAWRBJI-UHFFFAOYSA-N	1808174.0226282482	4476382.904027097	2877040.9903473686	3934803.6139556738	1993651.9382226395	3177214.1155481	3379003.4424215876	2948325.3311342285	5253465.797411247	4622188.785426754	0.778632596031489	-0.3609853531450936	0.218284864582533	0.76	0.494218542475451
Com_1428_pos	5-Formylbenzofuran	5-¼×õ£»ù±½²¢ß»à«	P	C9H6O2	146.03678	147.044279795697	1.36811902453702	[M+H]+	2.908	0.891724563371568	2	C18	Organoheterocyclic compounds	ÓÐ»úÔÓ»·»¯ºÏÎï	Benzofurans	±½²¢ß»à«Àà	-	-	-	-	-	-	-	-	C1=CC2=C(C=CO2)C=C1C=O	LLLBDLDNTMMZHL-UHFFFAOYSA-N	1318396074.4843905	822783833.3746367	1316508327.9829988	1175556051.4518178	1662764941.3370376	341491172.0269167	433594426.501048	737991883.6351613	757852829.8674399	872172964.0251083	2.00311878918972	1.0022479785611662	0.0120408790997126	0.96	1.85766332533361
Com_142_pos	3-methylglutaconate	3-¼×»ùÎì¶þËá	P	C6H8O4	144.04226	167.031704418403	1.69685204179317	[M+Na]+	1.325	-	3	C18	Lipids and lipid-like molecules	Ö¬ÖÊºÍÀàÖ¬·Ö×Ó	Fatty Acyls	Ö¬·¾õ£Àà	Fatty acids and conjugates	Ö¬·¾ËáºÍ½áºÏÎï	5746-90-7	HMDB0000522	-	-	LMFA01170068	1551553	C\C(CC(O)=O)=C/C(O)=O	WKRBKYFIJPGYQC-DUXPYHPUSA-N	7321349.7341033425	5356363.052871401	7539758.964083263	9198258.18448535	8408961.310097428	11992004.68246256	3176942.4699662747	10436769.091624659	11307339.542002684	4964632.043895078	0.90321823399687	-0.1468534836310468	0.986856026806845	0.6	0.136619743351121
Com_1430_neg	Botryoloic acid	-	N	C17H28O6	328.18859	327.181664844924	1.14216318126913	[M-H]-	5.961	-	3	C18	Lipids and lipid-like molecules	Ö¬ÖÊºÍÀàÖ¬·Ö×Ó	Prenol lipids	ÒìÎìÏ©´¼Ö¬	Monoterpenoids	µ¥ÝÆÀà	-	-	-	-	-	-	CC1CC(C2C(CC(C2(C1C(=O)O)O)(C)CO)(C)C)OC(=O)C	OLOQSHYLOVYRGK-SVLWDWOGSA-N	2736900.1589400233	5484347.930958423	2610096.545746264	6478114.532834961	2440277.7952261367	2362367.614948588	2039132.8161457353	1380487.0974379561	4235393.86942003	2522833.9029842024	1.57491211193407	0.6552713211746337	0.153980686994979	0.84	0.762798141353461
Com_1430_pos	3-Trimethylsilylpropionic acid	3-Èý¼×»ù¹è»ù±ûËá	P	C6H14O2Si	146.07631	147.083622686026	0.0868451975327129	[M+H]+	1.422	0.513087491429804	2	C18	Organic acids and derivatives	ÓÐ»úËá¼°ÆäÑÜÉúÎï	Carboxylic acids and derivatives	ôÈËá¼°ÆäÑÜÉúÎï	Carboxylic acids	ôÈËá	5683-30-7	-	-	-	-	-	O=C(O)CC[Si](C)(C)C	NONFLFDSOSZQHR-UHFFFAOYSA-N	927343.3549921028	3849958.685687957	1726923.7596800013	2910785.9087102762	4590961.808712447	3089320.1243950054	1618017.3271051566	2810940.3112428687	2295346.0281187375	577594.8677379908	1.34786630692171	0.4306774046010713	0.500173162703383	0.68	0.775232039576105
Com_1432_neg	Corchorifatty acid F	´ó¶¹Ö¬·¾ËáF	N	C18H32O5	328.22498	327.217946380744	0.811579740369778	[M-H]-	6.490	0.728047756411511	2	C18	Lipids and lipid-like molecules	Ö¬ÖÊºÍÀàÖ¬·Ö×Ó	Fatty Acyls	Ö¬·¾õ£Àà	Lineolic acids and derivatives	ÑÇÂéËá¼°ÆäÑÜÉúÎï	-	HMDB0035919	-	-	-	-	CCC=CCC(C(C=CC(CCCCCCCC(=O)O)O)O)O	MKYUCBXUUSZMQB-MKZMYESJSA-N	201227687.38539824	53671047.84867858	112713742.41817641	209513611.68710935	77044127.80608244	62276378.59484615	112999266.21089397	110098847.33761904	220617047.43436435	80973063.09157498	1.11449687795571	0.15639257517628963	0.842091182227643	0.48	0.199664810746502
Com_1433_pos	Thiomorpholine 3-carboxylate	-	P	C5H9NO2S	147.0354	148.042941491843	1.64240613494005	[M+H]+	1.423	-	3	C18	Organic acids and derivatives	ÓÐ»úËá¼°ÆäÑÜÉúÎï	Carboxylic acids and derivatives	ôÈËá¼°ÆäÑÜÉúÎï	Amino acids, peptides, and analogues	°±»ùËá¡¢ëÄºÍÀàËÆÎï	-	HMDB0059611	C03901	-	-	440159	OC(=O)C1CSCCN1	JOKIQGQOKXGHDV-UHFFFAOYSA-N	126259355.13272513	49235067.92974879	40327685.50702453	113046377.25974761	270533415.1899286	30858540.177966382	48756525.013672695	36761202.780117534	54685801.833594285	38483490.20538885	2.86048485583972	1.5162597063844911	0.0704318255009407	0.88	1.36080248928188
Com_1435_pos	(4S)-4-Hydroxy-L-isoleucine	-	P	C6H13NO3	147.08954	148.096882651437	0.289969205242732	[M+H]+	1.571	0.78946392988119	2	C18	Organic acids and derivatives	ÓÐ»úËá¼°ÆäÑÜÉúÎï	Carboxylic acids and derivatives	ôÈËá¼°ÆäÑÜÉúÎï	Amino acids, peptides, and analogues	°±»ùËá¡¢ëÄºÍÀàËÆÎï	-	-	C20802	-	-	-	CC(C(C)O)C(C(=O)O)N	OSCCDBFHNMXNME-YUPRTTJUSA-N	8328734.02011248	9284412.846846525	13224730.752447799	24390388.584835656	10492893.635695642	12221932.904929426	13797663.896784969	12773114.094617322	20795610.55987509	12874246.187998768	0.906967031069502	-0.1408779862250948	0.489081426514729	0.68	0.395348718330856
Com_1436_neg	20-hydroxyicosanoic acid	-	N	C20H40O3	328.29774	327.290563890462	0.37737226586111	[M-H]-	10.516	0.55880272891605	2	C18	Lipids and lipid-like molecules	Ö¬ÖÊºÍÀàÖ¬·Ö×Ó	Fatty Acyls	Ö¬·¾õ£Àà	Fatty acids and conjugates	Ö¬·¾ËáºÍ½áºÏÎï	-	-	-	-	LMFA01050075	-	C(CCCCCCCCCC(=O)O)CCCCCCCCCO	JLDIWYKSFMPIDW-UHFFFAOYSA-N	356706.2201602589	155546.52756712865	32665.61993868656	134859.6744947338	43939.58658826936	81960.0781016982	199569.3014725527	80700.12072650589	76202.33378792099	89748.38417146468	1.37020964384665	0.4543966442799266	0.944143967226113	0.52	0.427194100102004
Com_1438_pos	alpha-Keto-gamma-(methylthio)butyric acid	¦Á-Íª-¦Ã-£¨¼×Áò»ù£©¶¡Ëá	P	C5H8O3S	148.01942	149.026846953663	0.857682478414557	[M+H]+	1.451	-	3	C18	Lipids and lipid-like molecules	Ö¬ÖÊºÍÀàÖ¬·Ö×Ó	Fatty Acyls	Ö¬·¾õ£Àà	Fatty acids and conjugates	Ö¬·¾ËáºÍ½áºÏÎï	-	-	-	-	LMFA01060170	-	O=C(O)C(=O)CCSC	SXFSQZDSUWACKX-UHFFFAOYSA-N	38126898.674104124	28761584.587662607	52174025.67965816	44779531.62225192	73691798.5793047	31330911.76854877	53756529.35300545	24165140.11959054	31178127.977834858	35109181.687664375	1.3531615971512	0.43633413900947254	0.196313560088755	0.72	0.956208870972932
Com_1443_pos	Melamine	Èý¾ÛÇè°·	P	C3H6N6	126.06539	149.054410775209	1.42168116877696	[M+Na]+	1.218	-	3	C18	Organoheterocyclic compounds	ÓÐ»úÔÓ»·»¯ºÏÎï	Triazines	ÈýàºÀà	1,3,5-triazines	1,3,5-ÈýàºÀà	108-78-1	HMDB0041922	C08737	map00791;map01120	-	7955	N=C1NC(=N)NC(=N)N1	JDSHMPZPIAZGSV-UHFFFAOYSA-N	1687342.028061316	1084431.6805321206	1733379.1653118606	910734.4280977872	2006244.1901494693	760088.2037272914	1258804.0505325336	735869.6563169875	1004161.3979706469	1310287.6618464966	1.46415912367832	0.5500723531209786	0.0972251515351291	0.8	0.94327886787796
Com_1444_neg	(E)-10-(3,5-dihydroxy-6-methyloxan-2-yl)oxyundec-2-enoic acid	-	N	C17H30O6	330.20424	329.197317085664	1.14197705036454	[M-H]-	5.968	-	3	C18	Organic oxygen compounds	ÓÐ»úÑõ»¯ºÏÎï	Organooxygen compounds	ÓÐ»úÑõ»¯ºÏÎï	Carbohydrates and carbohydrate conjugates	Ì¼Ë®»¯ºÏÎïºÍÌ¼Ë®»¯ºÏÎï½áºÏÎï	-	-	-	-	LMFA13040033	86289688	O=C(O)C=CCCCCCCC(OC1OC(C)C(O)CC1O)C	NEVPBIQTDNVVMK-CSKARUKUSA-N	9858311.921497544	8906949.810022619	5007164.330741613	14451749.474002179	6881373.421700238	3645846.2077147467	3210861.1655735816	823059.1427142225	6026378.84301165	3730080.480453451	2.5868871723298	1.3712171319237072	0.0307724950303772	0.96	1.50593878736729
Com_1445_pos	Ethyl 3-(methylthio)propionate	3-¼×Áò»ù±ûËáÒÒõ¥	P	C6H12O2S	148.0558	149.063930840604	5.61167211287949	[M+H]+	1.437	-	3	C18	Organic acids and derivatives	ÓÐ»úËá¼°ÆäÑÜÉúÎï	Carboxylic acids and derivatives	ôÈËá¼°ÆäÑÜÉúÎï	Carboxylic acid derivatives	ôÈËáÑÜÉúÎï	-	HMDB0040413	-	-	-	-	CCOC(=O)CCSC	YSNWHRKJEKWJNY-UHFFFAOYSA-N	109972048.71350895	84639706.83266355	98342232.93385391	107957551.05706425	105716924.36814924	95371232.04856192	79164932.15051752	77627037.0226479	67184208.6247035	83283898.51261981	1.25829376252442	0.33146877457157903	0.0145301874079962	0.96	1.2069397250173
Com_1447_pos	Dehydrocarvacrol	ÍÑÇâÏãÇÛ·Ó	P	C10H12O	148.08881	149.096225697921	0.781273892264598	[M+H]+	6.866	0.872282896381574	2	C18	Organic oxygen compounds	ÓÐ»úÑõ»¯ºÏÎï	Organooxygen compounds	ÓÐ»úÑõ»¯ºÏÎï	Enols	Ï©´¼	-	-	-	-	-	-	CC1=C(C=C(C#C1)C(C)C)O	KSIXMMXMGWYJHM-UHFFFAOYSA-N	167092093.96157187	115866117.51713817	117537672.64789173	74957010.45425895	246049109.91948032	88965114.09163663	177296646.93323833	179621026.47548166	120059449.15547734	129494856.92581712	1.03747989740445	0.05308338253581953	0.968811543168944	0.6	0.559953387760989
Com_1448_neg	9,10,13-TriHOME	-	N	C18H34O5	330.24063	329.233548508607	0.661664819871018	[M-H]-	6.490	0.88749205012859	2	C18	Lipids and lipid-like molecules	Ö¬ÖÊºÍÀàÖ¬·Ö×Ó	Fatty Acyls	Ö¬·¾õ£Àà	Fatty acids and conjugates	Ö¬·¾ËáºÍ½áºÏÎï	-	HMDB0004710	C14835	map00591	LMFA02000168	-	CCCCCC(C=CC(C(CCCCCCCC(=O)O)O)O)O	NTVFQBIHLSPEGQ-BUHFOSPRSA-N	2106835337.0006404	359084442.3480796	1210599623.8186119	923730158.3799609	429196102.9601966	338380649.3357794	829132146.8715181	698019343.5313001	707911746.0074986	423066013.4540734	1.67843452339335	0.7471162578467796	0.362947991408251	0.72	0.56536114108303
Com_1450_pos	Hormodirene	-	P	C11H16	148.1252	149.132631223601	0.885896532234032	[M+H]+	10.139	0.897652981707304	2	C18	Hydrocarbons	Ì¼Çâ»¯ºÏÎï	Unsaturated hydrocarbons	²»±¥ºÍÌþ	Olefins	Ï©Ìþ	-	-	-	-	-	-	CCC=CC=CC1CC1C=C	IUJUNEVKAIOLIM-KTZMQNSUSA-N	44439115.70501128	51583964.11141897	46263242.20591065	49736268.98413654	47376114.51041445	63077981.81901048	53232352.46692046	59666865.22603844	57761115.83565017	44612334.58022861	0.860061600642739	-0.21748810046902903	0.073660949103513	0.84	1.14876621636525
Com_1451_neg	Monopalmitin	1-×ØéµËáµ¥¸ÊÓÍõ¥	N	C19H38O4	330.27701	329.269976808429	0.807832277052073	[M-H]-	11.553	-	3	C18	Lipids and lipid-like molecules	Ö¬ÖÊºÍÀàÖ¬·Ö×Ó	Glycerolipids	¸ÊÓÍÖ¬	Monoradylglycerols	µ¥õ£»ù¸ÊÓÍ	19670-51-0	HMDB0245964	-	-	LMGL01010001	-	CCCCCCCCCCCCCCCC(=O)OCC(CO)O	QHZLMUACJMDIAE-UHFFFAOYSA-N	21534174.986941423	41978713.33924815	6903455.782088304	43410959.92725388	19241813.245543595	16588479.572909158	22763352.44438323	13901194.0767212	28524615.388411365	14319691.843420248	1.38473267338092	0.46960748673462577	0.643638177184369	0.64	0.725719788230119
Com_1452_neg	Cardonol 13	-	N	C23H38O	330.29226	329.285229681808	0.816494482772873	[M-H]-	10.396	0.561856520285672	2	C18	Benzenoids	±½Àà»¯ºÏÎï	Phenols	·ÓÀà	1-hydroxy-4-unsubstituted benzenoids	1-ôÇ»ù-4-Î´È¡´úµÄ±½Àà»¯ºÏÎï	-	-	-	-	-	-	CCC=CCCCCCCCCCCCCCC1=CC(=CC=C1)O	JPHAKEDNYULIKY-ONEGZZNKSA-N	1610398.4088675764	1438408.5244113228	296360.2515065911	2865507.5610596556	3016639.447192574	1241744.1491948112	1926130.3183569743	2190282.6098857783	1624244.3312360246	1748442.1068732096	1.05686399906342	0.07978973764720455	0.689647321882413	0.52	0.319953585440821
Com_1453_neg	Ser Leu Ile	Ë¿°±Ëá-ÁÁ°±Ëá-ÒìÁÁ°±Ëá	N	C15H29N3O5	331.21072	330.203853484345	1.30878718244316	[M-H]-	5.508	-	3	C18	Organic acids and derivatives	ÓÐ»úËá¼°ÆäÑÜÉúÎï	Carboxylic acids and derivatives	ôÈËá¼°ÆäÑÜÉúÎï	Amino acids, peptides, and analogues	°±»ùËá¡¢ëÄºÍÀàËÆÎï	-	-	-	-	-	-	CCC(C)C(C(=O)O)NC(=O)C(CC(C)C)NC(=O)C(CO)N	HEUVHBXOVZONPU-BJDJZHNGSA-N	6383097.085769392	1012656.8170936047	11540387.882630136	1178147.5874835327	3986953.8788848533	570980.8179865087	1226545.6290642277	1258334.7322998866	1485389.468820358	1339245.0082329132	4.09850540840297	2.0350979016837267	0.0891679190197581	0.68	1.50902133005378
Com_1453_pos	3-Hydroxy-L-aspartic acid	3-ôÇ»ù-L-Ìì¶¬°±Ëá	P	C4H7NO5	149.03242	150.038974196762	5.00430200338897	[M+H]+	2.082	-	3	C18	Organic acids and derivatives	ÓÐ»úËá¼°ÆäÑÜÉúÎï	Carboxylic acids and derivatives	ôÈËá¼°ÆäÑÜÉúÎï	Amino acids, peptides, and analogues	°±»ùËá¡¢ëÄºÍÀàËÆÎï	-	HMDB0245891	-	-	-	-	NC(C(O)C(O)=O)C(O)=O	YYLQUHNPNCGKJQ-UHFFFAOYSA-N	737249.9132358447	1167220.9878658676	1255893.2369869307	3516291.1745349723	2985064.8647538475	12767775.533546574	262253.8083541544	17417945.33259955	12783460.41748189	445646.3890909902	0.221208007718287	-2.176524482884564	0.516120619870495	0.6	0.538270385257826
Com_1454_neg	Fluorescein	-	N	C20H12O5	332.06847	331.061028404846	0.426403488386439	[M-H]-	5.202	-	3	C18	Organoheterocyclic compounds	ÓÐ»úÔÓ»·»¯ºÏÎï	Benzopyrans	±½²¢ßÁà«Àà	1-benzopyrans	1-±½²¢ßÁà«	518-45-6	HMDB0014831	D01261	-	-	16850	O=C1OC2(C3=CC=C(O)C=C3OC4=CC(O)=CC=C42)C=5C=CC=CC15	GNBHRKFJIUUOQI-UHFFFAOYSA-N	12703030.020868838	6350903.577020071	8398087.566369906	6981481.966153338	6955392.417182956	9983237.636228101	11288353.79205095	9221385.54888431	5443567.240867764	6926058.512333344	0.965617879249191	-0.050475705802154484	0.852060528477076	0.52	0.091919098246597
Com_1455_neg	Mytilin A	-	N	C13H20N2O8	332.12197	331.115074271583	1.21723830261023	[M-H]-	4.960	-	3	C18	Organic acids and derivatives	ÓÐ»úËá¼°ÆäÑÜÉúÎï	Carboxylic acids and derivatives	ôÈËá¼°ÆäÑÜÉúÎï	Amino acids, peptides, and analogues	°±»ùËá¡¢ëÄºÍÀàËÆÎï	73112-73-9	HMDB0039002	-	-	-	-	COC1=C(CC(O)(CO)C\C1=N/C(CO)C(O)=O)NCC(O)=O	WXEQFJUHQIGKNG-OVCLIPMQSA-N	1884506.363354369	443778.22364740435	1390123.5052392897	3165459.076192024	808424.3356295158	1833704.945898284	1054105.160600656	785266.0826269005	1999315.8215506193	173572.45389441092	1.31582932990464	0.39597237595168316	0.552370817724837	0.6	0.477469671004156
Com_1456_neg	epi-Norcembrene	-	N	C19H24O5	332.16237	331.155502690366	1.30264715411031	[M-H]-	6.220	-	3	C18	Organoheterocyclic compounds	ÓÐ»úÔÓ»·»¯ºÏÎï	Dihydrofurans	¶þÇâß»à«Àà	Furanones	ß»à«ÍªÀà	-	-	-	-	-	-	CC(=C)C1CCC2=CC(CC3(CC(=O)C(O3)CC(=O)C1)C)OC2=O	FDEJGIMXMYCYBJ-SXNHZJKMSA-N	395479.1187812724	391686.8881175283	151752.35068337194	575503.1417742477	463207.2154884158	60141.8196136506	320544.7272208333	447264.836156635	228263.55992833554	221771.63923041735	1.54745655585679	0.629898906997042	0.235339080124244	0.76	0.613410495820215
Com_1456_pos	9-Methyladenine	9-¼×»ùÏÙàÑßÊ	P	C6H7N5	149.07015	150.077604849574	1.0387698274152	[M+H]+	4.950	-	3	C18	Organoheterocyclic compounds	ÓÐ»úÔÓ»·»¯ºÏÎï	Imidazopyrimidines	ßäßò²¢à×à¤Àà	Purines and purine derivatives	àÑßÊºÍàÑßÊÑÜÉúÎï	700-00-5	HMDB0240713	-	-	-	-	CN1C=NC2=C(N=CN=C21)N	WRXCXOUDSPTXNX-UHFFFAOYSA-N	235155.6233591016	305581.8792454918	373179.85813111527	546608.8614088173	390226.6842784519	908047.1536850573	245147.0333617572	458106.91369433026	869020.2321347847	341084.87954086	0.655968253801228	-0.6083020989339218	0.29752220698499	0.68	0.717918351758366
Com_1457_neg	Carnosic acid	ÊóÎ²²ÝËá	N	C20H28O4	332.19876	331.191586638033	0.381211636700225	[M-H]-	6.401	0.582392060858239	2	C18	Lipids and lipid-like molecules	Ö¬ÖÊºÍÀàÖ¬·Ö×Ó	Prenol lipids	ÒìÎìÏ©´¼Ö¬	Diterpenoids	¶þÝÆÀà	3650-09-7	HMDB0002358	-	-	-	-	CC(C)C1=C(C(=C2C(=C1)CCC3C2(CCCC3(C)C)C(=O)O)O)O	QRYRORQUOLYVBU-VBKZILBWSA-N	18899190.000246488	40637629.48760642	12134201.035987545	19504217.675150786	18710305.672343697	63248861.170423955	37676539.95168353	46239540.240027994	47543663.68625136	82283040.31244391	0.39671067958815	-1.3338408590339275	0.0045215598325898	0.96	1.57057013417959
Com_1457_pos	3-Methyladenine	3-¼×»ùÏÙàÑßÊ	P	C6H7N5	149.07015	150.077394376996	0.373133078538179	[M+H]+	2.187	0.568218970069795	2	C18	Organoheterocyclic compounds	ÓÐ»úÔÓ»·»¯ºÏÎï	Imidazopyrimidines	ßäßò²¢à×à¤Àà	Purines and purine derivatives	àÑßÊºÍàÑßÊÑÜÉúÎï	5142-23-4	HMDB0011600	C00913	-	-	-	CN1C=NC(=N)C2=C1N=CN2	ZPBYVFQJHWLTFB-UHFFFAOYSA-N	6974774.779635239	5266006.052205565	10075135.730558557	11538209.711077224	7670657.379803266	8369504.824159477	4492370.174843967	5186301.502428665	5974920.752571529	5613720.082396279	1.40112155708026	0.48658212506878723	0.102132940868099	0.8	0.490298847965388
Com_1459_neg	(20R)-17,20-Dihydroxypregn-4-en-3-one	4-ÔÐÍé-17¦¡,20¦¢-¶þ´¼-3-Íª	N	C21H32O3	332.23514	331.227520565915	0.96146989461367	[M-H]-	10.907	0.802858598719979	2	C18	Lipids and lipid-like molecules	Ö¬ÖÊºÍÀàÖ¬·Ö×Ó	Steroids and steroid derivatives	Àà¹Ì´¼ºÍÀà¹Ì´¼ÑÜÉúÎï	Pregnane steroids	ÈÑÉïÀà¹Ì´¼	1662-06-2	HMDB0242496	-	-	LMST02030149	625529	CC(O)C1(O)CCC2C3CCC4=CC(=O)CCC4(C)C3CCC12C	MASCESDECGBIBB-UHFFFAOYSA-N	1076318.9062491807	3913817.179468581	188037.93191897814	5755529.593112439	7733433.909431323	4023833.840016714	3751657.1150532877	4004860.564082637	3543033.891645029	995616.6503370254	1.14388964780133	0.19394788057011458	0.644574390815537	0.56	0.469718027813413
Com_1461_pos	Guanine	ÄñàÑßÊ	P	C5H5N5O	151.04941	152.056927944841	1.44287118356413	[M+H]+	4.937	0.901234602067212	2	C18	Organoheterocyclic compounds	ÓÐ»úÔÓ»·»¯ºÏÎï	Imidazopyrimidines	ßäßò²¢à×à¤Àà	Purines and purine derivatives	àÑßÊºÍàÑßÊÑÜÉúÎï	73-40-5	HMDB0000132	C00242	map00230;map01100	-	-	C1=NC2=C(N1)C(=O)NC(=N2)N	UYTPUPDQBNUYGX-UHFFFAOYSA-N	118955141.27931713	45058803.295610264	98397065.04145905	142247282.21867085	178215922.52820173	69244724.0487668	43369503.65991936	88625712.30917178	113693455.94831058	81651584.79848683	1.46973345596553	0.5555545383106504	0.273992208760212	0.8	0.871706724447531
Com_1462_pos	8-Oxoadenine	8-ÑõÏÙàÑßÊ	P	C5H5N5O	151.04941	152.056867415894	1.04214835393623	[M+H]+	1.527	0.612842485382896	2	C18	Organoheterocyclic compounds	ÓÐ»úÔÓ»·»¯ºÏÎï	Imidazopyrimidines	ßäßò²¢à×à¤Àà	Purines and purine derivatives	àÑßÊºÍàÑßÊÑÜÉúÎï	-	HMDB0000542	-	-	-	-	C1=NC(=C2C(=N1)NC(=O)N2)N	RGKBRPAAQSHTED-UHFFFAOYSA-N	12381640.032274252	2933637.452805208	15517736.657204352	8481529.771747017	11997822.0811163	3807160.6053175256	17613857.542935446	11931334.224638687	8072683.755823781	14078085.98991265	0.924495128138486	-0.11326237788522014	0.823248360853626	0.48	0.845661654129358
Com_1465_neg	2-(alpha-D-Galactosyl)-sn-glycerol 3-phosphate	-	N	C9H19O11P	334.0665	333.059647223767	1.33872677154298	[M-H]-	1.295	0.778399024107637	2	C18	Organic oxygen compounds	ÓÐ»úÑõ»¯ºÏÎï	Organooxygen compounds	ÓÐ»úÑõ»¯ºÏÎï	Carbohydrates and carbohydrate conjugates	Ì¼Ë®»¯ºÏÎïºÍÌ¼Ë®»¯ºÏÎï½áºÏÎï	-	-	C04641	-	-	-	C(C1C(C(C(C(O1)OC(CO)COP(=O)(O)O)O)O)O)O	PLJAVYDLNJODGD-XIBIAKPJSA-N	17869466.46381078	17240060.204493206	39811873.32015209	11271603.765263638	20050291.234973017	9485531.552951187	10794382.136548333	8624475.428734627	15859938.448518196	12889555.144411135	1.84277779730733	0.8818821208605053	0.0554917176916036	0.92	1.20920490692385
Com_146_neg	N-acetylphenylalanine	N-ÒÒõ£»ù-L-±½±û°±Ëá	N	C11H13NO3	207.08954	206.08223183476	0.039428548725073	[M-H]-	5.729	0.819144996808948	1	C18	Organic acids and derivatives	ÓÐ»úËá¼°ÆäÑÜÉúÎï	Carboxylic acids and derivatives	ôÈËá¼°ÆäÑÜÉúÎï	Amino acids, peptides, and analogues	°±»ùËá¡¢ëÄºÍÀàËÆÎï	2018-61-3	HMDB0000512	C03519	map00360	-	74839	CC(=O)N[C@@H](CC1=CC=CC=C1)C(O)=O	CBQJSKKFNMDLON-JTQLQIEISA-N	12274261.47761268	8831130.685614627	8955734.527590824	9166663.490156492	9990514.905423446	7764427.232819078	11106393.71295715	4969232.895492802	6849609.226058734	4710056.648188833	1.3903586096707	0.4754570395436932	0.0758279879778801	0.84	0.861859468649706
Com_1470_pos	2,6,6-Trimethyl-2-cyclohexene-1,4-dione	²èÏãÍª	P	C9H12O2	152.08373	153.091255120012	1.48023731403914	[M+H]+	5.318	0.899796096795101	2	C18	Organic oxygen compounds	ÓÐ»úÑõ»¯ºÏÎï	Organooxygen compounds	ÓÐ»úÑõ»¯ºÏÎï	Carbonyl compounds	ôÊ»ù»¯ºÏÎï	1125-21-9	HMDB0040216	-	-	-	-	CC1=CC(=O)CC(C1=O)(C)C	AYJXHIDNNLJQDT-UHFFFAOYSA-N	11290449.332631005	15344977.536945824	9806672.596765261	24618799.50407452	11217517.54759536	42343727.80872373	34300482.200535215	35441321.241138406	30481101.90298405	28961518.223001167	0.42137932425688	-1.2468085674522569	0.00315816911353273	1	1.3695779972136
Com_1473_pos	Boschnialactone	-	P	C9H14O2	154.09938	155.106675072401	0.0319767607627121	[M+H]+	5.892	0.800447196872083	2	C18	Lipids and lipid-like molecules	Ö¬ÖÊºÍÀàÖ¬·Ö×Ó	Prenol lipids	ÒìÎìÏ©´¼Ö¬	Terpene lactones	ÝÆÄÚõ¥	-	-	C09772	-	-	-	CC1CCC2C1COC(=O)C2	VGWJUWSHYRJZKH-BWZBUEFSSA-N	15883814.142343566	33824949.12313804	25339875.114131086	44817532.92257807	14945996.294254856	46698273.41122319	52917141.388506636	52086651.81020563	58455646.94503659	44638497.00475538	0.529098008562588	-0.9183931071974594	0.025575360833918	0.96	1.26022863716041
Com_1474_neg	Docosatrienoic Acid	¶þÊ®¶þÌ¼ÈýÏ©Ëá	N	C22H38O2	334.28718	333.280253565651	1.1174991843507	[M-H]-	11.430	0.654976074937012	2	C18	Lipids and lipid-like molecules	Ö¬ÖÊºÍÀàÖ¬·Ö×Ó	Fatty Acyls	Ö¬·¾õ£Àà	Fatty acids and conjugates	Ö¬·¾ËáºÍ½áºÏÎï	28845-86-5	HMDB0002823	-	-	LMFA01030408	-	CCC=CCC=CCC=CCCCCCCCCCCCC(=O)O	WBBQTNCISCKUMU-PDBXOOCHSA-N	101348684.5238928	155374567.22005132	48851331.69731608	153101382.72455186	122416424.04184112	91797421.61547463	111962656.74878812	170251310.27627242	115160915.98611355	91595326.913796	1.0005591886489	0.0008065132151818936	0.844066575047381	0.56	0.354715697558827
Com_1474_pos	3,4-Dihydroxybenzoate	-	P	C7H6O4	154.02661	156.040516746279	4.50086982379524	[M+2H]+	2.633	-	3	C18	Benzenoids	±½Àà»¯ºÏÎï	Benzene and substituted derivatives	±½¼°ÆäÈ¡´úÑÜÉúÎï	Benzoic acids and derivatives	±½¼×Ëá¼°ÆäÑÜÉúÎï	-	HMDB0001856	C00230	map01120;map00362;map00624;map01061;map01100;map00627;map00623;map00400;map01110;map01220;map01130	-	-	C1=CC(=C(C=C1C(=O)O)O)[O-]	YQUVCSBJEUQKSH-UHFFFAOYSA-M	80032093.95463786	43043654.38936975	89911263.51953289	26638077.238540247	140860428.6871441	12262827.859515294	99307864.38421015	116732826.69660182	147841650.25073737	118062099.25464009	0.769890574426115	-0.3772746866788293	0.78890191686073	0.68	1.05122032795731
Com_1475_neg	NMNH	-	N	C11H17N2O8P	336.07226	335.065282325475	0.959095746244832	[M-H]-	4.942	0.572536254484241	2	C18	Nucleosides, nucleotides, and analogues	ºËÜÕ¡¢ºËÜÕËáºÍÀàËÆÎï	Pyridine nucleotides	ßÁà¤ºËÜÕËá	Nicotinamide nucleotides	ÑÌõ£°·ºËÜÕËá	-	HMDB0304437	C21113	-	-	-	C1C=CN(C=C1C(=O)N)C2C(C(C(O2)COP(=O)(O)O)O)O	XQHMUSRSLNRVGA-TURQNECASA-N	1122133.0899568652	70157.89670960128	482391.73032753175	474368.1036024717	568848.7827589684	491216.4536888667	284306.0460925641	112279.01768713199	905735.4217613204	143727.80116802605	1.40295724517094	0.4884710437976374	0.607033402420717	0.6	0.422830293233104
Com_1476_pos	7-Isothiocyanato-1-heptene	-	P	C8H13NS	155.07687	156.084350646156	1.16488136494214	[M+H]+	4.982	-	3	C18	Organosulfur compounds	ÓÐ»úÁò»¯ºÏÎï	Isothiocyanates	ÒìÁòÇèËáÀà	-	-	49776-82-1	HMDB0038434	-	-	-	11571834	C=CCCCCCN=C=S	WZXOJFDWZWNRLN-UHFFFAOYSA-N	715252.7343356838	2884625.0009531076	673241.9905958608	654281.7838918889	661463.9110313861	5798779.847913649	8945590.421619624	3603637.8955074223	3363003.72522021	7124866.616043859	0.193816374263956	-2.3672376352205347	0.00141324792229518	1	1.51393456300853
Com_1477_neg	Smardaesidin G	-	N	C19H28O5	336.19368	335.186795550843	1.23604596910243	[M-H]-	6.964	0.587080592343774	2	C18	Benzenoids	±½Àà»¯ºÏÎï	Phenanthrenes and derivatives	·Æ¼°ÆäÑÜÉúÎï	Hydrophenanthrenes	Çâ·ÆÀà	-	-	-	-	-	-	CC1(CCC(C2=C1C(=O)C(C3(C2(CCC(C3)(C)C=C)O)O)O)O)C	MVMWQCAWLKAOFA-MXYBICSBSA-N	1731956.523017236	1915246.6318797085	537637.1438106567	2352014.1688184533	1576501.7933194563	1986354.0323006515	1737681.3130984968	2236764.3000141024	2167792.271140001	1572110.1577247789	0.836367945198373	-0.25779032491292597	0.352542295294925	0.64	0.5438961169007
Com_1477_pos	N-Methylpelletierine	N-¼×»ùÅ£Æ¤Ê¯õú¼î	P	C9H17NO	155.13101	156.138450279545	0.904265014503648	[M+H]+	9.588	0.888191949900866	2	C18	Organoheterocyclic compounds	ÓÐ»úÔÓ»·»¯ºÏÎï	Piperidines	ßßà¤Àà	-	-	-	-	C06184	map00960;map01064;map01110	-	-	CC(=O)CC1CCCCN1C	TYHJMEIBGDDCPA-SECBINFHSA-N	102356167.07703266	108236962.51672892	81181394.19626501	73136381.32041983	79343775.52562018	101852547.1155388	95321186.3145824	106002243.90945458	116316901.27371152	95006362.39021783	0.863470040829545	-0.2117819723693591	0.118882090221579	0.72	1.00873663681458
Com_1479_pos	1,8-Dimethylnaphthalene	1,8-¶þ¼×»ùÝÁ	P	C12H12	156.0939	157.101326014231	0.80729760099675	[M+H]+	8.355	-	3	C18	Benzenoids	±½Àà»¯ºÏÎï	Naphthalenes	ÝÁÀà	-	-	569-41-5	-	C14703	-	-	-	CC1=C2C(=CC=CC2=CC=C1)C	XAABPYINPXYOLM-UHFFFAOYSA-N	6179302.149215154	11097296.572544668	6173483.873891708	7361893.821351652	6619665.970303701	8521795.653455015	9020696.959885819	8652254.736044677	11450150.377948983	17990973.930086784	0.672796907322542	-0.5717570209837917	0.0695438204903733	0.88	1.31941038385853
Com_1480_pos	4-Hydroxynonenal	4-ôÇ»ùÈÉÏ©È©	P	C9H16O2	156.11503	157.122424663936	0.60637298011891	[M+H]+	6.007	0.77763325527729	2	C18	Lipids and lipid-like molecules	Ö¬ÖÊºÍÀàÖ¬·Ö×Ó	Fatty Acyls	Ö¬·¾õ£Àà	Fatty alcohols	Ö¬·¾´¼	-	HMDB0004362	C21642	map05200;map05225	LMFA06000051	-	CCCCCC(C=CC=O)O	JVJFIQYAHPMBBX-FNORWQNLSA-N	76392049.12473588	65480508.981419526	84118802.83794716	98179458.70392355	78749645.6924384	212175924.0481825	88413159.49380814	108356059.17059492	107426501.9290314	76521117.8494569	0.679584050996964	-0.5572761002486721	0.138983986592804	0.84	0.791080582673261
Com_1481_neg	5-Hexyl-3,4-dimethyl-2-furannonanoic acid	-	N	C21H36O3	336.26644	335.259578005416	1.30255465283758	[M-H]-	8.907	-	3	C18	Lipids and lipid-like molecules	Ö¬ÖÊºÍÀàÖ¬·Ö×Ó	Fatty Acyls	Ö¬·¾õ£Àà	Fatty acids and conjugates	Ö¬·¾ËáºÍ½áºÏÎï	116627-47-5	HMDB0112101	-	-	-	85564628	CCCCCCC1=C(C)C(C)=C(CCCCCCCCC(O)=O)O1	VCPFFDKUTASVTD-UHFFFAOYSA-N	2215488.4891925086	2418366.4754894134	580144.3425298026	2834487.4822137817	2663735.4768334487	534912.9330253382	474393.48912055383	542221.1538153391	705371.1469453471	1544765.787922413	2.81777159340214	1.4945546725343302	0.0269527115967835	0.92	1.50430021672628
Com_1483_neg	Linoleoyl glycine	ÑÇÓÍõ£¸Ê°±Ëá	N	C20H35NO3	337.26169	336.254721458468	0.982793118296304	[M-H]-	9.354	0.769014106172321	2	C18	Organic acids and derivatives	ÓÐ»úËá¼°ÆäÑÜÉúÎï	Carboxylic acids and derivatives	ôÈËá¼°ÆäÑÜÉúÎï	Amino acids, peptides, and analogues	°±»ùËá¡¢ëÄºÍÀàËÆÎï	2764-03-6	-	-	-	-	-	CCCCCC=CCC=CCCCCCCCC(=O)NCC(=O)O	YCRHZEHWEYAHCO-HZJYTTRNSA-N	3352644.6929276036	5280282.918145557	6193882.024828334	5924941.109863694	3068001.467618804	11527536.444563713	14549045.756891934	10164343.119924344	14772352.51289543	14491623.0154659	0.363633131328952	-1.4594444425874444	0.000767405231245709	1	1.44687841696095
Com_1484_pos	7-(Methylthio)heptanenitrile	-	P	C8H15NS	157.09252	158.099840920117	0.133170675531731	[M+H]+	5.058	-	3	C18	Organic nitrogen compounds	ÓÐ»úµª»¯ºÏÎï	Organonitrogen compounds	ÓÐ»úµª»¯ºÏÎï	Organic cyanides	ÓÐ»úÇè»¯Îï	75272-78-5	HMDB0031890	-	-	-	5319789	CSCCCCCCC#N	MAMGGQVRQMBXMB-UHFFFAOYSA-N	5811867.307314178	31365229.06411049	8800686.789126832	4074380.975312459	4881457.840581764	35799013.82711142	77160575.61348051	48130263.57840493	37351932.44482226	136619841.96545377	0.16395080032864	-2.6086651505986467	0.00275108993777123	1	1.34436199756719
Com_1485_neg	imidazoleacetic acid ribotide	-	N	C10H15N2O9P	338.05152	337.044797636374	1.70872290126786	[M-H]-	2.962	0.530508424246765	2	C18	Organic oxygen compounds	ÓÐ»úÑõ»¯ºÏÎï	Organooxygen compounds	ÓÐ»úÑõ»¯ºÏÎï	Carbohydrates and carbohydrate conjugates	Ì¼Ë®»¯ºÏÎïºÍÌ¼Ë®»¯ºÏÎï½áºÏÎï	-	HMDB0006032	-	-	-	-	C1=C(N=CN1C2C(C(C(O2)COP(=O)(O)O)O)O)CC(=O)O	RDQUQBHPMYFYMX-XIWVQZPPSA-N	25131895.446777344	9831415.853255458	11268906.655884385	17074304.125670582	37474377.8871465	4221439.698147154	7126245.4190453	8004418.624672161	12956915.56079461	9736705.01725323	2.3969357550348	1.2611912410125725	0.0326108661029156	0.92	1.44191182045701
Com_1488_neg	(plusmn)5,6-DHET	-	N	C20H34O4	338.24571	337.238570451438	0.474363556701636	[M-H]-	8.155	0.743913408755312	2	C18	Lipids and lipid-like molecules	Ö¬ÖÊºÍÀàÖ¬·Ö×Ó	Fatty Acyls	Ö¬·¾õ£Àà	Eicosanoids	Àà¶þÊ®ÍéËá	213382-49-1	-	C14772	-	LMFA03050004	-	CCCCCC=CCC=CCC=CCC(C(CCCC(=O)O)O)O	GFNYAPAJUNPMGH-QNEBEIHSSA-N	9392235.95436483	10176976.693173759	11570533.162124911	18488838.730104055	10792107.838521078	8966973.837008527	10639918.235937163	7805342.096669912	11744422.479200548	12183091.99622262	1.17687939604136	0.2349664838019885	0.350221556887749	0.6	0.312385336612954
Com_1492_neg	Oleoyl glycine	-	N	C20H37NO3	339.27734	338.27044337634	1.18892803152984	[M-H]-	9.921	0.622418607712365	2	C18	Organic acids and derivatives	ÓÐ»úËá¼°ÆäÑÜÉúÎï	Carboxylic acids and derivatives	ôÈËá¼°ÆäÑÜÉúÎï	Amino acids, peptides, and analogues	°±»ùËá¡¢ëÄºÍÀàËÆÎï	2601-90-3	HMDB0013631	-	-	LMFA08020082	6436908	CCCCCCCC\C=C/CCCCCCCC(=O)NCC(O)=O	HPFXACZRFJDURI-KTKRTIGZSA-N	3742453.350803353	12351237.209009416	6474226.902157433	9425536.002645247	3515744.4869037233	11430070.485359702	15848111.393940302	12907535.101150727	17623550.471932963	19781906.404658746	0.457644809149852	-1.127699777969155	0.01984918423483	0.96	1.1234693268793
Com_1493_pos	1-(5-Hydroxy-2-oxo-2,3-dihydroimidazol-4-yl)urea	-	P	C4H6N4O3	158.04399	159.051493656639	1.28860729852361	[M+H]+	1.482	-	3	C18	Organoheterocyclic compounds	ÓÐ»úÔÓ»·»¯ºÏÎï	Azoles	ßòÀà	Imidazoles	ßäßòÀà	-	HMDB0248150	-	-	-	54079164	NC(=O)NC1=C(O)NC(=O)N1	MLVVTNIFHMERMU-UHFFFAOYSA-N	5852566.391175025	11382971.98341202	10007187.736380512	10653118.432537045	4555580.342158519	22357975.206965994	13217014.053945685	15300359.397952762	15313349.903900726	4669056.625291159	0.599107673860075	-0.7391127820503682	0.194180594250526	0.84	1.30509351359449
Com_1496_pos	1,5-Naphthalenediamine	-	P	C10H10N2	158.0844	159.091898923498	1.25833730592287	[M+H]+	5.318	0.715749695803073	2	C18	Benzenoids	±½Àà»¯ºÏÎï	Naphthalenes	ÝÁÀà	-	-	-	HMDB0244231	C19463	-	-	-	C1=CC2=C(C=CC=C2N)C(=C1)N	KQSABULTKYLFEV-UHFFFAOYSA-N	256522115.55663577	166155885.69930637	268229603.93104738	219136252.2782136	309596092.923164	67564137.611995	131647140.98234236	131256718.94432756	123022272.60200217	172062394.72431156	1.9496998716353	0.9632520588321878	0.00770162723664156	0.96	1.90296450368572
Com_1497_neg	bohemine	-	N	C18H24N6O	340.20116	339.194326307458	1.37068156397489	[M-H]-	8.091	-	3	C18	Organoheterocyclic compounds	ÓÐ»úÔÓ»·»¯ºÏÎï	Imidazopyrimidines	ßäßò²¢à×à¤Àà	Purines and purine derivatives	àÑßÊºÍàÑßÊÑÜÉúÎï	-	-	-	-	-	-	CC(C)N1C=NC2=C(N=C(N=C21)NCCCO)NCC3=CC=CC=C3	OPQGFIAVPSXOBO-UHFFFAOYSA-N	2042111.0169791158	2278477.351599528	809267.7482581718	2721523.5424999855	2641318.6639020457	3999392.351886929	2429900.543528975	4463907.078529157	2526006.764300445	2273985.4978480963	0.668614655666177	-0.5807531165022166	0.138366811902063	0.72	1.06316959063033
Com_1497_pos	(1,2,3-Trimethyl-2-cyclopropen-1-yl)benzene	-	P	C12H14	158.10955	159.116960281816	0.697502560764757	[M+H]+	7.948	0.705834888915835	2	C18	Benzenoids	±½Àà»¯ºÏÎï	Benzene and substituted derivatives	±½¼°ÆäÈ¡´úÑÜÉúÎï	-	-	-	-	-	-	-	-	CC1=C(C1(C)C2=CC=CC=C2)C	OHNHLTBFDBOYSK-UHFFFAOYSA-N	15748088.76748981	16348495.738332871	11935334.263534097	18200616.964835916	14622153.633750731	19170441.640270244	20727601.620183866	16924988.354262974	16000246.134576222	10622579.762973813	0.92101263812461	-0.11870714179050808	0.637575289690349	0.68	0.45827184494465
Com_1499_neg	Secosubamolide	-	N	C20H36O4	340.26136	339.254121562486	0.180927055590713	[M-H]-	10.687	0.705133913807556	2	C18	Lipids and lipid-like molecules	Ö¬ÖÊºÍÀàÖ¬·Ö×Ó	Fatty Acyls	Ö¬·¾õ£Àà	Fatty alcohols	Ö¬·¾´¼	-	-	-	-	-	-	CCCCCCCCCCCCCC=C(C(C(=O)C)O)C(=O)OC	GRBBECUHXQCEBW-WNZNBFKUSA-N	671954.5644934826	7269438.821070664	486107.94211793237	9766523.28654484	517651.7559545358	5073862.43875916	2700937.6263590325	6131921.920948198	12289401.806736307	3956724.2784947716	0.620560828149203	-0.6883554628265546	0.163504012852247	0.68	0.908371324367254
Com_149_pos	Ethylparaben	Äá²´½ðÒÒõ¥	P	C9H10O3	166.063	167.070585439524	1.71886286525103	[M+H]+	6.980	0.636001557410169	1	C18	Benzenoids	±½Àà»¯ºÏÎï	Benzene and substituted derivatives	±½¼°ÆäÈ¡´úÑÜÉúÎï	Benzoic acids and derivatives	±½¼×Ëá¼°ÆäÑÜÉúÎï	120-47-8	HMDB0032573	D01647	-	-	8434	CCOC(=O)C1=CC=C(O)C=C1	NUVBSKCKDOMJSU-UHFFFAOYSA-N	7590104.121462097	7036864.063805664	8285409.386099424	8919186.98156499	8615555.654265871	15367786.966306973	8247184.7952589	8668259.549200492	9493823.930018133	7126131.33621401	0.827085575364577	-0.2738914876589438	0.309093847583882	0.68	0.886583893974978
Com_14_pos	Methylsuccinic acid	¼×»ùçúçêËá	P	C5H8O4	132.04226	115.039122033528	1.22713385850472	[M+H-H2O]+	5.567	0.909078712020026	1	C18	Lipids and lipid-like molecules	Ö¬ÖÊºÍÀàÖ¬·Ö×Ó	Fatty Acyls	Ö¬·¾õ£Àà	Fatty acids and conjugates	Ö¬·¾ËáºÍ½áºÏÎï	498-21-5	HMDB0001844	C08645	-	LMFA01170119	6950476	C[C@@H](CC(O)=O)C(O)=O	WXUAQHNMJWJLTG-VKHMYHEASA-N	20933566.51574901	17347396.20616365	25797404.46151536	23220589.959239066	17828956.237410057	62034825.0749956	29116737.243711777	31093413.21853555	26987939.078434374	20052089.41269952	0.621011376544935	-0.6873083969172541	0.0927930460994351	0.88	1.50512994917816
Com_1501_neg	11-deoxy-PGF1beta	-	N	C20H36O4	340.26136	339.25424073713	0.531171479461165	[M-H]-	7.775	-	3	C18	Lipids and lipid-like molecules	Ö¬ÖÊºÍÀàÖ¬·Ö×Ó	Fatty Acyls	Ö¬·¾õ£Àà	Eicosanoids	Àà¶þÊ®ÍéËá	37785-99-2	-	-	-	LMFA03010070	-	CCCCCC(C=CC1CCC(C1CCCCCCC(=O)O)O)O	HYBPXYQCXNOTFK-JLNUFZAQSA-N	3531143.924031063	3218746.6151887095	2487790.947554545	5254479.673543154	2893011.765022378	5245228.9750282075	5302631.87056849	2822040.9826469338	5340008.415845685	5509908.539938163	0.71780772103898	-0.47833065342083586	0.0981101234933696	0.8	0.517099657271638
Com_1501_pos	N-Methyl-2-oxoglutaramate	N-¼×»ù-2-Ñõ´úÎì¶þËáõ£°·	P	C6H9NO4	159.05316	160.060590620138	0.821235730119956	[M+H]+	1.549	-	3	C18	Organic acids and derivatives	ÓÐ»úËá¼°ÆäÑÜÉúÎï	Keto acids and derivatives	ÍªËá¼°ÆäÑÜÉúÎï	Short-chain keto acids and derivatives	¶ÌÁ´ÍªËá¼°ÆäÑÜÉúÎï	-	-	C03623	-	LMFA08020196	-	CNC(=O)CCC(=O)C(=O)O	MOIJYNHJLPUMNX-UHFFFAOYSA-N	5485967.880413175	7738367.827120613	5567183.686086309	11758200.138654815	6057468.734150962	7762647.889310422	5398845.381805122	4881031.268240606	5119813.609871115	5319133.997939154	1.28529831875519	0.3621032489434619	0.227535992348013	0.84	1.06338425978959
Com_1503_pos	Ethyl leucinate	ÁÁ°±ËáÒÒõ¥	P	C8H17NO2	159.12593	160.13335875775	0.809156307780147	[M+H]+	1.512	0.805629570789937	2	C18	Organic acids and derivatives	ÓÐ»úËá¼°ÆäÑÜÉúÎï	Carboxylic acids and derivatives	ôÈËá¼°ÆäÑÜÉúÎï	Amino acids, peptides, and analogues	°±»ùËá¡¢ëÄºÍÀàËÆÎï	-	-	-	-	-	-	CCOC(=O)C(CC(C)C)N	QIGLJVBIRIXQRN-ZETCQYMHSA-N	242226707.94022232	562767875.7666985	494354172.2981074	280545795.51211077	227411173.2176945	166164279.8915418	893370205.8144768	893219336.447341	620795435.5919032	1529087103.8672473	0.440523011409299	-1.1827107123387721	0.158505511130294	0.8	1.12639934309066
Com_1504_neg	Stearoylglycine	-	N	C20H39NO3	341.29299	340.285121479044	1.66578562306318	[M-H]-	10.561	-	3	C18	Organic acids and derivatives	ÓÐ»úËá¼°ÆäÑÜÉúÎï	Carboxylic acids and derivatives	ôÈËá¼°ÆäÑÜÉúÎï	Amino acids, peptides, and analogues	°±»ùËá¡¢ëÄºÍÀàËÆÎï	-	HMDB0013308	-	-	LMFA08020077	95070	CCCCCCCCCCCCCCCCCC(=O)NCC(O)=O	UEYROBDNFIWNST-UHFFFAOYSA-N	968504.4274751212	1831811.519197492	299381.68098584225	1093214.0287514015	568036.2387283699	2304581.9552309047	1942585.363201526	1278488.4480551365	2019791.1230915394	1938480.3818487264	0.502001729756143	-0.9942357595832075	0.0497933392156132	0.96	1.64263661550877
Com_1504_pos	2-Aminooctanoic acid	-	P	C8H17NO2	159.12593	160.133295775093	0.413352449797284	[M+H]+	5.707	-	3	C18	Organic acids and derivatives	ÓÐ»úËá¼°ÆäÑÜÉúÎï	Carboxylic acids and derivatives	ôÈËá¼°ÆäÑÜÉúÎï	Amino acids, peptides, and analogues	°±»ùËá¡¢ëÄºÍÀàËÆÎï	-	HMDB0000991	-	-	LMFA01100056	-	CCCCCCC(C(=O)O)N	AKVBCGQVQXPRLD-UHFFFAOYSA-N	7064546.25894895	16863634.28848864	18062008.343812685	23166638.95831643	9195275.612877423	14401674.441202091	17051515.344639156	14638101.215926196	14666332.583839957	25885689.15551354	0.858140127728018	-0.2207148468458943	0.415351445247824	0.44	0.609341143155718
Com_1506_neg	2,3-Dinor-TXB1	-	N	C19H34O5	342.24063	341.233404437335	0.217499994088007	[M-H]-	6.593	0.539412195981155	2	C18	Lipids and lipid-like molecules	Ö¬ÖÊºÍÀàÖ¬·Ö×Ó	Fatty Acyls	Ö¬·¾õ£Àà	Fatty acids and conjugates	Ö¬·¾ËáºÍ½áºÏÎï	-	HMDB0245413	-	-	LMFA03030012	53394492	CCCCCC(O)C=CC1CC(O)CC(O)C1CCCCC(O)=O	URVGHNOQCRQJTD-UHFFFAOYSA-N	12834801.591531402	9949295.582931597	7542011.270642625	17262909.36483429	13959663.497205744	6193998.724399303	5188253.3085351465	6402814.548965849	6310613.810031532	8879362.321017072	1.86652317156745	0.900353418792575	0.00983540676709444	0.96	0.829060894566678
Com_1507_neg	1-O-Octadec-9-enyl glycerol	-	N	C21H42O3	342.3134	341.306132702164	0.095532818732399	[M-H]-	10.520	-	3	C18	Lipids and lipid-like molecules	Ö¬ÖÊºÍÀàÖ¬·Ö×Ó	Glycerolipids	¸ÊÓÍÖ¬	Monoradylglycerols	µ¥õ£»ù¸ÊÓÍ	-	-	C13860	-	-	-	CCCCCCCCC=CCCCCCCCCOCC(CO)O	NRWMBHYHFFGEEC-KTKRTIGZSA-N	515638.8708919834	563113.8426330863	281108.19498618034	1403757.4218271477	364584.71302394697	274584.06756999344	283172.2024531133	275600.04095733125	325942.61111523805	363362.2220778015	2.05443151638336	1.03873923967041	0.109724033875531	0.88	0.652192951783933
Com_1507_pos	N5-Methyl-L-glutamine	N5-¼×»ù-L-¹È°±õ£°·	P	C6H12N2O3	160.08479	161.092235291798	0.90759277000539	[M+H]+	1.512	0.634430176419039	2	C18	Organic acids and derivatives	ÓÐ»úËá¼°ÆäÑÜÉúÎï	Carboxylic acids and derivatives	ôÈËá¼°ÆäÑÜÉúÎï	Amino acids, peptides, and analogues	°±»ùËá¡¢ëÄºÍÀàËÆÎï	-	-	C03153	-	-	-	CNC(=O)CCC(C(=O)O)N	ONXPDKGXOOORHB-BYPYZUCNSA-N	3745018.9697747254	7456502.8326045545	5613501.561400183	6506600.431789267	5637669.246875414	3517367.5883398624	1752527.6296329712	1954952.1543014534	2215965.3354927725	3967868.867020374	2.1597420209379	1.11085899417521	0.00486069145162102	0.96	1.6281392261496
Com_1508_pos	(+/-)-3-(Methylthio)heptanal	-	P	C8H16OS	160.09219	161.099478096167	0.0743561132659791	[M+H]+	5.983	-	3	C18	Organic oxygen compounds	ÓÐ»úÑõ»¯ºÏÎï	Organooxygen compounds	ÓÐ»úÑõ»¯ºÏÎï	Carbonyl compounds	ôÊ»ù»¯ºÏÎï	51755-70-5	HMDB0032426	-	-	-	57350395	CCCCC(CC=O)SC	RQOSXGWCILNIKB-UHFFFAOYSA-N	4082447.678032977	3986452.65252523	5459672.53195793	1195299.9193361364	770226.039064605	15964891.505742153	11850661.926617676	12585638.036515802	11650675.811673827	6276682.6786488835	0.265634904892291	-1.9124833630882192	0.0131301826385704	1	1.83623747364988
Com_1509_pos	N6-Methyl-lysine	N6-¼×»ùÀµ°±Ëá	P	C7H16N2O2	160.12118	161.128618630711	0.865786218954459	[M+H]+	1.347	0.767388045130485	2	C18	Organic acids and derivatives	ÓÐ»úËá¼°ÆäÑÜÉúÎï	Carboxylic acids and derivatives	ôÈËá¼°ÆäÑÜÉúÎï	Amino acids, peptides, and analogues	°±»ùËá¡¢ëÄºÍÀàËÆÎï	-	-	-	-	-	-	O=C(O)C(N)CCCCNC	PQNASZJZHFPQLE-LURJTMIESA-N	11808308.876721267	9683413.987984415	12115197.470073938	10112310.706552535	13629092.086332113	7820012.3711685985	10620329.635564392	6943172.644029469	8687906.633664293	11497295.292011682	1.25850204781314	0.33170756402964957	0.0709442867095963	0.84	1.07247071554497
Com_1510_neg	sibiskoside	-	N	C16H24O8	344.14712	343.140157530099	0.980772696830171	[M-H]-	5.855	-	3	C18	Organic oxygen compounds	ÓÐ»úÑõ»¯ºÏÎï	Organooxygen compounds	ÓÐ»úÑõ»¯ºÏÎï	Carbohydrates and carbohydrate conjugates	Ì¼Ë®»¯ºÏÎïºÍÌ¼Ë®»¯ºÏÎï½áºÏÎï	-	-	-	-	-	-	CC(=CC1CC(=CCOC2C(C(C(C(O2)CO)O)O)O)C(=O)O1)C	AYOGZIXAHOAPOK-QKAQTOFFSA-N	27288893.535048407	7414859.5915457085	4095781.3055707035	3608548.8942084936	3732781.6573764132	3278052.897950631	17869616.537139654	4212306.247942935	3924565.99865881	2650322.4767460623	1.44484300151808	0.5309127361607034	0.581237585479085	0.64	0.440818015961399
Com_1510_pos	4-Acetylimidazo[4,5-c]pyridine	-	P	C8H7N3O	161.05891	162.066493047088	1.7574134083968	[M+H]+	1.225	-	3	C18	Organoheterocyclic compounds	ÓÐ»úÔÓ»·»¯ºÏÎï	Imidazopyridines	ßäßò²¢ßÁà¤Àà	Imidazo-[4,5-c]pyridines	ßäßò²¢[4,5-c]ßÁà¤	146874-38-6	HMDB0034888	-	-	-	577206	CC(=O)C1=NC=CC2=C1NC=N2	WTOOGKIOBGXDDY-UHFFFAOYSA-N	4403041.110792915	2494074.067919771	3473428.011179576	2414540.8898565103	4088278.541456037	1896943.698224226	2818322.2541185846	2333611.04070765	2726195.7297504726	3195947.650127723	1.30085083024159	0.3794555363760782	0.146719064540142	0.76	0.873856410609184
Com_1513_pos	5,6,7,8-Tetrahydro-2,4-dimethylquinoline	-	P	C11H15N	161.12045	162.127477772581	1.68958949036858	[M+H]+	1.437	-	3	C18	Organoheterocyclic compounds	ÓÐ»úÔÓ»·»¯ºÏÎï	Quinolines and derivatives	à­ßø¼°ÆäÑÜÉúÎï	Hydroquinolines	Çâ»¯à­ßø	60169-66-6	HMDB0029708	-	-	-	5321849	CC1=NC2=C(CCCC2)C(C)=C1	ZBIKAJHAGKBFKR-UHFFFAOYSA-N	416751.85873518855	4659634.358469444	4428191.465677082	845393.34818296	420107.17562143324	2399572.807917577	6463763.916003017	3673863.0658431984	2208595.2791808923	7427743.251370996	0.485717617599101	-1.0418102791827184	0.106709504946712	0.76	1.24413899946486
Com_1514_neg	Oxyphencyclimine	-	N	C20H28N2O3	344.20999	343.203313530214	1.81148203746166	[M-H]-	8.290	-	3	C18	Organoheterocyclic compounds	ÓÐ»úÔÓ»·»¯ºÏÎï	Diazines	¶þàºÀà	Pyrimidines and pyrimidine derivatives	à×à¤ºÍà×à¤ÑÜÉúÎï	125-53-1	HMDB0014527	C07851	-	-	4642	CN1CCCN=C1COC(=O)C(O)(C1CCCCC1)C1=CC=CC=C1	DUDKAZCAISNGQN-UHFFFAOYSA-N	5326764.46261195	4379111.418791387	3211444.999056807	4274305.4797311695	4037000.2949632118	5092721.838790877	4060448.677109878	1522347.596590982	2648630.325262636	6689364.943642589	1.06071464068308	0.08503658665464585	0.56544354381527	0.56	0.344735912778175
Com_1515_neg	Gallicynoic acid F	Ã»Ê³×ÓËáF	N	C18H32O6	344.21989	343.212811203814	0.642623568386663	[M-H]-	6.083	-	3	C18	Lipids and lipid-like molecules	Ö¬ÖÊºÍÀàÖ¬·Ö×Ó	Fatty Acyls	Ö¬·¾õ£Àà	Fatty acids and conjugates	Ö¬·¾ËáºÍ½áºÏÎï	-	-	-	-	LMFA01050573	-	CCCCC(C#CC(C(C(CCCCCCCC(=O)O)O)O)O)O	DTCUTCQYZMBUDK-UHFFFAOYSA-N	32345977.07662497	20765884.634381413	18244596.9007118	64985427.1669157	24997749.71223595	13119835.088883303	23682903.10546439	24462932.476074878	30033652.56322462	23412541.046400335	1.40647732040157	0.4920862892270972	0.354233494721917	0.64	0.317937972915431
Com_1516_neg	11-HDoHE	-	N	C22H32O3	344.23514	343.227995100752	0.450566296080753	[M-H]-	8.291	0.619773319808663	2	C18	Lipids and lipid-like molecules	Ö¬ÖÊºÍÀàÖ¬·Ö×Ó	Fatty Acyls	Ö¬·¾õ£Àà	Fatty acids and conjugates	Ö¬·¾ËáºÍ½áºÏÎï	-	HMDB0060040	-	-	LMFA04000028	11631564	O=C(O)CCC=CCC=CC=CC(O)CC=CCC=CCC=CCC	LTERDCBCHFKFRI-BGKMTWLOSA-N	802394150.3541138	741553052.9970304	530718333.33490705	439970533.5247484	763377682.7952392	973391655.1256998	748505357.7824662	427577109.0674863	581495386.2612228	1075672301.7999284	0.861130076479233	-0.2156969170591626	0.57330534336518	0.6	0.505372636428577
Com_1517_neg	methoxyprogesterone	-	N	C22H32O3	344.23514	343.228488051291	1.88258319869994	[M-H]-	6.866	0.558162852303743	2	C18	Lipids and lipid-like molecules	Ö¬ÖÊºÍÀàÖ¬·Ö×Ó	Steroids and steroid derivatives	Àà¹Ì´¼ºÍÀà¹Ì´¼ÑÜÉúÎï	Pregnane steroids	ÈÑÉïÀà¹Ì´¼	-	HMDB0254554	-	-	-	21941129	COC1CC(=O)C=C2CCC3C4CCC(C(C)=O)C4(C)CCC3C12C	HAKRSIFCTAKBRD-UHFFFAOYSA-N	3921060.4840842863	12002292.618095998	2251764.5657552886	8108749.270653528	4619127.29897472	2117459.2240842297	1335083.5949144845	1194616.3678431932	1547460.3448619908	8987052.408228917	2.03554617434979	1.025415947957854	0.0977139459205144	0.84	0.852826241810191
Com_1519_neg	Tianshic acid methylester	-	N	C19H36O5	344.25628	343.24918929275	0.607956229462285	[M-H]-	6.957	0.641045058745759	2	C18	Lipids and lipid-like molecules	Ö¬ÖÊºÍÀàÖ¬·Ö×Ó	Fatty Acyls	Ö¬·¾õ£Àà	Fatty alcohols	Ö¬·¾´¼	-	-	-	-	-	-	CCCCCCC(C(C=CC(CCCCCCC(=O)OC)O)O)O	VAGGDCACZPJMFS-CCEZHUSRSA-N	65210420.77869811	13996087.409297278	32638768.555006992	23675466.745406784	10744669.774327261	10248440.970321734	37567487.758301415	19318551.018465444	21713261.5449034	22317941.25113536	1.31574250179224	0.39587717316397586	0.707724564855792	0.6	0.21093004795685
Com_1519_pos	Ethyl 4-(methylthio)butyrate	4-¼×Áò»ù¶¡ËáÒÒõ¥	P	C7H14O2S	162.07145	163.079470258821	4.44408204523803	[M+H]+	1.513	-	3	C18	Lipids and lipid-like molecules	Ö¬ÖÊºÍÀàÖ¬·Ö×Ó	Fatty Acyls	Ö¬·¾õ£Àà	Fatty acid esters	Ö¬·¾Ëáõ¥	22014-48-8	HMDB0037620	-	-	LMFA07010867	5463935	CCOC(=O)CCCSC	QNLREUZIHJHXRK-UHFFFAOYSA-N	2351285.9927102034	9427977.562111204	4466685.134349008	4631682.89060523	2571301.9522027415	11310066.558158597	4975055.400940002	4031998.631561208	5018631.967992341	10334306.316854239	0.657384211610598	-0.605191287244039	0.197326844933333	0.8	0.57987728524524
Com_1520_neg	Becocalcidiol	-	N	C23H36O2	344.27153	343.264444836056	0.624030851428809	[M-H]-	10.789	-	3	C18	Lipids and lipid-like molecules	Ö¬ÖÊºÍÀàÖ¬·Ö×Ó	Steroids and steroid derivatives	Àà¹Ì´¼ºÍÀà¹Ì´¼ÑÜÉúÎï	Vitamin D and derivatives	Î¬ÉúËØD¼°ÆäÑÜÉúÎï	-	HMDB0248927	-	-	-	72443215	CCC(C)C1CCC2C(CCCC12C)=CC=C1CC(O)C(=C)C(O)C1	QSLUXQQUPXBIHH-UHFFFAOYSA-N	2052008.3827605243	3028598.7329930617	780377.9960089359	3363889.2982216077	3629613.5075297295	1851173.980260225	2808484.0990364547	2089477.4176260214	2137479.316432722	2795114.6081392514	1.10039254066793	0.13801826507041373	0.953083401680494	0.64	0.0648276123023157
Com_1521_neg	(3R)-3,20-dihydroxyicosanoic acid	-	N	C20H40O4	344.29266	343.285703921011	0.998920543338227	[M-H]-	8.516	-	3	C18	Lipids and lipid-like molecules	Ö¬ÖÊºÍÀàÖ¬·Ö×Ó	Fatty Acyls	Ö¬·¾õ£Àà	Fatty acids and conjugates	Ö¬·¾ËáºÍ½áºÏÎï	-	-	-	-	-	86289871	C(CCCCCCCCC(CC(=O)O)O)CCCCCCCCO	HWPIBZBKWABMAW-LJQANCHMSA-N	440435.8749094007	129453.43665128128	837520.6655323537	339145.3596181418	943477.8959887335	83552.79355166358	249893.54390941534	288085.1826404998	517149.8954746355	207434.36262717695	1.9983669133499	0.998821495778895	0.211132928851805	0.76	0.970230551377296
Com_1522_neg	Asp Val Leu	Ìì¶¬°±ËáçÓ°±Ëá	N	C15H27N3O6	345.18999	344.183032389119	0.991886001671713	[M-H]-	5.496	-	3	C18	Organic acids and derivatives	ÓÐ»úËá¼°ÆäÑÜÉúÎï	Carboxylic acids and derivatives	ôÈËá¼°ÆäÑÜÉúÎï	Amino acids, peptides, and analogues	°±»ùËá¡¢ëÄºÍÀàËÆÎï	-	-	-	-	-	-	CC(C)CC(C(=O)O)NC(=O)C(C(C)C)NC(=O)C(CC(=O)O)N	GIKOVDMXBAFXDF-NHCYSSNCSA-N	31009683.61642542	3866130.6516317064	12236515.844717944	6679251.005227883	19085273.899864554	1896558.9695672062	1646766.932640129	2950396.537343135	4660865.645323046	3704697.682630713	4.90446554148934	2.294095928971713	0.0144934493418331	0.96	1.76240146822228
Com_1523_pos	Caudoxirene	-	P	C11H14O	162.10447	163.111746537783	0.144735163695513	[M+H]+	6.227	0.776382841340944	2	C18	Organoheterocyclic compounds	ÓÐ»úÔÓ»·»¯ºÏÎï	Epoxides	»·Ñõ»¯Îï	-	-	-	-	-	-	-	-	C=CC1CC=CC1C2C(O2)C=C	UXWZDKBRXXYPDJ-GWOFURMSSA-N	9655197.448497118	15833592.946824277	14845721.332002072	27097890.723542232	14015453.110093987	32412240.460362043	33146305.729076445	31864984.84332597	30413426.650773853	37287454.005432226	0.493251450393509	-1.019604801723736	0.00893172395637646	1	1.27113185376045
Com_1524_pos	(S1)-Methoxy-3-heptanethiol	-	P	C8H18OS	162.10784	163.115896958978	4.66947791051855	[M+H]+	1.452	-	3	C18	Organic oxygen compounds	ÓÐ»úÑõ»¯ºÏÎï	Organooxygen compounds	ÓÐ»úÑõ»¯ºÏÎï	Ethers	ÃÑÀà	400052-49-5	HMDB0032380	-	-	-	12009861	CCCC[C@H](S)CCOC	HRYCNFLXCKVTER-QMMMGPOBSA-N	67885137.61549555	291800379.7456472	217234884.31583682	104486583.01897512	87871403.59001788	273337737.9491544	378104913.14261186	170481266.1575142	145685512.12419522	443471482.1593924	0.545169580283174	-0.875223030908193	0.094888166646679	0.8	1.05779006995033
Com_1526_neg	Ginkgoic acid	ÒøÐÓËáC15:1	N	C22H34O3	346.2508	345.243690324027	0.549671010194594	[M-H]-	8.756	-	3	C18	Benzenoids	±½Àà»¯ºÏÎï	Benzene and substituted derivatives	±½¼°ÆäÈ¡´úÑÜÉúÎï	Benzoic acids and derivatives	±½¼×Ëá¼°ÆäÑÜÉúÎï	22910-60-7	HMDB0033897	C10794	-	LMPK15040003	-	CCCCCCC=CCCCCCCCC1=C(C(=CC=C1)O)C(=O)O	YXHVCZZLWZYHSA-FPLPWBNLSA-N	79281292.12233494	121021594.66506867	52021893.12259745	65797835.07498455	79345885.8736061	96099081.87623921	71207041.65537013	48778595.47436853	72415842.42384845	100827975.25200891	1.02090769982116	0.029852438174928754	0.945576002358482	0.52	0.184980309726181
Com_1528_pos	2-Hydroxy-3-phenylpropenoate	-	P	C9H8O3	164.04735	165.054841154114	1.16523743901893	[M+H]+	2.914	0.802136328130959	2	C18	Benzenoids	±½Àà»¯ºÏÎï	Benzene and substituted derivatives	±½¼°ÆäÈ¡´úÑÜÉúÎï	Phenylpyruvic acid derivatives	±½»ù±ûÍªËáÑÜÉúÎï	-	HMDB0012225	C02763	map00360	-	-	C1=CC=C(C=C1)C=C(C(=O)O)O	DEDGUGJNLNLJSR-VURMDHGXSA-N	3915134758.574809	2465319766.7147503	3928423321.1305356	3517898804.965628	5001506483.039274	944739194.5311812	1276912007.8490562	2082005379.1478667	2209935328.8212166	2602929639.795317	2.06529245072933	1.0463460854428885	0.011627313211871	0.96	1.88567027202325
Com_1529_pos	4-n-Pentylphenol	4-ÕýÎì»ù±½·Ó	P	C11H16O	164.12011	165.127507405528	0.59350147894509	[M+H]+	9.603	0.776605341658024	2	C18	Benzenoids	±½Àà»¯ºÏÎï	Phenols	·ÓÀà	1-hydroxy-2-unsubstituted benzenoids	1-ôÇ»ù-2-Î´È¡´ú±½Àà»¯ºÏÎï	-	-	C14466	-	-	-	CCCCCC1=CC=C(C=C1)O	ZNPSUQQXTRRSBM-UHFFFAOYSA-N	25027878.79347713	23244637.338570487	18383964.686481927	17598333.769474197	20654532.171827674	28250546.687931396	25066316.314460266	25658298.257223424	29296636.51807564	21582431.67995921	0.807900883921891	-0.3077497858775175	0.0367107261439102	0.92	1.30494339560948
Com_1530_neg	Adenosine 3'-monophosphate	ÏÙÜÕ 3'-µ¥Á×Ëá	N	C10H14N5O7P	347.06309	346.056192628756	1.16010249311785	[M-H]-	4.724	0.591524171421496	2	C18	Nucleosides, nucleotides, and analogues	ºËÜÕ¡¢ºËÜÕËáºÍÀàËÆÎï	Ribonucleoside 3'-phosphates	ºËÌÇºËÜÕ 3'-Á×Ëá	-	-	84-21-9	HMDB0003540	-	-	-	-	C1=NC2=C(C(=N1)N)N=CN2C3C(C(C(O3)CO)OP(=O)(O)O)O	LNQVTSROQXJCDD-KQYNXXCUSA-N	1651959.2859853846	918163.95866919	2413369.8798988485	623986.3140722194	732159.5118568832	2648694.1905862694	5887986.421540172	4897784.916502068	3903797.622259202	1906770.1114972841	0.329416887154648	-1.6020135799269661	0.00795361660506191	0.96	1.60052062968675
Com_1530_pos	1-Ethenyl-1-methyl-4-(1-methylethylidene)-cyclohexane	-	P	C12H20	164.1565	165.163933223505	0.811563995351317	[M+H]+	9.602	0.868123757012266	2	C18	Lipids and lipid-like molecules	Ö¬ÖÊºÍÀàÖ¬·Ö×Ó	Prenol lipids	ÒìÎìÏ©´¼Ö¬	Monoterpenoids	µ¥ÝÆÀà	-	-	-	-	-	-	CC(=C1CCC(CC1)(C)C=C)C	SQSJXFVXEQJXIF-UHFFFAOYSA-N	39535306.344158046	38326696.02176221	26466196.975918595	26742758.41581733	30945095.024875093	36239427.45185942	34170139.0169867	37374951.42448954	40483922.05886323	34504726.083680205	0.886432381166538	-0.17391751122690002	0.202373541187308	0.68	0.917024552096551
Com_1532_pos	3-Methylguanine	3-¼×»ùÄñàÑßÊ	P	C6H7N5O	165.06506	166.07256894816	1.26585335508344	[M+H]+	4.874	0.770299728428163	2	C18	Organoheterocyclic compounds	ÓÐ»úÔÓ»·»¯ºÏÎï	Imidazopyrimidines	ßäßò²¢à×à¤Àà	Purines and purine derivatives	àÑßÊºÍàÑßÊÑÜÉúÎï	-	HMDB0001566	C02230	-	-	-	CN1C2=C(C(=O)N=C1N)NC=N2	XHBSBNYEHDQRCP-UHFFFAOYSA-N	118011183.52270669	80874045.99511144	92912809.10444388	88711790.03826968	98729009.91298258	52245298.71275559	94317844.45206773	75295880.03261612	61170900.89341361	109362333.93572249	1.22132592774309	0.28844825486377396	0.180477472584368	0.72	0.996427029302874
Com_1536_neg	Glu-Ile-Ser	¹È°±ËáÒ»ÒìÁÁ°±ËáÒ»Ë¿°±Ëá	N	C14H25N3O7	347.16925	346.162295533111	0.99528720065967	[M-H]-	4.848	-	3	C18	Organic acids and derivatives	ÓÐ»úËá¼°ÆäÑÜÉúÎï	Carboxylic acids and derivatives	ôÈËá¼°ÆäÑÜÉúÎï	Amino acids, peptides, and analogues	°±»ùËá¡¢ëÄºÍÀàËÆÎï	-	-	-	-	-	-	CCC(C)C(C(=O)NC(CO)C(=O)O)NC(=O)C(CCC(=O)O)N	ZHNHJYYFCGUZNQ-KBIXCLLPSA-N	5941521.977709068	1326255.3529666006	2387409.354643602	1384366.3664456718	5545346.227805623	514133.5362781675	451673.66711839655	974104.252647185	1415619.7527674222	1072335.9211844492	3.74557293447669	1.9051864146807458	0.0176873014086126	0.92	1.73392132858229
Com_1536_pos	Glycerol 1-propanoate	-	P	C6H12O4	148.07356	166.106497915915	5.82199877537746	[M+NH4]+	5.076	-	3	C18	Lipids and lipid-like molecules	Ö¬ÖÊºÍÀàÖ¬·Ö×Ó	Glycerolipids	¸ÊÓÍÖ¬	Monoradylglycerols	µ¥õ£»ù¸ÊÓÍ	624-47-5	HMDB0031639	-	-	-	117335	CCC(=O)OCC(O)CO	AALUCPRYHRPMAG-UHFFFAOYSA-N	4144105.9983710884	6174946.592693088	9859950.893152509	9565417.224051097	12577754.134116223	3448623.2609825297	3021554.1066895598	3047880.6195849935	4005974.1833892553	10833160.08709938	1.73756377149445	0.7970659281270481	0.0828955649089673	0.84	1.17710834772803
Com_1537_neg	Alboatisin B	-	N	C20H28O5	348.19368	347.186447655281	0.194303586976078	[M-H]-	7.337	-	3	C18	Lipids and lipid-like molecules	Ö¬ÖÊºÍÀàÖ¬·Ö×Ó	Prenol lipids	ÒìÎìÏ©´¼Ö¬	Diterpenoids	¶þÝÆÀà	-	-	-	-	-	-	CC1(CCCC2(C1CC(C34C2CC(C(C3O)O)C(=C)C4=O)O)C)C=O	NAJAPJJKLLFJJT-JFJWUTIJSA-N	2274786.335346464	1994241.1193452904	1039194.5956640177	2239544.727750829	1529434.9317594597	3482700.9501988576	2644357.8996504396	2248975.960003747	2095077.8690846758	2531095.2598574637	0.698127714353965	-0.5184371100131405	0.0635446645891754	0.88	0.908506324519824
Com_1539_neg	3b,15b,17a-Trihydroxy-pregnenone	-	N	C21H32O4	348.23006	347.222916112795	0.448303615791712	[M-H]-	9.586	-	3	C18	Lipids and lipid-like molecules	Ö¬ÖÊºÍÀàÖ¬·Ö×Ó	Fatty Acyls	Ö¬·¾õ£Àà	Fatty acids and conjugates	Ö¬·¾ËáºÍ½áºÏÎï	80380-40-1	HMDB0000353	-	-	LMST02030140	160471	[H][C@@]12[C@H](O)C[C@](O)(CC)[C@@]1(C)CC[C@@]1([H])[C@@]2([H])CCC2CC(O)=CC(=O)[C@]12C	YXMCPINQJVUPGV-HETPMVKVSA-N	30710336.22308331	35521066.085593656	5126065.680142364	20038246.65691627	13251805.797292825	31089663.62136951	19907218.42075731	31155262.574309267	10826131.69585986	12885614.647197083	0.988510052809885	-0.016672457142062853	0.781031540439267	0.52	0.658469479202856
Com_1540_neg	Carbocyclic thromboxane A2	-	N	C22H36O3	348.26644	347.259313202668	0.497328045759443	[M-H]-	8.907	0.700499031479639	2	C18	Lipids and lipid-like molecules	Ö¬ÖÊºÍÀàÖ¬·Ö×Ó	Fatty Acyls	Ö¬·¾õ£Àà	Fatty acids and conjugates	Ö¬·¾ËáºÍ½áºÏÎï	-	HMDB0249633	-	-	-	1202	CCCCCC(O)C=CC1CC2CC(C2)C1CC=CCCCC(O)=O	ZIWNJZLXPXFNGN-UHFFFAOYSA-N	326057977.30248266	369132870.1359268	126294966.36148828	231707810.86992583	264212292.89990428	277706768.4494708	215853433.59455192	150314500.51631135	194432076.9771978	314675253.1773591	1.14260749967428	0.19232990440906894	0.659583236201947	0.64	0.364406788279075
Com_1541_pos	7-Methylxanthine	7-¼×»ù»ÆàÑßÊ	P	C6H6N4O2	166.04908	167.055847874776	3.20462615028061	[M+H]+	1.102	0.646106046550424	2	C18	Organoheterocyclic compounds	ÓÐ»úÔÓ»·»¯ºÏÎï	Imidazopyrimidines	ßäßò²¢à×à¤Àà	Purines and purine derivatives	àÑßÊºÍàÑßÊÑÜÉúÎï	552-62-5	HMDB0001991	C16353	map01120;map01110;map00232;map01100	-	-	CN1C=NC2=C1C(=O)NC(=O)N2	PFWLFWPASULGAN-UHFFFAOYSA-N	24450340.808451418	27230235.988171306	34097433.66059339	36204473.228406936	25448236.62196935	63645127.29784375	36491983.669919334	39158109.21662942	30194365.645794727	24546829.31361274	0.75980954501933	-0.39629025908137794	0.237284788679757	0.76	0.955286939158643
Com_1542_neg	19(R)-hydroxy-PGA2	-	N	C20H30O5	350.20933	349.202223445754	0.552371788631019	[M-H]-	6.401	-	3	C18	Lipids and lipid-like molecules	Ö¬ÖÊºÍÀàÖ¬·Ö×Ó	Fatty Acyls	Ö¬·¾õ£Àà	Eicosanoids	Àà¶þÊ®ÍéËá	52087-58-8	-	-	-	LMFA03010166	-	CC(CCCC(C=CC1C=CC(=O)C1CC=CCCCC(=O)O)O)O	RXYQCXVUMLSFHM-HCLDBPGNSA-N	60448190.47463447	229576542.95541796	49279480.64200261	106020954.36659554	78886924.57977241	305412176.11519444	181104770.3015785	255816436.77880323	313735360.6423027	555618339.0708493	0.325256744052536	-1.6203491240003136	0.00719378555058388	0.96	1.43942854241561
Com_1546_neg	11-deoxy-11-methylene-PGD2	-	N	C21H34O4	350.24571	349.238649308188	0.683258013312706	[M-H]-	7.670	-	3	C18	Lipids and lipid-like molecules	Ö¬ÖÊºÍÀàÖ¬·Ö×Ó	Fatty Acyls	Ö¬·¾õ£Àà	Eicosanoids	Àà¶þÊ®ÍéËá	100648-29-1	-	-	-	LMFA03010103	-	CCCCCC(C=CC1C(C(CC1=C)O)CC=CCCCC(=O)O)O	ROZAFJXVUNORLT-SFIVEXQWSA-N	12792375.690243535	14654648.234491851	4056696.83374684	14516152.127807358	8460711.361071108	12971324.74804758	9652539.79555592	12577901.826741887	4417498.992280938	7074563.840098413	1.16676197214046	0.2225102708667066	0.695952543385103	0.64	0.445658308433038
Com_1548_pos	Piquerol B	-	P	C10H14O2	166.09938	167.107145514826	2.80262831791297	[M+H]+	8.370	0.801885515553061	2	C18	Lipids and lipid-like molecules	Ö¬ÖÊºÍÀàÖ¬·Ö×Ó	Prenol lipids	ÒìÎìÏ©´¼Ö¬	Monoterpenoids	µ¥ÝÆÀà	-	-	-	-	-	-	CC(=C)C1C(C=CC(C1=C)O)O	NEMBFIOCFSUBLI-AEJSXWLSSA-N	10074109.33500074	10441186.687961394	8446413.509722132	7713675.60150441	9644838.468528528	15343421.471612792	14176458.971768849	6511727.00149026	8940165.96874489	16299506.607358474	0.755985897256597	-0.4035687733348554	0.279884652187442	0.68	0.632959434623638
Com_1549_neg	13E-Labdene-8alpha,15-diol 15-acetate	-	N	C22H38O3	350.2821	349.275080206457	0.799945121311634	[M-H]-	9.204	-	3	C18	Lipids and lipid-like molecules	Ö¬ÖÊºÍÀàÖ¬·Ö×Ó	Prenol lipids	ÒìÎìÏ©´¼Ö¬	Diterpenoids	¶þÝÆÀà	-	-	-	-	-	-	CC(=CCOC(=O)C)CCC1C2(CCCC(C2CCC1(C)O)(C)C)C	GYGSQPMBVQQYCF-CKGDTXCESA-N	6357929.944783565	6288240.514570234	1875273.0764828424	4832717.923029706	5514410.9595770445	3874664.8386468394	5759635.526977245	2435631.236685171	3269963.6911334973	5904554.456885353	1.17059150557944	0.22723771487343708	0.663458460782735	0.64	0.262153546693116
Com_1549_pos	beta-fenchocamphorone	-	P	C11H18O	166.13576	167.143178260768	0.711832106495493	[M+H]+	9.594	0.77877446284576	2	C18	Lipids and lipid-like molecules	Ö¬ÖÊºÍÀàÖ¬·Ö×Ó	Prenol lipids	ÒìÎìÏ©´¼Ö¬	Monoterpenoids	µ¥ÝÆÀà	-	-	-	-	-	-	CC1(CC2CC1C(C2=O)(C)C)C	SGMAIFOCTCLBCB-UHFFFAOYSA-N	27664932.444970276	33083899.162831485	23459642.019927446	23563749.290921174	20551158.81037737	35645859.07537067	25254275.10791805	29509367.86296983	28965013.737073973	24958433.006076846	0.889078916528335	-0.16961661348020263	0.274978423646815	0.76	1.11144421875678
Com_154_neg	Indoxyl sulfate	ÁòËáßÅßá	N	C8H7NO4S	213.00958	212.002412103591	0.620176759184151	[M-H]-	5.310	0.942956652128338	1	C18	Organic acids and derivatives	ÓÐ»úËá¼°ÆäÑÜÉúÎï	Organic sulfuric acids and derivatives	ÓÐ»úÁòËá¼°ÆäÑÜÉúÎï	Arylsulfates	·¼»ùÁòËáÑÎ	2642-37-7	HMDB0000682	-	-	-	10258	OS(=O)(=O)OC1=CNC2=CC=CC=C12	BXFFHSIDQOFMLE-UHFFFAOYSA-N	17200145.08526199	107266700.37618355	31270421.56383806	21644264.1965914	15327743.89915188	42443909.008289985	168999603.50045177	58307541.695649005	49664267.24901314	57780470.735245556	0.510899853900401	-0.9688875717103242	0.0940121493010212	0.84	1.06972501377223
Com_1550_neg	Melophlin E	-	N	C21H37NO3	351.27734	350.270177573969	0.391639178967454	[M-H]-	9.504	0.637043403492255	2	C18	Organoheterocyclic compounds	ÓÐ»úÔÓ»·»¯ºÏÎï	Pyrrolidines	ßÁ¿©ÍéÀà	N-alkylpyrrolidines	N-Íé»ùßÁ¿©Íé	-	-	-	-	-	-	CC(C)CCCCCCCCCCCCC(=C1C(=O)CN(C1=O)C)O	CPMHESKNPLZJEM-ZZEZOPTASA-N	1638651.1167738936	1580093.5018858388	4036638.023687489	3342136.93053234	1358945.3776479643	2585586.280150518	3167486.592228247	2886393.952091108	5171005.698672452	4138225.2049273066	0.666146654853351	-0.5860882675336999	0.108751649210781	0.76	0.770970116258775
Com_1551_neg	Desacetyltetraneurin D 4-O-isobutyrate	-	N	C19H28O6	352.18859	351.181934892974	1.83110126888906	[M-H]-	6.296	-	3	C18	Lipids and lipid-like molecules	Ö¬ÖÊºÍÀàÖ¬·Ö×Ó	Prenol lipids	ÒìÎìÏ©´¼Ö¬	Terpene lactones	ÝÆÄÚõ¥	-	-	-	-	-	-	CC1CCC2C(C3(C1(CCC3OC(=O)C(C)C)O)CO)OC(=O)C2=C	YAQZXHLVANZHGK-IMSBPQIQSA-N	1826174.7724151076	1592916.1348880755	813492.4429773231	2344886.177105117	1632498.0470351682	1800089.2250355787	1866810.0457362973	1655480.9835623684	1901906.9422535186	1777979.318328434	0.911988948651696	-0.13291175275830458	0.454530316508044	0.68	0.230408269034259
Com_1554_pos	3-METHYLGLUTARIC ACID	3-¼×»ùÎì¶þËá	P	C6H10O4	146.05791	169.047387719416	1.90143358894174	[M+Na]+	1.332	0.567256037232439	2	C18	Lipids and lipid-like molecules	Ö¬ÖÊºÍÀàÖ¬·Ö×Ó	Fatty Acyls	Ö¬·¾õ£Àà	Fatty acids and conjugates	Ö¬·¾ËáºÍ½áºÏÎï	-	HMDB0000752	-	-	LMFA01170117	-	O=C(O)CC(C)CC(=O)O	XJMMNTGIMDZPMU-UHFFFAOYSA-N	6123714.442415017	4444985.3684781315	5667914.865925508	6837834.251746768	6579118.921511938	8072632.361889296	1911104.3328142285	7523179.782944084	7860177.283426052	4037955.530904092	1.00845156067014	0.012141788106245313	0.682063969207844	0.6	0.314350413513049
Com_1555_neg	5-HYDROXY TRYPTOPHOL BETA-D-GLUCURONIDE	5-ôÇ»ùÉ«°·¦Â-D-ÆÏÌÑÌÇÈ©ËáÜÕ	N	C16H19NO8	353.11107	352.103439051479	0.937236323475275	[M-H]-	5.051	-	3	C18	Organic oxygen compounds	ÓÐ»úÑõ»¯ºÏÎï	Organooxygen compounds	ÓÐ»úÑõ»¯ºÏÎï	Carbohydrates and carbohydrate conjugates	Ì¼Ë®»¯ºÏÎïºÍÌ¼Ë®»¯ºÏÎï½áºÏÎï	-	-	-	-	-	-	C1=CC2=C(C=C1OC3C(C(C(C(O3)C(=O)O)O)O)O)C(=CN2)CCO	NFLHLWRXDOXSCF-UHFFFAOYSA-N	1253699.5748855653	650355.5197347696	2308731.2469023587	352235.8462821827	1996702.6145163553	1753269.2223224842	2202087.3717508786	577036.1843925284	606592.3187243998	2156269.97249351	0.899451045870784	-0.15288333236711626	0.743722284371922	0.52	0.362065459807818
Com_1556_neg	Oleyl sarcosine	ÓÍõ£¼¡°±Ëá	N	C21H39NO3	353.29299	352.285675725222	0.0404049284472979	[M-H]-	10.071	0.737049900152436	2	C18	Organic acids and derivatives	ÓÐ»úËá¼°ÆäÑÜÉúÎï	Carboxylic acids and derivatives	ôÈËá¼°ÆäÑÜÉúÎï	Amino acids, peptides, and analogues	°±»ùËá¡¢ëÄºÍÀàËÆÎï	110-25-8	-	-	-	-	6912870	O=C(O)CN(C(=O)CCCCCCCC=CCCCCCCCC)C	DIOYAVUHUXAUPX-KHPPLWFESA-N	2819722.8940440645	9022859.953387998	10308209.753975118	10759840.784514576	4035870.545750813	3993580.121979464	11808319.739759894	8934313.14045117	14288115.175538309	15982415.262710283	0.671672264541128	-0.5741706381583784	0.281554203599815	0.72	0.647451835104659
Com_1557_neg	Kopsinoline	-	N	C21H26N2O3	354.19434	353.186505546167	1.50892821449523	[M-H]-	8.123	0.574070222395902	2	C18	Alkaloids and derivatives	ÉúÎï¼î¼°ÆäÑÜÉúÎï	Aspidofractine alkaloids	°¢ßßÎ÷Í¡ÉúÎï¼î	-	-	-	-	-	-	-	-	COC(=O)C1CC23CCC[N+]4(C2C5(C1(CC3)NC6=CC=CC=C65)CC4)[O-]	KWXHCCIXBUPHTG-ICLMVOIRSA-N	8588583.53442936	5499956.177087439	5784423.056583003	6890720.985590093	5935075.491251189	3878500.8556287307	5321109.098956203	5252228.821471543	7104960.993357801	6647532.211610382	1.15935237420054	0.2133191265229222	0.278700272779707	0.72	0.387486236217864
Com_1557_pos	3-Methyl-(triazen-1-yl)imidazole-4-carboxamide	3-¼×»ù-(ÈýµªÏ©-1-»ù)ßäßò-4-¼×õ£°·	P	C5H8N6O	168.07596	169.083891118938	3.75496256575199	[M+H]+	1.317	-	3	C18	Organoheterocyclic compounds	ÓÐ»úÔÓ»·»¯ºÏÎï	Azoles	ßòÀà	Imidazoles	ßäßòÀà	-	HMDB0245922	-	-	-	21080159	CN1C(N=NN)=NC=C1C(N)=O	WBZUSDQVWKYLAC-UHFFFAOYSA-N	1906570.1471049555	1296189.3327869202	1742908.0062536087	2627300.1333389734	2234059.091768585	2295922.9799066037	594087.7521909898	2210109.9203211665	2765043.121925334	1150425.0998977523	1.0877854844593	0.12139407954768495	0.555915475685799	0.48	0.366238674452362
Com_1559_pos	3-(3,4-Dihydroxyphenyl)-1-propanol	-	P	C9H12O3	168.07864	169.086254314209	1.87004255265587	[M+H]+	5.303	0.892421271048991	2	C18	Benzenoids	±½Àà»¯ºÏÎï	Phenols	·ÓÀà	Benzenediols	±½¶þ´¼Àà	-	-	-	-	-	-	C1=CC(=C(C=C1CCCO)O)O	DPTPQXXDBLPEOP-UHFFFAOYSA-N	5265808.064413521	10769475.585486233	6881355.579285116	15292459.746088987	5791363.375384809	17948845.033453513	22001075.06738188	27645175.42298437	22920514.99043376	26588233.9954048	0.375738837054403	-1.4121978515986364	0.00420284114189645	1	1.51372495966309
Com_1561_pos	(Z)-Isogeranic acid	-	P	C10H16O2	168.11503	169.122424940451	0.564735056660035	[M+H]+	6.228	0.877784829261997	2	C18	Lipids and lipid-like molecules	Ö¬ÖÊºÍÀàÖ¬·Ö×Ó	Prenol lipids	ÒìÎìÏ©´¼Ö¬	Monoterpenoids	µ¥ÝÆÀà	-	-	-	-	-	-	CC(=CCC=C(C)CC(=O)O)C	LYZWBENYAKKYLM-RMKNXTFCSA-N	41731003.173652045	63164133.63920468	33717562.90720862	49751365.692345075	72006994.29802741	59369991.64000026	52181611.967856035	55866885.35240646	96502880.50635043	86422525.01123567	0.743187090782598	-0.42820265267389734	0.140809098087847	0.76	1.00873504636743
Com_1562_neg	Kuguacin M	-	N	C22H28O4	356.19876	355.191989396371	1.48623866912774	[M-H]-	6.925	-	3	C18	Organoheterocyclic compounds	ÓÐ»úÔÓ»·»¯ºÏÎï	Lactones	ÄÚõ¥Àà	Gamma butyrolactones	¦Ã-¶¡ÄÚõ¥	-	-	-	-	-	-	CC1(C(=O)CCC2C13C=CC4C2(CCC5(C4(CCC5=O)C)C)C(=O)O3)C	ZZCFOYQURYOXSX-QDBKVTASSA-N	753032.6860792888	814719.2642003953	441738.5029477619	1130947.9068148222	1207867.358352855	426512.40707364003	907758.0020802465	893870.0627819622	309027.73919833783	732002.0757469165	1.33009459184323	0.4115288489824639	0.300618657624951	0.72	0.461858597275776
Com_1562_pos	(6E)-8-Oxogeraniol	-	P	C10H16O2	168.11503	169.12241851791	0.526531803854621	[M+H]+	4.460	0.885064533892492	2	C18	Lipids and lipid-like molecules	Ö¬ÖÊºÍÀàÖ¬·Ö×Ó	Prenol lipids	ÒìÎìÏ©´¼Ö¬	Monoterpenoids	µ¥ÝÆÀà	-	-	C20223	-	LMFA06000130	-	CC(=CCO)CCC=C(C)C=O	FRKZCCBKUZTFCA-TXFIJWAUSA-N	58456317.19818722	51994362.58838045	64560901.4514372	73994250.717442	59320195.143583156	149216266.72132525	56872818.87434555	80703228.20244478	72067723.72615054	47991007.90493882	0.757835159975473	-0.40004401924563493	0.367345547427438	0.6	0.906440940096907
Com_1564_neg	Dopexamine	¶àÅàÉ³Ã÷	N	C22H32N2O2	356.24638	355.239373324943	0.82337662775887	[M-H]-	6.851	-	3	C18	Benzenoids	±½Àà»¯ºÏÎï	Phenols	·ÓÀà	Benzenediols	±½¶þ´¼Àà	86197-47-9	HMDB0041882	-	-	-	55483	OC1=C(O)C=C(CCNCCCCCCNCCC2=CC=CC=C2)C=C1	RYBJORHCUPVNMB-UHFFFAOYSA-N	31885376.442512717	22300001.57550584	37513298.32175394	29910204.50741664	38475813.9821437	29508419.313550267	24295537.540508702	10353223.745246297	16568799.82263331	27876714.47432325	1.47403980151917	0.5597754801175703	0.0931897819512639	0.88	0.708660181522235
Com_1565_neg	13,14-dihydro-PGF2alpha	-	N	C20H36O5	356.25628	355.249264155002	0.797614015292254	[M-H]-	6.881	0.624102585369164	2	C18	Lipids and lipid-like molecules	Ö¬ÖÊºÍÀàÖ¬·Ö×Ó	Fatty Acyls	Ö¬·¾õ£Àà	Eicosanoids	Àà¶þÊ®ÍéËá	-	HMDB0244518	-	-	LMFA03010079	-	CCCCCC(CCC1C(CC(C1CC=CCCCC(=O)O)O)O)O	LLQBSJQTCKVWTD-NFUXFLSFSA-N	180593944.2649695	143487457.20546046	123585500.13750005	119987658.08883394	113028436.17456117	202618998.2458673	144905539.27876684	118809661.56891522	139783213.3754386	342535163.6007674	0.717526113396939	-0.4788967571997825	0.242948185478595	0.72	0.501271580417086
Com_1565_pos	6-HYDROXYDOPAMINE	6-ôÇ»ù¶à°Í°·	P	C8H11NO3	169.07389	170.081300645763	0.654422530976143	[M+H]+	5.127	0.945641277314788	2	C18	Benzenoids	±½Àà»¯ºÏÎï	Phenols	·ÓÀà	Benzenediols	±½¶þ´¼Àà	-	HMDB0001537	-	-	-	-	C1=C(C(=CC(=C1O)O)O)CCN	DIVDFFZHCJEHGG-UHFFFAOYSA-N	31762007.72752115	32947239.078512702	24981159.539062027	57127271.56119736	35616982.40212101	22760184.32956434	23227549.303741165	17039110.596558154	20509003.808950216	29257916.569335327	1.61741795694293	0.6936925337859492	0.0259187099052513	0.96	1.22334014979995
Com_1566_neg	13,14-dihydro-15(R)-Prostaglandin E1	13,14-dihydro-15(R)-Ç°ÁÐÏÙËØE1	N	C20H36O5	356.25628	355.249344174713	1.02222678841298	[M-H]-	6.542	-	3	C18	Lipids and lipid-like molecules	Ö¬ÖÊºÍÀàÖ¬·Ö×Ó	Fatty Acyls	Ö¬·¾õ£Àà	Eicosanoids	Àà¶þÊ®ÍéËá	201848-10-4	-	-	-	-	-	CCCCCC(CCC1C(CC(=O)C1CCCCCCC(=O)O)O)O	DPOINJQWXDTOSF-UHFFFAOYSA-N	9161511.068974337	27436780.623536345	8081862.979042067	11147052.051636536	5909570.237432909	21895316.00550939	25299087.911895156	18703537.62448666	19133512.47787285	37648656.577205636	0.503233789570346	-0.9906992998383942	0.032798532744026	0.84	0.652412589415049
Com_1566_pos	2-amino-3-(1H-imidazol-5-yl)-2-methylpropanoic acid	-	P	C7H11N3O2	169.08513	170.092568701752	0.820307214353754	[M+H]+	1.392	0.511837809430737	2	C18	Organic acids and derivatives	ÓÐ»úËá¼°ÆäÑÜÉúÎï	Carboxylic acids and derivatives	ôÈËá¼°ÆäÑÜÉúÎï	Amino acids, peptides, and analogues	°±»ùËá¡¢ëÄºÍÀàËÆÎï	-	-	-	-	-	-	CC(CC1=CN=CN1)(C(=O)O)N	HRRYYCWYCMJNGA-UHFFFAOYSA-N	53540844.143534854	36459966.79418745	28926085.330561794	27590210.688743614	49631374.741694465	16545963.023036407	27693684.344248384	18319135.531522457	15059693.14196246	23260169.92944819	1.94440042104283	0.9593253516421033	0.00626652084559801	0.96	1.14823775155901
Com_1567_neg	N-Myristoyl Glutamine	N-Èâ¶¹Þ¢õ£¹È°±õ£°·	N	C19H36N2O4	356.26751	355.26042231084	0.595930962177635	[M-H]-	8.710	-	3	C18	Organic acids and derivatives	ÓÐ»úËá¼°ÆäÑÜÉúÎï	Carboxylic acids and derivatives	ôÈËá¼°ÆäÑÜÉúÎï	Amino acids, peptides, and analogues	°±»ùËá¡¢ëÄºÍÀàËÆÎï	-	HMDB0242050	-	-	LMFA08020219	18318649	CCCCCCCCCCCCCC(=O)NC(CCC(N)=O)C(O)=O	GQCSFCKGCIEEJN-UHFFFAOYSA-N	8355542.088277913	9330161.128954906	2948532.7847890835	13460418.913877338	12261225.350790435	15777102.608146928	11144328.468581188	17007170.36069776	24815980.85927122	7624073.297044323	0.607001392211082	-0.7202282694546416	0.150712444444121	0.76	1.15053522115118
Com_1567_pos	Nitramine	-	P	C10H19NO	169.14666	170.154047209888	0.515587407956043	[M+H]+	9.587	0.93637568681098	2	C18	Organoheterocyclic compounds	ÓÐ»úÔÓ»·»¯ºÏÎï	Azaspirodecane derivatives	µªÔÓÂÝ¹ïÍéÑÜÉúÎï	-	-	-	-	C10163	-	-	-	C1CCC2(CCCNC2)C(C1)O	POCJOGNVFHPZNS-ZJUUUORDSA-N	134871610.69016764	135058386.17891023	92756450.62202047	93163002.40395865	104300672.46132305	128763213.77145864	122531813.07439081	135715634.44142577	140760359.1393191	109258476.96440323	0.879315831763705	-0.1855466507021911	0.194703714588382	0.76	0.889201162990403
Com_1568_neg	Tetracosahexaenoic acid	-	N	C24H36O2	356.27153	355.264502296175	0.7642939502136	[M-H]-	10.706	0.515264312570081	2	C18	Lipids and lipid-like molecules	Ö¬ÖÊºÍÀàÖ¬·Ö×Ó	Fatty Acyls	Ö¬·¾õ£Àà	Fatty acids and conjugates	Ö¬·¾ËáºÍ½áºÏÎï	81247-23-6	HMDB0002007	-	map00592	LMFA01030822	11792612	CC\C=C/C\C=C/C\C=C/C\C=C/C\C=C/C\C=C/CCCCC(O)=O	YHGJECVSSKXFCJ-KUBAVDMBSA-N	185080196.70715418	288012969.62260085	67730532.76736365	240057516.87901533	306536421.6169988	139589464.8933608	262836596.590654	205674062.73636577	215715141.09123197	254764363.97633466	1.00819411758316	0.011773441925336883	0.776387423866745	0.56	0.21640486240297
Com_1570_neg	13-Hydroxydocosanoic acid	-	N	C22H44O3	356.32904	355.321821716984	0.229330127085573	[M-H]-	10.771	0.686727860892026	2	C18	Lipids and lipid-like molecules	Ö¬ÖÊºÍÀàÖ¬·Ö×Ó	Fatty Acyls	Ö¬·¾õ£Àà	Fatty acids and conjugates	Ö¬·¾ËáºÍ½áºÏÎï	-	-	C03049	-	LMFA01050210	-	CCCCCCCCCC(CCCCCCCCCCCC(=O)O)O	BYCZEMFWXYCUSJ-UHFFFAOYSA-N	1811661.5594594327	607921.6742058602	65217.22309277156	756528.8401838202	548492.4338840587	511903.151940066	546047.8991730041	353158.6037797533	537622.994901388	289641.1116688414	1.69311390084774	0.7596790309185951	0.824725626185627	0.8	0.281432686979648
Com_1570_pos	p-Menth-3-ene-3-thiol	-	P	C10H18S	170.11292	171.120949864625	4.29047144105749	[M+H]+	5.607	0.640968781553887	2	C18	Lipids and lipid-like molecules	Ö¬ÖÊºÍÀàÖ¬·Ö×Ó	Prenol lipids	ÒìÎìÏ©´¼Ö¬	Monoterpenoids	µ¥ÝÆÀà	25946-28-5	HMDB0038192	-	-	-	3022213	CC(C)C1CCC(C)CC1=S	MUUULGAGZBWUDA-UHFFFAOYSA-N	510909.01881790766	419123.19823254494	828226.5464092315	1029124.3960192028	674427.9029904216	772104.7743151459	608160.7259655413	565836.1326878007	607935.8293851063	538032.7603981622	1.11957711600369	0.16295390384429712	0.703331459750068	0.56	0.236294633544531
Com_1571_neg	3,8-Dimethoxy-5,7-dihydroxy-3',4'-methylenedioxyflavone	-	N	C18H14O8	358.06887	357.061937068505	1.02513381015132	[M-H]-	6.311	0.629389719248154	2	C18	Phenylpropanoids and polyketides	±½±ûËØÀàºÍ¾ÛÍªÀà	Flavonoids	»ÆÍªÀà»¯ºÏÎï	O-methylated flavonoids	O-¼×»ù»¯»ÆÍªÀà»¯ºÏÎï	-	-	-	-	LMPK12113266	-	COC1=C(C=C(C2=C1OC(=C(C2=O)OC)C3=CC4=C(C=C3)OCO4)O)O	WGJDKSZLQCVWMG-UHFFFAOYSA-N	3311827.282359062	2604741.021658215	1758561.7942852927	2196475.533381152	3252024.1291453307	799608.3381785675	3151845.3468827647	3939919.0699220262	1621405.7645356697	1422936.0378515807	1.20007062108107	0.26311930723842464	0.360423639788726	0.68	0.718263396040214
Com_1574_neg	9,12,15,18,21-Tetracosapentaenoic acid	9,12,15,18,21-¶þÊ®ËÄÌ¼ÎåÏ©Ëá	N	C24H38O2	358.28718	357.280258575295	1.05662528877175	[M-H]-	11.202	0.634557142802686	2	C18	Lipids and lipid-like molecules	Ö¬ÖÊºÍÀàÖ¬·Ö×Ó	Fatty Acyls	Ö¬·¾õ£Àà	Fatty acids and conjugates	Ö¬·¾ËáºÍ½áºÏÎï	-	HMDB0247624	-	-	-	54124086	CCC=CCC=CCC=CCC=CCC=CCCCCCCCC(O)=O	NPTIBOCVSPURCS-UHFFFAOYSA-N	273472987.4802388	195213428.3614992	62784182.1535054	268212456.87566078	249677740.8544899	98423122.34294438	128526341.04928012	140187293.5884361	124862355.81445962	122954602.57342191	1.70640614000765	0.7709610619201956	0.206685611723983	0.8	0.960676514546043
Com_1574_pos	Amphorogynine D	-	P	C8H13NO3	171.08954	172.097093754818	1.48316967831219	[M+H]+	5.472	0.623784940810716	2	C18	Organoheterocyclic compounds	ÓÐ»úÔÓ»·»¯ºÏÎï	Pyrrolizidines	ßÁ¿©ÀïÎ÷à¤Àà	-	-	-	-	-	-	-	-	C1CN2CC(CC2C1C(=O)O)O	TUHKEMPPAFZCIP-FSDSQADBSA-N	19333322.041247346	25936265.35054491	20144319.596263595	33371179.464594	18411790.29210858	17315726.488397103	34777677.10010628	14548055.356501212	16925893.53450153	26752138.167965524	1.06234062591228	0.08724642200117129	0.664179182590714	0.64	0.402926994126444
Com_1575_neg	Val Ile Glu	çÓ°±Ëá-ÒìÁÁ°±Ëá-¹È°±Ëá	N	C16H29N3O6	359.20564	358.198775012419	1.21104005777365	[M-H]-	5.637	-	3	C18	Organic acids and derivatives	ÓÐ»úËá¼°ÆäÑÜÉúÎï	Carboxylic acids and derivatives	ôÈËá¼°ÆäÑÜÉúÎï	Amino acids, peptides, and analogues	°±»ùËá¡¢ëÄºÍÀàËÆÎï	-	-	-	-	-	-	CCC(C)C(C(=O)NC(CCC(=O)O)C(=O)O)NC(=O)C(C(C)C)N	VXDSPJJQUQDCKH-UKJIMTQDSA-N	21568482.76448052	4514015.3371895375	12793831.47682293	6209780.377476436	15180508.491067769	1483323.725540113	765047.8806731732	2100472.5862879497	4052075.078828523	3027825.6796648107	5.27324904925738	2.3986921350912938	0.0037032176821231	1	1.95507560468961
Com_1575_pos	gabapentin	¼Ó°ÍÅç¶¡	P	C9H17NO2	171.12593	172.133306591187	0.447572071609551	[M+H]+	5.630	0.813550558546414	2	C18	Organic acids and derivatives	ÓÐ»úËá¼°ÆäÑÜÉúÎï	Carboxylic acids and derivatives	ôÈËá¼°ÆäÑÜÉúÎï	Amino acids, peptides, and analogues	°±»ùËá¡¢ëÄºÍÀàËÆÎï	60142-96-3	HMDB0005015	C07018	-	-	-	C1CCC(CC1)(CC(=O)O)CN	UGJMXCAKCUNAIE-UHFFFAOYSA-N	48529559.351612225	50036518.975419626	72557007.14051665	81525557.1404038	57674137.86713637	102437712.1569828	46506627.80984575	72541957.96806681	65434492.502323166	75251503.4390464	0.856837438208649	-0.2229065770564809	0.404279369770935	0.6	0.610930375447277
Com_1576_neg	3-Methoxytyramine-betaxanthin	3-¼×Ñõ»ùÀÒ°·-Ìð²Ë»ÆËØ	N	C18H20N2O6	360.13214	359.125280643083	1.22355944954469	[M-H]-	5.792	0.556534459542955	2	C18	Benzenoids	±½Àà»¯ºÏÎï	Phenols	·ÓÀà	Methoxyphenols	¼×Ñõ»ù·ÓÀà	-	-	C17754	map00965	-	-	COC1=C(C=CC(=C1)CCN=CC=C2CC(NC(=C2)C(=O)O)C(=O)O)O	SBHOSQZNRDXQAX-RSCAPTSMSA-N	6280992.170077735	12585343.987491822	4306142.113028409	13420782.629541641	5334527.874901491	19651246.902907643	11731405.63027386	12388512.480956495	20292613.101941474	10720275.601515211	0.560651458309174	-0.8348239294673153	0.0486643884146721	0.76	1.56120834978673
Com_1577_pos	NEROL	³È»¨´¼	P	C10H18O	154.13576	172.169631103985	0.461307518914732	[M+NH4]+	6.708	0.580444661640204	2	C18	Lipids and lipid-like molecules	Ö¬ÖÊºÍÀàÖ¬·Ö×Ó	Prenol lipids	ÒìÎìÏ©´¼Ö¬	Monoterpenoids	µ¥ÝÆÀà	-	HMDB0035155	C09871	map00281;map01062	LMPR0102010010	-	OCC=C(C)CCC=C(C)C	GLZPCOQZEFWAFX-YFHOEESVSA-N	11335646.547916593	9704542.968391605	11705158.503449334	11870220.110057432	11553679.436445216	21483024.979716815	10418492.961937325	11081553.71689046	13171362.31341759	8088239.066255939	0.874329241139218	-0.19375144546515866	0.651879788484127	0.52	0.3058888329643
Com_1580_neg	Resolvin D5	ÏûÍËËØD5	N	C22H32O4	360.23006	359.223147150502	1.07473124807739	[M-H]-	7.381	-	3	C18	Lipids and lipid-like molecules	Ö¬ÖÊºÍÀàÖ¬·Ö×Ó	Fatty Acyls	Ö¬·¾õ£Àà	Fatty acids and conjugates	Ö¬·¾ËáºÍ½áºÏÎï	-	HMDB0004038	-	-	LMFA04030003	16061139	O=C(O)CCCC=CC(O)C=CC=CCC=CC=CC(O)CC=CCC	JBRPFYYLEQERPG-XTIXYJHRSA-N	66243414.14701183	27001641.42844511	22512806.036589514	23256982.04062351	34848243.46369961	121873419.01208057	38361096.0835366	26784623.80863932	27603532.148631245	38797459.91049693	0.686066598006337	-0.5435794660841065	0.432898026278291	0.72	0.490666896481849
Com_1580_pos	Xylose	Ä¾ÌÇ	P	C5H10O5	150.05282	173.04227408267	1.6932882033329	[M+Na]+	1.451	-	3	C18	Organic oxygen compounds	ÓÐ»úÑõ»¯ºÏÎï	Organooxygen compounds	ÓÐ»úÑõ»¯ºÏÎï	Carbohydrates and carbohydrate conjugates	Ì¼Ë®»¯ºÏÎïºÍÌ¼Ë®»¯ºÏÎï½áºÏÎï	-	HMDB0000098	C01394	-	-	-	O=CC(O)C(O)C(O)CO	PYMYPHUHKUWMLA-VPENINKCSA-N	67890600.94375978	44328489.74439808	90300664.21202075	101601687.01761955	85802130.66505195	38671789.698093556	25338881.41354271	73611070.75130317	85557843.46633345	62629781.10066258	1.36427849602486	0.44813817795603755	0.219090382369458	0.8	0.876086448889214
Com_1581_neg	Maresin 1	-	N	C22H32O4	360.23006	359.223076854436	0.879589104789641	[M-H]-	7.047	-	3	C18	Lipids and lipid-like molecules	Ö¬ÖÊºÍÀàÖ¬·Ö×Ó	Fatty Acyls	Ö¬·¾õ£Àà	Fatty acids and conjugates	Ö¬·¾ËáºÍ½áºÏÎï	-	HMDB0254335	-	-	LMFA04050001	60201795	O=C(O)CCC=CCC(O)C=CC=CC=CC(O)CC=CCC=CCC	HLHYXXBCQOUTGK-FHCQLJOMSA-N	85579742.74275215	34427115.805862844	28118169.918584056	32467592.083842948	45029097.2359232	40280887.04435104	42049578.96745492	26152320.315200437	24560037.188273795	54726150.74901068	1.20159210897853	0.2649472436181816	0.584713875841147	0.4	0.372934095400595
Com_1582_neg	10S,17S-DiHDoHE	-	N	C22H32O4	360.23006	359.223112726268	0.979169445308425	[M-H]-	7.625	-	3	C18	Lipids and lipid-like molecules	Ö¬ÖÊºÍÀàÖ¬·Ö×Ó	Fatty Acyls	Ö¬·¾õ£Àà	Fatty acids and conjugates	Ö¬·¾ËáºÍ½áºÏÎï	-	HMDB0244278	-	-	LMFA04040003	53394583	CCC=CCC(O)C=CC=CC=CC(O)CC=CCC=CCCC(O)=O	CRDZYJSQHCXHEG-UHFFFAOYSA-N	35258493.37700461	36116341.10932823	10403024.52164555	20072889.846038837	40444679.0496941	78140169.9285022	38775850.84759279	16407562.421624277	18737801.753565893	73003746.31858027	0.632241107722241	-0.6614532539205435	0.401728681858085	0.64	0.575723202882445
Com_1583_neg	Nor-Dolichoic acid-[13-22]	-	N	C24H40O2	360.30283	359.295917501055	1.07548712565441	[M-H]-	11.691	-	3	C18	Lipids and lipid-like molecules	Ö¬ÖÊºÍÀàÖ¬·Ö×Ó	Prenol lipids	ÒìÎìÏ©´¼Ö¬	Diterpenoids	¶þÝÆÀà	-	-	-	-	LMPR03070024	-	CC(CCC=C(C)CCC=C(C)CCC=C(C)CCC=C(C)C)C(=O)O	XKOAXHKWXLCOGH-YQUIFEAJSA-N	163515548.72329074	106972074.38145599	38190093.90643502	174451574.48860544	178080277.1257303	70987987.1302499	91285203.05599494	124351540.49246721	78651945.51787336	66974553.69475008	1.52968811399736	0.6132375337958954	0.35540222894105	0.76	0.612426497536306
Com_1584_pos	Glycyl-D-proline	¸Ê°±õ£-D-¸¬°±Ëá	P	C7H12N2O3	172.08479	173.092351079631	1.51715692580316	[M+H]+	1.985	-	3	C18	Organic acids and derivatives	ÓÐ»úËá¼°ÆäÑÜÉúÎï	Carboxylic acids and derivatives	ôÈËá¼°ÆäÑÜÉúÎï	Amino acids, peptides, and analogues	°±»ùËá¡¢ëÄºÍÀàËÆÎï	-	HMDB0252876	-	-	-	44369312	NCC(=O)N1CCCC1C(O)=O	KZNQNBZMBZJQJO-UHFFFAOYSA-N	14635848.007150311	16630996.71356483	15376273.825915929	23156791.3748538	27905229.62905541	15671977.873513225	7063414.7277587615	15979607.407412158	25135237.831973784	11467957.268844694	1.29723155750732	0.3754360255032852	0.246491167226167	0.68	0.995178644615608
Com_1587_neg	1alpha-Hydroxycorticosterone	-	N	C21H30O5	362.20933	361.202490813049	1.27222854534671	[M-H]-	6.311	0.560921924329165	2	C18	Lipids and lipid-like molecules	Ö¬ÖÊºÍÀàÖ¬·Ö×Ó	Steroids and steroid derivatives	Àà¹Ì´¼ºÍÀà¹Ì´¼ÑÜÉúÎï	Hydroxysteroids	ôÇ»ùÀà¹Ì´¼	-	HMDB0244860	-	-	-	21850823	CC12CC(O)C3C(CCC4=CC(=O)CC(O)C34C)C1CCC2C(=O)CO	YAHNLJYKDPTSTN-UHFFFAOYSA-N	3221167.3223132035	1714800.2688874037	965585.227672838	2113860.1896945075	1811891.6009373378	1807706.646045745	1444511.7255100827	2100647.870728122	518668.4927970453	1177927.3986862656	1.39405027263456	0.47928258902039095	0.282680417178161	0.72	0.428934974871034
Com_1587_pos	1,1,5-trimethyl-1,2-dihydronaphthalene	-	P	C13H16	172.1252	173.132529444881	0.171066647962521	[M+H]+	6.723	0.835758916385368	2	C18	Benzenoids	±½Àà»¯ºÏÎï	Naphthalenes	ÝÁÀà	-	-	-	-	-	-	-	-	CC1=C2C=CCC(C2=CC=C1)(C)C	HUXNLKAQKLGSAF-UHFFFAOYSA-N	11293908.673206389	13485508.859636772	12172784.515852235	16485599.55857939	10830433.866095703	23790579.955437776	18042822.094044417	21494974.520522486	29148234.813315038	19456843.29913956	0.574164673606217	-0.8004635257162643	0.00121850730514195	1	0.964101574216792
Com_1588_neg	Tricycloalternarene 11a	-	N	C22H34O4	362.24571	361.238852922277	1.22271227722369	[M-H]-	7.655	0.521805089934055	2	C18	Lipids and lipid-like molecules	Ö¬ÖÊºÍÀàÖ¬·Ö×Ó	Prenol lipids	ÒìÎìÏ©´¼Ö¬	Sesquiterpenoids	±¶°ëÝÆÀà	-	-	-	-	-	-	COC1CCC(=O)C2=C1OC1(C)CC=C(C(C)CCCC(C)CO)C1C2	YQNSDWMPJRRXJM-UHFFFAOYSA-N	90648686.7343543	29987144.8312199	28491828.470708627	31057303.558324378	48479155.80255812	33445877.644835487	48958352.302420974	28393887.140053052	33955767.90487239	45065361.9675768	1.20464137888842	0.2686037208090911	0.697935306280812	0.52	0.561929181663402
Com_1589_neg	Triton X 100	-	N	C24H42O2	362.31848	361.311432005731	0.6955365097562	[M-H]-	9.595	-	3	C18	Lipids and lipid-like molecules	Ö¬ÖÊºÍÀàÖ¬·Ö×Ó	Fatty Acyls	Ö¬·¾õ£Àà	Fatty alcohols	Ö¬·¾´¼	9002-93-1	HMDB0038380	-	-	-	131752352	CC(C)(C)CC(C)(C)C1=CC=C(OCCCCCCCCCCO)C=C1	YHBHQYRDAVETGQ-UHFFFAOYSA-N	15263598.345279869	9258648.554762246	16671588.176627766	2457180.0362638854	22629958.884618394	13060160.892405825	1533530.7336713625	12598622.32678858	11720858.966543077	4401247.796147716	1.5302287991525	0.6137473801886317	0.443984129284395	0.72	0.759301849972893
Com_1589_pos	7-methanesulfinylheptanenitrile	7-¼×ÍéÑÇ»Çõ£»ù¸ýëæ	P	C8H15NOS	173.08743	174.09493810912	1.20233525909692	[M+H]+	5.582	-	3	C18	Organosulfur compounds	ÓÐ»úÁò»¯ºÏÎï	Sulfoxides	ÑÇí¿Àà	-	-	-	-	-	-	-	-	N#CCCCCCCS(=O)C	MVGLREOVTAENKK-UHFFFAOYSA-N	41040.96228194979	2192796.0125595853	481761.08258582454	52400.45497669403	55072.77700589405	1699043.2913121274	3297667.204288123	1791029.2896860754	1360397.532003164	2900833.005625301	0.25550537352382	-1.9685744621407204	0.0302991052121411	0.88	1.9508699669918
Com_158_neg	H-Val-Val-OH	çÓ°±õ£-çÓ°±Ëá	N	C10H20N2O3	216.14739	215.140028880322	0.282768521887122	[M-H]-	4.943	0.545186332403294	1	C18	Organic acids and derivatives	ÓÐ»úËá¼°ÆäÑÜÉúÎï	Carboxylic acids and derivatives	ôÈËá¼°ÆäÑÜÉúÎï	Amino acids, peptides, and analogues	°±»ùËá¡¢ëÄºÍÀàËÆÎï	3918-94-3	HMDB0029140	-	-	-	107475	CC(C)[C@H](N)C(=O)N[C@@H](C(C)C)C(O)=O	KRNYOVHEKOBTEF-YUMQZZPRSA-N	2356211.0736763836	1364321.127850761	2108162.362763608	1402765.8795721645	2635588.14624836	1022829.8981869529	581674.9530719434	1296722.0217984682	1431885.0999421303	1209105.370203327	1.78034313327906	0.8321553248836461	0.0237424112304365	0.92	1.31572448014721
Com_1590_pos	HEXANOYLGLYCINE	¼ºõ£¸Ê°±Ëá	P	C8H15NO3	173.10519	174.112579632282	0.517790841501169	[M+H]+	5.737	0.507950578003995	2	C18	Organic acids and derivatives	ÓÐ»úËá¼°ÆäÑÜÉúÎï	Carboxylic acids and derivatives	ôÈËá¼°ÆäÑÜÉúÎï	Amino acids, peptides, and analogues	°±»ùËá¡¢ëÄºÍÀàËÆÎï	-	HMDB0000701	-	-	-	-	O=C(O)CN=C(O)CCCCC	UPCKIPHSXMXJOX-UHFFFAOYSA-N	8421437.171496786	14873610.051330343	9434606.226699257	10004820.12832063	7739682.927496506	8727231.678538645	63861743.77581178	6234761.922440289	6198104.017352417	8189659.220927748	0.541501383115622	-0.8849630720833066	0.785691443605247	0.68	0.420857194411202
Com_1595_neg	N-Palmitoyltaurine	-	N	C18H37NO4S	363.24433	362.237342872213	0.861327176083543	[M-H]-	9.265	0.55034338022667	2	C18	Lipids and lipid-like molecules	Ö¬ÖÊºÍÀàÖ¬·Ö×Ó	Fatty Acyls	Ö¬·¾õ£Àà	Fatty amides	Ö¬·¾õ£°·	83982-06-3	HMDB0240594	-	-	LMFA08020080	14504290	CCCCCCCCCCCCCCCC(=O)NCCS(O)(=O)=O	LPDJCYFKKSLKRO-UHFFFAOYSA-N	32318261.70482398	62148631.47993856	24384782.38968428	33979136.23122679	24512059.599748466	61616712.61337663	106686898.1631267	37903473.64943525	40565236.116157755	102073578.25771043	0.508370234580841	-0.9760485328366622	0.0504130080315522	0.88	1.49794176200995
Com_1595_pos	Dihydropalutropone	-	P	C12H14O	174.10447	175.111930410095	0.921343920646627	[M+H]+	7.528	0.810938951248887	2	C18	Hydrocarbon derivatives	Ì¼Çâ»¯ºÏÎïÑÜÉúÎï	Tropones	»·¸ýÈýÏ©ÍªÀà	-	-	-	-	-	-	-	-	CC1CCCC2=CC=CC(=O)C=C12	PTSMDILTYWXXSJ-SECBINFHSA-N	7335972.818465362	9834147.700259423	5983838.014400483	10593548.252747023	7712618.847726148	7206760.222580338	6675111.3639213	6976796.601788941	5091453.743159103	8756929.447850274	1.19457355165372	0.2564956853884261	0.241234443838331	0.76	0.882478972160771
Com_1596_neg	Cetyltrimethylammonium bromide	-	N	C19H42BrN	363.25006	362.242209662811	1.51503674630424	[M-H]-	7.656	-	3	C18	Organic nitrogen compounds	ÓÐ»úµª»¯ºÏÎï	Organonitrogen compounds	ÓÐ»úµª»¯ºÏÎï	Quaternary ammonium salts	¼¾ï§ÑÎ	-	-	-	-	-	-	CCCCCCCCCCCCCCCC[N+](C)(C)C.[Br-]	LZZYPRNAOMGNLH-UHFFFAOYSA-M	21937622.56642793	6900314.314329662	5345739.959187455	7724013.530446263	11512838.251874961	8112426.457990497	11932436.136285746	6794493.5771567095	9841996.487660281	10811732.853429368	1.12480644383867	0.16967676451905353	0.984093439825186	0.56	0.506128520155485
Com_1596_pos	4,7-Dimethyl-1-tetralone	4,7-¶þ¼×»ù-1-ËÄÇâÝÁÍª	P	C12H14O	174.10447	175.111909361801	0.800449299147492	[M+H]+	8.357	0.795182251130604	2	C18	Benzenoids	±½Àà»¯ºÏÎï	Tetralins	ËÄÇâ»¯ÝÁ	-	-	-	-	-	-	-	-	CC1CCC(=O)C2=C1C=CC(=C2)C	SQESYXTWWGWCFK-UHFFFAOYSA-N	4715938.682872241	5512636.876085055	5103005.622376883	4228456.877888109	4377846.492671164	9322810.527654676	6690862.894929158	4574125.31634753	4907872.897296519	8603312.772009391	0.702011657159818	-0.5104331076808495	0.0908395551729131	0.8	1.11631305932585
Com_1597_neg	Rabdoternin A	-	N	C20H28O6	364.18859	363.181818416483	1.45094189526167	[M-H]-	6.371	0.509161260171832	2	C18	Lipids and lipid-like molecules	Ö¬ÖÊºÍÀàÖ¬·Ö×Ó	Prenol lipids	ÒìÎìÏ©´¼Ö¬	Terpene lactones	ÝÆÄÚõ¥	-	-	-	-	-	-	CC1(CCCC23C1C(C(C45C2CCC(C4O)C(=C)C5O)(OC3=O)O)O)C	DWBNAAUVBIEEOE-WRLHIJJLSA-N	3473306.414660737	3496381.373609914	1706217.6750021547	3971149.0432498395	3116243.6554832887	3191925.8931717672	3243192.7409539213	3542386.1655771527	2375643.791347565	2986693.3998052203	1.02760498911284	0.0392857997800166	0.986344972776907	0.6	0.167139029473091
Com_1599_pos	Ne,Ne dimethyllysine	Ne,Ne ¶þ¼×»ùÀµ°±Ëá	P	C8H18N2O2	174.13683	175.143878784985	1.44262999962875	[M+H]+	1.363	0.521439088126616	2	C18	Organic acids and derivatives	ÓÐ»úËá¼°ÆäÑÜÉúÎï	Carboxylic acids and derivatives	ôÈËá¼°ÆäÑÜÉúÎï	Amino acids, peptides, and analogues	°±»ùËá¡¢ëÄºÍÀàËÆÎï	-	HMDB0013287	C05545	-	-	4478779	CN(C)CCCCC(N)C(O)=O	XXEWFEBMSGLYBY-UHFFFAOYSA-N	19421057.029115275	7951405.713817648	22177518.890089486	19760106.26945317	24628675.305794135	7899711.947988686	5906249.836675828	9599501.835215574	16381090.713974234	8511514.200761486	1.94497970743784	0.9597551032158287	0.0379364709822276	0.88	1.48905437777595
Com_159_pos	Indoleacrylic acid	3-ßÅßá±ûÏ©Ëá	P	C11H9NO2	187.06333	170.060248064019	1.16572296120577	[M+H-H2O]+	5.318	0.999613286217798	1	C18	Organoheterocyclic compounds	ÓÐ»úÔÓ»·»¯ºÏÎï	Indoles and derivatives	ßÅßá¼°ÆäÑÜÉúÎï	Indoles	ßÅßá	29953-71-7	HMDB0000734	C21283	-	-	5375048	OC(=O)\C=C\C1=CNC2=C1C=CC=C2	PLVPPLCLBIEYEA-AATRIKPKSA-N	123585476.45241667	82174293.42704503	135426227.95703012	106525918.1962917	157390038.47687593	32931244.55708185	65225214.80888416	64318931.81821189	62932723.84254994	85395078.0744783	1.94689748349085	0.9611769190077557	0.00881076464876226	0.96	1.89387869807092
Com_1601_neg	Prostaglandin A1 ethyl ester	-	N	C22H36O4	364.26136	363.254470085992	1.12580151798138	[M-H]-	7.548	-	3	C18	Lipids and lipid-like molecules	Ö¬ÖÊºÍÀàÖ¬·Ö×Ó	Fatty Acyls	Ö¬·¾õ£Àà	Eicosanoids	Àà¶þÊ®ÍéËá	93464-24-5	-	-	-	-	-	CCCCCC(C=CC1C=CC(=O)C1CCCCCCC(=O)OCC)O	STQVEMJKKQYNQQ-LTGPBHORSA-N	26225741.93699665	24324730.68810262	7966605.742716134	21130415.752890438	20984845.81589751	12449458.88044847	15387168.30331088	10418027.200964574	13024250.390153054	25564153.56443972	1.30958270156609	0.389107170319907	0.387207843775148	0.68	0.55369870250943
Com_1602_neg	Ciprostene	-	N	C22H36O4	364.26136	363.254463522764	1.10778360908648	[M-H]-	7.905	-	3	C18	Lipids and lipid-like molecules	Ö¬ÖÊºÍÀàÖ¬·Ö×Ó	Fatty Acyls	Ö¬·¾õ£Àà	Eicosanoids	Àà¶þÊ®ÍéËá	81703-55-1	HMDB0250270	-	-	-	-	CCCCCC(C=CC1C2CC(=CCCCC(=O)O)CC2(CC1O)C)O	VKPYUUBEDXIQIB-QBPWRKFFSA-N	20531943.968353637	16535353.42039683	8156108.377685009	17423087.275523655	23017082.086684022	14361284.238545258	24189784.96351732	12073183.115660433	15767082.382436918	25336814.37908201	0.933885355678989	-0.09868264018270088	0.7335053836417	0.48	0.349514320264078
Com_1603_neg	Methyl 15-isobutyloxy-7-labden-17-oate	-	N	C22H36O4	364.26136	363.254810520549	2.06039023461233	[M-H]-	10.996	-	3	C18	Lipids and lipid-like molecules	Ö¬ÖÊºÍÀàÖ¬·Ö×Ó	Prenol lipids	ÒìÎìÏ©´¼Ö¬	Diterpenoids	¶þÝÆÀà	-	-	-	-	-	-	CC(CCC1C(=CCC2C1(CCCC2(C)C)C)C(=O)OC)CCOC=O	ZQMIRTGWVGONOM-WGQQHEPDSA-N	211422.8484090818	292405.77483501297	69750.91468350032	122821.59780986323	117270.0993708071	64194.40616304503	193521.64584435578	272051.60717441473	124255.09077254475	107518.72777488416	1.06845294564186	0.09552337352515633	0.860634422470783	0.44	0.272537917648173
Com_1604_pos	2-n-Propylthiazolidine-4-carboxylic acid	-	P	C7H13NO2S	175.0667	176.074192465928	1.09938627960112	[M+H]+	5.644	-	3	C18	Organic acids and derivatives	ÓÐ»úËá¼°ÆäÑÜÉúÎï	Carboxylic acids and derivatives	ôÈËá¼°ÆäÑÜÉúÎï	Amino acids, peptides, and analogues	°±»ùËá¡¢ëÄºÍÀàËÆÎï	-	HMDB0245245	-	-	-	165189	CCCC1NC(CS1)C(O)=O	QIJPWSGHURHDHJ-UHFFFAOYSA-N	399050.2238956501	12586572.629578693	3591779.2183947847	1827695.688984473	395970.057063386	3387204.580989434	6910118.4976095725	6128423.830516163	5008010.364062143	14952295.225437105	0.516710841843394	-0.9525709395751417	0.115147834276153	0.8	0.872032062538228
Com_1605_neg	5.9-tetracosadienoic acid	5.9-¶þÊ®ËÄÌ¼¶þÏ©Ëá	N	C24H44O2	364.33413	363.327235123826	1.11195683478514	[M-H]-	11.018	-	3	C18	Lipids and lipid-like molecules	Ö¬ÖÊºÍÀàÖ¬·Ö×Ó	Fatty Acyls	Ö¬·¾õ£Àà	Fatty acids and conjugates	Ö¬·¾ËáºÍ½áºÏÎï	-	-	-	-	LMFA01030417	-	O=C(O)CCCC=CCCC=CCCCCCCCCCCCCCC	OVQSZVCJOZKJGA-LMOVRVBNSA-N	54609671.67885054	25695572.069718387	31277529.460737962	5135290.679805052	42155729.91581643	29754884.480294	5985182.366792077	32644079.16795274	21276273.489433974	9247554.800089436	1.6062789165585	0.6837224262287193	0.45080755237404	0.68	0.628624696275637
Com_1605_pos	2-Aminoheptanedioic acid	-	P	C7H13NO4	175.08446	176.091995539381	1.34529004464003	[M+H]+	3.236	0.515370275428351	2	C18	Organic acids and derivatives	ÓÐ»úËá¼°ÆäÑÜÉúÎï	Carboxylic acids and derivatives	ôÈËá¼°ÆäÑÜÉúÎï	Amino acids, peptides, and analogues	°±»ùËá¡¢ëÄºÍÀàËÆÎï	3721-85-5	HMDB0034252	-	-	-	101122	NC(CCCCC(O)=O)C(O)=O	JUQLUIFNNFIIKC-UHFFFAOYSA-N	62944193.29522117	3819317.4377873023	7523425.603686281	7846448.297299155	13633413.115933308	10571352.78105738	4370836.282662614	8638901.064212047	7977030.617555573	3852882.6407875954	2.70443615238096	1.4353278380605836	0.327539691698521	0.44	0.418021614845072
Com_1606_neg	Tryptophan 2-C-mannoside	-	N	C17H22N2O7	366.1427	365.135721645643	0.878470724660608	[M-H]-	4.981	-	3	C18	Organoheterocyclic compounds	ÓÐ»úÔÓ»·»¯ºÏÎï	Indoles and derivatives	ßÅßá¼°ÆäÑÜÉúÎï	Indolyl carboxylic acids and derivatives	ßÅßá»ùôÈËá¼°ÆäÑÜÉúÎï	180509-18-6	HMDB0240296	-	-	-	10981970	N[C@@H](CC1=C(NC2=CC=CC=C12)[C@H]1O[C@H](CO)[C@@H](O)[C@H](O)[C@@H]1O)C(O)=O	CPXSBHKDEPPWIX-RAYCSJGISA-N	79767433.25698407	64307542.199848	40931968.37195452	58364792.33499618	76975434.93025288	25618769.1649759	34673951.297964714	29391462.908019166	21311927.699795812	49645019.31478737	1.99417901458483	0.9957949242102636	0.0057821906937574	0.96	1.33032250223867
Com_1607_pos	L-2-amino-8-hydroxyoctanoate	L-2-°±»ù-8-ôÇ»ùÐÁËáõ¥	P	C8H17NO3	175.12084	176.128288809581	0.849753695744251	[M+H]+	1.512	-	3	C18	Organic acids and derivatives	ÓÐ»úËá¼°ÆäÑÜÉúÎï	Carboxylic acids and derivatives	ôÈËá¼°ÆäÑÜÉúÎï	Amino acids, peptides, and analogues	°±»ùËá¡¢ëÄºÍÀàËÆÎï	-	-	-	-	-	-	C(CCCO)CCC(C(=O)[O-])[NH3+]	BXWIRZWJUWLKSW-ZETCQYMHSA-N	10436565.811858555	20383378.460366026	17858939.93430492	16006054.973504676	11347498.050185274	8002117.3036223175	26266815.262362298	12835035.36177971	11962181.7820163	21657366.205445725	0.941887086658449	-0.0863739748388003	0.992156273251846	0.44	0.192471102009353
Com_1608_neg	(5Z,8Z)-tetradecadienoylcarnitine	-	N	C21H37NO4	367.27226	366.265150671879	0.519156766729418	[M-H]-	9.182	0.701544686573494	2	C18	Lipids and lipid-like molecules	Ö¬ÖÊºÍÀàÖ¬·Ö×Ó	Fatty Acyls	Ö¬·¾õ£Àà	Fatty acid esters	Ö¬·¾Ëáõ¥	-	HMDB0240756	-	-	LMFA07070020	-	CCCCCC=CCC=CCCCC(=O)OC(CC(=O)[O-])C[N+](C)(C)C	REUVFPFCXKWJQA-UTJQPWESSA-N	2118181.5077870735	1412131.5280606444	3163401.517914939	3411929.639023364	1979221.7029688202	1955168.116852957	3465621.2567863073	4747629.363399784	6497574.427800257	3573169.72669904	0.597103050186296	-0.7439481564240937	0.092931337659556	0.84	0.893905645260722
Com_1611_pos	6-Methylpteridine-2,4-diamine	6-¼×»ùµûà¤-2,4-¶þ°·	P	C7H8N6	176.08104	177.08834498506	0.0283111685512948	[M+H]+	6.288	-	3	C18	Organoheterocyclic compounds	ÓÐ»úÔÓ»·»¯ºÏÎï	Pteridines and derivatives	µûà¤¼°ÆäÑÜÉúÎï	-	-	-	HMDB0247090	-	-	-	254916	CC1=CN=C2N=C(N)N=C(N)C2=N1	MFNAKLLYSPINFZ-UHFFFAOYSA-N	8300722.982532108	6047740.585115841	6019878.14229831	7705055.99090896	3503186.0475173853	13027956.90769608	15061602.412526116	8241854.871049439	9542965.94647798	4338391.020513984	0.628855628159769	-0.6691992517811439	0.154657186966361	0.8	1.0747163883605
Com_1613_pos	11,12,13-Trinor-6,9-eremophiladien-8-one	-	P	C12H16O	176.12011	177.127461283855	0.291186821397465	[M+H]+	7.405	0.763428893158441	2	C18	Organic oxygen compounds	ÓÐ»úÑõ»¯ºÏÎï	Organooxygen compounds	ÓÐ»úÑõ»¯ºÏÎï	Carbonyl compounds	ôÊ»ù»¯ºÏÎï	-	-	-	-	-	-	CC1CCCC2=CC(=O)C=CC12C	GCQBBQFHAVKHMN-UHFFFAOYSA-N	7038754.711008203	7791240.593531252	7751765.913604166	8940417.101261128	6480502.631698121	14091998.350643657	16075997.400813421	22555557.478069454	18286606.879290864	25039031.68177695	0.395658518751058	-1.3376722752909862	0.000265971390430847	1	1.93930826214719
Com_1614_neg	Semiplenamide F	-	N	C22H43NO3	369.32429	368.31714436801	0.417974160443066	[M-H]-	10.441	0.578371626817738	2	C18	Organoheterocyclic compounds	ÓÐ»úÔÓ»·»¯ºÏÎï	Epoxides	»·Ñõ»¯Îï	Oxirane carboxylic acids and derivatives	»·ÑõÒÒÍéôÈËá¼°ÆäÑÜÉúÎï	-	-	-	-	LMFA08020281	-	CCCCCCCCCCCCCCCC1C(O1)(C)C(=O)NC(C)CO	WTOKUHHGBBPESF-VRAFCGOGSA-N	1087765.760155037	1087107.3950603236	1357982.7711332939	2057201.0174824318	1242911.2258531565	1532410.3776142546	1469329.7860477413	2052685.478725694	3677570.8810916822	2009355.5034273	0.636136694204596	-0.6525912871428897	0.0723508935268847	0.84	0.641991107330232
Com_1614_pos	(3E,5Z,7Z,9E)-Trideca-3,5,7,9-tetraene	-	P	C13H20	176.1565	177.163906136107	0.602510307475104	[M+H]+	7.916	0.836200287925616	2	C18	Hydrocarbons	Ì¼Çâ»¯ºÏÎï	Unsaturated hydrocarbons	²»±¥ºÍÌþ	Olefins	Ï©Ìþ	-	-	-	-	-	-	CCCC=CC=CC=CC=CCC	SPQQVZADFOATIQ-YWLJYKEXSA-N	15018648.033186901	13274939.707919853	21815578.266581096	14881268.499341048	15994211.315046618	24321883.957350686	14527562.536047898	15237557.728119535	27028414.682648	12889114.817370404	0.861497234399045	-0.21508192980706006	0.510521691536638	0.56	0.664592532342098
Com_1616_neg	6-(9'-Purine-6',8'-diolyl)-2beta-suberosanone	6-(9'-àÑßÊ-6',8'-¶þ´¼)-2beta-ÐÁ¶þÍª	N	C20H26N4O3	370.20049	369.192625804646	1.52402649170479	[M-H]-	6.430	0.521586421108439	2	C18	Lipids and lipid-like molecules	Ö¬ÖÊºÍÀàÖ¬·Ö×Ó	Prenol lipids	ÒìÎìÏ©´¼Ö¬	Diterpenoids	¶þÝÆÀà	-	-	-	-	-	135438508	CC1CCC2C3C1(CC2(C)C)C(C(=O)C3)CN4C5=C(C(=O)NC=N5)NC4=O	BHCRQXWMNOFEEK-OWPPUKJFSA-N	3863367.460705855	3570193.34537896	618450.7204633815	3995413.6852556495	2270075.6070480356	3195366.689164553	4496190.710148446	2868737.918213103	5278193.4565230245	3659764.3659702917	0.734296591393911	-0.445565191891991	0.265159001132054	0.68	0.582794272298813
Com_1617_neg	20-hydroxytrioxilin A3	-	N	C20H34O6	370.23554	369.228353459783	0.30645297583964	[M-H]-	6.446	0.613387738038657	2	C18	Lipids and lipid-like molecules	Ö¬ÖÊºÍÀàÖ¬·Ö×Ó	Fatty Acyls	Ö¬·¾õ£Àà	Eicosanoids	Àà¶þÊ®ÍéËá	-	-	-	-	-	-	C(CCC=CCC(C(C=CC(CC=CCCCC(=O)O)O)O)O)CCO	ZPPVESFLJWNSHL-OFZLGVHBSA-N	1974406249.8265743	2674281438.283486	1224232005.840843	2579044340.9502945	2404271587.554346	1628532993.5559464	1979490547.636391	1545163711.2410817	1722807871.409817	2207257544.1603637	1.19519251740045	0.2572430211589181	0.38211361560284	0.72	0.515495107131729
Com_1619_pos	3-Phenylpropyl acetate	3-±½±ûÒÒËáõ¥	P	C11H14O2	178.09938	179.107047746489	2.06483868158556	[M+H]+	8.358	0.864176989052615	2	C18	Benzenoids	±½Àà»¯ºÏÎï	Benzene and substituted derivatives	±½¼°ÆäÈ¡´úÑÜÉúÎï	-	-	-	HMDB0033386	C17663	-	-	-	CC(=O)OCCCC1=CC=CC=C1	JRJGKUTZNBZHNK-UHFFFAOYSA-N	7329047.303537395	10061118.389970213	7637889.891096971	6719881.936788186	7441841.176624562	12673522.715326132	12415470.13397994	7785676.527657085	10343598.563824022	16809501.96726628	0.65286081355422	-0.6151526452269778	0.0301160133575857	0.96	0.995370414899771
Com_1622_neg	8,8a-Deoxyoleandolide	8,8a-ÍÑÑõ¼ÐÖñÌÒÄÚõ¥	N	C20H36O6	372.25119	371.244183144088	0.787489995679363	[M-H]-	6.340	0.588292309070768	2	C18	Phenylpropanoids and polyketides	±½±ûËØÀàºÍ¾ÛÍªÀà	Macrolides and analogues	´ó»·ÄÚõ¥Àà¼°ÆäÀàËÆÎï	-	-	-	-	C11989	map00522;map01130	LMPK04000030	-	CC1CC(C(=O)C(C(C(C(OC(=O)C(C(C(C1O)C)O)C)C)C)O)C)C	OLPAVFVRSHWADO-KYEFFAPUSA-N	56588642.82403982	42411827.07217444	15446316.44643597	29511026.029685374	15794065.139756415	25820905.847875558	35184034.00175763	27540852.577675577	31651136.860851947	48969038.67781485	0.944349974364956	-0.0826064760729886	0.591047335785796	0.56	0.256795104394678
Com_1622_pos	2-(1-Phenylethyl)-1,3-dioxolane	-	P	C11H14O2	178.09938	179.106993564994	1.76061811109076	[M+H]+	9.138	0.83646086914642	2	C18	Benzenoids	±½Àà»¯ºÏÎï	Benzene and substituted derivatives	±½¼°ÆäÈ¡´úÑÜÉúÎï	-	-	-	-	-	-	-	-	CC(C1OCCO1)C2=CC=CC=C2	SATZAQAJSHXNSJ-UHFFFAOYSA-N	201171.56223944534	2810939.472615941	1277821.3580052394	3638050.5624117516	725677.2508322916	4871314.832506436	6664442.21461902	7618486.29266411	10173790.332628906	8582771.29198498	0.228263689315752	-2.131226711498312	0.0208966765360349	1	1.25794083107785
Com_1624_neg	Nabilone	´óÂéÂ¡	N	C24H36O3	372.26644	371.259383083754	0.652983261168011	[M-H]-	8.859	-	3	C18	Organoheterocyclic compounds	ÓÐ»úÔÓ»·»¯ºÏÎï	Naphthopyrans	ÝÁ²¢ßÁà«Àà	Naphthopyranones	ÝÁ²¢ßÁà«ÍªÀà	51022-71-0	HMDB0014629	-	-	-	-	CCCCCCC(C)(C)C1=CC(=C2C3CC(=O)CCC3C(OC2=C1)(C)C)O	GECBBEABIDMGGL-RTBURBONSA-N	9005534.497963004	6351206.177814144	3003127.462587897	6127500.359589965	6888487.714606167	19260011.134665497	6675658.842711647	7119874.296864255	3909685.3096887176	6524669.931775114	0.721451568340153	-0.4710255462702905	0.484541026264213	0.64	0.600913150278412
Com_1625_neg	Leu-Asp-Gln	ÁÁ°±Ëá-Ìì¶¬°±Ëá-¹È°±õ£°·	N	C15H26N4O7	374.18015	373.173209674706	0.961234063412556	[M-H]-	5.098	-	3	C18	Organic acids and derivatives	ÓÐ»úËá¼°ÆäÑÜÉúÎï	Carboxylic acids and derivatives	ôÈËá¼°ÆäÑÜÉúÎï	Amino acids, peptides, and analogues	°±»ùËá¡¢ëÄºÍÀàËÆÎï	-	-	-	-	-	-	CC(C)CC(C(=O)NC(CC(=O)O)C(=O)NC(CCC(=O)N)C(=O)O)N	PJYSOYLLTJKZHC-GUBZILKMSA-N	18105099.01546994	9055907.201062668	7080083.069458449	11244313.810587527	15973332.465354132	1612038.02286457	2138857.5971612534	4396316.198209123	6580811.9794507995	3071065.3064661417	3.45291465210973	1.787814674619975	0.0035035214775932	1	2.13134720992781
Com_1628_neg	Lys Leu Asp	Àµ°±ËáÁÁ°±ËáÌì¶¬°±Ëá	N	C16H30N4O6	374.21654	373.2092232236	0.0448307282263024	[M-H]-	5.327	-	3	C18	Organic acids and derivatives	ÓÐ»úËá¼°ÆäÑÜÉúÎï	Peptidomimetics	ëÄÄ£ÄâÎï	Hybrid peptides	»ìºÏëÄ	-	-	-	-	-	-	CC(C)CC(C(=O)NC(CC(=O)O)C(=O)O)NC(=O)C(CCCCN)N	MUXNCRWTWBMNHX-SRVKXCTJSA-N	3277581.267571467	1707801.4685154718	1885479.449659063	1195099.690548633	1900437.4815048543	186419.95462639822	417929.58514738583	1168854.3507532913	1626724.7108801692	802354.5512842038	2.37166297359479	1.245899009517335	0.0490835769531915	0.96	1.60715648926132
Com_1628_pos	[R-(E)]-4-(4-Methyl-3-cyclohexen-1-yl)-3-penten-2-one	-	P	C12H18O	178.13576	179.143166649146	0.598695882315326	[M+H]+	8.026	0.92126495988044	2	C18	Lipids and lipid-like molecules	Ö¬ÖÊºÍÀàÖ¬·Ö×Ó	Prenol lipids	ÒìÎìÏ©´¼Ö¬	Monoterpenoids	µ¥ÝÆÀà	-	-	-	-	-	-	CC1=CCC(CC1)C(=CC(=O)C)C	SSDLCRAPQKJETK-OANVXVOSSA-N	18925101.32978234	14007678.973783713	22003382.88372801	24400932.42524386	24811854.684103485	30874671.1576516	34068917.922228366	48431056.789898686	45857860.080751605	59495625.48139209	0.476157088778757	-1.070490483929607	0.00182988190317094	1	1.39481099057611
Com_1630_neg	Corymbi-7,13E-dienolide	-	N	C23H34O4	374.24571	373.238562801034	0.408290676211836	[M-H]-	7.866	-	3	C18	Phenylpropanoids and polyketides	±½±ûËØÀàºÍ¾ÛÍªÀà	Macrolides and analogues	´ó»·ÄÚõ¥Àà¼°ÆäÀàËÆÎï	-	-	-	-	-	-	-	-	CC1=CCOC(=O)CC(=O)OC2CCC3(C(CC1)C(=CCC3C2(C)C)C)C	LLMHUMBEEZSSMH-BTBMLZSTSA-N	1941970.3190382456	3320701.531832506	215316.2867131418	3517477.029933474	1080858.0988582985	5661597.169488438	7325510.197138347	6922985.310463533	14414500.050165663	7188609.74908597	0.242725751455048	-2.0426009187194096	0.0253519363769094	1	1.1536695809013
Com_1631_pos	S-CARBOXYMETHYL-L-CYSTEINE	ôÈ¼×»ù°ëë×°±Ëá	P	C5H9NO4S	179.02523	180.032658335684	0.716858087523661	[M+H]+	1.512	0.696045906786462	2	C18	Organic acids and derivatives	ÓÐ»úËá¼°ÆäÑÜÉúÎï	Carboxylic acids and derivatives	ôÈËá¼°ÆäÑÜÉúÎï	Amino acids, peptides, and analogues	°±»ùËá¡¢ëÄºÍÀàËÆÎï	186537-58-6	HMDB0029415	C03727	-	-	-	O=C(O)CSCC(N)C(=O)O	GBFLZEXEOZUWRN-VKHMYHEASA-N	12595420.995690973	27706662.48335392	18603985.223889153	27913170.926855862	7457566.23636997	34530709.34113559	32699956.776706032	20345325.873342536	18001356.745076098	31361427.59825111	0.688459531987217	-0.538556240406883	0.162480918528766	0.8	0.812372702597518
Com_1633_pos	9-Ethylguanine	9-ÒÒ»ùÄñàÑßÊ	P	C7H9N5O	179.08071	180.08825924615	1.39180903398932	[M+H]+	5.058	0.694500572957644	2	C18	Organoheterocyclic compounds	ÓÐ»úÔÓ»·»¯ºÏÎï	Imidazopyrimidines	ßäßò²¢à×à¤Àà	Purines and purine derivatives	àÑßÊºÍàÑßÊÑÜÉúÎï	879-08-3	HMDB0247591	-	-	-	95189	CCN1C=NC2=C1N=C(N)NC2=O	WDOYBEPLTCFIRQ-UHFFFAOYSA-N	45786434.95612348	26297339.34418358	50958847.16505636	20282349.44401262	28620001.536093563	15870801.166639984	49573733.27291684	24098499.051706843	16565010.396867236	36472022.78077518	1.20595379468263	0.27017463239617656	0.445075294894071	0.68	0.523595760812684
Com_1634_neg	Leuconicine B	-	N	C23H24N2O3	376.17869	375.170572098532	2.17423657888958	[M-H]-	7.942	-	3	C18	Organoheterocyclic compounds	ÓÐ»úÔÓ»·»¯ºÏÎï	Indoles and derivatives	ßÅßá¼°ÆäÑÜÉúÎï	Carbazoles	ßÇßòÀà	-	-	-	-	-	-	CCC1CN2CCC34C2CC1C5=C3N(C6=CC=CC=C46)C(=O)C(=C5)C(=O)OC	SISNJMQUMOSGQC-PEYHYLNSSA-N	2381634.278283764	3059398.3117933124	1663307.5934930611	2127894.144845118	4344686.900611878	2463358.775756511	1924015.4739199749	196111.97721335632	504972.95833141037	4941208.365178775	1.35367609751787	0.43688257760845556	0.260001678155028	0.64	1.04689205548237
Com_1635_neg	Dahliane F	-	N	C22H32O5	376.22498	375.217877271871	0.524345488707736	[M-H]-	7.882	-	3	C18	Organic oxygen compounds	ÓÐ»úÑõ»¯ºÏÎï	Organooxygen compounds	ÓÐ»úÑõ»¯ºÏÎï	Carbonyl compounds	ôÊ»ù»¯ºÏÎï	-	-	-	-	-	-	[H][C@]1(O)C2=CC3=C(CO)C(=O)CC[C@@]3(C)CC[C@]2(C)[C@@]([H])(C(C)C)[C@]1([H])OC(C)=O	BEMZAUOOVKSYLX-YFNVTMOMSA-N	1374269.4140348013	706917.2298976739	311183.6194520412	1285265.3646718953	1215724.725363519	1189417.0117891133	1147637.8961825846	1354862.5061912588	485690.3301275939	709287.3904540895	1.00132297061775	0.00190738172249778	0.865258769322322	0.56	0.114742263282438
Com_1635_pos	N-Acetyltyramine	N-(4-ôÇ»ù±½»ù)ÒÒõ£°·	P	C10H13NO2	179.09463	180.102316505037	2.15810511459529	[M+H]+	5.379	0.767626684104747	2	C18	Benzenoids	±½Àà»¯ºÏÎï	Phenols	·ÓÀà	1-hydroxy-2-unsubstituted benzenoids	1-ôÇ»ù-2-Î´È¡´ú±½Àà»¯ºÏÎï	1202-66-0	-	-	-	-	-	CC(=O)NCCC1=CC=C(C=C1)O	ATDWJOOPFDQZNK-UHFFFAOYSA-N	33996319.799663514	18602554.15183181	37260333.14144337	21092087.350901593	48985320.17023934	9500580.096225007	10483191.171492018	10645604.824037455	11177997.359083286	23017556.015243083	2.46720846333917	1.3028796192941305	0.00607930527426254	0.92	1.16559969425567
Com_1636_pos	Rimantadine	ÑÎËá×óÑõ·úÉ³ÐÇ	P	C12H21N	179.1674	180.174687128285	0.0718418361852024	[M+H]+	6.408	0.632383722222405	2	C18	Organic nitrogen compounds	ÓÐ»úµª»¯ºÏÎï	Organonitrogen compounds	ÓÐ»úµª»¯ºÏÎï	Amines	°·Àà	13392-28-4	HMDB0014621	C07236	-	-	5071	CC(N)C12CC3CC(CC(C3)C1)C2	UBCHPRBFMUDMNC-UHFFFAOYSA-N	1896378.8319698721	538032.8193020562	2835035.8309322447	1538396.4711987393	1759824.6971628005	782042.2238363168	805146.8968896364	880749.9975058583	992799.8655947209	1072496.391067767	1.88996774754178	0.918361614944469	0.136339106014753	0.8	1.08193694397395
Com_1637_neg	7-Methylguanosine 5'-phosphate	7-¼×»ùÄñÜÕ 5'-Á×Ëá	N	C11H17N5O8P+	378.08148	376.066847797077	0.0851745582018607	[M-2H]-	4.787	0.705895373807836	2	C18	Nucleosides, nucleotides, and analogues	ºËÜÕ¡¢ºËÜÕËáºÍÀàËÆÎï	Purine nucleotides	àÑßÊºËÜÕËá	Purine ribonucleotides	àÑßÊºËÌÇºËÜÕËá	-	HMDB0059612	-	-	-	-	CN1C=[N+](C2=C1C(=O)NC(=N2)N)C3C(C(C(O3)COP(=O)(O)O)O)O	AOKQNZVJJXPUQA-KQYNXXCUSA-O	18614141.520139728	6303834.71612863	16646940.552131232	10656436.420696737	13147866.1998298	6452784.461932584	18484207.247401927	11240907.242616264	7514598.311300663	13386043.579572897	1.14525035930634	0.19566301548145515	0.615379186746868	0.56	0.556132884566053
Com_1638_neg	4R-Hydroxy solifenacin	4R-ôÇ»ùË÷ÀûÄÇÐÂ	N	C23H26N2O3	378.19434	377.186694786742	0.912793295677203	[M-H]-	8.363	-	3	C18	Organoheterocyclic compounds	ÓÐ»úÔÓ»·»¯ºÏÎï	Tetrahydroisoquinolines	ËÄÇâÒìà­ßø	1-phenyltetrahydroisoquinolines	1-±½»ùËÄÇâÒìà­ßø	-	HMDB0061127	-	-	-	131770038	[H][C@]12CCN(CC1)CC2OC(=O)N1C[C@H](O)C2=C(C=CC=C2)[C@@H]1C1=CC=CC=C1	LRNNBJBAUXSVMH-NHNZYLEHSA-N	24195098.066767637	22341870.538009346	14823952.036756385	21675928.906715725	22647588.486434497	34899424.18967068	15817853.153205043	16880657.470728576	23245699.50019641	17317026.250262477	0.977106070576252	-0.03341291121158529	0.957301248736269	0.52	0.251244522812116
Com_1639_neg	Dendronpholide E	-	N	C22H34O5	378.24063	377.233551211214	0.584842548391946	[M-H]-	6.836	0.55120750545752	2	C18	Lipids and lipid-like molecules	Ö¬ÖÊºÍÀàÖ¬·Ö×Ó	Prenol lipids	ÒìÎìÏ©´¼Ö¬	Diterpenoids	¶þÝÆÀà	-	-	-	-	-	-	CCOC(=O)C(=C)C1CCC(C(=O)CCC(=CCC=C(C(C1)O)C)C)(C)O	DDVQLQBZUYJIOQ-OJCJVJNSSA-N	323872681.9570756	145067835.2733537	257692667.4883086	173297341.05701795	270688557.45126307	218423493.55518842	181963792.04009268	118079944.78175274	142661605.29504165	289586176.24358755	1.23130388029558	0.3001868564548738	0.350874358780285	0.68	0.690507991564584
Com_163_neg	D-Pantothenic acid	·ºËá	N	C9H17NO5	219.11067	218.103453620189	0.381634490798689	[M-H]-	5.140	0.987123148220942	1	C18	Organic oxygen compounds	ÓÐ»úÑõ»¯ºÏÎï	Organooxygen compounds	ÓÐ»úÑõ»¯ºÏÎï	Alcohols and polyols	´¼ºÍ¶àÔª´¼	867-81-2	HMDB0000210	C00864	map00770;map00410;map01110;map01100;map04977	LMFA08020419	6613	CC(C)(CO)C(C(=O)NCCC(=O)O)O	GHOKWGTUZJEAQD-ZETCQYMHSA-N	963393429.8568357	535059447.9916901	1004506577.1862319	807993092.1685879	1127036748.0100944	341225136.8312537	508460868.38256764	658247169.8385493	888029934.8323233	680270481.0357146	1.44266979864998	0.5287411304850851	0.102617111159243	0.84	1.13713479644694
Com_163_pos	10-Hydroxydecanoate	10-ôÇ»ù¹ïËá	P	C10H20O3	188.14124	171.137923200327	0.0892928789944499	[M+H-H2O]+	6.272	0.847112325882004	1	C18	Organic acids and derivatives	ÓÐ»úËá¼°ÆäÑÜÉúÎï	Hydroxy acids and derivatives	ôÇ»ùËá¼°ÆäÑÜÉúÎï	Medium-chain hydroxy acids and derivatives	ÖÐÁ´ôÇ»ùËá¼°ÆäÑÜÉúÎï	1679-53-4	HMDB0244272	C02774	-	LMFA01050033	74300	OCCCCCCCCCC(O)=O	YJCJVMMDTBEITC-UHFFFAOYSA-N	24501571.00127326	29968299.160421316	32804836.384201195	40475825.870520584	28223692.821428135	77557895.72766232	34001529.51181597	42680882.04335544	40745584.85802999	30343275.619241964	0.692206103578658	-0.5307264322573918	0.126252408846634	0.88	1.23955764703795
Com_1640_neg	Nervosanin A	-	N	C21H32O6	380.21989	379.212422737171	0.439910781614457	[M-H]-	6.775	-	3	C18	Lipids and lipid-like molecules	Ö¬ÖÊºÍÀàÖ¬·Ö×Ó	Prenol lipids	ÒìÎìÏ©´¼Ö¬	Diterpenoids	¶þÝÆÀà	-	-	-	-	-	70698018	CC1(CCC(C23C1C(C(C45C2CCC(C4)C(C5=O)COC)(OC3)O)O)O)C	NHFCLVQJGBUOLF-SSTJTVCQSA-N	10803098.281243058	9116975.211610071	3959499.84692068	13989692.31188021	8877923.892634897	12402667.120938772	10769567.343659308	13028210.586699769	12677914.512376932	9040959.171810485	0.807108760339207	-0.30916500077757664	0.260636685218423	0.68	0.76193973707778
Com_1641_neg	Sartol acetate B	-	N	C22H36O5	380.25628	379.249398774438	1.10129525803837	[M-H]-	6.911	-	3	C18	Lipids and lipid-like molecules	Ö¬ÖÊºÍÀàÖ¬·Ö×Ó	Prenol lipids	ÒìÎìÏ©´¼Ö¬	Sesquiterpenoids	±¶°ëÝÆÀà	-	-	-	-	-	-	CC(C)C1CCC(C(=O)CC(C=CCC(C=C1)(C)O)(C)O)(C)COC(=O)C	MOTBGHLVUHHVFC-DCURBPOESA-N	154580936.04975262	224065911.63964325	85125122.42338932	142907609.4494416	156051800.74246287	84243300.8706282	93633964.30586341	65778151.861260295	71977975.23506486	195207644.0860275	1.49308948580416	0.5783006335616016	0.11541925191848	0.8	1.00942520538756
Com_1642_neg	Besarhanamide A	-	N	C23H43NO3	381.32429	380.317384115291	1.03354363039468	[M-H]-	10.428	-	3	C18	Organoheterocyclic compounds	ÓÐ»úÔÓ»·»¯ºÏÎï	Epoxides	»·Ñõ»¯Îï	Oxirane carboxylic acids and derivatives	»·ÑõÒÒÍéôÈËá¼°ÆäÑÜÉúÎï	-	-	-	-	-	-	CCCCCCCCCCCCCC=CCCC1C(O1)C(=O)NC(C)CO	WFDZAQUSOQZZAS-HFXYZWCVSA-N	779613.7948873047	589758.53226582	1352915.3065350668	1762448.6638822835	1263068.2239815032	940717.2450264082	1093999.3223491232	1348551.9951435365	2217879.2694962267	1274885.98968892	0.835918593566108	-0.2585656434627786	0.423349892897233	0.6	0.653982530839595
Com_1643_neg	Cinncassiol C3	-	N	C20H30O7	382.19916	381.191466269753	1.03017036203394	[M-H]-	6.265	-	3	C18	Lipids and lipid-like molecules	Ö¬ÖÊºÍÀàÖ¬·Ö×Ó	Prenol lipids	ÒìÎìÏ©´¼Ö¬	Sesquiterpenoids	±¶°ëÝÆÀà	-	HMDB0036859	C17641	-	-	-	CC1CCC2(C3(CC4(C(C(=O)C2(C1O)O4)(C(CC3=O)(C(C)C)O)C)O)C)O	IJPNDQQOKFKBRG-ZPZYUIKSSA-N	27719729.46017038	18240883.83670621	13028204.806532508	27414703.43231944	23326176.940672107	12394074.586039968	10548056.40858896	9739996.182208443	22661196.58357427	11955156.568315838	1.63049296121417	0.7053082130315916	0.041482751790147	0.92	0.832343443508563
Com_1643_pos	Limonenecarboxylic acid	-	P	C11H16O2	180.11503	181.122277621066	0.290808235242756	[M+H]+	6.227	0.838471315758501	2	C18	Lipids and lipid-like molecules	Ö¬ÖÊºÍÀàÖ¬·Ö×Ó	Prenol lipids	ÒìÎìÏ©´¼Ö¬	Monoterpenoids	µ¥ÝÆÀà	-	-	-	-	-	-	CC1=CCC(CC1)C(=CC(=O)O)C	KENWRRUSJKMXOL-PCYYEKQGSA-N	91746552.22057147	294686428.18644994	85376536.01565014	482734188.97671235	125599078.45355381	757984548.4389404	830517966.749123	890898938.2170253	1187563076.8877282	895512100.690472	0.236744836459611	-2.0785951348551595	0.00699711111268808	1	1.39928632995329
Com_1644_pos	(Z,Z,Z)-3,6,9-Dodecatrien-1-ol	-	P	C12H20O	180.15141	181.158802217636	0.511889615490572	[M+H]+	9.588	0.615163806968326	2	C18	Lipids and lipid-like molecules	Ö¬ÖÊºÍÀàÖ¬·Ö×Ó	Fatty Acyls	Ö¬·¾õ£Àà	Fatty alcohols	Ö¬·¾´¼	-	-	C08375	-	LMFA05000097	-	CCC=CCC=CCC=CCCO	OFAUAWIRDOCHFP-PDBXOOCHSA-N	28443171.180283647	27796954.79381672	20740638.212822124	19511533.289570697	21599386.820542436	35498242.24888574	23701416.17974451	26003880.24025843	33126042.156352453	25002218.48021798	0.823904289691965	-0.27945134098208907	0.124123573904219	0.76	1.14136893778699
Com_1648_neg	BCA 6	-	N	C21H34O6	382.23554	381.228329661267	0.234570723061517	[M-H]-	7.062	-	3	C18	Lipids and lipid-like molecules	Ö¬ÖÊºÍÀàÖ¬·Ö×Ó	Prenol lipids	ÒìÎìÏ©´¼Ö¬	Sesquiterpenoids	±¶°ëÝÆÀà	-	-	-	-	-	-	CC(CCC(O)C(C)(C)O)C1=CCC(C)(O)C1CC1=C(O)C(O)CCC1=O	FIXRZLUOASIPBK-UHFFFAOYSA-N	8037631.591525913	10585778.771044353	3738080.262265506	12161338.127992343	8408862.2515214	8341499.7764801225	10221590.317978034	8634170.036346927	10146110.201433633	8047382.706049473	0.945824603705861	-0.08035542382250185	0.587579722284883	0.52	0.299810318635789
Com_1649_neg	13,14-Dihydro-15-keto-20-ethyl prostaglandin f2alpha	-	N	C22H38O5	382.27193	381.265010544144	0.995480217392571	[M-H]-	7.169	0.523326570146278	2	C18	Lipids and lipid-like molecules	Ö¬ÖÊºÍÀàÖ¬·Ö×Ó	Fatty Acyls	Ö¬·¾õ£Àà	Eicosanoids	Àà¶þÊ®ÍéËá	-	HMDB0244515	-	-	-	5636	CCCCCCCC(=O)CCC1C(O)CC(O)C1CC=CCCCC(O)=O	TVHAZVBUYQMHBC-UHFFFAOYSA-N	173425022.5286508	160816987.01752335	92910880.62037282	131207756.17798562	148211413.18276423	101198522.56470604	114748314.68175036	57624943.050720155	99996470.7947104	165354207.24523306	1.31108297417679	0.39075899192532837	0.177393020233319	0.72	0.827215912475833
Com_164_neg	Ethyl glucuronide	ÒÒ»ù beta-D-ÆÏÌÑÌÇÈ©Ëá	N	C8H14O7	222.07396	221.066776409693	0.524193349786023	[M-H]-	2.820	-	3	C18	Organic oxygen compounds	ÓÐ»úÑõ»¯ºÏÎï	Organooxygen compounds	ÓÐ»úÑõ»¯ºÏÎï	Carbohydrates and carbohydrate conjugates	Ì¼Ë®»¯ºÏÎïºÍÌ¼Ë®»¯ºÏÎï½áºÏÎï	17685-04-0	HMDB0010325	-	-	-	18392195	CCO[C@@H]1O[C@@H]([C@@H](O)[C@H](O)[C@H]1O)C(O)=O	IWJBVMJWSPZNJH-UQGZVRACSA-N	2772861.1006162507	1207456.7916381888	325744.45657981036	1981281.851830698	328770.68920804653	2040220.888511492	844856.873583664	1176891.5411422243	3820501.8304613587	196019.38248148217	0.818979099699595	-0.2881014600473207	0.826431811556638	0.48	0.498772611214208
Com_1652_neg	Dihydrozeatin-9-N-glucoside	¶þÇâÓñÃ×ËØ-9-N-ÆÏÌÑÌÇÜÕ	N	C16H25N5O6	383.18049	382.173281575572	0.238988086304538	[M-H]-	5.004	-	3	C18	Organic oxygen compounds	ÓÐ»úÑõ»¯ºÏÎï	Organooxygen compounds	ÓÐ»úÑõ»¯ºÏÎï	Carbohydrates and carbohydrate conjugates	Ì¼Ë®»¯ºÏÎïºÍÌ¼Ë®»¯ºÏÎï½áºÏÎï	73263-99-7	HMDB0012213	-	-	-	-	C[C@H](CO)CCNC1=NC=NC2=C1N=CN2[C@@H]1O[C@H](CO)[C@@H](O)[C@H](O)[C@H]1O	DRPMMLWYLAPTPK-CBGBLGFFSA-N	715226.6485183386	239041.5660807409	583980.0259267851	168068.29926020175	316408.55951666454	214819.323605369	297675.5305716877	317406.6321674595	261674.65554880814	325661.42592959915	1.42723079406505	0.5132186484297527	0.46421250213659	0.56	0.423677208868678
Com_1653_neg	N-oleoyl threonine	N-ÓÍõ£ËÕ°±Ëá	N	C22H41NO4	383.30356	382.296414588699	0.40330619154753	[M-H]-	9.908	0.549978612467102	2	C18	Organic acids and derivatives	ÓÐ»úËá¼°ÆäÑÜÉúÎï	Carboxylic acids and derivatives	ôÈËá¼°ÆäÑÜÉúÎï	Amino acids, peptides, and analogues	°±»ùËá¡¢ëÄºÍÀàËÆÎï	-	HMDB0241967	-	-	LMFA08020108	-	CCCCCCCCC=CCCCCCCCC(=O)NC(C(C)O)C(=O)O	NEMXEZCVUJCXDQ-PCXBEVNGSA-N	1706633.6076481289	2054436.7022518418	1969940.4789440432	3444185.1819154085	1545559.0784051518	1543670.199198775	1913753.7270727435	2543077.0974718104	4225726.968403645	2274331.452677223	0.857622020557125	-0.22158614555074427	0.55448969151459	0.6	0.247329663598297
Com_1654_pos	1,2-Dihydrostilbene	-	P	C14H14	182.10955	183.117020561273	0.93658609883432	[M+H]+	8.355	0.570905416078478	2	C18	Phenylpropanoids and polyketides	±½±ûËØÀàºÍ¾ÛÍªÀà	Stilbenes	ÜÎÀà	-	-	-	HMDB0244093	C14685	-	LMPK13090043	-	C1=CC=C(C=C1)CCC2=CC=CC=C2	QWUWMCYKGHVNAV-UHFFFAOYSA-N	7471295.751144863	10364291.832859356	7217509.358236009	8053757.690007285	7782846.855532778	8233913.774927617	11237998.877957342	6945280.477184944	7981822.560260549	15464723.584091047	0.820028784097935	-0.28625354375844825	0.34280615544875	0.68	0.64824431142883
Com_1656_neg	Cinnzeylanol	¹ð¶þÝÆ´¼	N	C20H32O7	384.21481	383.207930391513	1.09415749223521	[M-H]-	6.129	0.514360063863844	2	C18	Lipids and lipid-like molecules	Ö¬ÖÊºÍÀàÖ¬·Ö×Ó	Prenol lipids	ÒìÎìÏ©´¼Ö¬	Diterpenoids	¶þÝÆÀà	62394-04-1	HMDB0036010	-	-	-	75069470	CC(C)C1(O)CC2(O)C3(C)CC4(O)OC5(C(O)C(C)CCC35O)C2(O)C14C	TVHZPQAYPSOHQT-UHFFFAOYSA-N	56423517.80461779	52626899.72422505	31721688.700403363	85888523.44917257	53365468.4375794	33610692.89330883	42827616.443713054	35638235.93407677	42252844.89550134	44695611.48030344	1.4069895530653	0.49261161656532126	0.13515770067278	0.8	0.57780989051309
Com_1656_pos	Chrysanthemyl acetate	-	P	C11H18O2	182.13068	183.138223818717	1.33870206269338	[M+H]+	8.445	0.752735586960044	2	C18	Organic acids and derivatives	ÓÐ»úËá¼°ÆäÑÜÉúÎï	Carboxylic acids and derivatives	ôÈËá¼°ÆäÑÜÉúÎï	Carboxylic acid derivatives	ôÈËáÑÜÉúÎï	-	-	-	-	-	-	CC(=O)OCC1C(C1(C)C)CC=C	UVQOBCBQCOVBIV-UWVGGRQHSA-N	5447481.751459516	7074438.612628366	6445558.619835292	10534699.387408588	5507971.857718962	6658754.624029707	7661712.258080189	7582051.396626995	10165453.702397475	8358372.92955337	0.866023141750688	-0.20752251792280274	0.278140251678855	0.76	0.290782969727323
Com_1657_neg	Sinuflexibilin	-	N	C21H36O6	384.25119	383.244150186935	0.67712720668969	[M-H]-	6.460	-	3	C18	Lipids and lipid-like molecules	Ö¬ÖÊºÍÀàÖ¬·Ö×Ó	Prenol lipids	ÒìÎìÏ©´¼Ö¬	Diterpenoids	¶þÝÆÀà	-	-	-	-	-	-	CC1=CCCC(C(CC(CCC(C(CC1)O)(C)O)C(=C)C(=O)OC)O)(C)O	XVIUENHSSMFKJB-SQAKYKOPSA-N	1740314084.0461283	2012555082.355766	1197429772.57077	2123309621.0290236	2506765334.2511425	2129293763.4309733	2051769232.7580385	1951602419.9924066	2172124629.0459757	1845650131.1833994	0.943838269843433	-0.08338842522020813	0.539146822825577	0.6	0.328407476919585
Com_1657_pos	Decahydro-2-naphthoic acid	-	P	C11H18O2	182.13068	183.138169102747	1.03828057422897	[M+H]+	6.482	0.548745840982253	2	C18	Organic acids and derivatives	ÓÐ»úËá¼°ÆäÑÜÉúÎï	Carboxylic acids and derivatives	ôÈËá¼°ÆäÑÜÉúÎï	Carboxylic acids	ôÈËá	-	-	C14113	map00626;map01120	-	-	C1CCC2CC(CCC2C1)C(=O)O	MYVFQFVSXKPBEM-UHFFFAOYSA-N	36076137.214202784	35735574.03647855	37229063.27572464	46477562.47370278	36012142.823447436	67089925.02479779	45272431.8976635	51692156.238737315	51176756.38092801	38997558.1502796	0.753378291368635	-0.4085536323294775	0.0360314833475209	0.92	1.01332980484837
Com_1658_neg	Staphylionoside A	-	N	C19H30O8	386.19407	385.187576617679	2.08863299988313	[M-H]-	6.174	0.533368413453139	2	C18	Lipids and lipid-like molecules	Ö¬ÖÊºÍÀàÖ¬·Ö×Ó	Fatty Acyls	Ö¬·¾õ£Àà	Fatty acyl glycosides	Ö¬·¾õ£ÌÇÜÕ	-	-	-	-	-	-	CC1=C(C(CC(C1=O)O)(C)C)C=CC(C)OC2C(C(C(C(O2)CO)O)O)O	ZZMRRHANYHOIDL-RXZGHDNNSA-N	2243841.099920344	1466155.8750878957	1030362.0229671252	2706871.732526995	1726050.3950924836	3838378.70659734	2001538.8622468833	2187781.7676548506	2806861.4837405006	1284971.6781950765	0.756900575725974	-0.4018242904855088	0.309999422758343	0.68	0.66215827413781
Com_1659_neg	Oleandolide	-	N	C20H34O7	386.23046	385.223651349667	1.27216705543002	[M-H]-	5.947	-	3	C18	Phenylpropanoids and polyketides	±½±ûËØÀàºÍ¾ÛÍªÀà	Macrolides and analogues	´ó»·ÄÚõ¥Àà¼°ÆäÀàËÆÎï	-	-	-	-	C11990	map00522;map01130	LMPK04000031	-	CC1CC2(CO2)C(=O)C(C(C(C(OC(=O)C(C(C(C1O)C)O)C)C)C)O)C	PFDLUBNRHMFBGI-HRVFELILSA-N	102995192.85014726	98990491.75947554	62202508.28684225	117859083.13067223	81046796.29356126	52836134.44149726	104538678.70080046	52337162.02040388	85016557.79500279	69819125.666525	1.27032518620028	0.3451978548447125	0.187737629391674	0.72	0.590557186105939
Com_165_neg	Monobutyl phthalate	ÁÚ±½¶þ¼×Ëáµ¥¶¡õ¥	N	C12H14O4	222.08921	221.081885423087	0.110662346027788	[M-H]-	6.325	0.823395032925153	1	C18	Benzenoids	±½Àà»¯ºÏÎï	Benzene and substituted derivatives	±½¼°ÆäÈ¡´úÑÜÉúÎï	Benzoic acids and derivatives	±½¼×Ëá¼°ÆäÑÜÉúÎï	131-70-4	HMDB0013247	-	-	-	8575	CCCCOC(=O)C1=CC=CC=C1C(O)=O	YZBOVSFWWNVKRJ-UHFFFAOYSA-N	16650416.364640852	12582716.394677496	16486338.252178418	31041356.924379043	31746699.885688834	28025067.53230945	10014162.59156489	14390497.8047123	34583888.993950404	14387816.163663426	1.07007883931308	0.09771709279081552	0.731784781006201	0.6	0.449917270036008
Com_1660_neg	N-Lauroyl Tryptophan	N-ÔÂ¹ðõ£É«°±Ëá	N	C23H34N2O3	386.25694	385.249836091755	0.507671797469851	[M-H]-	6.460	-	3	C18	Organic acids and derivatives	ÓÐ»úËá¼°ÆäÑÜÉúÎï	Carboxylic acids and derivatives	ôÈËá¼°ÆäÑÜÉúÎï	Amino acids, peptides, and analogues	°±»ùËá¡¢ëÄºÍÀàËÆÎï	-	HMDB0242042	-	-	-	582734	CCCCCCCCCCCC(=O)NC(CC1=CNC2=C1C=CC=C2)C(O)=O	MTYLJFSVEPZMIY-UHFFFAOYSA-N	57525342.40556566	67994874.95982848	39790607.91828976	70586034.84558189	82570206.98262806	70933523.79150183	68305729.10770948	64778790.62063407	71362509.42197149	60638480.117524184	0.947764965015099	-0.07739876345175019	0.559405209569335	0.6	0.296052319447057
Com_1661_neg	N-Palmitoyl Methionine	N-×Øéµõ£µ°°±Ëá	N	C21H41NO3S	387.28072	386.274157280872	1.90373760921504	[M-H]-	10.099	-	3	C18	Organic acids and derivatives	ÓÐ»úËá¼°ÆäÑÜÉúÎï	Carboxylic acids and derivatives	ôÈËá¼°ÆäÑÜÉúÎï	Amino acids, peptides, and analogues	°±»ùËá¡¢ëÄºÍÀàËÆÎï	-	HMDB0241930	-	-	LMFA08020109	3977103	CCCCCCCCCCCCCCCC(=O)NC(CCSC)C(O)=O	FCVASHHBGGKTGT-UHFFFAOYSA-N	5685655.1951079555	6199081.757873755	5300791.784996698	9442708.96972254	4873889.850015184	4506323.13083172	7068379.8843933465	11634132.425881566	17693925.601320747	11573167.61568307	0.600315770740482	-0.7362065257561	0.149551633263475	0.76	0.541402768626837
Com_1662_neg	5,6-Dihydroxyprostaglandin F1a	-	N	C20H36O7	388.24611	387.239279779081	1.21000331726577	[M-H]-	6.082	-	3	C18	Lipids and lipid-like molecules	Ö¬ÖÊºÍÀàÖ¬·Ö×Ó	Fatty Acyls	Ö¬·¾õ£Àà	Eicosanoids	Àà¶þÊ®ÍéËá	11000-26-3	HMDB0012109	C06475	-	-	6439819	CCCCC[C@H](O)\C=C\[C@H]1[C@H](O)C[C@H](O)[C@@H]1CC(O)C(O)CCCC(O)=O	SAAOVBGAFHJPIF-NYNACFBQSA-N	82501889.39742249	76006208.06575572	88644023.4569309	86103022.7475434	87155974.6009468	58786512.361772135	78519836.90675661	41368678.15691566	64514236.86237789	127454750.1676148	1.13427197491988	0.18176661014123066	0.352983560395917	0.76	0.409445322849581
Com_1664_pos	chaetoglocin D	-	P	C9H13NO3	183.08954	184.09699629344	0.853644834106303	[M+H]+	5.134	0.78618440682121	2	C18	Organoheterocyclic compounds	ÓÐ»úÔÓ»·»¯ºÏÎï	Pyridines and derivatives	ßÁà¤¼°ÆäÑÜÉúÎï	Hydropyridines	ÇâßÁà¤Àà	-	-	-	-	-	-	CCC1CNC(=O)C(=C1O)C(=O)C	BKRGUIJDEOVXCR-ZCFIWIBFSA-N	19539594.36094635	11244478.903572775	27546445.527537685	19226798.028732352	24606476.013200328	14820373.983439252	15981509.65817753	15490334.376159623	17738334.37195056	15822054.294485686	1.27940460651472	0.3554725828297322	0.258637915119198	0.8	0.948208515830572
Com_1666_neg	Oleoyltaurine	-	N	C20H39NO4S	389.25998	388.252996380663	0.812774698750201	[M-H]-	9.519	-	3	C18	Lipids and lipid-like molecules	Ö¬ÖÊºÍÀàÖ¬·Ö×Ó	Fatty Acyls	Ö¬·¾õ£Àà	Fatty amides	Ö¬·¾õ£°·	-	HMDB0242113	-	-	LMFA08020081	6437033	[H]\C(CCCCCCCC)=C(/[H])CCCCCCCC(O)=NCCS(O)(=O)=O	KOGRJTUIKPMZEJ-KTKRTIGZSA-N	53142682.22468566	57666287.221269935	43595210.929623395	33266202.863793302	37719557.13742664	67936260.94016258	132718398.64290963	45440745.33725558	49202456.37907078	156437507.51836124	0.49894242500132	-1.0030547481773093	0.0820790470395915	0.84	1.50930402194755
Com_1667_neg	Latanoprost acid	À­Ì¹Ç°ÁÐÏÙËØ	N	C23H34O5	390.24063	389.233399304794	0.177595023751131	[M-H]-	6.843	-	3	C18	Lipids and lipid-like molecules	Ö¬ÖÊºÍÀàÖ¬·Ö×Ó	Fatty Acyls	Ö¬·¾õ£Àà	Eicosanoids	Àà¶þÊ®ÍéËá	41639-83-2	HMDB0253988	-	-	-	53394049	OC(CCC1C(O)CC(O)C1CC=CCCCC(O)=O)CCC1=CC=CC=C1	HNPFPERDNWXAGS-UHFFFAOYSA-N	80380.23839974633	477340.65677692444	127374.77199264898	575910.7981083782	37083.45161345877	89060.45298114467	273730.4413309341	407198.0971397923	748600.2879307995	312832.78609760007	0.708787963931595	-0.4965739894758543	0.356877988178506	0.64	0.424137686404983
Com_1667_pos	Tecostanine	-	P	C11H21NO	183.16231	184.16970394411	0.512900880131127	[M+H]+	10.152	0.920613355897152	2	C18	Organoheterocyclic compounds	ÓÐ»úÔÓ»·»¯ºÏÎï	Piperidines	ßßà¤Àà	-	-	-	-	C09989	-	-	-	CC1CCC2C1CN(CC2CO)C	CRVXJVHSLVEDRI-UHFFFAOYSA-N	62737244.173762694	60598342.6499941	51028374.930870436	56489544.73377819	53192452.59624867	85746985.47213063	56374443.330876544	65215916.47805959	74776417.66466607	47540352.560070455	0.861648454316517	-0.2148287135793095	0.288974211425325	0.68	0.958070564632857
Com_1669_pos	6-Thiourate	6-ÁòÄòËáÑÎ	P	C5H4N4O2S	184.0055	185.012433541896	1.99156060007471	[M+H]+	4.219	-	3	C18	Organoheterocyclic compounds	ÓÐ»úÔÓ»·»¯ºÏÎï	Imidazopyrimidines	ßäßò²¢à×à¤Àà	Purines and purine derivatives	àÑßÊºÍàÑßÊÑÜÉúÎï	-	HMDB0060417	C16613	map00983	-	3032417	OC1=NC2=C(N1)N=C(O)N=C2S	SXHQUGJSTGOXMD-UHFFFAOYSA-N	5163516.102719962	2061750.66206156	7139373.032155589	6174732.989714829	4217991.28584411	9497509.883146377	1782327.3268181528	8688321.240626859	10106835.811266875	3499090.793356712	0.737395048346985	-0.4394903662088648	0.649119858174235	0.64	0.616442673154369
Com_1670_neg	N-Arachidonoyl Serine	N-»¨ÉúËÄÏ©õ£Ë¿°±Ëá	N	C23H37NO4	391.27226	390.265380059435	1.0735732582822	[M-H]-	9.175	-	3	C18	Organic acids and derivatives	ÓÐ»úËá¼°ÆäÑÜÉúÎï	Carboxylic acids and derivatives	ôÈËá¼°ÆäÑÜÉúÎï	Amino acids, peptides, and analogues	°±»ùËá¡¢ëÄºÍÀàËÆÎï	-	HMDB0242003	-	-	-	53394481	CCCCCC=CCC=CCC=CCC=CCCCC(=O)NC(CO)C(O)=O	FQUVPTVNRMUOPO-UHFFFAOYSA-N	2717789.803864995	1880330.3469685197	1499199.412443796	3549246.943435032	3213567.683988198	1542648.1590186197	2866271.157672481	3109419.1531009767	3888984.5572516466	2987571.188862864	0.893381639198841	-0.16265149024505018	0.60615699320945	0.6	0.437577582415121
Com_1671_neg	N-Stearoyltaurine	N-Ó²Ö¬õ£Å£»ÇËá	N	C20H41NO4S	391.27563	390.268617603172	0.735039828603792	[M-H]-	10.310	0.563653280401589	2	C18	Lipids and lipid-like molecules	Ö¬ÖÊºÍÀàÖ¬·Ö×Ó	Fatty Acyls	Ö¬·¾õ£Àà	Fatty amides	Ö¬·¾õ£°·	63155-80-6	HMDB0240595	-	-	LMFA08020078	168274	CCCCCCCCCCCCCCCCCC(=O)NCCS(O)(=O)=O	LMIJIHJZVURGQK-UHFFFAOYSA-N	32793115.788360484	55556441.382754736	24516139.392084144	48510968.34894233	28887519.27404488	19631473.304138552	55897305.734216124	16197070.43953742	14763867.337989198	28188472.479574252	1.41273197376293	0.4984877807450447	0.182018320192068	0.76	0.902513924155993
Com_1672_neg	CPA(16:0/0:0)	-	N	C19H37O6P	392.23278	391.225879798395	1.01928858417794	[M-H]-	9.803	-	3	C18	Lipids and lipid-like molecules	Ö¬ÖÊºÍÀàÖ¬·Ö×Ó	Glycerophospholipids	¸ÊÓÍÁ×Ö¬	Glycerophosphates	¸ÊÓÍÁ×Ëáõ¥Àà	-	HMDB0007003	-	-	-	9801940	CCCCCCCCCCCCCCCC(=O)OCC1COP(O)(=O)O1	WLYRJURLXSFXRK-UHFFFAOYSA-N	8670346.723798513	14041861.133114405	9093495.402324403	12382015.718517277	9073679.21336642	22626142.696198825	24417817.16034907	15388964.171935523	18933740.2967492	14231993.212893736	0.557135419709	-0.8439000570939824	0.0036350514020437	1	1.36783037136332
Com_1673_neg	Vladimuliecin B	-	N	C23H36O5	392.25628	391.249364797546	0.980985048759707	[M-H]-	7.216	-	3	C18	Lipids and lipid-like molecules	Ö¬ÖÊºÍÀàÖ¬·Ö×Ó	Steroids and steroid derivatives	Àà¹Ì´¼ºÍÀà¹Ì´¼ÑÜÉúÎï	Steroid esters	Àà¹Ì´¼õ¥	-	-	-	-	-	-	CC(C1CCC2(C1(CCC3C2(CC(C45C3(CCC4C5)C)O)O)C)O)OC(=O)C	CZFZYEPCYFVTBZ-NWUCDKBLSA-N	1093285.1661514707	1459439.9372057412	540681.8537278472	863670.6235739401	1119205.0194794731	343465.03054241446	1718834.5374790262	229102.28406754686	613433.4407170864	2239112.825345136	0.986845606437209	-0.01910370448199107	0.553276539616079	0.56	0.376753082016829
Com_1674_pos	trans-(-)-2-Acetyl-1-isopropylcyclopropaneacetic acid	-	P	C10H16O3	184.10995	185.117455516321	1.11626949542305	[M+H]+	0.990	0.726403426139895	2	C18	Organic oxygen compounds	ÓÐ»úÑõ»¯ºÏÎï	Organooxygen compounds	ÓÐ»úÑõ»¯ºÏÎï	Carbonyl compounds	ôÊ»ù»¯ºÏÎï	-	-	-	-	-	-	CC(C)C1(CC1C(=O)C)CC(=O)O	KHQMPLDSNBIPLK-SCZZXKLOSA-N	10174422.023184536	8028376.301614439	9924483.848870901	11996045.288935265	11294827.163288685	21969425.220303323	8996946.47917178	12493876.0248151	11574977.759464346	8335236.5083351955	0.811389928517676	-0.3015326998706366	0.43706006576632	0.64	0.791532105945883
Com_1677_neg	Ailantinol B	³ô´»´¼B	N	C20H26O8	394.16277	393.155889926369	1.06536284244672	[M-H]-	6.006	-	3	C18	Lipids and lipid-like molecules	Ö¬ÖÊºÍÀàÖ¬·Ö×Ó	Prenol lipids	ÒìÎìÏ©´¼Ö¬	Terpene lactones	ÝÆÄÚõ¥	-	-	-	-	-	-	CC1=CC(=O)C(C2(C1CC3C45C2C(C(C(C4CC(=O)O3)(C)O)O)(OC5)O)C)O	WTDQKXYYDYGVFN-PYCUNDFFSA-N	842754.098972572	728290.1944406395	361742.1174965371	804804.4299170887	6027692.840761203	1428634.5914395936	3054840.1525733415	389756.23739133385	3495289.3191816397	718212.0206867921	0.964624396502566	-0.051960796846252	0.673919588766534	0.56	0.322695776791314
Com_1678_neg	Epoxycladine C	-	N	C22H34O6	394.23554	393.228587763892	0.882122124165224	[M-H]-	6.489	0.554264501888382	2	C18	Lipids and lipid-like molecules	Ö¬ÖÊºÍÀàÖ¬·Ö×Ó	Prenol lipids	ÒìÎìÏ©´¼Ö¬	Sesquiterpenoids	±¶°ëÝÆÀà	-	-	-	-	-	-	CC(C)C1C2C(C3CC(=C)C(CCC(C2O3)(C)OC(=O)C)O)C4(C(C1O)O4)C	DZASUZOOZNCFMS-ZSVBNSAGSA-N	127775780.16807592	101777848.69389217	64158876.08542405	74403817.7925384	97284941.35020594	41729223.05325209	87068560.14088157	49497473.17171225	59403319.59684376	109090206.04108272	1.34203090826933	0.42441789858235257	0.169876580304916	0.76	1.02320753913176
Com_1679_neg	Semiplenamide E	-	N	C24H45NO3	395.33994	394.332729941777	0.227504908791935	[M-H]-	10.652	0.671979602890084	2	C18	Lipids and lipid-like molecules	Ö¬ÖÊºÍÀàÖ¬·Ö×Ó	Fatty Acyls	Ö¬·¾õ£Àà	Fatty amides	Ö¬·¾õ£°·	-	-	-	-	LMFA08020279	-	CCCCCCCCCCCCCCCC=C(C)C(=O)NC(C)COC(=O)C	HMEVPMUFHLUBFU-KGAYOUTBSA-N	3104607.3645648407	4800368.563944306	2660556.6552747856	8193177.888435021	2113776.5101580964	2947127.1889727004	5266125.790182693	6311358.911563026	14200471.432923676	7544520.777890498	0.575481522322298	-0.7971584881318513	0.158294363221676	0.76	0.64389055093359
Com_1681_neg	Neorustmicin B	-	N	C21H34O7	398.23046	397.223089951594	0.175899166603955	[M-H]-	6.333	-	3	C18	Phenylpropanoids and polyketides	±½±ûËØÀàºÍ¾ÛÍªÀà	Macrolides and analogues	´ó»·ÄÚõ¥Àà¼°ÆäÀàËÆÎï	-	-	-	-	-	-	-	-	CCC1C(C=C(CC(CC2(CC(CO2)(C(=O)C(C(=O)O1)C)O)OC)C)C)(C)O	JLVZVGQWWZKQQV-UKTHLTGXSA-N	4736345.65387085	8336817.303631879	4744253.075353577	12829331.254699424	5760444.726548957	9273442.464370849	9280763.73910311	7756019.429369116	11611040.711451957	11023419.823807418	0.74384360927482	-0.42692876366207877	0.133730915251371	0.76	0.610377499195446
Com_1683_neg	Bis(glycerophospho)-glycerol	-	N	C9H22O13P2	400.05357	399.046546178942	0.690354899189718	[M-H]-	1.249	0.699273864490235	2	C18	Lipids and lipid-like molecules	Ö¬ÖÊºÍÀàÖ¬·Ö×Ó	Glycerophospholipids	¸ÊÓÍÁ×Ö¬	Glycerophosphoglycerophosphoglycerols	¸ÊÓÍÁ×Ëá¸ÊÓÍÁ×Ëá¸ÊÓÍ	-	-	C03853	-	-	-	C(C(COP(=O)(O)OCC(COP(=O)(O)OCC(CO)O)O)O)O	RCBRFGAYXGRKBS-UHFFFAOYSA-N	770469.0399294032	330414.11515003926	19029422.323374357	1187473.4394769415	1068273.5736683707	215173.8621177998	436851.13181399537	268851.39574412303	378019.7618320354	434094.4408544846	12.917584544462	3.6912644209940035	0.0991688222396908	0.88	1.27264694126813
Com_1684_neg	Cinncassiol B	-	N	C20H32O8	400.20972	399.202766414596	0.865582664961409	[M-H]-	6.021	-	3	C18	Lipids and lipid-like molecules	Ö¬ÖÊºÍÀàÖ¬·Ö×Ó	Prenol lipids	ÒìÎìÏ©´¼Ö¬	Diterpenoids	¶þÝÆÀà	-	-	C17648	-	-	-	CC1CCC2(C3(CC4(C5(C(CC3(C5(C2(C1O)O4)O)O)(C(C)CO)O)C)O)C)O	LIGPZBKBGCJTGC-VSDDQSBZSA-N	15955561.001857253	16887130.24469843	10151753.875715783	32418865.29416548	13573340.755599303	11161080.385112748	10886827.63805647	13316192.480482044	19641745.91677291	17525512.699642215	1.22687141467638	0.2949840516660448	0.516666608907404	0.56	0.244603545197723
Com_1685_pos	DL-O-Phosphoserine	O-Á×Ëá-DL-Ë¿°±Ëá	P	C3H8NO6P	185.00893	186.01652689326	1.60475097059158	[M+H]+	1.408	-	3	C18	Organic acids and derivatives	ÓÐ»úËá¼°ÆäÑÜÉúÎï	Carboxylic acids and derivatives	ôÈËá¼°ÆäÑÜÉúÎï	Amino acids, peptides, and analogues	°±»ùËá¡¢ëÄºÍÀàËÆÎï	17885-08-4	HMDB0001721	C01005	-	-	106	NC(COP(O)(O)=O)C(O)=O	BZQFBWGGLXLEPQ-UHFFFAOYSA-N	17337202.178803176	13488941.883652672	15749257.44027624	14721914.23796547	14832247.305872237	7226990.027885254	16816791.855439156	13554123.09142234	8849841.166151386	19629381.826961525	1.15213184028821	0.20430581612642731	0.341454875294352	0.6	0.714779486535699
Com_1686_pos	2'-hydroxypyridoxol	-	P	C8H11NO4	185.06881	186.076310149999	1.08148963074201	[M+H]+	1.511	0.754836201017535	2	C18	Organoheterocyclic compounds	ÓÐ»úÔÓ»·»¯ºÏÎï	Pyridines and derivatives	ßÁà¤¼°ÆäÑÜÉúÎï	Hydroxypyridines	ôÇ»ùßÁà¤Àà	-	-	-	-	-	-	C1=C(C(=C(C(=N1)CO)O)CO)CO	FLVIETJQVDUKMQ-UHFFFAOYSA-N	30210627.962920517	40391009.25271373	51903414.04805733	29344348.481458064	31649731.402565684	40121939.31594348	30573298.89659951	21895115.704198968	26297544.00505338	30144992.823381912	1.23126599927173	0.30014247130608285	0.205294949598427	0.76	0.49978879847609
Com_1687_pos	4-(1-methyl-2-pyrrolidinyl)-3-oxobutanoate	4-(1-¼×»ù-2-ßÁ¿©Íé»ù)-3-Ñõ´ú¶¡Ëáõ¥	P	C9H15NO3	185.10519	186.112631315503	0.763433499550024	[M+H]+	5.707	0.839887801637395	2	C18	Alkaloids and derivatives	ÉúÎï¼î¼°ÆäÑÜÉúÎï	-	-	-	-	-	-	-	-	-	-	C[NH+]1CCCC1CC(=O)CC(=O)[O-]	WDFDPXMELFXBFU-UHFFFAOYSA-N	62778734.78808928	76561143.4386142	52224882.60219543	116224822.39405294	76381147.37503646	27861510.416280296	48442592.88689542	34306267.61240111	50282834.23579519	86061521.76881069	1.55563222210423	0.6375010230092979	0.0778046541017672	0.84	0.952661906466665
Com_1688_neg	Glochidionionoside A	Ã«´ÌÔíß°A	N	C19H30O9	402.18899	401.182103844221	1.02897948794284	[M-H]-	5.793	-	3	C18	Lipids and lipid-like molecules	Ö¬ÖÊºÍÀàÖ¬·Ö×Ó	Prenol lipids	ÒìÎìÏ©´¼Ö¬	Terpene glycosides	ÝÆÏ©ÌÇÜÕ	-	-	-	-	-	-	CC(C=CC1(C(=CC(=O)CC1(C)C)COC2C(C(C(C(O2)CO)O)O)O)O)O	UBPXJBQKHFQSGI-CDPGZDAZSA-N	1340830.4077663315	1034974.5433553602	786380.9566377633	1193971.2856202412	749961.8786005784	2110284.279572936	1866665.2562556374	1474777.1407443935	2397897.8031162596	1034945.9676171346	0.574717607594451	-0.7990748452615146	0.0220079515319716	0.88	0.91208323075017
Com_1688_pos	(+)-Epilupinine-N-oxide	-	P	C10H19NO2	185.14158	186.149338479735	2.47637367584433	[M+H]+	5.272	0.756800721366244	2	C18	Alkaloids and derivatives	ÉúÎï¼î¼°ÆäÑÜÉúÎï	Lupin alkaloids	ÓðÉÈ¶¹ÉúÎï¼î	Lupinine-type alkaloids	ÓðÉÈ¶¹¼îÐÍÉúÎï¼î	-	-	-	-	-	-	C1CC[N+]2(CCCC(C2C1)CO)[O-]	DPDAZDMDSXQXJW-GMTAPVOTSA-N	9867929.9536785	19398999.572488643	12221607.462713659	41798927.558253706	12475904.498063562	36773398.33009132	28512546.537970304	27529661.2087152	29122987.01462059	34514926.6610246	0.612088300708975	-0.7081883017640394	0.0681589720215326	0.8	0.989870719998102
Com_1690_neg	Pterodontoside D	-	N	C21H38O7	402.26175	401.254834942398	0.956945068727069	[M-H]-	6.235	-	3	C18	Lipids and lipid-like molecules	Ö¬ÖÊºÍÀàÖ¬·Ö×Ó	Prenol lipids	ÒìÎìÏ©´¼Ö¬	Sesquiterpenoids	±¶°ëÝÆÀà	-	-	-	-	-	-	CC12CCCC(C1CC(CC2)C(C)(C)OC3C(C(C(C(O3)CO)O)O)O)(C)O	PIQFOZLNKMTTKG-BYEUNBPGSA-N	2960823.5042156014	2762366.6853194763	1680083.4786492237	2591638.2078362824	1972647.212911182	1577002.396343897	2424903.417229208	1191330.9126133386	1610577.0042904	2895338.6744225775	1.23387679555241	0.3031983464165182	0.25494620037134	0.76	0.310686514270154
Com_1692_neg	N-Palmitoyl phenylalanine	N-×Øéµõ£±½±û°±Ëá	N	C25H41NO3	403.30864	402.301290587188	0.122518605009917	[M-H]-	10.430	-	3	C18	Organic acids and derivatives	ÓÐ»úËá¼°ÆäÑÜÉúÎï	Carboxylic acids and derivatives	ôÈËá¼°ÆäÑÜÉúÎï	Amino acids, peptides, and analogues	°±»ùËá¡¢ëÄºÍÀàËÆÎï	-	HMDB0062339	-	-	LMFA08020091	181534	[H][C@@](CC1=CC=CC=C1)(N=C(O)CCCCCCCCCCCCCCC)C(O)=O	BAHIJPSQSKWCJX-QHCPKHFHSA-N	412609.9652683808	1081322.838646314	889544.0929056997	1895846.414768039	687443.0189261482	1509369.8486420726	1687660.4890224296	1862252.626042709	3387044.89909987	4018412.8490937757	0.398465274594321	-1.3274740930140927	0.0176916343208725	0.88	1.23292433176608
Com_1692_pos	alpha-AMINO-3-HYDROXY-5-METHYL-4-ISOXAZOLEPROPIONIC ACID	¦Á-°±»ù-3-ôÇ»ù-5-¼×»ù-4-Òì‡fßò±ûËá	P	C7H10N2O4	186.06406	187.071451642685	0.492532974893814	[M+H]+	1.511	-	3	C18	Organic acids and derivatives	ÓÐ»úËá¼°ÆäÑÜÉúÎï	Carboxylic acids and derivatives	ôÈËá¼°ÆäÑÜÉúÎï	Amino acids, peptides, and analogues	°±»ùËá¡¢ëÄºÍÀàËÆÎï	-	HMDB0248356	C13672	-	-	1221	CC1=C(CC(N)C(O)=O)C(=O)NO1	UUDAMDVQRQNNHZ-UHFFFAOYSA-N	8904487.302230075	5560734.01501331	8759353.014731025	7519449.638980693	12596497.80126191	3861350.906256865	3257523.975231356	3119277.16274842	3310832.5862936396	5272636.383681055	2.30269867507653	1.2033256363089238	0.00138744173694672	1	2.13240884406836
Com_1694_neg	Celerioside E	-	N	C20H36O8	404.24102	403.234285164807	1.39808871195593	[M-H]-	5.830	0.501444671939433	2	C18	Organic oxygen compounds	ÓÐ»úÑõ»¯ºÏÎï	Organooxygen compounds	ÓÐ»úÑõ»¯ºÏÎï	Carbohydrates and carbohydrate conjugates	Ì¼Ë®»¯ºÏÎïºÍÌ¼Ë®»¯ºÏÎï½áºÏÎï	-	-	-	-	-	-	CC12CCC(CC1C(CCC2O)O)C(C)(C)OC3C(C(C(C(O3)CO)O)O)O	DBWZPLQKCYDMCB-GYRNGLTDSA-N	17631602.16085013	13294386.508259775	8255585.384248214	17544541.131941006	7206261.701645421	5760994.792393195	8587561.455875836	4744612.471423876	8660109.335894348	14006975.560777714	1.5309384247104	0.614416257918426	0.143181896962703	0.72	0.967430442212713
Com_1695_neg	Nifekalant	-	N	C19H27N5O5	405.20122	404.193022126828	2.21586986335709	[M-H]-	5.558	-	3	C18	Benzenoids	±½Àà»¯ºÏÎï	Benzene and substituted derivatives	±½¼°ÆäÈ¡´úÑÜÉúÎï	Phenylpropylamines	±½±û°·	-	HMDB0255595	-	-	-	-	O=C1C=C(NCCN(CCO)CCCC2=CC=C(C=C2)N(=O)=O)N(C(=O)N1C)C	OEBPANQZQGQPHF-UHFFFAOYSA-N	172842.42703744423	8836743.93515517	1605698.7256083426	1276609.4327852293	712862.2069861998	3199172.100909926	50971182.3669611	2432655.190339399	5284312.660773991	5108049.801313277	0.188143693044038	-2.4100931667177967	0.0774808662299467	0.84	1.25415366775252
Com_1695_pos	L-Alanyl-L-proline	L-±û°±õ£-L-¸¬°±Ëá	P	C8H14N2O3	186.10044	187.108110777811	1.99235322058132	[M+H]+	5.258	0.510173738335552	2	C18	Organic acids and derivatives	ÓÐ»úËá¼°ÆäÑÜÉúÎï	Carboxylic acids and derivatives	ôÈËá¼°ÆäÑÜÉúÎï	Amino acids, peptides, and analogues	°±»ùËá¡¢ëÄºÍÀàËÆÎï	-	HMDB0028695	-	-	-	-	CC(C(=O)N1CCCC1C(=O)O)N	WPWUFUBLGADILS-WDSKDSINSA-N	9083656.607323697	890411.7274596374	6813544.169098174	2254617.111271643	9329075.026911033	1017429.7160061836	697694.352001433	1459183.0309763586	1700818.0507859928	1259471.5510225112	4.62480355691502	2.209392087037936	0.0509522265386935	0.84	1.66038500175842
Com_1696_neg	Annoglabasin C	-	N	C23H34O6	406.23554	405.228225947233	0.034592657816844	[M-H]-	6.761	-	3	C18	Lipids and lipid-like molecules	Ö¬ÖÊºÍÀàÖ¬·Ö×Ó	Prenol lipids	ÒìÎìÏ©´¼Ö¬	Diterpenoids	¶þÝÆÀà	288627-09-8	HMDB0036263	-	-	-	85217363	COC(=O)C1(CC23CC1CCC2C1(C)CCCC(C)(C1CC3)C(O)=O)OC(C)=O	USYOOQFISINJLZ-UHFFFAOYSA-N	313771.1720886281	488077.3304427828	57438.55148484894	888471.1169590898	235733.609653439	418757.8480088608	383590.23694100283	390869.19331577775	889504.6120812378	713433.0697131782	0.709364040606028	-0.49540189649226596	0.263645444688444	0.72	0.535707980196691
Com_1696_pos	(all-E)-3,5,7-Tridecatriene-9,11-diyn-1-ol	-	P	C13H14O	186.10447	187.111959376945	1.01758407523525	[M+H]+	8.356	-	3	C18	Lipids and lipid-like molecules	Ö¬ÖÊºÍÀàÖ¬·Ö×Ó	Fatty Acyls	Ö¬·¾õ£Àà	Fatty alcohols	Ö¬·¾´¼	-	HMDB0038526	-	-	-	131752390	CC#CC#C\C=C/C=C\C=C\CCO	CNMWTIVSNRLOLQ-ZUHOWUEJSA-N	10729034.014787607	14656487.600968692	9605847.78084496	11912173.961727498	12001258.050342573	12036407.552306892	12259897.547099791	7257214.239067001	13370700.598694978	15937290.407356793	0.967849813046414	-0.04714490150274377	0.94317278032319	0.68	0.0505469356315757
Com_1698_pos	cis- and trans-L-Mercapto-p-menthan-3-one	Ë³-ºÍ·´-L-ÛÏ»ù-p-±¡ºÉÍé-3-Íª	P	C10H18OS	186.10784	187.115944231726	4.32132104694532	[M+H]+	5.707	0.515409947689858	2	C18	Lipids and lipid-like molecules	Ö¬ÖÊºÍÀàÖ¬·Ö×Ó	Prenol lipids	ÒìÎìÏ©´¼Ö¬	Monoterpenoids	µ¥ÝÆÀà	29725-66-4	HMDB0032205	-	-	-	23341028	CC(C)C1CCC(C)(S)CC1=O	LCFWUUYRTYROGC-UHFFFAOYSA-N	5620937.106647237	7188218.809052383	4525869.274288971	10326641.683943281	6826416.151082637	2220913.224353986	4603137.408057454	2797686.520546833	4587930.440149075	7633646.677893198	1.57888508113447	0.658906168721354	0.087058682989953	0.76	0.96930359432772
Com_1699_neg	1-heptadecylglycerone 3-phosphate	-	N	C20H41O6P	408.26408	407.256989376731	0.51284631994314	[M-H]-	10.291	0.710662577489722	2	C18	Organic oxygen compounds	ÓÐ»úÑõ»¯ºÏÎï	Organooxygen compounds	ÓÐ»úÑõ»¯ºÏÎï	Carbonyl compounds	ôÊ»ù»¯ºÏÎï	-	-	-	-	LMGP22020016	86289251	CCCCCCCCCCCCCCCCCOCC(=O)COP(=O)(O)O	RSIYSAVOBAUEIJ-UHFFFAOYSA-N	68481424.40487063	83980702.5123292	73277396.23636109	89665767.8033051	94275282.52804345	30795747.206835337	108086686.06753524	143838961.19051346	141435820.7398317	60822339.14458452	0.844737824122463	-0.2434244440584955	0.927413792254988	0.6	0.155295145180183
Com_16_neg	Threonic acid	ËÕÌÇËá	N	C4H8O5	136.03717	135.029723813913	1.07460399972885	[M-H]-	1.445	0.934712491494999	1	C18	Organic oxygen compounds	ÓÐ»úÑõ»¯ºÏÎï	Organooxygen compounds	ÓÐ»úÑõ»¯ºÏÎï	Carbohydrates and carbohydrate conjugates	Ì¼Ë®»¯ºÏÎïºÍÌ¼Ë®»¯ºÏÎï½áºÏÎï	7306-96-9	HMDB0000943	C01620	map00053	-	5460407	OC[C@H](O)[C@@H](O)C(O)=O	JPIJQSOTBSSVTP-STHAYSLISA-N	88329854.01001273	87919118.90101863	130039220.61332807	63807833.251663715	83748561.4743814	120621761.07655972	78450433.9874654	49389376.69044209	44430954.86277662	83221247.30391902	1.20666835335186	0.2710292131928466	0.326399246814146	0.76	0.601495308650926
Com_1700_pos	(5S)-6-Hydroxy-5-isopropenyl-2-methylhexanoate	-	P	C10H18O3	186.1256	187.132959212119	0.3181299025936	[M+H]+	6.287	0.852609409606392	2	C18	Organic acids and derivatives	ÓÐ»úËá¼°ÆäÑÜÉúÎï	Hydroxy acids and derivatives	ôÇ»ùËá¼°ÆäÑÜÉúÎï	Medium-chain hydroxy acids and derivatives	ÖÐÁ´ôÇ»ùËá¼°ÆäÑÜÉúÎï	-	-	C11420	map00903	-	-	CC(CCC(CO)C(=C)C)C(=O)O	QJXGZJIBSSFJPK-GKAPJAKFSA-N	11504086.309614219	20856417.36463259	28027043.118956864	33948742.26133522	20628997.89728962	46783563.6550085	26306590.25385041	36123605.39367648	32769640.50927401	24131072.01105532	0.692084715378809	-0.5309794515680673	0.108673029199567	0.8	1.49648031189358
Com_1701_pos	1-Hydroxy-2,2,5,5-tetramethylpyrrolidine-3-carboxamide	-	P	C9H18N2O2	186.13683	187.14430297516	0.929290350611195	[M+H]+	4.965	-	3	C18	Organoheterocyclic compounds	ÓÐ»úÔÓ»·»¯ºÏÎï	Pyrrolidines	ßÁ¿©ÍéÀà	Pyrrolidine carboxylic acids and derivatives	ßÁ¿©ÍéôÈËá¼°ÆäÑÜÉúÎï	-	HMDB0243894	-	-	-	92211	CC1(C)CC(C(N)=O)C(C)(C)N1O	UXDLYVBMRUIQCX-UHFFFAOYSA-N	2200822.8185450397	1970367.9697518991	1979115.8559878028	1957728.3226425727	2689540.94977418	1737311.9496649834	807202.365366172	2061046.2995167242	3707650.405227584	1449805.5928558467	1.10596717644951	0.1453085690480134	0.444309515017667	0.68	0.510534942530255
Com_1704_pos	3,6-Dihydrochamazulene	-	P	C14H18	186.14085	187.148286876157	0.735336477729863	[M+H]+	8.354	0.832581283166833	2	C18	Lipids and lipid-like molecules	Ö¬ÖÊºÍÀàÖ¬·Ö×Ó	Prenol lipids	ÒìÎìÏ©´¼Ö¬	Sesquiterpenoids	±¶°ëÝÆÀà	-	HMDB0036471	-	-	-	-	CCC1=CC2=C(CC=C2C)C(=CC1)C	NVMJWYJTLVURAS-UHFFFAOYSA-N	5617586.973709961	12536913.965982918	10275754.921513753	12722528.519380355	9071154.985554084	11774982.45743875	18924650.422707517	12870975.886441292	14835078.078243416	18886135.759956703	0.649796287285766	-0.621940594263542	0.0390818326139588	0.92	1.59152478523527
Com_1707_pos	Amrinone	°±Á¦Å©	P	C10H9N3O	187.07456	188.080880649933	5.23507882104747	[M+H]+	5.318	-	3	C18	Organoheterocyclic compounds	ÓÐ»úÔÓ»·»¯ºÏÎï	Pyridines and derivatives	ßÁà¤¼°ÆäÑÜÉúÎï	Bipyridines and oligopyridines	ÁªßÁà¤ºÍ¹ÑßÁà¤	60719-84-8	HMDB0015496	C13594	-	-	3698	NC1=CC(=CNC1=O)C1=CC=NC=C1	RNLQIBCLLYYYFJ-UHFFFAOYSA-N	68779613.6628583	50730714.99263265	82210055.21076655	30394306.095889017	128335729.56670642	24760472.832215622	27129524.12199328	56830601.63247763	33277156.670101862	67886977.19360161	1.71737322348614	0.7802036032072674	0.142409094358078	0.8	0.935694555971859
Com_1708_pos	N1-Acetylspermidine	-	P	C9H21N3O	187.16846	188.175967910037	1.11081769335163	[M+H]+	1.407	0.533716434386062	2	C18	Organic acids and derivatives	ÓÐ»úËá¼°ÆäÑÜÉúÎï	Carboximidic acids and derivatives	¼×õ£ÑÇ°·Ëá¼°ÆäÑÜÉúÎï	Carboximidic acids	¼×õ£ÑÇ°·Ëá	14278-49-0	HMDB0001276	C00612	-	-	-	CC(=O)NCCCNCCCCN	MQTAVJHICJWXBR-UHFFFAOYSA-N	17633131.90726682	9309329.596778821	6349779.943119654	18298680.607820544	15005025.75930275	1767761.9432072488	950477.6935813418	1384913.2723375324	855916.1048888462	6924773.937272486	5.60390675703719	2.4864329510793697	0.00325592209764243	0.96	1.43585987576015
Com_1709_pos	3-(Octyloxy)propan-1-amine	4-¼×»ù±½»ùÒÒ¶þÈ©Ë®ºÏÎï	P	C11H25NO	187.19361	188.200937866079	0.148862340944868	[M+H]+	6.364	0.702200515021125	2	C18	Organic oxygen compounds	ÓÐ»úÑõ»¯ºÏÎï	Organooxygen compounds	ÓÐ»úÑõ»¯ºÏÎï	Ethers	ÃÑÀà	16208-14-3	-	-	-	-	85192	O(CCCN)CCCCCCCC	RDCAZFAKCIEASQ-UHFFFAOYSA-N	4520822.797167555	5687813.776899234	2905520.54831419	11366223.338030953	73589639.11013255	2117850.5530546494	2929251.6325064274	12845125.127573065	4904111.718610276	5913260.654213317	3.41593127885067	1.772278951346397	0.345780768479531	0.6	1.06603051141564
Com_1710_neg	risperidone	ÀûÅàÍª	N	C23H27FN4O2	410.2118	409.205480596688	2.39046436014134	[M-H]-	11.812	0.656673400757557	2	C18	Organoheterocyclic compounds	ÓÐ»úÔÓ»·»¯ºÏÎï	Pyridopyrimidines	ßÁà¤²¢à×à¤Àà	-	-	106266-06-2	HMDB0005020	-	-	-	-	CC1=C(C(=O)N2CCCCC2=N1)CCN3CCC(CC3)C4=NOC5=C4C=CC(=C5)F	RAPZEAPATHNIPO-UHFFFAOYSA-N	1967213.223233271	1982792.4669490925	2125893.5133927735	2168649.7900337563	1892786.4681754617	3591040.5696239336	3436815.695331523	7218840.301613867	4078715.593392844	2652164.3452495798	0.483246263421601	-1.0491695176789266	0.0149986873009621	1	1.87872071525224
Com_1711_neg	Lyoniol A	-	N	C22H34O7	410.23046	409.223512434302	0.859112953210774	[M-H]-	6.022	-	3	C18	Lipids and lipid-like molecules	Ö¬ÖÊºÍÀàÖ¬·Ö×Ó	Prenol lipids	ÒìÎìÏ©´¼Ö¬	Diterpenoids	¶þÝÆÀà	-	-	-	-	-	-	CC(=O)OC1C(C23CC(CCC2C(C4C1(C(C5C4O5)(C)C)O)(C)O)C(C3)(C)O)O	ASDPUXKPNOGLSZ-LJJBGFQXSA-N	58459837.82114991	49830507.82585074	19921119.2800342	48051768.9641766	46280726.67598364	27335259.180258058	27393334.73353674	16537228.724662684	33310978.646275528	43667422.75600454	1.50119818837623	0.5861144543155402	0.151813684750054	0.84	1.00615356313306
Com_1712_neg	1-palmitoyl-sn-glycerol 3-phosphate	-	N	C19H39O7P	410.24334	409.236002618491	0.0911203311744156	[M-H]-	9.661	0.814406913906701	2	C18	Lipids and lipid-like molecules	Ö¬ÖÊºÍÀàÖ¬·Ö×Ó	Glycerophospholipids	¸ÊÓÍÁ×Ö¬	Glycerophosphates	¸ÊÓÍÁ×Ëáõ¥Àà	-	HMDB0007853	-	-	LMGP10050006	-	CCCCCCCCCCCCCCCC(=O)OCC(COP(=O)(O)O)O	YNDYKPRNFWPPFU-GOSISDBHSA-N	986450.7495202657	2686655.8398250216	1217573.9642324785	1087994.9037528725	1076513.7545103321	2326685.72895609	2471172.792573561	1752101.752317978	1559416.5165481695	2057355.7034962508	0.693948544045943	-0.5270994032681612	0.0813190019445246	0.8	1.03243304658279
Com_1713_neg	N-Linoleoyl Methionine	N-ÑÇÓÍõ£µ°°±Ëá	N	C23H41NO3S	411.28072	410.273787249664	0.892941599618991	[M-H]-	9.759	-	3	C18	Organic acids and derivatives	ÓÐ»úËá¼°ÆäÑÜÉúÎï	Carboxylic acids and derivatives	ôÈËá¼°ÆäÑÜÉúÎï	Amino acids, peptides, and analogues	°±»ùËá¡¢ëÄºÍÀàËÆÎï	-	HMDB0241981	-	-	-	76065023	CCCCCC=CCC=CCCCCCCCC(=O)NC(CCSC)C(O)=O	CWHQRHLVBQMEQP-UHFFFAOYSA-N	1668381.2454612178	1777819.9861065277	2722025.319635555	3761960.1766297705	1296556.325513683	1410353.1068235503	2189296.7527872263	3131707.8758140765	4015743.146989602	2201826.613767599	0.867001769579521	-0.20589315684856335	0.567702487529415	0.64	0.143002013726446
Com_1714_pos	Fomannoxin	-	P	C12H12O2	188.08373	189.091155959352	0.669698288122298	[M+H]+	6.196	0.895997347419963	2	C18	Organoheterocyclic compounds	ÓÐ»úÔÓ»·»¯ºÏÎï	Coumarans	2,3-¶þÇâ±½²¢ß»à«	-	-	-	-	-	-	-	-	CC(=C)C1CC2=C(O1)C=CC(=C2)C=O	MPEXJCQZHBHGMC-LBPRGKRZSA-N	21832746.28239206	24550348.589274865	26150070.342545364	13007735.20773772	14906339.469631368	27185444.088756584	51080570.37485325	14214957.02602921	13417124.384568755	56508885.767423004	0.618490897843477	-0.6931757312664837	0.349928803522976	0.68	0.450634491940833
Com_1716_neg	Grayanotoxin I	¶Å¾é¶¾ËØ	N	C22H36O7	412.24611	411.238994242396	0.446923310002848	[M-H]-	6.910	0.527061197711568	2	C18	Lipids and lipid-like molecules	Ö¬ÖÊºÍÀàÖ¬·Ö×Ó	Prenol lipids	ÒìÎìÏ©´¼Ö¬	Diterpenoids	¶þÝÆÀà	4720-09-6	-	C09103	-	-	-	CC(=O)OC1C2CCC3C1(CC(C4(C(C3(C)O)CC(C4(C)C)O)O)O)CC2(C)O	NXCYBYJXCJWMRY-VGBBEZPXSA-N	4734504.676316443	8038527.973560881	4862443.814417214	3216390.312923918	1455160.3243427377	3334163.529062895	4811604.085573651	3573665.356785234	3512380.864101342	11726569.451691663	0.827461604944999	-0.27323572392286094	0.602604575221094	0.44	0.29281093223381
Com_1717_neg	3-methoxy Limaprost	3-¼×Ñõ»ùÀûÂíÇ°ÁÐËØ	N	C23H40O6	412.28249	411.275491267505	0.73073077877861	[M-H]-	6.866	-	3	C18	Lipids and lipid-like molecules	Ö¬ÖÊºÍÀàÖ¬·Ö×Ó	Fatty Acyls	Ö¬·¾õ£Àà	Eicosanoids	Àà¶þÊ®ÍéËá	-	-	-	-	-	-	CCCCC(C)CC(C=CC1C(CC(=O)C1CCCCC(CC(=O)O)OC)O)O	CQMVTHTYLSWGRI-HMHRGJHKSA-N	68726117.78210881	114692638.02374497	38642662.53020361	79967165.33236325	98531893.38547863	57410965.362080626	61130280.00750444	54279436.03811589	65117977.18475216	87439323.2969386	1.23106202431996	0.29990345063195817	0.471497132212641	0.72	0.392277232129655
Com_1718_neg	Tentoxin	ÌÚ¶¾ËØ	N	C22H30N4O4	414.22671	413.218459781972	2.29395643748084	[M-H]-	6.310	-	3	C18	Organic acids and derivatives	ÓÐ»úËá¼°ÆäÑÜÉúÎï	Carboxylic acids and derivatives	ôÈËá¼°ÆäÑÜÉúÎï	Amino acids, peptides, and analogues	°±»ùËá¡¢ëÄºÍÀàËÆÎï	28540-82-1	-	C08441	-	-	-	CC1C(=O)NC(C(=O)N(C(=CC2=CC=CC=C2)C(=O)NCC(=O)N1C)C)CC(C)C	SIIRBDOFKDACOK-LFXZBHHUSA-N	21007191.099736087	29817670.49302586	7987424.298515871	46100212.35480115	17596725.869515575	53460630.85841997	43760500.88823908	67384060.23915383	117768431.83059545	33427094.112871207	0.387932063355946	-1.3661240724778954	0.026100941169581	0.92	1.05228028987264
Com_1718_pos	(+/-)-2-Phenyl-4-methyl-2-hexenal	(+/-)-2-±½»ù-4-¼×»ù-2-¼ºÏ©È©	P	C13H16O	188.12011	189.127537033767	0.675280101636871	[M+H]+	7.162	0.587500178185788	2	C18	Benzenoids	±½Àà»¯ºÏÎï	Benzene and substituted derivatives	±½¼°ÆäÈ¡´úÑÜÉúÎï	Phenylacetaldehydes	±½ÒÒÈ©Àà	-	HMDB0303268	-	-	-	53424808	CCC(C)C=C(C=O)C1=CC=CC=C1	IOIWDGZFMUCYJR-UHFFFAOYSA-N	11711280.188050274	8339181.565746694	9513320.080577014	11571377.716590209	9813944.814091584	11436772.236198273	12122642.8863593	11286841.060192468	8407480.082940504	11163895.106840143	0.936260970571649	-0.09501737653991338	0.485713394790842	0.6	0.398395909406942
Com_1720_neg	N6-(delta2-isopentenyl)-adenosine 5'-monophosphate	N6-(delta2-ÒìÎìÏ©»ù)-ÏÙÜÕ5'-µ¥Á×Ëáõ¥	N	C15H22N5O7P	415.12569	414.119078997153	1.65973142500517	[M-H]-	5.683	-	3	C18	Benzenoids	±½Àà»¯ºÏÎï	Phenanthrenes and derivatives	·Æ¼°ÆäÑÜÉúÎï	-	-	-	HMDB0304433	C04713	map00908;map01110	-	100221	CC(C)=CCNC1=NC=NC2=C1N=CN2[C@@H]1O[C@H](COP(O)(O)=O)[C@@H](O)[C@H]1O	DUISZFLWBAPRBR-SDBHATRESA-N	3510934.8814124363	1574492.5078382094	5037802.244970265	595829.2550413548	1070715.5078959134	466596.9300699982	6619665.377637639	3470008.3761086334	851386.269041759	2975803.6871587215	0.819675785419638	-0.2868747159622152	0.895123609847459	0.48	0.174691218599429
Com_1721_neg	N-Docosahexaenoyl Serine	N-¶þÊ®¶þÌ¼ÁùÏ©õ£Ë¿°±Ëá	N	C25H37NO4	415.27226	414.265378144068	1.00691548243873	[M-H]-	9.130	-	3	C18	Organic acids and derivatives	ÓÐ»úËá¼°ÆäÑÜÉúÎï	Carboxylic acids and derivatives	ôÈËá¼°ÆäÑÜÉúÎï	Amino acids, peptides, and analogues	°±»ùËá¡¢ëÄºÍÀàËÆÎï	-	HMDB0242021	-	-	-	-	CCC=CCC=CCC=CCC=CCC=CCC=CCCC(=O)NC(CO)C(O)=O	XUVNWEALAJSOLD-UHFFFAOYSA-N	1137893.2435946339	946645.87520538	612510.5670667347	1224188.290084063	1628639.3540039822	940193.1493458723	1447835.4281213423	1043416.2561056063	1331767.4476406253	1418278.1517803483	0.89782187485598	-0.15549884786337098	0.466886343972889	0.6	0.569008724073771
Com_1722_neg	6-Acetoxy-7-hydroxymyrcene-7-O-beta-D-glucopyranoside-2'-O-acetate	6-ÒÒõ£Ñõ»ù-7-ôÇ»ùÔÂ¹ðÏ©-7-O-beta-D-ÆÏÌÑßÁà«ÜÕ-2'-O-ÒÒËáõ¥	N	C20H32O9	416.20464	415.198010702355	1.61147255596051	[M-H]-	6.114	-	3	C18	Lipids and lipid-like molecules	Ö¬ÖÊºÍÀàÖ¬·Ö×Ó	Fatty Acyls	Ö¬·¾õ£Àà	Fatty acyl glycosides	Ö¬·¾õ£ÌÇÜÕ	-	-	-	-	-	-	CC(=O)OC1C(C(C(OC1OC(C)(C)C(CCC(=C)C=C)OC(=O)C)CO)O)O	GTTUNXIKMRJZGS-SGYMCOKNSA-N	4495830.155895635	11088865.306138886	5714870.468076007	11490537.194037933	4355306.308767404	2523831.1028331425	4358498.068496348	5390772.523302918	7399945.5461510755	4267533.246144995	1.55156678231746	0.6337257944784414	0.182007723605279	0.76	0.967650323485396
Com_1722_pos	N6,N6,N6-Trimethyl-L-lysine	N6,N6,N6-Èý¼×»ù-L-Àµ°±Ëá	P	C9H20N2O2	188.15248	189.160045933002	1.41339089443873	[M+H]+	1.348	0.921383376787748	2	C18	Organic acids and derivatives	ÓÐ»úËá¼°ÆäÑÜÉúÎï	Carboxylic acids and derivatives	ôÈËá¼°ÆäÑÜÉúÎï	Amino acids, peptides, and analogues	°±»ùËá¡¢ëÄºÍÀàËÆÎï	-	HMDB0001325	C03793	map00310	-	-	C[N+](C)(C)CCCCC(C(=O)[O-])N	MXNRLFUSFKVQSK-QMMMGPOBSA-N	84899551.49570838	52116262.71775112	82399141.16214153	85355940.9216075	110033911.39969127	86632177.03379083	65109855.38480176	93114473.62277977	97674921.10942218	68901908.19234687	1.00819445597656	0.011773926155893162	0.966504102270006	0.56	0.714260102685203
Com_1723_pos	(R)-1-Methyl-4-(1-methyl-5-hexenyl)-benzene	-	P	C14H20	188.1565	189.164002064392	1.07391661727924	[M+H]+	9.602	0.894744453280837	2	C18	Lipids and lipid-like molecules	Ö¬ÖÊºÍÀàÖ¬·Ö×Ó	Prenol lipids	ÒìÎìÏ©´¼Ö¬	Monoterpenoids	µ¥ÝÆÀà	-	-	-	-	-	-	CC1=CC=C(C=C1)C(C)CCCC=C	DZEUFPKQXVLZSZ-CYBMUJFWSA-N	39604738.130786784	42724034.8502062	29236472.645484645	28709821.3559611	30369260.782663677	39994992.49968582	38517753.26485699	38744207.81055611	73495702.08449118	35735722.136938386	0.753435250961994	-0.40844456067515433	0.144054546942082	0.72	1.13482196263658
Com_1724_neg	Atractyloside G	-	N	C21H36O8	416.24102	415.233930693709	0.506181992811289	[M-H]-	6.460	0.515251974931503	2	C18	Lipids and lipid-like molecules	Ö¬ÖÊºÍÀàÖ¬·Ö×Ó	Prenol lipids	ÒìÎìÏ©´¼Ö¬	Sesquiterpenoids	±¶°ëÝÆÀà	-	-	C17864	-	-	-	CC12CCC(CC1C(=C)C(C(C2)O)O)C(C)(C)OC3C(C(C(C(O3)CO)O)O)O	LDPAVRBHBSJMIE-ZHHGUSBESA-N	30119666.449942056	9216174.521845305	11823279.089560835	7619816.451855143	19576986.9453042	13285228.52297883	12042894.50471027	7605906.723093495	8089084.738160943	9013984.843418969	1.56595655031964	0.6470441835689201	0.264943085872399	0.68	0.844466929330209
Com_1729_neg	CPA(18:1(11Z)/0:0)	-	N	C21H39O6P	418.24843	417.240907039375	0.533081797877677	[M-H]-	10.102	-	3	C18	Lipids and lipid-like molecules	Ö¬ÖÊºÍÀàÖ¬·Ö×Ó	Glycerophospholipids	¸ÊÓÍÁ×Ö¬	Glycerophosphates	¸ÊÓÍÁ×Ëáõ¥Àà	-	HMDB0007005	-	-	-	53477946	CCCCCC\C=C/CCCCCCCCCC(=O)OCC1COP(O)(=O)O1	AXUULXHJKNFQON-FPLPWBNLSA-N	15244552.605431711	15444529.007869875	9471027.413239779	13415662.461744605	14033008.646409642	7430399.163239543	20618796.123041507	15658499.844962988	20389819.12286833	17137961.61815379	0.832256836175897	-0.2648992791444618	0.532070508038377	0.8	0.596558027385418
Com_1729_pos	3-Indoleglyoxylic acid	3-ßÅßáÒÒËá	P	C10H7NO3	189.04259	190.05010710761	1.14845871496031	[M+H]+	5.425	-	3	C18	Organoheterocyclic compounds	ÓÐ»úÔÓ»·»¯ºÏÎï	Indoles and derivatives	ßÅßá¼°ÆäÑÜÉúÎï	Indolyl carboxylic acids and derivatives	ßÅßá»ùôÈËá¼°ÆäÑÜÉúÎï	-	HMDB0242143	-	-	-	73863	OC(=O)C(=O)C1=CNC2=CC=CC=C12	DWLVFWDCSFTDOD-UHFFFAOYSA-N	770614.1742045837	4034126.00559775	2350321.934333993	2345742.7329837945	253481.8618901255	2319163.538654529	11393736.473342448	1679419.9736409856	2653214.7291194787	2245040.7774164868	0.48072991881243	-1.0567015007331249	0.212989899075693	0.4	1.18629821558736
Com_172_pos	N-Acetylasparagine	N-ÒÒõ£ÌìÃÅ¶¬õ£°·	P	C6H10N2O4	174.06406	175.071563512098	1.16917931255344	[M+H]+	1.519	0.50698949986163	1	C18	Organic acids and derivatives	ÓÐ»úËá¼°ÆäÑÜÉúÎï	Carboxylic acids and derivatives	ôÈËá¼°ÆäÑÜÉúÎï	Amino acids, peptides, and analogues	°±»ùËá¡¢ëÄºÍÀàËÆÎï	4033-40-3	HMDB0006028	-	-	-	99715	CC(=O)N[C@@H](CC(N)=O)C(O)=O	HXFOXFJUNFFYMO-BYPYZUCNSA-N	867436.3926965037	3575619.6799951405	123691.67214382064	8234461.530933077	436804.2960641051	1978189.4325901857	532693.7112858386	2418146.870573645	2149769.977966244	625939.304294903	1.71816502311558	0.7808686084186789	0.831212786991738	0.52	0.604440037200579
Com_1731_neg	CPA(18:0/0:0)	-	N	C21H41O6P	420.26408	419.257051360495	0.645690431101721	[M-H]-	10.934	-	3	C18	Lipids and lipid-like molecules	Ö¬ÖÊºÍÀàÖ¬·Ö×Ó	Glycerophospholipids	¸ÊÓÍÁ×Ö¬	Glycerophosphates	¸ÊÓÍÁ×Ëáõ¥Àà	-	HMDB0007004	-	-	-	51040919	CCCCCCCCCCCCCCCCCC(=O)OCC1COP(O)(=O)O1	BAAJXXGEGGUMMX-UHFFFAOYSA-N	12878913.595998276	17352653.00566614	18070934.916771725	14616974.499665046	8219025.023814174	10381079.569297055	36830576.3301048	15869154.711936688	12679504.836627169	9632149.78548892	0.833077026730985	-0.26347820080282724	0.772022075063539	0.56	0.300379728340308
Com_1731_pos	Prenisteine	-	P	C8H15NO2S	189.08235	190.089988591088	1.79070700144995	[M+H]+	5.660	0.787328780324855	2	C18	Organic acids and derivatives	ÓÐ»úËá¼°ÆäÑÜÉúÎï	Carboxylic acids and derivatives	ôÈËá¼°ÆäÑÜÉúÎï	Amino acids, peptides, and analogues	°±»ùËá¡¢ëÄºÍÀàËÆÎï	-	HMDB0012286	-	-	-	-	CC(=CCSCC(C(=O)O)N)C	ULHWZNASVJIOEM-ZETCQYMHSA-N	1045040.0239458062	6045907.891540252	269246.8494862073	11299690.597819848	577502.6019318188	2856356.6019194988	1044799.229048588	3669184.613763662	6319325.193688747	2068710.5820659185	1.20547276859084	0.2695990610916734	0.53260399207857	0.6	0.633408244373286
Com_1732_neg	1,4-Bis(2-ethylhexyl) sulfosuccinate	-	N	C20H38O7S	422.23383	421.226874391751	0.815642249596934	[M-H]-	8.482	-	3	C18	Lipids and lipid-like molecules	Ö¬ÖÊºÍÀàÖ¬·Ö×Ó	Fatty Acyls	Ö¬·¾õ£Àà	Fatty acid esters	Ö¬·¾Ëáõ¥	-	-	C07874	-	LMFA07010721	-	CCCCC(CC)COC(=O)CC(C(=O)OCC(CC)CCCC)S(=O)(=O)O	HNSDLXPSAYFUHK-UHFFFAOYSA-N	7281068.426667667	1643336.3699989216	1276947.7508625865	1790788.0226236908	3116300.0728030074	1108043.5611493448	560084.0846865891	1292269.2966502127	1246442.0016413138	973053.6990852513	2.9167478331337	1.5443606637084393	0.0424581974834662	0.96	1.74726412003156
Com_1732_pos	1-Carboxyethylvaline	1-ôÈÒÒ»ùçÓ°±Ëá	P	C8H15NO4	189.10011	190.107671732183	1.38409323516553	[M+H]+	5.566	0.548797943759471	2	C18	Organic acids and derivatives	ÓÐ»úËá¼°ÆäÑÜÉúÎï	Carboxylic acids and derivatives	ôÈËá¼°ÆäÑÜÉúÎï	Amino acids, peptides, and analogues	°±»ùËá¡¢ëÄºÍÀàËÆÎï	179795-16-5	HMDB0240627	-	-	-	-	CC(C)[C@H](N[C@H](C)C(O)=O)C(O)=O	MHWYRGPPKCKIQY-RITPCOANSA-N	7971777.835446123	13112064.574249055	16282286.019537594	9928925.908842433	10806032.674271906	5624888.934454691	8270416.429160337	4331294.389838792	3643948.6479901345	13647425.385972476	1.63582211530692	0.7100158733911348	0.0724606127363398	0.8	0.853352403884395
Com_1733_neg	DHAP(O-18:0)	-	N	C21H43O6P	422.27973	421.272754340004	0.768069080652222	[M-H]-	10.519	0.541281692049158	2	C18	Organic oxygen compounds	ÓÐ»úÑõ»¯ºÏÎï	Organooxygen compounds	ÓÐ»úÑõ»¯ºÏÎï	Carbonyl compounds	ôÊ»ù»¯ºÏÎï	-	HMDB0011142	-	-	LMGP22020003	49791756	CCCCCCCCCCCCCCCCCCOCC(=O)COP(O)(O)=O	DSLZSTBYLRGPIK-UHFFFAOYSA-N	6754348.260386774	84495.92910151277	702612.6359569392	298162.29016534233	10887407.950107416	888378.7020614394	409322.9598315373	3080318.7861818885	3938162.83124903	252233.4672764173	2.1855877952188	1.1280213324510753	0.977476263614	0.48	0.668330715965014
Com_1735_neg	1-heptadecanoyl-sn-glycero-3-phosphate	-	N	C20H41O7P	424.25899	423.252194639737	1.18946150561602	[M-H]-	9.743	0.58729616197687	2	C18	Lipids and lipid-like molecules	Ö¬ÖÊºÍÀàÖ¬·Ö×Ó	Glycerophospholipids	¸ÊÓÍÁ×Ö¬	Glycerophosphates	¸ÊÓÍÁ×Ëáõ¥Àà	-	-	-	-	LMGP10050036	44575057	CCCCCCCCCCCCCCCCC(=O)OCC(COP(=O)(O)O)O	AXKVUJMUBAXXKG-LJQANCHMSA-N	6744867.721688635	12360186.052772366	4215393.087108068	13168175.001829214	7139790.99290531	13264295.000332315	17714034.766500313	18029411.384427045	22854503.860704802	8257856.446161604	0.544537663611241	-0.876896256733114	0.0494712491076181	0.92	1.13168545176814
Com_1736_neg	muqubilone	-	N	C24H40O6	424.28249	423.275558111489	0.867609429197315	[M-H]-	9.535	-	3	C18	Lipids and lipid-like molecules	Ö¬ÖÊºÍÀàÖ¬·Ö×Ó	Prenol lipids	ÒìÎìÏ©´¼Ö¬	Diterpenoids	¶þÝÆÀà	-	-	-	-	-	21776156	CC(C1CCC(OO1)(C)CCC=C(C)CCC(=O)C(C)(C)CCCC(=O)C)C(=O)O	UCWHHFGTUDDROG-DNKDVBPTSA-N	48036390.7227525	40575105.657911874	25884238.922125164	19750992.503163934	27623416.75319107	33047429.58159522	14239946.746292597	23915637.799085554	47076940.4260033	26617488.380466513	1.1171359637692	0.15980478324142836	0.612916922659674	0.6	0.294377737753399
Com_1737_neg	LysoPA(O-18:0/0:0)	ÈÜÑª¸ÊÓÍÁ×Ëá¸ÊÓÍõ¥(O-18:0/0:0)	N	C21H45O6P	424.29538	423.288406869455	0.770381838762693	[M-H]-	10.653	0.595001834882686	2	C18	Lipids and lipid-like molecules	Ö¬ÖÊºÍÀàÖ¬·Ö×Ó	Glycerophospholipids	¸ÊÓÍÁ×Ö¬	Glycerophosphates	¸ÊÓÍÁ×Ëáõ¥Àà	-	HMDB0011144	-	-	-	10432493	CCCCCCCCCCCCCCCCCCOCC(O)COP(O)(O)=O	HUUYDUFSUADEJQ-UHFFFAOYSA-N	3810795.0269390806	1896454.5292623332	70255.81792095731	1023439.1130262808	2142612.5333936526	936795.7887771914	430040.82822215935	323651.53809032927	371057.3447181132	378518.63850288396	3.66529587485933	1.8739296621962358	0.313666453315895	0.8	0.793427722600827
Com_1738_neg	LysoPE(0:0/14:0)	ÈÜÑªÁ×Ö¬õ£ÒÒ´¼°· (0:0/14:0)	N	C19H40NO7P	425.25424	424.24741487146	1.11667660274998	[M-H]-	8.711	0.615774692561671	2	C18	Lipids and lipid-like molecules	Ö¬ÖÊºÍÀàÖ¬·Ö×Ó	Glycerophospholipids	¸ÊÓÍÁ×Ö¬	Glycerophosphoethanolamines	¸ÊÓÍÁ×ËáÒÒ´¼°·Àà	-	HMDB0011470	-	-	LMGP02050033	53480919	[H][C@@](CO)(COP(O)(=O)OCCN)OC(=O)CCCCCCCCCCCCC	DDUZNLUWXLYPCP-GOSISDBHSA-N	10111153.046298081	20680932.405993752	14299928.256699769	19110263.18864156	11698160.792237699	10423017.995652251	10702909.341936652	16072509.154250637	17632120.10461616	15959034.654853845	1.07219771082471	0.10057096001793146	0.758905647752089	0.44	0.458188609105728
Com_1738_pos	DL-alpha,epsilon-Diaminopimelic acid	2,6-¶þ°±»ù¸ý¶þËá	P	C7H14N2O4	190.09536	191.102709322268	0.259460662332946	[M+H]+	1.496	0.656038334048342	2	C18	Organic acids and derivatives	ÓÐ»úËá¼°ÆäÑÜÉúÎï	Carboxylic acids and derivatives	ôÈËá¼°ÆäÑÜÉúÎï	Amino acids, peptides, and analogues	°±»ùËá¡¢ëÄºÍÀàËÆÎï	583-93-7	-	-	-	LMFA01170102	-	C(CC(C(=O)O)N)CC(C(=O)O)N	GMKMEZVLHJARHF-WHFBIAKZSA-N	9034989.089375282	19791441.243335422	17251379.578612614	11755041.764939025	14012325.9659566	9914463.804614807	15561246.10099297	6988356.7052644435	7595675.151449697	16302012.218793536	1.27471507835422	0.3501748149421192	0.269478019639815	0.72	0.789926279577914
Com_1740_neg	Tortifolisine	-	N	C27H41NO3	427.30864	426.301551383658	0.494686131412254	[M-H]-	10.115	0.671727157502541	2	C18	Lipids and lipid-like molecules	Ö¬ÖÊºÍÀàÖ¬·Ö×Ó	Steroids and steroid derivatives	Àà¹Ì´¼ºÍÀà¹Ì´¼ÑÜÉúÎï	Steroidal alkaloids	çÞÌåÉúÎï¼î	-	-	-	-	-	-	CC1CC2C(C(C3(O2)CCC4C5CC(=O)C6CC(CCC6(C5CC4=C3C)C)O)C)NC1	KYELXPJVGNZIGC-ZAVURYGYSA-N	3189604.1294251275	1205763.3261339695	5034367.754702472	5575736.2860482	1203523.8621119675	1243944.9532371536	3498014.7347345892	5362708.56246009	10613135.038562298	4957201.118088577	0.631314219130195	-0.6635698495086236	0.3814123723734	0.68	0.652161327443312
Com_1741_neg	Nummularine F	-	N	C23H32N4O4	428.24236	427.234262720007	1.86174948452155	[M-H]-	5.854	-	3	C18	Organic acids and derivatives	ÓÐ»úËá¼°ÆäÑÜÉúÎï	Carboxylic acids and derivatives	ôÈËá¼°ÆäÑÜÉúÎï	Amino acids, peptides, and analogues	°±»ùËá¡¢ëÄºÍÀàËÆÎï	-	-	C10011	-	-	-	CCC(C)C1C(=O)NC=CC2=CC=C(C=C2)OC3CCN(C3C(=O)N1)C(=O)CN(C)C	JPEVGZLXTREPOA-WRFCVBCGSA-N	18445449.24312052	11910009.134465612	10164398.74355684	23175229.167157523	17415313.202002153	6381223.165735823	10915674.208500661	6928814.681002937	11384764.735798288	13298637.249036722	1.65839028332927	0.7297835686935019	0.0431148653009631	0.84	1.2741293027487
Com_1741_pos	Schiffnerone B	-	P	C12H14O2	190.09938	191.106930274611	1.31654617167573	[M+H]+	8.354	0.819566306318214	2	C18	Benzenoids	±½Àà»¯ºÏÎï	Tetralins	ËÄÇâ»¯ÝÁ	-	-	-	-	-	-	-	-	CC1CCC(=O)C2=C1C(=CC(=C2)C)O	QYCRDWFMLDUZAG-MRVPVSSYSA-N	7764441.3345438745	10872687.94101703	6930770.094938923	7143973.041395734	8768577.463468192	9519660.590971678	9969252.549260788	5550508.890525434	7447803.680041923	14501495.724714015	0.882774602247701	-0.17988297154348407	0.641740531408344	0.6	0.252119714934865
Com_1742_neg	3,5-Dihydroxyergosta-7,22-dien-6-one	3,5-¶þôÇ»ùÂó½ÇçÞ-7,22-¶þÏ©-6-Íª	N	C28H44O3	428.32904	427.322007545417	0.624625911532328	[M-H]-	11.889	-	3	C18	Lipids and lipid-like molecules	Ö¬ÖÊºÍÀàÖ¬·Ö×Ó	Steroids and steroid derivatives	Àà¹Ì´¼ºÍÀà¹Ì´¼ÑÜÉúÎï	Ergostane steroids	Âó½ÇçÞÍéÀà¹Ì´¼	-	HMDB0031953	-	-	-	6293947	CC(C)C(C)\C=C\C(C)C1CCC2C3=CC(=O)C4(O)CC(O)CCC4(C)C3CCC12C	KAIVGEVOBNIWLR-BQYQJAHWSA-N	2392812.037709824	647368.226832937	482746.0096257899	436440.80989632354	494355.2526950251	591307.9853110887	1088198.7761437837	1657340.837900286	983672.5732992315	689333.6453731119	0.888992473339958	-0.16975689036672026	0.439992234623263	0.76	0.497158251831285
Com_1742_pos	Cytisine	½ðÈ¸»¨¼î	P	C11H14N2O	190.11061	191.11791177401	0.00933146236293263	[M+H]+	5.767	0.711640369728517	2	C18	Alkaloids and derivatives	ÉúÎï¼î¼°ÆäÑÜÉúÎï	Lupin alkaloids	ÓðÉÈ¶¹ÉúÎï¼î	Cytisine and derivatives	½ðÈ¸»¨¼î¼°ÆäÑÜÉúÎï	485-35-8	-	C10763	map00960;map01064;map01110	-	-	C1C2CNCC1C3=CC=CC(=O)N3C2	ANJTVLIZGCUXLD-DTWKUNHWSA-N	201995.87184998812	211352.42713986186	103053.18863158597	2312002.8042323147	61567.58875259341	568320.0910073015	386626.3636717838	413613.3978386963	667501.9009789912	257212.70884976466	1.26019450704965	0.3336464263433372	0.367528597797149	0.8	0.831092605111698
Com_1743_pos	2,2,6,7-Tetramethylbicyclo[4.3.0]nona-1(9),4-dien	-	P	C13H18O	190.13576	191.143104524609	0.234172724769338	[M+H]+	6.724	0.903012289604727	2	C18	Organic oxygen compounds	ÓÐ»úÑõ»¯ºÏÎï	Organooxygen compounds	ÓÐ»úÑõ»¯ºÏÎï	Carbonyl compounds	ôÊ»ù»¯ºÏÎï	-	HMDB0036685	-	-	-	-	CC1C(=O)C=C2C1(C=CCC2(C)C)C	KTDAEZJBJUWAPC-UHFFFAOYSA-N	9564543.370065575	13884735.001633428	9908177.687464537	22848097.546727978	10651410.253520304	31184485.024015415	33923258.06033899	31897335.018536285	45646484.41240779	26270984.45297097	0.395784725362744	-1.337212159785031	0.00174222061606705	1	1.19815074172329
Com_1744_pos	Senedigitalene	-	P	C14H22	190.17215	191.17955570827	0.555855681204958	[M+H]+	7.208	0.822002742234892	2	C18	Lipids and lipid-like molecules	Ö¬ÖÊºÍÀàÖ¬·Ö×Ó	Prenol lipids	ÒìÎìÏ©´¼Ö¬	Monoterpenoids	µ¥ÝÆÀà	-	-	-	-	-	-	CC1=CC=C(CC1)C(C)CCCC=C	NIOHMVMTJUYICJ-CYBMUJFWSA-N	7446972.575451772	7888041.94453131	9912576.291864714	10018681.17709596	8820343.069518792	11290099.773647964	6936595.018211867	8382575.7318338	7653812.443916647	7179920.92109765	1.06378908191245	0.0892121351973029	0.523307960547132	0.68	0.240298982616764
Com_1745_neg	Hydrocortisone 17-butyrate	¶¡ËáÇâ»¯¿ÉµÄËÉ	N	C25H36O6	432.25119	431.243845898353	0.102027820921211	[M-H]-	8.139	-	3	C18	Lipids and lipid-like molecules	Ö¬ÖÊºÍÀàÖ¬·Ö×Ó	Steroids and steroid derivatives	Àà¹Ì´¼ºÍÀà¹Ì´¼ÑÜÉúÎï	Hydroxysteroids	ôÇ»ùÀà¹Ì´¼	13609-67-1	HMDB0253243	-	-	-	3642	CCCC(=O)OC1(CCC2C3CCC4=CC(=O)CCC4(C)C3C(O)CC12C)C(=O)CO	BMCQMVFGOVHVNG-UHFFFAOYSA-N	100051744.0684639	46840439.98308102	28734122.421312664	62642570.33278416	55845156.111687034	78518152.30905683	63946507.22839788	116165789.4615867	33109159.63901173	43085301.49672466	0.878411444354419	-0.18703124431723422	0.714213446539659	0.6	0.303233413355092
Com_1745_pos	PYRIDOXINE	Î¬ÉúËØB6	P	C8H11NO3	169.07389	192.063369215769	1.6514422718514	[M+Na]+	1.317	-	3	C18	Organoheterocyclic compounds	ÓÐ»úÔÓ»·»¯ºÏÎï	Pyridines and derivatives	ßÁà¤¼°ÆäÑÜÉúÎï	Pyridoxines	ßÁ¶ß´¼	65-23-6	HMDB0000239	C00314	map00750;map01100;map01120	-	-	OC=1C(=NC=C(C1CO)CO)C	LXNHXLLTXMVWPM-UHFFFAOYSA-N	885837.7945139108	473660.73922866135	806384.1236584765	1307970.2777834786	5431887.099079939	1984161.4897723745	554041.6152634479	911754.5239049839	1501915.3147894607	719329.6510991446	1.5703441880888	0.6510808037201	0.747558140220772	0.52	0.495728673912589
Com_1749_pos	5-Methoxytryptophol	5-¼×Ñõ»ùßÅßá-3-ÒÒ´¼	P	C11H13NO2	191.09463	192.101988369224	0.305446699253747	[M+H]+	5.769	-	3	C18	Organoheterocyclic compounds	ÓÐ»úÔÓ»·»¯ºÏÎï	Indoles and derivatives	ßÅßá¼°ÆäÑÜÉúÎï	Indoles	ßÅßá	712-09-4	HMDB0001896	-	-	-	-	COC1=CC2=C(C=C1)NC=C2CCO	QLWKTGDEPLRFAT-UHFFFAOYSA-N	5828438.267401442	11531699.987696601	9867334.234808974	6704317.125549036	7328056.312645421	609630.8551918728	5222258.890113465	599056.7816306342	3117129.033225322	11154702.468125727	1.99296180791421	0.9949140633828333	0.100919894242804	0.84	1.21300235078641
Com_174_pos	L-Arginine	L-¾«°±Ëá	P	C6H14N4O2	174.11168	175.119003783579	0.136599560672881	[M+H]+	1.378	0.985031996754033	1	C18	Organic acids and derivatives	ÓÐ»úËá¼°ÆäÑÜÉúÎï	Carboxylic acids and derivatives	ôÈËá¼°ÆäÑÜÉúÎï	Amino acids, peptides, and analogues	°±»ùËá¡¢ëÄºÍÀàËÆÎï	74-79-3	HMDB0000517	C00062	map00220;map00261;map00330;map00331;map00472;map00970;map01060;map01064;map01100;map01110;map01130;map01230;map02010;map04974;map05014;map05132;map05142;map05146;map05230	-	6322	N[C@@H](CCCNC(N)=N)C(O)=O	ODKSFYDXXFIFQN-BYPYZUCNSA-N	2109387651.176457	2831774390.534528	3547811304.299357	2805883057.1916885	2125538076.4401913	2080882327.4776783	3129599670.623717	3453600728.8393393	3137475281.910872	2543516833.0053687	0.935540220430453	-0.09612841622811649	0.615164618941298	0.56	0.178832467495942
Com_1750_pos	Methionine propyl ester	µ°°±Ëá±ûõ¥	P	C8H17NO2S	191.098	192.106070471938	4.0318158118426	[M+H]+	5.476	0.532530925894806	2	C18	Organic acids and derivatives	ÓÐ»úËá¼°ÆäÑÜÉúÎï	Carboxylic acids and derivatives	ôÈËá¼°ÆäÑÜÉúÎï	Amino acids, peptides, and analogues	°±»ùËá¡¢ëÄºÍÀàËÆÎï	-	-	-	-	-	-	O=C(OCCC)C(N)CCSC	QAAOQCWMSDMQMI-UHFFFAOYSA-N	57087.27909111488	447155.8377237399	385918.70790508186	140758.5536384022	60772.83055544534	730184.1102649814	1070301.7538616222	36472.95983194287	284538.18057580345	399165.3024376665	0.433097763986163	-1.2072353708642438	0.351140261839037	0.68	0.924935040384305
Com_1753_neg	LysoPA(0:0/18:1(9Z))	ÈÜÑª¸ÊÓÍÁ×Ëá¸ÊÓÍõ¥(0:0/18:1(9Z))	N	C21H41O7P	436.25899	435.251974677542	0.652542523024355	[M-H]-	9.190	-	3	C18	Lipids and lipid-like molecules	Ö¬ÖÊºÍÀàÖ¬·Ö×Ó	Glycerophospholipids	¸ÊÓÍÁ×Ö¬	Glycerophosphates	¸ÊÓÍÁ×Ëáõ¥Àà	-	HMDB0007851	-	-	-	56947016	CCCCCCCC\C=C/CCCCCCCC(=O)OC(CO)COP(O)(O)=O	ZOOLJLSXNRZLDH-KTKRTIGZSA-N	159188489.1304195	769983.5672927547	3331406.254042041	5879745.005422467	263987269.53819427	9894141.030885266	3585106.025285693	16050423.153417066	23034967.354302056	2051053.6644724614	7.93099718694813	2.987502271505441	0.626254260389975	0.48	0.719205856521308
Com_1755_neg	phosphoethanolamine (P-16:0)	Á×ËáÒÒ´¼°·£¨P-16:0£©	N	C21H44NO6P	437.29063	436.283709258726	0.867292139357369	[M-H]-	9.997	0.704564548472895	2	C18	Lipids and lipid-like molecules	Ö¬ÖÊºÍÀàÖ¬·Ö×Ó	Glycerophospholipids	¸ÊÓÍÁ×Ö¬	Glycerophosphoethanolamines	¸ÊÓÍÁ×ËáÒÒ´¼°·Àà	-	-	-	-	-	-	CCCCCCCCCCCCCCC=COCC(COP(=O)(O)OCCN)O	QYTPGOPLNFESQC-RLHAVTDZSA-N	648141250.6997093	706593109.6304085	930419737.7364801	620152327.4458584	638569791.8844577	438182890.66809744	626316076.6327368	821144874.7421198	608611048.0987335	553429716.8433511	1.16280936986545	0.21761460180518763	0.242390526287117	0.8	0.741557514427777
Com_1756_neg	LysoPA(0:0/18:0)	ÈÜÑª¸ÊÓÍÁ×Ëá¸ÊÓÍõ¥(0:0/18:0)	N	C21H43O7P	438.27464	437.26794713398	1.3852820231564	[M-H]-	9.922	-	3	C18	Lipids and lipid-like molecules	Ö¬ÖÊºÍÀàÖ¬·Ö×Ó	Glycerophospholipids	¸ÊÓÍÁ×Ö¬	Glycerophosphates	¸ÊÓÍÁ×Ëáõ¥Àà	-	HMDB0007850	-	-	-	76041074	CCCCCCCCCCCCCCCCCC(=O)OC(CO)COP(O)(O)=O	RPAOEHFOGLEBTJ-UHFFFAOYSA-N	319967834.4632642	3473706.828772289	19611294.612704445	27498276.891806483	520995354.8087493	37285442.94792508	12470230.03634508	75983749.08918764	92235979.94272415	7402136.053417673	3.95579113713619	1.9839662548703845	0.643739550960609	0.44	0.62829235389523
Com_1758_neg	1-Stearoyl-sn-glycero-3-phosphate	-	N	C21H43O7P	438.27464	437.267665087435	0.741743658696248	[M-H]-	10.658	0.751530546763375	2	C18	Lipids and lipid-like molecules	Ö¬ÖÊºÍÀàÖ¬·Ö×Ó	Glycerophospholipids	¸ÊÓÍÁ×Ö¬	Glycerophosphates	¸ÊÓÍÁ×Ëáõ¥Àà	-	-	-	-	LMGP10050005	-	CCCCCCCCCCCCCCCCCC(=O)OCC(COP(=O)(O)O)O	LAYXSTYJRSVXIH-HXUWFJFHSA-N	4043508.6299020164	3955592.096074286	401080.9983064901	1571528.733641067	2811124.5413291473	2186614.6549957143	3496595.19943144	1736317.5420184457	2836212.2704730337	1027342.6495866601	1.13292047692977	0.18004659764077896	0.901271784094264	0.56	0.281563717443739
Com_1759_neg	Leukotriene E4	°×ÈýÏ©E4	N	C23H37NO5S	439.23925	438.232555623955	1.37880199695026	[M-H]-	7.351	-	3	C18	Lipids and lipid-like molecules	Ö¬ÖÊºÍÀàÖ¬·Ö×Ó	Fatty Acyls	Ö¬·¾õ£Àà	Eicosanoids	Àà¶þÊ®ÍéËá	75715-89-8	HMDB0002200	C05952	map00590;map04664;map01100;map04080	LMFA03020002	5280879	CCCCC\C=C/C\C=C/C=C/C=C/[C@@H](SC[C@H](N)C(O)=O)[C@@H](O)CCCC(O)=O	OTZRAYGBFWZKMX-FRFVZSDQSA-N	1362800.736682664	263691.5766618488	272876.94962571043	172369.7178092044	970403.5438166877	154257.20539217934	10280738.57642118	642659.8165227389	31220.56693046457	1319149.2448183123	0.244780842025599	-2.0304374461551338	0.865840206565389	0.48	0.263460434762342
Com_1759_pos	beta-Ionone	-	P	C13H20O	192.15141	193.15892331701	1.11015063579091	[M+H]+	9.602	0.868726705970834	2	C18	Lipids and lipid-like molecules	Ö¬ÖÊºÍÀàÖ¬·Ö×Ó	Prenol lipids	ÒìÎìÏ©´¼Ö¬	Sesquiterpenoids	±¶°ëÝÆÀà	-	HMDB0036565	C12287	-	-	-	CC1=C(C(CCC1)(C)C)C=CC(=O)C	PSQYTAPXSHCGMF-BQYQJAHWSA-N	31794258.91308591	31206413.403820325	26552725.812950443	25046741.335284624	25571528.01054894	34787202.34385376	31743043.4365367	39314862.10505837	72584823.08266453	31413536.465112366	0.667982040090403	-0.5821187811413807	0.0852856749932001	0.92	1.66405357917813
Com_175_neg	2'-Deoxyuridine	2'-ÍÑÑõÄòÜÕ	N	C9H12N2O5	228.07462	227.067519354184	0.874074388421048	[M-H]-	3.384	0.676208616437087	1	C18	Nucleosides, nucleotides, and analogues	ºËÜÕ¡¢ºËÜÕËáºÍÀàËÆÎï	Pyrimidine nucleosides	à×à¤ºËÜÕ	Pyrimidine 2'-deoxyribonucleosides	à×à¤2'-ÍÑÑõºËÌÇºËÜÕ	951-78-0	HMDB0000012	C00526	map00240	-	13712	OC[C@H]1O[C@H](C[C@@H]1O)N1C=CC(=O)NC1=O	MXHRCPNRJAMMIM-SHYZEUOFSA-N	48059152.515234426	9377863.022649186	36791131.20562736	51035024.11817006	22597648.756173346	13386894.815744124	12596962.985145878	13096065.98945668	21290215.625866964	7949870.335377115	2.45697885916865	1.296885444226832	0.0667434782600575	0.84	1.39400431281688
Com_1760_neg	LysoPE(0:0/15:0)	ÈÜÑªÁ×Ö¬õ£ÒÒ´¼°· (0:0/15:0)	N	C20H42NO7P	439.26989	438.262555806483	0.0778417044865219	[M-H]-	9.175	0.50360087370892	2	C18	Lipids and lipid-like molecules	Ö¬ÖÊºÍÀàÖ¬·Ö×Ó	Glycerophospholipids	¸ÊÓÍÁ×Ö¬	Glycerophosphoethanolamines	¸ÊÓÍÁ×ËáÒÒ´¼°·Àà	-	HMDB0011472	-	-	LMGP02050035	53480921	[H][C@@](CO)(COP(O)(=O)OCCN)OC(=O)CCCCCCCCCCCCCC	GIUNBNKDUHWVHI-LJQANCHMSA-N	2200525.596414065	2392476.1076201773	1876650.2138713005	1981458.823766286	2500435.506817276	2119972.86960441	2109035.4390655844	2420923.4281665417	2578026.3058469146	1900145.8770293125	0.984134074187527	-0.023073219374729375	0.840258817000123	0.44	0.0497821618317198
Com_1761_neg	Grandilodine A	-	N	C24H30N2O6	442.21039	441.202422535282	1.50938271258634	[M-H]-	6.460	-	3	C18	Organoheterocyclic compounds	ÓÐ»úÔÓ»·»¯ºÏÎï	Indoles and derivatives	ßÅßá¼°ÆäÑÜÉúÎï	Indolecarboxylic acids and derivatives	ßÅßáôÈËá¼°ÆäÑÜÉúÎï	-	-	-	-	-	-	COC(=O)C1CC23CCCN2CCC4(C1(CC3)N(C5=CC=CC=C54)C(=O)OC)C(=O)OC	ROIFAUMINZFUQR-QKBJRNKPSA-N	7090119.621084007	6907296.211491592	5483328.575760781	8574011.397263682	11697268.553354638	12308870.25807613	6586026.865155709	10170832.034093928	10865829.428780708	4555063.055543166	0.893572559390253	-0.16234321193033868	0.72135361912877	0.56	0.233347122755841
Com_1761_pos	Phosphocreatinine	Á×Ëá¼¡ôû	P	C4H8N3O4P	193.02524	194.032937809131	2.06091768614056	[M+H]+	1.347	-	3	C18	Organic acids and derivatives	ÓÐ»úËá¼°ÆäÑÜÉúÎï	Carboxylic acids and derivatives	ôÈËá¼°ÆäÑÜÉúÎï	Amino acids, peptides, and analogues	°±»ùËá¡¢ëÄºÍÀàËÆÎï	-	HMDB0041624	-	-	-	71214	CN1CC(=O)NC1=NP(O)(O)=O	HIPLEPXPNLWKCQ-UHFFFAOYSA-N	49286897.46361099	31190764.834449343	52571650.38128772	18323469.65042157	56839961.30063008	6437934.607727467	66299684.05398953	18638959.144609388	11038523.27010496	44008997.57302508	1.42198412386247	0.5079053576769176	0.247358819019795	0.68	0.886694903693192
Com_1762_neg	LysoPE(16:1(9Z)/0:0)	ÈÜÑªÁ×Ö¬õ£ÒÒ´¼°·(16:1(9Z)/0:0)	N	C21H42NO7P	451.26989	450.262979774017	0.86372706372527	[M-H]-	8.952	0.672908615645387	2	C18	Lipids and lipid-like molecules	Ö¬ÖÊºÍÀàÖ¬·Ö×Ó	Glycerophospholipids	¸ÊÓÍÁ×Ö¬	Glycerophosphoethanolamines	¸ÊÓÍÁ×ËáÒÒ´¼°·Àà	-	HMDB0011504	-	-	LMGP02050010	52925129	[H][C@@](O)(COC(=O)CCCCCCC\C=C/CCCCCC)COP(O)(=O)OCCN	DSOWUEHXZJUNID-WHXUGTBJSA-N	54135010.75892335	87038109.70688908	74545979.9140383	62056105.746475935	58606437.14449516	71566066.23887317	60592257.53460076	90493669.62847622	102319067.13382638	74887918.30709505	0.841250693542651	-0.24939230577940813	0.210911488732998	0.76	0.708528370365136
Com_1762_pos	N-Carboxymethionine	N-ôÈ»ùµ°°±Ëá	P	C6H11NO4S	193.04088	194.048475806973	1.53235404327675	[M+H]+	1.519	-	3	C18	Organic acids and derivatives	ÓÐ»úËá¼°ÆäÑÜÉúÎï	Carboxylic acids and derivatives	ôÈËá¼°ÆäÑÜÉúÎï	Amino acids, peptides, and analogues	°±»ùËá¡¢ëÄºÍÀàËÆÎï	-	-	-	-	-	-	CSCCC(C(=O)O)NC(=O)O	LWQBAQJPCYBWJQ-BYPYZUCNSA-N	18144700.905696917	6171369.226967699	35461338.1589707	3838917.107770806	15917472.636551447	5692749.867888715	17400076.391880184	15078551.39260673	6632428.153727525	28315234.2599419	1.08773033623142	0.12132093636560667	0.955272410996565	0.52	0.483268845819692
Com_1765_pos	1-(2,4,6-Trimethylphenoxy)propan-2-amine	-	P	C12H19NO	193.14666	194.154369168634	2.11843494461207	[M+H]+	5.492	0.52971507643419	2	C18	Benzenoids	±½Àà»¯ºÏÎï	Phenol ethers	±½·ÓÃÑ	-	-	-	HMDB0246512	-	-	-	9990192	CC(N)COC1=C(C)C=C(C)C=C1C	QDZOEZPRNQIPHY-UHFFFAOYSA-N	212813.10286266982	369410.7030253583	192419.8410001886	886047.2081382605	157461.0801293162	878374.7180294511	386900.31123703835	327983.6915099187	566166.3875524222	254608.0809897364	0.753159460773206	-0.4089727467082466	0.319996695189723	0.72	0.51607456432871
Com_1766_neg	N-Arachidonoyl Phenylalanine	N-»¨ÉúËÄÏ©õ£±½±û°±Ëá	N	C29H41NO3	451.30864	450.301224521318	0.255875185560889	[M-H]-	10.072	-	3	C18	Organic acids and derivatives	ÓÐ»úËá¼°ÆäÑÜÉúÎï	Carboxylic acids and derivatives	ôÈËá¼°ÆäÑÜÉúÎï	Amino acids, peptides, and analogues	°±»ùËá¡¢ëÄºÍÀàËÆÎï	-	HMDB0242001	-	-	-	-	CCCCCC=CCC=CCC=CCC=CCCCC(=O)NC(CC1=CC=CC=C1)C(O)=O	YHLNAFGXMQKMQX-UHFFFAOYSA-N	3148675.189527835	1787858.552778159	2523471.415967528	7836647.7298823055	6389651.218109356	1114699.6369410898	4648158.085268495	3614036.3740040744	5773773.026151986	4032404.1267021797	1.13049176665697	0.17695048501609967	0.813290138216541	0.48	0.472946210068778
Com_1767_neg	1-nonadecanoyl-glycero-3-phosphate	-	N	C22H45O7P	452.29029	451.283434627766	0.983058393760452	[M-H]-	10.875	-	3	C18	Lipids and lipid-like molecules	Ö¬ÖÊºÍÀàÖ¬·Ö×Ó	Glycerophospholipids	¸ÊÓÍÁ×Ö¬	Glycerophosphates	¸ÊÓÍÁ×Ëáõ¥Àà	-	HMDB0062322	-	-	LMGP10050034	44575059	[H][C@@](O)(COC(=O)CCCCCCCCCCCCCCCCCC)COP(O)(O)=O	YAERNOYIELLICR-OAQYLSRUSA-N	5236589.58023216	5180883.552777627	2269236.1750847995	5223287.445500426	5131293.709248326	4080291.8415794517	16235453.34075863	17906217.096483234	16426831.549897248	6345567.458060803	0.377760992602403	-1.4044543573867934	0.0447415638740559	0.84	1.26730855525807
Com_1770_neg	16:0 LYSO-PE	-	N	C21H44NO7P	453.28554	452.278733641975	1.08903093406983	[M-H]-	9.623	0.944057903247235	2	C18	Lipids and lipid-like molecules	Ö¬ÖÊºÍÀàÖ¬·Ö×Ó	Glycerophospholipids	¸ÊÓÍÁ×Ö¬	Glycerophosphoethanolamines	¸ÊÓÍÁ×ËáÒÒ´¼°·Àà	-	-	-	-	LMGP02050002	-	CCCCCCCCCCCCCCCC(=O)OCC(COP(=O)(O)OCCN)O	YVYMBNSKXOXSKW-HXUWFJFHSA-N	570105278.3019356	1087966160.5317304	773407171.5975718	737295896.1672944	628802314.0655653	863615160.4181734	763164272.697194	967611894.3364435	1014797429.8289957	671161092.6489878	0.887211782636502	-0.1726495695158127	0.351696198054271	0.68	0.642386776780906
Com_1771_neg	LysoPA(20:5(5Z,8Z,11Z,14Z,17Z)/0:0)	ÈÜÑª¸ÊÓÍÁ×Ëá¸ÊÓÍõ¥(20:5(5Z,8Z,11Z,14Z,17Z)/0:0)	N	C23H37O7P	456.22769	455.220924861349	1.17235617366253	[M-H]-	7.640	-	3	C18	Lipids and lipid-like molecules	Ö¬ÖÊºÍÀàÖ¬·Ö×Ó	Glycerophospholipids	¸ÊÓÍÁ×Ö¬	Glycerophosphates	¸ÊÓÍÁ×Ëáõ¥Àà	-	HMDB0114748	-	-	-	25006224	CC\C=C/C\C=C/C\C=C/C\C=C/C\C=C/CCCC(=O)OCC(O)COP(O)(O)=O	DKFJPTBTSHHMCQ-JLNKQSITSA-N	179637.1002023037	121355.07510840794	71192.38825120294	33232.433821243736	170488.203877823	90029.20108120631	143209.70079798292	319636.5075190549	206245.03960619099	201587.17377267053	0.599459385568545	-0.7382660830722763	0.161777123655129	0.8	0.887423481261142
Com_1774_neg	3beta,23-Dihydroxy-30-nor-olean-12,20-dien-28-oic acid	-	N	C29H44O4	456.32396	455.317041791577	0.836667829172922	[M-H]-	8.245	-	3	C18	Lipids and lipid-like molecules	Ö¬ÖÊºÍÀàÖ¬·Ö×Ó	Steroids and steroid derivatives	Àà¹Ì´¼ºÍÀà¹Ì´¼ÑÜÉúÎï	-	-	-	-	-	-	-	70698142	CC1=CCC2(CCC3(C(=CCC4C3(CCC5C4(CCC(C5(C)CO)O)C)C)C2C1)C)C(=O)O	PJWNQESEBNSLIQ-VZBPFLCRSA-N	840757.2021929625	11994108.361682685	397632.8082071674	1144947.8307951153	900668.5028429184	658177.4931449314	245663.2822210825	342056.9124380212	1699531.407892287	255629.59945524245	4.77283179120133	2.254845492418631	0.177141993253218	0.8	1.39313506605389
Com_1774_pos	Menthol	±¡ºÉÄÔ	P	C10H20O	156.15141	195.114258915561	2.24835907014446	[M+K]+	6.661	-	3	C18	Lipids and lipid-like molecules	Ö¬ÖÊºÍÀàÖ¬·Ö×Ó	Prenol lipids	ÒìÎìÏ©´¼Ö¬	Monoterpenoids	µ¥ÝÆÀà	1490-04-6	HMDB0003352	-	-	-	-	OC1CC(C)CCC1C(C)C	NOOLISFMXDJSKH-UHFFFAOYSA-N	1122373.8979911779	1274004.3443173363	1736313.5587406897	1464134.1957898599	1762695.559238602	4576898.742680834	1789689.0326046918	2315405.644126029	1999776.8382503933	1166454.476580002	0.62114972674415	-0.686987026127893	0.164409011505607	0.84	1.34299485266456
Com_1775_neg	1-Lyso-2-arachidonoyl-phosphatidate	-	N	C23H39O7P	458.24334	457.236710767277	1.46377965247052	[M-H]-	9.041	0.798665311079646	2	C18	Lipids and lipid-like molecules	Ö¬ÖÊºÍÀàÖ¬·Ö×Ó	Glycerophospholipids	¸ÊÓÍÁ×Ö¬	Glycerophosphates	¸ÊÓÍÁ×Ëáõ¥Àà	-	HMDB0012496	-	-	-	76043735	CCCCCC=CCC=CCC=CCC=CCCCC(=O)OC(CO)COP(O)(O)=O	BDCFJMBXZCIVRH-UHFFFAOYSA-N	3113148.86788934	3514621.4735597004	1192878.5594076992	3601750.3906212025	3231064.8982238513	7218848.213238046	16719697.476260837	10067087.722072765	8212623.84017606	4171044.751571452	0.315880247317654	-1.6625503698565147	0.00656176790875614	1	1.91448084477221
Com_1776_neg	(2S)-2,6,10,14-tetramethylpentadeca-1,18-diyl sulfate	-	N	C19H40O8S2	460.21646	459.210146958135	2.14455201146372	[M-H]-	5.452	-	3	C18	Lipids and lipid-like molecules	Ö¬ÖÊºÍÀàÖ¬·Ö×Ó	Prenol lipids	ÒìÎìÏ©´¼Ö¬	Diterpenoids	¶þÝÆÀà	-	-	-	-	-	-	C(CCC[C@@H](COS(=O)(=O)O)CCC[C@H](C)CCC[C@H](C)COS(=O)(=O)O)(C)C	WOCUWJQHAIJZGY-GWAVUXLZNA-N	4364068.754381125	3917154.6579123084	3102244.42763448	2835868.502436943	3552591.9921723874	1564672.0171965905	2268517.7247265917	2547330.8285202202	2584783.5365937464	5259798.827064258	1.24933565801715	0.3211611367530196	0.22084197319081	0.8	0.785508310612198
Com_1777_neg	LysoPA(20:3(8Z,11Z,14Z)/0:0)	ÈÜÑª¸ÊÓÍÁ×Ëá¸ÊÓÍõ¥(20:3(8Z,11Z,14Z)/0:0)	N	C23H41O7P	460.25899	459.252244264944	1.2042457747853	[M-H]-	8.935	-	3	C18	Lipids and lipid-like molecules	Ö¬ÖÊºÍÀàÖ¬·Ö×Ó	Glycerophospholipids	¸ÊÓÍÁ×Ö¬	Glycerophosphates	¸ÊÓÍÁ×Ëáõ¥Àà	-	HMDB0114759	-	-	-	87978475	CCCCC\C=C/C\C=C/C\C=C/CCCCCCC(=O)OCC(O)COP(O)(O)=O	LZSKMXWVALYCLG-QNEBEIHSSA-N	15672447.18544675	49455.18534282573	90895.6458212764	511602.5636433953	29463563.82789946	220976.05943987277	58951.075800519604	1252650.6620988545	1427425.7872021298	151312.25206733812	14.716591568557	3.8793716700503555	0.461860644024187	0.56	0.816279518749601
Com_1780_neg	1-(11Z,14Z-eicosadienoyl)-glycero-3-phosphate	-	N	C23H43O7P	462.27464	461.26786840547	1.14305528417647	[M-H]-	9.347	-	3	C18	Lipids and lipid-like molecules	Ö¬ÖÊºÍÀàÖ¬·Ö×Ó	Glycerophospholipids	¸ÊÓÍÁ×Ö¬	Glycerophosphates	¸ÊÓÍÁ×Ëáõ¥Àà	-	HMDB0062303	-	-	LMGP10050027	-	[H]C(CCCCC)=C([H])C\C([H])=C(\[H])CCCCCCCCCC(=O)OC[C@@]([H])(O)COP(O)(O)=O	PIWSAHYRIXOITD-MNZXDXIFSA-N	651524997.3638495	2303773.684331236	14671325.053448668	13307045.94003607	661295445.0284044	13231021.141439062	9206034.325035704	37190314.79121999	28639265.630275033	5323708.345948478	14.3508670479205	3.8430659988926092	0.390229541877204	0.64	0.870389255221397
Com_1784_neg	Adenylosuccinic acid	ÏÙÜÕËá»ùçúçêËá	N	C14H18N5O11P	463.07405	462.06749731584	1.61381498269564	[M-H]-	4.803	-	3	C18	Nucleosides, nucleotides, and analogues	ºËÜÕ¡¢ºËÜÕËáºÍÀàËÆÎï	Purine nucleotides	àÑßÊºËÜÕËá	Purine ribonucleotides	àÑßÊºËÌÇºËÜÕËá	19046-78-7	HMDB0248010	C03794	map00230;map00250;map01100	-	195	OC1C(COP(O)(O)=O)OC(C1O)N1C=NC2=C(NC(CC(O)=O)C(O)=O)N=CN=C12	OFBHPPMPBOJXRT-UHFFFAOYSA-N	4338251.6913024	1738254.9751246797	1074685.7448943052	370083.8002846409	661518.3435032516	1513184.8522743064	859975.2936963353	517563.3760965546	608574.7296511761	3317495.29653057	1.20038761584781	0.2635003401375488	0.892243260882124	0.56	0.0981059033487811
Com_1785_neg	4-Hydroxynonenal glutathione	-	N	C19H33N3O8S	463.19884	462.191931550051	0.845317425678584	[M-H]-	5.715	-	3	C18	Organic acids and derivatives	ÓÐ»úËá¼°ÆäÑÜÉúÎï	Carboxylic acids and derivatives	ôÈËá¼°ÆäÑÜÉúÎï	Amino acids, peptides, and analogues	°±»ùËá¡¢ëÄºÍÀàËÆÎï	1042945-55-0	HMDB0240578	-	-	-	92970719	CCCCC[C@@H]1O[C@@H](O)C[C@@H]1SC[C@H](NC(=O)CC[C@H](N)C(O)=O)C(=O)NCC(O)=O	ICRIFHIWWXQBPY-GGOFEBJYSA-N	8562614.329121962	13011124.435024163	3811405.547487196	15887934.30148615	5824174.608061703	6366896.827231958	5865192.196556689	5471221.458844761	5346599.737320362	9045645.755578218	1.4674073026523	0.5532693699603456	0.364762647769647	0.64	0.71874806133486
Com_1786_neg	LysoPE(P-18:1(9Z)/0:0)	-	N	C23H46NO6P	463.30628	462.299409479009	0.92698723839542	[M-H]-	10.201	0.617813305445821	2	C18	Lipids and lipid-like molecules	Ö¬ÖÊºÍÀàÖ¬·Ö×Ó	Glycerophospholipids	¸ÊÓÍÁ×Ö¬	Glycerophosphoethanolamines	¸ÊÓÍÁ×ËáÒÒ´¼°·Àà	1425046-04-3	HMDB0240599	-	-	-	-	CCCCCCCC\C=C/CCCCCC\C=C/OC[C@@H](O)COP(O)(=O)OCCN	URGVIWXYPWWBQO-UWEYSURVSA-N	369668485.8107617	281851606.7276735	277207811.7429516	216963694.08146074	322018592.0260825	175772017.55521822	303480778.42945707	392601105.585628	346601406.4333229	217145901.88387418	1.02236622557872	0.031912081973710274	0.78482908151261	0.52	0.196730747456832
Com_1786_pos	LOLIOLIDE	-	P	C11H16O3	196.10995	197.117398478765	0.7571199982386	[M+H]+	6.181	0.777139039176676	2	C18	Organoheterocyclic compounds	ÓÐ»úÔÓ»·»¯ºÏÎï	Benzofurans	±½²¢ß»à«Àà	-	-	-	HMDB0302428	-	-	-	-	CC1(CC(CC2(C1=CC(=O)O2)C)O)C	XEVQXKKKAVVSMW-WRWORJQWSA-N	2696054.9345325306	7270393.49234912	4700324.213213914	9255393.516611347	4169779.6712904247	10013026.5480334	76314001.731622	21327269.93996159	20678665.90776263	33131237.302472897	0.173982502494225	-2.5229858740670705	0.00504675219254679	1	1.49645740704214
Com_1787_neg	Perfluorononanoic acid	È«·úÈÉËá	N	C9HF17O2	463.97051	462.963743270285	1.14936245628685	[M-H]-	7.079	0.519202750949484	2	C18	Organohalogen compounds	ÓÐ»úÂ±»¯ºÏÎï	Alkyl halides	Â±´úÌþ	Alkyl fluorides	Íé»ù·ú	375-95-1	-	-	-	-	67821	O=C(O)C(F)(F)C(F)(F)C(F)(F)C(F)(F)C(F)(F)C(F)(F)C(F)(F)C(F)(F)F	UZUFPBIDKMEQEQ-UHFFFAOYSA-N	1926822.8874353939	958119.2330737269	1418956.439719409	2038912.1240972104	1725058.4842444903	964258.0750582329	1073001.2170360482	1812702.3622280033	2167718.1041249055	1113105.1265991435	1.13141390444816	0.17812680612361967	0.519117495662676	0.56	0.616920119881255
Com_1788_neg	1-(11Z-eicosenoyl)-glycero-3-phosphate	-	N	C23H45O7P	464.29029	463.283549947255	1.2060283556627	[M-H]-	10.162	-	3	C18	Lipids and lipid-like molecules	Ö¬ÖÊºÍÀàÖ¬·Ö×Ó	Glycerophospholipids	¸ÊÓÍÁ×Ö¬	Glycerophosphates	¸ÊÓÍÁ×Ëáõ¥Àà	-	HMDB0062305	-	-	LMGP10050026	52929759	[H]\C(CCCCCCCC)=C(/[H])CCCCCCCCCC(=O)OC[C@@]([H])(O)COP(O)(O)=O	OAYFHKCHTMNTLM-MZMPXXGTSA-N	735269747.82953	4982031.420748352	48263148.80748463	49290923.0986888	982372840.2216072	33208514.974888783	19982260.65908928	114357533.4797715	122802821.9141623	9499966.23356832	6.07027523994952	2.60176193300611	0.437718307284039	0.64	0.800557292278566
Com_1790_neg	phosphoethanolamine (P-18:0)	Á×ËáÒÒ´¼°·£¨P-18:0£©	N	C23H48NO6P	465.32193	464.314789705031	0.343214064651888	[M-H]-	10.849	0.673787889338807	2	C18	Lipids and lipid-like molecules	Ö¬ÖÊºÍÀàÖ¬·Ö×Ó	Glycerophospholipids	¸ÊÓÍÁ×Ö¬	Glycerophosphoethanolamines	¸ÊÓÍÁ×ËáÒÒ´¼°·Àà	-	-	-	-	LMGP02070002	-	CCCCCCCCCCCCCCCCC=COCC(COP(=O)(O)OCCN)O	KACDZDULGKPXHT-HIVNOOBXSA-N	107156189.02219075	106948534.66104428	295108143.8537112	105234018.525162	105067737.46693861	69372798.71691868	131429607.47597925	141662994.1156745	100984127.55491045	70585258.40242003	1.3997391669848	0.4851580146300914	0.304131305904671	0.68	0.63904685343233
Com_1790_pos	4-(2,6,6-Trimethyl-1-cyclohexenyl)-2-butanol	¶þÇâ-¦Â-×ÏÂÞÀ¼´¼	P	C13H24O	196.18272	197.189980557069	0.201052014224241	[M+H]+	6.587	0.619566523946846	2	C18	Lipids and lipid-like molecules	Ö¬ÖÊºÍÀàÖ¬·Ö×Ó	Prenol lipids	ÒìÎìÏ©´¼Ö¬	Sesquiterpenoids	±¶°ëÝÆÀà	3293-47-8	HMDB0036172	-	-	-	579336	CC(O)CCC1=C(C)CCCC1(C)C	VSYLEWGIVLSDIY-UHFFFAOYSA-N	1309141.3276625953	1637821.519995132	1614009.653448926	1422949.410920561	1597108.1850451971	1771296.8758867942	1516613.8146882958	1981330.1496977927	2142712.2211156585	1154604.9825229358	0.884956368498605	-0.17632176794304702	0.420500551237697	0.68	0.463195499539646
Com_1791_neg	LysoPA(i-20:0/0:0)	ÈÜÑª¸ÊÓÍÁ×Ëá¸ÊÓÍõ¥(i-20:0/0:0)	N	C23H47O7P	466.30594	465.299007275839	0.787628480648121	[M-H]-	11.048	-	3	C18	Lipids and lipid-like molecules	Ö¬ÖÊºÍÀàÖ¬·Ö×Ó	Glycerophospholipids	¸ÊÓÍÁ×Ö¬	Glycerophosphates	¸ÊÓÍÁ×Ëáõ¥Àà	-	HMDB0114767	-	-	-	17786813	CC(C)CCCCCCCCCCCCCCCCC(=O)OCC(O)COP(O)(O)=O	AUOZPUVRJSFDEQ-UHFFFAOYSA-N	98723191.26670836	1257562.0647314016	12672519.722976599	14554498.160151098	177733916.61794734	11069491.40693757	5221442.98363926	21880043.09858334	20434346.269503947	1685978.8827630172	5.05780559504754	2.3385115857455423	0.396512142499544	0.64	0.692194537871075
Com_1791_pos	2-Amino-5-phosphonopentanoic acid	2-°±»ù-5-Á×ËáÎìËá	P	C5H12NO5P	197.04531	198.052603864949	0.0311352297358728	[M+H]+	5.798	-	3	C18	Organic acids and derivatives	ÓÐ»úËá¼°ÆäÑÜÉúÎï	Carboxylic acids and derivatives	ôÈËá¼°ÆäÑÜÉúÎï	Amino acids, peptides, and analogues	°±»ùËá¡¢ëÄºÍÀàËÆÎï	-	HMDB0247376	C13734	-	-	-	NC(CCCP(O)(O)=O)C(O)=O	VOROEQBFPPIACJ-UHFFFAOYSA-N	129175.88204275673	493629.0559440821	4814520.183831707	824489.3162955054	318892.72609337326	144676.05351411604	1097497.396005117	259462.91165220382	381017.2345511882	605809.3358869896	2.64448671531981	1.4029877279637206	0.559234246211431	0.56	0.498966017512436
Com_1792_pos	4-methyl-7-aminocoumarin	7-°±»ù-4-¼×»ùÏã¶¹ËØ	P	C10H9NO2	175.06333	198.052868200044	1.93187256298985	[M+Na]+	1.318	-	3	C18	Phenylpropanoids and polyketides	±½±ûËØÀàºÍ¾ÛÍªÀà	Coumarins and derivatives	Ïã¶¹ËØ¼°ÆäÑÜÉúÎï	-	-	26093-31-2	HMDB0247230	C01386	-	-	92249	O=C1OC=2C=C(N)C=CC2C(=C1)C	GLNDAGDHSLMOKX-UHFFFAOYSA-N	300566.04966290214	525104.5398620613	5369918.609150101	489120.13546983025	260178.66840899343	719604.5256000896	952204.5277549395	802834.7410661413	419935.1307586377	878533.4235318209	1.84062581781465	0.8801963699519283	0.833287394639218	0.72	0.202290251154664
Com_1794_neg	1-heptadecanoyl-glycero-3-phosphoethanolamine	-	N	C22H46NO7P	467.30119	466.293861386705	0.0612309482903804	[M-H]-	10.056	0.810964128496825	2	C18	Lipids and lipid-like molecules	Ö¬ÖÊºÍÀàÖ¬·Ö×Ó	Glycerophospholipids	¸ÊÓÍÁ×Ö¬	Glycerophosphoethanolamines	¸ÊÓÍÁ×ËáÒÒ´¼°·Àà	-	-	-	-	LMGP02050030	-	CCCCCCCCCCCCCCCCC(=O)OCC(COP(=O)(O)OCCN)O	RVNBVQKDPQVSOY-OAQYLSRUSA-N	20178418.417700328	15343294.705889778	12931574.278988183	18135607.406619646	17996717.000243284	8210128.223745749	7810027.891867116	11226277.399252906	12504284.670109294	6704817.619424439	1.82078648636382	0.8645617553053258	0.00324044237133956	1	1.11437256051852
Com_1795_neg	Bacilysocin	-	N	C21H43O9P	470.26447	469.257500607641	0.703024919247576	[M-H]-	8.891	-	3	C18	Lipids and lipid-like molecules	Ö¬ÖÊºÍÀàÖ¬·Ö×Ó	Glycerophospholipids	¸ÊÓÍÁ×Ö¬	Glycerophosphoglycerols	¸ÊÓÍÁ×Ëá¸ÊÓÍ	-	-	-	-	-	-	CCC(C)CCCCCCCCCCC(=O)OCC(COP(=O)(O)OCC(CO)O)O	DIGHTWUQPWHBPG-UHFFFAOYSA-N	1323520.4739205483	2012024.268016712	1357289.0769447396	1698498.152325386	646987.6210541024	2465127.2397862794	6511717.6347023705	2983397.2005685465	2568889.2799229342	2225166.4738400113	0.420090394964474	-1.2512282947699922	0.0148632407257861	1	1.76773494198418
Com_1796_neg	Lucidenic acid K	-	N	C27H36O7	472.24611	471.23914661277	0.712790985220163	[M-H]-	6.972	-	3	C18	Lipids and lipid-like molecules	Ö¬ÖÊºÍÀàÖ¬·Ö×Ó	Prenol lipids	ÒìÎìÏ©´¼Ö¬	Triterpenoids	ÈýÝÆÀà	-	HMDB0035890	-	-	-	131751879	CC(CCC(O)=O)C1CC(=O)C2(C)C3=C(C(=O)C(O)C12C)C1(C)CCC(=O)C(C)(C)C1CC3=O	NCGJGPSWDDQPKM-UHFFFAOYSA-N	138806.96744783953	415534.6139052028	151796.7759960096	804864.034882812	542364.49273624	695951.6249260232	308028.99657116766	828601.2872632013	261771.83568312041	183946.37552317954	0.901271464181867	-0.14996638169895568	0.732411581763359	0.4	0.373451111810883
Com_1797_neg	SCDCA - Sulfochenodeoxycholic acid	SCDCA-- »Ç»¯¶ìÈ¥Ñõµ¨Ëá	N	C24H40O7S	472.24948	471.241303694313	1.85559905122467	[M-H]-	6.715	0.527213514292799	2	C18	Lipids and lipid-like molecules	Ö¬ÖÊºÍÀàÖ¬·Ö×Ó	Steroids and steroid derivatives	Àà¹Ì´¼ºÍÀà¹Ì´¼ÑÜÉúÎï	Bile acids, alcohols and derivatives	µ¨Ö­Ëá¡¢´¼¼°ÆäÑÜÉúÎï	-	-	-	-	LMST05020024	-	O=C(O)CCC(C)C1CCC2C3C(O)CC4CC(OS(=O)(=O)O)CCC4(C)C3CCC12C	WHMOBEGYTDWMIG-BSWAIDMHSA-N	249721.0587220476	69251.15232318534	28423.518441165357	96069.46263569636	187751.6925626956	268889.95389351546	486596.4789451078	463680.46819718456	370724.1836481733	294253.8021287915	0.335015045341104	-1.5777022072226439	0.0233581313917932	1	1.88094382391768
Com_1798_neg	LysoPE(18:3(6Z,9Z,12Z)/0:0)	ÈÜÑªÁ×Ö¬õ£ÒÒ´¼°·(18:3(6Z,9Z,12Z)/0:0)	N	C23H42NO7P	475.26989	474.262919892753	0.694116669224566	[M-H]-	8.786	-	3	C18	Lipids and lipid-like molecules	Ö¬ÖÊºÍÀàÖ¬·Ö×Ó	Glycerophospholipids	¸ÊÓÍÁ×Ö¬	Glycerophosphoethanolamines	¸ÊÓÍÁ×ËáÒÒ´¼°·Àà	-	HMDB0011508	-	-	LMGP02050017	52925136	[H][C@@](O)(COC(=O)CCCC\C=C/C\C=C/C\C=C/CCCCC)COP(O)(=O)OCCN	QULMFYLWLOKODU-CSLWLMPESA-N	4403203.11789185	4208477.783846112	5691098.957981511	4205041.398420589	5219543.7193669425	5354185.572642915	8691545.924503444	5860487.695776995	12845530.326828053	4444057.09665393	0.637904299863791	-0.6485880916933459	0.117034157645642	0.88	1.16035651430832
Com_179_neg	Traumatic Acid	·´Ê½-2-Ê®¶þÌ¼Ï©¶þËá	N	C12H20O4	228.13616	227.128895050836	0.153639984140621	[M-H]-	6.423	0.860530967597826	1	C18	Lipids and lipid-like molecules	Ö¬ÖÊºÍÀàÖ¬·Ö×Ó	Fatty Acyls	Ö¬·¾õ£Àà	Fatty acids and conjugates	Ö¬·¾ËáºÍ½áºÏÎï	6402-36-4	HMDB0000933	C16308	map00592;map01110	LMFA01170002	5283028	OC(=O)CCCCCCCC\C=C\C(O)=O	MAZWDMBCPDUFDJ-VQHVLOKHSA-N	11440957.022242265	15862834.718117313	9204238.141995793	16091440.861030089	9880833.600856313	12645026.834717764	12139722.8441	8749475.375102704	12576554.31189033	11609564.411410924	1.0824659081275	0.11432158850867365	0.669343675729442	0.48	0.458207746438256
Com_1803_pos	2,4-Dinitrophenylhydrazine	2,4-¶þÏõ»ù±½ëÂ	P	C6H6N4O4	198.03891	199.045305337043	4.56810713105814	[M+H]+	1.210	-	3	C18	Benzenoids	±½Àà»¯ºÏÎï	Benzene and substituted derivatives	±½¼°ÆäÈ¡´úÑÜÉúÎï	Nitrobenzenes	Ïõ»ù±½Àà	119-26-6	HMDB0245463	C11283	-	-	-	C1=CC(=C(C=C1[N+](=O)[O-])[N+](=O)[O-])NN	HORQAOAYAYGIBM-UHFFFAOYSA-N	1486696.6817839206	898596.6532753225	1334368.5405583715	1211795.2322465417	1555016.6331841045	972960.6484650953	1371987.4538406082	1026212.3525459293	975913.6323918455	972206.8447060881	1.21942680298912	0.2862031618783119	0.151552508645571	0.72	0.691237880123898
Com_1805_neg	LysoPE(0:0/18:0)	ÈÜÑªÁ×Ö¬õ£ÒÒ´¼°· (0:0/18:0)	N	C23H48NO7P	481.31684	480.3104990784	1.99261343110515	[M-H]-	9.817	0.679859058691075	2	C18	Lipids and lipid-like molecules	Ö¬ÖÊºÍÀàÖ¬·Ö×Ó	Glycerophospholipids	¸ÊÓÍÁ×Ö¬	Glycerophosphoethanolamines	¸ÊÓÍÁ×ËáÒÒ´¼°·Àà	-	HMDB0011129	-	-	LMGP02050038	-	CCCCCCCCCCCCCCCCCC(=O)OC(CO)COP(=O)(O)OCCN	KIHAGWUUUHJRMS-JOCHJYFZSA-N	47609218.0046488	61858427.66307171	36713757.488731325	55379517.843793064	57017906.15091369	132127740.21649562	56440264.041479915	75795209.5764069	81338933.29469481	53787420.17024131	0.647273041194134	-0.6275536777517737	0.0740074775374133	0.8	1.28575326187607
Com_1807_neg	1-(4Z,7Z,10Z,13Z,16Z,19Z-docosahexaenoyl)-glycero-3-phosphate	-	N	C25H39O7P	482.24334	481.236379912269	0.704856326265558	[M-H]-	8.996	0.766251545092086	2	C18	Lipids and lipid-like molecules	Ö¬ÖÊºÍÀàÖ¬·Ö×Ó	Glycerophospholipids	¸ÊÓÍÁ×Ö¬	Glycerophosphates	¸ÊÓÍÁ×Ëáõ¥Àà	-	HMDB0062307	-	-	LMGP10050019	-	[H]C(CC)=C([H])CC([H])=C([H])C\C([H])=C(\[H])C\C([H])=C(\[H])C\C([H])=C(\[H])C\C([H])=C(\[H])CCC(=O)OC[C@@]([H])(O)COP(O)(O)=O	UWHSPTWBPTXYMF-IZJKNPMXSA-N	2030733.2771663452	2541772.4275317793	2063167.3610941693	1604682.316441455	2951296.6303395918	4159919.7721920796	13038248.533783086	7182909.223990664	7228858.196870231	3345337.6248325724	0.320170633482948	-1.6430871070564215	0.00841621760677081	1	1.80508365132562
Com_1809_neg	LysoPG(16:0/0:0)	-	N	C22H45O9P	484.28012	483.273204890455	0.79476823247557	[M-H]-	9.385	0.750883346227766	2	C18	Lipids and lipid-like molecules	Ö¬ÖÊºÍÀàÖ¬·Ö×Ó	Glycerophospholipids	¸ÊÓÍÁ×Ö¬	Glycerophosphoglycerols	¸ÊÓÍÁ×Ëá¸ÊÓÍ	116870-26-9	HMDB0240601	-	-	LMGP04050008	42607483	CCCCCCCCCCCCCCCC(=O)OC[C@@H](O)COP(O)(=O)OC[C@@H](O)CO	BVJSKAUUFXBDOB-LEWJYISDSA-N	275506603.10188663	1223474798.734401	420492136.54258794	593423350.2676672	291090682.4022903	1130581309.4746578	2077623207.0252867	1394428933.604799	1467298285.1344345	1464482685.7958965	0.372157332256702	-1.4260154346279874	0.0114030152426866	0.96	1.65485355151027
Com_1810_pos	DICTAMNINE	°×ÏÊ¼î	P	C12H9NO2	199.06333	200.070710681812	0.405307255706284	[M+H]+	5.368	-	3	C18	Organoheterocyclic compounds	ÓÐ»úÔÓ»·»¯ºÏÎï	Quinolines and derivatives	à­ßø¼°ÆäÑÜÉúÎï	Furanoquinolines	ß»à«à­ßøÀà	484-29-7	HMDB0251209	C10660	map01063	-	-	N1=C2OC=CC2=C(OC)C=3C=CC=CC13	WIONIXOBNMDJFJ-UHFFFAOYSA-N	1347649.6330169118	345732.60535083385	1781164.5700614455	61029.5323180334	978873.9184878248	396281.4182720283	257722.8622886362	98366.44403638384	81590.25315466986	235350.05140801793	4.22183082015202	2.0778687672644165	0.157816940989942	0.76	1.16623505981125
Com_1811_pos	Metribuzin-desamino	àº²ÝÍª¶à°Í°·	P	C8H13N3OS	199.07793	200.085555082611	1.63294148677888	[M+H]+	2.429	-	3	C18	Organosulfur compounds	ÓÐ»úÁò»¯ºÏÎï	Thioethers	ÁòÃÑÀà	Aryl thioethers	·¼»ùÁòÃÑ	35045-02-4	-	-	-	-	135502804	OC1=NC(=NN=C1C(C)(C)C)SC	MIWRSUQXSCLDNV-UHFFFAOYSA-N	2198994.279690965	3542243.2463311143	18293928.514816884	4033524.3270726223	4682535.224041095	5055453.487303548	10036459.685659599	7052791.622836641	7558879.089248717	12091518.485200057	0.783613957966193	-0.3517849993374232	0.247911623983916	0.8	0.787788299466645
Com_1812_pos	L-Anticapsin	-	P	C9H13NO4	199.08446	200.092041971644	1.41634180789461	[M+H]+	4.918	0.677274668122151	2	C18	Organic acids and derivatives	ÓÐ»úËá¼°ÆäÑÜÉúÎï	Carboxylic acids and derivatives	ôÈËá¼°ÆäÑÜÉúÎï	Amino acids, peptides, and analogues	°±»ùËá¡¢ëÄºÍÀàËÆÎï	-	-	C20941	map01130	-	-	C1CC(=O)C2C(C1CC(C(=O)[O-])[NH3+])O2	KHVZXXWDPSCGEK-MGVQOFIGSA-N	12755883.706420405	17576508.59787467	7959116.480728285	44702417.53619498	16759819.01640282	14667010.27024142	4489661.309384372	8045247.526816821	17751557.617364917	6887126.077789968	1.92423968755524	0.9442885155891675	0.148502111766686	0.72	1.00968746931472
Com_1813_pos	11-Nitro-1-Undecene	-	P	C11H21NO2	199.15723	200.164533224005	0.0161882397378128	[M+H]+	5.983	0.876559549176471	2	C18	Organic 1,3-dipolar compounds	ÓÐ»ú1,3-Å¼¼«»¯ºÏÎï	Allyl-type 1,3-dipolar organic compounds	Ï©±û»ùÐÍ1,3-Å¼¼«ÓÐ»ú»¯ºÏÎï	Organic nitro compounds	ÓÐ»úÏõ»ù»¯ºÏÎï	-	HMDB0062669	-	-	-	-	C=CCCCCCCCCC[N+](=O)[O-]	QSFROPSPQWQTKU-UHFFFAOYSA-N	31424185.741556406	30043957.626461506	48369299.793223	51888995.469731614	30856762.078332793	42060928.232458465	24839638.71991301	72079442.77645843	41767233.303207584	30088732.152515963	0.913426660420402	-0.1306391962429325	0.819348012040461	0.48	0.177135772244367
Com_1814_pos	Dodecanamide	Ê®ËÄÍé»ùÈý¼×»ùÂÈ»¯ï§	P	C12H25NO	199.19361	200.200997246922	0.438000606509419	[M+H]+	7.982	0.88853226702408	2	C18	Lipids and lipid-like molecules	Ö¬ÖÊºÍÀàÖ¬·Ö×Ó	Fatty Acyls	Ö¬·¾õ£Àà	Fatty amides	Ö¬·¾õ£°·	112-01-6	HMDB0251566	C13831	-	LMFA08010001	-	CCCCCCCCCCCC(=O)N	ILRSCQWREDREME-UHFFFAOYSA-N	709392638.5549281	1001429666.5442306	500582577.4975168	529932828.2533711	554314809.6751944	382246339.08936244	667329665.0172064	609111958.3282335	783847045.2247783	558200060.6073415	1.09828173615762	0.1352481884228842	0.637493770223835	0.52	0.574129929296895
Com_1815_neg	1-Nonadecanoyl-glycero-3-phosphoethanolamine	1-Ê®¾Åõ£»ù-¸ÊÓÍ-3-Á×ËáÒÒ´¼°·	N	C24H50NO7P	495.33249	494.325536438818	0.69940661066876	[M-H]-	10.903	0.601869202018313	2	C18	Lipids and lipid-like molecules	Ö¬ÖÊºÍÀàÖ¬·Ö×Ó	Glycerophospholipids	¸ÊÓÍÁ×Ö¬	Glycerophosphoethanolamines	¸ÊÓÍÁ×ËáÒÒ´¼°·Àà	-	HMDB0243971	-	-	LMGP02050028	75958075	CCCCCCCCCCCCCCCCCCC(=O)OCC(O)COP(O)(=O)OCCN	GEWUBFCXNZWHKH-UHFFFAOYSA-N	1990761.7695687383	3020954.1525222943	5524525.354004046	2026084.3319424472	1276824.6839435413	1697264.9147464165	2924927.3214874035	3877577.7746569826	3430338.155460914	841525.3124874588	1.08358498659632	0.1158123098069702	0.821560398294692	0.48	0.383268851026745
Com_1817_neg	LysoPS(16:0/0:0)	-	N	C22H44NO9P	497.27537	496.268455923953	0.776076951066764	[M-H]-	9.475	0.60639990873161	2	C18	Lipids and lipid-like molecules	Ö¬ÖÊºÍÀàÖ¬·Ö×Ó	Glycerophospholipids	¸ÊÓÍÁ×Ö¬	Glycerophosphoserines	¸ÊÓÍÁ×ËáË¿°±Ëá	116947-34-3	HMDB0240605	-	-	LMGP03050002	9547100	CCCCCCCCCCCCCCCC(=O)OC[C@@H](O)COP(O)(=O)OC[C@H](N)C(O)=O	XIVOBOJQPNEUSC-UXHICEINSA-N	73376265.03287958	55812633.599385485	46754184.07305573	44770568.00621596	75906195.40356152	37183211.656476654	81805284.67513582	58521424.355406746	50456380.825923614	54206834.95124034	1.05119803334911	0.07203448168598879	0.739017222782563	0.52	0.15639587425831
Com_1817_pos	Lacinilene A	-	P	C14H16O	200.12011	201.127571825725	0.808642994457494	[M+H]+	8.357	0.767930696062736	2	C18	Benzenoids	±½Àà»¯ºÏÎï	Naphthalenes	ÝÁÀà	Naphthols and derivatives	ÝÁ·Ó¼°ÆäÑÜÉúÎï	-	-	-	-	-	-	CC1=C2C=C(C=CC2=C(C=C1)C(C)C)O	IUYVYWGWLYHKNT-UHFFFAOYSA-N	14938196.02848256	18697048.79124209	14139951.634689324	15409227.898632951	16105252.76621642	20487515.686764855	18794398.44567245	12931202.47588629	14320795.057580166	27808969.087614547	0.840441551985431	-0.25078060331739555	0.372561831575359	0.64	0.413374753726664
Com_1818_pos	Hexamethylene bisacetamide	N,N'-ÁùÑÇ¼×»ùË«ÒÒõ£°·	P	C10H20N2O2	200.15248	201.159927261195	0.735745042961334	[M+H]+	5.519	-	3	C18	Organic acids and derivatives	ÓÐ»úËá¼°ÆäÑÜÉúÎï	Carboximidic acids and derivatives	¼×õ£ÑÇ°·Ëá¼°ÆäÑÜÉúÎï	Carboximidic acids	¼×õ£ÑÇ°·Ëá	3073-59-4	HMDB0041901	-	-	-	3616	CC(O)=NCCCCCCN=C(C)O	BNQSTAOJRULKNX-UHFFFAOYSA-N	1490326.7652898952	1178150.3147086394	1927670.7979214212	1997217.834383036	1410075.7144531577	664505.7027506602	2003995.4022750498	1121963.8938586505	1510763.5186704625	1301150.747871408	1.21220564663207	0.2776344679602031	0.30037371189068	0.64	0.913130814985425
Com_1819_neg	LPG 17:0-d4	ÈÜÑªÁ×Ö¬õ£¸ÊÓÍ 17:0-d4	N	C23H47O9P	498.29577	497.288917678585	0.89841939652844	[M-H]-	9.921	-	3	C18	Lipids and lipid-like molecules	Ö¬ÖÊºÍÀàÖ¬·Ö×Ó	Glycerophospholipids	¸ÊÓÍÁ×Ö¬	Glycerophosphoglycerols	¸ÊÓÍÁ×Ëá¸ÊÓÍ	-	-	-	-	-	-	[H]C([H])(OC(=O)CCCCCCCCCCCCCCCC)C(O)C([H])([H])OP(=O)(O)OCC(O)CO	WVMGNTLVBBZPKS-WWRQFZSQSA-N	1811570.7412665184	5256522.8948409585	1595746.2493306603	3029143.1494047223	2735544.7121262676	2249023.4069837825	7527573.223709399	2674443.5237058313	2900853.7141596675	4990066.053343664	0.709298799248632	-0.4955345895891712	0.315211190898097	0.64	0.560254592079927
Com_1820_neg	LysoPE(20:5(5Z,8Z,11Z,14Z,17Z)/0:0)	ÈÜÑªÁ×Ö¬õ£ÒÒ´¼°· (20:5 (5Z,8Z,11Z,14Z,17Z)/0:0)	N	C25H42NO7P	499.26989	498.263039999135	0.901314387323503	[M-H]-	8.710	0.539004345106953	2	C18	Lipids and lipid-like molecules	Ö¬ÖÊºÍÀàÖ¬·Ö×Ó	Glycerophospholipids	¸ÊÓÍÁ×Ö¬	Glycerophosphoethanolamines	¸ÊÓÍÁ×ËáÒÒ´¼°·Àà	-	HMDB0011519	-	-	LMGP02050027	52925146	[H][C@@](O)(COC(=O)CCC\C=C/C\C=C/C\C=C/C\C=C/C\C=C/CC)COP(O)(=O)OCCN	KCWGBXXAJHVZNN-KOYQJJOGSA-N	5930588.55165209	9288162.784387851	17801633.702616412	8148577.885920263	8625342.158699153	15124257.696957685	29367262.456498858	13662852.150298905	21053680.05876328	13242445.729047632	0.538605049309282	-0.8927003400211992	0.0270034096243563	0.88	1.25180514053373
Com_1822_pos	PENICILLANIC ACID	Á×Ö¬õ£ÒÒ´¼°·NICILLANIC ACID	P	C8H11NO3S	201.04596	202.053513987742	1.2633317377447	[M+H]+	5.551	-	3	C18	Organic acids and derivatives	ÓÐ»úËá¼°ÆäÑÜÉúÎï	Carboxylic acids and derivatives	ôÈËá¼°ÆäÑÜÉúÎï	Amino acids, peptides, and analogues	°±»ùËá¡¢ëÄºÍÀàËÆÎï	-	HMDB0256227	-	-	-	-	CC1(C(N2C(S1)CC2=O)C(=O)O)C	RBKMMJSQKNKNEV-RITPCOANSA-N	326426.33650172164	573065.0261545972	186847.0508540345	718449.6507401188	226455.524765593	344571.02498466143	470015.6773748649	1058032.385150418	730138.3610242632	904201.3313143972	0.57920372508734	-0.7878572138962328	0.111786705285505	0.84	0.87741582355982
Com_1823_pos	Quinoline-2-methanol acetate	-	P	C12H11NO2	201.07898	202.086610333785	1.64280615010757	[M+H]+	5.520	0.651385417165879	2	C18	Organoheterocyclic compounds	ÓÐ»úÔÓ»·»¯ºÏÎï	Quinolines and derivatives	à­ßø¼°ÆäÑÜÉúÎï	-	-	-	-	-	-	-	-	CC(=O)OCC1=NC2=CC=CC=C2C=C1	DNRJGKANFCXPLY-UHFFFAOYSA-N	3159982.1803043084	3107895.75384596	3172128.887817476	1878169.2712382956	3948176.045532226	4124449.6268792814	1198601.0962789205	1967134.0519227718	1480650.2867420027	2890905.5832924074	1.30909720969765	0.38857223153949155	0.225817593497398	0.72	0.733116788396881
Com_1825_pos	8-MeSO-octyl-CN	-	P	C10H19NOS	201.11873	202.126133532534	0.514783153277813	[M+H]+	5.891	-	3	C18	Organosulfur compounds	ÓÐ»úÁò»¯ºÏÎï	Sulfoxides	ÑÇí¿Àà	-	-	-	-	-	-	-	-	CS(=O)CCCCCCCCC#N	XGRYRNQISNOEGY-UHFFFAOYSA-N	535405.1058833982	766494.8575604259	412183.3396966427	875009.8887878668	112911.85412387087	1769085.7907506793	994940.5769812135	692056.0903761125	980275.2159542101	1220078.0161741404	0.477686867494343	-1.0658628799187044	0.0703245508227563	0.92	1.20745801009763
Com_1826_pos	11-Aminoundecanoic acid	11-°±»ùÊ®Ò»Ëá	P	C11H23NO2	201.17288	202.180192571358	0.0624903216816562	[M+H]+	6.030	-	3	C18	Lipids and lipid-like molecules	Ö¬ÖÊºÍÀàÖ¬·Ö×Ó	Fatty Acyls	Ö¬·¾õ£Àà	Fatty acids and conjugates	Ö¬·¾ËáºÍ½áºÏÎï	2432-99-7	HMDB0032669	C19325	-	LMFA01100004	-	C(CCCCCN)CCCCC(=O)O	GUOSQNAUYHMCRU-UHFFFAOYSA-N	3256042.1730076508	2803729.8186247763	5363947.159998112	4123364.8400363605	2920600.560581412	4018513.428649232	2762584.4780485802	3780431.040382017	3336119.6016238886	2869283.324474149	1.10143493704958	0.13938427600271358	0.605989445361791	0.4	0.412298573182094
Com_1829_neg	LysoPE(0:0/20:3(5Z,8Z,11Z))	ÈÜÑªÁ×Ö¬õ£ÒÒ´¼°·(0:0/20:3(5Z,8Z,11Z))	N	C25H46NO7P	503.30119	502.29441330706	1.03974930003052	[M-H]-	9.594	0.565810344915094	2	C18	Lipids and lipid-like molecules	Ö¬ÖÊºÍÀàÖ¬·Ö×Ó	Glycerophospholipids	¸ÊÓÍÁ×Ö¬	Glycerophosphoethanolamines	¸ÊÓÍÁ×ËáÒÒ´¼°·Àà	-	HMDB0011485	-	-	LMGP02050049	-	CCCCCCCCC=CCC=CCC=CCCCC(=O)OC(CO)COP(=O)(O)OCCN	FJDVENKXPUIXRG-WMTBOZPISA-N	16361564.430973724	21457238.549877215	22607049.284210715	28838975.070365563	20184939.920528684	32573175.548428264	23832484.970498897	29083850.232437365	43493421.713753946	21305656.18240131	0.728263990239835	-0.45746658351211056	0.0899061400839613	0.84	0.893546718955918
Com_1830_pos	IPA imine	-	P	C11H10N2O2	202.07423	203.081726339036	0.971618380152277	[M+H]+	4.628	-	3	C18	Organoheterocyclic compounds	ÓÐ»úÔÓ»·»¯ºÏÎï	Indoles and derivatives	ßÅßá¼°ÆäÑÜÉúÎï	Indolyl carboxylic acids and derivatives	ßÅßá»ùôÈËá¼°ÆäÑÜÉúÎï	-	-	C21124	map00404;map01130	-	-	C1=CC=C2C(=C1)C(=CN2)CC(=N)C(=O)O	LKYWXXAVLLVJAS-UHFFFAOYSA-N	11226490.304556668	13511204.23176191	17419202.006847903	26077531.141721215	16381087.711469479	6840791.108179507	9387204.063816395	11242345.6027408	21695620.268104147	8638745.812990883	1.46381704879835	0.5497352535640696	0.120437613562383	0.8	1.06661992726017
Com_1831_neg	LysoPE(0:0/20:2(11Z,14Z))	ÈÜÑªÁ×Ö¬õ£ÒÒ´¼°·(0:0/20:2(11Z,14Z))	N	C25H48NO7P	505.31684	504.309661312656	0.240072458201014	[M-H]-	10.101	0.669731810452681	2	C18	Lipids and lipid-like molecules	Ö¬ÖÊºÍÀàÖ¬·Ö×Ó	Glycerophospholipids	¸ÊÓÍÁ×Ö¬	Glycerophosphoethanolamines	¸ÊÓÍÁ×ËáÒÒ´¼°·Àà	-	HMDB0011483	-	-	LMGP02050047	-	CCCCCC=CCC=CCCCCCCCCCC(=O)OC(CO)COP(=O)(O)OCCN	NHBRVTKHMMOYTG-XBJNFHHOSA-N	16190690.20223824	21350256.638947643	12745715.925336754	15456097.426229961	11108486.823763428	12276839.619692024	16833537.1821694	21954885.10105815	19056305.206667062	14123955.173887309	0.912229456634179	-0.13253133813840226	0.546371095937236	0.64	0.394417663440461
Com_1832_neg	LysoPE(20:1(11Z)/0:0)	ÈÜÑªÁ×Ö¬õ£ÒÒ´¼°·(20:1(11Z)/0:0)	N	C25H50NO7P	507.33249	506.325353083676	0.321453246568226	[M-H]-	10.658	0.581910001037988	2	C18	Lipids and lipid-like molecules	Ö¬ÖÊºÍÀàÖ¬·Ö×Ó	Glycerophospholipids	¸ÊÓÍÁ×Ö¬	Glycerophosphoethanolamines	¸ÊÓÍÁ×ËáÒÒ´¼°·Àà	-	HMDB0011512	-	-	LMGP02050020	52925139	[H][C@@](O)(COC(=O)CCCCCCCCC\C=C/CCCCCCCC)COP(O)(=O)OCCN	JEAGLCKGAKACCE-OPSAWKISSA-N	5909760.045499972	13474774.96343947	10616746.418955935	10685529.61477923	6314864.119047061	10588999.165985914	9857262.344554568	13546744.7282852	13034925.878905144	7136725.163467605	0.867755424311285	-0.20463961656489327	0.426491395779277	0.4	0.51398695058441
Com_1833_neg	LysoPE(0:0/20:1(11Z))	ÈÜÑªÁ×Ö¬õ£ÒÒ´¼°·(0:0/20:1(11Z))	N	C25H50NO7P	507.33249	506.325309798547	0.236134190738793	[M-H]-	10.019	-	3	C18	Lipids and lipid-like molecules	Ö¬ÖÊºÍÀàÖ¬·Ö×Ó	Glycerophospholipids	¸ÊÓÍÁ×Ö¬	Glycerophosphoethanolamines	¸ÊÓÍÁ×ËáÒÒ´¼°·Àà	-	HMDB0011482	-	-	LMGP02050046	53480931	[H][C@@](CO)(COP(O)(=O)OCCN)OC(=O)CCCCCCCCC\C=C/CCCCCCCC	DGAUETYRWFLGRT-OPSAWKISSA-N	8207252.856825327	4781221.7662249105	5543658.691849221	4910427.306885748	5449258.705032217	11582632.09187755	6030704.690109588	4750499.604827628	9234233.11297347	4309348.6058552265	0.804619793097198	-0.3136208671749418	0.473062506562779	0.56	0.657031098620756
Com_1834_neg	LysoPG(18:2(9Z,12Z)/0:0)	-	N	C24H45O9P	508.28012	507.272947394372	0.250638116609029	[M-H]-	9.026	0.812628530022655	2	C18	Lipids and lipid-like molecules	Ö¬ÖÊºÍÀàÖ¬·Ö×Ó	Glycerophospholipids	¸ÊÓÍÁ×Ö¬	Glycerophosphoglycerols	¸ÊÓÍÁ×Ëá¸ÊÓÍ	2093174-30-0	HMDB0240600	-	-	LMGP04050014	52927437	CCCCC\C=C/C\C=C/CCCCCCCC(=O)OC[C@@H](O)COP(O)(=O)OC[C@@H](O)CO	VEEHTGYBVMTAAF-RFFZIGDUSA-N	155373902.1109745	317952765.1646093	292904338.7381114	256254051.69465864	151910302.58271712	360185275.600654	614156325.1439253	397530024.7990225	509017148.9532572	359587323.8306388	0.524172233378321	-0.9318871621069207	0.00959359338761372	1	1.64361141457327
Com_1834_pos	Serylproline	-	P	C8H14N2O4	202.09536	203.102886885992	1.12266799208402	[M+H]+	1.525	-	3	C18	Organic acids and derivatives	ÓÐ»úËá¼°ÆäÑÜÉúÎï	Carboxylic acids and derivatives	ôÈËá¼°ÆäÑÜÉúÎï	Amino acids, peptides, and analogues	°±»ùËá¡¢ëÄºÍÀàËÆÎï	23827-93-2	HMDB0029047	-	-	-	4369021	N[C@@H](CO)C(=O)N1CCC[C@H]1C(O)=O	WBAXJMCUFIXCNI-WDSKDSINSA-N	2764972.3486868404	4052831.2915194915	3189558.1729787914	5487274.739080421	6021060.928837697	969674.6414552548	886423.0986797987	2163785.862424875	7398666.956977612	1482498.1927848756	1.6677479400448	0.7379012593303507	0.104111118551835	0.8	1.44190626934898
Com_1835_pos	Ligujapone	-	P	C13H14O2	202.09938	203.106900100259	1.08906944190362	[M+H]+	1.086	0.607249384902432	2	C18	Benzenoids	±½Àà»¯ºÏÎï	Tetralins	ËÄÇâ»¯ÝÁ	-	-	-	-	-	-	-	-	CC(=C)C1CC2=C(C=CC(=C2)O)C(=O)C1	SNQGUUAIGCZPGG-VIFPVBQESA-N	4849883.743147639	3594986.3082633964	5305964.135888538	5148182.611609233	4384965.962816263	9341446.399436718	3850703.90658615	5428228.51052457	4891022.53160759	3653966.35068857	0.857120103061084	-0.22243072024588958	0.594989527949155	0.6	0.54471739301622
Com_1836_neg	PA(12:0/10:0)	¸ÊÓÍÁ×Ëá¸ÊÓÍõ¥(12:0/10:0)	N	C25H49O8P	508.31651	507.308360176519	1.67183922674286	[M-H]-	8.785	-	3	C18	-	-	-	-	-	-	-	-	-	-	-	-	[H][C@@](COC(=O)CCCCCCCCCCC)(COP(O)(O)=O)OC(=O)CCCCCCCCC	SSJJMEFUQTWDJD-HSZRJFAPSA-N	329578.96245445474	1769471.2280731169	549364.901324065	383486.7630138507	455880.72932998353	1942597.8975015695	3217683.922367904	1311579.9748999511	408394.61913738836	2483920.792696306	0.372460121935334	-1.4248421255968522	0.0668358006167997	0.84	1.45266661200009
Com_1837_neg	LysoPE(0:0/20:0)	ÈÜÑªÁ×Ö¬õ£ÒÒ´¼°· (0:0/20:0)	N	C25H52NO7P	509.34814	508.341003808127	0.32160346558446	[M-H]-	10.757	-	3	C18	Lipids and lipid-like molecules	Ö¬ÖÊºÍÀàÖ¬·Ö×Ó	Glycerophospholipids	¸ÊÓÍÁ×Ö¬	Glycerophosphoethanolamines	¸ÊÓÍÁ×ËáÒÒ´¼°·Àà	-	HMDB0011481	-	-	LMGP02050045	53480930	[H][C@@](CO)(COP(O)(=O)OCCN)OC(=O)CCCCCCCCCCCCCCCCCCC	QEQAJJJSRGAOOG-XMMPIXPASA-N	15804965.692542229	11490506.52813575	9965969.218352841	11290338.109264273	9393984.754102718	18989379.687962983	9401418.59370978	14331829.980487246	16940089.40619435	10541955.467814613	0.825383293075181	-0.2768638584342522	0.320406367979583	0.68	0.768451296018552
Com_1838_neg	LysoPG(18:1(9Z)/0:0)	ÈÜÑªÁ×Ö¬õ£¸ÊÓÍ(18:1(9Z)/0:0)	N	C24H47O9P	510.29577	509.288463219508	0.0132873764855396	[M-H]-	9.400	0.776509329018894	2	C18	Lipids and lipid-like molecules	Ö¬ÖÊºÍÀàÖ¬·Ö×Ó	Glycerophospholipids	¸ÊÓÍÁ×Ö¬	Glycerophosphoglycerols	¸ÊÓÍÁ×Ëá¸ÊÓÍ	-	HMDB0240602	-	-	LMGP04050006	-	CCCCCCCC\C=C/CCCCCCCC(=O)OC[C@@H](O)COP(O)(=O)OC[C@@H](O)CO	FQQQKGAFQIIGLQ-SNZQZGEVSA-N	224520692.21169838	497520983.5427448	171766430.8809974	213783510.11884874	159355291.48898107	334296652.6884485	499317481.3834439	387078831.846793	340832951.7277958	521526826.8514166	0.608216432152157	-0.7173433007741837	0.0449178132480173	0.88	1.51261558234476
Com_1840_neg	1-Stearoylglycerophosphoglycerol	-	N	C24H49O9P	512.31142	511.304407392881	0.560973013206844	[M-H]-	10.429	0.721097097537322	2	C18	Lipids and lipid-like molecules	Ö¬ÖÊºÍÀàÖ¬·Ö×Ó	Glycerophospholipids	¸ÊÓÍÁ×Ö¬	Glycerophosphoglycerols	¸ÊÓÍÁ×Ëá¸ÊÓÍ	-	HMDB0061697	-	-	-	10029397	CCCCCCCCCCCCCCCCCC(=O)OCC(O)COP(O)(=O)OCC(O)CO	HFJVKBVEKQHVTO-UHFFFAOYSA-N	30235584.051394317	87517617.45522334	84965692.29932806	88356131.85437912	39882345.24293837	51789518.66623994	117491762.8600557	60001785.6085325	55830179.33281267	65063826.36209021	0.945114333810731	-0.08143922709426042	0.716199998199502	0.48	0.369900296699673
Com_1844_neg	LysoPS(18:2(9Z,12Z)/0:0)	-	N	C24H44NO9P	521.27537	520.268554906393	0.930230778047987	[M-H]-	9.131	0.801829047457535	2	C18	Lipids and lipid-like molecules	Ö¬ÖÊºÍÀàÖ¬·Ö×Ó	Glycerophospholipids	¸ÊÓÍÁ×Ö¬	Glycerophosphoserines	¸ÊÓÍÁ×ËáË¿°±Ëá	1218913-82-6	HMDB0240604	-	-	LMGP03050011	52926279	CCCCC\C=C/C\C=C/CCCCCCCC(=O)OC[C@@H](O)COP(O)(=O)OC[C@H](N)C(O)=O	HLISFLFEEBTXRV-FRZHUQNDSA-N	107042448.29222484	55452864.48725891	44911177.926292315	64817354.70744098	98016295.34845398	108240319.59753698	275327459.5224117	209462404.78439683	294789733.0213346	75586419.29820184	0.384303202958832	-1.3796830943555856	0.0280897924557826	0.92	1.61284852491857
Com_1844_pos	Spermine	¾«°·	P	C10H26N4	202.21575	203.22332796275	1.37458506572653	[M+H]+	1.272	0.863942058028022	2	C18	Organic nitrogen compounds	ÓÐ»úµª»¯ºÏÎï	Organonitrogen compounds	ÓÐ»úµª»¯ºÏÎï	Amines	°·Àà	71-44-3	HMDB0001256	C00750	map00330;map00410;map00480;map01100;map04976	-	-	NCCCNCCCCNCCCN	PFNFFQXMRSDOHW-UHFFFAOYSA-N	35408270.44969084	20502620.915817004	31654970.122699477	62128452.85416879	29484150.012840126	29270028.27203535	30317473.59078049	30933140.564276557	46750631.54863133	44097078.17730514	0.987925744641684	-0.017525486137247612	0.78316773523522	0.48	0.281967268317215
Com_1845_pos	2-(acetylamino)-1,5-anhydro-2-deoxy-D-arabino-hex-1-enitol	-	P	C8H13NO5	203.07937	204.086890252443	1.08456335569876	[M+H]+	1.497	0.514612188781376	2	C18	Organic acids and derivatives	ÓÐ»úËá¼°ÆäÑÜÉúÎï	Carboxylic acids and derivatives	ôÈËá¼°ÆäÑÜÉúÎï	Carboxylic acid derivatives	ôÈËáÑÜÉúÎï	-	-	-	-	-	-	CC(=O)NC1=COC(C(C1O)O)CO	LKFJQOCOGNNTCY-UHFFFAOYSA-N	50340371.19981463	40610031.06483129	54199989.46127069	49395977.114462264	54521307.9642553	44946402.464167364	40660798.878038116	28146185.169785306	28707883.145702265	50617623.99631832	1.28997878582706	0.3673473401960055	0.0816665249175205	0.8	0.932070201010126
Com_1846_neg	LysoPS(18:1(9Z)/0:0)	ÈÜÑªÁ×Ö¬õ£Ë¿°±Ëá(18:1(9Z)/0:0)	N	C24H46NO9P	523.29102	522.284136065098	0.795093135681282	[M-H]-	9.727	0.659169219832827	2	C18	Lipids and lipid-like molecules	Ö¬ÖÊºÍÀàÖ¬·Ö×Ó	Glycerophospholipids	¸ÊÓÍÁ×Ö¬	Glycerophosphoserines	¸ÊÓÍÁ×ËáË¿°±Ëá	89319-60-8	HMDB0240603	-	-	LMGP03050001	-	CCCCCCCC\C=C/CCCCCCCC(=O)OC[C@@H](O)COP(O)(=O)OC[C@H](N)C(O)=O	JZWNYZVVZXZRRH-YFKVPUFHSA-N	77971728.29996033	73532485.07882197	53574174.82439941	99541496.9442523	179583256.05305794	119308852.25557967	470648562.66656035	311465163.4915551	229869692.31008944	101222817.16096956	0.392857779965585	-1.3479209637595386	0.0437711974812959	0.92	1.366247429879
Com_1846_pos	Glutaminylglycine	-	P	C7H13N3O4	203.09061	204.098239448416	1.6221745357029	[M+H]+	1.497	-	3	C18	Organic acids and derivatives	ÓÐ»úËá¼°ÆäÑÜÉúÎï	Carboxylic acids and derivatives	ôÈËá¼°ÆäÑÜÉúÎï	Amino acids, peptides, and analogues	°±»ùËá¡¢ëÄºÍÀàËÆÎï	2650-65-9	HMDB0028797	-	-	-	6992690	N[C@@H](CCC(N)=O)C(=O)NCC(O)=O	JEFZIKRIDLHOIF-BYPYZUCNSA-N	2304465.4009183524	1234635.3605136902	2790637.9647176843	1867636.993098073	1541316.7356010347	1559239.355919816	2808185.6979472046	1082667.6377017717	3365589.222760475	1137632.966685506	0.978437090684701	-0.031449000166965606	0.870988098119076	0.52	0.14754623725673
Com_1848_pos	1-Carboxyethylleucine	1-ôÈÒÒ»ùÁÁ°±Ëá	P	C9H17NO4	203.11576	204.123169882845	0.540986307420248	[M+H]+	5.769	-	3	C18	Organic acids and derivatives	ÓÐ»úËá¼°ÆäÑÜÉúÎï	Carboxylic acids and derivatives	ôÈËá¼°ÆäÑÜÉúÎï	Amino acids, peptides, and analogues	°±»ùËá¡¢ëÄºÍÀàËÆÎï	179795-15-4	HMDB0240626	-	-	-	-	CC(C)C[C@H](N[C@H](C)C(O)=O)C(O)=O	DBYZWPUDPKAERO-RQJHMYQMSA-N	27503825.61089772	51102234.50008642	67900421.25020887	33931696.37288745	38069305.24268593	9843310.345407922	29881621.75595439	13059567.967611121	11840521.530661568	51047492.97661499	1.88901818013759	0.9176365864632499	0.0655895086566955	0.84	1.05171190384214
Com_184_neg	Dodecanedioic acid	Ê®¶þÍé¶þËá	N	C12H22O4	230.15181	229.144458932615	0.221885654461684	[M-H]-	6.564	0.775509750692591	1	C18	Lipids and lipid-like molecules	Ö¬ÖÊºÍÀàÖ¬·Ö×Ó	Fatty Acyls	Ö¬·¾õ£Àà	Fatty acids and conjugates	Ö¬·¾ËáºÍ½áºÏÎï	693-23-2	HMDB0000623	C02678	-	LMFA01170009	12736	OC(=O)CCCCCCCCCCC(O)=O	TVIDDXQYHWJXFK-UHFFFAOYSA-N	7972361.183065674	10089183.19618708	7030741.49809495	12084662.266856914	6258508.909461785	12101531.345250119	8577387.660400553	7158543.281350507	14230159.685237704	16897138.025138617	0.736634170233174	-0.44097977383413467	0.191124195722992	0.8	0.877004590680404
Com_1852_neg	1-Stearoylglycerophosphoserine	1-Ó²Ö¬õ£¸ÊÓÍÁ×Ë¿°±Ëá	N	C24H48NO9P	525.30667	524.299701996743	0.632005573157983	[M-H]-	10.397	0.663144700564228	2	C18	Lipids and lipid-like molecules	Ö¬ÖÊºÍÀàÖ¬·Ö×Ó	Glycerophospholipids	¸ÊÓÍÁ×Ö¬	Glycerophosphoserines	¸ÊÓÍÁ×ËáË¿°±Ëá	-	HMDB0061698	-	-	-	74819135	CCCCCCCCCCCCCCCCCC(=O)OCC(O)COP(O)(=O)OCC(N)C(O)=O	ZPDQFUYPBVXUKS-UHFFFAOYSA-N	325702807.6469404	338897734.5338902	208801983.07845157	285767705.5159788	312488524.8191219	308507847.51425624	577036612.6147057	420250773.8224921	346786130.47252536	226067407.68764064	0.783360241382546	-0.35225218719587	0.284102338585784	0.72	0.285369180730301
Com_1854_pos	S-(2-(N,N-Diisopropylamino)ethyl)isothiourea	S-(2-(N,N-¶þÒì±û»ù°±»ù)ÒÒ»ù)ÒìÁòëå	P	C9H21N3S	203.14562	204.153651464233	3.60068916579623	[M+H]+	1.498	-	3	C18	Organosulfur compounds	ÓÐ»úÁò»¯ºÏÎï	Isothioureas	ÒìÁòëåÀà	-	-	-	HMDB0244614	-	-	-	-	CC(C)N(CCSC(N)=N)C(C)C	LZIAMMQBHJIZAG-UHFFFAOYSA-N	104860545.36977662	39647086.49826675	108572229.085444	104560480.74964434	133773347.69891886	21636152.863140605	16013110.093957664	28275644.109975442	30038418.759209692	31251136.323051527	3.86287597415763	1.9496753575232002	0.00146790885466995	1	1.96026574744606
Com_1858_neg	LysoPE(22:5(7Z,10Z,13Z,16Z,19Z)/0:0)	ÈÜÑªÁ×Ö¬õ£ÒÒ´¼°· (22:5 (7Z,10Z,13Z,16Z,19Z)/0:0)	N	C27H46NO7P	527.30119	526.294102582012	0.403151018783989	[M-H]-	9.437	0.574603126910709	2	C18	Lipids and lipid-like molecules	Ö¬ÖÊºÍÀàÖ¬·Ö×Ó	Glycerophospholipids	¸ÊÓÍÁ×Ö¬	Glycerophosphoethanolamines	¸ÊÓÍÁ×ËáÒÒ´¼°·Àà	-	HMDB0011525	-	-	LMGP02050070	53480955	[H][C@@](O)(COC(=O)CCCCC\C=C/C\C=C/C\C=C/C\C=C/C\C=C/CC)COP(O)(=O)OCCN	OSRWIBSZJTWIKA-SCFYABBUSA-N	52485055.64015167	110514435.68309858	50531684.11229192	53081358.496134706	50943721.16936275	71397820.50326386	53406821.40797354	59954114.59699085	75164449.8299959	43864109.98601793	1.04532427141264	0.06395055205653855	0.957279922519126	0.64	0.580822460608532
Com_185_neg	L-Leucyl-L-Valine	L-ÁÁ°±Ëá-L-çÓ°±Ëá	N	C11H22N2O3	230.16304	229.155853382395	0.492617733063992	[M-H]-	5.355	0.607979929898638	1	C18	Organic acids and derivatives	ÓÐ»úËá¼°ÆäÑÜÉúÎï	Carboxylic acids and derivatives	ôÈËá¼°ÆäÑÜÉúÎï	Amino acids, peptides, and analogues	°±»ùËá¡¢ëÄºÍÀàËÆÎï	13588-95-9	HMDB0028942	-	-	-	352038	CC(C)CC(N)C(=O)NC(C(C)C)C(O)=O	MDSUKZSLOATHMH-UHFFFAOYSA-N	7646472.778451739	3695237.4712094544	6096404.717618565	3306395.230582471	7148637.597980804	3446943.450888827	2694257.6325920913	4535522.379269437	4082468.3642897233	4008907.4762406307	1.48619992600781	0.571628202591823	0.117815854531863	0.72	1.06386711332372
Com_185_pos	Methyl Eugenol	¼×»ù¶¡Ïã·Ó	P	C11H14O2	178.09938	179.10688870322	1.17183574688723	[M+H]+	5.846	0.561751446805309	1	C18	Benzenoids	±½Àà»¯ºÏÎï	Benzene and substituted derivatives	±½¼°ÆäÈ¡´úÑÜÉúÎï	Methoxybenzenes	¼×Ñõ»ù±½Àà	93-15-2	HMDB0031864	C10454	map00940	-	7127	COC1=C(OC)C=C(CC=C)C=C1	ZYEMGPIYFIJGTP-UHFFFAOYSA-N	3768968.1931027626	8523022.172944618	4896177.194080312	10533542.657258498	4968844.986324737	14857258.421525007	30387110.26086341	26784288.200885378	30203311.860836137	29323573.908875532	0.248492420345537	-2.008726248317823	0.000431357395689764	1	1.4431160266701
Com_1862_neg	LysoPE(22:4(7Z,10Z,13Z,16Z)/0:0)	ÈÜÑªÁ×Ö¬õ£ÒÒ´¼°· (22:4 (7Z,10Z,13Z,16Z)/0:0)	N	C27H48NO7P	529.31684	528.309862314351	0.608925178016315	[M-H]-	9.727	0.636506415399784	2	C18	Lipids and lipid-like molecules	Ö¬ÖÊºÍÀàÖ¬·Ö×Ó	Glycerophospholipids	¸ÊÓÍÁ×Ö¬	Glycerophosphoethanolamines	¸ÊÓÍÁ×ËáÒÒ´¼°·Àà	-	HMDB0011523	-	-	LMGP02050014	52925133	[H][C@@](O)(COC(=O)CCCCC\C=C/C\C=C/C\C=C/C\C=C/CCCCC)COP(O)(=O)OCCN	NJHKGJJIKOCCMZ-YMIVKDKMSA-N	151450310.68140304	232583950.96772632	43239962.06642768	107340638.10235317	98228999.24454461	72170483.28579673	82550646.7545657	91658522.81935544	72865305.49481986	72143542.50316136	1.61691991378291	0.693248223740736	0.286072876973853	0.8	1.04709783183671
Com_1862_pos	3',4',5,6,7-Pentahydroxyflavone	-	P	C13H16O2	204.11503	205.122568843909	1.17014366354319	[M+H]+	8.343	0.77471605209448	2	C18	Lipids and lipid-like molecules	Ö¬ÖÊºÍÀàÖ¬·Ö×Ó	Fatty Acyls	Ö¬·¾õ£Àà	Fatty acid esters	Ö¬·¾Ëáõ¥	-	HMDB0037628	-	-	-	-	CC=C(C)C(=O)OCCC1=CC=CC=C1	KVMWYGAYARXPOL-QDEBKDIKSA-N	18065224.604011543	23922781.76628912	16520817.607741797	19739627.14528886	19512835.059107948	20027074.765477806	20291948.09091492	11661833.396266872	14907858.412929242	33035816.88908418	0.978351208271113	-0.03157563842653474	0.866257847750296	0.52	0.131393450215875
Com_1863_pos	N-(3-Amino-2-hydroxy-3-oxopropyl)-L-valine	N-(3-°±»ù-2-ôÇ»ù-3-Ñõ´ú±û»ù)-L-çÓ°±Ëá	P	C8H16N2O4	204.11101	205.118548555877	1.16875555605833	[M+H]+	1.497	0.572408456425062	2	C18	Organic acids and derivatives	ÓÐ»úËá¼°ÆäÑÜÉúÎï	Carboxylic acids and derivatives	ôÈËá¼°ÆäÑÜÉúÎï	Amino acids, peptides, and analogues	°±»ùËá¡¢ëÄºÍÀàËÆÎï	-	HMDB0245695	-	-	-	78062398	CC(C)C(NCC(O)C(N)=O)C(O)=O	HNLUIEVSTYRKNY-UHFFFAOYSA-N	2156497.399975005	9962876.547993382	6072482.335722198	3570014.735385272	2071502.421364343	4336290.131550713	8747016.31091222	4640808.0175264655	3126723.2493720762	7584655.670654482	0.838155790790321	-0.25470966753671453	0.440123427080425	0.64	0.712973108138848
Com_1864_pos	Hexyl 3-mercaptobutanoate	-	P	C10H20O2S	204.1184	205.126548575421	4.15727058904443	[M+H]+	1.526	-	3	C18	Lipids and lipid-like molecules	Ö¬ÖÊºÍÀàÖ¬·Ö×Ó	Fatty Acyls	Ö¬·¾õ£Àà	Fatty acid esters	Ö¬·¾Ëáõ¥	796857-79-9	HMDB0032327	-	-	LMFA07010907	9964407	CCCCCCOC(=O)CC(C)S	HDYQKQAKXIPCAP-UHFFFAOYSA-N	43413296.518744886	213315276.99628165	139714096.8670206	88238614.87990122	53138116.620235845	44228616.48761007	201534688.50314465	101101728.69549084	59483618.212988965	237144731.83683604	0.835780779531327	-0.258803513534627	0.746558016589977	0.6	0.364070261025532
Com_1868_neg	1-Nonadecanoyl-glycero-3-phosphoserine	-	N	C25H50NO9P	539.32232	538.31525320627	0.432406116564808	[M-H]-	10.863	-	3	C18	Lipids and lipid-like molecules	Ö¬ÖÊºÍÀàÖ¬·Ö×Ó	Glycerophospholipids	¸ÊÓÍÁ×Ö¬	Glycerophosphoserines	¸ÊÓÍÁ×ËáË¿°±Ëá	-	HMDB0243972	-	-	LMGP03050028	75959204	CCCCCCCCCCCCCCCCCCC(=O)OCC(O)COP(O)(=O)OCC(N)C(O)=O	QZTQWDNDCFZUCX-UHFFFAOYSA-N	127708.1216786748	483516.00908624136	131929.32752063856	115990.03358333866	47294.8015687994	187052.4153402801	6095250.722122041	4787379.286909358	1598698.9232878017	573750.4408724156	0.0684510853624563	-3.8687827726944843	0.0198179704114914	0.96	1.39581345438104
Com_1868_pos	Xanthurenic acid	»ÆÄòËá	P	C10H7NO4	205.03751	206.043972281513	4.08568406346652	[M+H]+	1.347	-	3	C18	Organoheterocyclic compounds	ÓÐ»úÔÓ»·»¯ºÏÎï	Quinolines and derivatives	à­ßø¼°ÆäÑÜÉúÎï	Quinoline carboxylic acids	à­ßøôÈËá	59-00-7	HMDB0000881	C02470	map00380	-	-	O=C(O)C=1N=C2C(O)=CC=CC2=C(O)C1	FBZONXHGGPHHIY-UHFFFAOYSA-N	1291292.276737406	616175.7367817813	1101278.3186314658	1025889.6670342754	1441976.2041173938	345348.0685189971	629248.9207890297	886902.1210252192	1443843.7637236475	784264.6041745021	1.33915350860781	0.4213213478267395	0.238800487816645	0.68	1.13294334011047
Com_186_neg	Drupanin	ºË¹ûÜÕ	N	C14H16O3	232.10995	231.102764301305	0.492444658188046	[M-H]-	6.128	-	3	C18	Phenylpropanoids and polyketides	±½±ûËØÀàºÍ¾ÛÍªÀà	Cinnamic acids and derivatives	Èâ¹ðËá¼°ÆäÑÜÉúÎï	Hydroxycinnamic acids and derivatives	ôÇ»ùÈâ¹ðËá¼°ÆäÑÜÉúÎï	53755-58-1	-	-	-	-	-	CC(=CCC1=C(C=CC(=C1)C=CC(=O)O)O)C	HZKNHDLUFBYIQN-VMPITWQZSA-N	2275658.6806322564	2223510.795851815	1523115.2888362457	2007408.1074198086	2878526.4684685334	250410.0492488739	202138.85777421092	145028.2843370869	91387.57046038187	540369.8441242863	8.87327118951869	3.149466061559457	0.000701219271669628	1	2.1969106666535
Com_1873_neg	LysoPC(18:1(11Z)/0:0)	ÈÜÑªÁ×Ö¬õ£µ¨¼î(18:1(11Z)/0:0)	N	C26H52NO7P	521.34814	556.317858663703	0.61123015218918	[M+Cl]-	10.026	-	3	C18	Lipids and lipid-like molecules	Ö¬ÖÊºÍÀàÖ¬·Ö×Ó	Glycerophospholipids	¸ÊÓÍÁ×Ö¬	Glycerophosphocholines	¸ÊÓÍÁ×Ëáµ¨¼î	-	HMDB0010385	C04230	-	LMGP01050138	53480465	CCCCCC\C=C/CCCCCCCCCC(=O)OC[C@@]([H])(O)COP([O-])(=O)OCC[N+](C)(C)C	PZRFVAHZNWPPAC-VBKSFVIKSA-N	4707851.445375703	2496066.787455233	1690241.885059953	2794710.453792484	2922450.635684042	4159192.20313466	1225002.0526393612	2786479.1206395347	5275946.772163029	2888563.2744836505	0.894469368904713	-0.16089601684262692	0.852064913959094	0.56	0.263018786037315
Com_1874_pos	(2S,3R)-3-Hydroxybutane-1,2,3-tricarboxylate	-	P	C7H10O7	206.04265	207.050909975904	4.65911258669008	[M+H]+	1.317	-	3	C18	Organic acids and derivatives	ÓÐ»úËá¼°ÆäÑÜÉúÎï	Carboxylic acids and derivatives	ôÈËá¼°ÆäÑÜÉúÎï	Tricarboxylic acids and derivatives	ÈýôÈËá¼°ÆäÑÜÉúÎï	-	HMDB0006471	C04593	map00640	LMFA01050444	-	CC(C(CC(=O)O)C(=O)O)(C(=O)O)O	HHKPKXCSHMJWCF-WVBDSBKLSA-N	54448880.64871322	56330409.180380456	58182325.13630554	64583011.98870087	51810235.96249815	49376567.16897691	52601458.80035469	50506212.71930872	53003621.49957176	43063975.57619357	1.14806982631614	0.19921039028579626	0.0306590523771819	0.92	1.02992832852003
Com_1876_neg	FAHFA 36:3	Ö¬·¾Ëáõ¥ 36:3	N	C36H64O4	560.48046	559.473484253131	0.5785270926268	[M-H]-	10.278	-	3	C18	Lipids and lipid-like molecules	Ö¬ÖÊºÍÀàÖ¬·Ö×Ó	Fatty Acyls	Ö¬·¾õ£Àà	Fatty acids and conjugates	Ö¬·¾ËáºÍ½áºÏÎï	-	-	-	-	-	-	O=C(O)CCCCCCC(OC(=O)CCCCCCCC=CCC=CCCCCC)C=CCCCCCCCC	GKFRCWOFCMCBNW-GSCXELOCNA-N	45587407.89958793	42648566.18179448	157701391.14437506	53373993.82349943	45013572.807191275	29722574.128419783	82771435.52212152	67206754.74038814	56993707.43492116	57542682.81189035	1.17022927400305	0.22679121362255886	0.844277443574916	0.64	0.250062926067628
Com_1877_neg	LPC 18:3	ÈÜÑªÁ×Ö¬õ£µ¨¼î 18:3	N	C26H48NO7P	517.31684	562.315326834533	0.554465872569143	[M+HCOOH-H]-	8.935	-	3	C18	Lipids and lipid-like molecules	Ö¬ÖÊºÍÀàÖ¬·Ö×Ó	Glycerophospholipids	¸ÊÓÍÁ×Ö¬	Glycerophosphocholines	¸ÊÓÍÁ×Ëáµ¨¼î	-	-	C04230	map00564;map05231	LMGP01050128	-	O=C(OCC(O)COP(=O)([O-])OCC[N+](C)(C)C)CCCCCCCC=CCC=CCC=CCC	WKQNRCYKYCKESD-UHFFFAOYSA-N	14113594.90131439	28470294.373400707	8387273.03734438	13410126.507516244	15629139.99515974	30252037.136254072	15608540.949047683	25522810.37925747	40336239.34004598	13736671.114892535	0.637755373814082	-0.6489249446624942	0.148947562457205	0.76	1.21883925930127
Com_1879_neg	9-OAHSA	-	N	C36H68O4	564.51176	563.504752104643	0.51744651518805	[M-H]-	10.880	-	3	C18	Lipids and lipid-like molecules	Ö¬ÖÊºÍÀàÖ¬·Ö×Ó	Fatty Acyls	Ö¬·¾õ£Àà	Fatty acids and conjugates	Ö¬·¾ËáºÍ½áºÏÎï	154086-90-5	HMDB0112109	-	-	LMFA07090028	-	CCCCCCCCCC(CCCCCCCC(=O)O)OC(=O)CCCCCCCC=CCCCCCCCC	PGKKGBQMNNEIHV-PFONDFGASA-N	60692688.20091063	98102307.12863845	244795648.43417597	96611590.9679719	55660001.06646488	75331804.43572319	134760014.54084066	146954580.99720222	133866661.96010971	119866182.381419	0.910086976549609	-0.13592366535565126	0.470749004330374	0.72	0.421343815843195
Com_187_neg	Melatonine	ÍÊºÚËØ	N	C13H16N2O2	232.12118	231.112968414647	3.92719592835362	[M-H]-	5.898	-	3	C18	Organoheterocyclic compounds	ÓÐ»úÔÓ»·»¯ºÏÎï	Indoles and derivatives	ßÅßá¼°ÆäÑÜÉúÎï	Indoles	ßÅßá	73-31-4	HMDB0001389	C01598	map00380;map01100;map04080;map04713	-	896	COC1=CC2=C(NC=C2CCNC(C)=O)C=C1	DRLFMBDRBRZALE-UHFFFAOYSA-N	153439.15150430714	505865.5528662283	86408.15823879126	670139.9334772329	210502.27331272105	870332.0435163965	1035904.3965450977	1020026.2238613751	1546618.007273046	885559.5779037364	0.303512774948372	-1.7201708536393914	0.0168189473359112	1	1.04428697815067
Com_1880_pos	alpha-Irone	-	P	C14H22O	206.16706	207.174584271689	1.08781533289861	[M+H]+	9.594	0.886508189460876	2	C18	Lipids and lipid-like molecules	Ö¬ÖÊºÍÀàÖ¬·Ö×Ó	Prenol lipids	ÒìÎìÏ©´¼Ö¬	Sesquiterpenoids	±¶°ëÝÆÀà	-	HMDB0035631	C09690	-	-	-	CC1CC=C(C(C1(C)C)C=CC(=O)C)C	JZQOJFLIJNRDHK-CMDGGOBGSA-N	26726149.808236215	32647988.917973798	22903418.923874687	23189519.604234643	23957733.24305892	33839140.15284521	31230740.776740063	33560285.0465146	31692228.810631745	28638650.99494441	0.814191991886716	-0.2965590631934461	0.0286121473916928	0.88	1.3512155265994
Com_1883_pos	N-Acetylmethionine sulfoxide	-	P	C7H13NO4S	207.05653	208.06412000519	1.40060876133623	[M+H]+	1.603	0.558525436573452	2	C18	Organic acids and derivatives	ÓÐ»úËá¼°ÆäÑÜÉúÎï	Carboxylic acids and derivatives	ôÈËá¼°ÆäÑÜÉúÎï	Amino acids, peptides, and analogues	°±»ùËá¡¢ëÄºÍÀàËÆÎï	108646-71-5	HMDB0240343	-	-	-	7408371	CC(=O)N[C@@H](CCS(C)=O)C(O)=O	NPIMMZJBURSMON-YLTHGKPTSA-N	11916888.198881073	2559894.982941977	7468182.547942684	1082172.5221629604	20416982.83315592	6059027.892825769	5989135.608204595	4535031.822896435	9946072.624054406	13918717.882858967	1.07407378124525	0.10309309963671587	0.617156629218778	0.48	1.21017901145423
Com_1884_neg	1-palmitoyl-sn--glycero-3-phospho-D-myo-inositol	-	N	C25H49O12P	572.29617	571.288941814463	0.125484787033858	[M-H]-	9.324	0.829240418378031	2	C18	Lipids and lipid-like molecules	Ö¬ÖÊºÍÀàÖ¬·Ö×Ó	Glycerophospholipids	¸ÊÓÍÁ×Ö¬	Glycerophosphoinositols	¸ÊÓÍÁ×Ëá¼¡´¼	-	HMDB0061695	-	-	LMGP06050002	-	CCCCCCCCCCCCCCCC(=O)OCC(COP(=O)(O)OC1C(C(C(C(C1O)O)O)O)O)O	UOXRPRZMAROFPH-IESLQMLBSA-N	107638279.37881811	229592725.38881704	154351158.27053007	182211775.74873877	96007102.93198332	137303846.94714302	244218904.8936729	277022947.20296925	228712039.40618783	207895692.40359214	0.702916157710343	-0.5085754768115589	0.100716870197685	0.8	0.9452205670197
[truncated: 1,179 more rows]
