# Supplementary material for: Integrated Analysis of the Lung Microbiome and Metabolome Reveals Associations Between Amino Acid Metabolism and Pulmonary Fibrosis in a Bleomycin-Induced Mouse Model
Source: Int J Mol Sci. 2026 Jun 30;27(13):5895. doi: 10.3390/ijms27135895 (PMC13362081; doi:10.3390/ijms27135895)
Supplement: Supplementary file 1 [file ijms-27-05895-s001.zip › result/3.MetDiffScreening/B_28d.vs.C_28d/B_28d.vs.C_28d_all.xlsx]

## Sheet: Sheet1
Compound_ID	Name	ChineseName	IonMode	Formula	MolecularWeight	m/z	MassError	Adduct	RT (min)	Score	Level	Column	ClassI	ClassI (Chinese)	ClassII	ClassII (Chinese)	ClassIII	ClassIII (Chinese)	CAS	HMDB_ID	KEGG_ID	KEGG_MapID	Lipidmaps_ID	PubChemID	SMILES	InChIKey	all_B_1_28d	all_B_2_28d	all_B_3_28d	all_B_4_28d	all_B_5_28d	all_C_1_28d	all_C_2_28d	all_C_3_28d	all_C_4_28d	all_C_5_28d	FC	log2FC	Pvalue	ROC	VIP
Com_1001_neg	N-Acetyl-serylaspartic acid	-	N	C9H14N2O7	262.08	261.073	0.39994	[M-H]-	1.547	-	3	C18	Organic acids and derivatives	有机酸及其衍生物	Carboxylic acids and derivatives	羧酸及其衍生物	Amino acids, peptides, and analogues	氨基酸、肽和类似物	127103-06-4	HMDB0062501	-	-	-	14752828	CC(=O)N[C@@H](CO)C(=O)N[C@@H](CC(O)=O)C(O)=O	GFPWFSOXDSNMDC-WDSKDSINSA-N	1.25602e+08	8.85298e+07	8.58697e+07	1.17178e+08	1.22903e+08	1.06243e+07	3.20017e+07	7.92666e+07	9.35104e+07	8.83962e+07	1.77776	0.830063	0.1203	0.88	1.33446
Com_1003_neg	Jacquinelin	-	N	C15H18O4	262.121	261.113	0.52016	[M-H]-	6.189	-	3	C18	Organoheterocyclic compounds	有机杂环化合物	Lactones	内酯类	Gamma butyrolactones	γ-丁内酯	-	HMDB0302021	-	-	-	14163574	[H][C@@]12CCC(C)=C3C(=O)C=C(CO)[C@]3([H])[C@@]1([H])OC(=O)[C@H]2C	SNIFBMIPCYBVSS-LMVZTGKYSA-N	882395	331205	621321	924539	927551	2.02863e+06	696612	1.01184e+06	641284	251086	0.796426	-0.328388	0.848423	0.44	0.135058
Com_1006_neg	Hamabiwalactone B	-	N	C17H26O2	262.193	261.186	0.487973	[M-H]-	7.534	-	3	C18	Organoheterocyclic compounds	有机杂环化合物	Dihydrofurans	二氢呋喃类	Furanones	呋喃酮类	-	-	-	-	-	-	CC1C=C(C(=O)O1)C=CCCCCCCCCC=C	OOSLHKAKZTXLFK-LHNRBYRGSA-N	1.88544e+07	2.73501e+07	1.04932e+07	2.48722e+07	1.85615e+07	6.8568e+06	1.08593e+07	7.14253e+06	7.23558e+06	1.9386e+07	1.94505	0.959806	0.0275197	0.84	1.60755
Com_1008_neg	1,4,7,10,13,16-Hexaoxacyclooctadecane	-	N	C12H24O6	264.157	263.15	0.827396	[M-H]-	5.807	-	3	C18	Organic oxygen compounds	有机氧化合物	Organooxygen compounds	有机氧化合物	Ethers	醚类	-	HMDB0244804	-	-	-	28557	C1COCCOCCOCCOCCOCCO1	XEZNGIUYQVAUSS-UHFFFAOYSA-N	603220	455994	396787	1.05981e+06	455034	252514	425714	328512	1.16584e+06	246275	1.2282	0.296548	0.360479	0.76	0.56568
Com_1008_pos	Dodecanoylcarnitine	十二酰左旋肉碱	P	C19H38NO4	344.28	344.279	0.430489	[M+H]+	7.177	0.976338151014478	1	C18	Lipids and lipid-like molecules	脂质和类脂分子	Fatty Acyls	脂肪酰类	Fatty acid esters	脂肪酸酯	25518-54-1	HMDB0002250	-	-	LMFA07070090	168381	CCCCCCCCCCCC(=O)O[C@H](CC(O)=O)C[N+](C)(C)C	FUJLYHJROOYKRA-QGZVFWFLSA-O	1.02837e+07	5.91248e+07	1.0934e+07	1.35264e+07	3.94429e+06	1.79128e+07	2.78641e+07	8.73594e+06	5.47244e+06	1.04925e+08	0.59313	-0.753579	0.577103	0.6	0.626753
Com_100_neg	Glycyl-L-leucine	甘胺酰-L-亮氨酸	N	C8H16N2O3	188.116	187.109	0.290467	[M-H]-	5.28	0.728666187115735	1	C18	Organic acids and derivatives	有机酸及其衍生物	Carboxylic acids and derivatives	羧酸及其衍生物	Amino acids, peptides, and analogues	氨基酸、肽和类似物	688-13-1	HMDB0028929	C02155	-	-	79070	CC(C)CC(N)C(=O)NCC(O)=O	LESXFEZIFXFIQR-UHFFFAOYSA-N	9.67537e+06	6.1885e+06	7.46723e+06	4.62955e+06	1.04444e+07	4.76634e+06	2.93328e+06	5.79356e+06	6.51986e+06	4.54166e+06	1.56406	0.645296	0.0614528	0.84	1.28442
Com_1010_neg	Dinex	-	N	C12H14N2O5	266.09	265.083	0.873049	[M-H]-	4.895	0.596695959974089	2	C18	Benzenoids	苯类化合物	Benzene and substituted derivatives	苯及其取代衍生物	Cyclohexylphenols	环己基酚类	-	-	C19038	-	-	-	C1CCC(CC1)C2=C(C(=CC(=C2)[N+](=O)[O-])[N+](=O)[O-])O	QJYHUJAGJUHXJN-UHFFFAOYSA-N	1.9116e+07	2.15754e+07	1.82461e+07	1.76671e+07	2.04608e+07	9.18312e+06	1.62083e+07	1.46114e+07	1.59364e+07	2.32487e+07	1.22576	0.293677	0.179672	0.8	0.776201
Com_1011_neg	H-Thr-Phe-OH	-	N	C13H18N2O4	266.127	265.12	1.14965	[M-H]-	5.355	0.6194473190358	2	C18	Organic acids and derivatives	有机酸及其衍生物	Carboxylic acids and derivatives	羧酸及其衍生物	Amino acids, peptides, and analogues	氨基酸、肽和类似物	-	-	-	-	-	-	CC(C(C(=O)NC(CC1=CC=CC=C1)C(=O)O)N)O	IQHUITKNHOKGFC-MIMYLULJSA-N	4.7796e+06	1.30126e+06	3.03984e+06	2.05868e+06	4.83424e+06	990867	745147	1.56001e+06	1.98576e+06	2.12515e+06	2.16198	1.11235	0.0552227	0.84	1.52476
Com_1012_neg	gamma-Glutamyltyramine	γ-谷氨酰酪胺	N	C13H18N2O4	266.127	265.12	0.873056	[M-H]-	4.988	-	3	C18	Organic acids and derivatives	有机酸及其衍生物	Carboxylic acids and derivatives	羧酸及其衍生物	Amino acids, peptides, and analogues	氨基酸、肽和类似物	-	-	C20926	map00680	-	-	C1=CC(=CC=C1CCNC(=O)CCC(C(=O)O)N)O	ICIIWGMCNMZIQX-NSHDSACASA-N	2.49328e+06	1.79637e+06	1.89353e+06	1.37164e+06	3.43823e+06	1.05554e+06	758108	1.9249e+06	2.65823e+06	1.51191e+06	1.39	0.475082	0.208437	0.68	0.955029
Com_1013_neg	Lauryl sulfate	硫酸月桂基酯	N	C12H26O4S	266.155	265.148	0.544379	[M-H]-	7.854	0.913943683281034	2	C18	Organic acids and derivatives	有机酸及其衍生物	Organic sulfuric acids and derivatives	有机硫酸及其衍生物	Sulfuric acid esters	硫酸酯类	151-41-7	-	-	-	-	8778	O=S(=O)(O)OCCCCCCCCCCCC	MOTZDAYCYVMXPC-UHFFFAOYSA-N	2.13954e+08	2.36813e+08	2.29552e+08	2.37232e+09	5.71381e+08	1.96844e+09	6.3853e+08	1.09755e+09	1.52687e+09	1.29482e+08	0.676013	-0.564877	0.418217	0.64	0.750171
Com_1014_neg	Epijuvabione	-	N	C16H26O3	266.188	265.181	0.384542	[M-H]-	7.473	-	3	C18	Lipids and lipid-like molecules	脂质和类脂分子	Prenol lipids	异戊烯醇脂	Sesquiterpenoids	倍半萜类	-	-	-	-	-	-	CC(C)CC(=O)CC(C)C1CCC(=CC1)C(=O)OC	IIWNDLDEVPJIBT-STQMWFEESA-N	1.7511e+07	7.13079e+06	5.65249e+06	9.37876e+06	1.30692e+07	3.8814e+06	7.32533e+06	8.82521e+06	7.82744e+06	4.59442e+06	1.62515	0.700571	0.120993	0.76	0.979583
Com_1015_neg	(7S)-Hydroprene	-	N	C17H30O2	266.225	265.217	0.23224	[M-H]-	9.891	-	3	C18	Lipids and lipid-like molecules	脂质和类脂分子	Prenol lipids	异戊烯醇脂	Sesquiterpenoids	倍半萜类	-	-	-	-	-	-	CCOC(=O)C=C(C)C=CCC(C)CCCC(C)C	FYQGBXGJFWXIPP-OJROSNHMSA-N	1.79044e+06	2.77937e+06	3.87112e+06	3.07716e+06	1.57401e+06	1.32833e+06	2.80225e+06	2.18456e+06	3.34468e+06	2.72954e+06	1.05672	0.0795963	0.848886	0.56	0.138561
Com_1017_neg	2-O-(alpha-D-Mannosyl)-D-glycerate	-	N	C9H16O9	268.079	267.072	0.809809	[M-H]-	1.488	-	3	C18	Lipids and lipid-like molecules	脂质和类脂分子	Fatty Acyls	脂肪酰类	Fatty acyl glycosides	脂肪酰糖苷	-	-	C11544	map00051;map02060	-	-	C(C1C(C(C(C(O1)OC(CO)C(=O)O)O)O)O)O	DDXCFDOPXBPUJC-SAYMMRJXSA-N	1.53164e+06	2.82825e+06	2.82594e+06	2.93092e+06	1.06918e+06	6.5613e+06	3.67963e+06	3.09791e+06	2.81906e+06	2.554e+06	0.597798	-0.74227	0.0824308	0.76	1.51557
Com_1018_pos	Tetrahydrocortisone	四氢可的松	P	C21H32O5	364.225	347.222	0.0295893	[M+H-H2O]+	6.394	0.767017054620831	1	C18	Lipids and lipid-like molecules	脂质和类脂分子	Steroids and steroid derivatives	类固醇和类固醇衍生物	Hydroxysteroids	羟基类固醇	53-05-4	HMDB0000903	C05470	map00140	LMST02030098	12444617	[H][C@@]12CC[C@](O)(C(=O)CO)[C@@]1(C)CC(=O)[C@@]1([H])[C@@]2([H])CC[C@@]2([H])C[C@@H](O)CC[C@]12C	SYGWGHVTLUBCEM-SDYDLROXSA-N	3.03827e+07	5.85557e+07	4.12608e+07	3.63051e+07	2.54708e+07	2.25932e+07	5.32092e+07	2.74243e+07	2.67426e+07	6.99042e+07	0.960483	-0.0581683	0.943369	0.56	0.123153
Com_1021_neg	Musk ambrette	葵子麝香	N	C12H16N2O5	268.106	267.099	1.30229	[M-H]-	4.802	-	3	C18	Benzenoids	苯类化合物	Benzene and substituted derivatives	苯及其取代衍生物	Toluenes	甲苯	83-66-9	HMDB0254956	C19461	-	-	-	CC1=C(C=C(C(=C1[N+](=O)[O-])OC)C(C)(C)C)[N+](=O)[O-]	SUAUILGSCPYJCS-UHFFFAOYSA-N	552375	527162	427385	400635	655129	324095	179538	468336	529108	340865	1.3913	0.476429	0.121023	0.8	1.01327
Com_1022_neg	N,N'-Diacetylbenzidine	N,N'-二乙酰联苯胺	N	C16H16N2O2	268.121	267.114	0.721354	[M-H]-	6.58	-	3	C18	Benzenoids	苯类化合物	Benzene and substituted derivatives	苯及其取代衍生物	Biphenyls and derivatives	联苯及其衍生物	613-35-4	-	C19217	-	-	-	CC(=O)NC1=CC=C(C=C1)C2=CC=C(C=C2)NC(=O)C	CZVHCFKUXGRABC-UHFFFAOYSA-N	1.003e+06	1.30899e+06	513031	2.38965e+06	884909	8.95033e+06	2.06718e+06	5.71098e+06	5.20701e+06	736539	0.269035	-1.89413	0.067087	0.8	1.44899
Com_1022_pos	Adenosine-2'-monophosphate	腺苷 2′(3′)-单磷酸(2'-AMP)	P	C10H14N5O7P	347.063	348.071	0.923949	[M+H]+	3.181	0.996711168756612	1	C18	Organic oxygen compounds	有机氧化合物	Organooxygen compounds	有机氧化合物	Carbohydrates and carbohydrate conjugates	碳水化合物和碳水化合物结合物	130-49-4	HMDB0011617	C00946	-	-	53481006	NC1=NC=NC2=C1N=CN2C1O[C@H](CO)[C@@H](O)[C@H]1OP(O)(O)=O	QDFHPFSBQFLLSW-VTHZCTBJSA-N	2.14673e+08	1.27517e+08	4.10679e+08	9.52462e+07	1.41639e+08	1.71009e+08	9.74571e+08	5.84674e+08	4.67167e+08	3.36167e+08	0.390653	-1.35604	0.0439174	0.88	1.07326
Com_1024_pos	oleoyl ethanolamide	油酰乙醇酰胺	P	C20H39NO2	325.298	348.288	1.10619	[M+Na]+	10.02	0.910846552424256	1	C18	Organic nitrogen compounds	有机氮化合物	Organonitrogen compounds	有机氮化合物	Amines	胺类	111-58-0	HMDB0002088	C20792	map04024	LMFA08040015	5283454	CCCCCCCC\C=C/CCCCCCCC(=O)NCCO	BOWVQLFMWHZBEF-KTKRTIGZSA-N	1.0551e+08	3.41658e+07	3.2656e+07	3.10151e+07	2.16109e+07	2.64913e+07	4.55706e+07	3.34504e+07	5.72614e+07	6.42112e+07	0.991069	-0.012942	0.700448	0.64	0.413672
Com_1025_neg	Plucheinol	-	N	C15H24O4	268.167	267.16	0.660612	[M-H]-	6.625	-	3	C18	Lipids and lipid-like molecules	脂质和类脂分子	Prenol lipids	异戊烯醇脂	Sesquiterpenoids	倍半萜类	-	-	-	-	-	-	CC12CCC(C(C1C=C(C(=O)C2)C(C)(C)O)(C)O)O	XVPBALAUBFPRHA-GBOPCIDUSA-N	6.03925e+06	5.67057e+06	3.70573e+06	2.51381e+06	1.72877e+06	6.08482e+06	7.32449e+06	3.70486e+06	3.4882e+06	6.97761e+06	0.712768	-0.488496	0.208552	0.76	0.460818
Com_1026_neg	Altiloxin A	-	N	C15H24O4	268.167	267.16	0.689316	[M-H]-	6.957	-	3	C18	Organoheterocyclic compounds	有机杂环化合物	Oxepanes	氧杂环己烷类	-	-	-	-	-	-	-	-	CC1(CCCC2(C13C(O3)CC(C2C(=O)O)(C)O)C)C	LGLGMAPTXWEBIH-HFTJKPBSSA-N	1.83674e+06	1.9366e+07	2.92076e+06	3.31713e+06	1.3904e+06	5.9409e+06	1.1404e+07	3.30987e+06	4.05136e+06	2.17785e+07	0.620227	-0.689131	0.235111	0.8	0.980045
Com_1027_neg	Epijuvabiol	-	N	C16H28O3	268.204	267.197	0.403476	[M-H]-	8.289	0.711282187836718	2	C18	Lipids and lipid-like molecules	脂质和类脂分子	Prenol lipids	异戊烯醇脂	Sesquiterpenoids	倍半萜类	-	-	-	-	-	-	CC(C)CC(CC(C)C1CCC(=CC1)C(=O)OC)O	KVQQCXYORPHUQU-YDHLFZDLSA-N	1.25611e+07	1.27129e+07	1.27097e+07	1.24211e+07	6.19853e+06	7.23135e+06	9.28308e+06	9.34434e+06	9.54625e+06	8.60623e+06	1.28611	0.363012	0.201121	0.8	0.95663
Com_1028_neg	15-Methoxyisodauc-3-ene-1beta,5alpha-diol	-	N	C16H28O3	268.204	267.197	0.62392	[M-H]-	7.549	0.51842135854975	2	C18	Lipids and lipid-like molecules	脂质和类脂分子	Prenol lipids	异戊烯醇脂	Sesquiterpenoids	倍半萜类	-	-	-	-	-	-	CC(C)C1CCC2(C1C(C(=CCC2O)COC)O)C	ANVPCBOTQZGVJG-DGADGQDISA-N	2.61793e+07	2.33678e+07	3.32872e+07	2.93854e+07	1.74449e+07	1.81462e+07	1.58694e+07	2.24307e+07	3.36274e+07	1.983e+07	1.1798	0.238544	0.326365	0.68	0.347314
Com_1028_pos	Ajmaline	阿马灵	P	C20H26N2O2	326.199	349.188	0.823539	[M+Na]+	9.751	-	3	C18	Alkaloids and derivatives	生物碱及其衍生物	Ajmaline-sarpagine alkaloids	阿马灵-萨杷晋碱生物碱	-	-	4360-12-7	HMDB0015495	C06542	map00901;map01110	-	441080	CC[C@H]1[C@@H]2C[C@H]3[C@@H]4N(C)C5=CC=CC=C5[C@]44C[C@@H](C2[C@H]4O)N3[C@@H]1O	CJDRUOGAGYHKKD-HEFSZTOGSA-N	1.79951e+06	1.56715e+06	2.7644e+06	1.8943e+06	1.20219e+06	2.68881e+06	3.15155e+06	2.45627e+06	3.04804e+06	1.69587e+06	0.707605	-0.498984	0.0753463	0.8	0.647051
Com_1034_neg	Ficipyrone A	-	N	C14H22O5	270.147	269.14	0.953992	[M-H]-	6.006	-	3	C18	Lipids and lipid-like molecules	脂质和类脂分子	Prenol lipids	异戊烯醇脂	Sesquiterpenoids	倍半萜类	-	-	-	-	-	-	[H][C@](O)(CCCCCC)C1=C(CO)C(OC)=CC(=O)O1	QRYFRWHYTAOGHG-NSHDSACASA-N	4.28415e+06	5.96421e+06	3.06778e+06	7.7923e+06	4.07551e+06	4.25889e+06	2.88354e+06	4.04939e+06	5.80913e+06	3.04548e+06	1.25628	0.32916	0.341999	0.76	0.437345
Com_1036_neg	(1R,2R,4S,5S,6R,7S)4,5-epoxygermacra-9Z-en-1,2,6-triol	-	N	C15H26O4	270.183	269.176	0.697347	[M-H]-	7.245	-	3	C18	Lipids and lipid-like molecules	脂质和类脂分子	Prenol lipids	异戊烯醇脂	Sesquiterpenoids	倍半萜类	-	-	-	-	-	11380214	CC1=CCC(C(C2C(O2)(CC(C1O)O)C)O)C(C)C	UOUMJKKOPWRYPB-QBCLFKMJSA-N	1.49322e+06	2.72647e+06	1.34987e+06	2.0281e+06	1.16243e+06	1.3112e+06	1.06023e+06	1.34351e+06	2.10207e+06	1.72812e+06	1.16103	0.215401	0.523742	0.64	0.594681
Com_1038_pos	Phenylalanyltryptophan	L-苯丙氨酰-L-色氨酸	P	C20H21N3O3	351.158	352.166	0.574742	[M+H]+	5.614	-	3	C18	Organic acids and derivatives	有机酸及其衍生物	Carboxylic acids and derivatives	羧酸及其衍生物	Amino acids, peptides, and analogues	氨基酸、肽和类似物	24587-41-5	HMDB0029006	-	-	-	134906	N[C@@H](CC1=CC=CC=C1)C(=O)N[C@@H](CC1=CNC2=CC=CC=C12)C(O)=O	JMCOUWKXLXDERB-WMZOPIPTSA-N	721878	790234	1.17595e+06	182224	1.07494e+06	63758.5	311295	444668	732165	642659	1.79774	0.846187	0.250065	0.8	0.862434
Com_1039_neg	2-keto palmitic acid	-	N	C16H30O3	270.219	269.212	0.494002	[M-H]-	8.996	0.742267879377182	2	C18	Lipids and lipid-like molecules	脂质和类脂分子	Fatty Acyls	脂肪酰类	Fatty acids and conjugates	脂肪酸和结合物	-	-	-	-	LMFA01060050	-	CCCCCCCCCCCCCCC(=O)C(=O)O	ZVNHILZUTNYFGT-UHFFFAOYSA-N	2.24375e+07	3.15215e+07	1.03735e+07	1.05813e+08	1.21395e+07	3.73914e+07	1.00132e+07	2.43214e+07	4.60312e+07	9.77767e+06	1.42929	0.515301	0.760359	0.44	0.61795
Com_103_neg	3-hydroxydecanoate	3-羟基癸酸	N	C10H20O3	188.141	187.134	0.470084	[M-H]-	6.776	0.706569562133589	1	C18	Organic acids and derivatives	有机酸及其衍生物	Hydroxy acids and derivatives	羟基酸及其衍生物	Medium-chain hydroxy acids and derivatives	中链羟基酸及其衍生物	5561-87-5	HMDB0002203	-	-	LMFA01050153	5312799	CCCCCCC[C@H](O)CC(O)=O	FYSSBMZUBSBFJL-VIFPVBQESA-N	5.51825e+06	1.93353e+07	8.76523e+06	5.67926e+06	4.52285e+06	6.54758e+06	7.01758e+06	4.96959e+06	5.21386e+06	1.20446e+07	1.22428	0.291931	0.744697	0.48	0.662597
Com_1044_pos	Eicosapentaenoic acid ethyl ester	全顺-5,8,11,14,17-二十碳五烯酸乙酯	P	C22H34O2	330.256	353.245	0.0824476	[M+Na]+	10.391	0.997179379403192	1	C18	Lipids and lipid-like molecules	脂质和类脂分子	Fatty Acyls	脂肪酰类	Fatty acid esters	脂肪酸酯	86227-47-6	HMDB0039530	C16184	-	LMFA07010877	9831415	CCOC(=O)CCC\C=C/C\C=C/C\C=C/C\C=C/C\C=C/CC	SSQPWTVBQMWLSZ-AAQCHOMXSA-N	1.88307e+09	1.78996e+09	1.39193e+09	1.76927e+09	2.66577e+09	2.2216e+09	3.34743e+09	2.84724e+09	2.95426e+09	2.69776e+09	0.675277	-0.566448	0.0140566	0.96	2.12726
Com_1046_neg	Tridecanoylglycine	十三烷酰甘氨酸	N	C15H29NO3	271.215	270.208	0.849866	[M-H]-	6.972	0.65586749861704	2	C18	Organic acids and derivatives	有机酸及其衍生物	Carboxylic acids and derivatives	羧酸及其衍生物	Amino acids, peptides, and analogues	氨基酸、肽和类似物	-	HMDB0013317	-	-	-	-	CCCCCCCCCCCCC(=O)NCC(=O)O	BTHNNPTZHGZNAO-UHFFFAOYSA-N	2.08482e+06	1.3557e+06	1.92416e+06	2.79881e+06	2.3771e+06	1.68875e+06	952989	1.65103e+06	2.35396e+06	1.31113e+06	1.32455	0.405503	0.163739	0.8	0.703084
Com_1047_neg	5-epi-Valiolone 7-phosphate	5-表-Valiolone-7-磷酸	N	C7H13O9P	272.03	271.022	0.0692627	[M-H]-	1.504	-	3	C18	Organic acids and derivatives	有机酸及其衍生物	Organic phosphoric acids and derivatives	有机磷酸及其衍生物	Phosphate esters	磷酸酯类	-	-	C17693	map00525;map01130	-	-	C1C(=O)C(C(C(C1(COP(=O)(O)O)O)O)O)O	WBHJALJLPRKCBI-BNHYGAARSA-N	1.72008e+06	1.02897e+07	9.47219e+06	3.08594e+06	2.30739e+06	1.60029e+06	6.24721e+06	341315	3.28437e+06	7.664e+06	1.40435	0.489904	0.459771	0.36	0.435589
Com_1049_neg	Cotarnine Chloride	氯化可替宁	N	[C12H15ClNO4]-	272.069	271.061	3.5203	[M-H]-	1.422	-	3	C18	Organoheterocyclic compounds	有机杂环化合物	Tetrahydroisoquinolines	四氢异喹啉	-	-	10018-19-6	-	-	-	-	-	[Cl-].OC1C2=C(OC)C=3OCOC3C=C2CCN1C	UONSFNPHCTWRGS-UHFFFAOYSA-M	1.61977e+06	1.15695e+06	873531	1.76891e+06	1.6355e+06	2.5946e+06	1.13826e+06	597869	544734	721775	1.26038	0.33386	0.27228	0.76	0.814325
Com_104_neg	2-Hydroxydecanoate	2-羟基癸酸	N	C10H20O3	188.141	187.134	0.218314	[M-H]-	7.047	0.675527913743706	1	C18	Lipids and lipid-like molecules	脂质和类脂分子	Fatty Acyls	脂肪酰类	Fatty acids and conjugates	脂肪酸和结合物	5393-81-7	HMDB0094656	-	-	LMFA01050029	5312797	CCCCCCCC[C@H](O)C(O)=O	GHPVDCPCKSNJDR-VIFPVBQESA-N	4.97382e+06	5.82569e+06	4.78362e+06	3.5113e+06	4.41959e+06	5.82951e+06	4.13176e+06	4.2172e+06	4.95123e+06	5.1232e+06	0.969534	-0.044636	0.739954	0.56	0.177837
Com_1051_neg	Limazepine C	-	N	C15H16N2O3	272.116	271.109	1.35901	[M-H]-	6.113	-	3	C18	Organoheterocyclic compounds	有机杂环化合物	Benzodiazepines	苯二氮卓类	1,4-benzodiazepines	1,4-苯二氮卓类	-	-	-	-	-	-	CCC1=CN2C(C1)C=NC3=C(C2=O)C=CC(=C3O)OC	FLGURYUVNVBBFP-JTQLQIEISA-N	299442	438817	372512	295973	381374	619723	755742	766329	701210	450821	0.54287	-0.881322	0.00145034	1	1.34403
Com_1052_neg	Sempervirine	硝酸长生草碱	N	C19H16N2	272.131	271.125	2.63443	[M-H]-	4.864	-	3	C18	Organoheterocyclic compounds	有机杂环化合物	Indoles and derivatives	吲哚及其衍生物	Pyridoindoles	吡啶并吲哚	549-92-8	-	C09240	-	-	-	C1CCC2=CC3=C4N=C5C=CC=CC5=C4C=CN3C=C2C1	UQVUEULZDJRMJR-UHFFFAOYSA-N	1.71567e+06	1.42656e+06	1.50923e+06	3.06559e+06	2.7381e+06	577920	381545	515071	1.35173e+06	441347	3.19963	1.67791	0.00255673	1	1.79907
Com_1052_pos	21-Hydroxypregnenolone	21-羟基孕烯醇酮	P	C21H32O3	332.235	355.224	0.267001	[M+Na]+	8.54	0.827608221949443	1	C18	Lipids and lipid-like molecules	脂质和类脂分子	Steroids and steroid derivatives	类固醇和类固醇衍生物	Hydroxysteroids	羟基类固醇	1164-98-3	HMDB0004026	C05485	map00140	LMST02030167	247020	[H][C@@]12CC[C@H](C(=O)CO)[C@@]1(C)CC[C@@]1([H])[C@@]2([H])CC=C2C[C@@H](O)CC[C@]12C	MOIQRAOBRXUWGN-WPWXJNKXSA-N	1.07796e+08	1.11135e+08	1.56191e+08	6.57957e+07	1.21914e+08	1.07049e+08	1.99786e+08	1.13531e+08	8.69475e+07	3.70674e+08	0.641049	-0.641493	0.310712	0.6	0.747283
Com_1057_neg	5alpha-Androst-1-en-3-one	-	N	C19H28O	272.214	271.207	0.493623	[M-H]-	6.49	-	3	C18	Lipids and lipid-like molecules	脂质和类脂分子	Steroids and steroid derivatives	类固醇和类固醇衍生物	Androstane steroids	雄甾烷类固醇	-	HMDB0246873	C02941	-	-	439857	CC12CCCC1C1CCC3CC(=O)C=CC3(C)C1CC2	LYQLGOGKDQKQAX-UHFFFAOYSA-N	1.50973e+07	2.8329e+07	9.85532e+06	1.73403e+07	1.31449e+07	8.26021e+06	8.3765e+06	7.76746e+06	6.8807e+06	2.81844e+07	1.40857	0.494234	0.198109	0.84	0.571291
Com_1058_neg	5alpha-Androst-16-en-3-one	雄烯酮	N	C19H28O	272.214	271.207	0.322638	[M-H]-	7.532	-	3	C18	Lipids and lipid-like molecules	脂质和类脂分子	Steroids and steroid derivatives	类固醇和类固醇衍生物	Androstane steroids	雄甾烷类固醇	18339-16-7	HMDB0034406	-	-	LMST02020079	6852393	[H][C@@]12CC=C[C@@]1(C)CC[C@@]1([H])[C@@]2([H])CC[C@@]2([H])CC(=O)CC[C@]12C	HFVMLYAGWXSTQI-QYXZOKGRSA-N	867962	383855	210714	324105	301323	545857	591320	724026	100660	229908	0.952636	-0.0700034	0.916869	0.52	0.32536
Com_1058_pos	Erucic acid	二十二碳烯酸(顺-13)/芥酸	P	C22H42O2	338.318	356.352	0.316884	[M+NH4]+	8.689	0.731122328768445	1	C18	Lipids and lipid-like molecules	脂质和类脂分子	Fatty Acyls	脂肪酰类	Fatty acids and conjugates	脂肪酸和结合物	112-86-7	HMDB0002068	C08316	-	LMFA01030089	5281116	CCCCCCCC\C=C/CCCCCCCCCCCC(O)=O	DPUOLQHDNGRHBS-KTKRTIGZSA-N	7.78262e+07	5.71517e+07	4.25115e+07	6.10145e+07	3.70218e+07	3.50083e+07	5.53506e+07	8.52756e+07	8.27082e+07	4.50118e+07	0.908263	-0.138818	0.746367	0.44	0.306812
Com_1059_neg	3-Hydroxyhexadecanoic acid	3-羟基十六酸	N	C16H32O3	272.235	271.228	0.617207	[M-H]-	9.428	0.563043899874548	2	C18	Lipids and lipid-like molecules	脂质和类脂分子	Fatty Acyls	脂肪酰类	Fatty acids and conjugates	脂肪酸和结合物	83780-74-9	HMDB0061658	-	-	LMFA01050365	10989404	CCCCCCCCCCCCC[C@H](O)CC(O)=O	CBWALJHXHCJYTE-HNNXBMFYSA-N	4.4187e+07	5.59331e+07	1.52052e+07	5.42086e+07	1.79052e+07	4.52658e+07	1.97984e+07	2.819e+07	6.6642e+07	1.91269e+07	1.04701	0.0662755	0.94813	0.44	0.653628
Com_1063_pos	3b-hydroxy-5-cholenoic acid	3beta-羟基-5-胆烯酸	P	C24H38O3	374.282	357.279	0.0234885	[M+H-H2O]+	8.296	0.877873905485099	1	C18	Lipids and lipid-like molecules	脂质和类脂分子	Steroids and steroid derivatives	类固醇和类固醇衍生物	Bile acids, alcohols and derivatives	胆汁酸、醇及其衍生物	5255-17-4	HMDB0000308	-	-	LMST04010201	92997	[H][C@@]12CC[C@H]([C@H](C)CCC(O)=O)[C@@]1(C)CC[C@@]1([H])[C@@]2([H])CC=C2C[C@@H](O)CC[C@]12C	HIAJCGFYHIANNA-QIZZZRFXSA-N	4.2307e+06	2.81579e+07	7.93804e+06	5.20973e+06	8.98152e+06	1.96621e+06	1.90778e+06	1.19788e+06	3.978e+06	1.49039e+06	5.17234	2.37082	0.00706816	1	1.81072
Com_1067_pos	Monoolein	甘油单油酸酯	P	C21H40O4	356.293	357.3	0.105781	[M+H]+	10.33	0.953802922194767	1	C18	Lipids and lipid-like molecules	脂质和类脂分子	Glycerolipids	甘油脂	Monoradylglycerols	单酰基甘油	111-03-5	HMDB0254854	-	-	LMGL01010005	33022	CCCCCCCCC=CCCCCCCCC(=O)OCC(O)CO	RZRNAYUHWVFMIP-UHFFFAOYSA-N	2.89137e+07	9.6332e+07	5.89427e+07	3.31597e+07	1.4281e+07	6.51014e+07	1.06737e+08	7.44288e+07	8.96972e+07	1.34194e+08	0.492662	-1.02133	0.0517713	0.88	1.01111
Com_1068_neg	(R)-7,8-dihydroxy-alpha-dunnione	-	N	C15H14O5	274.084	273.076	3.57879	[M-H]-	5.325	-	3	C18	Organoheterocyclic compounds	有机杂环化合物	Naphthofurans	萘并呋喃类	-	-	-	-	-	-	-	-	CC1C(C2=C(C3=C(C(=C2O1)O)C(=O)C(=O)C=C3)O)(C)C	RADBAWKNPHEKGA-ZCFIWIBFSA-N	1.00704e+06	624433	548757	660121	897197	1.03531e+06	663541	763640	682720	415427	1.04969	0.0699565	0.742803	0.56	0.251066
Com_1068_pos	Triptonide	雷公藤内酯酮	P	C20H22O6	358.142	359.149	1.09988	[M+H]+	5.845	-	3	C18	Organoheterocyclic compounds	有机杂环化合物	Oxepanes	氧杂环己烷类	-	-	38647-11-9	HMDB0259271	-	-	-	65411	CC(C)C12C(O1)C3C4(O3)C5(CCC6=C(C5CC7C4(C2=O)O7)COC6=O)C	SWOVVKGLGOOUKI-ZHGGVEMFSA-N	1.8966e+06	1.41492e+06	1.03279e+06	1.76724e+06	1.27651e+06	1.59414e+06	2.07636e+06	2.56504e+06	713862	1.27757e+06	0.898028	-0.155167	0.868169	0.6	0.311845
Com_106_pos	Ethylmalonic acid	乙基丙二酸	P	C5H8O4	132.042	155.031	1.23643	[M+Na]+	4.81	0.650651085128256	1	C18	Lipids and lipid-like molecules	脂质和类脂分子	Fatty Acyls	脂肪酰类	Fatty acids and conjugates	脂肪酸和结合物	601-75-2	HMDB0000622	-	-	LMFA01170105	11756	CCC(C(O)=O)C(O)=O	UKFXDFUAPNAMPJ-UHFFFAOYSA-N	411744	737012	433992	827057	288615	1.78989e+06	1.4467e+06	499543	604012	1.13648e+06	0.492715	-1.02117	0.0687474	0.84	1.32452
Com_1070_neg	Terezine A	-	N	C15H18N2O3	274.132	273.125	2.08345	[M-H]-	5.777	-	3	C18	Organoheterocyclic compounds	有机杂环化合物	Diazines	二嗪类	Pyrazines	吡嗪类	-	-	-	-	-	-	CC(C)C1=NC(=C(NC1=O)C(C2=CC=CC=C2)O)OC	PDTASUAKSIEHPZ-CYBMUJFWSA-N	542990	846777	719760	565168	601194	1.11465e+06	851087	820664	775017	802257	0.750718	-0.413656	0.0258743	0.88	1.0468
Com_1071_pos	Triptolide	雷公藤内酯醇	P	C20H24O6	360.157	361.164	1.44453	[M+H]+	7.919	0.575001203471512	2	C18	Organoheterocyclic compounds	有机杂环化合物	Oxepanes	氧杂环己烷类	-	-	38748-32-2	HMDB0259270	C09204	-	-	107985	CC(C)C12C(O1)C3C4(O3)C5(CCC6=C(C5CC7C4(C2O)O7)COC6=O)C	DFBIRQPKNDILPW-CIVMWXNOSA-N	9.33633e+06	1.65935e+06	1.28059e+06	2.19232e+06	3.2786e+06	5.03267e+06	561536	3.14469e+07	2.23961e+06	1.84279e+06	0.431558	-1.21237	0.80988	0.56	0.281795
Com_1073_neg	3-Hydroxytetradecanedioic acid	-	N	C14H26O5	274.178	273.171	0.847492	[M-H]-	5.976	-	3	C18	Lipids and lipid-like molecules	脂质和类脂分子	Fatty Acyls	脂肪酰类	Fatty acids and conjugates	脂肪酸和结合物	73179-89-2	HMDB0000394	-	-	LMFA01170094	20848956	OC(CCCCCCCCCCC(O)=O)CC(O)=O	CEDZIURHISELSQ-UHFFFAOYSA-N	1.89528e+06	3.33658e+06	2.83972e+06	4.77349e+06	3.01014e+06	2.57787e+06	1.53326e+06	2.4629e+06	7.21101e+06	1.66971e+06	1.02591	0.0369071	0.631633	0.72	0.454897
Com_1073_pos	N-Arachidonylglycine	N-花生四烯酸甘氨酸	P	C22H35NO3	361.262	362.268	1.99223	[M+H]+	9.33	0.84831259560389	1	C18	Organic acids and derivatives	有机酸及其衍生物	Carboxylic acids and derivatives	羧酸及其衍生物	Amino acids, peptides, and analogues	氨基酸、肽和类似物	179113-91-8	HMDB0005096	-	-	LMFA08020003	5283389	CCCCC\C=C/C\C=C/C\C=C/C\C=C/CCCC(=O)NCC(O)=O	YLEARPUNMCCKMP-DOFZRALJSA-N	1.59411e+06	4.51444e+06	2.89501e+06	4.45218e+06	1.0756e+06	5.20644e+06	1.14186e+07	5.06189e+06	5.23075e+06	9.76837e+06	0.3961	-1.33606	0.0208031	1	1.59546
Com_1074_neg	Dihydroferulic acid 4-O-sulfate	-	N	C10H12O7S	276.03	275.023	1.42884	[M-H]-	5.298	-	3	C18	Organic acids and derivatives	有机酸及其衍生物	Organic sulfuric acids and derivatives	有机硫酸及其衍生物	Arylsulfates	芳基硫酸盐	86321-33-7	HMDB0041724	-	-	-	187489	COC1=C(OS(O)(=O)=O)C=CC(CCC(O)=O)=C1	UMCDODPBPQMWQP-UHFFFAOYSA-N	1.97245e+06	8.12373e+06	5.582e+06	1.10608e+06	829727	2.18916e+06	9.22157e+06	5.98444e+06	1.84424e+07	6.22183e+06	0.418788	-1.25571	0.108715	0.84	1.01829
Com_1075_neg	6-PHOSPHOGLUCONIC ACID	6-磷酸葡萄糖酸	N	C6H13O10P	276.025	275.017	0.335424	[M-H]-	1.565	-	3	C18	Organic oxygen compounds	有机氧化合物	Organooxygen compounds	有机氧化合物	Carbohydrates and carbohydrate conjugates	碳水化合物和碳水化合物结合物	921-62-0	HMDB0001316	-	-	-	-	O=C(O)C(O)C(O)C(O)C(O)COP(=O)(O)O	BIRSGZKFKXLSJQ-SQOUGZDYSA-N	2.07474e+07	1.82837e+07	1.33288e+07	8.29258e+06	1.11669e+07	459817	2.9166e+07	5.20845e+06	266166	8.78426e+06	1.63655	0.710658	0.15019	0.76	0.99965
Com_1076_neg	Indeno[1,2,3-cd]pyrene	-	N	C22H12	276.094	275.086	1.05053	[M-H]-	5.019	-	3	C18	Benzenoids	苯类化合物	Pyrenes	芘类	-	-	-	HMDB0253452	C19251	-	-	9131	C1=CC=C2C(=C1)C1=CC=C3C=CC4=C5C(=CC=C4)C=C2C1=C35	SXQBHARYMNFBPS-UHFFFAOYSA-N	518189	499734	605984	604359	634813	2.28386e+06	2.71189e+06	2.24956e+06	1.91107e+06	1.7656e+06	0.262139	-1.93159	1.89224e-06	1	1.88407
Com_1078_pos	Kojibiose	A-葡糖-A-葡糖苷	P	C12H22O11	342.116	365.106	0.677638	[M+Na]+	1.438	0.535461640985454	1	C18	Lipids and lipid-like molecules	脂质和类脂分子	Fatty Acyls	脂肪酰类	Fatty acyl glycosides	脂肪酰糖苷	2140-29-6	HMDB0011742	C19632	-	-	164939	OC[C@@H](O)[C@@H](O)[C@H](O)[C@@H](O[C@H]1O[C@H](CO)[C@@H](O)[C@H](O)[C@H]1O)C=O	PZDOWFGHCNHPQD-OQPGPFOOSA-N	3.51026e+06	5.66115e+06	3.50162e+06	9.54429e+06	3.05696e+06	7.05007e+06	896660	9.83578e+06	4.6878e+07	2.69179e+06	0.375255	-1.41406	0.713651	0.56	0.283462
Com_1079_pos	Malabaricone B	马拉巴利酮B	P	C21H26O4	342.183	365.172	0.157987	[M+Na]+	7.844	-	3	C18	Organic oxygen compounds	有机氧化合物	Organooxygen compounds	有机氧化合物	Carbonyl compounds	羰基化合物	63335-24-0	HMDB0254307	-	-	-	163001	OC1=CC=C(CCCCCCCCC(=O)C2=C(O)C=CC=C2O)C=C1	KOAPDMKKECXPHX-UHFFFAOYSA-N	4.35581e+06	2.77164e+06	1.07822e+06	2.35297e+06	3.01843e+06	3.43346e+06	6.24138e+06	6.40928e+06	1.14264e+06	2.37474e+06	0.692655	-0.529792	0.504001	0.68	0.460431
Com_107_pos	L-Asparagine	L-天冬酰胺	P	C4H8N2O3	132.053	155.043	1.70146	[M+Na]+	1.378	-	3	C18	Organic acids and derivatives	有机酸及其衍生物	Carboxylic acids and derivatives	羧酸及其衍生物	Amino acids, peptides, and analogues	氨基酸、肽和类似物	70-47-3	HMDB0000168	C00152	map01100;map00250;map04978;map05230;map01230;map00970;map01110;map04974;map01060;map00460	-	6267	N[C@@H](CC(N)=O)C(O)=O	DCXYFEDJOCDNAF-REOHCLBHSA-N	1.02844e+08	5.03068e+07	4.8179e+07	9.41195e+07	1.23803e+08	3.79637e+07	2.34273e+07	5.65475e+07	5.61176e+07	4.13356e+07	1.94647	0.960859	0.0350149	0.84	1.40908
Com_1080_pos	Hirsuteine	去氢毛钩藤碱	P	C22H26N2O3	366.194	367.201	1.76445	[M+H]+	10.58	0.52525432319981	2	C18	Alkaloids and derivatives	生物碱及其衍生物	Corynanthean-type alkaloids	Corynanthean型生物碱	-	-	35467-43-7	-	C16971	-	-	-	COC=C(C1CC2C3=C(CCN2CC1C=C)C4=CC=CC=C4N3)C(=O)OC	TZUGIFAYWNNSAO-AZQGJTAVSA-N	1.44339e+06	1.04782e+06	888023	1.03608e+06	556845	2.83776e+06	1.74948e+06	2.43649e+06	3.04217e+06	2.10118e+06	0.408656	-1.29104	0.00170783	1	2.26846
Com_1081_neg	N6-(L-1,3-Dicarboxypropyl)-L-lysine	N6-(L-1,3-二羧丙基)-L-赖氨酸	N	C11H20N2O6	276.132	275.125	0.484744	[M-H]-	5.05	0.583676405117331	2	C18	Organic acids and derivatives	有机酸及其衍生物	Carboxylic acids and derivatives	羧酸及其衍生物	Amino acids, peptides, and analogues	氨基酸、肽和类似物	-	HMDB0000279	C00449	map01110;map01100;map00300;map01230;map01130;map00310	-	-	C(CCNC(CCC(=O)O)C(=O)O)CC(C(=O)O)N	ZDGJAHTZVHVLOT-YUMQZZPRSA-N	2.39544e+06	2.01256e+06	3.29232e+06	3.32373e+06	4.58109e+06	915214	1.3953e+06	1.24327e+06	2.34347e+06	2.74179e+06	1.80635	0.853078	0.0376903	0.88	1.36873
Com_1081_pos	Batilol	鲨肝醇	P	C21H44O3	344.329	367.319	0.817552	[M+Na]+	11.647	0.705352521322589	1	C18	Lipids and lipid-like molecules	脂质和类脂分子	Glycerolipids	甘油脂	Monoradylglycerols	单酰基甘油	544-62-7	HMDB0248884	C13858	-	-	-	CCCCCCCCCCCCCCCCCCOCC(O)CO	OGBUMNBNEWYMNJ-UHFFFAOYSA-N	9.93928e+07	3.88169e+07	2.52357e+07	4.77297e+07	1.2132e+07	3.99131e+07	4.52408e+07	1.04632e+08	3.90815e+07	2.16268e+07	0.891466	-0.165748	0.642654	0.6	0.476839
Com_1082_pos	7-Dehydrocholesterol	7-去氢胆固醇	P	C27H44O	384.339	367.336	0.479208	[M+H-H2O]+	11.276	0.928362532356509	2	C18	Lipids and lipid-like molecules	脂质和类脂分子	Steroids and steroid derivatives	类固醇和类固醇衍生物	Cholestane steroids	胆甾烷类固醇	434-16-2	HMDB0000032	C01164	map00981;map00100;map01100	LMST01010069	439423	[H][C@@]1(CC[C@@]2([H])C3=CC=C4C[C@@H](O)CC[C@]4(C)[C@@]3([H])CC[C@]12C)[C@H](C)CCCC(C)C	UCTLRSWJYQTBFZ-DDPQNLDTSA-N	3.42987e+07	1.45366e+07	1.35717e+07	3.16721e+07	9.62214e+06	6.79225e+06	1.42934e+07	1.84345e+07	1.81366e+07	1.63445e+07	1.40134	0.486809	0.410913	0.44	0.435326
Com_1084_neg	6Z,8E,10E,12Z-Octadecatetraenoic acid	6Z,8E,10E,12Z-十八碳四烯酸	N	C18H28O2	276.209	275.202	0.444618	[M-H]-	7.808	0.546625049916533	2	C18	Lipids and lipid-like molecules	脂质和类脂分子	Fatty Acyls	脂肪酰类	Lineolic acids and derivatives	亚麻酸及其衍生物	-	-	-	-	LMFA02000353	-	CCCCCC=CC=CC=CC=CCCCCC(=O)O	RFUWLZKZDWRDDA-MNQUYVSVSA-N	4.86425e+06	3.31366e+06	3.68434e+06	4.92914e+06	3.26336e+06	2.00715e+06	4.64567e+06	4.1574e+06	3.62992e+06	6.5916e+06	0.953547	-0.0686234	0.979056	0.52	0.220238
Com_1085_neg	1-[(5-Chloro-1H-indol-2-yl)carbonyl]-4-methylpiperazine	-	N	C14H16ClN3O	277.098	276.091	1.81756	[M-H]-	5.545	-	3	C18	Organoheterocyclic compounds	有机杂环化合物	Indoles and derivatives	吲哚及其衍生物	Indolecarboxylic acids and derivatives	吲哚羧酸及其衍生物	-	HMDB0253737	-	-	-	4908365	CN1CCN(CC1)C(=O)C1=CC2=C(N1)C=CC(Cl)=C2	HUQJRYMLJBBEDO-UHFFFAOYSA-N	1.14334e+06	1.59994e+06	448922	1.8834e+06	513475	558717	1.34337e+06	679068	840598	1.42744e+06	1.15258	0.204867	0.884481	0.52	0.241262
Com_1087_neg	Tyrosyl-Proline	酪氨酰脯氨酸	N	C14H18N2O4	278.127	277.119	0.431962	[M-H]-	5.096	-	3	C18	Organic acids and derivatives	有机酸及其衍生物	Carboxylic acids and derivatives	羧酸及其衍生物	Amino acids, peptides, and analogues	氨基酸、肽和类似物	-	HMDB0029113	-	-	-	13055260	NC(CC1=CC=C(O)C=C1)C(=O)N1CCCC1C(O)=O	VNYDHJARLHNEGA-UHFFFAOYSA-N	4.36489e+06	2.69376e+06	2.5117e+06	4.58167e+06	6.76176e+06	1.71995e+06	1.13e+06	2.47533e+06	4.84127e+06	1.84893e+06	1.74057	0.79956	0.0809431	0.84	1.37486
Com_1088_neg	Norbotrydialone acetate	-	N	C16H22O4	278.152	277.145	0.561797	[M-H]-	7.526	0.545374831320311	2	C18	Organoheterocyclic compounds	有机杂环化合物	Pteridines and derivatives	蝶啶及其衍生物	Pterins and derivatives	蝶呤及其衍生物	-	-	-	-	-	-	[H][C@@]12C3=C(C(=O)O[C@]3(C)CC1(C)C)[C@]([H])(C)C[C@]2([H])OC(C)=O	OMZUEHMZFLBHNI-PCKWUFTNSA-N	3.11534e+06	2.96684e+06	3.45522e+06	3.24211e+06	3.59734e+06	4.43699e+06	2.39468e+06	3.81437e+06	4.73275e+06	2.61274e+06	0.910254	-0.13566	0.696737	0.6	0.230166
Com_1089_neg	Monooctyl phthalate	邻苯二甲酸单辛酯	N	C16H22O4	278.152	277.145	0.27732	[M-H]-	8.499	0.514892041314623	2	C18	Benzenoids	苯类化合物	Benzene and substituted derivatives	苯及其取代衍生物	Benzoic acids and derivatives	苯甲酸及其衍生物	5393-19-1	HMDB0254869	-	-	-	-	CCCCCCCCOC(=O)C1=CC=CC=C1C(=O)O	PKIYFBICNICNGJ-UHFFFAOYSA-N	2.41774e+06	1.20352e+06	1.76658e+06	1.41494e+06	3.15219e+06	1.70329e+06	2.30632e+06	2.44998e+06	2.91578e+06	1.62352e+06	0.90509	-0.143867	0.530046	0.6	0.425688
Com_108_neg	N-acetylmethionine	N-乙酰基-L-蛋氨酸	N	C7H13NO3S	191.062	190.054	0.772037	[M-H]-	5.371	0.875200514537919	1	C18	Organic acids and derivatives	有机酸及其衍生物	Carboxylic acids and derivatives	羧酸及其衍生物	Amino acids, peptides, and analogues	氨基酸、肽和类似物	65-82-7	HMDB0011745	C02712	-	-	448580	CSCC[C@H](NC(C)=O)C(O)=O	XUYPXLNMDZIRQH-LURJTMIESA-N	2.86657e+07	3.51144e+07	9.71514e+06	1.75741e+07	1.49158e+07	1.3269e+07	1.02855e+07	2.29278e+07	2.24654e+07	1.65767e+07	1.23924	0.309456	0.587053	0.6	0.564561
Com_1092_pos	Anacardic Acid	氢化白果酸	P	C22H36O3	348.266	371.256	0.335949	[M+Na]+	8.915	0.584590179010056	2	C18	Benzenoids	苯类化合物	Benzene and substituted derivatives	苯及其取代衍生物	Benzoic acids and derivatives	苯甲酸及其衍生物	16611-84-0	HMDB0029683	C10759	-	LMPK15040001	167551	CCCCCCCCCCCCCCCC1=CC=CC(O)=C1C(O)=O	ADFWQBGTDJIESE-UHFFFAOYSA-N	3.40802e+08	4.37784e+08	2.00402e+08	2.51392e+08	2.4362e+08	2.60353e+08	2.63077e+08	2.23509e+08	2.62115e+08	4.04141e+08	1.04303	0.0607761	0.89029	0.56	0.28787
Com_1095_pos	Tetradecanoylcarnitine	十四酰基肉碱	P	C21H42NO4	372.311	372.311	0.21086	[M+H]+	7.918	0.947773887135985	1	C18	Lipids and lipid-like molecules	脂质和类脂分子	Fatty Acyls	脂肪酰类	Fatty acid esters	脂肪酸酯	25597-07-3	HMDB0005066	-	-	LMFA07070107	53477791	CCCCCCCCCCCCCC(=O)O[C@H](CC(O)=O)C[N+](C)(C)C	PSHXNVGSVNEJBD-LJQANCHMSA-O	9.08691e+07	6.26235e+08	9.51356e+07	1.78011e+08	4.48357e+07	1.74004e+08	3.27105e+08	9.2117e+07	6.10374e+07	9.42258e+08	0.648338	-0.625181	0.569901	0.6	0.669583
Com_1096_pos	Prostaglandin D2	前列腺素 D2	P	C20H32O5	352.225	375.214	0.624736	[M+Na]+	6.482	0.934747554301882	1	C18	Lipids and lipid-like molecules	脂质和类脂分子	Fatty Acyls	脂肪酰类	Eicosanoids	类二十烷酸	41598-07-6	HMDB0001403	C00696	map00590;map01100;map04080;map04664;map04726;map05143;map05310	LMFA03010004	448457	[H][C@](O)(CCCCC)\C=C\[C@@]1([H])C(=O)C[C@]([H])(O)[C@]1([H])C\C=C/CCCC(O)=O	BHMBVRSPMRCCGG-OUTUXVNYSA-N	7.98882e+08	1.38682e+09	9.91734e+08	1.33248e+09	1.05159e+09	8.10981e+08	7.80586e+08	5.81721e+08	8.17884e+08	1.4092e+09	1.26387	0.337848	0.18398	0.72	0.709433
Com_1098_pos	Riboflavin	核黄素	P	C17H20N4O6	376.138	377.146	1.67078	[M+H]+	5.441	0.976993385048298	1	C18	Organoheterocyclic compounds	有机杂环化合物	Pteridines and derivatives	蝶啶及其衍生物	Alloxazines and isoalloxazines	咯嗪类和异咯嗪类	83-88-5	HMDB0000244	C00255	map00740;map01100;map01110;map04977	-	493570	CC1=C(C)C=C2N(C[C@H](O)[C@H](O)[C@H](O)CO)C3=NC(=O)NC(=O)C3=NC2=C1	AUNGANRZJHBGPY-SCRDCRAPSA-N	3.35823e+07	3.8751e+07	1.65879e+08	4.81339e+07	4.79882e+07	2.24599e+07	5.9248e+07	4.40526e+07	5.8434e+07	6.26587e+07	1.35439	0.437642	0.638132	0.56	0.525067
Com_1099_neg	H-PHE-ASP-OH	-	N	C13H16N2O5	280.106	279.099	0.901092	[M-H]-	4.991	0.515973617819107	2	C18	Organic acids and derivatives	有机酸及其衍生物	Carboxylic acids and derivatives	羧酸及其衍生物	Amino acids, peptides, and analogues	氨基酸、肽和类似物	-	-	-	-	-	-	C1=CC=C(C=C1)CC(C(=O)NC(CC(=O)O)C(=O)O)N	HWMGTNOVUDIKRE-UWVGGRQHSA-N	1.47882e+07	1.14502e+07	1.47097e+07	8.15885e+06	2.12277e+07	1.76052e+06	2.48685e+06	5.50087e+06	1.22144e+07	5.981e+06	2.51702	1.33171	0.0288805	0.92	1.61047
Com_10_neg	2-Hydroxycaproic acid	2-羟基己酸	N	C6H12O3	132.079	131.071	1.06474	[M-H]-	5.729	0.852777065434776	1	C18	Lipids and lipid-like molecules	脂质和类脂分子	Fatty Acyls	脂肪酰类	Fatty acids and conjugates	脂肪酸和结合物	6064-63-7	HMDB0001624	-	-	LMFA01050011	99824	CCCCC(O)C(O)=O	NYHNVHGFPZAZGA-UHFFFAOYSA-N	2.7612e+07	5.59209e+07	5.0704e+07	2.6083e+07	2.73611e+07	3.38836e+07	3.30478e+07	2.23852e+07	2.37196e+07	2.46665e+07	1.36294	0.446726	0.205777	0.76	0.53656
Com_10_pos	4-Hydroxybenzyl alcohol	对羟基苯甲醇	P	C7H8O2	124.052	107.049	1.01553	[M+H-H2O]+	5.072	0.844779579451309	1	C18	Benzenoids	苯类化合物	Benzene and substituted derivatives	苯及其取代衍生物	Benzyl alcohols	苯甲醇	623-05-2	HMDB0011724	C17467	-	-	125	OCC1=CC=C(O)C=C1	BVJSUAQZOZWCKN-UHFFFAOYSA-N	1.04431e+08	7.80129e+07	1.11506e+08	1.09756e+08	1.24039e+08	6.60928e+07	7.26145e+07	7.44987e+07	8.11375e+07	8.38076e+07	1.39559	0.48088	0.00996188	0.92	1.75169
Com_1101_neg	1-Phenethyl-N-phenylpiperidin-4-amine	-	N	C19H24N2	280.194	279.187	2.37084	[M-H]-	7.398	-	3	C18	Benzenoids	苯类化合物	Benzene and substituted derivatives	苯及其取代衍生物	Phenethylamines	苯乙胺类	-	HMDB0245612	-	-	-	88890	C(CC1=CC=CC=C1)N1CCC(CC1)NC1=CC=CC=C1	ZCMDXDQUYIWEKB-UHFFFAOYSA-N	1.15454e+06	1.28546e+06	716835	1.594e+06	1.05631e+06	4.50653e+06	2.5801e+06	3.43495e+06	4.65184e+06	2.45944e+06	0.329336	-1.60237	0.00036209	1	1.97804
Com_1102_neg	12-HHTrE	-	N	C17H28O3	280.204	279.197	0.552494	[M-H]-	7.534	0.850285009524114	2	C18	Lipids and lipid-like molecules	脂质和类脂分子	Fatty Acyls	脂肪酰类	Fatty acids and conjugates	脂肪酸和结合物	-	HMDB0012535	-	-	LMFA01050195	5312765	CCCCCC(O)\C=C\C=C\C\C=C\CCCC(O)=O	KUKJHGXXZWHSBG-GMPNNLDHSA-N	9.52476e+08	1.29099e+09	5.46363e+08	1.26557e+09	9.29234e+08	4.24836e+08	5.90314e+08	4.4551e+08	4.69026e+08	9.94694e+08	1.70451	0.769354	0.0391719	0.84	1.39292
Com_1103_pos	Prostaglandin F2a	前列腺素 F2a	P	C20H34O5	354.241	377.23	0.101362	[M+Na]+	6.542	0.920585222883576	1	C18	Lipids and lipid-like molecules	脂质和类脂分子	Fatty Acyls	脂肪酰类	Eicosanoids	类二十烷酸	551-11-1	HMDB0001139	C00639	map00590;map01100;map04072;map04080;map04913;map04976;map04921;map04726	LMFA03010002	5283078	CCCCC[C@H](O)\C=C\[C@H]1[C@H](O)C[C@H](O)[C@@H]1C\C=C\CCCC(O)=O	PXGPLTODNUVGFL-UAAPODJFSA-N	2.3836e+08	3.63225e+08	1.98489e+08	3.97756e+08	2.23917e+08	2.39744e+08	4.43964e+08	2.50708e+08	2.33501e+08	5.85488e+08	0.81085	-0.302493	0.481029	0.72	0.298347
Com_1104_pos	Prostaglandin E1	列腺素 E1	P	C20H34O5	354.241	377.23	0.438239	[M+Na]+	6.843	0.916259684502838	1	C18	Lipids and lipid-like molecules	脂质和类脂分子	Fatty Acyls	脂肪酰类	Eicosanoids	类二十烷酸	745-65-3	HMDB0001442	C04741	-	LMFA03010134	5280723	CCCCC[C@H](O)\C=C\[C@H]1[C@H](O)CC(=O)[C@@H]1CCCCCCC(O)=O	GMVPRGQOIOIIMI-DWKJAMRDSA-N	1.45264e+09	1.46658e+09	2.15257e+09	1.67103e+09	1.31384e+09	1.05892e+09	1.28023e+09	5.88315e+08	8.45485e+08	2.65575e+09	1.25323	0.325654	0.250391	0.8	0.690875
Com_1105_neg	(+)-Aspidospermidine	-	N	C19H26N2	282.21	281.203	1.96851	[M-H]-	7.534	-	3	C18	Lipids and lipid-like molecules	脂质和类脂分子	Prenol lipids	异戊烯醇脂	Diterpenoids	二萜类	2912-09-6	HMDB0030360	-	-	-	11237396	CCC12CCCN3CCC4(C(CC1)NC1=CC=CC=C41)C23	YAAIPCQYJYPITK-UHFFFAOYSA-N	1.69192e+07	2.35028e+07	9.46417e+06	2.18367e+07	1.64358e+07	7.26684e+06	1.07068e+07	7.47752e+06	7.7922e+06	1.80264e+07	1.71951	0.781995	0.0441434	0.84	1.37415
Com_1106_neg	12(S)-hydroxy-16-Heptadecynoic Acid	12(S)-羟基-16-庚二酸	N	C17H30O3	282.219	281.212	0.509912	[M-H]-	7.776	0.725022916071663	2	C18	Lipids and lipid-like molecules	脂质和类脂分子	Fatty Acyls	脂肪酰类	Fatty acids and conjugates	脂肪酸和结合物	148019-74-3	-	-	-	LMFA01050146	-	C#CCCCC(CCCCCCCCCCC(=O)O)O	HBFCVDJQUPEEIC-MRXNPFEDSA-N	1.13785e+08	2.53893e+08	7.85351e+07	1.90431e+08	1.33227e+08	1.10379e+08	1.61654e+08	1.40756e+08	1.63418e+08	2.60727e+08	0.919869	-0.120499	0.630889	0.6	0.283562
Com_1107_neg	Vaccenic acid	十八烯酸	N	C18H34O2	282.256	281.249	0.084163	[M-H]-	8.905	0.570874173329898	2	C18	Lipids and lipid-like molecules	脂质和类脂分子	Fatty Acyls	脂肪酰类	Fatty acids and conjugates	脂肪酸和结合物	-	HMDB0003231	C08367	-	LMFA01030076	-	O=C(O)CCCCCCCCCC=CCCCCCC	UWHZIFQPPBDJPM-FPLPWBNLSA-N	1.04728e+07	1.04991e+07	6.16511e+06	1.09792e+07	1.06498e+07	2.1646e+07	6.62846e+06	9.81743e+06	1.03175e+07	9.79739e+06	0.837806	-0.255312	0.615067	0.64	0.475649
Com_110_pos	Iminodiacetic acid	亚氨基二乙酸	P	C4H7NO4	133.038	156.027	1.33375	[M+Na]+	1.378	0.561754033021874	1	C18	Organic acids and derivatives	有机酸及其衍生物	Carboxylic acids and derivatives	羧酸及其衍生物	Amino acids, peptides, and analogues	氨基酸、肽和类似物	142-73-4	HMDB0011753	C19911	-	-	8897	OC(=O)CNCC(O)=O	NBZBKCUXIYYUSX-UHFFFAOYSA-N	3.82394e+07	2.99163e+07	4.64137e+07	4.16229e+07	4.26398e+07	3.88558e+07	1.94098e+07	4.60844e+07	4.28246e+07	2.46985e+07	1.15685	0.210206	0.351113	0.6	0.570862
Com_1111_neg	6-Thioinosinic acid	6-硫代肌苷酸	N	C10H12N4O4S	284.058	283.05	0.581991	[M-H]-	4.879	0.540075354393841	2	C18	Nucleosides, nucleotides, and analogues	核苷、核苷酸和类似物	Purine nucleosides	嘌呤核苷	-	-	-	HMDB0060791	-	-	-	676166	OC[C@H]1O[C@H]([C@H](O)[C@@H]1O)N1C=NC2=C1N=CN=C2S	NKGPJODWTZCHGF-KQYNXXCUSA-N	2.59325e+06	1.1533e+06	4.45861e+06	3.32935e+06	2.65066e+06	895660	1.10238e+06	2.4376e+06	1.79472e+06	1.24866e+06	1.89666	0.923464	0.0659909	0.88	0.978862
Com_1113_neg	Xanthosine	黄嘌呤核苷	N	C10H12N4O6	284.076	283.069	1.05655	[M-H]-	4.88	0.831405740460518	2	C18	Nucleosides, nucleotides, and analogues	核苷、核苷酸和类似物	Purine nucleosides	嘌呤核苷	-	-	146-80-5	HMDB0000299	C01762	map00230;map00232;map01065;map01100;map01110	-	-	OC=1N=C(O)C=2N=CN(C2N1)C3OC(CO)C(O)C3O	UBORTCNDUKBEOP-UUOKFMHZSA-N	3.89502e+08	1.63464e+08	5.84438e+08	4.83804e+08	3.51789e+08	1.41417e+08	1.53881e+08	1.89699e+08	2.60969e+08	1.73281e+08	2.14632	1.10186	0.0282617	0.88	1.19952
Com_1115_pos	Ferutinin	伊朗阿魏	P	C22H30O4	358.214	381.203	0.787918	[M+Na]+	6.98	0.558366233558904	1	C18	Lipids and lipid-like molecules	脂质和类脂分子	Prenol lipids	异戊烯醇脂	Sesquiterpenoids	倍半萜类	41743-44-6	HMDB0252237	-	-	-	496289	CC(C)C1(O)CCC2(C)CC=C(C)CC(OC(=O)C3=CC=C(O)C=C3)C12	CYSHNJQMYORNJI-UHFFFAOYSA-N	2.97051e+07	1.08156e+07	6.21935e+06	1.1081e+07	6.40619e+06	2.4834e+07	1.59057e+07	1.07885e+07	1.03317e+07	1.90136e+07	0.794169	-0.332482	0.318568	0.64	0.663271
Com_1116_neg	2-phenylethyl beta-D-glucopyranoside	-	N	C14H20O6	284.126	283.119	0.571577	[M-H]-	5.699	0.520307606128446	2	C18	Organic oxygen compounds	有机氧化合物	Organooxygen compounds	有机氧化合物	Carbohydrates and carbohydrate conjugates	碳水化合物和碳水化合物结合物	-	HMDB0029819	-	-	-	-	C1=CC=C(C=C1)CCOC2C(C(C(C(O2)CO)O)O)O	MLRIJUWUQTVDQE-UHFFFAOYSA-N	9.83866e+06	1.85112e+07	9.68507e+06	1.86835e+07	6.953e+06	1.62722e+07	1.63259e+07	1.45254e+07	1.93113e+07	1.03521e+07	0.829198	-0.270212	0.31463	0.68	0.964909
Com_1119_pos	Myriocin	嗜热菌杀酵母素	P	C21H39NO6	401.278	384.274	0.405215	[M+H-H2O]+	6.694	0.615304144054062	1	C18	Lipids and lipid-like molecules	脂质和类脂分子	Fatty Acyls	脂肪酰类	Fatty acids and conjugates	脂肪酸和结合物	35891-70-4	-	C19914	-	LMSP01080020	-	CCCCCCC(=O)CCCCCCC=CCC(C(C(CO)(C(=O)O)N)O)O	ZZIKIHCNFWXKDY-GNTQXERDSA-N	4.5883e+06	3.56764e+07	6.30252e+06	6.41708e+06	4.32038e+06	1.51309e+07	3.2232e+07	4.57073e+06	2.66816e+06	7.60778e+07	0.438513	-1.18931	0.473464	0.56	0.679629
Com_111_pos	L-Histidine	L-组氨酸	P	C6H9N3O2	155.069	156.077	0.592894	[M+H]+	1.377	0.999874966909108	1	C18	Organic acids and derivatives	有机酸及其衍生物	Carboxylic acids and derivatives	羧酸及其衍生物	Amino acids, peptides, and analogues	氨基酸、肽和类似物	71-00-1	HMDB0000177	C00135	map00340;map00410;map00970;map01060;map01065;map01100;map01110;map01230;map02010;map04974;map05230	-	6274	N[C@@H](CC1=CN=CN1)C(O)=O	HNDVDQJCIGZPNO-YFKPBYRVSA-N	7.71358e+08	3.90571e+08	6.87647e+08	3.2142e+08	9.39751e+08	2.02994e+08	5.11975e+08	3.36842e+08	2.33156e+08	4.36946e+08	1.80656	0.853248	0.068634	0.8	1.19799
Com_1120_pos	S-Adenosylhomocysteine	腺苷高半胱氨酸	P	C14H20N6O5S	384.122	385.129	0.334313	[M+H]+	2.816	0.87871014919662	1	C18	Nucleosides, nucleotides, and analogues	核苷、核苷酸和类似物	5'-deoxyribonucleosides	5'-脱氧核糖核苷	5'-deoxy-5'-thionucleosides	5'-脱氧-5'-硫核苷	979-92-0	HMDB0000939	C00021	map00270;map01100;map01230	-	439155	N[C@@H](CCSC[C@H]1O[C@H]([C@H](O)[C@@H]1O)N1C=NC2=C1N=CN=C2N)C(O)=O	ZJUKTBDSGOFHSH-WFMPWKQPSA-N	3.30342e+07	1.15616e+08	3.15997e+07	5.30377e+07	3.12484e+07	1.17278e+08	2.06241e+08	1.07864e+08	1.24794e+08	2.77854e+08	0.317178	-1.65664	0.00526787	0.96	1.22592
Com_1121_neg	2-Methoxy-5Z-hexadecenoic acid	-	N	C17H32O3	284.235	283.228	0.296735	[M-H]-	8.032	-	3	C18	Lipids and lipid-like molecules	脂质和类脂分子	Fatty Acyls	脂肪酰类	Fatty acids and conjugates	脂肪酸和结合物	-	-	C13792	-	LMFA01080001	-	CCCCCCCCCCC=CCCC(C(=O)O)OC	IZQFBIOUXQEERU-SEYXRHQNSA-N	2.40008e+06	2.48195e+06	5.50076e+06	2.76408e+06	3.38282e+06	5.35387e+06	9.305e+06	6.15451e+06	1.09145e+07	3.63206e+06	0.467469	-1.09706	0.0195452	0.92	1.41753
Com_1122_pos	Humulone	律草酮	P	C21H30O5	362.209	385.198	0.958905	[M+Na]+	7.768	-	3	C18	Organic oxygen compounds	有机氧化合物	Organooxygen compounds	有机氧化合物	Carbonyl compounds	羰基化合物	26472-41-3	HMDB0253231	C10695	-	-	549481	CC(C)CC(=O)C1=C(O)C(CC=C(C)C)=C(O)C(O)(CC=C(C)C)C1=O	VMSLCPKYRPDHLN-UHFFFAOYSA-N	1.00942e+06	2.95637e+06	2.00876e+06	2.97701e+06	590424	1.70468e+06	861760	1.89557e+06	1.11304e+06	451638	1.58329	0.662922	0.354426	0.72	0.929721
Com_1124_neg	Myristoyl-Gly-OH	-	N	C16H31NO3	285.23	284.223	0.469218	[M-H]-	8.772	0.663025961412387	2	C18	Organic acids and derivatives	有机酸及其衍生物	Carboxylic acids and derivatives	羧酸及其衍生物	Amino acids, peptides, and analogues	氨基酸、肽和类似物	-	-	-	-	-	-	CCCCCCCCCCCCCC(=O)NCC(=O)O	DYUGTPXLDJQBRB-UHFFFAOYSA-N	3.0064e+07	1.89119e+07	1.03243e+07	3.04702e+07	3.10772e+07	1.41792e+07	1.59907e+07	1.76795e+07	2.44709e+07	1.47442e+07	1.38802	0.473033	0.299198	0.76	0.854098
Com_1124_pos	27-Hydroxycholesterol	27-羟基胆固醇	P	C27H46O2	402.35	385.347	0.587833	[M+H-H2O]+	11.286	-	3	C18	Lipids and lipid-like molecules	脂质和类脂分子	Steroids and steroid derivatives	类固醇和类固醇衍生物	Bile acids, alcohols and derivatives	胆汁酸、醇及其衍生物	20380-11-4	HMDB0002103	C15610	-	LMST01010088	123976	[H][C@@]1(CC[C@@]2([H])[C@]3([H])CC=C4C[C@@H](O)CC[C@]4(C)[C@@]3([H])CC[C@]12C)[C@H](C)CCC[C@@H](C)CO	FYHRJWMENCALJY-YSQMORBQSA-N	4.30945e+06	3.68432e+06	986826	7.04484e+06	456458	3.19913e+06	3.12488e+06	3.10745e+06	3.81152e+06	3.31211e+06	0.995578	-0.00639334	0.466228	0.56	0.701396
Com_112_neg	Phenylacetylglycine	苯乙酰甘氨酸	N	C10H11NO3	193.074	192.067	0.215949	[M-H]-	5.573	0.906798321573083	1	C18	Organic acids and derivatives	有机酸及其衍生物	Carboxylic acids and derivatives	羧酸及其衍生物	Amino acids, peptides, and analogues	氨基酸、肽和类似物	500-98-1	HMDB0000821	C05598	map00360	-	68144	OC(=O)CNC(=O)CC1=CC=CC=C1	UTYVDVLMYQPLQB-UHFFFAOYSA-N	6.75776e+06	3.96401e+07	6.50264e+06	1.31262e+07	5.43493e+06	1.26865e+07	6.59329e+07	7.38661e+06	1.27771e+07	7.31401e+06	0.673549	-0.570145	0.587934	0.68	0.87918
Com_112_pos	2-Phenylacetamide	2-苯基乙酰胺	P	C8H9NO	135.068	158.058	1.33296	[M+Na]+	1.31	0.5582610127099	2	C18	Benzenoids	苯类化合物	Benzene and substituted derivatives	苯及其取代衍生物	Phenylacetamides	苯乙酰胺类	103-81-1	HMDB0010715	C02505	map00643;map00360;map01120	-	7680	NC(=O)CC1=CC=CC=C1	LSBDFXRDZJMBSC-UHFFFAOYSA-N	425643	184605	445381	722359	527476	1.20739e+06	42755.3	582276	904866	248684	0.772099	-0.373142	0.840715	0.6	0.270927
Com_1132_pos	Beta-Cortol	beta-皮甾五醇	P	C21H36O5	368.256	391.245	0.0140312	[M+Na]+	7.268	0.82625422624179	1	C18	Lipids and lipid-like molecules	脂质和类脂分子	Steroids and steroid derivatives	类固醇和类固醇衍生物	Hydroxysteroids	羟基类固醇	667-65-2	HMDB0005821	-	-	LMST02030229	439451	[H][C@@]12CC[C@](O)([C@H](O)CO)[C@@]1(C)C[C@H](O)[C@@]1([H])[C@@]2([H])CC[C@]2([H])C[C@H](O)CC[C@]12C	FFPUNPBUZDTHJI-ZFOKFBPFSA-N	5.22713e+07	1.31186e+08	1.63672e+08	8.36122e+07	7.42248e+07	1.28231e+08	1.28938e+08	1.12992e+08	7.15333e+07	1.55809e+08	0.845127	-0.24276	0.39696	0.56	0.394958
Com_1133_neg	17-hydroxyheptadecanoic acid	17-羟基十七烷酸	N	C17H34O3	286.251	285.244	0.221512	[M-H]-	8.605	-	3	C18	Lipids and lipid-like molecules	脂质和类脂分子	Fatty Acyls	脂肪酰类	Fatty acids and conjugates	脂肪酸和结合物	13099-34-8	-	-	-	LMFA01050053	-	C(CCCCCCCCO)CCCCCCCC(=O)O	JHRQMZPLCYCFPI-UHFFFAOYSA-N	1.7329e+06	1.69521e+06	5.16974e+06	1.41687e+06	1.72102e+06	1.318e+06	1.80816e+06	1.70377e+06	3.44911e+06	2.65298e+06	1.07352	0.10235	0.998253	0.56	0.441127
Com_1139_neg	10,16-Dihydroxy-hexadecanoate	-	N	C16H32O4	288.23	287.223	0.751495	[M-H]-	7.155	0.519402626140014	2	C18	Lipids and lipid-like molecules	脂质和类脂分子	Fatty Acyls	脂肪酰类	Fatty acids and conjugates	脂肪酸和结合物	-	-	-	-	-	-	C(CCCCC(=O)O)CCCC(CCCCCCO)O	VJZBXAQGWLMYMS-HNNXBMFYSA-N	1.53453e+07	8.80156e+06	2.05006e+07	1.46604e+07	9.13457e+06	8.27623e+06	8.4722e+06	9.29261e+06	1.73549e+07	1.74946e+07	1.12402	0.168673	0.609664	0.6	0.489211
Com_1139_pos	(E/Z)-Ginkgolic acid C17:2	银杏酸(C17:2)	P	C24H36O3	372.266	395.256	1.70458	[M+Na]+	10.331	-	3	C18	Benzenoids	苯类化合物	Benzene and substituted derivatives	苯及其取代衍生物	Benzoic acids and derivatives	苯甲酸及其衍生物	102811-39-2	-	-	-	-	101926662	CCCCCC=CCC=CCCCCCCCC1=C(C(=CC=C1)O)C(=O)O	OFFQPVDOVYHTBX-AVQMFFATSA-N	2.84225e+06	4.73741e+06	3.02843e+06	2.4218e+06	185664	4.74597e+06	8.94138e+06	4.88455e+06	6.49832e+06	8.50483e+06	0.393612	-1.34515	0.0888964	1	1.55561
Com_113_neg	Phthalide	苯酞	N	C8H6O2	134.037	193.05	1.40736	[M+CH3COOH-H]-	5.884	0.502103196028412	1	C18	Organoheterocyclic compounds	有机杂环化合物	Isocoumarans	异香豆素类	Isobenzofuranones	异苯并呋喃酮类	87-41-2	HMDB0032469	-	-	-	6885	O=C1OCC2=CC=CC=C12	WNZQDUSMALZDQF-UHFFFAOYSA-N	6.93452e+06	1.87302e+06	1.43527e+06	2.23137e+06	2.63165e+06	4.47409e+06	1.34034e+06	2.7227e+06	3.50643e+06	1.58371e+06	1.1085	0.148608	0.917828	0.52	0.116137
Com_1140_neg	(3R)-hydroxyjuniperic acid	-	N	C16H32O4	288.23	287.223	0.0343529	[M-H]-	7.896	0.575499755919951	2	C18	Lipids and lipid-like molecules	脂质和类脂分子	Fatty Acyls	脂肪酰类	Fatty acids and conjugates	脂肪酸和结合物	-	-	-	-	-	-	C(CCCCCCC(CC(=O)O)O)CCCCCCO	ZGYXOTYZKRXDBF-OAHLLOKOSA-N	5.38771e+06	5.59038e+06	2.65561e+06	8.25477e+06	3.73874e+06	5.67568e+06	2.88033e+06	315121	8.94253e+06	2.71056e+06	1.24863	0.320349	0.370858	0.56	0.855338
Com_1143_neg	Leu-Ala-Ser	亮氨酸-丙氨酸-丝氨酸	N	C12H23N3O5	289.164	288.157	1.13493	[M-H]-	5.05	0.513082698181529	2	C18	Organic acids and derivatives	有机酸及其衍生物	Carboxylic acids and derivatives	羧酸及其衍生物	Amino acids, peptides, and analogues	氨基酸、肽和类似物	-	-	-	-	-	-	CC(C)CC(C(=O)NC(C)C(=O)NC(CO)C(=O)O)N	BQSLGJHIAGOZCD-CIUDSAMLSA-N	1.48022e+07	5.14476e+06	5.55237e+06	4.99988e+06	1.45501e+07	1.18525e+06	1.16915e+06	3.4085e+06	3.56312e+06	3.49374e+06	3.51406	1.81314	0.00930524	1	1.80544
Com_1144_pos	Palmitoylcarnitine	棕榈酰肉碱	P	C23H46NO4+	400.343	400.342	0.272703	[M+H]+	8.718	0.984639946784692	1	C18	Lipids and lipid-like molecules	脂质和类脂分子	Fatty Acyls	脂肪酰类	Fatty acid esters	脂肪酸酯	6865-14-1	HMDB0240783	-	-	LMFA07070004	462	CCCCCCCCCCCCCCCC(=O)OC(CC(=O)O)C[N+](C)(C)C	XOMRRQXKHMYMOC-UHFFFAOYSA-O	1.09499e+09	3.83441e+09	8.50179e+08	1.69168e+09	6.87157e+08	1.19141e+09	1.96175e+09	1.12725e+09	7.67569e+08	3.45523e+09	0.95945	-0.0597202	0.801271	0.6	0.57639
Com_1145_neg	Sedoheptulose 7-phosphate	-	N	C7H15O10P	290.04	289.033	1.15653	[M-H]-	1.28	0.891077147280814	2	C18	Organic oxygen compounds	有机氧化合物	Organooxygen compounds	有机氧化合物	Carbohydrates and carbohydrate conjugates	碳水化合物和碳水化合物结合物	2646-35-7	HMDB0258206	C05382	map00030;map01120;map01100;map01230;map00540;map00710;map01110;map01200;map01130	-	-	C(C(C(C(C(C(=O)CO)O)O)O)O)OP(=O)(O)O	JDTUMPKOJBQPKX-GBNDHIKLSA-N	2.91926e+07	1.86325e+07	2.25153e+07	5.3539e+06	1.78203e+07	1.20594e+07	4.89397e+07	1.65355e+07	8.4056e+06	2.39379e+07	0.851076	-0.23264	0.811251	0.52	0.151869
Com_1147_neg	Aposphaerin C	-	N	C16H18O5	290.115	289.108	0.187064	[M-H]-	5.822	-	3	C18	Organoheterocyclic compounds	有机杂环化合物	Benzopyrans	苯并吡喃类	1-benzopyrans	1-苯并吡喃	-	-	-	-	-	-	CCCC=CC1CC(=O)C2=C(C=C(C=C2O1)O)CC(=O)O	ARPNPDSBSVFTDI-SNAWJCMRSA-N	114573	151213	70390.8	109232	200469	233013	58709.1	116969	70869.1	175917	0.985354	-0.0212865	0.858106	0.52	0.0951167
Com_1147_pos	Pleuromutilin	截短侧耳素	P	C22H34O5	378.241	401.23	0.0422092	[M+Na]+	6.82	-	3	C18	Lipids and lipid-like molecules	脂质和类脂分子	Prenol lipids	异戊烯醇脂	Diterpenoids	二萜类	125-65-5	-	C09169	-	-	-	CC1CCC23CCC(=O)C2C1(C(CC(C(C3C)O)(C)C=C)OC(=O)CO)C	ZRZNJUXESFHSIO-ZXVYJXQESA-N	2.5452e+08	1.47435e+08	2.59027e+08	1.13633e+08	1.40558e+08	1.34939e+08	1.45217e+08	1.22717e+08	1.01458e+08	2.13398e+08	1.2751	0.350606	0.325034	0.72	0.657596
Com_114_pos	1,3-Dimethyluracil	1,3-二甲基尿嘧啶	P	C6H8N2O2	140.059	158.093	1.90964	[M+NH4]+	1.378	-	3	C18	Organoheterocyclic compounds	有机杂环化合物	Diazines	二嗪类	Pyrimidines and pyrimidine derivatives	嘧啶和嘧啶衍生物	874-14-6	HMDB0002144	-	-	-	70122	CN1C=CC(=O)N(C)C1=O	JSDBKAHWADVXFU-UHFFFAOYSA-N	3.37508e+07	3.95641e+07	5.44933e+07	3.96609e+07	3.25914e+07	2.84358e+07	4.31187e+07	5.18388e+07	4.73306e+07	3.81796e+07	0.95767	-0.0623996	0.780064	0.56	0.0955689
Com_1151_neg	Deoxy phytoprostane J1	-	N	C18H26O3	290.188	289.181	0.762476	[M-H]-	6.986	-	3	C18	Lipids and lipid-like molecules	脂质和类脂分子	Fatty Acyls	脂肪酰类	Eicosanoids	类二十烷酸	-	-	-	-	-	-	CCC=CC=C1C(C=CC1=O)CCCCCCCC(=O)O	PDNGUFGDDNNXDJ-DUOGVXIXSA-N	1.26608e+07	8.52616e+06	4.79203e+06	1.23561e+07	9.3161e+06	1.13079e+07	9.51838e+06	1.34249e+07	4.56337e+06	1.01999e+07	0.972187	-0.0406941	0.926447	0.56	0.14771
Com_1152_neg	5b-Dihydrotestosterone	本胆烷-17β-醇-3-酮	N	C19H30O2	290.225	289.217	0.623478	[M-H]-	8.17	0.549853936061512	2	C18	Lipids and lipid-like molecules	脂质和类脂分子	Steroids and steroid derivatives	类固醇和类固醇衍生物	Androstane steroids	雄甾烷类固醇	571-22-2	HMDB0006770	C05293	map00150	LMST02020069	11302	[H][C@@]12CC[C@H](O)[C@@]1(C)CC[C@@]1([H])[C@@]2([H])CC[C@]2([H])CC(=O)CC[C@]12C	NVKAWKQGWWIWPM-MISPCMORSA-N	3.53367e+06	7.28132e+06	1.92146e+06	4.78424e+06	5.09024e+06	1.55932e+06	2.30552e+06	1.45924e+06	1.78234e+06	4.58902e+06	1.93331	0.951075	0.0606102	0.88	1.21587
Com_1156_pos	12-ketolithocholic acid	12-酮基石胆酸	P	C24H38O4	390.277	413.266	0.0564647	[M+Na]+	7.359	0.552340986576	1	C18	Lipids and lipid-like molecules	脂质和类脂分子	Steroids and steroid derivatives	类固醇和类固醇衍生物	Bile acids, alcohols and derivatives	胆汁酸、醇及其衍生物	5130-29-0	HMDB0000328	-	-	LMST04010155	3080612	[H][C@@]1(CC[C@@]2([H])[C@]3([H])CC[C@]4([H])C[C@H](O)CC[C@]4(C)[C@@]3([H])CC(=O)[C@]12C)[C@H](C)CCC(O)=O	CVNYHSDFZXHMMJ-VPUMZWJWSA-N	1.2933e+06	1.78246e+06	1.52422e+06	1.1158e+06	459055	3.09118e+06	1.40716e+06	1.69631e+06	2.44827e+06	753319	0.657159	-0.605685	0.268496	0.72	1.2245
Com_1160_pos	23-Norcholic acid	23-脱甲胆酸	P	C23H38O5	394.272	417.261	0.678614	[M+Na]+	7.42	0.591457534865832	1	C18	Lipids and lipid-like molecules	脂质和类脂分子	Steroids and steroid derivatives	类固醇和类固醇衍生物	Bile acids, alcohols and derivatives	胆汁酸、醇及其衍生物	60696-62-0	-	-	-	LMST04060019	164231498	CC(CC(=O)O)C1CCC2C1(C(CC3C2C(CC4C3(CCC(C4)O)C)O)O)C	SHUYNJFEXPRUGR-RTCCEZQESA-N	1.02724e+07	1.78977e+07	1.19929e+07	5.98623e+06	7.60509e+06	6.83417e+06	1.23899e+07	8.58703e+06	6.61307e+06	2.74159e+07	0.869247	-0.202161	0.870955	0.48	0.125152
Com_1161_pos	Smilagenin	菝葜	P	C27H44O3	416.329	417.336	0.317403	[M+H]+	9.347	0.528368171270768	1	C18	Lipids and lipid-like molecules	脂质和类脂分子	Prenol lipids	异戊烯醇脂	Triterpenoids	三萜类	126-18-1	HMDB0030048	C08913	-	LMST01080005	91439	[H][C@]12C[C@@]3([H])[C@]4([H])CC[C@]5([H])C[C@@H](O)CC[C@]5(C)[C@@]4([H])CC[C@]3(C)[C@@]1([H])[C@H](C)[C@@]1(CC[C@@H](C)CO1)O2	GMBQZIIUCVWOCD-UQHLGXRBSA-N	1.13324e+07	5.28881e+06	1.25268e+06	4.81788e+06	7.32853e+06	882983	3.50174e+06	1.91518e+06	2.76152e+06	6.01208e+06	1.99159	0.993924	0.215301	0.76	0.652964
Com_1164_neg	3-Hydroxy-4-(4-hydroxyphenyl)-1H,3H-naphtho[1,8-cd]pyran-1-one	3-羟基-4-(4-羟基苯基)-1H,3H-萘并[1,8-cd]吡喃-1-酮	N	C18H12O4	292.074	291.066	1.72875	[M-H]-	5.067	-	3	C18	Benzenoids	苯类化合物	Naphthalenes	萘类	Phenylnaphthalenes	苯基萘	-	HMDB0039405	-	-	-	11033651	OC1OC(=O)C2=CC=CC3=C2C1=C(C=C3)C1=CC=C(O)C=C1	LIFGUYJSGKEZDL-UHFFFAOYSA-N	128871	442878	200196	74507.2	83057.8	478358	989518	435551	713201	777730	0.273839	-1.8686	0.00703603	0.96	1.87626
Com_1164_pos	Linoleoylcarnitine	亚油酰基肉碱	P	C25H46NO4	424.343	424.342	0.341116	[M+H]+	8.413	0.976777345776648	1	C18	Lipids and lipid-like molecules	脂质和类脂分子	Fatty Acyls	脂肪酰类	Fatty acid esters	脂肪酸酯	36816-10-1	HMDB0006469	-	-	LMFA07070009	6450015	CCCCC\C=C/C\C=C/CCCCCCCC(=O)O[C@H](CC(O)=O)C[N+](C)(C)C	MJLXQSQYKZWZCB-DQFWFXSYSA-O	6.80499e+07	1.17999e+08	7.73454e+07	7.99262e+07	3.40774e+07	1.02935e+08	1.96732e+08	5.04096e+07	2.53713e+07	4.31931e+08	0.467437	-1.09716	0.511432	0.6	0.479291
Com_1165_neg	Latrunculeic acid	-	N	C17H24O4	292.167	291.16	0.663402	[M-H]-	6.34	0.538371375102246	2	C18	Lipids and lipid-like molecules	脂质和类脂分子	Fatty Acyls	脂肪酰类	Fatty acids and conjugates	脂肪酸和结合物	-	-	-	-	-	-	CC(CCC1CC=CC(=O)O1)C=CCCC(=CC(=O)O)C	OHWFPMKLBOHSHY-WKTSBRCASA-N	7.14211e+06	1.99474e+07	2.64025e+06	1.85824e+07	6.23492e+06	2.11441e+07	7.02016e+06	1.71998e+07	5.90039e+06	3.56721e+06	0.994809	-0.00750846	0.935793	0.52	0.776406
Com_116_pos	D-Glucurono-6,3-lactone	D-葡萄糖醛酸内酯	P	C6H8O6	176.032	159.029	0.587924	[M+H-H2O]+	5.691	0.681371092862801	2	C18	Organoheterocyclic compounds	有机杂环化合物	Furofurans	双四氢呋喃类	Isosorbides	异山梨醇	32449-92-6	HMDB0006355	C02670	map00053;map01100	-	2724333	O[C@@H]1O[C@@H]2[C@@H](O)C(=O)O[C@@H]2[C@H]1O	OGLCQHRZUSEXNB-WHDMSYDLSA-N	45181.3	1.70958e+06	652741	43264.4	492664	853347	2.97511e+06	1.87653e+06	1.5865e+06	2.4315e+06	0.302729	-1.7239	0.0569167	0.92	1.88116
Com_1170_neg	FA 18:4+1O	脂肪酸 18:4+1O	N	C18H28O3	292.204	291.197	0.816271	[M-H]-	7.488	-	3	C18	Lipids and lipid-like molecules	脂质和类脂分子	Fatty Acyls	脂肪酰类	Eicosanoids	类二十烷酸	-	-	-	-	-	-	O=C(O)CCCCCCCC1C(=O)C=CC1CC=CCC	IYEHRWJNUWAXAD-UHFFFAOYSA-N	1.48496e+07	7.89073e+06	1.10445e+07	1.48359e+07	1.37278e+07	6.50602e+06	1.02962e+07	1.11224e+07	8.82824e+06	1.62506e+07	1.17631	0.234268	0.376036	0.64	0.482933
Com_1171_pos	Oleylcarnitine	油烯基肉碱	P	C25H48NO4	426.358	426.358	0.312598	[M+H]+	8.901	0.998444296647018	1	C18	Lipids and lipid-like molecules	脂质和类脂分子	Fatty Acyls	脂肪酰类	Fatty acid esters	脂肪酸酯	38677-66-6	HMDB0005065	-	-	-	46907933	CCCCCCCC\C=C/CCCCCCCC(=O)O[C@H](CC(O)=O)C[N+](C)(C)C	IPOLTUVFXFHAHI-WHIOSMTNSA-O	3.76934e+08	8.56678e+08	2.25601e+08	2.48744e+08	1.09177e+08	4.03109e+08	6.52092e+08	1.19007e+08	9.43569e+07	1.09484e+09	0.768862	-0.379204	0.871194	0.56	0.44646
Com_1172_neg	Grevillol	5-十三烷基间苯二酚	N	C19H32O2	292.24	291.233	0.293479	[M-H]-	10.293	-	3	C18	Benzenoids	苯类化合物	Phenols	酚类	Benzenediols	苯二醇类	5259-01-8	-	C10800	-	LMPK15030011	-	CCCCCCCCCCCCCC1=CC(=CC(=C1)O)O	UXOGOSLLGMYCNL-UHFFFAOYSA-N	5.71792e+06	9.04512e+06	5.18367e+06	8.30662e+06	5.01327e+06	3.65301e+06	4.43066e+06	6.01665e+06	6.5816e+06	5.98917e+06	1.24729	0.318798	0.234712	0.36	0.390634
Com_1174_pos	Stearylcarnitine	硬脂酰肉碱	P	C25H50NO4	428.374	428.374	0.542185	[M+H]+	9.451	0.998813120092267	1	C18	Lipids and lipid-like molecules	脂质和类脂分子	Fatty Acyls	脂肪酰类	Fatty acid esters	脂肪酸酯	25597-09-5	HMDB0000848	-	-	LMFA07070008	52922056	CCCCCCCCCCCCCCCCCC(=O)O[C@H](CC(O)=O)C[N+](C)(C)C	FNPHNLNTJNMAEE-HSZRJFAPSA-O	4.85152e+08	8.95889e+08	3.46757e+08	3.83976e+08	3.0305e+08	1.86522e+08	4.84229e+08	3.09885e+08	1.65808e+08	4.68911e+08	1.49492	0.580068	0.194959	0.72	1.08178
Com_1176_neg	Tetradecylsulfate	-	N	C14H30O4S	294.186	293.179	0.752716	[M-H]-	8.809	0.835569594350928	2	C18	Organic acids and derivatives	有机酸及其衍生物	Organic sulfuric acids and derivatives	有机硫酸及其衍生物	Sulfuric acid esters	硫酸酯类	4754-44-3	-	-	-	-	5248	O=S(=O)(O)OCCCCCCCCCCCCCC	URLJMZWTXZTZRR-UHFFFAOYSA-N	6.40544e+07	6.38438e+07	4.8849e+07	4.53128e+08	1.29871e+08	4.63538e+08	1.57415e+08	3.11608e+08	3.52553e+08	3.27841e+07	0.576483	-0.79465	0.34972	0.68	0.872802
Com_1176_pos	3-dehydrocholic acid	3-脱氢胆酸	P	C24H38O5	406.272	429.261	0.314132	[M+Na]+	8.554	0.668892945454639	1	C18	Lipids and lipid-like molecules	脂质和类脂分子	Steroids and steroid derivatives	类固醇和类固醇衍生物	Bile acids, alcohols and derivatives	胆汁酸、醇及其衍生物	2304-89-4	HMDB0000502	-	-	LMST04010443	5283956	[H][C@@]1(CC[C@@]2([H])[C@]3([H])[C@H](O)C[C@]4([H])CC(=O)CC[C@]4(C)[C@@]3([H])C[C@H](O)[C@]12C)[C@H](C)CCC(O)=O	OEKUSRBIIZNLHZ-DJDNIQJZSA-N	2.6382e+06	1.35188e+06	885399	1.9749e+06	1.60416e+06	2.15945e+06	3.01041e+06	2.65994e+06	790911	1.64685e+06	0.823422	-0.280297	0.604208	0.68	0.369856
Com_1178_neg	9-HOTrE	-	N	C18H30O3	294.219	293.212	0.616875	[M-H]-	7.789	0.727414158103337	2	C18	Lipids and lipid-like molecules	脂质和类脂分子	Fatty Acyls	脂肪酰类	Lineolic acids and derivatives	亚麻酸及其衍生物	-	-	-	-	LMFA02000024	-	O=C(O)CCCCCCCC(O)C=CC=CCC=CCC	RIGGEAZDTKMXSI-CUHSZNQNSA-N	1.76751e+08	1.31595e+08	1.68084e+08	1.34401e+08	1.39106e+08	9.18148e+07	1.3912e+08	8.94177e+07	1.22725e+08	2.47185e+08	1.08645	0.119623	0.477963	0.68	0.126059
Com_117_neg	Hexylresorcinol	4-己基间苯二酚	N	C12H18O2	194.131	193.123	0.599888	[M-H]-	6.355	0.572975920027262	1	C18	Benzenoids	苯类化合物	Phenols	酚类	Benzenediols	苯二醇类	136-77-6	HMDB0032567	D04441	-	-	3610	CCCCCCC1=C(O)C=C(O)C=C1	WFJIVOKAWHGMBH-UHFFFAOYSA-N	2.79536e+06	2.34699e+06	1.37182e+06	2.45345e+06	2.30008e+06	1.50829e+06	2.15049e+06	1.40585e+06	1.6629e+06	2.56523e+06	1.21252	0.278014	0.28229	0.68	0.414763
Com_1181_neg	Sterculic acid	-	N	C19H34O2	294.256	293.249	1.07538	[M-H]-	10.71	0.602292312945108	2	C18	Lipids and lipid-like molecules	脂质和类脂分子	Fatty Acyls	脂肪酰类	Fatty acids and conjugates	脂肪酸和结合物	-	HMDB0258495	C08366	map01060	LMFA01140018	-	CCCCCCCCC1=C(C1)CCCCCCCC(=O)O	PQRKPYLNZGDCFH-UHFFFAOYSA-N	6.17379e+06	8.08992e+06	6.48161e+06	9.47619e+06	6.34408e+06	4.54566e+06	8.94656e+06	8.48612e+06	9.70667e+06	8.75439e+06	0.904207	-0.145275	0.627047	0.68	0.234006
Com_1182_neg	7-Hydroxyheptaphylline	-	N	C18H17NO3	295.121	294.113	2.28012	[M-H]-	5.003	-	3	C18	Organoheterocyclic compounds	有机杂环化合物	Indoles and derivatives	吲哚及其衍生物	Carbazoles	咔唑类	170663-15-7	HMDB0041245	-	-	-	15767846	CC(C)=CCC1=C2NC3=C(C=CC(O)=C3)C2=CC(C=O)=C1O	NRWURNOYKGONNZ-UHFFFAOYSA-N	1.85711e+06	1.92479e+06	1.50404e+06	1.34564e+06	2.77599e+06	225552	371590	1.17945e+06	2.11441e+06	463978	2.16018	1.11115	0.056046	0.84	1.29586
Com_1183_neg	cis-coutaric acid	-	N	C13H12O8	296.053	295.046	0.941126	[M-H]-	5.34	0.591905481467319	2	C18	Phenylpropanoids and polyketides	苯丙素类和聚酮类	Cinnamic acids and derivatives	肉桂酸及其衍生物	Hydroxycinnamic acids and derivatives	羟基肉桂酸及其衍生物	-	HMDB0034620	-	-	-	-	C1=CC(=CC=C1C=CC(=O)OC(C(C(=O)O)O)C(=O)O)O	INYJZRKTYXTZHP-KQLCGWBMSA-N	4.43767e+06	2.5463e+06	2.42176e+06	5.02051e+06	5.05799e+06	7.36556e+06	3.81872e+06	4.75712e+06	6.00462e+06	2.63808e+06	0.792555	-0.335418	0.385626	0.68	0.453085
Com_1183_pos	Eplerenone	依普利酮	P	C24H30O6	414.204	437.193	0.0296947	[M+Na]+	6.859	0.892233106999896	1	C18	Lipids and lipid-like molecules	脂质和类脂分子	Steroids and steroid derivatives	类固醇和类固醇衍生物	Steroid lactones	类固醇内酯	107724-20-9	HMDB0014838	C12512	-	-	443872	[H][C@@]12CC[C@@]3(CCC(=O)O3)[C@@]1(C)C[C@H]1O[C@@]11[C@@]2([H])[C@@H](CC2=CC(=O)CC[C@]12C)C(=O)OC	JUKPWJGBANNWMW-VWBFHTRKSA-N	1.33586e+09	1.22007e+09	1.10693e+09	9.55635e+08	1.93202e+09	1.06253e+09	1.67885e+09	1.99873e+09	1.30528e+09	1.1552e+09	0.909719	-0.136507	0.582141	0.6	0.446453
Com_1184_neg	Coriolic acid	-	N	C18H32O3	296.235	295.228	0.731259	[M-H]-	9.324	0.589713451181846	2	C18	Lipids and lipid-like molecules	脂质和类脂分子	Fatty Acyls	脂肪酰类	Lineolic acids and derivatives	亚麻酸及其衍生物	-	-	-	-	LMFA02000154	-	CCCCCC(C=CC=CCCCCCCCC(=O)O)O	HNICUWMFWZBIFP-BSZOFBHHSA-N	7.40775e+07	8.06641e+07	6.10483e+07	1.42383e+08	4.04739e+07	1.02371e+08	4.72215e+07	3.16955e+07	1.51309e+08	1.48762e+07	1.14727	0.198208	0.46372	0.6	0.723563
Com_1186_pos	Agaric acid	松蕈酸	P	C22H40O7	416.277	439.267	0.51593	[M+Na]+	6.347	0.567132498623415	2	C18	Organic acids and derivatives	有机酸及其衍生物	Carboxylic acids and derivatives	羧酸及其衍生物	Tricarboxylic acids and derivatives	三羧酸及其衍生物	666-99-9	-	-	-	-	12629	CCCCCCCCCCCCCCCCC(C(=O)O)C(CC(=O)O)(C(=O)O)O	HZLCGUXUOFWCCN-UHFFFAOYSA-N	1.96157e+07	3.54389e+07	2.01768e+07	3.43467e+07	2.95407e+07	6.98417e+06	1.52587e+07	8.40343e+06	1.0112e+07	3.70248e+07	1.78855	0.83879	0.0637587	0.8	1.28539
Com_1187_neg	9(S)-HODE	-	N	C18H32O3	296.235	295.228	0.233053	[M-H]-	8.124	0.893727320690348	2	C18	Lipids and lipid-like molecules	脂质和类脂分子	Fatty Acyls	脂肪酰类	Lineolic acids and derivatives	亚麻酸及其衍生物	73543-67-6	HMDB0004670	C14767	map03320;map00591	LMFA02000188	-	CCCCCC=CC=CC(CCCCCCCC(=O)O)O	NPDSHTNEKLQQIJ-UINYOVNOSA-N	3.32157e+09	2.00497e+09	2.2549e+09	2.51856e+09	1.69462e+09	1.22096e+09	2.09175e+09	1.84091e+09	2.04471e+09	2.77133e+09	1.18305	0.242515	0.344326	0.64	0.390278
Com_1187_pos	3beta-Hydroxy-5-cholestenoic acid	3-beta-羟基-5-胆甾醇酸酯	P	C27H44O3	416.329	439.319	1.0005	[M+Na]+	9.348	-	3	C18	Lipids and lipid-like molecules	脂质和类脂分子	Steroids and steroid derivatives	类固醇和类固醇衍生物	Bile acids, alcohols and derivatives	胆汁酸、醇及其衍生物	6561-58-6	HMDB0012453	C17333	-	LMST04030072	40579073	[H][C@@]1(CC[C@@]2([H])[C@]3([H])CC=C4C[C@@H](O)CC[C@]4(C)[C@@]3([H])CC[C@]12C)[C@H](C)CCC[C@@H](C)C(O)=O	WVXOMPRLWLXFAP-KQOPCUSDSA-N	1.29221e+07	5.96289e+06	1.44905e+06	4.41593e+06	7.31595e+06	1.69863e+06	2.83381e+06	2.81647e+06	3.11059e+06	6.36738e+06	1.90564	0.930275	0.258686	0.72	0.551255
Com_118_pos	Hydroxyectoine	5-羟基依克多因	P	C6H10N2O3	158.069	159.077	1.27649	[M+H]+	1.438	0.505997061231577	1	C18	Organic acids and derivatives	有机酸及其衍生物	Carboxylic acids and derivatives	羧酸及其衍生物	Amino acids, peptides, and analogues	氨基酸、肽和类似物	165542-15-4	-	C16432	-	-	12011795	CC1=NCC(C(N1)C(=O)O)O	KIIBBJKLKFTNQO-WHFBIAKZSA-N	6.59453e+07	1.42569e+08	1.09106e+08	1.04009e+08	8.12562e+07	5.9525e+07	6.72696e+07	5.76496e+07	5.04897e+07	7.1537e+07	1.64089	0.714481	0.0196633	0.92	1.66434
Com_1190_pos	Yibeissine	伊贝辛	P	C27H41NO4	443.304	444.311	0.371875	[M+H]+	9.109	-	3	C18	Lipids and lipid-like molecules	脂质和类脂分子	Steroids and steroid derivatives	类固醇和类固醇衍生物	Steroidal alkaloids	甾体生物碱	143502-51-6	-	-	-	-	3083381	CC1CC2C(C(C3(O2)CCC4C5CC(=O)C6CC(CCC6(C5C(C4=C3C)O)C)O)C)NC1	NURPXYQPDMVKOY-RUKZUWONSA-N	1.00408e+06	658202	1.70837e+06	758635	153155	710233	1.24424e+06	1.59598e+06	2.18945e+06	1.28083e+06	0.609971	-0.713188	0.177874	0.76	1.09817
Com_1191_neg	8-Aminoguanosine	8-氨基鸟苷	N	C10H14N6O5	298.103	297.096	1.89183	[M-H]-	5.899	-	3	C18	Nucleosides, nucleotides, and analogues	核苷、核苷酸和类似物	Purine nucleosides	嘌呤核苷	-	-	-	HMDB0247416	-	-	-	259808	NC1=NC2=C(N=C(N)NC2=O)N1C1OC(CO)C(O)C1O	FNXPTCITVCRFRK-UHFFFAOYSA-N	1.66587e+06	4.51838e+06	1.43122e+06	6.9866e+06	2.46638e+06	1.32627e+07	9.86866e+06	1.28675e+07	1.48124e+07	6.9893e+06	0.295299	-1.75975	0.00701686	1	1.26621
Com_1192_neg	Enterolactone	-	N	C18H18O4	298.121	297.113	0.671756	[M-H]-	5.946	0.500500459548666	2	C18	Lignans, neolignans and related compounds	木脂素、新木脂素及相关化合物	Furanoid lignans	呋喃类木脂素	Tetrahydrofuran lignans	四氢呋喃木脂素	78473-71-9	HMDB0006101	C18165	-	-	-	O=C1OCC(CC=2C=CC=C(O)C2)C1CC=3C=CC=C(O)C3	HVDGDHBAMCBBLR-WMLDXEAASA-N	414844	3.28913e+06	921882	949822	394860	1.00104e+06	3.2577e+06	748048	2.46511e+06	1.00063e+06	0.704693	-0.504933	0.321778	0.72	0.700433
Com_1193_neg	Saussureolide	-	N	C15H22O6	298.142	297.135	0.555572	[M-H]-	5.869	-	3	C18	Lipids and lipid-like molecules	脂质和类脂分子	Prenol lipids	异戊烯醇脂	Terpene lactones	萜内酯	-	-	-	-	-	-	CC1C2C(CC(=C)C3CC(C(C3C2OC1=O)(CO)O)O)O	QHLGSXMDHZRASG-LFAZSJEHSA-N	1.50107e+07	6.34795e+06	2.81167e+06	4.59819e+06	5.00557e+06	3.53268e+06	1.10372e+07	3.79195e+06	3.12581e+06	3.61087e+06	1.34566	0.428311	0.488352	0.68	0.43335
Com_1193_pos	Ponasterone A	坡那甾酮A	P	C27H44O6	464.314	447.311	0.0707827	[M+H-H2O]+	7.375	-	3	C18	Lipids and lipid-like molecules	脂质和类脂分子	Steroids and steroid derivatives	类固醇和类固醇衍生物	Bile acids, alcohols and derivatives	胆汁酸、醇及其衍生物	13408-56-5	HMDB0256697	C08835	-	LMST01010195	4482619	CC(C)CCC(O)C(C)(O)C1CCC2(O)C3=CC(=O)C4CC(O)C(O)CC4(C)C3CCC12C	PJYYBCXMCWDUAZ-UHFFFAOYSA-N	309336	2.93256e+06	784356	1.02788e+06	438485	708520	2.45118e+06	439182	209602	5.00322e+06	0.623332	-0.681928	0.799876	0.48	0.333335
Com_1195_neg	(6R,7S)-6,7-Epoxyoctadecanoic acid	-	N	C18H34O3	298.251	297.244	0.926057	[M-H]-	9.667	0.597755388237182	2	C18	Lipids and lipid-like molecules	脂质和类脂分子	Fatty Acyls	脂肪酰类	Fatty acids and conjugates	脂肪酸和结合物	-	-	C13791	-	LMFA02000275	-	CCCCCCCCCCCC1C(O1)CCCCC(=O)O	PVMIAUUBHIBDJY-DLBZAZTESA-N	4.71118e+07	7.9496e+07	4.73867e+07	7.84928e+07	2.96816e+07	5.08824e+07	3.13269e+07	5.14312e+07	7.90123e+07	3.62922e+07	1.13346	0.180732	0.656825	0.48	0.668109
Com_1198_pos	Sipeimine	西贝碱	P	C27H43NO3	429.324	452.314	1.39656	[M+Na]+	8.958	0.552109693811696	2	C18	Lipids and lipid-like molecules	脂质和类脂分子	Steroids and steroid derivatives	类固醇和类固醇衍生物	Steroidal alkaloids	甾体生物碱	61825-98-7	HMDB0256206	-	-	-	-	CC1CCC2C(C3CCC4C(C3CN2C1)CC5C4CC(=O)C6C5(CCC(C6)O)C)(C)O	IQDIERHFZVCNRZ-YUYPDVIUSA-N	157661	171543	2.78707e+06	396228	886857	653781	679389	706015	458751	942202	1.27883	0.354826	0.582716	0.64	0.802671
Com_11_pos	p-Cresol	对甲酚	P	C7H8O	108.058	109.065	1.69675	[M+H]+	5.072	0.930949497221055	1	C18	Benzenoids	苯类化合物	Phenols	酚类	Cresols	甲酚	106-44-5	HMDB0001858	C01468	map01120;map00623;map04974;map00633;map01100;map01220	-	2879	CC1=CC=C(O)C=C1	IWDCLRJOBJJRNH-UHFFFAOYSA-N	6.71684e+07	5.19958e+07	6.91124e+07	7.17895e+07	8.02563e+07	1.05399e+08	5.33797e+07	5.50335e+07	5.73864e+07	5.60615e+07	1.03991	0.0564636	0.666302	0.64	0.381376
Com_1200_neg	D-4'-Phosphopantothenate	-	N	C9H18NO8P	299.077	298.07	0.825307	[M-H]-	3.98	-	3	C18	Organic acids and derivatives	有机酸及其衍生物	Carboxylic acids and derivatives	羧酸及其衍生物	Amino acids, peptides, and analogues	氨基酸、肽和类似物	5875-50-3	HMDB0001016	C03492	map00770;map00410;map01100	-	41635	CC(C)(COP(O)(O)=O)[C@@H](O)C(=O)NCCC(O)=O	XHFVGHPGDLDEQO-ZETCQYMHSA-N	2.58446e+06	1.5681e+06	2.55582e+07	2.77881e+06	726996	456452	616930	5.10313e+06	6.01565e+06	917311	2.53378	1.34129	0.439126	0.64	0.372891
Com_1202_neg	beta-D-3-Ribofuranosyluric acid	尿酸杂质1	N	C10H12N4O7	300.071	299.064	0.860595	[M-H]-	4.941	0.556373378635402	2	C18	Organoheterocyclic compounds	有机杂环化合物	Imidazopyrimidines	咪唑并嘧啶类	Purines and purine derivatives	嘌呤和嘌呤衍生物	2124-54-1	HMDB0029920	C05513	-	-	131750925	OCC1OC(C(O)C1O)N1C2=C(N=C(O)N2)C(O)=NC1=O	MFGPUMDDJCTHOI-UHFFFAOYSA-N	2.72915e+08	1.29514e+08	1.44011e+08	1.97841e+08	2.87722e+08	1.09118e+08	1.189e+08	1.32912e+08	1.3987e+08	1.58678e+08	1.56488	0.646048	0.065358	0.84	1.23643
Com_1202_pos	Limonin	柠檬苦素	P	C26H30O8	470.194	453.191	0.489111	[M+H-H2O]+	6.919	-	3	C18	Lipids and lipid-like molecules	脂质和类脂分子	Prenol lipids	异戊烯醇脂	Triterpenoids	三萜类	1180-71-8	HMDB0302538	C03514	-	-	-	CC1(C)O[C@H]2CC(=O)OC[C@@]22[C@H]1CC(=O)[C@]1(C)[C@@H]2CC[C@@]2(C)[C@@H](OC(=O)[C@H]3O[C@@]123)C1=COC=C1	KBDSLGBFQAGHBE-MSGMIQHVSA-N	831443	3.50974e+06	1.26914e+06	3.10992e+06	979119	1.6277e+06	920104	148178	203669	573041	2.79303	1.48183	0.059661	0.84	1.92105
Com_1204_neg	Cycloparvifloralone	-	N	C15H24O6	300.157	299.149	3.25198	[M-H]-	7.897	-	3	C18	Lipids and lipid-like molecules	脂质和类脂分子	Prenol lipids	异戊烯醇脂	Sesquiterpenoids	倍半萜类	-	-	-	-	-	-	CC1CCC2(C13CC4(C(C2(COC(C3O)O4)C)(C)O)O)O	NMVDVMIPBSSDSI-TYFONEDASA-N	294357	420191	403578	233517	327361	157153	239498	630661	545030	171956	0.962566	-0.0550419	0.741399	0.56	0.252137
Com_1209_neg	Dehydroabietic acid	脱氢松香酸	N	C20H28O2	300.209	299.202	0.218969	[M-H]-	7.929	0.637685461579761	2	C18	Lipids and lipid-like molecules	脂质和类脂分子	Prenol lipids	异戊烯醇脂	Diterpenoids	二萜类	1740-19-8	HMDB0061925	C12078	-	LMPR0104050005	-	CC(C)C1=CC2=C(C=C1)C3(CCCC(C3CC2)(C)C(=O)O)C	NFWKVWVWBFBAOV-MISYRCLQSA-N	2.63941e+07	2.06133e+07	1.51386e+07	1.59759e+07	2.06136e+07	7.84299e+07	2.97572e+07	4.31142e+07	1.6472e+07	1.69331e+07	0.534553	-0.903594	0.19465	0.76	1.10528
Com_1212_pos	LysoPC(14:0/0:0)	1-肉豆蔻-sn-甘油-3-磷酸胆碱	P	C22H46NO7P	467.301	468.309	0.823165	[M+H]+	8.857	0.993695993408793	1	C18	Lipids and lipid-like molecules	脂质和类脂分子	Glycerophospholipids	甘油磷脂	Glycerophosphocholines	甘油磷酸胆碱	20559-16-4	HMDB0010379	-	-	LMGP01050012	460604	CCCCCCCCCCCCCC(=O)OC[C@@H](O)COP([O-])(=O)OCC[N+](C)(C)C	VXUOFDJKYGDUJI-OAQYLSRUSA-N	2.43315e+08	9.28785e+08	3.06864e+08	5.30053e+08	3.59788e+08	2.40374e+08	7.08955e+08	4.76352e+08	4.79181e+08	8.19931e+08	0.869352	-0.201988	0.594102	0.56	0.548813
Com_1214_neg	ROCCELLIC ACID	-	N	C17H32O4	300.23	299.222	2.0878	[M-H]-	9.295	0.584043478909074	2	C18	Lipids and lipid-like molecules	脂质和类脂分子	Fatty Acyls	脂肪酰类	Fatty acids and conjugates	脂肪酸和结合物	22139-54-4	-	-	-	-	-	CCCCCCCCCCCCC(C(C)C(=O)O)C(=O)O	CADNMISJDLVPCK-LSDHHAIUSA-N	6.61091e+06	8.75138e+06	1.1836e+06	9.05137e+06	3.95666e+06	7.37229e+06	5.9282e+06	1.2005e+07	1.17053e+06	4.26637e+06	0.961341	-0.0568795	0.981215	0.52	0.522882
Com_1214_pos	D-alpha-Tocopherylquinone	α-托可醌	P	C29H50O3	446.376	469.366	1.0162	[M+Na]+	10.543	0.587719745999243	2	C18	Lipids and lipid-like molecules	脂质和类脂分子	Prenol lipids	异戊烯醇脂	Diterpenoids	二萜类	7559-04-8	HMDB0034408	-	-	-	24205	CC(C)CCCC(C)CCCC(C)CCCC(C)(O)CCC1=C(C)C(=O)C(C)=C(C)C1=O	LTVDFSLWFKLJDQ-UHFFFAOYSA-N	7.20588e+08	1.15475e+08	1.80499e+08	2.71509e+07	8.15222e+07	2.03403e+08	8.95782e+07	2.9649e+08	2.38183e+08	7.13853e+07	1.2516	0.323771	0.74795	0.6	0.290057
Com_1215_pos	11-Keto-beta-boswellic acid	11-氧代-beta-乳香酸	P	C30H46O4	470.34	471.347	0.366666	[M+H]+	7.161	0.514359301700833	1	C18	Lipids and lipid-like molecules	脂质和类脂分子	Prenol lipids	异戊烯醇脂	Triterpenoids	三萜类	17019-92-0	HMDB0036671	-	-	LMPR0106180008	9847548	[H][C@@]12[C@@H](C)[C@H](C)CC[C@]1(C)CC[C@]1(C)C2=CC(=O)[C@]2([H])[C@@]3(C)CC[C@@H](O)[C@](C)(C(O)=O)[C@]3([H])CC[C@@]12C	YIMHGPSYDOGBPI-YZCVQEKWSA-N	221273	464101	575266	81357.4	259895	500856	1.44494e+06	604675	1.28301e+06	623381	0.359421	-1.47625	0.0280954	0.96	1.77828
Com_1219_neg	2-(Acetylamino)-2-Deoxy-6-O-Sulfo-alpha-D-Glucopyranose	-	N	C8H15NO9S	301.047	300.04	0.420076	[M-H]-	1.446	0.501742441855564	2	C18	Organic oxygen compounds	有机氧化合物	Organooxygen compounds	有机氧化合物	Carbohydrates and carbohydrate conjugates	碳水化合物和碳水化合物结合物	-	HMDB0244937	-	-	-	5195972	CC(O)=NC1C(O)OC(COS(O)(=O)=O)C(O)C1O	WJFVEEAIYIOATH-UHFFFAOYSA-N	7.80656e+07	3.74076e+07	1.86762e+07	4.2929e+07	5.77791e+07	1.7224e+07	1.09906e+07	1.06099e+07	9.54262e+06	1.35287e+07	3.7944	1.92387	0.00396173	1	1.54443
Com_1219_pos	Podecdysone B	罗汉松甾酮 B	P	C27H42O6	462.298	485.287	0.16204	[M+Na]+	9.378	0.607437348305846	2	C18	Lipids and lipid-like molecules	脂质和类脂分子	Steroids and steroid derivatives	类固醇和类固醇衍生物	Bile acids, alcohols and derivatives	胆汁酸、醇及其衍生物	22612-27-7	-	C08832	-	-	-	CC12CCC3=C(C1=CCC2C(C)(C(CCC(C)(C)O)O)O)CC(=O)C4C3(CC(C(C4)O)O)C	AEFMTBQZWMUASH-IILZZRPCSA-N	9.73545e+06	6.1854e+07	1.9868e+07	2.61747e+07	1.10015e+07	4.01744e+07	1.16806e+08	5.64616e+07	5.19676e+07	7.39569e+07	0.379041	-1.39957	0.0232128	0.88	1.44616
Com_1220_neg	N-Acetyl-alpha-D-glucosamine 1-phosphate	N-乙酰氨基葡萄糖-1-磷酸	N	C8H16NO9P	301.056	300.049	0.830884	[M-H]-	1.526	0.828888676930763	2	C18	Organic oxygen compounds	有机氧化合物	Organooxygen compounds	有机氧化合物	Carbohydrates and carbohydrate conjugates	碳水化合物和碳水化合物结合物	6866-69-9	HMDB0001367	C04501	map01100;map01130;map00520	-	-	CC(=O)NC1C(C(C(OC1OP(=O)(O)O)CO)O)O	FZLJPEPAYPUMMR-FMDGEEDCSA-N	5.38843e+07	4.94161e+07	3.62106e+07	3.22329e+07	3.75022e+07	4.01015e+07	2.42245e+07	2.74101e+07	2.32046e+07	3.51337e+07	1.39428	0.479523	0.0486071	0.84	0.817074
Com_1220_pos	Periplocoside N	北五加皮苷N	P	C27H44O6	464.314	487.303	0.50517	[M+Na]+	8.462	-	3	C18	Lipids and lipid-like molecules	脂质和类脂分子	Steroids and steroid derivatives	类固醇和类固醇衍生物	Steroidal glycosides	甾体糖苷	39946-41-3	-	-	-	-	-	CC1C(C(CC(O1)OC(C)C2(CCC3C2(CCC4C3CC=C5C4(CCC(C5)O)C)C)O)O)O	MQSVACYEBUOKAY-NOQMFQFLSA-N	1.96502e+06	1.95397e+06	3.45638e+06	3.76956e+06	2.56863e+06	1.568e+06	1.98733e+07	1.47227e+07	2.00172e+07	2.1919e+07	0.175589	-2.50973	0.0406679	0.8	1.75724
Com_1222_pos	Goralatide	戈雷拉肽	P	C20H33N5O9	487.228	488.236	1.47166	[M+H]+	4.887	0.907474967260893	1	C18	Organic acids and derivatives	有机酸及其衍生物	Carboxylic acids and derivatives	羧酸及其衍生物	Amino acids, peptides, and analogues	氨基酸、肽和类似物	-	HMDB0062552	-	-	-	65938	[H][C@@](CO)(N=C(C)O)C(O)=N[C@@]([H])(CC(O)=O)C(O)=N[C@@]([H])(CCCCN)C(=O)N1CCC[C@@]1([H])C(O)=O	HJDRXEQUFWLOGJ-AJNGGQMLSA-N	9.73483e+06	1.21649e+07	3.18086e+07	9.14757e+06	4.77125e+06	4.51352e+06	1.0574e+07	3.86581e+06	3.22824e+06	1.94996e+07	1.62249	0.698208	0.282267	0.72	0.692582
Com_1224_neg	Masoprocol	马索罗酚	N	C18H22O4	302.152	301.145	1.52556	[M-H]-	5.838	-	3	C18	Lignans, neolignans and related compounds	木脂素、新木脂素及相关化合物	Dibenzylbutane lignans	二苄基丁烷木脂素	-	-	27686-84-6	HMDB0014325	-	-	-	-	CC(CC1=CC(=C(C=C1)O)O)C(C)CC2=CC(=C(C=C2)O)O	HCZKYJDFEPMADG-TXEJJXNPSA-N	35586	144664	295612	66734.9	45135.9	436333	303462	303199	532726	272449	0.318008	-1.65286	0.0186296	0.96	1.46362
Com_1226_neg	Viridamine	-	N	C16H22N4O2	302.174	301.166	2.40509	[M-H]-	8.454	0.530941138313862	2	C18	Organic acids and derivatives	有机酸及其衍生物	Carboxylic acids and derivatives	羧酸及其衍生物	Amino acids, peptides, and analogues	氨基酸、肽和类似物	-	-	-	-	-	-	CC(C)C1C(=O)NC(=CC2=CN=C(N2)CC=C(C)C)C(=O)N1	CQRQHABGNBHMFC-VDBIKXPHSA-N	1.32297e+06	941931	797798	1.27116e+06	979394	857759	875627	1.41302e+06	1.36223e+06	546503	1.05106	0.0718443	0.667285	0.52	0.391365
Com_1226_pos	Hecogenin acetate	乙酸龙舌兰皂苷酯	P	C29H44O5	472.319	495.308	0.171501	[M+Na]+	6.76	-	3	C18	Lipids and lipid-like molecules	脂质和类脂分子	Prenol lipids	异戊烯醇脂	Triterpenoids	三萜类	915-35-5	-	-	-	-	101906	CC1CCC2(C(C3C(O2)CC4C3(C(=O)CC5C4CCC6C5(CCC(C6)OC(=O)C)C)C)C)OC1	CVKZWRTYHCDWTE-RSEFXUKDSA-N	5.78066e+06	1.53785e+07	5.07582e+06	1.32046e+07	9.62521e+06	1.91397e+07	6.40525e+06	2.10332e+07	2.99271e+07	1.26069e+07	0.550596	-0.860934	0.138808	0.8	1.03778
Com_1227_neg	7a-Hydroxyandrost-4-ene-3,17-dione	-	N	C19H26O3	302.188	301.181	0.291022	[M-H]-	7.852	0.605772975578596	2	C18	Lipids and lipid-like molecules	脂质和类脂分子	Steroids and steroid derivatives	类固醇和类固醇衍生物	Androstane steroids	雄甾烷类固醇	62-84-0	HMDB0006771	C05296	-	LMST02020071	65542	[H][C@@]12CCC(=O)[C@@]1(C)CC[C@@]1([H])[C@@]2([H])[C@H](O)CC2=CC(=O)CC[C@]12C	LFWLQMQUJQUZBD-TYHLISGHSA-N	5.30551e+06	3.95932e+06	1.66398e+06	4.65668e+06	4.08075e+06	5.64542e+06	5.39676e+06	5.99173e+06	1.92853e+06	3.2479e+06	0.885454	-0.175511	0.725224	0.68	0.380297
Com_1229_neg	Koninginin G	-	N	C16H30O5	302.209	301.202	0.581353	[M-H]-	9.624	0.524020851606938	2	C18	Organoheterocyclic compounds	有机杂环化合物	Benzopyrans	苯并吡喃类	-	-	-	-	-	-	-	-	CCCCCCC(C1CCC2C(CCC(C2(O1)O)O)O)O	PLZAVOYXRMPNBF-LGFJLYTPSA-N	1.68838e+07	2.05352e+07	5.78721e+06	1.41621e+07	1.33258e+07	1.81538e+07	1.30945e+07	2.33544e+07	6.45807e+06	9.35964e+06	1.00389	0.0055955	0.940828	0.52	0.582933
Com_122_neg	D-Gluconic Acid	D-葡萄糖酸	N	C6H12O7	196.058	195.051	0.475165	[M-H]-	1.43	0.919529523881601	1	C18	Organic oxygen compounds	有机氧化合物	Organooxygen compounds	有机氧化合物	Carbohydrates and carbohydrate conjugates	碳水化合物和碳水化合物结合物	526-95-4	HMDB0000625	C00257	-	-	10690	OC[C@@H](O)[C@@H](O)[C@H](O)[C@@H](O)C(O)=O	RGHNJXZEOKUKBD-SQOUGZDYSA-N	3.16963e+08	1.31953e+08	1.59884e+08	8.82753e+07	2.35945e+08	8.12062e+07	2.21704e+08	9.34362e+07	4.96104e+07	1.27978e+08	1.62566	0.701023	0.162682	0.8	0.611051
Com_1230_pos	1-Palmitoyl-sn-glycero-3-phosphocholine	1-棕榈酰基-sn-甘油-3-磷酸胆碱	P	C24H50NO7P	495.332	496.34	0.899957	[M+H]+	10.63	0.990496102845776	1	C18	Lipids and lipid-like molecules	脂质和类脂分子	Glycerophospholipids	甘油磷脂	Glycerophosphocholines	甘油磷酸胆碱	17364-16-8	HMDB0010382	-	-	LMGP01050018	460602	CCCCCCCCCCCCCCCC(=O)OC[C@@H](O)COP([O-])(=O)OCC[N+](C)(C)C	ASWBNKHCZGQVJV-HSZRJFAPSA-N	6.24851e+07	1.14099e+08	3.10393e+07	4.75677e+07	1.73494e+07	8.23124e+07	1.15074e+08	1.24716e+08	1.18989e+08	1.3408e+08	0.473842	-1.07752	0.0412442	0.96	1.98864
Com_1235_pos	Crustecdysone	20-羟基蜕皮甾酮	P	C27H44O7	480.309	503.298	0.601605	[M+Na]+	7.528	-	3	C18	Lipids and lipid-like molecules	脂质和类脂分子	Steroids and steroid derivatives	类固醇和类固醇衍生物	Bile acids, alcohols and derivatives	胆汁酸、醇及其衍生物	5289-74-7	HMDB0030180	C02633	map00981	LMST01010209	5459840	[H][C@@]1(CC[C@@]2(O)C3=CC(=O)[C@]4([H])C[C@@H](O)[C@@H](O)C[C@]4(C)[C@@]3([H])CC[C@]12C)[C@@](C)(O)[C@H](O)CCC(C)(C)O	NKDFYOWSKOHCCO-YPVLXUMRSA-N	2.43527e+06	4.76594e+06	1.83969e+06	5.10709e+06	3.05647e+06	3.52242e+06	1.17886e+07	8.8629e+06	1.32674e+07	1.3593e+07	0.337116	-1.56868	0.0114634	0.92	1.60987
Com_1238_pos	Poricoic acid B	茯苓酸B	P	C30H44O5	484.319	507.309	1.28942	[M+Na]+	7.116	-	3	C18	Lipids and lipid-like molecules	脂质和类脂分子	Prenol lipids	异戊烯醇脂	Triterpenoids	三萜类	137551-39-4	-	-	-	-	-	CC(=CCCC(C1C(CC2(C1(CC=C3C2=CCC(C3(C)CCC(=O)O)C(=C)C)C)C)O)C(=O)O)C	NXAZWYWJZDFISF-RWENVMIDSA-N	583516	1.17512e+06	1.13046e+06	872725	697121	123114	7.83926e+06	2.62259e+06	1.82768e+06	1.00959e+06	0.332206	-1.58985	0.545975	0.72	0.467287
Com_123_pos	D-Mannosamine	D-甘露糖胺	P	C6H13NO5	179.079	162.076	1.03301	[M+H-H2O]+	1.513	0.676231309421812	1	C18	Organic oxygen compounds	有机氧化合物	Organooxygen compounds	有机氧化合物	Carbohydrates and carbohydrate conjugates	碳水化合物和碳水化合物结合物	14307-02-9	-	C03570	-	-	440049	C(C1C(C(C(C(O1)O)N)O)O)O	MSWZFWKMSRAUBD-CBPJZXOFSA-N	5.17016e+07	1.45768e+08	1.27015e+08	1.03372e+08	4.74083e+07	1.6844e+08	7.97203e+07	6.64744e+07	6.38598e+07	2.17923e+08	0.796866	-0.327592	0.586905	0.36	0.486314
Com_1240_pos	Polygalic acid	远志酸	P	C29H44O6	488.314	511.303	0.214936	[M+Na]+	6.678	-	3	C18	Lipids and lipid-like molecules	脂质和类脂分子	Steroids and steroid derivatives	类固醇和类固醇衍生物	Hydroxysteroids	羟基类固醇	1260-04-4	-	-	-	-	12442765	CC1(CCC2(CCC3=C(C2C1)CCC4C3(CCC5C4(CC(C(C5(C)C(=O)O)O)O)C)C)C(=O)O)C	VZRKWGPIZJDNHC-LUNVCWBOSA-N	804525	4.0603e+06	1.632e+06	1.93884e+06	1.3362e+06	4.97929e+06	3.41711e+06	7.97569e+06	8.58119e+06	3.53877e+06	0.342968	-1.54385	0.00957413	0.92	1.68611
Com_1245_neg	2-Monomyristin	-	N	C17H34O4	302.246	301.238	2.81606	[M-H]-	9.623	0.721290530995803	2	C18	Lipids and lipid-like molecules	脂质和类脂分子	Glycerolipids	甘油脂	Monoradylglycerols	单酰基甘油	-	HMDB0011530	-	-	-	-	CCCCCCCCCCCCCC(=O)OC(CO)CO	TVIMZSOUQXNWHO-UHFFFAOYSA-N	1.74207e+07	1.92754e+07	6.10286e+06	1.18225e+07	6.95269e+06	1.73818e+07	1.36671e+07	1.62675e+07	6.13318e+06	9.67485e+06	0.97544	-0.0358749	0.843699	0.48	0.583017
Com_1246_neg	3-tetradecanoyl-sn-glycerol	3-十四酰-sn-甘油	N	C17H34O4	302.246	301.238	0.197456	[M-H]-	8.711	0.545286035249245	2	C18	Lipids and lipid-like molecules	脂质和类脂分子	Glycerolipids	甘油脂	Monoradylglycerols	单酰基甘油	-	-	-	-	-	-	CCCCCCCCCCCCCC(=O)OCC(CO)O	DCBSHORRWZKAKO-MRXNPFEDSA-N	1.17513e+06	3.61778e+06	560396	1.13018e+06	434347	1.74372e+06	1.24259e+06	1.00147e+06	926264	2.41064e+06	0.944454	-0.082447	0.514768	0.64	0.962735
Com_1246_pos	Taurodeoxycholate	牛磺脱氧胆酸	P	C26H45NO6S	499.297	522.286	0.653458	[M+Na]+	7.208	0.685514400300138	1	C18	Lipids and lipid-like molecules	脂质和类脂分子	Steroids and steroid derivatives	类固醇和类固醇衍生物	Bile acids, alcohols and derivatives	胆汁酸、醇及其衍生物	1180-95-6	HMDB0000896	C05463	map00120	LMST05040013	-	CC(CCC(=O)NCCS(=O)(=O)[O-])C1CCC2C1(C(CC3C2CCC4C3(CCC(C4)O)C)O)C.[Na+]	YXHRQQJFKOHLAP-UHFFFAOYSA-M	872408	1.67779e+06	1.53015e+06	710142	641694	4.05607e+06	2.57457e+06	2.48706e+06	4.64526e+06	6.66068e+06	0.265976	-1.91063	0.0011826	1	1.17283
Com_1248_neg	Nicotianamine	-	N	C12H21N3O6	303.143	302.136	0.656797	[M-H]-	4.879	0.524917611582571	2	C18	Organic acids and derivatives	有机酸及其衍生物	Carboxylic acids and derivatives	羧酸及其衍生物	Amino acids, peptides, and analogues	氨基酸、肽和类似物	-	HMDB0255025	C05324	-	-	-	C1CN(C1C(=O)O)CCC(C(=O)O)NCCC(C(=O)O)N	KRGPXXHMOXVMMM-CIUDSAMLSA-N	1.94179e+07	6.75472e+06	2.07365e+07	7.59789e+06	2.74253e+07	1.85079e+06	1.90199e+06	3.60534e+06	4.91033e+06	5.57978e+06	4.5905	2.19865	0.00411001	1	1.82605
Com_1248_pos	Calcimycin	钙离子载体 III	P	C29H37N3O6	523.268	524.275	0.669754	[M+H]+	9.004	-	3	C18	Organoheterocyclic compounds	有机杂环化合物	Benzoxazoles	苯并恶唑类	-	-	52665-69-7	-	C11309	-	-	-	CC1CCC2(C(CC(C(O2)C(C)C(=O)C3=CC=CN3)C)C)OC1CC4=NC5=C(O4)C=CC(=C5C(=O)O)NC	HIYAVKIYRIFSCZ-CVXKHCKVSA-N	2.3173e+08	2.31697e+08	3.20335e+08	1.56594e+08	1.86109e+08	1.69532e+08	2.03661e+08	2.37726e+08	1.83513e+08	2.30632e+08	1.09892	0.136089	0.610609	0.6	0.397889
Com_124_neg	Safranal	藏红花醛	N	C10H14O	150.104	195.103	0.217742	[M+HCOOH-H]-	5.574	-	3	C18	Organic oxygen compounds	有机氧化合物	Organic oxides	有机氧化物	-	-	116-26-7	HMDB0036061	C17062	-	-	61041	CC1=C(C=O)C(C)(C)CC=C1	SGAWOGXMMPSZPB-UHFFFAOYSA-N	4.32043e+06	5.56096e+06	2.82797e+06	4.2473e+06	3.1167e+06	8.54144e+06	3.76665e+06	3.58796e+06	3.47169e+06	8.61273e+06	0.717406	-0.479137	0.312133	0.36	0.638786
Com_124_pos	L-Carnitine	左旋肉碱	P	C7H16NO3	162.113	162.113	0.404402	[M+H]+	1.452	0.999172905673791	1	C18	Organic nitrogen compounds	有机氮化合物	Organonitrogen compounds	有机氮化合物	Quaternary ammonium salts	季铵盐	541-15-1	HMDB0000062	C00318	map04976	-	10917	C[N+](C)(C)C[C@H](O)CC(O)=O	PHIQHXFUZVPYII-ZCFIWIBFSA-O	9.36554e+08	3.84266e+09	2.82925e+09	1.38818e+09	1.17961e+09	3.65372e+09	4.98837e+09	2.12282e+09	1.93551e+09	5.83221e+09	0.549099	-0.864861	0.099312	0.8	1.03296
Com_1251_pos	C16-PAF	1-O-十六烷基-2-乙酰基-sn-甘油-3-磷酸胆碱	P	C26H54NO7P	523.364	524.372	0.983462	[M+H]+	10.467	0.997579401379318	1	C18	Lipids and lipid-like molecules	脂质和类脂分子	Glycerophospholipids	甘油磷脂	Glycerophosphocholines	甘油磷酸胆碱	74389-68-7	HMDB0062195	-	-	LMGP01020046	108156	CCCCCCCCCCCCCCCCOC[C@H](COP([O-])(=O)OCC[N+](C)(C)C)OC(C)=O	HVAUUPRFYPCOCA-AREMUKBSSA-N	3.0892e+08	5.25133e+08	4.00037e+08	4.03638e+08	2.04918e+08	2.70992e+08	4.83248e+08	4.4704e+08	4.50687e+08	3.69979e+08	0.911322	-0.133967	0.549839	0.6	0.535097
Com_1253_neg	N-Acetylaspartylglutamic acid	异冬谷酸	N	C11H16N2O8	304.091	303.084	1.07931	[M-H]-	2.249	0.524613609266865	2	C18	Organic acids and derivatives	有机酸及其衍生物	Carboxylic acids and derivatives	羧酸及其衍生物	Amino acids, peptides, and analogues	氨基酸、肽和类似物	3106-85-2	HMDB0001067	C12270	map00250;map01100;map04080	-	188803	CC(=O)N[C@@H](CC(O)=O)C(=O)N[C@@H](CCC(O)=O)C(O)=O	OPVPGKGADVGKTG-BQBZGAKWSA-N	3.76861e+06	415292	2.60903e+06	3.12472e+06	4.10448e+06	3.04617e+06	2.92323e+06	5.73529e+06	5.68692e+06	6.2042e+06	0.594263	-0.750825	0.179444	0.76	0.942355
Com_1255_pos	1-Stearoyl-sn-glycero-3-phosphocholine	1-硬脂酰-sn-甘油-3-磷酰胆碱	P	C26H54NO7P	523.364	546.353	0.567216	[M+Na]+	10.736	0.999087943407473	1	C18	Lipids and lipid-like molecules	脂质和类脂分子	Glycerophospholipids	甘油磷脂	Glycerophosphocholines	甘油磷酸胆碱	19420-57-6	HMDB0010384	-	-	LMGP01050026	497299	CCCCCCCCCCCCCCCCCC(=O)OC[C@@H](O)COP([O-])(=O)OCC[N+](C)(C)C	IHNKQIMGVNPMTC-RUZDIDTESA-N	2.12569e+09	2.24223e+09	1.40466e+09	1.67106e+09	7.30209e+08	1.42528e+09	2.01959e+09	2.64388e+09	2.63755e+09	2.86995e+09	0.704869	-0.504572	0.148209	0.8	1.22709
Com_1258_pos	Glycerol phenylbutyrate	苯丁酸甘油酯	P	C33H38O6	530.267	553.256	0.314165	[M+Na]+	9.198	-	3	C18	Lipids and lipid-like molecules	脂质和类脂分子	Glycerolipids	甘油脂	Triradylcglycerols	三酰基甘油	611168-24-2	HMDB0252844	D10127	-	-	10482134	O=C(CCCC1=CC=CC=C1)OCC(COC(=O)CCCC1=CC=CC=C1)OC(=O)CCCC1=CC=CC=C1	ZSDBFLMJVAGKOU-UHFFFAOYSA-N	8.52555e+06	3.51125e+06	854840	479339	754690	2.2248e+06	2.76297e+06	5.19176e+06	2.98605e+06	2.03512e+06	0.929278	-0.105818	0.332571	0.64	0.668153
Com_1264_pos	Biliverdin	胆绿素	P	C33H34N4O6	582.248	583.255	0.010752	[M+H]+	6.378	0.745423964581543	1	C18	Organoheterocyclic compounds	有机杂环化合物	Tetrapyrroles and derivatives	四吡咯及其衍生物	Bilirubins	胆红素	856699-18-8	HMDB0001008	C00500	map00860;map01100;map01110	-	5353439	CC1=C(C=C)\C(NC1=O)=C\C1=C(C)C(CCC(O)=O)=C(N1)\C=C1/N=C(/C=C2\NC(=O)C(C=C)=C2C)C(C)=C1CCC(O)=O	QBUVFDKTZJNUPP-BBROENKCSA-N	5.52431e+06	5.86272e+06	1.59717e+06	2.99307e+06	3.65454e+06	2.46525e+06	8.10019e+06	4.74862e+06	2.1197e+06	8.00325e+06	0.771782	-0.373735	0.586985	0.6	0.30483
Com_1267_pos	Maltotetraose	麦芽四糖	P	C24H42O21	666.222	689.212	0.84247	[M+Na]+	1.498	0.69263751655282	1	C18	Organic oxygen compounds	有机氧化合物	Organooxygen compounds	有机氧化合物	Carbohydrates and carbohydrate conjugates	碳水化合物和碳水化合物结合物	34612-38-9	HMDB0001296	C02052	-	-	439639	OC[C@H]1O[C@H](O[C@H]2[C@H](O)[C@@H](O)[C@@H](O[C@H]3[C@H](O)[C@@H](O)[C@@H](O[C@H]4[C@H](O)[C@@H](O)C(O)O[C@@H]4CO)O[C@@H]3CO)O[C@@H]2CO)[C@H](O)[C@@H](O)[C@@H]1O	LUEWUZLMQUOBSB-AYQJAVFRSA-N	3.34606e+06	5.86124e+06	4.14005e+06	1.17058e+07	4.42121e+06	7.53253e+06	3.60501e+06	1.35293e+07	2.6247e+07	8.86952e+06	0.493019	-1.02028	0.169855	0.76	0.996848
Com_1272_neg	11-Ketoetiocholanolone	11-酮本胆烷醇酮	N	C19H28O3	304.204	303.197	0.889894	[M-H]-	7.032	0.570043034099129	2	C18	Lipids and lipid-like molecules	脂质和类脂分子	Steroids and steroid derivatives	类固醇和类固醇衍生物	Androstane steroids	雄甾烷类固醇	739-27-5	HMDB0006031	C14552	-	LMST02020123	101850	[H][C@@]12CCC(=O)[C@@]1(C)CC(=O)[C@@]1([H])[C@@]2([H])CC[C@]2([H])C[C@H](O)CC[C@]12C	IUNYGQONJQTULL-UKZLPJRTSA-N	4.40203e+06	2.71252e+06	1.50261e+06	3.724e+06	3.08911e+06	4.04049e+06	3.55803e+06	4.71242e+06	2.95774e+06	2.30085e+06	0.878241	-0.187311	0.492893	0.6	0.461948
Com_1277_pos	Lecithin	大豆磷脂	P	C42H80NO8P	757.562	758.57	0.711063	[M+H]+	9.996	0.999797022792383	2	C18	Lipids and lipid-like molecules	脂质和类脂分子	Glycerophospholipids	甘油磷脂	Glycerophosphocholines	甘油磷酸胆碱	8002-43-5	HMDB0007973	-	-	LMGP01010594	5287971	[H][C@@](COC(=O)CCCCCCCCCCCCCCC)(COP([O-])(=O)OCC[N+](C)(C)C)OC(=O)CCCCCCC\C=C/C\C=C/CCCCC	JLPULHDHAOZNQI-ZTIMHPMXSA-N	1.91182e+09	2.19777e+09	4.65088e+09	4.30291e+09	3.05855e+09	1.19042e+10	6.38627e+09	8.35268e+09	1.08256e+06	1.57335e+09	0.571345	-0.807567	0.565889	0.6	0.774498
Com_1290_pos	3-Methyl-4-hydroxy-2-butenal	3-甲基-4-羟基-2-丁烯醛	P	C5H8O2	100.052	101.06	0.327596	[M+H]+	5.752	0.808094833983081	2	C18	Organic oxygen compounds	有机氧化合物	Organooxygen compounds	有机氧化合物	Carbonyl compounds	羰基化合物	-	-	-	-	-	-	CC(=CC=O)CO	BSHDRMLUCYMQOP-GORDUTHDSA-N	2.5818e+07	2.32555e+07	2.71162e+07	2.95239e+07	3.20762e+07	5.9482e+07	2.70478e+07	3.2445e+07	2.96303e+07	2.04492e+07	0.815062	-0.295017	0.472414	0.64	0.73067
Com_129_neg	Camalexin	2-(1H-吲哚-3-基)噻唑	N	C11H8N2S	200.041	199.034	0.417435	[M-H]-	1.325	0.540543358629712	2	C18	Organoheterocyclic compounds	有机杂环化合物	Indoles and derivatives	吲哚及其衍生物	Indoles	吲哚	135531-86-1	HMDB0038631	C21721	-	-	636970	N1C=C(C2=NC=CS2)C2=CC=CC=C12	IYODIJVWGPRBGQ-UHFFFAOYSA-N	2.61912e+06	1.9286e+06	711476	2.68803e+06	2.19753e+06	1.69744e+06	837554	1.76877e+06	1.68392e+06	737524	1.50847	0.593082	0.256002	0.8	0.938368
Com_12_neg	L-Aspartic acid	L-天冬氨酸	N	C4H7NO4	133.038	132.03	0.849958	[M-H]-	1.414	0.963505464703663	1	C18	Organic acids and derivatives	有机酸及其衍生物	Carboxylic acids and derivatives	羧酸及其衍生物	Amino acids, peptides, and analogues	氨基酸、肽和类似物	56-84-8	HMDB0000191	C00049	map01064;map01120;map00760;map00340;map00250;map00261;map00970;map00220;map00300;map00460;map01070;map00770;map01100;map01060;map00410;map00710;map00270;map01110;map00260;map01130	-	5960	N[C@@H](CC(O)=O)C(O)=O	CKLJMWTZIZZHCS-REOHCLBHSA-N	6.57177e+08	5.07663e+08	5.05023e+08	4.80416e+08	5.93523e+08	6.99832e+08	5.18819e+08	4.14084e+08	3.84607e+08	3.60008e+08	1.15414	0.206822	0.262267	0.68	0.647424
Com_12_pos	Histamine	组胺	P	C5H9N3	111.08	112.087	1.42494	[M+H]+	1.393	0.680505827940157	1	C18	Organic nitrogen compounds	有机氮化合物	Organonitrogen compounds	有机氮化合物	Amines	胺类	51-74-1	HMDB0000870	C00388	map00340;map01065;map01100;map01110;map04080;map04664;map04721;map04750;map04971;map04974;map05310;map07227	-	774	C1=C(NC=N1)CCN	NTYJJOPFIAHURM-UHFFFAOYSA-N	4.16298e+06	4.81554e+06	1.61033e+07	7.38228e+06	6.62707e+06	3.73675e+06	9.04645e+06	8.35119e+06	1.24332e+07	8.57318e+06	0.927633	-0.108374	0.687275	0.64	0.428043
Com_1309_neg	Cytidine-3',5'-cyclicmonophosphate	胞苷-3',5'-环单磷酸酯	N	C9H12N3O7P	305.041	304.034	0.890581	[M-H]-	1.518	-	3	C18	Organic oxygen compounds	有机氧化合物	Organooxygen compounds	有机氧化合物	Carbohydrates and carbohydrate conjugates	碳水化合物和碳水化合物结合物	-	-	-	-	-	-	O=C1N=C(N)C=CN1C2OC3COP(=O)(O)OC3C2O	WCPTXJJVVDAEMW-XVFCMESISA-N	4.31781e+06	1.51607e+06	1.02499e+06	3.2766e+06	2.00777e+06	3.82792e+06	1.36469e+06	1.49515e+06	1.6265e+06	1.22054e+06	1.27357	0.34888	0.544198	0.64	0.406604
Com_1311_neg	Monoisodecyl phthalate	-	N	C18H26O4	306.183	305.176	0.470776	[M-H]-	6.505	-	3	C18	Benzenoids	苯类化合物	Benzene and substituted derivatives	苯及其取代衍生物	Benzoic acids and derivatives	苯甲酸及其衍生物	-	-	-	-	-	-	CC(C)CCCCCCCOC(=O)C1=CC=CC=C1C(=O)O	ZICLWBMRDQUIDO-UHFFFAOYSA-N	4.15101e+06	1.58899e+07	2.17701e+06	1.06331e+07	5.62813e+06	1.76324e+07	7.00782e+06	2.98692e+07	7.25961e+06	2.75655e+06	0.596339	-0.745795	0.449186	0.68	0.751689
Com_1313_pos	(+/-)-2-Methylthiazolidine	-	P	C4H9NS	103.046	104.053	1.0372	[M+H]+	2.174	0.544151644183814	2	C18	Organoheterocyclic compounds	有机杂环化合物	Azolidines	唑烷类	Thiazolidines	噻唑烷类	-	HMDB0031682	-	-	-	32196	CC1NCCS1	DQMLFUMEBNHPPB-UHFFFAOYSA-N	3.15309e+08	2.12054e+08	2.81322e+08	2.77187e+08	3.21824e+08	9.87111e+07	1.3807e+08	1.8616e+08	1.68995e+08	2.03716e+08	1.76923	0.823124	0.0064686	1	1.81159
Com_1315_neg	5-Ethyl-3,4-dimethyl-2-furanundecanoic acid	5-乙基-3,4-二甲基-2-呋喃十一烷酸	N	C19H32O3	308.235	307.228	0.638907	[M-H]-	8.169	0.607522327144532	2	C18	Lipids and lipid-like molecules	脂质和类脂分子	Fatty Acyls	脂肪酰类	Fatty acids and conjugates	脂肪酸和结合物	-	HMDB0112070	-	-	-	129887336	CCC1=C(C)C(C)=C(CCCCCCCCCCC(O)=O)O1	BOWKVMYXECKOJO-UHFFFAOYSA-N	1.28184e+08	2.12475e+08	6.49142e+07	1.52359e+08	1.58609e+08	6.23138e+07	7.48637e+07	5.13097e+07	6.8501e+07	1.43993e+08	1.78697	0.837514	0.0602907	0.84	1.25461
Com_1318_neg	Dibutyl sulfosuccinate	-	N	C12H22O7S	310.109	309.102	1.5009	[M-H]-	5.469	-	3	C18	Lipids and lipid-like molecules	脂质和类脂分子	Fatty Acyls	脂肪酰类	Fatty acid esters	脂肪酸酯	-	HMDB0242124	-	-	-	423891	CCCCOC(=O)CC(C(=O)OCCCC)S(O)(=O)=O	YPDHMBTYUUZFOA-UHFFFAOYSA-N	788105	864126	839366	1.21896e+06	682859	165843	910269	898807	1.21215e+06	303189	1.25876	0.332007	0.308715	0.48	0.932259
Com_1319_neg	gamma-Glutamyltyrosine	γ-谷氨酰酪氨酸	N	C14H18N2O6	310.116	309.11	1.44657	[M-H]-	5.08	0.768035192448589	2	C18	Organic acids and derivatives	有机酸及其衍生物	Carboxylic acids and derivatives	羧酸及其衍生物	Amino acids, peptides, and analogues	氨基酸、肽和类似物	-	HMDB0011741	-	-	-	-	C1=CC(=CC=C1CC(C(=O)O)NC(=O)CCC(C(=O)O)N)O	VVLXCWVSSLFQDS-QWRGUYRKSA-N	2.43562e+07	3.33837e+07	2.39817e+07	3.44627e+07	3.08909e+07	1.56936e+07	2.75938e+07	1.57825e+07	1.25343e+07	4.57668e+07	1.25308	0.325477	0.23896	0.72	0.851984
Com_131_neg	Gama-glutamylalanine	gamma谷氨酰基-丙氨酸	N	C8H14N2O5	218.09	199.072	0.032995	[M-H-H2O]-	3.322	0.80508685528369	1	C18	Organic acids and derivatives	有机酸及其衍生物	Carboxylic acids and derivatives	羧酸及其衍生物	Amino acids, peptides, and analogues	氨基酸、肽和类似物	5875-41-2	HMDB0006248	C03740	-	-	440103	C[C@H](NC(=O)CC[C@H](N)C(O)=O)C(O)=O	WQXXXVRAFAKQJM-WHFBIAKZSA-N	9.33307e+06	9.27222e+06	5.14565e+06	8.09446e+06	1.67382e+07	5.84069e+06	1.64311e+06	2.28467e+06	3.32855e+06	5.27285e+06	2.64475	1.40313	0.0117847	0.92	1.16176
Com_1320_neg	Neobritannilactone A	-	N	C17H26O5	310.178	309.171	0.931108	[M-H]-	6.731	-	3	C18	Lipids and lipid-like molecules	脂质和类脂分子	Prenol lipids	异戊烯醇脂	Terpene lactones	萜内酯	-	-	-	-	-	-	CC1C2C=C(C(CC2OC1=O)(C)O)C(C)CCCOC(=O)C	URCJMQGGAZJGGL-MRJZCNKMSA-N	4.97605e+06	6.3224e+06	4.50222e+06	6.15904e+06	3.94461e+06	6.44276e+06	3.39148e+06	5.95302e+06	5.30728e+06	2.96106e+06	1.07685	0.10682	0.58345	0.44	0.597094
Com_1321_neg	(8E,10S,12Z,15Z)-10-Hydroperoxyoctadeca-8,12,15-trienoate	-	N	C18H30O4	310.214	309.208	1.26968	[M-H]-	7.291	0.887143289976364	2	C18	Lipids and lipid-like molecules	脂质和类脂分子	Fatty Acyls	脂肪酰类	Lineolic acids and derivatives	亚麻酸及其衍生物	-	-	C20704	-	-	-	CCC=CCC=CCC(C=CCCCCCCC(=O)O)OO	PTYXOLTZOUXIKI-ZLXVQWIVSA-N	2.65219e+07	4.11528e+07	4.77145e+07	5.17419e+07	3.38305e+07	3.3048e+07	3.88223e+07	3.89863e+07	7.97947e+07	3.88857e+07	0.875508	-0.191807	0.603984	0.52	0.108902
Com_1322_neg	(9Z,12Z,15Z)-(7S,8S)-Dihydroxyoctadeca-9,12,15-trienoic acid	-	N	C18H30O4	310.214	309.207	0.813047	[M-H]-	7.58	0.649895278811498	2	C18	Lipids and lipid-like molecules	脂质和类脂分子	Fatty Acyls	脂肪酰类	Lineolic acids and derivatives	亚麻酸及其衍生物	-	-	C07357	-	LMFA02000226	-	CCC=CCC=CCC=CC(C(CCCCCC(=O)O)O)O	VWKNCZXDXPBMJN-PODPQGHUSA-N	8.89816e+06	1.15339e+07	8.61807e+06	1.87695e+07	6.20027e+06	9.27055e+06	7.3698e+06	1.19325e+07	1.83115e+07	7.79351e+06	0.987967	-0.0174654	0.923899	0.52	0.14285
Com_1322_pos	4-Vinylcyclohexene	4-乙烯环己烯	P	C8H12	108.094	109.101	0.305749	[M+H]+	5.891	0.941771633092134	2	C18	Hydrocarbons	碳氢化合物	Unsaturated hydrocarbons	不饱和烃	Olefins	烯烃	100-40-3	HMDB0246592	C19310	-	-	-	C=CC1CCC=CC1	BBDKZWKEPDTENS-UHFFFAOYSA-N	7.00519e+07	1.17319e+08	5.63436e+07	1.5169e+08	3.43817e+07	2.06879e+08	4.46027e+08	2.38224e+08	2.63393e+08	2.45101e+08	0.307072	-1.70335	0.00518689	1	1.28741
Com_1323_neg	FA 18:3+2O	脂肪酸 18:3+2O	N	C18H30O4	310.214	309.207	0.791305	[M-H]-	6.594	0.597606954589801	2	C18	Lipids and lipid-like molecules	脂质和类脂分子	Fatty Acyls	脂肪酰类	Fatty acids and conjugates	脂肪酸和结合物	-	-	-	-	-	-	O=C(O)CCCCCCCC1OC1C=CC(=O)CCCCC	BJIKXWWZEPAKQC-UHFFFAOYSA-N	1.17538e+07	6.22759e+06	6.15615e+06	1.33078e+07	3.46452e+06	5.97418e+06	7.45321e+06	8.05159e+06	1.13408e+07	5.25925e+06	1.07434	0.103449	0.984128	0.44	0.105155
Com_1323_pos	Hypotaurine	亚牛磺酸	P	C2H7NO2S	109.02	110.027	0.472934	[M+H]+	1.437	0.53612146378638	2	C18	Organic acids and derivatives	有机酸及其衍生物	Sulfinic acids and derivatives	亚磺酸及其衍生物	Sulfinic acids	亚磺酸	300-84-5	HMDB0000965	C00519	map00430;map01100	-	-	O=S(O)CCN	VVIUBCNYACGLLV-UHFFFAOYSA-N	5.12387e+06	8.49963e+06	4.32466e+06	2.20026e+06	689039	1.74996e+07	9.14352e+06	1.19962e+07	3.7777e+06	1.139e+07	0.387262	-1.36862	0.0620652	0.88	1.67469
Com_1324_pos	Brunfelsamidine	-	P	C5H7N3	109.064	110.071	1.24381	[M+H]+	1.377	0.857259256593418	2	C18	Organoheterocyclic compounds	有机杂环化合物	Pyrroles	吡咯类	Substituted pyrroles	取代吡咯	-	-	C10133	-	-	-	C1=CNC=C1C(=N)N	XVEVWOAHSYZRQE-UHFFFAOYSA-N	2.401e+08	1.21179e+08	2.14039e+08	9.94743e+07	2.88945e+08	6.55567e+07	1.5723e+08	1.12453e+08	7.51924e+07	1.34274e+08	1.76928	0.823159	0.0749903	0.8	1.18927
Com_1326_neg	20-Dihydrodydrogesterone	-	N	C23H34	310.266	309.26	2.53219	[M-H]-	11.821	-	3	C18	Phenylpropanoids and polyketides	苯丙素类和聚酮类	Phenylpropanoic acids	苯丙酸类	-	-	-	HMDB0060729	-	-	-	21563790	CC(C)C1CCC2C3C=CC4=CC(=C)CCC4(C)C3CCC12C	YUDUQGLCBDGGNA-UHFFFAOYSA-N	506923	526701	883528	428347	529840	165688	1.12263e+06	1.22743e+06	1.05377e+06	699889	0.673475	-0.570304	0.585294	0.76	0.364028
Com_1326_pos	cytosine	胞嘧啶	P	C4H5N3O	111.043	112.051	0.977654	[M+H]+	1.512	0.852895364896834	2	C18	Organoheterocyclic compounds	有机杂环化合物	Diazines	二嗪类	Pyrimidines and pyrimidine derivatives	嘧啶和嘧啶衍生物	71-30-7	HMDB0000630	C00380	map00240;map01100	-	597	N=C1C=CN=C(O)N1	OPTASPLRGRRNAP-UHFFFAOYSA-N	3.95213e+08	2.06443e+08	6.10271e+08	2.24251e+08	2.42414e+08	1.06435e+08	1.64583e+08	4.21185e+08	4.88468e+08	1.37053e+08	1.27386	0.349204	0.388709	0.68	0.372789
Com_1328_neg	Val-pro-pro	缬氨酸-脯氨酸-脯氨酸	N	C15H25N3O4	311.185	310.178	1.67282	[M-H]-	8.227	-	3	C18	Organic acids and derivatives	有机酸及其衍生物	Carboxylic acids and derivatives	羧酸及其衍生物	Amino acids, peptides, and analogues	氨基酸、肽和类似物	-	HMDB0253034	-	-	-	18232492	CC(C)C(N)C(=O)N1CCCC1C(=O)N1CCCC1C(O)=O	DOFAQXCYFQKSHT-UHFFFAOYSA-N	2.56272e+06	2.63755e+06	1.8165e+06	4.19375e+06	3.88827e+06	3.78556e+06	1.79387e+06	2.12332e+07	3.87418e+06	1.21787e+06	0.473246	-1.07934	0.654993	0.44	0.468905
Com_1332_pos	GUANIDINOACETATE	胍基乙酸	P	C3H7N3O2	117.054	118.061	1.34561	[M+H]+	5.318	0.562665895341989	2	C18	Organic acids and derivatives	有机酸及其衍生物	Carboxylic acids and derivatives	羧酸及其衍生物	Amino acids, peptides, and analogues	氨基酸、肽和类似物	-	HMDB0000128	C00581	map00260;map00330;map01100	-	-	O=C(O)CN=C(N)N	BPMFZUMJYQTVII-UHFFFAOYSA-N	2.22591e+06	1.57072e+06	2.77253e+06	2.2131e+06	3.46802e+06	597685	1.00279e+06	1.1588e+06	1.01328e+06	2.19151e+06	2.05402	1.03845	0.0169116	0.96	1.86056
Com_1335_neg	9(S)-HpODE	-	N	C18H32O4	312.23	311.223	1.41813	[M-H]-	8.363	0.665794548219922	2	C18	Lipids and lipid-like molecules	脂质和类脂分子	Fatty Acyls	脂肪酰类	Lineolic acids and derivatives	亚麻酸及其衍生物	29774-12-7	HMDB0006940	C14827	map01100;map00591	LMFA02000012	-	CCCCCC=CC=CC(CCCCCCCC(=O)O)OO	JGUNZIWGNMQSBM-UINYOVNOSA-N	9.43091e+06	2.57433e+07	1.35039e+07	1.56256e+07	7.33908e+06	1.309e+07	1.22287e+07	1.4653e+07	2.10898e+07	1.32959e+07	0.963491	-0.0536573	0.654375	0.48	0.771197
Com_1335_pos	Benzofuran	-	P	C8H6O	118.042	119.049	1.65436	[M+H]+	2.907	0.737175876242028	2	C18	Organoheterocyclic compounds	有机杂环化合物	Benzofurans	苯并呋喃类	-	-	-	HMDB0032929	C14512	-	-	-	C1=CC=C2C(=C1)C=CO2	IANQTJSKSUMEQM-UHFFFAOYSA-N	1.42359e+09	8.91775e+08	1.43207e+09	1.29263e+09	1.80152e+09	3.51221e+08	4.69375e+08	7.57542e+08	7.92293e+08	9.40047e+08	2.06664	1.04729	0.0103103	0.96	1.82883
Com_1336_neg	9,10-Epoxy-13-hydroxy-11-octadecenoate	9,10-环氧-13-羟基-11-十八烯酸酯	N	C18H32O4	312.23	311.223	0.766789	[M-H]-	6.866	0.728014133670059	2	C18	Organic acids and derivatives	有机酸及其衍生物	Hydroxy acids and derivatives	羟基酸及其衍生物	Medium-chain hydroxy acids and derivatives	中链羟基酸及其衍生物	-	-	C14834	map00591	LMFA02000278	-	CCCCCC(C=CC1C(O1)CCCCCCCC(=O)O)O	BWLQUNFALXKBSJ-BUHFOSPRSA-N	3.4709e+07	1.22708e+07	2.05886e+07	3.66288e+07	1.67086e+07	1.85231e+07	2.84478e+07	2.04792e+07	3.64401e+07	2.56429e+07	0.933396	-0.0994394	0.620716	0.56	0.314083
Com_1337_neg	15,16-DiHODE	-	N	C18H32O4	312.23	311.223	0.722251	[M-H]-	6.701	0.540478047339987	2	C18	Lipids and lipid-like molecules	脂质和类脂分子	Fatty Acyls	脂肪酰类	Lineolic acids and derivatives	亚麻酸及其衍生物	-	HMDB0010208	-	-	LMFA02000047	16061068	CCC(O)C(O)C\C=C/C\C=C/CCCCCCCC(O)=O	LKLLJYJTYPVCID-OHPMOLHNSA-N	3.40415e+07	1.92286e+07	2.06455e+07	2.90554e+07	1.48558e+07	1.66685e+07	2.71004e+07	1.95187e+07	3.43164e+07	2.54211e+07	0.957746	-0.0622852	0.784317	0.56	0.100426
Com_1337_pos	4-Hydroxybenzonitrile	4-羟基苯甲腈	P	C7H5NO	119.037	120.045	1.47551	[M+H]+	4.902	0.830384193246528	2	C18	Benzenoids	苯类化合物	Benzene and substituted derivatives	苯及其取代衍生物	Benzonitriles	苯甲腈类	767-00-0	-	-	-	-	-	C1=CC(=CC=C1C#N)O	CVNOWLNNPYYEOH-UHFFFAOYSA-N	1.32975e+07	1.60469e+07	2.04576e+07	1.70849e+07	1.44247e+07	1.78531e+07	1.77451e+07	1.48367e+07	1.39429e+07	1.94081e+07	0.970469	-0.043246	0.738084	0.6	0.215802
Com_1338_neg	12,13-Epoxy-9-hydroxy-10-octadecenoate	-	N	C18H32O4	312.23	311.223	1.23885	[M-H]-	7.354	0.79594429281221	2	C18	Lipids and lipid-like molecules	脂质和类脂分子	Fatty Acyls	脂肪酰类	Fatty acids and conjugates	脂肪酸和结合物	-	-	C14832	map00591	LMFA02000013	-	CCCCCC1C(O1)C=CC(CCCCCCCC(=O)O)O	WCCLYKMJXGYGEN-SYMVGPSASA-N	6.3849e+07	7.83115e+07	5.72407e+07	4.7661e+07	559144	4.30622e+07	1.06002e+08	4.56647e+07	6.23808e+07	1.77217e+08	0.570127	-0.810644	0.299605	0.6	0.905744
Com_1341_pos	3-Mercapto-2-methyl-1-butanol	-	P	C5H12OS	120.061	121.069	6.81021	[M+H]+	1.422	0.504956698724361	2	C18	Organosulfur compounds	有机硫化合物	Thiols	硫醇类	Alkylthiols	烷基硫醇	227456-33-9	HMDB0032373	-	-	-	22327742	CCC(C)C(O)S	MRVKDGZLSALAIU-UHFFFAOYSA-N	2.67706e+07	1.62208e+07	2.20443e+07	2.08772e+07	2.56296e+07	1.44305e+07	1.97057e+07	2.03636e+07	1.78565e+07	1.40807e+07	1.29045	0.367871	0.0654689	0.88	1.17605
Com_1342_pos	3-Ethyltoluene	3-乙基甲苯	P	C9H12	120.094	121.101	0.0252066	[M+H]+	6.197	0.894252626985592	2	C18	Benzenoids	苯类化合物	Benzene and substituted derivatives	苯及其取代衍生物	Toluenes	甲苯	620-14-4	-	C14522	-	-	-	CCC1=CC=CC(=C1)C	ZLCSFXXPPANWQY-UHFFFAOYSA-N	1.31658e+07	2.50384e+07	2.35527e+07	3.53878e+07	2.10157e+07	4.12107e+07	7.79021e+07	4.56289e+07	1.4071e+08	4.49938e+07	0.337172	-1.56844	0.00865029	1	1.78622
Com_1343_pos	Cumene	异丙基苯	P	C9H12	120.094	121.101	0.277639	[M+H]+	9.601	0.837701050666575	2	C18	Benzenoids	苯类化合物	Benzene and substituted derivatives	苯及其取代衍生物	Cumenes	异丙苯	98-82-8	HMDB0034029	C14396	-	-	-	CC(C)C1=CC=CC=C1	RWGFKTVRMDUZSP-UHFFFAOYSA-N	5.25442e+07	3.7863e+07	3.27603e+07	3.90418e+07	3.60192e+07	6.07679e+07	3.62866e+07	4.94311e+07	5.47721e+07	3.38703e+07	0.843066	-0.246282	0.293478	0.68	0.573137
Com_1344_neg	Gelsedilam	-	N	C17H18N2O4	314.127	313.12	0.775175	[M-H]-	6.341	0.546311557972815	2	C18	Organoheterocyclic compounds	有机杂环化合物	Indoles and derivatives	吲哚及其衍生物	-	-	-	-	-	-	-	-	CON1C2=CC=CC=C2C3(C1=O)CC4C5COC3CC5C(=O)N4	NYOUCYQUKYVTEY-WJUWAYTRSA-N	4.77682e+06	1.58529e+07	2.33423e+06	1.047e+07	3.68163e+06	1.81571e+07	7.0189e+06	1.11185e+07	1.70866e+07	6.83288e+06	0.616394	-0.698076	0.163577	0.8	1.38293
Com_1345_pos	Santene	檀烯	P	C9H14	122.11	123.117	0.0265673	[M+H]+	6.71	0.847482316084421	2	C18	Hydrocarbons	碳氢化合物	Unsaturated hydrocarbons	不饱和烃	Branched unsaturated hydrocarbons	支链不饱和烃	529-16-8	HMDB0038140	-	-	-	-	CC1=C(C2CCC1C2)C	LSIXBBPOJBJQHN-UHFFFAOYSA-N	5.4149e+07	6.15933e+07	6.12766e+07	7.5854e+07	5.16234e+07	1.24283e+08	6.94501e+07	1.07372e+08	6.43598e+07	6.94065e+07	0.700199	-0.514163	0.0710005	0.88	0.921836
Com_1354_pos	Thymine	胸腺嘧啶	P	C5H6N2O2	126.043	127.05	1.04667	[M+H]+	4.965	0.939792640701129	2	C18	Organoheterocyclic compounds	有机杂环化合物	Diazines	二嗪类	Pyrimidines and pyrimidine derivatives	嘧啶和嘧啶衍生物	65-71-4	HMDB0000262	C00178	map00240;map01100	-	-	CC1=CNC(=O)NC1=O	RWQNBRDOKXIBIV-UHFFFAOYSA-N	6.3843e+07	2.38815e+07	7.34416e+07	1.31553e+08	4.24278e+07	5.32963e+07	3.99363e+07	3.08968e+07	7.95724e+07	4.85696e+07	1.32852	0.409816	0.59926	0.6	0.353544
Com_1356_neg	Octadecanedioic acid	十八烷二酸	N	C18H34O4	314.246	313.239	0.782068	[M-H]-	8.816	0.700498651890347	2	C18	Lipids and lipid-like molecules	脂质和类脂分子	Fatty Acyls	脂肪酰类	Fatty acids and conjugates	脂肪酸和结合物	871-70-5	HMDB0000782	-	-	LMFA01170029	-	O=C(O)CCCCCCCCCCCCCCCCC(=O)O	BNJOQKFENDDGSC-UHFFFAOYSA-N	5.08686e+06	5.32226e+06	2.76959e+06	4.7898e+06	2.71244e+06	8.87882e+06	7.00794e+06	6.06531e+06	1.07196e+07	6.55118e+06	0.527268	-0.92339	0.00861585	1	1.6084
Com_1357_neg	(9Z)-(7S,8S)-Dihydroxyoctadecenoic acid	-	N	C18H34O4	314.246	313.239	0.953785	[M-H]-	10.488	0.667906105456072	2	C18	Lipids and lipid-like molecules	脂质和类脂分子	Fatty Acyls	脂肪酰类	Fatty acids and conjugates	脂肪酸和结合物	-	-	C07355	-	LMFA01050451	-	CCCCCCCCC=CC(C(CCCCCC(=O)O)O)O	WBZXABQRBWTVNN-JINBKUQRSA-N	1.27936e+06	7.67061e+06	1.25134e+06	8.64932e+06	1.23668e+06	1.45391e+07	2.03926e+06	5.74304e+06	1.26084e+07	2.03276e+06	0.54345	-0.87978	0.294874	0.76	0.808346
Com_1357_pos	N-Cyclohexylformamide	N-环己基甲酰胺	P	C7H13NO	127.1	128.107	0.523058	[M+H]+	9.602	0.839673377210762	2	C18	Organic acids and derivatives	有机酸及其衍生物	Carboxylic acids and derivatives	羧酸及其衍生物	Carboxylic acid derivatives	羧酸衍生物	-	HMDB0255105	C11519	map00930;map01120	-	-	C1CCC(CC1)NC=O	SWGXDLRCJNEEGZ-UHFFFAOYSA-N	5.63133e+07	6.82348e+07	4.18954e+07	4.47297e+07	4.57536e+07	1.42918e+08	5.2373e+07	6.8089e+07	1.20305e+08	5.19648e+07	0.589755	-0.761811	0.101044	0.8	1.45295
Com_1358_neg	9,10-DiHOME	-	N	C18H34O4	314.246	313.239	1.26259	[M-H]-	7.412	0.851849150134275	2	C18	Lipids and lipid-like molecules	脂质和类脂分子	Fatty Acyls	脂肪酰类	Fatty acids and conjugates	脂肪酸和结合物	263399-34-4	HMDB0004704	C14828	-	LMFA02000229	-	CCCCCC=CCC(C(CCCCCCCC(=O)O)O)O	XEBKSQSGNGRGDW-YFHOEESVSA-N	9.84141e+07	6.12445e+07	1.60136e+08	1.23867e+08	8.72544e+07	6.53484e+07	1.05017e+08	1.19552e+08	1.70236e+08	8.89121e+07	0.966946	-0.0484929	0.881661	0.56	0.364204
Com_1359_neg	2-Methoxyoctadecanoic acid	-	N	C19H38O3	314.282	313.275	0.202907	[M-H]-	9.31	-	3	C18	Lipids and lipid-like molecules	脂质和类脂分子	Fatty Acyls	脂肪酰类	Fatty acids and conjugates	脂肪酸和结合物	-	-	-	-	-	-	CCCCCCCCCCCCCCCCC(C(=O)O)OC	IRFCIZSKPMLDRJ-UHFFFAOYSA-N	555764	200603	2.46476e+06	536860	1.52085e+06	276228	148008	303557	798783	685022	2.38689	1.25513	0.233625	0.68	1.04165
Com_135_neg	Sebacic acid	葵二酸	N	C10H18O4	202.121	201.113	0.0241321	[M-H]-	6.084	0.834303961441739	1	C18	Lipids and lipid-like molecules	脂质和类脂分子	Fatty Acyls	脂肪酰类	Fatty acids and conjugates	脂肪酸和结合物	111-20-6	HMDB0000792	C08277	-	LMFA01170006	5192	OC(=O)CCCCCCCCC(O)=O	CXMXRPHRNRROMY-UHFFFAOYSA-N	2.19211e+07	3.16591e+07	1.43902e+07	2.66354e+07	1.93669e+07	2.21221e+07	5.15624e+07	1.94595e+07	2.77666e+07	2.26452e+07	0.793926	-0.332923	0.391598	0.68	0.587815
Com_135_pos	6-Dimethylaminopurine	6-(二甲基氨基)嘌呤	P	C7H9N5	163.086	164.093	0.201605	[M+H]+	5.273	0.631004060385318	1	C18	Organoheterocyclic compounds	有机杂环化合物	Imidazopyrimidines	咪唑并嘧啶类	Purines and purine derivatives	嘌呤和嘌呤衍生物	938-55-6	HMDB0000473	-	-	-	3134	CN(C)C1=NC=NC2=C1NC=N2	BVIAOQMSVZHOJM-UHFFFAOYSA-N	1.08908e+06	386649	1.09867e+06	1.31801e+06	1.1498e+06	216442	134727	673189	1.21452e+06	451730	1.874	0.906124	0.111007	0.76	1.26505
Com_1360_neg	Leu Ala Ile	亮氨酸丙氨酸异亮氨酸	N	C15H29N3O4	315.216	314.209	1.42201	[M-H]-	5.417	-	3	C18	Organic acids and derivatives	有机酸及其衍生物	Carboxylic acids and derivatives	羧酸及其衍生物	Amino acids, peptides, and analogues	氨基酸、肽和类似物	-	-	-	-	-	-	CCC(C)C(C(=O)O)NC(=O)C(C)NC(=O)C(CC(C)C)N	QPRQGENIBFLVEB-BJDJZHNGSA-N	740622	250633	439442	324462	543295	217053	346462	580523	709324	758500	0.880006	-0.184414	0.755879	0.6	0.953283
Com_1362_neg	Merrilliortholactone	-	N	C15H24O7	316.152	315.145	1.56017	[M-H]-	5.365	-	3	C18	Lipids and lipid-like molecules	脂质和类脂分子	Prenol lipids	异戊烯醇脂	Sesquiterpenoids	倍半萜类	-	-	-	-	-	-	CC1(CCC2(C13CC4(OCC2(C(C(C3O)O4)(C)O)C)O)O)O	GRXDYDUQABKXJW-GSFVOJMSSA-N	844649	1.29611e+06	467148	2.00966e+06	402008	1.22623e+06	1.00213e+06	1.04611e+06	1.60086e+06	1.14789e+06	0.83337	-0.262971	0.321615	0.64	0.404752
Com_1366_neg	tetranor-TXB1	-	N	C16H28O6	316.189	315.182	0.686989	[M-H]-	6.654	0.601776318459573	2	C18	Lipids and lipid-like molecules	脂质和类脂分子	Fatty Acyls	脂肪酰类	Fatty alcohols	脂肪醇	-	-	-	-	LMFA05000605	-	CCCCCC(C=CC1C(C(CC(O1)O)O)CCC(=O)O)O	AXWSHCHWXXNNKN-GIGVETMCSA-N	181422	449883	165083	220181	376324	417521	217415	277702	362579	295058	0.887038	-0.172933	0.469878	0.6	0.273336
Com_1366_pos	Octylamine	辛胺	P	C8H19N	129.152	130.159	1.58645	[M+H]+	5.379	0.862463972263763	2	C18	Organic nitrogen compounds	有机氮化合物	Organonitrogen compounds	有机氮化合物	Amines	胺类	111-86-4	HMDB0255916	C01740	-	-	-	CCCCCCCCN	IOQPZZOEVPZRBK-UHFFFAOYSA-N	6.02943e+07	5.03139e+07	7.5592e+07	7.5489e+07	7.37971e+07	9.77447e+07	5.68098e+07	6.23067e+07	5.69622e+07	4.52126e+07	1.05156	0.0725346	0.64688	0.64	0.394648
Com_1371_pos	Benzoyl cyanide	苯甲酰腈	P	C8H5NO	131.037	132.045	1.72837	[M+H]+	5.364	0.594287474940453	2	C18	Benzenoids	苯类化合物	Benzene and substituted derivatives	苯及其取代衍生物	Benzoyl derivatives	苯甲酰衍生物	613-90-1	-	C21329	-	-	-	C1=CC=C(C=C1)C(=O)C#N	GJQBHOAJJGIPRH-UHFFFAOYSA-N	2.35761e+06	3.0995e+06	4.41932e+06	3.64926e+06	3.20926e+06	4.75306e+06	7.60774e+06	3.70947e+06	2.9754e+06	3.89626e+06	0.729448	-0.455122	0.179216	0.76	0.739584
Com_1376_pos	(+/-)-2-Propylthiazolidine	(+/-)-2-丙基噻唑烷	P	C6H13NS	131.077	132.084	1.69038	[M+H]+	1.497	-	3	C18	Organoheterocyclic compounds	有机杂环化合物	Azolidines	唑烷类	Thiazolidines	噻唑烷类	-	HMDB0040058	-	-	-	146885	CCCC1NCCS1	UDJJSTNTIKWCCW-UHFFFAOYSA-N	2.00509e+07	1.8627e+07	4.26819e+07	4.30193e+07	1.38485e+07	3.43009e+07	2.3704e+07	1.19658e+07	4.95817e+07	1.19185e+07	1.05139	0.0723019	0.790841	0.44	0.346911
Com_1377_pos	THTC	-	P	C5H8O2S	132.024	133.032	0.108485	[M+H]+	2.176	0.865856152752582	2	C18	Organoheterocyclic compounds	有机杂环化合物	Thiolanes	硫杂环己烷	-	-	-	-	C11074	-	-	-	C1CC(SC1)C(=O)O	MZOYMQRKTJRHGJ-UHFFFAOYSA-N	2.08241e+09	1.39069e+09	1.87362e+09	1.81329e+09	2.16489e+09	6.28298e+08	9.06056e+08	1.26395e+09	1.13682e+09	1.33054e+09	1.77088	0.82447	0.00843006	1	1.84257
Com_137_neg	L-Alanyl-L-leucine	L-丙氨酰-L-亮氨酸	N	C9H18N2O3	202.132	201.125	0.328991	[M-H]-	5.264	-	3	C18	Organic acids and derivatives	有机酸及其衍生物	Carboxylic acids and derivatives	羧酸及其衍生物	Amino acids, peptides, and analogues	氨基酸、肽和类似物	3303-34-2	HMDB0028691	C20964	-	-	96801	CC(C)C[C@H](NC(=O)[C@H](C)N)C(O)=O	RDIKFPRVLJLMER-BQBZGAKWSA-N	4.71196e+06	2.55361e+06	3.85905e+06	2.30346e+06	4.68451e+06	2.26694e+06	1.07094e+06	2.24298e+06	2.13728e+06	1.74787e+06	1.91343	0.936164	0.0148568	1	1.44352
Com_137_pos	Ectoine	四氢嘧啶	P	C6H10N2O2	142.074	165.063	3.4075	[M+Na]+	2.898	-	3	C18	Organic acids and derivatives	有机酸及其衍生物	Carboxylic acids and derivatives	羧酸及其衍生物	Amino acids, peptides, and analogues	氨基酸、肽和类似物	96702-03-3	HMDB0240650	C06231	map00260;map01100;map01120	-	126041	CC1=NCC[C@H](N1)C(O)=O	WQXNXVUDBPYKBA-YFKPBYRVSA-N	2.77244e+07	1.58529e+07	2.5181e+07	3.53139e+07	3.05834e+07	2.92851e+06	7.14614e+06	1.16906e+07	1.44152e+07	1.60002e+07	2.58057	1.36769	0.0222723	0.96	1.10798
Com_1380_pos	Thioproline	L-硫代脯氨酸	P	C4H7NO2S	133.02	134.027	0.744179	[M+H]+	1.519	0.550352552605169	2	C18	Organic acids and derivatives	有机酸及其衍生物	Carboxylic acids and derivatives	羧酸及其衍生物	Amino acids, peptides, and analogues	氨基酸、肽和类似物	34592-47-7	HMDB0062164	-	-	-	93176	OC(=O)[C@@H]1CSCN1	DZLNHFMRPBPULJ-VKHMYHEASA-N	8.34309e+06	1.76698e+07	3.69759e+06	2.77694e+07	4.39251e+06	4.85731e+07	9.29141e+06	2.59128e+07	2.03578e+07	8.96008e+06	0.547082	-0.87017	0.207643	0.76	1.16394
Com_1382_neg	(+)-Hardwickiic acid	-	N	C20H28O3	316.204	315.197	0.744769	[M-H]-	7.185	0.840129569076238	2	C18	Lipids and lipid-like molecules	脂质和类脂分子	Prenol lipids	异戊烯醇脂	Diterpenoids	二萜类	-	HMDB0302915	-	-	-	15559627	CC1CCC2(C)C(CCC=C2C(O)=O)C1(C)CCC1=COC=C1	HHWOKJDCJVESIF-UHFFFAOYSA-N	8.64787e+07	5.63946e+07	2.78476e+07	6.64594e+07	6.01488e+07	7.61421e+07	6.30621e+07	8.18418e+07	2.98501e+07	4.3028e+07	1.01158	0.0166171	0.957827	0.52	0.343247
Com_1382_pos	4-Methylthiobutanaldoxime	4-甲硫基丁醛肟	P	C5H11NOS	133.056	134.064	5.9239	[M+H]+	1.422	0.524576718509377	2	C18	Organic nitrogen compounds	有机氮化合物	Organonitrogen compounds	有机氮化合物	Oximes	肟类	-	-	C17241	map01210;map00966;map01110	-	-	CSCCCC=NO	DNYWTMVKWUGHCB-GQCTYLIASA-N	7.51478e+06	2.59921e+06	2.03368e+06	4.05559e+06	7.88047e+06	1.30783e+06	2.26669e+06	1.69443e+06	1.4341e+06	1.90184e+06	2.79884	1.48483	0.0261021	0.96	1.4739
Com_1383_neg	Pregnenolone	孕烯醇酮	N	C21H32O2	316.24	315.233	0.556494	[M-H]-	10.014	0.577863128672757	2	C18	Lipids and lipid-like molecules	脂质和类脂分子	Steroids and steroid derivatives	类固醇和类固醇衍生物	Pregnane steroids	妊娠类固醇	145-13-1	HMDB0000253	C01953	map04934;map04925;map00140;map01100;map04913;map04927	LMST02030088	-	CC(=O)C1CCC2C1(CCC3C2CC=C4C3(CCC(C4)O)C)C	ORNBQBCIOKFOEO-QGVNFLHTSA-N	1.26306e+07	2.09393e+07	2.35715e+07	2.25384e+07	3.0063e+07	1.66525e+07	3.78532e+07	2.99413e+07	2.91721e+07	4.68099e+07	0.684057	-0.547811	0.146491	0.76	0.897349
Com_1383_pos	L-beta-homothreonine	L-Β-高苏氨酸	P	C5H11NO3	133.074	134.081	0.439329	[M+H]+	1.497	0.671017332089687	2	C18	Organic acids and derivatives	有机酸及其衍生物	Carboxylic acids and derivatives	羧酸及其衍生物	Amino acids, peptides, and analogues	氨基酸、肽和类似物	192003-00-2	-	-	-	-	-	CC(C(CC(=O)O)N)O	NIVRJEWVLMOZNV-UHFFFAOYSA-N	2.67313e+07	1.83846e+07	3.1383e+07	2.19179e+07	2.10066e+07	1.81173e+07	2.6714e+07	1.86193e+07	1.81889e+07	1.72393e+07	1.20778	0.272353	0.174748	0.84	0.616764
Com_1384_neg	9,10-Dihydroxystearic acid	9,10-二羟基硬脂酸	N	C18H36O4	316.261	315.254	0.73515	[M-H]-	7.627	-	3	C18	Lipids and lipid-like molecules	脂质和类脂分子	Fatty Acyls	脂肪酰类	Fatty acids and conjugates	脂肪酸和结合物	120-87-6	HMDB0302281	C19622	-	LMFA02000142	-	CCCCCCCCC(O)C(O)CCCCCCCC(O)=O	VACHUYIREGFMSP-UHFFFAOYSA-N	3.36189e+07	2.87063e+07	2.1071e+07	4.64561e+07	4.53254e+07	2.93496e+07	1.93232e+07	2.77787e+07	5.96639e+07	1.59439e+07	1.15204	0.204185	0.463324	0.68	0.423034
Com_1384_pos	Diisopropanolamine	-	P	C6H15NO2	133.11	134.118	0.0352015	[M+H]+	1.511	-	3	C18	Organic nitrogen compounds	有机氮化合物	Organonitrogen compounds	有机氮化合物	Amines	胺类	-	HMDB0251354	-	-	-	8086	CC(O)CNCC(C)O	LVTYICIALWPMFW-UHFFFAOYSA-N	2.88011e+08	2.37212e+08	1.31433e+09	3.10909e+08	2.64713e+08	6.91987e+08	5.78865e+08	4.94532e+08	6.08129e+08	2.73501e+08	0.912416	-0.132236	0.433636	0.72	0.438397
Com_1386_neg	Leu-Val-Ser	亮氨酸-缬氨酸-丝氨酸	N	C14H27N3O5	317.195	316.188	0.796779	[M-H]-	5.053	-	3	C18	Organic acids and derivatives	有机酸及其衍生物	Carboxylic acids and derivatives	羧酸及其衍生物	Amino acids, peptides, and analogues	氨基酸、肽和类似物	-	-	-	-	-	-	CC(C)CC(C(=O)NC(C(C)C)C(=O)NC(CO)C(=O)O)N	VKVDRTGWLVZJOM-DCAQKATOSA-N	3.83926e+06	1.23564e+06	3.16408e+06	1.41432e+06	4.13179e+06	483427	684149	2.44226e+06	2.83599e+06	1.46623e+06	1.74229	0.800984	0.171987	0.76	0.951
Com_1388_pos	Methyl 3-(methylthio)propanoate	3-甲硫基丙酸甲酯	P	C5H10O2S	134.04	135.048	5.90455	[M+H]+	1.437	0.531673267815779	2	C18	Organic acids and derivatives	有机酸及其衍生物	Carboxylic acids and derivatives	羧酸及其衍生物	Carboxylic acid derivatives	羧酸衍生物	13532-18-8	HMDB0034377	-	-	-	61641	COC(=O)CCSC	DMMJVMYCBULSIS-UHFFFAOYSA-N	1.23571e+07	8.89614e+06	9.92894e+06	9.53173e+06	1.0734e+07	9.57386e+06	1.21846e+07	8.0465e+06	6.91004e+06	7.99733e+06	1.15064	0.20244	0.21777	0.76	0.544977
Com_138_neg	gamma-Glu-Gly	gamma-谷氨酰胺-甘氨酸	N	C7H12N2O5	204.075	203.067	0.0588103	[M-H]-	1.491	0.71243910605937	1	C18	Organic acids and derivatives	有机酸及其衍生物	Carboxylic acids and derivatives	羧酸及其衍生物	Amino acids, peptides, and analogues	氨基酸、肽和类似物	1948-29-4	HMDB0011667	-	-	-	165527	N[C@@H](CCC(=O)NCC(O)=O)C(O)=O	ACIJGUBIMXQCMF-BYPYZUCNSA-N	2.99515e+07	3.1135e+07	2.63614e+07	4.02438e+07	4.14425e+07	3.71891e+07	1.39086e+07	1.89004e+07	2.10977e+07	2.42931e+07	1.46578	0.551664	0.0607529	0.88	1.36996
Com_138_pos	methionine sulfoxide	蛋氨酸亚砜	P	C5H11NO3S	165.046	166.053	0.967865	[M+H]+	1.451	0.988030308347653	1	C18	Organic acids and derivatives	有机酸及其衍生物	Carboxylic acids and derivatives	羧酸及其衍生物	Amino acids, peptides, and analogues	氨基酸、肽和类似物	3226-65-1	HMDB0002005	C02989	map00270	-	158980	CS(=O)CC[C@H](N)C(O)=O	QEFRNWWLZKMPFJ-YGVKFDHGSA-N	2.92229e+08	2.08229e+08	3.46025e+08	3.10371e+08	5.10828e+08	2.00567e+08	3.17028e+08	1.49096e+08	1.83728e+08	2.39556e+08	1.53002	0.61355	0.0635265	0.84	1.22196
Com_1390_neg	5-(8-Pentadecenyl)-1,3-benzenediol	-	N	C21H34O2	318.256	317.249	0.341915	[M-H]-	10.981	-	3	C18	Benzenoids	苯类化合物	Phenols	酚类	Benzenediols	苯二醇类	22910-86-7	HMDB0030983	-	-	-	6916254	CCCCCC\C=C\CCCCCCCC1=CC(O)=CC(O)=C1	TUGAUFMQYWZJAB-BQYQJAHWSA-N	7.06353e+06	1.2278e+07	512816	7.51261e+06	1.75269e+06	6.56321e+06	7.29082e+06	1.0944e+07	724256	2.52101e+06	1.03838	0.0543365	0.900689	0.52	0.659806
Com_1391_neg	N-Gluconyl ethanolamine phosphate	N-葡萄糖酰乙醇胺磷酸	N	C8H18NO10P	319.067	318.06	0.921577	[M-H]-	1.49	-	3	C18	Organic acids and derivatives	有机酸及其衍生物	Organic phosphoric acids and derivatives	有机磷酸及其衍生物	Phosphate esters	磷酸酯类	791807-20-0	HMDB0032294	-	-	-	71587802	OC[C@@H](O)[C@H](O)[C@H](O)[C@@H](O)C(=O)NCCOP(O)(O)=O	JNXDTQSHHDGYGF-JRTVQGFMSA-N	7.22235e+06	2.61266e+06	5.61988e+06	3.23312e+06	7.76445e+06	232389	3.36708e+06	2.08808e+06	98041.8	4.58733e+06	2.55015	1.35058	0.100101	0.84	1.2722
Com_1392_neg	N-Ethyl-N-(2-hydroxy-3-sulfopropyl)-3,5-dimethoxyaniline	-	N	C13H21NO6S	319.109	318.102	0.32448	[M-H]-	5.313	-	3	C18	Benzenoids	苯类化合物	Benzene and substituted derivatives	苯及其取代衍生物	Methoxybenzenes	甲氧基苯类	-	HMDB0250855	-	-	-	-	CCN(CC(O)CS(O)(=O)=O)C1=CC(OC)=CC(OC)=C1	BTIDJAQNJLWPTI-UHFFFAOYSA-N	1.60911e+06	1.89756e+06	484362	1.88928e+06	965437	799727	2.48165e+06	1.92866e+06	1.35679e+06	2.86151e+06	0.726081	-0.461797	0.355808	0.72	0.319582
Com_1392_pos	Indan-1-ol	-	P	C9H10O	134.073	135.081	0.361412	[M+H]+	10.662	0.850204161553499	2	C18	Benzenoids	苯类化合物	Indanes	茚满	-	-	-	HMDB0059601	C01710	-	-	-	C1CC2=CC=CC=C2C1O	YIAPLDFPUUJILH-UHFFFAOYSA-N	6.33454e+06	1.21682e+07	6.90244e+06	1.09414e+07	5.23951e+06	2.23667e+07	1.90468e+07	3.0859e+07	5.52728e+07	2.40918e+07	0.274248	-1.86645	0.00093592	1	1.66035
Com_1393_neg	Aspartyl-Tryptophan	天冬氨酰色氨酸	N	C15H17N3O5	319.117	318.11	1.72872	[M-H]-	5.417	-	3	C18	Organic acids and derivatives	有机酸及其衍生物	Carboxylic acids and derivatives	羧酸及其衍生物	Amino acids, peptides, and analogues	氨基酸、肽和类似物	-	HMDB0028764	-	-	-	9948926	NC(CC(O)=O)C(=O)NC(CC1=CNC2=CC=CC=C12)C(O)=O	ZARXTZFGQZBYFO-UHFFFAOYSA-N	6.84312e+06	1.23957e+06	5.46508e+06	2.51326e+06	6.59667e+06	452360	438927	1.29395e+06	1.3984e+06	1.44192e+06	4.5085	2.17265	0.0101574	0.88	1.55156
Com_1394_pos	Diglyme	二乙二醇二甲醚	P	C6H14O3	134.094	135.101	0.733762	[M+H]+	1.272	0.617562628737264	2	C18	Organic oxygen compounds	有机氧化合物	Organooxygen compounds	有机氧化合物	Ethers	醚类	111-96-6	HMDB0251284	-	-	-	8150	O(C)CCOCCOC	SBZXBUIDTXKZTM-UHFFFAOYSA-N	978155	402341	1.20187e+06	367826	1.75869e+06	924146	76419	428299	60704.8	59374.3	3.04006	1.6041	0.0489197	0.84	1.52014
Com_1395_neg	Phenolphthalin	酚酞啉	N	C20H16O4	320.105	319.097	2.09028	[M-H]-	5.283	0.613250180672858	2	C18	Benzenoids	苯类化合物	Triphenyl compounds	三苯基化合物	-	-	81-90-3	-	C14223	-	-	-	C1=CC=C(C(=C1)C(C2=CC=C(C=C2)O)C3=CC=C(C=C3)O)C(=O)O	FFFPYJTVNSSLBQ-UHFFFAOYSA-N	5.14825e+06	3.11277e+06	2.78462e+06	5.79289e+06	6.55043e+06	645556	1.08145e+06	2.95115e+06	5.40939e+06	2.82474e+06	1.81137	0.857082	0.109548	0.8	1.25297
Com_1395_pos	o-Cymol	-	P	C10H14	134.11	135.117	0.28253	[M+H]+	10.152	0.863216759185489	2	C18	Benzenoids	苯类化合物	Benzene and substituted derivatives	苯及其取代衍生物	Cumenes	异丙苯	-	HMDB0037050	-	-	-	-	CC1=CC=CC=C1C(C)C	WWRCMNKATXZARA-UHFFFAOYSA-N	6.33902e+07	5.09626e+07	5.17607e+07	5.41017e+07	5.70468e+07	8.09712e+07	6.12951e+07	7.98188e+07	6.36337e+07	5.83005e+07	0.805949	-0.31124	0.0366737	0.92	1.37968
Com_1396_neg	Rengyoside B	-	N	C14H24O8	320.147	319.14	1.33698	[M-H]-	5.499	-	3	C18	Organic oxygen compounds	有机氧化合物	Organooxygen compounds	有机氧化合物	Carbohydrates and carbohydrate conjugates	碳水化合物和碳水化合物结合物	-	-	-	-	-	-	C1CC(CCC1=O)(CCOC2C(C(C(C(O2)CO)O)O)O)O	BCPZXYWRQMEQAG-UJPOAAIJSA-N	569018	5.60585e+06	746868	1.20915e+06	427781	2.72844e+06	2.11177e+07	1.2665e+06	2.17361e+06	4.16482e+06	0.272126	-1.87765	0.0931808	0.84	1.35509
Com_1397_neg	Monacolin J	-	N	C19H28O4	320.199	319.192	0.163845	[M-H]-	6.534	-	3	C18	Organoheterocyclic compounds	有机杂环化合物	Lactones	内酯类	Delta valerolactones	δ戊内酯	-	-	-	-	-	-	CC1CC(C2C(C(C=CC2=C1)C)CCC3CC(CC(=O)O3)O)O	ZDFOBOYQVYMVCW-IRUSZSJRSA-N	6.01166e+06	5.95174e+06	1.72175e+06	4.61629e+06	6.04304e+06	1.9548e+07	1.33942e+07	2.30068e+07	2.79169e+07	1.0946e+07	0.256766	-1.96147	0.00203759	1	1.95377
Com_1397_pos	Dithiobiuret	二硫代缩二脲	P	C2H5N3S2	134.992	136	1.01726	[M+H]+	11.851	-	3	C18	Organosulfur compounds	有机硫化合物	Thioureas	硫脲类	-	-	541-53-7	HMDB0251491	-	-	-	10933	SC(=N)NC(S)=N	JIRRNZWTWJGJCT-UHFFFAOYSA-N	4.09711e+06	3.00866e+06	3.3337e+06	3.48054e+06	3.42262e+06	1.08172e+07	4.17672e+06	4.94488e+06	5.15656e+06	3.45736e+06	0.60739	-0.719306	0.0964658	0.92	1.62511
Com_1398_neg	(plusmn)alpha-CMBHC	-	N	C19H28O4	320.199	319.192	2.50252	[M-H]-	8.514	0.606249522667074	2	C18	Organoheterocyclic compounds	有机杂环化合物	Benzopyrans	苯并吡喃类	1-benzopyrans	1-苯并吡喃	7083-09-2	-	-	-	-	-	CC1=C(C2=C(CCC(O2)(C)CCCC(C)C(=O)O)C(=C1O)C)C	QWPNLVBAEZJBMI-UHFFFAOYSA-N	1.33871e+07	1.28055e+07	5.16316e+06	1.31259e+07	1.23651e+07	2.45384e+07	8.69595e+06	1.92423e+07	9.23801e+06	1.27555e+07	0.76335	-0.389584	0.401012	0.44	0.619105
Com_1399_neg	2,3-Thioepoxy Madol	-	N	C20H32OS	320.217	319.211	2.72319	[M-H]-	8.363	-	3	C18	Lipids and lipid-like molecules	脂质和类脂分子	Steroids and steroid derivatives	类固醇和类固醇衍生物	Estrane steroids	雌激素类固醇	-	HMDB0253075	-	-	-	75245245	CC1(O)CCC2C3CCC4CC5SC5CC4(C)C3CCC12C	UPLPHRJJTCUQAY-UHFFFAOYSA-N	2.62038e+07	2.95142e+07	1.7819e+07	2.22432e+07	2.3839e+07	3.73344e+07	2.4568e+07	1.77089e+07	2.10109e+07	3.26785e+07	0.897365	-0.156234	0.617672	0.56	0.344098
Com_139_pos	L-Phenylalanine	L-苯丙氨酸	P	C9H11NO2	165.079	166.086	0.754623	[M+H]+	5.072	0.999719613164918	1	C18	Organic acids and derivatives	有机酸及其衍生物	Carboxylic acids and derivatives	羧酸及其衍生物	Amino acids, peptides, and analogues	氨基酸、肽和类似物	63-91-2	HMDB0000159	C00079	map01063;map00940;map01064;map04978;map01210;map01230;map02010;map00400;map00970;map00360;map00966;map00460;map01070;map01100;map01061;map00960;map01110;map04974;map01060;map01130	-	6140	N[C@@H](CC1=CC=CC=C1)C(O)=O	COLNVLDHVKWLRT-QMMMGPOBSA-N	1.77803e+10	1.2767e+10	1.91088e+10	1.78249e+10	2.18207e+10	8.26587e+09	1.22583e+10	1.21479e+10	1.29948e+10	1.41209e+10	1.49364	0.578836	0.0137118	0.92	1.73487
Com_13_neg	L-Malate	L-苹果酸	N	C4H6O5	134.022	133.014	1.0574	[M-H]-	1.521	0.979323257193719	1	C18	Organic acids and derivatives	有机酸及其衍生物	Hydroxy acids and derivatives	羟基酸及其衍生物	Beta hydroxy acids and derivatives	β-羟基酸及其衍生物	97-67-6	HMDB0000156	C00149	map01063;map01064;map01120;map00020;map01066;map01070;map02020;map01100;map01061;map01062;map01065;map00680;map00620;map00720;map00710;map01110;map01060;map01200;map00630;map01130	-	222656	O[C@@H](CC(O)=O)C(O)=O	BJEPYKJPYRNKOW-REOHCLBHSA-N	1.63932e+09	1.67324e+09	1.4244e+09	3.09116e+08	1.87557e+09	1.95031e+08	2.06084e+09	9.39125e+08	4.52788e+08	1.81497e+09	1.26706	0.341486	0.496201	0.56	0.443485
Com_1400_neg	(plusmn)12-HETE	-	N	C20H32O3	320.235	319.228	0.628291	[M-H]-	8.683	0.782168056600966	2	C18	Lipids and lipid-like molecules	脂质和类脂分子	Fatty Acyls	脂肪酰类	Eicosanoids	类二十烷酸	54397-83-0	-	C14777	-	LMFA03060007	-	CCCCCC=CCC(C=CC=CCC=CCCCC(=O)O)O	ZNHVWPKMFKADKW-LQWMCKPYSA-N	1.50438e+08	1.26713e+08	1.03389e+08	1.47682e+08	1.47358e+08	1.66834e+08	1.97268e+08	7.10306e+07	1.53361e+08	9.50422e+07	0.988361	-0.0168904	0.829799	0.6	0.24901
Com_1401_pos	Imidazotetrazinone	-	P	C3N6O	136.013	137.021	3.40869	[M+H]+	1.303	0.56953360056842	2	C18	Organoheterocyclic compounds	有机杂环化合物	Tetrazines	四嗪类	-	-	-	HMDB0253425	-	-	-	66612531	O=C1N=C2N=NN=NC2=N1	TWVFRCAHAAGDNR-UHFFFAOYSA-N	390294	150336	211191	556214	513640	925706	61574.1	900720	526016	60768	0.736095	-0.442037	0.8285	0.56	0.193083
Com_1402_neg	(ent-2alpha,3beta,15beta,16beta)-15,16-Epoxy-2,3-kauranediol	(ent-2α,3β,15β,16β)-15,16-环氧-2,3-考鲁烷二醇	N	C20H32O3	320.235	319.228	0.0270862	[M-H]-	9.445	0.551604923078155	2	C18	Lipids and lipid-like molecules	脂质和类脂分子	Prenol lipids	异戊烯醇脂	Diterpenoids	二萜类	140636-08-4	HMDB0038688	-	-	-	131752428	CC12OC1C13CC2CCC1C1(C)CC(O)C(O)C(C)(C)C1CC3	HFKTUZJPXRDTKA-UHFFFAOYSA-N	1.83296e+07	1.75534e+07	8.34696e+06	1.51684e+07	1.34173e+07	1.03943e+07	1.06692e+07	9.70525e+06	9.83748e+06	1.41452e+07	1.32993	0.41135	0.152307	0.76	0.569003
Com_1402_pos	Hypoxanthine	次黄嘌呤	P	C5H4N4O	136.039	137.046	1.27008	[M+H]+	4.965	0.836877181010299	2	C18	Organoheterocyclic compounds	有机杂环化合物	Imidazopyrimidines	咪唑并嘧啶类	Purines and purine derivatives	嘌呤和嘌呤衍生物	68-94-0	HMDB0000157	C00262	map00230;map01100	-	-	OC1=NC=NC=2NC=NC12	FDGQSTZJBFJUBT-UHFFFAOYSA-N	1.33366e+08	6.35136e+07	1.40698e+08	2.041e+08	2.40559e+08	8.92599e+07	4.20128e+07	9.98089e+07	1.34593e+08	1.01348e+08	1.67494	0.744113	0.145911	0.8	0.964325
Com_1405_neg	11-HETE	-	N	C20H32O3	320.235	319.228	0.650723	[M-H]-	8.363	0.897677117994591	2	C18	Lipids and lipid-like molecules	脂质和类脂分子	Fatty Acyls	脂肪酰类	Eicosanoids	类二十烷酸	-	HMDB0244355	-	-	LMFA03060085	14123410	O=C(O)CCCC=CCC=CCC(O)C=CC=CCCCCC	GCZRCCHPLVMMJE-RLZWZWKOSA-N	4.5595e+09	5.13444e+09	2.91477e+09	3.88936e+09	4.44851e+09	7.51082e+09	4.44714e+09	3.44391e+09	4.10801e+09	6.00157e+09	0.821066	-0.284429	0.335444	0.4	0.550672
Com_1408_neg	Terezine B	-	N	C16H22N2O5	322.153	321.146	0.986872	[M-H]-	5.637	-	3	C18	Organic acids and derivatives	有机酸及其衍生物	Carboxylic acids and derivatives	羧酸及其衍生物	Amino acids, peptides, and analogues	氨基酸、肽和类似物	-	-	-	-	-	-	CC(C)C1(C(=O)NC(C(=N1)OC)(C(C2=CC=CC=C2)O)O)OC	GOQWKAOJTXJMMW-WQVCFCJDSA-N	110840	100505	75535.3	374990	25370.5	222134	119770	117849	36552	31044.9	1.3032	0.382057	0.784517	0.56	0.855352
Com_1409_pos	Pelletierine	-	P	C8H15NO	141.115	142.123	1.00871	[M+H]+	9.601	0.902100886732224	2	C18	Organoheterocyclic compounds	有机杂环化合物	Piperidines	哌啶类	-	-	-	HMDB0030324	C06182	map00960;map01064;map01100;map01110	-	-	CC(=O)CC1CCCCN1	JEIZLWNUBXHADF-UHFFFAOYSA-N	8.22338e+07	8.51792e+07	5.93027e+07	6.09066e+07	6.52977e+07	1.69725e+08	1.22913e+08	8.36682e+07	8.68559e+07	7.44838e+07	0.656417	-0.607316	0.0644395	0.88	1.40245
Com_1412_neg	Bis(2-ethylhexyl) hydrogen phosphate	-	N	C16H35O4P	322.227	321.22	1.30944	[M-H]-	8.772	-	3	C18	Organic acids and derivatives	有机酸及其衍生物	Organic phosphoric acids and derivatives	有机磷酸及其衍生物	Phosphate esters	磷酸酯类	-	HMDB0249242	-	-	-	9275	CCCCC(CC)COP(O)(=O)OCC(CC)CCCC	SEGLCEQVOFDUPX-UHFFFAOYSA-N	645885	329001	445104	480915	639797	461053	460704	721801	1.16786e+06	760603	0.711279	-0.491513	0.193048	0.76	1.33258
Com_1413_neg	15-OxoEDE	-	N	C20H34O3	322.251	321.244	0.536587	[M-H]-	8.848	0.687920698193645	2	C18	Lipids and lipid-like molecules	脂质和类脂分子	Fatty Acyls	脂肪酰类	Fatty acids and conjugates	脂肪酸和结合物	105835-44-7	-	-	-	LMFA01060073	-	CCCCCC(=O)C=CC=CCCCCCCCCCC(=O)O	QZCMHXPXGACWLJ-QWAPPMFBSA-N	4.92665e+07	5.3825e+07	3.30883e+07	2.9192e+07	2.52216e+07	7.45261e+07	6.7541e+07	4.07321e+07	6.30495e+07	7.91168e+07	0.586504	-0.769787	0.0201441	0.92	0.635586
Com_1414_neg	15(S)-HETrE	-	N	C20H34O3	322.251	321.244	0.768015	[M-H]-	8.545	0.778437631419139	2	C18	Lipids and lipid-like molecules	脂质和类脂分子	Fatty Acyls	脂肪酰类	Eicosanoids	类二十烷酸	92693-02-2	-	-	-	LMFA03050007	-	CCCCCC(C=CC=CCC=CCCCCCCC(=O)O)O	IUKXMNDGTWTNTP-OAHXIXLCSA-N	4.22712e+08	6.69528e+08	2.32807e+08	3.70051e+08	2.994e+08	5.59063e+08	5.02521e+08	3.7457e+08	4.61509e+08	9.3893e+08	0.703131	-0.508134	0.157477	0.8	0.686898
Com_1415_neg	Cytidine-3'-monophosphate	胞啶3'-单磷酸	N	C9H14N3O8P	323.052	322.045	2.9001	[M-H]-	1.518	0.819998632696674	2	C18	Organic oxygen compounds	有机氧化合物	Organooxygen compounds	有机氧化合物	Carbohydrates and carbohydrate conjugates	碳水化合物和碳水化合物结合物	84-52-6	HMDB0240312	C05822	-	-	66535	O=P(O)(O)OC1C(O)C(OC1CO)N2C=CC(=N)N=C2O	UOOOPKANIPLQPU-XVFCMESISA-N	1.88719e+08	4.60941e+08	2.7465e+08	4.39166e+08	2.08161e+08	9.74332e+07	1.72594e+08	1.8636e+08	1.85249e+08	1.22099e+08	2.05783	1.04112	0.0184744	1	1.67713
Com_1416_pos	Pseudoconhydrine	-	P	C8H17NO	143.131	144.138	0.296537	[M+H]+	6.394	0.798329752843808	2	C18	Alkaloids and derivatives	生物碱及其衍生物	-	-	-	-	-	-	C10168	-	-	-	CCCC1CCC(CN1)O	BQSAUYXITCMAKS-YUMQZZPRSA-N	4.30576e+07	4.69621e+07	7.55811e+07	6.53313e+07	5.26516e+07	1.08657e+08	6.59703e+07	1.25008e+08	7.67187e+07	1.08296e+08	0.58513	-0.773171	0.0106415	0.96	1.51232
Com_1418_neg	Antibiotic DO 248A	-	N	C14H20N4O5	324.143	323.135	2.49183	[M-H]-	5.34	-	3	C18	Organic acids and derivatives	有机酸及其衍生物	Carboxylic acids and derivatives	羧酸及其衍生物	Amino acids, peptides, and analogues	氨基酸、肽和类似物	-	-	-	-	-	-	CC(C)C1=C(C=C(C=C1O)C(C(=O)NCC(=O)O)N=C(N)N)O	QMFJWJLPWNAZMH-LBPRGKRZSA-N	2.81326e+06	830786	1.12499e+06	2.43827e+06	2.15876e+06	1.01795e+06	2.21028e+06	1.17712e+06	1.10731e+06	1.26222e+06	1.38247	0.467247	0.370651	0.64	0.568797
Com_1419_neg	Galactosylhydroxylysine	-	N	C12H24N2O8	324.153	323.146	0.8359	[M-H]-	1.264	-	3	C18	Organic acids and derivatives	有机酸及其衍生物	Carboxylic acids and derivatives	羧酸及其衍生物	Amino acids, peptides, and analogues	氨基酸、肽和类似物	32448-36-5	HMDB0000600	C05547	-	-	22833535	NCCCC[C@H](N(O)C1O[C@H](CO)[C@H](O)[C@H](O)[C@H]1O)C(O)=O	RCPOVANIIKXVTB-YPPRVYOWSA-N	4.70182e+06	3.01105e+06	1.43494e+06	2.23852e+06	3.19007e+06	2.93363e+06	2.55167e+06	1.57469e+06	1.26299e+06	2.1608e+06	1.39038	0.475475	0.266745	0.76	0.704763
Com_1420_neg	14,15-Epoxyeicosa-5z-enoic acid	14,15-环氧二十二碳烯-5-烯酸	N	C20H36O3	324.266	323.259	0.570311	[M-H]-	8.832	0.54704646848344	2	C18	Lipids and lipid-like molecules	脂质和类脂分子	Fatty Acyls	脂肪酰类	Fatty acids and conjugates	脂肪酸和结合物	-	HMDB0244590	-	-	-	53394468	CCCCCC1OC1CCCCCCCC=CCCCC(O)=O	KZTLOTWHEAHQAZ-UHFFFAOYSA-N	7.8314e+07	9.45004e+07	3.05959e+07	6.03823e+07	4.08412e+07	4.13221e+07	4.58163e+07	4.08788e+07	5.40583e+07	7.72844e+07	1.17456	0.23212	0.661969	0.56	0.383817
Com_1422_neg	Dodecylbenzenesulfonic acid	4-十二烷基苯磺酸	N	C18H30O3S	326.192	325.184	0.511155	[M-H]-	8.794	0.812328593438485	2	C18	Benzenoids	苯类化合物	Benzene and substituted derivatives	苯及其取代衍生物	Benzenesulfonic acids and derivatives	苯磺酸及其衍生物	121-65-3	HMDB0031031	-	-	-	8485	O=S(=O)(O)C1=CC=C(C=C1)CCCCCCCCCCCC	KWXICGTUELOLSQ-UHFFFAOYSA-N	4.68436e+07	3.42072e+07	3.30251e+07	4.46834e+07	5.02976e+07	7.18308e+07	3.47658e+07	5.65061e+07	6.78259e+07	2.38236e+07	0.820628	-0.285199	0.592885	0.68	0.454809
Com_1423_neg	Albocycline M-6	-	N	C18H30O5	326.209	325.202	0.549824	[M-H]-	6.43	-	3	C18	Phenylpropanoids and polyketides	苯丙素类和聚酮类	Macrolides and analogues	大环内酯类及其类似物	-	-	-	-	-	-	-	-	CC1CC(C=C(C(C=CC(CCC(=O)OC1C)(C)O)OC)C)O	OQBWAWZWLOIZFL-VJTQDIFFSA-N	2.19598e+07	3.12968e+07	1.77901e+07	6.3112e+07	1.40371e+07	1.15591e+07	2.22386e+07	1.58718e+07	4.70494e+07	1.31648e+07	1.34866	0.431526	0.445584	0.68	0.489618
Com_1424_neg	Anordiol	-	N	C22H30O2	326.225	325.217	0.600955	[M-H]-	9.653	0.518859440847005	2	C18	Lipids and lipid-like molecules	脂质和类脂分子	Steroids and steroid derivatives	类固醇和类固醇衍生物	Androstane steroids	雄甾烷类固醇	-	HMDB0248450	-	-	-	21953304	CC12CC(O)(CC1CCC1C3CCC(O)(C#C)C3(C)CCC21)C#C	HUUUMTTWAPMBMU-UHFFFAOYSA-N	2.84751e+07	2.91244e+07	1.91035e+07	2.49976e+07	4.6619e+07	2.00047e+07	3.22249e+07	1.81026e+07	2.27418e+07	1.98281e+07	1.3137	0.393635	0.197476	0.72	0.916184
Com_1424_pos	(R)-2-Aminoheptanoic acid	(R)-2-氨基庚酸	P	C7H15NO2	145.11	146.118	1.0519	[M+H]+	5.318	0.672421421017099	2	C18	Organic acids and derivatives	有机酸及其衍生物	Carboxylic acids and derivatives	羧酸及其衍生物	Amino acids, peptides, and analogues	氨基酸、肽和类似物	44902-01-4	-	-	-	LMFA01100013	-	CCCCCC(C(=O)O)N	RDFMDVXONNIGBC-ZCFIWIBFSA-N	4.50796e+07	2.47774e+07	4.09423e+07	3.57679e+07	6.39738e+07	2.05174e+07	1.60013e+07	2.10518e+07	1.95314e+07	2.57284e+07	2.04746	1.03384	0.00792601	0.96	0.980811
Com_1425_pos	N,N-dimethyl-L-Valine	N,N-二甲基-L-缬氨酸	P	C7H15NO2	145.11	146.118	0.950946	[M+H]+	1.148	0.565910690021601	2	C18	Organic acids and derivatives	有机酸及其衍生物	Carboxylic acids and derivatives	羧酸及其衍生物	Amino acids, peptides, and analogues	氨基酸、肽和类似物	2812-32-0	-	-	-	-	-	CC(C)C(C(=O)O)N(C)C	APGLTERDKORUHK-LURJTMIESA-N	1.40565e+07	1.25665e+07	1.4834e+07	1.56816e+07	1.40728e+07	3.08171e+07	1.14708e+07	1.50564e+07	1.49427e+07	1.68775e+07	0.798651	-0.324363	0.368718	0.72	0.655121
Com_1427_neg	alpha-Hydroxycycloheptanetridecanoic acid	-	N	C20H38O3	326.282	325.275	0.817314	[M-H]-	10.501	0.560344122345576	2	C18	Lipids and lipid-like molecules	脂质和类脂分子	Fatty Acyls	脂肪酰类	Fatty acids and conjugates	脂肪酸和结合物	-	-	-	-	-	-	C1CCCC(CC1)CCCCCCCCCCCC(C(=O)O)O	QMSDXTYLUVLIRZ-IBGZPJMESA-N	1.23721e+06	1.88107e+06	1.23182e+06	1.40478e+06	867765	1.41069e+06	1.23915e+06	1.1684e+06	1.7525e+06	2.07121e+06	0.866618	-0.206532	0.387889	0.68	0.623378
Com_1428_neg	N-Palmitoyl Alanine	N-棕榈酰丙氨酸	N	C19H37NO3	327.277	326.27	0.41114	[M-H]-	9.848	-	3	C18	-	-	-	-	-	-	-	HMDB0241919	-	-	LMFA08020123	129671155	CCCCCCCCCCCCCCCC(=O)NC(C)C(O)=O	NRBFOSKZAWRBJI-UHFFFAOYSA-N	1.80817e+06	4.47638e+06	2.87704e+06	3.9348e+06	1.99365e+06	3.17721e+06	3.379e+06	2.94833e+06	5.25347e+06	4.62219e+06	0.778633	-0.360985	0.218285	0.76	0.494219
Com_1428_pos	5-Formylbenzofuran	5-甲酰基苯并呋喃	P	C9H6O2	146.037	147.044	1.36812	[M+H]+	2.908	0.891724563371568	2	C18	Organoheterocyclic compounds	有机杂环化合物	Benzofurans	苯并呋喃类	-	-	-	-	-	-	-	-	C1=CC2=C(C=CO2)C=C1C=O	LLLBDLDNTMMZHL-UHFFFAOYSA-N	1.3184e+09	8.22784e+08	1.31651e+09	1.17556e+09	1.66276e+09	3.41491e+08	4.33594e+08	7.37992e+08	7.57853e+08	8.72173e+08	2.00312	1.00225	0.0120409	0.96	1.85766
Com_142_pos	3-methylglutaconate	3-甲基戊二酸	P	C6H8O4	144.042	167.032	1.69685	[M+Na]+	1.325	-	3	C18	Lipids and lipid-like molecules	脂质和类脂分子	Fatty Acyls	脂肪酰类	Fatty acids and conjugates	脂肪酸和结合物	5746-90-7	HMDB0000522	-	-	LMFA01170068	1551553	C\C(CC(O)=O)=C/C(O)=O	WKRBKYFIJPGYQC-DUXPYHPUSA-N	7.32135e+06	5.35636e+06	7.53976e+06	9.19826e+06	8.40896e+06	1.1992e+07	3.17694e+06	1.04368e+07	1.13073e+07	4.96463e+06	0.903218	-0.146853	0.986856	0.6	0.13662
Com_1430_neg	Botryoloic acid	-	N	C17H28O6	328.189	327.182	1.14216	[M-H]-	5.961	-	3	C18	Lipids and lipid-like molecules	脂质和类脂分子	Prenol lipids	异戊烯醇脂	Monoterpenoids	单萜类	-	-	-	-	-	-	CC1CC(C2C(CC(C2(C1C(=O)O)O)(C)CO)(C)C)OC(=O)C	OLOQSHYLOVYRGK-SVLWDWOGSA-N	2.7369e+06	5.48435e+06	2.6101e+06	6.47811e+06	2.44028e+06	2.36237e+06	2.03913e+06	1.38049e+06	4.23539e+06	2.52283e+06	1.57491	0.655271	0.153981	0.84	0.762798
Com_1430_pos	3-Trimethylsilylpropionic acid	3-三甲基硅基丙酸	P	C6H14O2Si	146.076	147.084	0.0868452	[M+H]+	1.422	0.513087491429804	2	C18	Organic acids and derivatives	有机酸及其衍生物	Carboxylic acids and derivatives	羧酸及其衍生物	Carboxylic acids	羧酸	5683-30-7	-	-	-	-	-	O=C(O)CC[Si](C)(C)C	NONFLFDSOSZQHR-UHFFFAOYSA-N	927343	3.84996e+06	1.72692e+06	2.91079e+06	4.59096e+06	3.08932e+06	1.61802e+06	2.81094e+06	2.29535e+06	577595	1.34787	0.430677	0.500173	0.68	0.775232
Com_1432_neg	Corchorifatty acid F	大豆脂肪酸F	N	C18H32O5	328.225	327.218	0.81158	[M-H]-	6.49	0.728047756411511	2	C18	Lipids and lipid-like molecules	脂质和类脂分子	Fatty Acyls	脂肪酰类	Lineolic acids and derivatives	亚麻酸及其衍生物	-	HMDB0035919	-	-	-	-	CCC=CCC(C(C=CC(CCCCCCCC(=O)O)O)O)O	MKYUCBXUUSZMQB-MKZMYESJSA-N	2.01228e+08	5.3671e+07	1.12714e+08	2.09514e+08	7.70441e+07	6.22764e+07	1.12999e+08	1.10099e+08	2.20617e+08	8.09731e+07	1.1145	0.156393	0.842091	0.48	0.199665
Com_1433_pos	Thiomorpholine 3-carboxylate	-	P	C5H9NO2S	147.035	148.043	1.64241	[M+H]+	1.423	-	3	C18	Organic acids and derivatives	有机酸及其衍生物	Carboxylic acids and derivatives	羧酸及其衍生物	Amino acids, peptides, and analogues	氨基酸、肽和类似物	-	HMDB0059611	C03901	-	-	440159	OC(=O)C1CSCCN1	JOKIQGQOKXGHDV-UHFFFAOYSA-N	1.26259e+08	4.92351e+07	4.03277e+07	1.13046e+08	2.70533e+08	3.08585e+07	4.87565e+07	3.67612e+07	5.46858e+07	3.84835e+07	2.86048	1.51626	0.0704318	0.88	1.3608
Com_1435_pos	(4S)-4-Hydroxy-L-isoleucine	-	P	C6H13NO3	147.09	148.097	0.289969	[M+H]+	1.571	0.78946392988119	2	C18	Organic acids and derivatives	有机酸及其衍生物	Carboxylic acids and derivatives	羧酸及其衍生物	Amino acids, peptides, and analogues	氨基酸、肽和类似物	-	-	C20802	-	-	-	CC(C(C)O)C(C(=O)O)N	OSCCDBFHNMXNME-YUPRTTJUSA-N	8.32873e+06	9.28441e+06	1.32247e+07	2.43904e+07	1.04929e+07	1.22219e+07	1.37977e+07	1.27731e+07	2.07956e+07	1.28742e+07	0.906967	-0.140878	0.489081	0.68	0.395349
Com_1436_neg	20-hydroxyicosanoic acid	-	N	C20H40O3	328.298	327.291	0.377372	[M-H]-	10.516	0.55880272891605	2	C18	Lipids and lipid-like molecules	脂质和类脂分子	Fatty Acyls	脂肪酰类	Fatty acids and conjugates	脂肪酸和结合物	-	-	-	-	LMFA01050075	-	C(CCCCCCCCCC(=O)O)CCCCCCCCCO	JLDIWYKSFMPIDW-UHFFFAOYSA-N	356706	155547	32665.6	134860	43939.6	81960.1	199569	80700.1	76202.3	89748.4	1.37021	0.454397	0.944144	0.52	0.427194
Com_1438_pos	alpha-Keto-gamma-(methylthio)butyric acid	α-酮-γ-（甲硫基）丁酸	P	C5H8O3S	148.019	149.027	0.857682	[M+H]+	1.451	-	3	C18	Lipids and lipid-like molecules	脂质和类脂分子	Fatty Acyls	脂肪酰类	Fatty acids and conjugates	脂肪酸和结合物	-	-	-	-	LMFA01060170	-	O=C(O)C(=O)CCSC	SXFSQZDSUWACKX-UHFFFAOYSA-N	3.81269e+07	2.87616e+07	5.2174e+07	4.47795e+07	7.36918e+07	3.13309e+07	5.37565e+07	2.41651e+07	3.11781e+07	3.51092e+07	1.35316	0.436334	0.196314	0.72	0.956209
Com_1443_pos	Melamine	三聚氰胺	P	C3H6N6	126.065	149.054	1.42168	[M+Na]+	1.218	-	3	C18	Organoheterocyclic compounds	有机杂环化合物	Triazines	三嗪类	1,3,5-triazines	1,3,5-三嗪类	108-78-1	HMDB0041922	C08737	map00791;map01120	-	7955	N=C1NC(=N)NC(=N)N1	JDSHMPZPIAZGSV-UHFFFAOYSA-N	1.68734e+06	1.08443e+06	1.73338e+06	910734	2.00624e+06	760088	1.2588e+06	735870	1.00416e+06	1.31029e+06	1.46416	0.550072	0.0972252	0.8	0.943279
Com_1444_neg	(E)-10-(3,5-dihydroxy-6-methyloxan-2-yl)oxyundec-2-enoic acid	-	N	C17H30O6	330.204	329.197	1.14198	[M-H]-	5.968	-	3	C18	Organic oxygen compounds	有机氧化合物	Organooxygen compounds	有机氧化合物	Carbohydrates and carbohydrate conjugates	碳水化合物和碳水化合物结合物	-	-	-	-	LMFA13040033	86289688	O=C(O)C=CCCCCCCC(OC1OC(C)C(O)CC1O)C	NEVPBIQTDNVVMK-CSKARUKUSA-N	9.85831e+06	8.90695e+06	5.00716e+06	1.44517e+07	6.88137e+06	3.64585e+06	3.21086e+06	823059	6.02638e+06	3.73008e+06	2.58689	1.37122	0.0307725	0.96	1.50594
Com_1445_pos	Ethyl 3-(methylthio)propionate	3-甲硫基丙酸乙酯	P	C6H12O2S	148.056	149.064	5.61167	[M+H]+	1.437	-	3	C18	Organic acids and derivatives	有机酸及其衍生物	Carboxylic acids and derivatives	羧酸及其衍生物	Carboxylic acid derivatives	羧酸衍生物	-	HMDB0040413	-	-	-	-	CCOC(=O)CCSC	YSNWHRKJEKWJNY-UHFFFAOYSA-N	1.09972e+08	8.46397e+07	9.83422e+07	1.07958e+08	1.05717e+08	9.53712e+07	7.91649e+07	7.7627e+07	6.71842e+07	8.32839e+07	1.25829	0.331469	0.0145302	0.96	1.20694
Com_1447_pos	Dehydrocarvacrol	脱氢香芹酚	P	C10H12O	148.089	149.096	0.781274	[M+H]+	6.866	0.872282896381574	2	C18	Organic oxygen compounds	有机氧化合物	Organooxygen compounds	有机氧化合物	Enols	烯醇	-	-	-	-	-	-	CC1=C(C=C(C#C1)C(C)C)O	KSIXMMXMGWYJHM-UHFFFAOYSA-N	1.67092e+08	1.15866e+08	1.17538e+08	7.4957e+07	2.46049e+08	8.89651e+07	1.77297e+08	1.79621e+08	1.20059e+08	1.29495e+08	1.03748	0.0530834	0.968812	0.6	0.559953
Com_1448_neg	9,10,13-TriHOME	-	N	C18H34O5	330.241	329.234	0.661665	[M-H]-	6.49	0.88749205012859	2	C18	Lipids and lipid-like molecules	脂质和类脂分子	Fatty Acyls	脂肪酰类	Fatty acids and conjugates	脂肪酸和结合物	-	HMDB0004710	C14835	map00591	LMFA02000168	-	CCCCCC(C=CC(C(CCCCCCCC(=O)O)O)O)O	NTVFQBIHLSPEGQ-BUHFOSPRSA-N	2.10684e+09	3.59084e+08	1.2106e+09	9.2373e+08	4.29196e+08	3.38381e+08	8.29132e+08	6.98019e+08	7.07912e+08	4.23066e+08	1.67843	0.747116	0.362948	0.72	0.565361
Com_1450_pos	Hormodirene	-	P	C11H16	148.125	149.133	0.885897	[M+H]+	10.139	0.897652981707304	2	C18	Hydrocarbons	碳氢化合物	Unsaturated hydrocarbons	不饱和烃	Olefins	烯烃	-	-	-	-	-	-	CCC=CC=CC1CC1C=C	IUJUNEVKAIOLIM-KTZMQNSUSA-N	4.44391e+07	5.1584e+07	4.62632e+07	4.97363e+07	4.73761e+07	6.3078e+07	5.32324e+07	5.96669e+07	5.77611e+07	4.46123e+07	0.860062	-0.217488	0.0736609	0.84	1.14877
Com_1451_neg	Monopalmitin	1-棕榈酸单甘油酯	N	C19H38O4	330.277	329.27	0.807832	[M-H]-	11.553	-	3	C18	Lipids and lipid-like molecules	脂质和类脂分子	Glycerolipids	甘油脂	Monoradylglycerols	单酰基甘油	19670-51-0	HMDB0245964	-	-	LMGL01010001	-	CCCCCCCCCCCCCCCC(=O)OCC(CO)O	QHZLMUACJMDIAE-UHFFFAOYSA-N	2.15342e+07	4.19787e+07	6.90346e+06	4.3411e+07	1.92418e+07	1.65885e+07	2.27634e+07	1.39012e+07	2.85246e+07	1.43197e+07	1.38473	0.469607	0.643638	0.64	0.72572
Com_1452_neg	Cardonol 13	-	N	C23H38O	330.292	329.285	0.816494	[M-H]-	10.396	0.561856520285672	2	C18	Benzenoids	苯类化合物	Phenols	酚类	1-hydroxy-4-unsubstituted benzenoids	1-羟基-4-未取代的苯类化合物	-	-	-	-	-	-	CCC=CCCCCCCCCCCCCCC1=CC(=CC=C1)O	JPHAKEDNYULIKY-ONEGZZNKSA-N	1.6104e+06	1.43841e+06	296360	2.86551e+06	3.01664e+06	1.24174e+06	1.92613e+06	2.19028e+06	1.62424e+06	1.74844e+06	1.05686	0.0797897	0.689647	0.52	0.319954
Com_1453_neg	Ser Leu Ile	丝氨酸-亮氨酸-异亮氨酸	N	C15H29N3O5	331.211	330.204	1.30879	[M-H]-	5.508	-	3	C18	Organic acids and derivatives	有机酸及其衍生物	Carboxylic acids and derivatives	羧酸及其衍生物	Amino acids, peptides, and analogues	氨基酸、肽和类似物	-	-	-	-	-	-	CCC(C)C(C(=O)O)NC(=O)C(CC(C)C)NC(=O)C(CO)N	HEUVHBXOVZONPU-BJDJZHNGSA-N	6.3831e+06	1.01266e+06	1.15404e+07	1.17815e+06	3.98695e+06	570981	1.22655e+06	1.25833e+06	1.48539e+06	1.33925e+06	4.09851	2.0351	0.0891679	0.68	1.50902
Com_1453_pos	3-Hydroxy-L-aspartic acid	3-羟基-L-天冬氨酸	P	C4H7NO5	149.032	150.039	5.0043	[M+H]+	2.082	-	3	C18	Organic acids and derivatives	有机酸及其衍生物	Carboxylic acids and derivatives	羧酸及其衍生物	Amino acids, peptides, and analogues	氨基酸、肽和类似物	-	HMDB0245891	-	-	-	-	NC(C(O)C(O)=O)C(O)=O	YYLQUHNPNCGKJQ-UHFFFAOYSA-N	737250	1.16722e+06	1.25589e+06	3.51629e+06	2.98506e+06	1.27678e+07	262254	1.74179e+07	1.27835e+07	445646	0.221208	-2.17652	0.516121	0.6	0.53827
Com_1454_neg	Fluorescein	-	N	C20H12O5	332.068	331.061	0.426403	[M-H]-	5.202	-	3	C18	Organoheterocyclic compounds	有机杂环化合物	Benzopyrans	苯并吡喃类	1-benzopyrans	1-苯并吡喃	518-45-6	HMDB0014831	D01261	-	-	16850	O=C1OC2(C3=CC=C(O)C=C3OC4=CC(O)=CC=C42)C=5C=CC=CC15	GNBHRKFJIUUOQI-UHFFFAOYSA-N	1.2703e+07	6.3509e+06	8.39809e+06	6.98148e+06	6.95539e+06	9.98324e+06	1.12884e+07	9.22139e+06	5.44357e+06	6.92606e+06	0.965618	-0.0504757	0.852061	0.52	0.0919191
Com_1455_neg	Mytilin A	-	N	C13H20N2O8	332.122	331.115	1.21724	[M-H]-	4.96	-	3	C18	Organic acids and derivatives	有机酸及其衍生物	Carboxylic acids and derivatives	羧酸及其衍生物	Amino acids, peptides, and analogues	氨基酸、肽和类似物	73112-73-9	HMDB0039002	-	-	-	-	COC1=C(CC(O)(CO)C\C1=N/C(CO)C(O)=O)NCC(O)=O	WXEQFJUHQIGKNG-OVCLIPMQSA-N	1.88451e+06	443778	1.39012e+06	3.16546e+06	808424	1.8337e+06	1.05411e+06	785266	1.99932e+06	173572	1.31583	0.395972	0.552371	0.6	0.47747
Com_1456_neg	epi-Norcembrene	-	N	C19H24O5	332.162	331.156	1.30265	[M-H]-	6.22	-	3	C18	Organoheterocyclic compounds	有机杂环化合物	Dihydrofurans	二氢呋喃类	Furanones	呋喃酮类	-	-	-	-	-	-	CC(=C)C1CCC2=CC(CC3(CC(=O)C(O3)CC(=O)C1)C)OC2=O	FDEJGIMXMYCYBJ-SXNHZJKMSA-N	395479	391687	151752	575503	463207	60141.8	320545	447265	228264	221772	1.54746	0.629899	0.235339	0.76	0.61341
Com_1456_pos	9-Methyladenine	9-甲基腺嘌呤	P	C6H7N5	149.07	150.078	1.03877	[M+H]+	4.95	-	3	C18	Organoheterocyclic compounds	有机杂环化合物	Imidazopyrimidines	咪唑并嘧啶类	Purines and purine derivatives	嘌呤和嘌呤衍生物	700-00-5	HMDB0240713	-	-	-	-	CN1C=NC2=C(N=CN=C21)N	WRXCXOUDSPTXNX-UHFFFAOYSA-N	235156	305582	373180	546609	390227	908047	245147	458107	869020	341085	0.655968	-0.608302	0.297522	0.68	0.717918
Com_1457_neg	Carnosic acid	鼠尾草酸	N	C20H28O4	332.199	331.192	0.381212	[M-H]-	6.401	0.582392060858239	2	C18	Lipids and lipid-like molecules	脂质和类脂分子	Prenol lipids	异戊烯醇脂	Diterpenoids	二萜类	3650-09-7	HMDB0002358	-	-	-	-	CC(C)C1=C(C(=C2C(=C1)CCC3C2(CCCC3(C)C)C(=O)O)O)O	QRYRORQUOLYVBU-VBKZILBWSA-N	1.88992e+07	4.06376e+07	1.21342e+07	1.95042e+07	1.87103e+07	6.32489e+07	3.76765e+07	4.62395e+07	4.75437e+07	8.2283e+07	0.396711	-1.33384	0.00452156	0.96	1.57057
Com_1457_pos	3-Methyladenine	3-甲基腺嘌呤	P	C6H7N5	149.07	150.077	0.373133	[M+H]+	2.187	0.568218970069795	2	C18	Organoheterocyclic compounds	有机杂环化合物	Imidazopyrimidines	咪唑并嘧啶类	Purines and purine derivatives	嘌呤和嘌呤衍生物	5142-23-4	HMDB0011600	C00913	-	-	-	CN1C=NC(=N)C2=C1N=CN2	ZPBYVFQJHWLTFB-UHFFFAOYSA-N	6.97477e+06	5.26601e+06	1.00751e+07	1.15382e+07	7.67066e+06	8.3695e+06	4.49237e+06	5.1863e+06	5.97492e+06	5.61372e+06	1.40112	0.486582	0.102133	0.8	0.490299
Com_1459_neg	(20R)-17,20-Dihydroxypregn-4-en-3-one	4-孕烷-17Α,20Β-二醇-3-酮	N	C21H32O3	332.235	331.228	0.96147	[M-H]-	10.907	0.802858598719979	2	C18	Lipids and lipid-like molecules	脂质和类脂分子	Steroids and steroid derivatives	类固醇和类固醇衍生物	Pregnane steroids	妊娠类固醇	1662-06-2	HMDB0242496	-	-	LMST02030149	625529	CC(O)C1(O)CCC2C3CCC4=CC(=O)CCC4(C)C3CCC12C	MASCESDECGBIBB-UHFFFAOYSA-N	1.07632e+06	3.91382e+06	188038	5.75553e+06	7.73343e+06	4.02383e+06	3.75166e+06	4.00486e+06	3.54303e+06	995617	1.14389	0.193948	0.644574	0.56	0.469718
Com_1461_pos	Guanine	鸟嘌呤	P	C5H5N5O	151.049	152.057	1.44287	[M+H]+	4.937	0.901234602067212	2	C18	Organoheterocyclic compounds	有机杂环化合物	Imidazopyrimidines	咪唑并嘧啶类	Purines and purine derivatives	嘌呤和嘌呤衍生物	73-40-5	HMDB0000132	C00242	map00230;map01100	-	-	C1=NC2=C(N1)C(=O)NC(=N2)N	UYTPUPDQBNUYGX-UHFFFAOYSA-N	1.18955e+08	4.50588e+07	9.83971e+07	1.42247e+08	1.78216e+08	6.92447e+07	4.33695e+07	8.86257e+07	1.13693e+08	8.16516e+07	1.46973	0.555555	0.273992	0.8	0.871707
Com_1462_pos	8-Oxoadenine	8-氧腺嘌呤	P	C5H5N5O	151.049	152.057	1.04215	[M+H]+	1.527	0.612842485382896	2	C18	Organoheterocyclic compounds	有机杂环化合物	Imidazopyrimidines	咪唑并嘧啶类	Purines and purine derivatives	嘌呤和嘌呤衍生物	-	HMDB0000542	-	-	-	-	C1=NC(=C2C(=N1)NC(=O)N2)N	RGKBRPAAQSHTED-UHFFFAOYSA-N	1.23816e+07	2.93364e+06	1.55177e+07	8.48153e+06	1.19978e+07	3.80716e+06	1.76139e+07	1.19313e+07	8.07268e+06	1.40781e+07	0.924495	-0.113262	0.823248	0.48	0.845662
Com_1465_neg	2-(alpha-D-Galactosyl)-sn-glycerol 3-phosphate	-	N	C9H19O11P	334.067	333.06	1.33873	[M-H]-	1.295	0.778399024107637	2	C18	Organic oxygen compounds	有机氧化合物	Organooxygen compounds	有机氧化合物	Carbohydrates and carbohydrate conjugates	碳水化合物和碳水化合物结合物	-	-	C04641	-	-	-	C(C1C(C(C(C(O1)OC(CO)COP(=O)(O)O)O)O)O)O	PLJAVYDLNJODGD-XIBIAKPJSA-N	1.78695e+07	1.72401e+07	3.98119e+07	1.12716e+07	2.00503e+07	9.48553e+06	1.07944e+07	8.62448e+06	1.58599e+07	1.28896e+07	1.84278	0.881882	0.0554917	0.92	1.2092
Com_146_neg	N-acetylphenylalanine	N-乙酰基-L-苯丙氨酸	N	C11H13NO3	207.09	206.082	0.0394285	[M-H]-	5.729	0.819144996808948	1	C18	Organic acids and derivatives	有机酸及其衍生物	Carboxylic acids and derivatives	羧酸及其衍生物	Amino acids, peptides, and analogues	氨基酸、肽和类似物	2018-61-3	HMDB0000512	C03519	map00360	-	74839	CC(=O)N[C@@H](CC1=CC=CC=C1)C(O)=O	CBQJSKKFNMDLON-JTQLQIEISA-N	1.22743e+07	8.83113e+06	8.95573e+06	9.16666e+06	9.99051e+06	7.76443e+06	1.11064e+07	4.96923e+06	6.84961e+06	4.71006e+06	1.39036	0.475457	0.075828	0.84	0.861859
Com_1470_pos	2,6,6-Trimethyl-2-cyclohexene-1,4-dione	茶香酮	P	C9H12O2	152.084	153.091	1.48024	[M+H]+	5.318	0.899796096795101	2	C18	Organic oxygen compounds	有机氧化合物	Organooxygen compounds	有机氧化合物	Carbonyl compounds	羰基化合物	1125-21-9	HMDB0040216	-	-	-	-	CC1=CC(=O)CC(C1=O)(C)C	AYJXHIDNNLJQDT-UHFFFAOYSA-N	1.12904e+07	1.5345e+07	9.80667e+06	2.46188e+07	1.12175e+07	4.23437e+07	3.43005e+07	3.54413e+07	3.04811e+07	2.89615e+07	0.421379	-1.24681	0.00315817	1	1.36958
Com_1473_pos	Boschnialactone	-	P	C9H14O2	154.099	155.107	0.0319768	[M+H]+	5.892	0.800447196872083	2	C18	Lipids and lipid-like molecules	脂质和类脂分子	Prenol lipids	异戊烯醇脂	Terpene lactones	萜内酯	-	-	C09772	-	-	-	CC1CCC2C1COC(=O)C2	VGWJUWSHYRJZKH-BWZBUEFSSA-N	1.58838e+07	3.38249e+07	2.53399e+07	4.48175e+07	1.4946e+07	4.66983e+07	5.29171e+07	5.20867e+07	5.84556e+07	4.46385e+07	0.529098	-0.918393	0.0255754	0.96	1.26023
Com_1474_neg	Docosatrienoic Acid	二十二碳三烯酸	N	C22H38O2	334.287	333.28	1.1175	[M-H]-	11.43	0.654976074937012	2	C18	Lipids and lipid-like molecules	脂质和类脂分子	Fatty Acyls	脂肪酰类	Fatty acids and conjugates	脂肪酸和结合物	28845-86-5	HMDB0002823	-	-	LMFA01030408	-	CCC=CCC=CCC=CCCCCCCCCCCCC(=O)O	WBBQTNCISCKUMU-PDBXOOCHSA-N	1.01349e+08	1.55375e+08	4.88513e+07	1.53101e+08	1.22416e+08	9.17974e+07	1.11963e+08	1.70251e+08	1.15161e+08	9.15953e+07	1.00056	0.000806513	0.844067	0.56	0.354716
Com_1474_pos	3,4-Dihydroxybenzoate	-	P	C7H6O4	154.027	156.041	4.50087	[M+2H]+	2.633	-	3	C18	Benzenoids	苯类化合物	Benzene and substituted derivatives	苯及其取代衍生物	Benzoic acids and derivatives	苯甲酸及其衍生物	-	HMDB0001856	C00230	map01120;map00362;map00624;map01061;map01100;map00627;map00623;map00400;map01110;map01220;map01130	-	-	C1=CC(=C(C=C1C(=O)O)O)[O-]	YQUVCSBJEUQKSH-UHFFFAOYSA-M	8.00321e+07	4.30437e+07	8.99113e+07	2.66381e+07	1.4086e+08	1.22628e+07	9.93079e+07	1.16733e+08	1.47842e+08	1.18062e+08	0.769891	-0.377275	0.788902	0.68	1.05122
Com_1475_neg	NMNH	-	N	C11H17N2O8P	336.072	335.065	0.959096	[M-H]-	4.942	0.572536254484241	2	C18	Nucleosides, nucleotides, and analogues	核苷、核苷酸和类似物	Pyridine nucleotides	吡啶核苷酸	Nicotinamide nucleotides	烟酰胺核苷酸	-	HMDB0304437	C21113	-	-	-	C1C=CN(C=C1C(=O)N)C2C(C(C(O2)COP(=O)(O)O)O)O	XQHMUSRSLNRVGA-TURQNECASA-N	1.12213e+06	70157.9	482392	474368	568849	491216	284306	112279	905735	143728	1.40296	0.488471	0.607033	0.6	0.42283
Com_1476_pos	7-Isothiocyanato-1-heptene	-	P	C8H13NS	155.077	156.084	1.16488	[M+H]+	4.982	-	3	C18	Organosulfur compounds	有机硫化合物	Isothiocyanates	异硫氰酸类	-	-	49776-82-1	HMDB0038434	-	-	-	11571834	C=CCCCCCN=C=S	WZXOJFDWZWNRLN-UHFFFAOYSA-N	715253	2.88463e+06	673242	654282	661464	5.79878e+06	8.94559e+06	3.60364e+06	3.363e+06	7.12487e+06	0.193816	-2.36724	0.00141325	1	1.51393
Com_1477_neg	Smardaesidin G	-	N	C19H28O5	336.194	335.187	1.23605	[M-H]-	6.964	0.587080592343774	2	C18	Benzenoids	苯类化合物	Phenanthrenes and derivatives	菲及其衍生物	Hydrophenanthrenes	氢菲类	-	-	-	-	-	-	CC1(CCC(C2=C1C(=O)C(C3(C2(CCC(C3)(C)C=C)O)O)O)O)C	MVMWQCAWLKAOFA-MXYBICSBSA-N	1.73196e+06	1.91525e+06	537637	2.35201e+06	1.5765e+06	1.98635e+06	1.73768e+06	2.23676e+06	2.16779e+06	1.57211e+06	0.836368	-0.25779	0.352542	0.64	0.543896
Com_1477_pos	N-Methylpelletierine	N-甲基牛皮石斛碱	P	C9H17NO	155.131	156.138	0.904265	[M+H]+	9.588	0.888191949900866	2	C18	Organoheterocyclic compounds	有机杂环化合物	Piperidines	哌啶类	-	-	-	-	C06184	map00960;map01064;map01110	-	-	CC(=O)CC1CCCCN1C	TYHJMEIBGDDCPA-SECBINFHSA-N	1.02356e+08	1.08237e+08	8.11814e+07	7.31364e+07	7.93438e+07	1.01853e+08	9.53212e+07	1.06002e+08	1.16317e+08	9.50064e+07	0.86347	-0.211782	0.118882	0.72	1.00874
Com_1479_pos	1,8-Dimethylnaphthalene	1,8-二甲基萘	P	C12H12	156.094	157.101	0.807298	[M+H]+	8.355	-	3	C18	Benzenoids	苯类化合物	Naphthalenes	萘类	-	-	569-41-5	-	C14703	-	-	-	CC1=C2C(=CC=CC2=CC=C1)C	XAABPYINPXYOLM-UHFFFAOYSA-N	6.1793e+06	1.10973e+07	6.17348e+06	7.36189e+06	6.61967e+06	8.5218e+06	9.0207e+06	8.65225e+06	1.14502e+07	1.7991e+07	0.672797	-0.571757	0.0695438	0.88	1.31941
Com_1480_pos	4-Hydroxynonenal	4-羟基壬烯醛	P	C9H16O2	156.115	157.122	0.606373	[M+H]+	6.007	0.77763325527729	2	C18	Lipids and lipid-like molecules	脂质和类脂分子	Fatty Acyls	脂肪酰类	Fatty alcohols	脂肪醇	-	HMDB0004362	C21642	map05200;map05225	LMFA06000051	-	CCCCCC(C=CC=O)O	JVJFIQYAHPMBBX-FNORWQNLSA-N	7.6392e+07	6.54805e+07	8.41188e+07	9.81795e+07	7.87496e+07	2.12176e+08	8.84132e+07	1.08356e+08	1.07427e+08	7.65211e+07	0.679584	-0.557276	0.138984	0.84	0.791081
Com_1481_neg	5-Hexyl-3,4-dimethyl-2-furannonanoic acid	-	N	C21H36O3	336.266	335.26	1.30255	[M-H]-	8.907	-	3	C18	Lipids and lipid-like molecules	脂质和类脂分子	Fatty Acyls	脂肪酰类	Fatty acids and conjugates	脂肪酸和结合物	116627-47-5	HMDB0112101	-	-	-	85564628	CCCCCCC1=C(C)C(C)=C(CCCCCCCCC(O)=O)O1	VCPFFDKUTASVTD-UHFFFAOYSA-N	2.21549e+06	2.41837e+06	580144	2.83449e+06	2.66374e+06	534913	474393	542221	705371	1.54477e+06	2.81777	1.49455	0.0269527	0.92	1.5043
Com_1483_neg	Linoleoyl glycine	亚油酰甘氨酸	N	C20H35NO3	337.262	336.255	0.982793	[M-H]-	9.354	0.769014106172321	2	C18	Organic acids and derivatives	有机酸及其衍生物	Carboxylic acids and derivatives	羧酸及其衍生物	Amino acids, peptides, and analogues	氨基酸、肽和类似物	2764-03-6	-	-	-	-	-	CCCCCC=CCC=CCCCCCCCC(=O)NCC(=O)O	YCRHZEHWEYAHCO-HZJYTTRNSA-N	3.35264e+06	5.28028e+06	6.19388e+06	5.92494e+06	3.068e+06	1.15275e+07	1.4549e+07	1.01643e+07	1.47724e+07	1.44916e+07	0.363633	-1.45944	0.000767405	1	1.44688
Com_1484_pos	7-(Methylthio)heptanenitrile	-	P	C8H15NS	157.093	158.1	0.133171	[M+H]+	5.058	-	3	C18	Organic nitrogen compounds	有机氮化合物	Organonitrogen compounds	有机氮化合物	Organic cyanides	有机氰化物	75272-78-5	HMDB0031890	-	-	-	5319789	CSCCCCCCC#N	MAMGGQVRQMBXMB-UHFFFAOYSA-N	5.81187e+06	3.13652e+07	8.80069e+06	4.07438e+06	4.88146e+06	3.5799e+07	7.71606e+07	4.81303e+07	3.73519e+07	1.3662e+08	0.163951	-2.60867	0.00275109	1	1.34436
Com_1485_neg	imidazoleacetic acid ribotide	-	N	C10H15N2O9P	338.052	337.045	1.70872	[M-H]-	2.962	0.530508424246765	2	C18	Organic oxygen compounds	有机氧化合物	Organooxygen compounds	有机氧化合物	Carbohydrates and carbohydrate conjugates	碳水化合物和碳水化合物结合物	-	HMDB0006032	-	-	-	-	C1=C(N=CN1C2C(C(C(O2)COP(=O)(O)O)O)O)CC(=O)O	RDQUQBHPMYFYMX-XIWVQZPPSA-N	2.51319e+07	9.83142e+06	1.12689e+07	1.70743e+07	3.74744e+07	4.22144e+06	7.12625e+06	8.00442e+06	1.29569e+07	9.73671e+06	2.39694	1.26119	0.0326109	0.92	1.44191
Com_1488_neg	(plusmn)5,6-DHET	-	N	C20H34O4	338.246	337.239	0.474364	[M-H]-	8.155	0.743913408755312	2	C18	Lipids and lipid-like molecules	脂质和类脂分子	Fatty Acyls	脂肪酰类	Eicosanoids	类二十烷酸	213382-49-1	-	C14772	-	LMFA03050004	-	CCCCCC=CCC=CCC=CCC(C(CCCC(=O)O)O)O	GFNYAPAJUNPMGH-QNEBEIHSSA-N	9.39224e+06	1.0177e+07	1.15705e+07	1.84888e+07	1.07921e+07	8.96697e+06	1.06399e+07	7.80534e+06	1.17444e+07	1.21831e+07	1.17688	0.234966	0.350222	0.6	0.312385
Com_1492_neg	Oleoyl glycine	-	N	C20H37NO3	339.277	338.27	1.18893	[M-H]-	9.921	0.622418607712365	2	C18	Organic acids and derivatives	有机酸及其衍生物	Carboxylic acids and derivatives	羧酸及其衍生物	Amino acids, peptides, and analogues	氨基酸、肽和类似物	2601-90-3	HMDB0013631	-	-	LMFA08020082	6436908	CCCCCCCC\C=C/CCCCCCCC(=O)NCC(O)=O	HPFXACZRFJDURI-KTKRTIGZSA-N	3.74245e+06	1.23512e+07	6.47423e+06	9.42554e+06	3.51574e+06	1.14301e+07	1.58481e+07	1.29075e+07	1.76236e+07	1.97819e+07	0.457645	-1.1277	0.0198492	0.96	1.12347
Com_1493_pos	1-(5-Hydroxy-2-oxo-2,3-dihydroimidazol-4-yl)urea	-	P	C4H6N4O3	158.044	159.051	1.28861	[M+H]+	1.482	-	3	C18	Organoheterocyclic compounds	有机杂环化合物	Azoles	唑类	Imidazoles	咪唑类	-	HMDB0248150	-	-	-	54079164	NC(=O)NC1=C(O)NC(=O)N1	MLVVTNIFHMERMU-UHFFFAOYSA-N	5.85257e+06	1.1383e+07	1.00072e+07	1.06531e+07	4.55558e+06	2.2358e+07	1.3217e+07	1.53004e+07	1.53133e+07	4.66906e+06	0.599108	-0.739113	0.194181	0.84	1.30509
Com_1496_pos	1,5-Naphthalenediamine	-	P	C10H10N2	158.084	159.092	1.25834	[M+H]+	5.318	0.715749695803073	2	C18	Benzenoids	苯类化合物	Naphthalenes	萘类	-	-	-	HMDB0244231	C19463	-	-	-	C1=CC2=C(C=CC=C2N)C(=C1)N	KQSABULTKYLFEV-UHFFFAOYSA-N	2.56522e+08	1.66156e+08	2.6823e+08	2.19136e+08	3.09596e+08	6.75641e+07	1.31647e+08	1.31257e+08	1.23022e+08	1.72062e+08	1.9497	0.963252	0.00770163	0.96	1.90296
Com_1497_neg	bohemine	-	N	C18H24N6O	340.201	339.194	1.37068	[M-H]-	8.091	-	3	C18	Organoheterocyclic compounds	有机杂环化合物	Imidazopyrimidines	咪唑并嘧啶类	Purines and purine derivatives	嘌呤和嘌呤衍生物	-	-	-	-	-	-	CC(C)N1C=NC2=C(N=C(N=C21)NCCCO)NCC3=CC=CC=C3	OPQGFIAVPSXOBO-UHFFFAOYSA-N	2.04211e+06	2.27848e+06	809268	2.72152e+06	2.64132e+06	3.99939e+06	2.4299e+06	4.46391e+06	2.52601e+06	2.27399e+06	0.668615	-0.580753	0.138367	0.72	1.06317
Com_1497_pos	(1,2,3-Trimethyl-2-cyclopropen-1-yl)benzene	-	P	C12H14	158.11	159.117	0.697503	[M+H]+	7.948	0.705834888915835	2	C18	Benzenoids	苯类化合物	Benzene and substituted derivatives	苯及其取代衍生物	-	-	-	-	-	-	-	-	CC1=C(C1(C)C2=CC=CC=C2)C	OHNHLTBFDBOYSK-UHFFFAOYSA-N	1.57481e+07	1.63485e+07	1.19353e+07	1.82006e+07	1.46222e+07	1.91704e+07	2.07276e+07	1.6925e+07	1.60002e+07	1.06226e+07	0.921013	-0.118707	0.637575	0.68	0.458272
Com_1499_neg	Secosubamolide	-	N	C20H36O4	340.261	339.254	0.180927	[M-H]-	10.687	0.705133913807556	2	C18	Lipids and lipid-like molecules	脂质和类脂分子	Fatty Acyls	脂肪酰类	Fatty alcohols	脂肪醇	-	-	-	-	-	-	CCCCCCCCCCCCCC=C(C(C(=O)C)O)C(=O)OC	GRBBECUHXQCEBW-WNZNBFKUSA-N	671955	7.26944e+06	486108	9.76652e+06	517652	5.07386e+06	2.70094e+06	6.13192e+06	1.22894e+07	3.95672e+06	0.620561	-0.688355	0.163504	0.68	0.908371
Com_149_pos	Ethylparaben	尼泊金乙酯	P	C9H10O3	166.063	167.071	1.71886	[M+H]+	6.98	0.636001557410169	1	C18	Benzenoids	苯类化合物	Benzene and substituted derivatives	苯及其取代衍生物	Benzoic acids and derivatives	苯甲酸及其衍生物	120-47-8	HMDB0032573	D01647	-	-	8434	CCOC(=O)C1=CC=C(O)C=C1	NUVBSKCKDOMJSU-UHFFFAOYSA-N	7.5901e+06	7.03686e+06	8.28541e+06	8.91919e+06	8.61556e+06	1.53678e+07	8.24718e+06	8.66826e+06	9.49382e+06	7.12613e+06	0.827086	-0.273891	0.309094	0.68	0.886584
Com_14_pos	Methylsuccinic acid	甲基琥珀酸	P	C5H8O4	132.042	115.039	1.22713	[M+H-H2O]+	5.567	0.909078712020026	1	C18	Lipids and lipid-like molecules	脂质和类脂分子	Fatty Acyls	脂肪酰类	Fatty acids and conjugates	脂肪酸和结合物	498-21-5	HMDB0001844	C08645	-	LMFA01170119	6950476	C[C@@H](CC(O)=O)C(O)=O	WXUAQHNMJWJLTG-VKHMYHEASA-N	2.09336e+07	1.73474e+07	2.57974e+07	2.32206e+07	1.7829e+07	6.20348e+07	2.91167e+07	3.10934e+07	2.69879e+07	2.00521e+07	0.621011	-0.687308	0.092793	0.88	1.50513
Com_1501_neg	11-deoxy-PGF1beta	-	N	C20H36O4	340.261	339.254	0.531171	[M-H]-	7.775	-	3	C18	Lipids and lipid-like molecules	脂质和类脂分子	Fatty Acyls	脂肪酰类	Eicosanoids	类二十烷酸	37785-99-2	-	-	-	LMFA03010070	-	CCCCCC(C=CC1CCC(C1CCCCCCC(=O)O)O)O	HYBPXYQCXNOTFK-JLNUFZAQSA-N	3.53114e+06	3.21875e+06	2.48779e+06	5.25448e+06	2.89301e+06	5.24523e+06	5.30263e+06	2.82204e+06	5.34001e+06	5.50991e+06	0.717808	-0.478331	0.0981101	0.8	0.5171
Com_1501_pos	N-Methyl-2-oxoglutaramate	N-甲基-2-氧代戊二酸酰胺	P	C6H9NO4	159.053	160.061	0.821236	[M+H]+	1.549	-	3	C18	Organic acids and derivatives	有机酸及其衍生物	Keto acids and derivatives	酮酸及其衍生物	Short-chain keto acids and derivatives	短链酮酸及其衍生物	-	-	C03623	-	LMFA08020196	-	CNC(=O)CCC(=O)C(=O)O	MOIJYNHJLPUMNX-UHFFFAOYSA-N	5.48597e+06	7.73837e+06	5.56718e+06	1.17582e+07	6.05747e+06	7.76265e+06	5.39885e+06	4.88103e+06	5.11981e+06	5.31913e+06	1.2853	0.362103	0.227536	0.84	1.06338
Com_1503_pos	Ethyl leucinate	亮氨酸乙酯	P	C8H17NO2	159.126	160.133	0.809156	[M+H]+	1.512	0.805629570789937	2	C18	Organic acids and derivatives	有机酸及其衍生物	Carboxylic acids and derivatives	羧酸及其衍生物	Amino acids, peptides, and analogues	氨基酸、肽和类似物	-	-	-	-	-	-	CCOC(=O)C(CC(C)C)N	QIGLJVBIRIXQRN-ZETCQYMHSA-N	2.42227e+08	5.62768e+08	4.94354e+08	2.80546e+08	2.27411e+08	1.66164e+08	8.9337e+08	8.93219e+08	6.20795e+08	1.52909e+09	0.440523	-1.18271	0.158506	0.8	1.1264
Com_1504_neg	Stearoylglycine	-	N	C20H39NO3	341.293	340.285	1.66579	[M-H]-	10.561	-	3	C18	Organic acids and derivatives	有机酸及其衍生物	Carboxylic acids and derivatives	羧酸及其衍生物	Amino acids, peptides, and analogues	氨基酸、肽和类似物	-	HMDB0013308	-	-	LMFA08020077	95070	CCCCCCCCCCCCCCCCCC(=O)NCC(O)=O	UEYROBDNFIWNST-UHFFFAOYSA-N	968504	1.83181e+06	299382	1.09321e+06	568036	2.30458e+06	1.94259e+06	1.27849e+06	2.01979e+06	1.93848e+06	0.502002	-0.994236	0.0497933	0.96	1.64264
Com_1504_pos	2-Aminooctanoic acid	-	P	C8H17NO2	159.126	160.133	0.413352	[M+H]+	5.707	-	3	C18	Organic acids and derivatives	有机酸及其衍生物	Carboxylic acids and derivatives	羧酸及其衍生物	Amino acids, peptides, and analogues	氨基酸、肽和类似物	-	HMDB0000991	-	-	LMFA01100056	-	CCCCCCC(C(=O)O)N	AKVBCGQVQXPRLD-UHFFFAOYSA-N	7.06455e+06	1.68636e+07	1.8062e+07	2.31666e+07	9.19528e+06	1.44017e+07	1.70515e+07	1.46381e+07	1.46663e+07	2.58857e+07	0.85814	-0.220715	0.415351	0.44	0.609341
Com_1506_neg	2,3-Dinor-TXB1	-	N	C19H34O5	342.241	341.233	0.2175	[M-H]-	6.593	0.539412195981155	2	C18	Lipids and lipid-like molecules	脂质和类脂分子	Fatty Acyls	脂肪酰类	Fatty acids and conjugates	脂肪酸和结合物	-	HMDB0245413	-	-	LMFA03030012	53394492	CCCCCC(O)C=CC1CC(O)CC(O)C1CCCCC(O)=O	URVGHNOQCRQJTD-UHFFFAOYSA-N	1.28348e+07	9.9493e+06	7.54201e+06	1.72629e+07	1.39597e+07	6.194e+06	5.18825e+06	6.40281e+06	6.31061e+06	8.87936e+06	1.86652	0.900353	0.00983541	0.96	0.829061
Com_1507_neg	1-O-Octadec-9-enyl glycerol	-	N	C21H42O3	342.313	341.306	0.0955328	[M-H]-	10.52	-	3	C18	Lipids and lipid-like molecules	脂质和类脂分子	Glycerolipids	甘油脂	Monoradylglycerols	单酰基甘油	-	-	C13860	-	-	-	CCCCCCCCC=CCCCCCCCCOCC(CO)O	NRWMBHYHFFGEEC-KTKRTIGZSA-N	515639	563114	281108	1.40376e+06	364585	274584	283172	275600	325943	363362	2.05443	1.03874	0.109724	0.88	0.652193
Com_1507_pos	N5-Methyl-L-glutamine	N5-甲基-L-谷氨酰胺	P	C6H12N2O3	160.085	161.092	0.907593	[M+H]+	1.512	0.634430176419039	2	C18	Organic acids and derivatives	有机酸及其衍生物	Carboxylic acids and derivatives	羧酸及其衍生物	Amino acids, peptides, and analogues	氨基酸、肽和类似物	-	-	C03153	-	-	-	CNC(=O)CCC(C(=O)O)N	ONXPDKGXOOORHB-BYPYZUCNSA-N	3.74502e+06	7.4565e+06	5.6135e+06	6.5066e+06	5.63767e+06	3.51737e+06	1.75253e+06	1.95495e+06	2.21597e+06	3.96787e+06	2.15974	1.11086	0.00486069	0.96	1.62814
Com_1508_pos	(+/-)-3-(Methylthio)heptanal	-	P	C8H16OS	160.092	161.099	0.0743561	[M+H]+	5.983	-	3	C18	Organic oxygen compounds	有机氧化合物	Organooxygen compounds	有机氧化合物	Carbonyl compounds	羰基化合物	51755-70-5	HMDB0032426	-	-	-	57350395	CCCCC(CC=O)SC	RQOSXGWCILNIKB-UHFFFAOYSA-N	4.08245e+06	3.98645e+06	5.45967e+06	1.1953e+06	770226	1.59649e+07	1.18507e+07	1.25856e+07	1.16507e+07	6.27668e+06	0.265635	-1.91248	0.0131302	1	1.83624
Com_1509_pos	N6-Methyl-lysine	N6-甲基赖氨酸	P	C7H16N2O2	160.121	161.129	0.865786	[M+H]+	1.347	0.767388045130485	2	C18	Organic acids and derivatives	有机酸及其衍生物	Carboxylic acids and derivatives	羧酸及其衍生物	Amino acids, peptides, and analogues	氨基酸、肽和类似物	-	-	-	-	-	-	O=C(O)C(N)CCCCNC	PQNASZJZHFPQLE-LURJTMIESA-N	1.18083e+07	9.68341e+06	1.21152e+07	1.01123e+07	1.36291e+07	7.82001e+06	1.06203e+07	6.94317e+06	8.68791e+06	1.14973e+07	1.2585	0.331708	0.0709443	0.84	1.07247
Com_1510_neg	sibiskoside	-	N	C16H24O8	344.147	343.14	0.980773	[M-H]-	5.855	-	3	C18	Organic oxygen compounds	有机氧化合物	Organooxygen compounds	有机氧化合物	Carbohydrates and carbohydrate conjugates	碳水化合物和碳水化合物结合物	-	-	-	-	-	-	CC(=CC1CC(=CCOC2C(C(C(C(O2)CO)O)O)O)C(=O)O1)C	AYOGZIXAHOAPOK-QKAQTOFFSA-N	2.72889e+07	7.41486e+06	4.09578e+06	3.60855e+06	3.73278e+06	3.27805e+06	1.78696e+07	4.21231e+06	3.92457e+06	2.65032e+06	1.44484	0.530913	0.581238	0.64	0.440818
Com_1510_pos	4-Acetylimidazo[4,5-c]pyridine	-	P	C8H7N3O	161.059	162.066	1.75741	[M+H]+	1.225	-	3	C18	Organoheterocyclic compounds	有机杂环化合物	Imidazopyridines	咪唑并吡啶类	Imidazo-[4,5-c]pyridines	咪唑并[4,5-c]吡啶	146874-38-6	HMDB0034888	-	-	-	577206	CC(=O)C1=NC=CC2=C1NC=N2	WTOOGKIOBGXDDY-UHFFFAOYSA-N	4.40304e+06	2.49407e+06	3.47343e+06	2.41454e+06	4.08828e+06	1.89694e+06	2.81832e+06	2.33361e+06	2.7262e+06	3.19595e+06	1.30085	0.379456	0.146719	0.76	0.873856
Com_1513_pos	5,6,7,8-Tetrahydro-2,4-dimethylquinoline	-	P	C11H15N	161.12	162.127	1.68959	[M+H]+	1.437	-	3	C18	Organoheterocyclic compounds	有机杂环化合物	Quinolines and derivatives	喹啉及其衍生物	Hydroquinolines	氢化喹啉	60169-66-6	HMDB0029708	-	-	-	5321849	CC1=NC2=C(CCCC2)C(C)=C1	ZBIKAJHAGKBFKR-UHFFFAOYSA-N	416752	4.65963e+06	4.42819e+06	845393	420107	2.39957e+06	6.46376e+06	3.67386e+06	2.2086e+06	7.42774e+06	0.485718	-1.04181	0.10671	0.76	1.24414
Com_1514_neg	Oxyphencyclimine	-	N	C20H28N2O3	344.21	343.203	1.81148	[M-H]-	8.29	-	3	C18	Organoheterocyclic compounds	有机杂环化合物	Diazines	二嗪类	Pyrimidines and pyrimidine derivatives	嘧啶和嘧啶衍生物	125-53-1	HMDB0014527	C07851	-	-	4642	CN1CCCN=C1COC(=O)C(O)(C1CCCCC1)C1=CC=CC=C1	DUDKAZCAISNGQN-UHFFFAOYSA-N	5.32676e+06	4.37911e+06	3.21144e+06	4.27431e+06	4.037e+06	5.09272e+06	4.06045e+06	1.52235e+06	2.64863e+06	6.68936e+06	1.06071	0.0850366	0.565444	0.56	0.344736
Com_1515_neg	Gallicynoic acid F	没食子酸F	N	C18H32O6	344.22	343.213	0.642624	[M-H]-	6.083	-	3	C18	Lipids and lipid-like molecules	脂质和类脂分子	Fatty Acyls	脂肪酰类	Fatty acids and conjugates	脂肪酸和结合物	-	-	-	-	LMFA01050573	-	CCCCC(C#CC(C(C(CCCCCCCC(=O)O)O)O)O)O	DTCUTCQYZMBUDK-UHFFFAOYSA-N	3.2346e+07	2.07659e+07	1.82446e+07	6.49854e+07	2.49977e+07	1.31198e+07	2.36829e+07	2.44629e+07	3.00337e+07	2.34125e+07	1.40648	0.492086	0.354233	0.64	0.317938
Com_1516_neg	11-HDoHE	-	N	C22H32O3	344.235	343.228	0.450566	[M-H]-	8.291	0.619773319808663	2	C18	Lipids and lipid-like molecules	脂质和类脂分子	Fatty Acyls	脂肪酰类	Fatty acids and conjugates	脂肪酸和结合物	-	HMDB0060040	-	-	LMFA04000028	11631564	O=C(O)CCC=CCC=CC=CC(O)CC=CCC=CCC=CCC	LTERDCBCHFKFRI-BGKMTWLOSA-N	8.02394e+08	7.41553e+08	5.30718e+08	4.39971e+08	7.63378e+08	9.73392e+08	7.48505e+08	4.27577e+08	5.81495e+08	1.07567e+09	0.86113	-0.215697	0.573305	0.6	0.505373
Com_1517_neg	methoxyprogesterone	-	N	C22H32O3	344.235	343.228	1.88258	[M-H]-	6.866	0.558162852303743	2	C18	Lipids and lipid-like molecules	脂质和类脂分子	Steroids and steroid derivatives	类固醇和类固醇衍生物	Pregnane steroids	妊娠类固醇	-	HMDB0254554	-	-	-	21941129	COC1CC(=O)C=C2CCC3C4CCC(C(C)=O)C4(C)CCC3C12C	HAKRSIFCTAKBRD-UHFFFAOYSA-N	3.92106e+06	1.20023e+07	2.25176e+06	8.10875e+06	4.61913e+06	2.11746e+06	1.33508e+06	1.19462e+06	1.54746e+06	8.98705e+06	2.03555	1.02542	0.0977139	0.84	0.852826
Com_1519_neg	Tianshic acid methylester	-	N	C19H36O5	344.256	343.249	0.607956	[M-H]-	6.957	0.641045058745759	2	C18	Lipids and lipid-like molecules	脂质和类脂分子	Fatty Acyls	脂肪酰类	Fatty alcohols	脂肪醇	-	-	-	-	-	-	CCCCCCC(C(C=CC(CCCCCCC(=O)OC)O)O)O	VAGGDCACZPJMFS-CCEZHUSRSA-N	6.52104e+07	1.39961e+07	3.26388e+07	2.36755e+07	1.07447e+07	1.02484e+07	3.75675e+07	1.93186e+07	2.17133e+07	2.23179e+07	1.31574	0.395877	0.707725	0.6	0.21093
Com_1519_pos	Ethyl 4-(methylthio)butyrate	4-甲硫基丁酸乙酯	P	C7H14O2S	162.071	163.079	4.44408	[M+H]+	1.513	-	3	C18	Lipids and lipid-like molecules	脂质和类脂分子	Fatty Acyls	脂肪酰类	Fatty acid esters	脂肪酸酯	22014-48-8	HMDB0037620	-	-	LMFA07010867	5463935	CCOC(=O)CCCSC	QNLREUZIHJHXRK-UHFFFAOYSA-N	2.35129e+06	9.42798e+06	4.46669e+06	4.63168e+06	2.5713e+06	1.13101e+07	4.97506e+06	4.032e+06	5.01863e+06	1.03343e+07	0.657384	-0.605191	0.197327	0.8	0.579877
Com_1520_neg	Becocalcidiol	-	N	C23H36O2	344.272	343.264	0.624031	[M-H]-	10.789	-	3	C18	Lipids and lipid-like molecules	脂质和类脂分子	Steroids and steroid derivatives	类固醇和类固醇衍生物	Vitamin D and derivatives	维生素D及其衍生物	-	HMDB0248927	-	-	-	72443215	CCC(C)C1CCC2C(CCCC12C)=CC=C1CC(O)C(=C)C(O)C1	QSLUXQQUPXBIHH-UHFFFAOYSA-N	2.05201e+06	3.0286e+06	780378	3.36389e+06	3.62961e+06	1.85117e+06	2.80848e+06	2.08948e+06	2.13748e+06	2.79511e+06	1.10039	0.138018	0.953083	0.64	0.0648276
Com_1521_neg	(3R)-3,20-dihydroxyicosanoic acid	-	N	C20H40O4	344.293	343.286	0.998921	[M-H]-	8.516	-	3	C18	Lipids and lipid-like molecules	脂质和类脂分子	Fatty Acyls	脂肪酰类	Fatty acids and conjugates	脂肪酸和结合物	-	-	-	-	-	86289871	C(CCCCCCCCC(CC(=O)O)O)CCCCCCCCO	HWPIBZBKWABMAW-LJQANCHMSA-N	440436	129453	837521	339145	943478	83552.8	249894	288085	517150	207434	1.99837	0.998821	0.211133	0.76	0.970231
Com_1522_neg	Asp Val Leu	天冬氨酸缬氨酸	N	C15H27N3O6	345.19	344.183	0.991886	[M-H]-	5.496	-	3	C18	Organic acids and derivatives	有机酸及其衍生物	Carboxylic acids and derivatives	羧酸及其衍生物	Amino acids, peptides, and analogues	氨基酸、肽和类似物	-	-	-	-	-	-	CC(C)CC(C(=O)O)NC(=O)C(C(C)C)NC(=O)C(CC(=O)O)N	GIKOVDMXBAFXDF-NHCYSSNCSA-N	3.10097e+07	3.86613e+06	1.22365e+07	6.67925e+06	1.90853e+07	1.89656e+06	1.64677e+06	2.9504e+06	4.66087e+06	3.7047e+06	4.90447	2.2941	0.0144934	0.96	1.7624
Com_1523_pos	Caudoxirene	-	P	C11H14O	162.104	163.112	0.144735	[M+H]+	6.227	0.776382841340944	2	C18	Organoheterocyclic compounds	有机杂环化合物	Epoxides	环氧化物	-	-	-	-	-	-	-	-	C=CC1CC=CC1C2C(O2)C=C	UXWZDKBRXXYPDJ-GWOFURMSSA-N	9.6552e+06	1.58336e+07	1.48457e+07	2.70979e+07	1.40155e+07	3.24122e+07	3.31463e+07	3.1865e+07	3.04134e+07	3.72875e+07	0.493251	-1.0196	0.00893172	1	1.27113
Com_1524_pos	(S1)-Methoxy-3-heptanethiol	-	P	C8H18OS	162.108	163.116	4.66948	[M+H]+	1.452	-	3	C18	Organic oxygen compounds	有机氧化合物	Organooxygen compounds	有机氧化合物	Ethers	醚类	400052-49-5	HMDB0032380	-	-	-	12009861	CCCC[C@H](S)CCOC	HRYCNFLXCKVTER-QMMMGPOBSA-N	6.78851e+07	2.918e+08	2.17235e+08	1.04487e+08	8.78714e+07	2.73338e+08	3.78105e+08	1.70481e+08	1.45686e+08	4.43471e+08	0.54517	-0.875223	0.0948882	0.8	1.05779
Com_1526_neg	Ginkgoic acid	银杏酸C15:1	N	C22H34O3	346.251	345.244	0.549671	[M-H]-	8.756	-	3	C18	Benzenoids	苯类化合物	Benzene and substituted derivatives	苯及其取代衍生物	Benzoic acids and derivatives	苯甲酸及其衍生物	22910-60-7	HMDB0033897	C10794	-	LMPK15040003	-	CCCCCCC=CCCCCCCCC1=C(C(=CC=C1)O)C(=O)O	YXHVCZZLWZYHSA-FPLPWBNLSA-N	7.92813e+07	1.21022e+08	5.20219e+07	6.57978e+07	7.93459e+07	9.60991e+07	7.1207e+07	4.87786e+07	7.24158e+07	1.00828e+08	1.02091	0.0298524	0.945576	0.52	0.18498
Com_1528_pos	2-Hydroxy-3-phenylpropenoate	-	P	C9H8O3	164.047	165.055	1.16524	[M+H]+	2.914	0.802136328130959	2	C18	Benzenoids	苯类化合物	Benzene and substituted derivatives	苯及其取代衍生物	Phenylpyruvic acid derivatives	苯基丙酮酸衍生物	-	HMDB0012225	C02763	map00360	-	-	C1=CC=C(C=C1)C=C(C(=O)O)O	DEDGUGJNLNLJSR-VURMDHGXSA-N	3.91513e+09	2.46532e+09	3.92842e+09	3.5179e+09	5.00151e+09	9.44739e+08	1.27691e+09	2.08201e+09	2.20994e+09	2.60293e+09	2.06529	1.04635	0.0116273	0.96	1.88567
Com_1529_pos	4-n-Pentylphenol	4-正戊基苯酚	P	C11H16O	164.12	165.128	0.593501	[M+H]+	9.603	0.776605341658024	2	C18	Benzenoids	苯类化合物	Phenols	酚类	1-hydroxy-2-unsubstituted benzenoids	1-羟基-2-未取代苯类化合物	-	-	C14466	-	-	-	CCCCCC1=CC=C(C=C1)O	ZNPSUQQXTRRSBM-UHFFFAOYSA-N	2.50279e+07	2.32446e+07	1.8384e+07	1.75983e+07	2.06545e+07	2.82505e+07	2.50663e+07	2.56583e+07	2.92966e+07	2.15824e+07	0.807901	-0.30775	0.0367107	0.92	1.30494
Com_1530_neg	Adenosine 3'-monophosphate	腺苷 3'-单磷酸	N	C10H14N5O7P	347.063	346.056	1.1601	[M-H]-	4.724	0.591524171421496	2	C18	Nucleosides, nucleotides, and analogues	核苷、核苷酸和类似物	Ribonucleoside 3'-phosphates	核糖核苷 3'-磷酸	-	-	84-21-9	HMDB0003540	-	-	-	-	C1=NC2=C(C(=N1)N)N=CN2C3C(C(C(O3)CO)OP(=O)(O)O)O	LNQVTSROQXJCDD-KQYNXXCUSA-N	1.65196e+06	918164	2.41337e+06	623986	732160	2.64869e+06	5.88799e+06	4.89778e+06	3.9038e+06	1.90677e+06	0.329417	-1.60201	0.00795362	0.96	1.60052
Com_1530_pos	1-Ethenyl-1-methyl-4-(1-methylethylidene)-cyclohexane	-	P	C12H20	164.156	165.164	0.811564	[M+H]+	9.602	0.868123757012266	2	C18	Lipids and lipid-like molecules	脂质和类脂分子	Prenol lipids	异戊烯醇脂	Monoterpenoids	单萜类	-	-	-	-	-	-	CC(=C1CCC(CC1)(C)C=C)C	SQSJXFVXEQJXIF-UHFFFAOYSA-N	3.95353e+07	3.83267e+07	2.64662e+07	2.67428e+07	3.09451e+07	3.62394e+07	3.41701e+07	3.7375e+07	4.04839e+07	3.45047e+07	0.886432	-0.173918	0.202374	0.68	0.917025
Com_1532_pos	3-Methylguanine	3-甲基鸟嘌呤	P	C6H7N5O	165.065	166.073	1.26585	[M+H]+	4.874	0.770299728428163	2	C18	Organoheterocyclic compounds	有机杂环化合物	Imidazopyrimidines	咪唑并嘧啶类	Purines and purine derivatives	嘌呤和嘌呤衍生物	-	HMDB0001566	C02230	-	-	-	CN1C2=C(C(=O)N=C1N)NC=N2	XHBSBNYEHDQRCP-UHFFFAOYSA-N	1.18011e+08	8.0874e+07	9.29128e+07	8.87118e+07	9.8729e+07	5.22453e+07	9.43178e+07	7.52959e+07	6.11709e+07	1.09362e+08	1.22133	0.288448	0.180477	0.72	0.996427
Com_1536_neg	Glu-Ile-Ser	谷氨酸一异亮氨酸一丝氨酸	N	C14H25N3O7	347.169	346.162	0.995287	[M-H]-	4.848	-	3	C18	Organic acids and derivatives	有机酸及其衍生物	Carboxylic acids and derivatives	羧酸及其衍生物	Amino acids, peptides, and analogues	氨基酸、肽和类似物	-	-	-	-	-	-	CCC(C)C(C(=O)NC(CO)C(=O)O)NC(=O)C(CCC(=O)O)N	ZHNHJYYFCGUZNQ-KBIXCLLPSA-N	5.94152e+06	1.32626e+06	2.38741e+06	1.38437e+06	5.54535e+06	514134	451674	974104	1.41562e+06	1.07234e+06	3.74557	1.90519	0.0176873	0.92	1.73392
Com_1536_pos	Glycerol 1-propanoate	-	P	C6H12O4	148.074	166.106	5.822	[M+NH4]+	5.076	-	3	C18	Lipids and lipid-like molecules	脂质和类脂分子	Glycerolipids	甘油脂	Monoradylglycerols	单酰基甘油	624-47-5	HMDB0031639	-	-	-	117335	CCC(=O)OCC(O)CO	AALUCPRYHRPMAG-UHFFFAOYSA-N	4.14411e+06	6.17495e+06	9.85995e+06	9.56542e+06	1.25778e+07	3.44862e+06	3.02155e+06	3.04788e+06	4.00597e+06	1.08332e+07	1.73756	0.797066	0.0828956	0.84	1.17711
Com_1537_neg	Alboatisin B	-	N	C20H28O5	348.194	347.186	0.194304	[M-H]-	7.337	-	3	C18	Lipids and lipid-like molecules	脂质和类脂分子	Prenol lipids	异戊烯醇脂	Diterpenoids	二萜类	-	-	-	-	-	-	CC1(CCCC2(C1CC(C34C2CC(C(C3O)O)C(=C)C4=O)O)C)C=O	NAJAPJJKLLFJJT-JFJWUTIJSA-N	2.27479e+06	1.99424e+06	1.03919e+06	2.23954e+06	1.52943e+06	3.4827e+06	2.64436e+06	2.24898e+06	2.09508e+06	2.5311e+06	0.698128	-0.518437	0.0635447	0.88	0.908506
Com_1539_neg	3b,15b,17a-Trihydroxy-pregnenone	-	N	C21H32O4	348.23	347.223	0.448304	[M-H]-	9.586	-	3	C18	Lipids and lipid-like molecules	脂质和类脂分子	Fatty Acyls	脂肪酰类	Fatty acids and conjugates	脂肪酸和结合物	80380-40-1	HMDB0000353	-	-	LMST02030140	160471	[H][C@@]12[C@H](O)C[C@](O)(CC)[C@@]1(C)CC[C@@]1([H])[C@@]2([H])CCC2CC(O)=CC(=O)[C@]12C	YXMCPINQJVUPGV-HETPMVKVSA-N	3.07103e+07	3.55211e+07	5.12607e+06	2.00382e+07	1.32518e+07	3.10897e+07	1.99072e+07	3.11553e+07	1.08261e+07	1.28856e+07	0.98851	-0.0166725	0.781032	0.52	0.658469
Com_1540_neg	Carbocyclic thromboxane A2	-	N	C22H36O3	348.266	347.259	0.497328	[M-H]-	8.907	0.700499031479639	2	C18	Lipids and lipid-like molecules	脂质和类脂分子	Fatty Acyls	脂肪酰类	Fatty acids and conjugates	脂肪酸和结合物	-	HMDB0249633	-	-	-	1202	CCCCCC(O)C=CC1CC2CC(C2)C1CC=CCCCC(O)=O	ZIWNJZLXPXFNGN-UHFFFAOYSA-N	3.26058e+08	3.69133e+08	1.26295e+08	2.31708e+08	2.64212e+08	2.77707e+08	2.15853e+08	1.50315e+08	1.94432e+08	3.14675e+08	1.14261	0.19233	0.659583	0.64	0.364407
Com_1541_pos	7-Methylxanthine	7-甲基黄嘌呤	P	C6H6N4O2	166.049	167.056	3.20463	[M+H]+	1.102	0.646106046550424	2	C18	Organoheterocyclic compounds	有机杂环化合物	Imidazopyrimidines	咪唑并嘧啶类	Purines and purine derivatives	嘌呤和嘌呤衍生物	552-62-5	HMDB0001991	C16353	map01120;map01110;map00232;map01100	-	-	CN1C=NC2=C1C(=O)NC(=O)N2	PFWLFWPASULGAN-UHFFFAOYSA-N	2.44503e+07	2.72302e+07	3.40974e+07	3.62045e+07	2.54482e+07	6.36451e+07	3.6492e+07	3.91581e+07	3.01944e+07	2.45468e+07	0.75981	-0.39629	0.237285	0.76	0.955287
Com_1542_neg	19(R)-hydroxy-PGA2	-	N	C20H30O5	350.209	349.202	0.552372	[M-H]-	6.401	-	3	C18	Lipids and lipid-like molecules	脂质和类脂分子	Fatty Acyls	脂肪酰类	Eicosanoids	类二十烷酸	52087-58-8	-	-	-	LMFA03010166	-	CC(CCCC(C=CC1C=CC(=O)C1CC=CCCCC(=O)O)O)O	RXYQCXVUMLSFHM-HCLDBPGNSA-N	6.04482e+07	2.29577e+08	4.92795e+07	1.06021e+08	7.88869e+07	3.05412e+08	1.81105e+08	2.55816e+08	3.13735e+08	5.55618e+08	0.325257	-1.62035	0.00719379	0.96	1.43943
Com_1546_neg	11-deoxy-11-methylene-PGD2	-	N	C21H34O4	350.246	349.239	0.683258	[M-H]-	7.67	-	3	C18	Lipids and lipid-like molecules	脂质和类脂分子	Fatty Acyls	脂肪酰类	Eicosanoids	类二十烷酸	100648-29-1	-	-	-	LMFA03010103	-	CCCCCC(C=CC1C(C(CC1=C)O)CC=CCCCC(=O)O)O	ROZAFJXVUNORLT-SFIVEXQWSA-N	1.27924e+07	1.46546e+07	4.0567e+06	1.45162e+07	8.46071e+06	1.29713e+07	9.65254e+06	1.25779e+07	4.4175e+06	7.07456e+06	1.16676	0.22251	0.695953	0.64	0.445658
Com_1548_pos	Piquerol B	-	P	C10H14O2	166.099	167.107	2.80263	[M+H]+	8.37	0.801885515553061	2	C18	Lipids and lipid-like molecules	脂质和类脂分子	Prenol lipids	异戊烯醇脂	Monoterpenoids	单萜类	-	-	-	-	-	-	CC(=C)C1C(C=CC(C1=C)O)O	NEMBFIOCFSUBLI-AEJSXWLSSA-N	1.00741e+07	1.04412e+07	8.44641e+06	7.71368e+06	9.64484e+06	1.53434e+07	1.41765e+07	6.51173e+06	8.94017e+06	1.62995e+07	0.755986	-0.403569	0.279885	0.68	0.632959
Com_1549_neg	13E-Labdene-8alpha,15-diol 15-acetate	-	N	C22H38O3	350.282	349.275	0.799945	[M-H]-	9.204	-	3	C18	Lipids and lipid-like molecules	脂质和类脂分子	Prenol lipids	异戊烯醇脂	Diterpenoids	二萜类	-	-	-	-	-	-	CC(=CCOC(=O)C)CCC1C2(CCCC(C2CCC1(C)O)(C)C)C	GYGSQPMBVQQYCF-CKGDTXCESA-N	6.35793e+06	6.28824e+06	1.87527e+06	4.83272e+06	5.51441e+06	3.87466e+06	5.75964e+06	2.43563e+06	3.26996e+06	5.90455e+06	1.17059	0.227238	0.663458	0.64	0.262154
Com_1549_pos	beta-fenchocamphorone	-	P	C11H18O	166.136	167.143	0.711832	[M+H]+	9.594	0.77877446284576	2	C18	Lipids and lipid-like molecules	脂质和类脂分子	Prenol lipids	异戊烯醇脂	Monoterpenoids	单萜类	-	-	-	-	-	-	CC1(CC2CC1C(C2=O)(C)C)C	SGMAIFOCTCLBCB-UHFFFAOYSA-N	2.76649e+07	3.30839e+07	2.34596e+07	2.35637e+07	2.05512e+07	3.56459e+07	2.52543e+07	2.95094e+07	2.8965e+07	2.49584e+07	0.889079	-0.169617	0.274978	0.76	1.11144
Com_154_neg	Indoxyl sulfate	硫酸吲哚	N	C8H7NO4S	213.01	212.002	0.620177	[M-H]-	5.31	0.942956652128338	1	C18	Organic acids and derivatives	有机酸及其衍生物	Organic sulfuric acids and derivatives	有机硫酸及其衍生物	Arylsulfates	芳基硫酸盐	2642-37-7	HMDB0000682	-	-	-	10258	OS(=O)(=O)OC1=CNC2=CC=CC=C12	BXFFHSIDQOFMLE-UHFFFAOYSA-N	1.72001e+07	1.07267e+08	3.12704e+07	2.16443e+07	1.53277e+07	4.24439e+07	1.69e+08	5.83075e+07	4.96643e+07	5.77805e+07	0.5109	-0.968888	0.0940121	0.84	1.06973
Com_1550_neg	Melophlin E	-	N	C21H37NO3	351.277	350.27	0.391639	[M-H]-	9.504	0.637043403492255	2	C18	Organoheterocyclic compounds	有机杂环化合物	Pyrrolidines	吡咯烷类	N-alkylpyrrolidines	N-烷基吡咯烷	-	-	-	-	-	-	CC(C)CCCCCCCCCCCCC(=C1C(=O)CN(C1=O)C)O	CPMHESKNPLZJEM-ZZEZOPTASA-N	1.63865e+06	1.58009e+06	4.03664e+06	3.34214e+06	1.35895e+06	2.58559e+06	3.16749e+06	2.88639e+06	5.17101e+06	4.13823e+06	0.666147	-0.586088	0.108752	0.76	0.77097
Com_1551_neg	Desacetyltetraneurin D 4-O-isobutyrate	-	N	C19H28O6	352.189	351.182	1.8311	[M-H]-	6.296	-	3	C18	Lipids and lipid-like molecules	脂质和类脂分子	Prenol lipids	异戊烯醇脂	Terpene lactones	萜内酯	-	-	-	-	-	-	CC1CCC2C(C3(C1(CCC3OC(=O)C(C)C)O)CO)OC(=O)C2=C	YAQZXHLVANZHGK-IMSBPQIQSA-N	1.82617e+06	1.59292e+06	813492	2.34489e+06	1.6325e+06	1.80009e+06	1.86681e+06	1.65548e+06	1.90191e+06	1.77798e+06	0.911989	-0.132912	0.45453	0.68	0.230408
Com_1554_pos	3-METHYLGLUTARIC ACID	3-甲基戊二酸	P	C6H10O4	146.058	169.047	1.90143	[M+Na]+	1.332	0.567256037232439	2	C18	Lipids and lipid-like molecules	脂质和类脂分子	Fatty Acyls	脂肪酰类	Fatty acids and conjugates	脂肪酸和结合物	-	HMDB0000752	-	-	LMFA01170117	-	O=C(O)CC(C)CC(=O)O	XJMMNTGIMDZPMU-UHFFFAOYSA-N	6.12371e+06	4.44499e+06	5.66791e+06	6.83783e+06	6.57912e+06	8.07263e+06	1.9111e+06	7.52318e+06	7.86018e+06	4.03796e+06	1.00845	0.0121418	0.682064	0.6	0.31435
Com_1555_neg	5-HYDROXY TRYPTOPHOL BETA-D-GLUCURONIDE	5-羟基色胺β-D-葡萄糖醛酸苷	N	C16H19NO8	353.111	352.103	0.937236	[M-H]-	5.051	-	3	C18	Organic oxygen compounds	有机氧化合物	Organooxygen compounds	有机氧化合物	Carbohydrates and carbohydrate conjugates	碳水化合物和碳水化合物结合物	-	-	-	-	-	-	C1=CC2=C(C=C1OC3C(C(C(C(O3)C(=O)O)O)O)O)C(=CN2)CCO	NFLHLWRXDOXSCF-UHFFFAOYSA-N	1.2537e+06	650356	2.30873e+06	352236	1.9967e+06	1.75327e+06	2.20209e+06	577036	606592	2.15627e+06	0.899451	-0.152883	0.743722	0.52	0.362065
Com_1556_neg	Oleyl sarcosine	油酰肌氨酸	N	C21H39NO3	353.293	352.286	0.0404049	[M-H]-	10.071	0.737049900152436	2	C18	Organic acids and derivatives	有机酸及其衍生物	Carboxylic acids and derivatives	羧酸及其衍生物	Amino acids, peptides, and analogues	氨基酸、肽和类似物	110-25-8	-	-	-	-	6912870	O=C(O)CN(C(=O)CCCCCCCC=CCCCCCCCC)C	DIOYAVUHUXAUPX-KHPPLWFESA-N	2.81972e+06	9.02286e+06	1.03082e+07	1.07598e+07	4.03587e+06	3.99358e+06	1.18083e+07	8.93431e+06	1.42881e+07	1.59824e+07	0.671672	-0.574171	0.281554	0.72	0.647452
Com_1557_neg	Kopsinoline	-	N	C21H26N2O3	354.194	353.187	1.50893	[M-H]-	8.123	0.574070222395902	2	C18	Alkaloids and derivatives	生物碱及其衍生物	Aspidofractine alkaloids	阿哌西汀生物碱	-	-	-	-	-	-	-	-	COC(=O)C1CC23CCC[N+]4(C2C5(C1(CC3)NC6=CC=CC=C65)CC4)[O-]	KWXHCCIXBUPHTG-ICLMVOIRSA-N	8.58858e+06	5.49996e+06	5.78442e+06	6.89072e+06	5.93508e+06	3.8785e+06	5.32111e+06	5.25223e+06	7.10496e+06	6.64753e+06	1.15935	0.213319	0.2787	0.72	0.387486
Com_1557_pos	3-Methyl-(triazen-1-yl)imidazole-4-carboxamide	3-甲基-(三氮烯-1-基)咪唑-4-甲酰胺	P	C5H8N6O	168.076	169.084	3.75496	[M+H]+	1.317	-	3	C18	Organoheterocyclic compounds	有机杂环化合物	Azoles	唑类	Imidazoles	咪唑类	-	HMDB0245922	-	-	-	21080159	CN1C(N=NN)=NC=C1C(N)=O	WBZUSDQVWKYLAC-UHFFFAOYSA-N	1.90657e+06	1.29619e+06	1.74291e+06	2.6273e+06	2.23406e+06	2.29592e+06	594088	2.21011e+06	2.76504e+06	1.15043e+06	1.08779	0.121394	0.555915	0.48	0.366239
Com_1559_pos	3-(3,4-Dihydroxyphenyl)-1-propanol	-	P	C9H12O3	168.079	169.086	1.87004	[M+H]+	5.303	0.892421271048991	2	C18	Benzenoids	苯类化合物	Phenols	酚类	Benzenediols	苯二醇类	-	-	-	-	-	-	C1=CC(=C(C=C1CCCO)O)O	DPTPQXXDBLPEOP-UHFFFAOYSA-N	5.26581e+06	1.07695e+07	6.88136e+06	1.52925e+07	5.79136e+06	1.79488e+07	2.20011e+07	2.76452e+07	2.29205e+07	2.65882e+07	0.375739	-1.4122	0.00420284	1	1.51372
Com_1561_pos	(Z)-Isogeranic acid	-	P	C10H16O2	168.115	169.122	0.564735	[M+H]+	6.228	0.877784829261997	2	C18	Lipids and lipid-like molecules	脂质和类脂分子	Prenol lipids	异戊烯醇脂	Monoterpenoids	单萜类	-	-	-	-	-	-	CC(=CCC=C(C)CC(=O)O)C	LYZWBENYAKKYLM-RMKNXTFCSA-N	4.1731e+07	6.31641e+07	3.37176e+07	4.97514e+07	7.2007e+07	5.937e+07	5.21816e+07	5.58669e+07	9.65029e+07	8.64225e+07	0.743187	-0.428203	0.140809	0.76	1.00874
Com_1562_neg	Kuguacin M	-	N	C22H28O4	356.199	355.192	1.48624	[M-H]-	6.925	-	3	C18	Organoheterocyclic compounds	有机杂环化合物	Lactones	内酯类	Gamma butyrolactones	γ-丁内酯	-	-	-	-	-	-	CC1(C(=O)CCC2C13C=CC4C2(CCC5(C4(CCC5=O)C)C)C(=O)O3)C	ZZCFOYQURYOXSX-QDBKVTASSA-N	753033	814719	441739	1.13095e+06	1.20787e+06	426512	907758	893870	309028	732002	1.33009	0.411529	0.300619	0.72	0.461859
Com_1562_pos	(6E)-8-Oxogeraniol	-	P	C10H16O2	168.115	169.122	0.526532	[M+H]+	4.46	0.885064533892492	2	C18	Lipids and lipid-like molecules	脂质和类脂分子	Prenol lipids	异戊烯醇脂	Monoterpenoids	单萜类	-	-	C20223	-	LMFA06000130	-	CC(=CCO)CCC=C(C)C=O	FRKZCCBKUZTFCA-TXFIJWAUSA-N	5.84563e+07	5.19944e+07	6.45609e+07	7.39943e+07	5.93202e+07	1.49216e+08	5.68728e+07	8.07032e+07	7.20677e+07	4.7991e+07	0.757835	-0.400044	0.367346	0.6	0.906441
Com_1564_neg	Dopexamine	多培沙明	N	C22H32N2O2	356.246	355.239	0.823377	[M-H]-	6.851	-	3	C18	Benzenoids	苯类化合物	Phenols	酚类	Benzenediols	苯二醇类	86197-47-9	HMDB0041882	-	-	-	55483	OC1=C(O)C=C(CCNCCCCCCNCCC2=CC=CC=C2)C=C1	RYBJORHCUPVNMB-UHFFFAOYSA-N	3.18854e+07	2.23e+07	3.75133e+07	2.99102e+07	3.84758e+07	2.95084e+07	2.42955e+07	1.03532e+07	1.65688e+07	2.78767e+07	1.47404	0.559775	0.0931898	0.88	0.70866
Com_1565_neg	13,14-dihydro-PGF2alpha	-	N	C20H36O5	356.256	355.249	0.797614	[M-H]-	6.881	0.624102585369164	2	C18	Lipids and lipid-like molecules	脂质和类脂分子	Fatty Acyls	脂肪酰类	Eicosanoids	类二十烷酸	-	HMDB0244518	-	-	LMFA03010079	-	CCCCCC(CCC1C(CC(C1CC=CCCCC(=O)O)O)O)O	LLQBSJQTCKVWTD-NFUXFLSFSA-N	1.80594e+08	1.43487e+08	1.23586e+08	1.19988e+08	1.13028e+08	2.02619e+08	1.44906e+08	1.1881e+08	1.39783e+08	3.42535e+08	0.717526	-0.478897	0.242948	0.72	0.501272
Com_1565_pos	6-HYDROXYDOPAMINE	6-羟基多巴胺	P	C8H11NO3	169.074	170.081	0.654423	[M+H]+	5.127	0.945641277314788	2	C18	Benzenoids	苯类化合物	Phenols	酚类	Benzenediols	苯二醇类	-	HMDB0001537	-	-	-	-	C1=C(C(=CC(=C1O)O)O)CCN	DIVDFFZHCJEHGG-UHFFFAOYSA-N	3.1762e+07	3.29472e+07	2.49812e+07	5.71273e+07	3.5617e+07	2.27602e+07	2.32275e+07	1.70391e+07	2.0509e+07	2.92579e+07	1.61742	0.693693	0.0259187	0.96	1.22334
Com_1566_neg	13,14-dihydro-15(R)-Prostaglandin E1	13,14-dihydro-15(R)-前列腺素E1	N	C20H36O5	356.256	355.249	1.02223	[M-H]-	6.542	-	3	C18	Lipids and lipid-like molecules	脂质和类脂分子	Fatty Acyls	脂肪酰类	Eicosanoids	类二十烷酸	201848-10-4	-	-	-	-	-	CCCCCC(CCC1C(CC(=O)C1CCCCCCC(=O)O)O)O	DPOINJQWXDTOSF-UHFFFAOYSA-N	9.16151e+06	2.74368e+07	8.08186e+06	1.11471e+07	5.90957e+06	2.18953e+07	2.52991e+07	1.87035e+07	1.91335e+07	3.76487e+07	0.503234	-0.990699	0.0327985	0.84	0.652413
Com_1566_pos	2-amino-3-(1H-imidazol-5-yl)-2-methylpropanoic acid	-	P	C7H11N3O2	169.085	170.093	0.820307	[M+H]+	1.392	0.511837809430737	2	C18	Organic acids and derivatives	有机酸及其衍生物	Carboxylic acids and derivatives	羧酸及其衍生物	Amino acids, peptides, and analogues	氨基酸、肽和类似物	-	-	-	-	-	-	CC(CC1=CN=CN1)(C(=O)O)N	HRRYYCWYCMJNGA-UHFFFAOYSA-N	5.35408e+07	3.646e+07	2.89261e+07	2.75902e+07	4.96314e+07	1.6546e+07	2.76937e+07	1.83191e+07	1.50597e+07	2.32602e+07	1.9444	0.959325	0.00626652	0.96	1.14824
Com_1567_neg	N-Myristoyl Glutamine	N-肉豆蔻酰谷氨酰胺	N	C19H36N2O4	356.268	355.26	0.595931	[M-H]-	8.71	-	3	C18	Organic acids and derivatives	有机酸及其衍生物	Carboxylic acids and derivatives	羧酸及其衍生物	Amino acids, peptides, and analogues	氨基酸、肽和类似物	-	HMDB0242050	-	-	LMFA08020219	18318649	CCCCCCCCCCCCCC(=O)NC(CCC(N)=O)C(O)=O	GQCSFCKGCIEEJN-UHFFFAOYSA-N	8.35554e+06	9.33016e+06	2.94853e+06	1.34604e+07	1.22612e+07	1.57771e+07	1.11443e+07	1.70072e+07	2.4816e+07	7.62407e+06	0.607001	-0.720228	0.150712	0.76	1.15054
Com_1567_pos	Nitramine	-	P	C10H19NO	169.147	170.154	0.515587	[M+H]+	9.587	0.93637568681098	2	C18	Organoheterocyclic compounds	有机杂环化合物	Azaspirodecane derivatives	氮杂螺癸烷衍生物	-	-	-	-	C10163	-	-	-	C1CCC2(CCCNC2)C(C1)O	POCJOGNVFHPZNS-ZJUUUORDSA-N	1.34872e+08	1.35058e+08	9.27565e+07	9.3163e+07	1.04301e+08	1.28763e+08	1.22532e+08	1.35716e+08	1.4076e+08	1.09258e+08	0.879316	-0.185547	0.194704	0.76	0.889201
Com_1568_neg	Tetracosahexaenoic acid	-	N	C24H36O2	356.272	355.265	0.764294	[M-H]-	10.706	0.515264312570081	2	C18	Lipids and lipid-like molecules	脂质和类脂分子	Fatty Acyls	脂肪酰类	Fatty acids and conjugates	脂肪酸和结合物	81247-23-6	HMDB0002007	-	map00592	LMFA01030822	11792612	CC\C=C/C\C=C/C\C=C/C\C=C/C\C=C/C\C=C/CCCCC(O)=O	YHGJECVSSKXFCJ-KUBAVDMBSA-N	1.8508e+08	2.88013e+08	6.77305e+07	2.40058e+08	3.06536e+08	1.39589e+08	2.62837e+08	2.05674e+08	2.15715e+08	2.54764e+08	1.00819	0.0117734	0.776387	0.56	0.216405
Com_1570_neg	13-Hydroxydocosanoic acid	-	N	C22H44O3	356.329	355.322	0.22933	[M-H]-	10.771	0.686727860892026	2	C18	Lipids and lipid-like molecules	脂质和类脂分子	Fatty Acyls	脂肪酰类	Fatty acids and conjugates	脂肪酸和结合物	-	-	C03049	-	LMFA01050210	-	CCCCCCCCCC(CCCCCCCCCCCC(=O)O)O	BYCZEMFWXYCUSJ-UHFFFAOYSA-N	1.81166e+06	607922	65217.2	756529	548492	511903	546048	353159	537623	289641	1.69311	0.759679	0.824726	0.8	0.281433
Com_1570_pos	p-Menth-3-ene-3-thiol	-	P	C10H18S	170.113	171.121	4.29047	[M+H]+	5.607	0.640968781553887	2	C18	Lipids and lipid-like molecules	脂质和类脂分子	Prenol lipids	异戊烯醇脂	Monoterpenoids	单萜类	25946-28-5	HMDB0038192	-	-	-	3022213	CC(C)C1CCC(C)CC1=S	MUUULGAGZBWUDA-UHFFFAOYSA-N	510909	419123	828227	1.02912e+06	674428	772105	608161	565836	607936	538033	1.11958	0.162954	0.703331	0.56	0.236295
Com_1571_neg	3,8-Dimethoxy-5,7-dihydroxy-3',4'-methylenedioxyflavone	-	N	C18H14O8	358.069	357.062	1.02513	[M-H]-	6.311	0.629389719248154	2	C18	Phenylpropanoids and polyketides	苯丙素类和聚酮类	Flavonoids	黄酮类化合物	O-methylated flavonoids	O-甲基化黄酮类化合物	-	-	-	-	LMPK12113266	-	COC1=C(C=C(C2=C1OC(=C(C2=O)OC)C3=CC4=C(C=C3)OCO4)O)O	WGJDKSZLQCVWMG-UHFFFAOYSA-N	3.31183e+06	2.60474e+06	1.75856e+06	2.19648e+06	3.25202e+06	799608	3.15185e+06	3.93992e+06	1.62141e+06	1.42294e+06	1.20007	0.263119	0.360424	0.68	0.718263
Com_1574_neg	9,12,15,18,21-Tetracosapentaenoic acid	9,12,15,18,21-二十四碳五烯酸	N	C24H38O2	358.287	357.28	1.05663	[M-H]-	11.202	0.634557142802686	2	C18	Lipids and lipid-like molecules	脂质和类脂分子	Fatty Acyls	脂肪酰类	Fatty acids and conjugates	脂肪酸和结合物	-	HMDB0247624	-	-	-	54124086	CCC=CCC=CCC=CCC=CCC=CCCCCCCCC(O)=O	NPTIBOCVSPURCS-UHFFFAOYSA-N	2.73473e+08	1.95213e+08	6.27842e+07	2.68212e+08	2.49678e+08	9.84231e+07	1.28526e+08	1.40187e+08	1.24862e+08	1.22955e+08	1.70641	0.770961	0.206686	0.8	0.960677
Com_1574_pos	Amphorogynine D	-	P	C8H13NO3	171.09	172.097	1.48317	[M+H]+	5.472	0.623784940810716	2	C18	Organoheterocyclic compounds	有机杂环化合物	Pyrrolizidines	吡咯里西啶类	-	-	-	-	-	-	-	-	C1CN2CC(CC2C1C(=O)O)O	TUHKEMPPAFZCIP-FSDSQADBSA-N	1.93333e+07	2.59363e+07	2.01443e+07	3.33712e+07	1.84118e+07	1.73157e+07	3.47777e+07	1.45481e+07	1.69259e+07	2.67521e+07	1.06234	0.0872464	0.664179	0.64	0.402927
Com_1575_neg	Val Ile Glu	缬氨酸-异亮氨酸-谷氨酸	N	C16H29N3O6	359.206	358.199	1.21104	[M-H]-	5.637	-	3	C18	Organic acids and derivatives	有机酸及其衍生物	Carboxylic acids and derivatives	羧酸及其衍生物	Amino acids, peptides, and analogues	氨基酸、肽和类似物	-	-	-	-	-	-	CCC(C)C(C(=O)NC(CCC(=O)O)C(=O)O)NC(=O)C(C(C)C)N	VXDSPJJQUQDCKH-UKJIMTQDSA-N	2.15685e+07	4.51402e+06	1.27938e+07	6.20978e+06	1.51805e+07	1.48332e+06	765048	2.10047e+06	4.05208e+06	3.02783e+06	5.27325	2.39869	0.00370322	1	1.95508
Com_1575_pos	gabapentin	加巴喷丁	P	C9H17NO2	171.126	172.133	0.447572	[M+H]+	5.63	0.813550558546414	2	C18	Organic acids and derivatives	有机酸及其衍生物	Carboxylic acids and derivatives	羧酸及其衍生物	Amino acids, peptides, and analogues	氨基酸、肽和类似物	60142-96-3	HMDB0005015	C07018	-	-	-	C1CCC(CC1)(CC(=O)O)CN	UGJMXCAKCUNAIE-UHFFFAOYSA-N	4.85296e+07	5.00365e+07	7.2557e+07	8.15256e+07	5.76741e+07	1.02438e+08	4.65066e+07	7.2542e+07	6.54345e+07	7.52515e+07	0.856837	-0.222907	0.404279	0.6	0.61093
Com_1576_neg	3-Methoxytyramine-betaxanthin	3-甲氧基酪胺-甜菜黄素	N	C18H20N2O6	360.132	359.125	1.22356	[M-H]-	5.792	0.556534459542955	2	C18	Benzenoids	苯类化合物	Phenols	酚类	Methoxyphenols	甲氧基酚类	-	-	C17754	map00965	-	-	COC1=C(C=CC(=C1)CCN=CC=C2CC(NC(=C2)C(=O)O)C(=O)O)O	SBHOSQZNRDXQAX-RSCAPTSMSA-N	6.28099e+06	1.25853e+07	4.30614e+06	1.34208e+07	5.33453e+06	1.96512e+07	1.17314e+07	1.23885e+07	2.02926e+07	1.07203e+07	0.560651	-0.834824	0.0486644	0.76	1.56121
Com_1577_pos	NEROL	橙花醇	P	C10H18O	154.136	172.17	0.461308	[M+NH4]+	6.708	0.580444661640204	2	C18	Lipids and lipid-like molecules	脂质和类脂分子	Prenol lipids	异戊烯醇脂	Monoterpenoids	单萜类	-	HMDB0035155	C09871	map00281;map01062	LMPR0102010010	-	OCC=C(C)CCC=C(C)C	GLZPCOQZEFWAFX-YFHOEESVSA-N	1.13356e+07	9.70454e+06	1.17052e+07	1.18702e+07	1.15537e+07	2.1483e+07	1.04185e+07	1.10816e+07	1.31714e+07	8.08824e+06	0.874329	-0.193751	0.65188	0.52	0.305889
Com_1580_neg	Resolvin D5	消退素D5	N	C22H32O4	360.23	359.223	1.07473	[M-H]-	7.381	-	3	C18	Lipids and lipid-like molecules	脂质和类脂分子	Fatty Acyls	脂肪酰类	Fatty acids and conjugates	脂肪酸和结合物	-	HMDB0004038	-	-	LMFA04030003	16061139	O=C(O)CCCC=CC(O)C=CC=CCC=CC=CC(O)CC=CCC	JBRPFYYLEQERPG-XTIXYJHRSA-N	6.62434e+07	2.70016e+07	2.25128e+07	2.3257e+07	3.48482e+07	1.21873e+08	3.83611e+07	2.67846e+07	2.76035e+07	3.87975e+07	0.686067	-0.543579	0.432898	0.72	0.490667
Com_1580_pos	Xylose	木糖	P	C5H10O5	150.053	173.042	1.69329	[M+Na]+	1.451	-	3	C18	Organic oxygen compounds	有机氧化合物	Organooxygen compounds	有机氧化合物	Carbohydrates and carbohydrate conjugates	碳水化合物和碳水化合物结合物	-	HMDB0000098	C01394	-	-	-	O=CC(O)C(O)C(O)CO	PYMYPHUHKUWMLA-VPENINKCSA-N	6.78906e+07	4.43285e+07	9.03007e+07	1.01602e+08	8.58021e+07	3.86718e+07	2.53389e+07	7.36111e+07	8.55578e+07	6.26298e+07	1.36428	0.448138	0.21909	0.8	0.876086
Com_1581_neg	Maresin 1	-	N	C22H32O4	360.23	359.223	0.879589	[M-H]-	7.047	-	3	C18	Lipids and lipid-like molecules	脂质和类脂分子	Fatty Acyls	脂肪酰类	Fatty acids and conjugates	脂肪酸和结合物	-	HMDB0254335	-	-	LMFA04050001	60201795	O=C(O)CCC=CCC(O)C=CC=CC=CC(O)CC=CCC=CCC	HLHYXXBCQOUTGK-FHCQLJOMSA-N	8.55797e+07	3.44271e+07	2.81182e+07	3.24676e+07	4.50291e+07	4.02809e+07	4.20496e+07	2.61523e+07	2.456e+07	5.47262e+07	1.20159	0.264947	0.584714	0.4	0.372934
Com_1582_neg	10S,17S-DiHDoHE	-	N	C22H32O4	360.23	359.223	0.979169	[M-H]-	7.625	-	3	C18	Lipids and lipid-like molecules	脂质和类脂分子	Fatty Acyls	脂肪酰类	Fatty acids and conjugates	脂肪酸和结合物	-	HMDB0244278	-	-	LMFA04040003	53394583	CCC=CCC(O)C=CC=CC=CC(O)CC=CCC=CCCC(O)=O	CRDZYJSQHCXHEG-UHFFFAOYSA-N	3.52585e+07	3.61163e+07	1.0403e+07	2.00729e+07	4.04447e+07	7.81402e+07	3.87759e+07	1.64076e+07	1.87378e+07	7.30037e+07	0.632241	-0.661453	0.401729	0.64	0.575723
Com_1583_neg	Nor-Dolichoic acid-[13-22]	-	N	C24H40O2	360.303	359.296	1.07549	[M-H]-	11.691	-	3	C18	Lipids and lipid-like molecules	脂质和类脂分子	Prenol lipids	异戊烯醇脂	Diterpenoids	二萜类	-	-	-	-	LMPR03070024	-	CC(CCC=C(C)CCC=C(C)CCC=C(C)CCC=C(C)C)C(=O)O	XKOAXHKWXLCOGH-YQUIFEAJSA-N	1.63516e+08	1.06972e+08	3.81901e+07	1.74452e+08	1.7808e+08	7.0988e+07	9.12852e+07	1.24352e+08	7.86519e+07	6.69746e+07	1.52969	0.613238	0.355402	0.76	0.612426
Com_1584_pos	Glycyl-D-proline	甘氨酰-D-脯氨酸	P	C7H12N2O3	172.085	173.092	1.51716	[M+H]+	1.985	-	3	C18	Organic acids and derivatives	有机酸及其衍生物	Carboxylic acids and derivatives	羧酸及其衍生物	Amino acids, peptides, and analogues	氨基酸、肽和类似物	-	HMDB0252876	-	-	-	44369312	NCC(=O)N1CCCC1C(O)=O	KZNQNBZMBZJQJO-UHFFFAOYSA-N	1.46358e+07	1.6631e+07	1.53763e+07	2.31568e+07	2.79052e+07	1.5672e+07	7.06341e+06	1.59796e+07	2.51352e+07	1.1468e+07	1.29723	0.375436	0.246491	0.68	0.995179
Com_1587_neg	1alpha-Hydroxycorticosterone	-	N	C21H30O5	362.209	361.202	1.27223	[M-H]-	6.311	0.560921924329165	2	C18	Lipids and lipid-like molecules	脂质和类脂分子	Steroids and steroid derivatives	类固醇和类固醇衍生物	Hydroxysteroids	羟基类固醇	-	HMDB0244860	-	-	-	21850823	CC12CC(O)C3C(CCC4=CC(=O)CC(O)C34C)C1CCC2C(=O)CO	YAHNLJYKDPTSTN-UHFFFAOYSA-N	3.22117e+06	1.7148e+06	965585	2.11386e+06	1.81189e+06	1.80771e+06	1.44451e+06	2.10065e+06	518668	1.17793e+06	1.39405	0.479283	0.28268	0.72	0.428935
Com_1587_pos	1,1,5-trimethyl-1,2-dihydronaphthalene	-	P	C13H16	172.125	173.133	0.171067	[M+H]+	6.723	0.835758916385368	2	C18	Benzenoids	苯类化合物	Naphthalenes	萘类	-	-	-	-	-	-	-	-	CC1=C2C=CCC(C2=CC=C1)(C)C	HUXNLKAQKLGSAF-UHFFFAOYSA-N	1.12939e+07	1.34855e+07	1.21728e+07	1.64856e+07	1.08304e+07	2.37906e+07	1.80428e+07	2.1495e+07	2.91482e+07	1.94568e+07	0.574165	-0.800464	0.00121851	1	0.964102
Com_1588_neg	Tricycloalternarene 11a	-	N	C22H34O4	362.246	361.239	1.22271	[M-H]-	7.655	0.521805089934055	2	C18	Lipids and lipid-like molecules	脂质和类脂分子	Prenol lipids	异戊烯醇脂	Sesquiterpenoids	倍半萜类	-	-	-	-	-	-	COC1CCC(=O)C2=C1OC1(C)CC=C(C(C)CCCC(C)CO)C1C2	YQNSDWMPJRRXJM-UHFFFAOYSA-N	9.06487e+07	2.99871e+07	2.84918e+07	3.10573e+07	4.84792e+07	3.34459e+07	4.89584e+07	2.83939e+07	3.39558e+07	4.50654e+07	1.20464	0.268604	0.697935	0.52	0.561929
Com_1589_neg	Triton X 100	-	N	C24H42O2	362.318	361.311	0.695537	[M-H]-	9.595	-	3	C18	Lipids and lipid-like molecules	脂质和类脂分子	Fatty Acyls	脂肪酰类	Fatty alcohols	脂肪醇	9002-93-1	HMDB0038380	-	-	-	131752352	CC(C)(C)CC(C)(C)C1=CC=C(OCCCCCCCCCCO)C=C1	YHBHQYRDAVETGQ-UHFFFAOYSA-N	1.52636e+07	9.25865e+06	1.66716e+07	2.45718e+06	2.263e+07	1.30602e+07	1.53353e+06	1.25986e+07	1.17209e+07	4.40125e+06	1.53023	0.613747	0.443984	0.72	0.759302
Com_1589_pos	7-methanesulfinylheptanenitrile	7-甲烷亚磺酰基庚腈	P	C8H15NOS	173.087	174.095	1.20234	[M+H]+	5.582	-	3	C18	Organosulfur compounds	有机硫化合物	Sulfoxides	亚砜类	-	-	-	-	-	-	-	-	N#CCCCCCCS(=O)C	MVGLREOVTAENKK-UHFFFAOYSA-N	41041	2.1928e+06	481761	52400.5	55072.8	1.69904e+06	3.29767e+06	1.79103e+06	1.3604e+06	2.90083e+06	0.255505	-1.96857	0.0302991	0.88	1.95087
Com_158_neg	H-Val-Val-OH	缬氨酰-缬氨酸	N	C10H20N2O3	216.147	215.14	0.282769	[M-H]-	4.943	0.545186332403294	1	C18	Organic acids and derivatives	有机酸及其衍生物	Carboxylic acids and derivatives	羧酸及其衍生物	Amino acids, peptides, and analogues	氨基酸、肽和类似物	3918-94-3	HMDB0029140	-	-	-	107475	CC(C)[C@H](N)C(=O)N[C@@H](C(C)C)C(O)=O	KRNYOVHEKOBTEF-YUMQZZPRSA-N	2.35621e+06	1.36432e+06	2.10816e+06	1.40277e+06	2.63559e+06	1.02283e+06	581675	1.29672e+06	1.43189e+06	1.20911e+06	1.78034	0.832155	0.0237424	0.92	1.31572
Com_1590_pos	HEXANOYLGLYCINE	己酰甘氨酸	P	C8H15NO3	173.105	174.113	0.517791	[M+H]+	5.737	0.507950578003995	2	C18	Organic acids and derivatives	有机酸及其衍生物	Carboxylic acids and derivatives	羧酸及其衍生物	Amino acids, peptides, and analogues	氨基酸、肽和类似物	-	HMDB0000701	-	-	-	-	O=C(O)CN=C(O)CCCCC	UPCKIPHSXMXJOX-UHFFFAOYSA-N	8.42144e+06	1.48736e+07	9.43461e+06	1.00048e+07	7.73968e+06	8.72723e+06	6.38617e+07	6.23476e+06	6.1981e+06	8.18966e+06	0.541501	-0.884963	0.785691	0.68	0.420857
Com_1595_neg	N-Palmitoyltaurine	-	N	C18H37NO4S	363.244	362.237	0.861327	[M-H]-	9.265	0.55034338022667	2	C18	Lipids and lipid-like molecules	脂质和类脂分子	Fatty Acyls	脂肪酰类	Fatty amides	脂肪酰胺	83982-06-3	HMDB0240594	-	-	LMFA08020080	14504290	CCCCCCCCCCCCCCCC(=O)NCCS(O)(=O)=O	LPDJCYFKKSLKRO-UHFFFAOYSA-N	3.23183e+07	6.21486e+07	2.43848e+07	3.39791e+07	2.45121e+07	6.16167e+07	1.06687e+08	3.79035e+07	4.05652e+07	1.02074e+08	0.50837	-0.976049	0.050413	0.88	1.49794
Com_1595_pos	Dihydropalutropone	-	P	C12H14O	174.104	175.112	0.921344	[M+H]+	7.528	0.810938951248887	2	C18	Hydrocarbon derivatives	碳氢化合物衍生物	Tropones	环庚三烯酮类	-	-	-	-	-	-	-	-	CC1CCCC2=CC=CC(=O)C=C12	PTSMDILTYWXXSJ-SECBINFHSA-N	7.33597e+06	9.83415e+06	5.98384e+06	1.05935e+07	7.71262e+06	7.20676e+06	6.67511e+06	6.9768e+06	5.09145e+06	8.75693e+06	1.19457	0.256496	0.241234	0.76	0.882479
Com_1596_neg	Cetyltrimethylammonium bromide	-	N	C19H42BrN	363.25	362.242	1.51504	[M-H]-	7.656	-	3	C18	Organic nitrogen compounds	有机氮化合物	Organonitrogen compounds	有机氮化合物	Quaternary ammonium salts	季铵盐	-	-	-	-	-	-	CCCCCCCCCCCCCCCC[N+](C)(C)C.[Br-]	LZZYPRNAOMGNLH-UHFFFAOYSA-M	2.19376e+07	6.90031e+06	5.34574e+06	7.72401e+06	1.15128e+07	8.11243e+06	1.19324e+07	6.79449e+06	9.842e+06	1.08117e+07	1.12481	0.169677	0.984093	0.56	0.506129
Com_1596_pos	4,7-Dimethyl-1-tetralone	4,7-二甲基-1-四氢萘酮	P	C12H14O	174.104	175.112	0.800449	[M+H]+	8.357	0.795182251130604	2	C18	Benzenoids	苯类化合物	Tetralins	四氢化萘	-	-	-	-	-	-	-	-	CC1CCC(=O)C2=C1C=CC(=C2)C	SQESYXTWWGWCFK-UHFFFAOYSA-N	4.71594e+06	5.51264e+06	5.10301e+06	4.22846e+06	4.37785e+06	9.32281e+06	6.69086e+06	4.57413e+06	4.90787e+06	8.60331e+06	0.702012	-0.510433	0.0908396	0.8	1.11631
Com_1597_neg	Rabdoternin A	-	N	C20H28O6	364.189	363.182	1.45094	[M-H]-	6.371	0.509161260171832	2	C18	Lipids and lipid-like molecules	脂质和类脂分子	Prenol lipids	异戊烯醇脂	Terpene lactones	萜内酯	-	-	-	-	-	-	CC1(CCCC23C1C(C(C45C2CCC(C4O)C(=C)C5O)(OC3=O)O)O)C	DWBNAAUVBIEEOE-WRLHIJJLSA-N	3.47331e+06	3.49638e+06	1.70622e+06	3.97115e+06	3.11624e+06	3.19193e+06	3.24319e+06	3.54239e+06	2.37564e+06	2.98669e+06	1.0276	0.0392858	0.986345	0.6	0.167139
Com_1599_pos	Ne,Ne dimethyllysine	Ne,Ne 二甲基赖氨酸	P	C8H18N2O2	174.137	175.144	1.44263	[M+H]+	1.363	0.521439088126616	2	C18	Organic acids and derivatives	有机酸及其衍生物	Carboxylic acids and derivatives	羧酸及其衍生物	Amino acids, peptides, and analogues	氨基酸、肽和类似物	-	HMDB0013287	C05545	-	-	4478779	CN(C)CCCCC(N)C(O)=O	XXEWFEBMSGLYBY-UHFFFAOYSA-N	1.94211e+07	7.95141e+06	2.21775e+07	1.97601e+07	2.46287e+07	7.89971e+06	5.90625e+06	9.5995e+06	1.63811e+07	8.51151e+06	1.94498	0.959755	0.0379365	0.88	1.48905
Com_159_pos	Indoleacrylic acid	3-吲哚丙烯酸	P	C11H9NO2	187.063	170.06	1.16572	[M+H-H2O]+	5.318	0.999613286217798	1	C18	Organoheterocyclic compounds	有机杂环化合物	Indoles and derivatives	吲哚及其衍生物	Indoles	吲哚	29953-71-7	HMDB0000734	C21283	-	-	5375048	OC(=O)\C=C\C1=CNC2=C1C=CC=C2	PLVPPLCLBIEYEA-AATRIKPKSA-N	1.23585e+08	8.21743e+07	1.35426e+08	1.06526e+08	1.5739e+08	3.29312e+07	6.52252e+07	6.43189e+07	6.29327e+07	8.53951e+07	1.9469	0.961177	0.00881076	0.96	1.89388
Com_1601_neg	Prostaglandin A1 ethyl ester	-	N	C22H36O4	364.261	363.254	1.1258	[M-H]-	7.548	-	3	C18	Lipids and lipid-like molecules	脂质和类脂分子	Fatty Acyls	脂肪酰类	Eicosanoids	类二十烷酸	93464-24-5	-	-	-	-	-	CCCCCC(C=CC1C=CC(=O)C1CCCCCCC(=O)OCC)O	STQVEMJKKQYNQQ-LTGPBHORSA-N	2.62257e+07	2.43247e+07	7.96661e+06	2.11304e+07	2.09848e+07	1.24495e+07	1.53872e+07	1.0418e+07	1.30243e+07	2.55642e+07	1.30958	0.389107	0.387208	0.68	0.553699
Com_1602_neg	Ciprostene	-	N	C22H36O4	364.261	363.254	1.10778	[M-H]-	7.905	-	3	C18	Lipids and lipid-like molecules	脂质和类脂分子	Fatty Acyls	脂肪酰类	Eicosanoids	类二十烷酸	81703-55-1	HMDB0250270	-	-	-	-	CCCCCC(C=CC1C2CC(=CCCCC(=O)O)CC2(CC1O)C)O	VKPYUUBEDXIQIB-QBPWRKFFSA-N	2.05319e+07	1.65354e+07	8.15611e+06	1.74231e+07	2.30171e+07	1.43613e+07	2.41898e+07	1.20732e+07	1.57671e+07	2.53368e+07	0.933885	-0.0986826	0.733505	0.48	0.349514
Com_1603_neg	Methyl 15-isobutyloxy-7-labden-17-oate	-	N	C22H36O4	364.261	363.255	2.06039	[M-H]-	10.996	-	3	C18	Lipids and lipid-like molecules	脂质和类脂分子	Prenol lipids	异戊烯醇脂	Diterpenoids	二萜类	-	-	-	-	-	-	CC(CCC1C(=CCC2C1(CCCC2(C)C)C)C(=O)OC)CCOC=O	ZQMIRTGWVGONOM-WGQQHEPDSA-N	211423	292406	69750.9	122822	117270	64194.4	193522	272052	124255	107519	1.06845	0.0955234	0.860634	0.44	0.272538
Com_1604_pos	2-n-Propylthiazolidine-4-carboxylic acid	-	P	C7H13NO2S	175.067	176.074	1.09939	[M+H]+	5.644	-	3	C18	Organic acids and derivatives	有机酸及其衍生物	Carboxylic acids and derivatives	羧酸及其衍生物	Amino acids, peptides, and analogues	氨基酸、肽和类似物	-	HMDB0245245	-	-	-	165189	CCCC1NC(CS1)C(O)=O	QIJPWSGHURHDHJ-UHFFFAOYSA-N	399050	1.25866e+07	3.59178e+06	1.8277e+06	395970	3.3872e+06	6.91012e+06	6.12842e+06	5.00801e+06	1.49523e+07	0.516711	-0.952571	0.115148	0.8	0.872032
Com_1605_neg	5.9-tetracosadienoic acid	5.9-二十四碳二烯酸	N	C24H44O2	364.334	363.327	1.11196	[M-H]-	11.018	-	3	C18	Lipids and lipid-like molecules	脂质和类脂分子	Fatty Acyls	脂肪酰类	Fatty acids and conjugates	脂肪酸和结合物	-	-	-	-	LMFA01030417	-	O=C(O)CCCC=CCCC=CCCCCCCCCCCCCCC	OVQSZVCJOZKJGA-LMOVRVBNSA-N	5.46097e+07	2.56956e+07	3.12775e+07	5.13529e+06	4.21557e+07	2.97549e+07	5.98518e+06	3.26441e+07	2.12763e+07	9.24755e+06	1.60628	0.683722	0.450808	0.68	0.628625
Com_1605_pos	2-Aminoheptanedioic acid	-	P	C7H13NO4	175.084	176.092	1.34529	[M+H]+	3.236	0.515370275428351	2	C18	Organic acids and derivatives	有机酸及其衍生物	Carboxylic acids and derivatives	羧酸及其衍生物	Amino acids, peptides, and analogues	氨基酸、肽和类似物	3721-85-5	HMDB0034252	-	-	-	101122	NC(CCCCC(O)=O)C(O)=O	JUQLUIFNNFIIKC-UHFFFAOYSA-N	6.29442e+07	3.81932e+06	7.52343e+06	7.84645e+06	1.36334e+07	1.05714e+07	4.37084e+06	8.6389e+06	7.97703e+06	3.85288e+06	2.70444	1.43533	0.32754	0.44	0.418022
Com_1606_neg	Tryptophan 2-C-mannoside	-	N	C17H22N2O7	366.143	365.136	0.878471	[M-H]-	4.981	-	3	C18	Organoheterocyclic compounds	有机杂环化合物	Indoles and derivatives	吲哚及其衍生物	Indolyl carboxylic acids and derivatives	吲哚基羧酸及其衍生物	180509-18-6	HMDB0240296	-	-	-	10981970	N[C@@H](CC1=C(NC2=CC=CC=C12)[C@H]1O[C@H](CO)[C@@H](O)[C@H](O)[C@@H]1O)C(O)=O	CPXSBHKDEPPWIX-RAYCSJGISA-N	7.97674e+07	6.43075e+07	4.0932e+07	5.83648e+07	7.69754e+07	2.56188e+07	3.4674e+07	2.93915e+07	2.13119e+07	4.9645e+07	1.99418	0.995795	0.00578219	0.96	1.33032
Com_1607_pos	L-2-amino-8-hydroxyoctanoate	L-2-氨基-8-羟基辛酸酯	P	C8H17NO3	175.121	176.128	0.849754	[M+H]+	1.512	-	3	C18	Organic acids and derivatives	有机酸及其衍生物	Carboxylic acids and derivatives	羧酸及其衍生物	Amino acids, peptides, and analogues	氨基酸、肽和类似物	-	-	-	-	-	-	C(CCCO)CCC(C(=O)[O-])[NH3+]	BXWIRZWJUWLKSW-ZETCQYMHSA-N	1.04366e+07	2.03834e+07	1.78589e+07	1.60061e+07	1.13475e+07	8.00212e+06	2.62668e+07	1.2835e+07	1.19622e+07	2.16574e+07	0.941887	-0.086374	0.992156	0.44	0.192471
Com_1608_neg	(5Z,8Z)-tetradecadienoylcarnitine	-	N	C21H37NO4	367.272	366.265	0.519157	[M-H]-	9.182	0.701544686573494	2	C18	Lipids and lipid-like molecules	脂质和类脂分子	Fatty Acyls	脂肪酰类	Fatty acid esters	脂肪酸酯	-	HMDB0240756	-	-	LMFA07070020	-	CCCCCC=CCC=CCCCC(=O)OC(CC(=O)[O-])C[N+](C)(C)C	REUVFPFCXKWJQA-UTJQPWESSA-N	2.11818e+06	1.41213e+06	3.1634e+06	3.41193e+06	1.97922e+06	1.95517e+06	3.46562e+06	4.74763e+06	6.49757e+06	3.57317e+06	0.597103	-0.743948	0.0929313	0.84	0.893906
Com_1611_pos	6-Methylpteridine-2,4-diamine	6-甲基蝶啶-2,4-二胺	P	C7H8N6	176.081	177.088	0.0283112	[M+H]+	6.288	-	3	C18	Organoheterocyclic compounds	有机杂环化合物	Pteridines and derivatives	蝶啶及其衍生物	-	-	-	HMDB0247090	-	-	-	254916	CC1=CN=C2N=C(N)N=C(N)C2=N1	MFNAKLLYSPINFZ-UHFFFAOYSA-N	8.30072e+06	6.04774e+06	6.01988e+06	7.70506e+06	3.50319e+06	1.3028e+07	1.50616e+07	8.24185e+06	9.54297e+06	4.33839e+06	0.628856	-0.669199	0.154657	0.8	1.07472
Com_1613_pos	11,12,13-Trinor-6,9-eremophiladien-8-one	-	P	C12H16O	176.12	177.127	0.291187	[M+H]+	7.405	0.763428893158441	2	C18	Organic oxygen compounds	有机氧化合物	Organooxygen compounds	有机氧化合物	Carbonyl compounds	羰基化合物	-	-	-	-	-	-	CC1CCCC2=CC(=O)C=CC12C	GCQBBQFHAVKHMN-UHFFFAOYSA-N	7.03875e+06	7.79124e+06	7.75177e+06	8.94042e+06	6.4805e+06	1.4092e+07	1.6076e+07	2.25556e+07	1.82866e+07	2.5039e+07	0.395659	-1.33767	0.000265971	1	1.93931
Com_1614_neg	Semiplenamide F	-	N	C22H43NO3	369.324	368.317	0.417974	[M-H]-	10.441	0.578371626817738	2	C18	Organoheterocyclic compounds	有机杂环化合物	Epoxides	环氧化物	Oxirane carboxylic acids and derivatives	环氧乙烷羧酸及其衍生物	-	-	-	-	LMFA08020281	-	CCCCCCCCCCCCCCCC1C(O1)(C)C(=O)NC(C)CO	WTOKUHHGBBPESF-VRAFCGOGSA-N	1.08777e+06	1.08711e+06	1.35798e+06	2.0572e+06	1.24291e+06	1.53241e+06	1.46933e+06	2.05269e+06	3.67757e+06	2.00936e+06	0.636137	-0.652591	0.0723509	0.84	0.641991
Com_1614_pos	(3E,5Z,7Z,9E)-Trideca-3,5,7,9-tetraene	-	P	C13H20	176.156	177.164	0.60251	[M+H]+	7.916	0.836200287925616	2	C18	Hydrocarbons	碳氢化合物	Unsaturated hydrocarbons	不饱和烃	Olefins	烯烃	-	-	-	-	-	-	CCCC=CC=CC=CC=CCC	SPQQVZADFOATIQ-YWLJYKEXSA-N	1.50186e+07	1.32749e+07	2.18156e+07	1.48813e+07	1.59942e+07	2.43219e+07	1.45276e+07	1.52376e+07	2.70284e+07	1.28891e+07	0.861497	-0.215082	0.510522	0.56	0.664593
Com_1616_neg	6-(9'-Purine-6',8'-diolyl)-2beta-suberosanone	6-(9'-嘌呤-6',8'-二醇)-2beta-辛二酮	N	C20H26N4O3	370.2	369.193	1.52403	[M-H]-	6.43	0.521586421108439	2	C18	Lipids and lipid-like molecules	脂质和类脂分子	Prenol lipids	异戊烯醇脂	Diterpenoids	二萜类	-	-	-	-	-	135438508	CC1CCC2C3C1(CC2(C)C)C(C(=O)C3)CN4C5=C(C(=O)NC=N5)NC4=O	BHCRQXWMNOFEEK-OWPPUKJFSA-N	3.86337e+06	3.57019e+06	618451	3.99541e+06	2.27008e+06	3.19537e+06	4.49619e+06	2.86874e+06	5.27819e+06	3.65976e+06	0.734297	-0.445565	0.265159	0.68	0.582794
Com_1617_neg	20-hydroxytrioxilin A3	-	N	C20H34O6	370.236	369.228	0.306453	[M-H]-	6.446	0.613387738038657	2	C18	Lipids and lipid-like molecules	脂质和类脂分子	Fatty Acyls	脂肪酰类	Eicosanoids	类二十烷酸	-	-	-	-	-	-	C(CCC=CCC(C(C=CC(CC=CCCCC(=O)O)O)O)O)CCO	ZPPVESFLJWNSHL-OFZLGVHBSA-N	1.97441e+09	2.67428e+09	1.22423e+09	2.57904e+09	2.40427e+09	1.62853e+09	1.97949e+09	1.54516e+09	1.72281e+09	2.20726e+09	1.19519	0.257243	0.382114	0.72	0.515495
Com_1619_pos	3-Phenylpropyl acetate	3-苯丙乙酸酯	P	C11H14O2	178.099	179.107	2.06484	[M+H]+	8.358	0.864176989052615	2	C18	Benzenoids	苯类化合物	Benzene and substituted derivatives	苯及其取代衍生物	-	-	-	HMDB0033386	C17663	-	-	-	CC(=O)OCCCC1=CC=CC=C1	JRJGKUTZNBZHNK-UHFFFAOYSA-N	7.32905e+06	1.00611e+07	7.63789e+06	6.71988e+06	7.44184e+06	1.26735e+07	1.24155e+07	7.78568e+06	1.03436e+07	1.68095e+07	0.652861	-0.615153	0.030116	0.96	0.99537
Com_1622_neg	8,8a-Deoxyoleandolide	8,8a-脱氧夹竹桃内酯	N	C20H36O6	372.251	371.244	0.78749	[M-H]-	6.34	0.588292309070768	2	C18	Phenylpropanoids and polyketides	苯丙素类和聚酮类	Macrolides and analogues	大环内酯类及其类似物	-	-	-	-	C11989	map00522;map01130	LMPK04000030	-	CC1CC(C(=O)C(C(C(C(OC(=O)C(C(C(C1O)C)O)C)C)C)O)C)C	OLPAVFVRSHWADO-KYEFFAPUSA-N	5.65886e+07	4.24118e+07	1.54463e+07	2.9511e+07	1.57941e+07	2.58209e+07	3.5184e+07	2.75409e+07	3.16511e+07	4.8969e+07	0.94435	-0.0826065	0.591047	0.56	0.256795
Com_1622_pos	2-(1-Phenylethyl)-1,3-dioxolane	-	P	C11H14O2	178.099	179.107	1.76062	[M+H]+	9.138	0.83646086914642	2	C18	Benzenoids	苯类化合物	Benzene and substituted derivatives	苯及其取代衍生物	-	-	-	-	-	-	-	-	CC(C1OCCO1)C2=CC=CC=C2	SATZAQAJSHXNSJ-UHFFFAOYSA-N	201172	2.81094e+06	1.27782e+06	3.63805e+06	725677	4.87131e+06	6.66444e+06	7.61849e+06	1.01738e+07	8.58277e+06	0.228264	-2.13123	0.0208967	1	1.25794
Com_1624_neg	Nabilone	大麻隆	N	C24H36O3	372.266	371.259	0.652983	[M-H]-	8.859	-	3	C18	Organoheterocyclic compounds	有机杂环化合物	Naphthopyrans	萘并吡喃类	Naphthopyranones	萘并吡喃酮类	51022-71-0	HMDB0014629	-	-	-	-	CCCCCCC(C)(C)C1=CC(=C2C3CC(=O)CCC3C(OC2=C1)(C)C)O	GECBBEABIDMGGL-RTBURBONSA-N	9.00553e+06	6.35121e+06	3.00313e+06	6.1275e+06	6.88849e+06	1.926e+07	6.67566e+06	7.11987e+06	3.90969e+06	6.52467e+06	0.721452	-0.471026	0.484541	0.64	0.600913
Com_1625_neg	Leu-Asp-Gln	亮氨酸-天冬氨酸-谷氨酰胺	N	C15H26N4O7	374.18	373.173	0.961234	[M-H]-	5.098	-	3	C18	Organic acids and derivatives	有机酸及其衍生物	Carboxylic acids and derivatives	羧酸及其衍生物	Amino acids, peptides, and analogues	氨基酸、肽和类似物	-	-	-	-	-	-	CC(C)CC(C(=O)NC(CC(=O)O)C(=O)NC(CCC(=O)N)C(=O)O)N	PJYSOYLLTJKZHC-GUBZILKMSA-N	1.81051e+07	9.05591e+06	7.08008e+06	1.12443e+07	1.59733e+07	1.61204e+06	2.13886e+06	4.39632e+06	6.58081e+06	3.07107e+06	3.45291	1.78781	0.00350352	1	2.13135
Com_1628_neg	Lys Leu Asp	赖氨酸亮氨酸天冬氨酸	N	C16H30N4O6	374.217	373.209	0.0448307	[M-H]-	5.327	-	3	C18	Organic acids and derivatives	有机酸及其衍生物	Peptidomimetics	肽模拟物	Hybrid peptides	混合肽	-	-	-	-	-	-	CC(C)CC(C(=O)NC(CC(=O)O)C(=O)O)NC(=O)C(CCCCN)N	MUXNCRWTWBMNHX-SRVKXCTJSA-N	3.27758e+06	1.7078e+06	1.88548e+06	1.1951e+06	1.90044e+06	186420	417930	1.16885e+06	1.62672e+06	802355	2.37166	1.2459	0.0490836	0.96	1.60716
Com_1628_pos	[R-(E)]-4-(4-Methyl-3-cyclohexen-1-yl)-3-penten-2-one	-	P	C12H18O	178.136	179.143	0.598696	[M+H]+	8.026	0.92126495988044	2	C18	Lipids and lipid-like molecules	脂质和类脂分子	Prenol lipids	异戊烯醇脂	Monoterpenoids	单萜类	-	-	-	-	-	-	CC1=CCC(CC1)C(=CC(=O)C)C	SSDLCRAPQKJETK-OANVXVOSSA-N	1.89251e+07	1.40077e+07	2.20034e+07	2.44009e+07	2.48119e+07	3.08747e+07	3.40689e+07	4.84311e+07	4.58579e+07	5.94956e+07	0.476157	-1.07049	0.00182988	1	1.39481
Com_1630_neg	Corymbi-7,13E-dienolide	-	N	C23H34O4	374.246	373.239	0.408291	[M-H]-	7.866	-	3	C18	Phenylpropanoids and polyketides	苯丙素类和聚酮类	Macrolides and analogues	大环内酯类及其类似物	-	-	-	-	-	-	-	-	CC1=CCOC(=O)CC(=O)OC2CCC3(C(CC1)C(=CCC3C2(C)C)C)C	LLMHUMBEEZSSMH-BTBMLZSTSA-N	1.94197e+06	3.3207e+06	215316	3.51748e+06	1.08086e+06	5.6616e+06	7.32551e+06	6.92299e+06	1.44145e+07	7.18861e+06	0.242726	-2.0426	0.0253519	1	1.15367
Com_1631_pos	S-CARBOXYMETHYL-L-CYSTEINE	羧甲基半胱氨酸	P	C5H9NO4S	179.025	180.033	0.716858	[M+H]+	1.512	0.696045906786462	2	C18	Organic acids and derivatives	有机酸及其衍生物	Carboxylic acids and derivatives	羧酸及其衍生物	Amino acids, peptides, and analogues	氨基酸、肽和类似物	186537-58-6	HMDB0029415	C03727	-	-	-	O=C(O)CSCC(N)C(=O)O	GBFLZEXEOZUWRN-VKHMYHEASA-N	1.25954e+07	2.77067e+07	1.8604e+07	2.79132e+07	7.45757e+06	3.45307e+07	3.27e+07	2.03453e+07	1.80014e+07	3.13614e+07	0.68846	-0.538556	0.162481	0.8	0.812373
Com_1633_pos	9-Ethylguanine	9-乙基鸟嘌呤	P	C7H9N5O	179.081	180.088	1.39181	[M+H]+	5.058	0.694500572957644	2	C18	Organoheterocyclic compounds	有机杂环化合物	Imidazopyrimidines	咪唑并嘧啶类	Purines and purine derivatives	嘌呤和嘌呤衍生物	879-08-3	HMDB0247591	-	-	-	95189	CCN1C=NC2=C1N=C(N)NC2=O	WDOYBEPLTCFIRQ-UHFFFAOYSA-N	4.57864e+07	2.62973e+07	5.09588e+07	2.02823e+07	2.862e+07	1.58708e+07	4.95737e+07	2.40985e+07	1.6565e+07	3.6472e+07	1.20595	0.270175	0.445075	0.68	0.523596
Com_1634_neg	Leuconicine B	-	N	C23H24N2O3	376.179	375.171	2.17424	[M-H]-	7.942	-	3	C18	Organoheterocyclic compounds	有机杂环化合物	Indoles and derivatives	吲哚及其衍生物	Carbazoles	咔唑类	-	-	-	-	-	-	CCC1CN2CCC34C2CC1C5=C3N(C6=CC=CC=C46)C(=O)C(=C5)C(=O)OC	SISNJMQUMOSGQC-PEYHYLNSSA-N	2.38163e+06	3.0594e+06	1.66331e+06	2.12789e+06	4.34469e+06	2.46336e+06	1.92402e+06	196112	504973	4.94121e+06	1.35368	0.436883	0.260002	0.64	1.04689
Com_1635_neg	Dahliane F	-	N	C22H32O5	376.225	375.218	0.524345	[M-H]-	7.882	-	3	C18	Organic oxygen compounds	有机氧化合物	Organooxygen compounds	有机氧化合物	Carbonyl compounds	羰基化合物	-	-	-	-	-	-	[H][C@]1(O)C2=CC3=C(CO)C(=O)CC[C@@]3(C)CC[C@]2(C)[C@@]([H])(C(C)C)[C@]1([H])OC(C)=O	BEMZAUOOVKSYLX-YFNVTMOMSA-N	1.37427e+06	706917	311184	1.28527e+06	1.21572e+06	1.18942e+06	1.14764e+06	1.35486e+06	485690	709287	1.00132	0.00190738	0.865259	0.56	0.114742
Com_1635_pos	N-Acetyltyramine	N-(4-羟基苯基)乙酰胺	P	C10H13NO2	179.095	180.102	2.15811	[M+H]+	5.379	0.767626684104747	2	C18	Benzenoids	苯类化合物	Phenols	酚类	1-hydroxy-2-unsubstituted benzenoids	1-羟基-2-未取代苯类化合物	1202-66-0	-	-	-	-	-	CC(=O)NCCC1=CC=C(C=C1)O	ATDWJOOPFDQZNK-UHFFFAOYSA-N	3.39963e+07	1.86026e+07	3.72603e+07	2.10921e+07	4.89853e+07	9.50058e+06	1.04832e+07	1.06456e+07	1.1178e+07	2.30176e+07	2.46721	1.30288	0.00607931	0.92	1.1656
Com_1636_pos	Rimantadine	盐酸左氧氟沙星	P	C12H21N	179.167	180.175	0.0718418	[M+H]+	6.408	0.632383722222405	2	C18	Organic nitrogen compounds	有机氮化合物	Organonitrogen compounds	有机氮化合物	Amines	胺类	13392-28-4	HMDB0014621	C07236	-	-	5071	CC(N)C12CC3CC(CC(C3)C1)C2	UBCHPRBFMUDMNC-UHFFFAOYSA-N	1.89638e+06	538033	2.83504e+06	1.5384e+06	1.75982e+06	782042	805147	880750	992800	1.0725e+06	1.88997	0.918362	0.136339	0.8	1.08194
Com_1637_neg	7-Methylguanosine 5'-phosphate	7-甲基鸟苷 5'-磷酸	N	C11H17N5O8P+	378.081	376.067	0.0851746	[M-2H]-	4.787	0.705895373807836	2	C18	Nucleosides, nucleotides, and analogues	核苷、核苷酸和类似物	Purine nucleotides	嘌呤核苷酸	Purine ribonucleotides	嘌呤核糖核苷酸	-	HMDB0059612	-	-	-	-	CN1C=[N+](C2=C1C(=O)NC(=N2)N)C3C(C(C(O3)COP(=O)(O)O)O)O	AOKQNZVJJXPUQA-KQYNXXCUSA-O	1.86141e+07	6.30383e+06	1.66469e+07	1.06564e+07	1.31479e+07	6.45278e+06	1.84842e+07	1.12409e+07	7.5146e+06	1.3386e+07	1.14525	0.195663	0.615379	0.56	0.556133
Com_1638_neg	4R-Hydroxy solifenacin	4R-羟基索利那新	N	C23H26N2O3	378.194	377.187	0.912793	[M-H]-	8.363	-	3	C18	Organoheterocyclic compounds	有机杂环化合物	Tetrahydroisoquinolines	四氢异喹啉	1-phenyltetrahydroisoquinolines	1-苯基四氢异喹啉	-	HMDB0061127	-	-	-	131770038	[H][C@]12CCN(CC1)CC2OC(=O)N1C[C@H](O)C2=C(C=CC=C2)[C@@H]1C1=CC=CC=C1	LRNNBJBAUXSVMH-NHNZYLEHSA-N	2.41951e+07	2.23419e+07	1.4824e+07	2.16759e+07	2.26476e+07	3.48994e+07	1.58179e+07	1.68807e+07	2.32457e+07	1.7317e+07	0.977106	-0.0334129	0.957301	0.52	0.251245
Com_1639_neg	Dendronpholide E	-	N	C22H34O5	378.241	377.234	0.584843	[M-H]-	6.836	0.55120750545752	2	C18	Lipids and lipid-like molecules	脂质和类脂分子	Prenol lipids	异戊烯醇脂	Diterpenoids	二萜类	-	-	-	-	-	-	CCOC(=O)C(=C)C1CCC(C(=O)CCC(=CCC=C(C(C1)O)C)C)(C)O	DDVQLQBZUYJIOQ-OJCJVJNSSA-N	3.23873e+08	1.45068e+08	2.57693e+08	1.73297e+08	2.70689e+08	2.18423e+08	1.81964e+08	1.1808e+08	1.42662e+08	2.89586e+08	1.2313	0.300187	0.350874	0.68	0.690508
Com_163_neg	D-Pantothenic acid	泛酸	N	C9H17NO5	219.111	218.103	0.381634	[M-H]-	5.14	0.987123148220942	1	C18	Organic oxygen compounds	有机氧化合物	Organooxygen compounds	有机氧化合物	Alcohols and polyols	醇和多元醇	867-81-2	HMDB0000210	C00864	map00770;map00410;map01110;map01100;map04977	LMFA08020419	6613	CC(C)(CO)C(C(=O)NCCC(=O)O)O	GHOKWGTUZJEAQD-ZETCQYMHSA-N	9.63393e+08	5.35059e+08	1.00451e+09	8.07993e+08	1.12704e+09	3.41225e+08	5.08461e+08	6.58247e+08	8.8803e+08	6.8027e+08	1.44267	0.528741	0.102617	0.84	1.13713
Com_163_pos	10-Hydroxydecanoate	10-羟基癸酸	P	C10H20O3	188.141	171.138	0.0892929	[M+H-H2O]+	6.272	0.847112325882004	1	C18	Organic acids and derivatives	有机酸及其衍生物	Hydroxy acids and derivatives	羟基酸及其衍生物	Medium-chain hydroxy acids and derivatives	中链羟基酸及其衍生物	1679-53-4	HMDB0244272	C02774	-	LMFA01050033	74300	OCCCCCCCCCC(O)=O	YJCJVMMDTBEITC-UHFFFAOYSA-N	2.45016e+07	2.99683e+07	3.28048e+07	4.04758e+07	2.82237e+07	7.75579e+07	3.40015e+07	4.26809e+07	4.07456e+07	3.03433e+07	0.692206	-0.530726	0.126252	0.88	1.23956
Com_1640_neg	Nervosanin A	-	N	C21H32O6	380.22	379.212	0.439911	[M-H]-	6.775	-	3	C18	Lipids and lipid-like molecules	脂质和类脂分子	Prenol lipids	异戊烯醇脂	Diterpenoids	二萜类	-	-	-	-	-	70698018	CC1(CCC(C23C1C(C(C45C2CCC(C4)C(C5=O)COC)(OC3)O)O)O)C	NHFCLVQJGBUOLF-SSTJTVCQSA-N	1.08031e+07	9.11698e+06	3.9595e+06	1.39897e+07	8.87792e+06	1.24027e+07	1.07696e+07	1.30282e+07	1.26779e+07	9.04096e+06	0.807109	-0.309165	0.260637	0.68	0.76194
Com_1641_neg	Sartol acetate B	-	N	C22H36O5	380.256	379.249	1.1013	[M-H]-	6.911	-	3	C18	Lipids and lipid-like molecules	脂质和类脂分子	Prenol lipids	异戊烯醇脂	Sesquiterpenoids	倍半萜类	-	-	-	-	-	-	CC(C)C1CCC(C(=O)CC(C=CCC(C=C1)(C)O)(C)O)(C)COC(=O)C	MOTBGHLVUHHVFC-DCURBPOESA-N	1.54581e+08	2.24066e+08	8.51251e+07	1.42908e+08	1.56052e+08	8.42433e+07	9.3634e+07	6.57782e+07	7.1978e+07	1.95208e+08	1.49309	0.578301	0.115419	0.8	1.00943
Com_1642_neg	Besarhanamide A	-	N	C23H43NO3	381.324	380.317	1.03354	[M-H]-	10.428	-	3	C18	Organoheterocyclic compounds	有机杂环化合物	Epoxides	环氧化物	Oxirane carboxylic acids and derivatives	环氧乙烷羧酸及其衍生物	-	-	-	-	-	-	CCCCCCCCCCCCCC=CCCC1C(O1)C(=O)NC(C)CO	WFDZAQUSOQZZAS-HFXYZWCVSA-N	779614	589759	1.35292e+06	1.76245e+06	1.26307e+06	940717	1.094e+06	1.34855e+06	2.21788e+06	1.27489e+06	0.835919	-0.258566	0.42335	0.6	0.653983
Com_1643_neg	Cinncassiol C3	-	N	C20H30O7	382.199	381.191	1.03017	[M-H]-	6.265	-	3	C18	Lipids and lipid-like molecules	脂质和类脂分子	Prenol lipids	异戊烯醇脂	Sesquiterpenoids	倍半萜类	-	HMDB0036859	C17641	-	-	-	CC1CCC2(C3(CC4(C(C(=O)C2(C1O)O4)(C(CC3=O)(C(C)C)O)C)O)C)O	IJPNDQQOKFKBRG-ZPZYUIKSSA-N	2.77197e+07	1.82409e+07	1.30282e+07	2.74147e+07	2.33262e+07	1.23941e+07	1.05481e+07	9.74e+06	2.26612e+07	1.19552e+07	1.63049	0.705308	0.0414828	0.92	0.832343
Com_1643_pos	Limonenecarboxylic acid	-	P	C11H16O2	180.115	181.122	0.290808	[M+H]+	6.227	0.838471315758501	2	C18	Lipids and lipid-like molecules	脂质和类脂分子	Prenol lipids	异戊烯醇脂	Monoterpenoids	单萜类	-	-	-	-	-	-	CC1=CCC(CC1)C(=CC(=O)O)C	KENWRRUSJKMXOL-PCYYEKQGSA-N	9.17466e+07	2.94686e+08	8.53765e+07	4.82734e+08	1.25599e+08	7.57985e+08	8.30518e+08	8.90899e+08	1.18756e+09	8.95512e+08	0.236745	-2.0786	0.00699711	1	1.39929
Com_1644_pos	(Z,Z,Z)-3,6,9-Dodecatrien-1-ol	-	P	C12H20O	180.151	181.159	0.51189	[M+H]+	9.588	0.615163806968326	2	C18	Lipids and lipid-like molecules	脂质和类脂分子	Fatty Acyls	脂肪酰类	Fatty alcohols	脂肪醇	-	-	C08375	-	LMFA05000097	-	CCC=CCC=CCC=CCCO	OFAUAWIRDOCHFP-PDBXOOCHSA-N	2.84432e+07	2.7797e+07	2.07406e+07	1.95115e+07	2.15994e+07	3.54982e+07	2.37014e+07	2.60039e+07	3.3126e+07	2.50022e+07	0.823904	-0.279451	0.124124	0.76	1.14137
Com_1648_neg	BCA 6	-	N	C21H34O6	382.236	381.228	0.234571	[M-H]-	7.062	-	3	C18	Lipids and lipid-like molecules	脂质和类脂分子	Prenol lipids	异戊烯醇脂	Sesquiterpenoids	倍半萜类	-	-	-	-	-	-	CC(CCC(O)C(C)(C)O)C1=CCC(C)(O)C1CC1=C(O)C(O)CCC1=O	FIXRZLUOASIPBK-UHFFFAOYSA-N	8.03763e+06	1.05858e+07	3.73808e+06	1.21613e+07	8.40886e+06	8.3415e+06	1.02216e+07	8.63417e+06	1.01461e+07	8.04738e+06	0.945825	-0.0803554	0.58758	0.52	0.29981
Com_1649_neg	13,14-Dihydro-15-keto-20-ethyl prostaglandin f2alpha	-	N	C22H38O5	382.272	381.265	0.99548	[M-H]-	7.169	0.523326570146278	2	C18	Lipids and lipid-like molecules	脂质和类脂分子	Fatty Acyls	脂肪酰类	Eicosanoids	类二十烷酸	-	HMDB0244515	-	-	-	5636	CCCCCCCC(=O)CCC1C(O)CC(O)C1CC=CCCCC(O)=O	TVHAZVBUYQMHBC-UHFFFAOYSA-N	1.73425e+08	1.60817e+08	9.29109e+07	1.31208e+08	1.48211e+08	1.01199e+08	1.14748e+08	5.76249e+07	9.99965e+07	1.65354e+08	1.31108	0.390759	0.177393	0.72	0.827216
Com_164_neg	Ethyl glucuronide	乙基 beta-D-葡萄糖醛酸	N	C8H14O7	222.074	221.067	0.524193	[M-H]-	2.82	-	3	C18	Organic oxygen compounds	有机氧化合物	Organooxygen compounds	有机氧化合物	Carbohydrates and carbohydrate conjugates	碳水化合物和碳水化合物结合物	17685-04-0	HMDB0010325	-	-	-	18392195	CCO[C@@H]1O[C@@H]([C@@H](O)[C@H](O)[C@H]1O)C(O)=O	IWJBVMJWSPZNJH-UQGZVRACSA-N	2.77286e+06	1.20746e+06	325744	1.98128e+06	328771	2.04022e+06	844857	1.17689e+06	3.8205e+06	196019	0.818979	-0.288101	0.826432	0.48	0.498773
Com_1652_neg	Dihydrozeatin-9-N-glucoside	二氢玉米素-9-N-葡萄糖苷	N	C16H25N5O6	383.18	382.173	0.238988	[M-H]-	5.004	-	3	C18	Organic oxygen compounds	有机氧化合物	Organooxygen compounds	有机氧化合物	Carbohydrates and carbohydrate conjugates	碳水化合物和碳水化合物结合物	73263-99-7	HMDB0012213	-	-	-	-	C[C@H](CO)CCNC1=NC=NC2=C1N=CN2[C@@H]1O[C@H](CO)[C@@H](O)[C@H](O)[C@H]1O	DRPMMLWYLAPTPK-CBGBLGFFSA-N	715227	239042	583980	168068	316409	214819	297676	317407	261675	325661	1.42723	0.513219	0.464213	0.56	0.423677
Com_1653_neg	N-oleoyl threonine	N-油酰苏氨酸	N	C22H41NO4	383.304	382.296	0.403306	[M-H]-	9.908	0.549978612467102	2	C18	Organic acids and derivatives	有机酸及其衍生物	Carboxylic acids and derivatives	羧酸及其衍生物	Amino acids, peptides, and analogues	氨基酸、肽和类似物	-	HMDB0241967	-	-	LMFA08020108	-	CCCCCCCCC=CCCCCCCCC(=O)NC(C(C)O)C(=O)O	NEMXEZCVUJCXDQ-PCXBEVNGSA-N	1.70663e+06	2.05444e+06	1.96994e+06	3.44419e+06	1.54556e+06	1.54367e+06	1.91375e+06	2.54308e+06	4.22573e+06	2.27433e+06	0.857622	-0.221586	0.55449	0.6	0.24733
Com_1654_pos	1,2-Dihydrostilbene	-	P	C14H14	182.11	183.117	0.936586	[M+H]+	8.355	0.570905416078478	2	C18	Phenylpropanoids and polyketides	苯丙素类和聚酮类	Stilbenes	芪类	-	-	-	HMDB0244093	C14685	-	LMPK13090043	-	C1=CC=C(C=C1)CCC2=CC=CC=C2	QWUWMCYKGHVNAV-UHFFFAOYSA-N	7.4713e+06	1.03643e+07	7.21751e+06	8.05376e+06	7.78285e+06	8.23391e+06	1.1238e+07	6.94528e+06	7.98182e+06	1.54647e+07	0.820029	-0.286254	0.342806	0.68	0.648244
Com_1656_neg	Cinnzeylanol	桂二萜醇	N	C20H32O7	384.215	383.208	1.09416	[M-H]-	6.129	0.514360063863844	2	C18	Lipids and lipid-like molecules	脂质和类脂分子	Prenol lipids	异戊烯醇脂	Diterpenoids	二萜类	62394-04-1	HMDB0036010	-	-	-	75069470	CC(C)C1(O)CC2(O)C3(C)CC4(O)OC5(C(O)C(C)CCC35O)C2(O)C14C	TVHZPQAYPSOHQT-UHFFFAOYSA-N	5.64235e+07	5.26269e+07	3.17217e+07	8.58885e+07	5.33655e+07	3.36107e+07	4.28276e+07	3.56382e+07	4.22528e+07	4.46956e+07	1.40699	0.492612	0.135158	0.8	0.57781
Com_1656_pos	Chrysanthemyl acetate	-	P	C11H18O2	182.131	183.138	1.3387	[M+H]+	8.445	0.752735586960044	2	C18	Organic acids and derivatives	有机酸及其衍生物	Carboxylic acids and derivatives	羧酸及其衍生物	Carboxylic acid derivatives	羧酸衍生物	-	-	-	-	-	-	CC(=O)OCC1C(C1(C)C)CC=C	UVQOBCBQCOVBIV-UWVGGRQHSA-N	5.44748e+06	7.07444e+06	6.44556e+06	1.05347e+07	5.50797e+06	6.65875e+06	7.66171e+06	7.58205e+06	1.01655e+07	8.35837e+06	0.866023	-0.207523	0.27814	0.76	0.290783
Com_1657_neg	Sinuflexibilin	-	N	C21H36O6	384.251	383.244	0.677127	[M-H]-	6.46	-	3	C18	Lipids and lipid-like molecules	脂质和类脂分子	Prenol lipids	异戊烯醇脂	Diterpenoids	二萜类	-	-	-	-	-	-	CC1=CCCC(C(CC(CCC(C(CC1)O)(C)O)C(=C)C(=O)OC)O)(C)O	XVIUENHSSMFKJB-SQAKYKOPSA-N	1.74031e+09	2.01256e+09	1.19743e+09	2.12331e+09	2.50677e+09	2.12929e+09	2.05177e+09	1.9516e+09	2.17212e+09	1.84565e+09	0.943838	-0.0833884	0.539147	0.6	0.328407
Com_1657_pos	Decahydro-2-naphthoic acid	-	P	C11H18O2	182.131	183.138	1.03828	[M+H]+	6.482	0.548745840982253	2	C18	Organic acids and derivatives	有机酸及其衍生物	Carboxylic acids and derivatives	羧酸及其衍生物	Carboxylic acids	羧酸	-	-	C14113	map00626;map01120	-	-	C1CCC2CC(CCC2C1)C(=O)O	MYVFQFVSXKPBEM-UHFFFAOYSA-N	3.60761e+07	3.57356e+07	3.72291e+07	4.64776e+07	3.60121e+07	6.70899e+07	4.52724e+07	5.16922e+07	5.11768e+07	3.89976e+07	0.753378	-0.408554	0.0360315	0.92	1.01333
Com_1658_neg	Staphylionoside A	-	N	C19H30O8	386.194	385.188	2.08863	[M-H]-	6.174	0.533368413453139	2	C18	Lipids and lipid-like molecules	脂质和类脂分子	Fatty Acyls	脂肪酰类	Fatty acyl glycosides	脂肪酰糖苷	-	-	-	-	-	-	CC1=C(C(CC(C1=O)O)(C)C)C=CC(C)OC2C(C(C(C(O2)CO)O)O)O	ZZMRRHANYHOIDL-RXZGHDNNSA-N	2.24384e+06	1.46616e+06	1.03036e+06	2.70687e+06	1.72605e+06	3.83838e+06	2.00154e+06	2.18778e+06	2.80686e+06	1.28497e+06	0.756901	-0.401824	0.309999	0.68	0.662158
Com_1659_neg	Oleandolide	-	N	C20H34O7	386.23	385.224	1.27217	[M-H]-	5.947	-	3	C18	Phenylpropanoids and polyketides	苯丙素类和聚酮类	Macrolides and analogues	大环内酯类及其类似物	-	-	-	-	C11990	map00522;map01130	LMPK04000031	-	CC1CC2(CO2)C(=O)C(C(C(C(OC(=O)C(C(C(C1O)C)O)C)C)C)O)C	PFDLUBNRHMFBGI-HRVFELILSA-N	1.02995e+08	9.89905e+07	6.22025e+07	1.17859e+08	8.10468e+07	5.28361e+07	1.04539e+08	5.23372e+07	8.50166e+07	6.98191e+07	1.27033	0.345198	0.187738	0.72	0.590557
Com_165_neg	Monobutyl phthalate	邻苯二甲酸单丁酯	N	C12H14O4	222.089	221.082	0.110662	[M-H]-	6.325	0.823395032925153	1	C18	Benzenoids	苯类化合物	Benzene and substituted derivatives	苯及其取代衍生物	Benzoic acids and derivatives	苯甲酸及其衍生物	131-70-4	HMDB0013247	-	-	-	8575	CCCCOC(=O)C1=CC=CC=C1C(O)=O	YZBOVSFWWNVKRJ-UHFFFAOYSA-N	1.66504e+07	1.25827e+07	1.64863e+07	3.10414e+07	3.17467e+07	2.80251e+07	1.00142e+07	1.43905e+07	3.45839e+07	1.43878e+07	1.07008	0.0977171	0.731785	0.6	0.449917
Com_1660_neg	N-Lauroyl Tryptophan	N-月桂酰色氨酸	N	C23H34N2O3	386.257	385.25	0.507672	[M-H]-	6.46	-	3	C18	Organic acids and derivatives	有机酸及其衍生物	Carboxylic acids and derivatives	羧酸及其衍生物	Amino acids, peptides, and analogues	氨基酸、肽和类似物	-	HMDB0242042	-	-	-	582734	CCCCCCCCCCCC(=O)NC(CC1=CNC2=C1C=CC=C2)C(O)=O	MTYLJFSVEPZMIY-UHFFFAOYSA-N	5.75253e+07	6.79949e+07	3.97906e+07	7.0586e+07	8.25702e+07	7.09335e+07	6.83057e+07	6.47788e+07	7.13625e+07	6.06385e+07	0.947765	-0.0773988	0.559405	0.6	0.296052
Com_1661_neg	N-Palmitoyl Methionine	N-棕榈酰蛋氨酸	N	C21H41NO3S	387.281	386.274	1.90374	[M-H]-	10.099	-	3	C18	Organic acids and derivatives	有机酸及其衍生物	Carboxylic acids and derivatives	羧酸及其衍生物	Amino acids, peptides, and analogues	氨基酸、肽和类似物	-	HMDB0241930	-	-	LMFA08020109	3977103	CCCCCCCCCCCCCCCC(=O)NC(CCSC)C(O)=O	FCVASHHBGGKTGT-UHFFFAOYSA-N	5.68566e+06	6.19908e+06	5.30079e+06	9.44271e+06	4.87389e+06	4.50632e+06	7.06838e+06	1.16341e+07	1.76939e+07	1.15732e+07	0.600316	-0.736207	0.149552	0.76	0.541403
Com_1662_neg	5,6-Dihydroxyprostaglandin F1a	-	N	C20H36O7	388.246	387.239	1.21	[M-H]-	6.082	-	3	C18	Lipids and lipid-like molecules	脂质和类脂分子	Fatty Acyls	脂肪酰类	Eicosanoids	类二十烷酸	11000-26-3	HMDB0012109	C06475	-	-	6439819	CCCCC[C@H](O)\C=C\[C@H]1[C@H](O)C[C@H](O)[C@@H]1CC(O)C(O)CCCC(O)=O	SAAOVBGAFHJPIF-NYNACFBQSA-N	8.25019e+07	7.60062e+07	8.8644e+07	8.6103e+07	8.7156e+07	5.87865e+07	7.85198e+07	4.13687e+07	6.45142e+07	1.27455e+08	1.13427	0.181767	0.352984	0.76	0.409445
Com_1664_pos	chaetoglocin D	-	P	C9H13NO3	183.09	184.097	0.853645	[M+H]+	5.134	0.78618440682121	2	C18	Organoheterocyclic compounds	有机杂环化合物	Pyridines and derivatives	吡啶及其衍生物	Hydropyridines	氢吡啶类	-	-	-	-	-	-	CCC1CNC(=O)C(=C1O)C(=O)C	BKRGUIJDEOVXCR-ZCFIWIBFSA-N	1.95396e+07	1.12445e+07	2.75464e+07	1.92268e+07	2.46065e+07	1.48204e+07	1.59815e+07	1.54903e+07	1.77383e+07	1.58221e+07	1.2794	0.355473	0.258638	0.8	0.948209
Com_1666_neg	Oleoyltaurine	-	N	C20H39NO4S	389.26	388.253	0.812775	[M-H]-	9.519	-	3	C18	Lipids and lipid-like molecules	脂质和类脂分子	Fatty Acyls	脂肪酰类	Fatty amides	脂肪酰胺	-	HMDB0242113	-	-	LMFA08020081	6437033	[H]\C(CCCCCCCC)=C(/[H])CCCCCCCC(O)=NCCS(O)(=O)=O	KOGRJTUIKPMZEJ-KTKRTIGZSA-N	5.31427e+07	5.76663e+07	4.35952e+07	3.32662e+07	3.77196e+07	6.79363e+07	1.32718e+08	4.54407e+07	4.92025e+07	1.56438e+08	0.498942	-1.00305	0.082079	0.84	1.5093
Com_1667_neg	Latanoprost acid	拉坦前列腺素	N	C23H34O5	390.241	389.233	0.177595	[M-H]-	6.843	-	3	C18	Lipids and lipid-like molecules	脂质和类脂分子	Fatty Acyls	脂肪酰类	Eicosanoids	类二十烷酸	41639-83-2	HMDB0253988	-	-	-	53394049	OC(CCC1C(O)CC(O)C1CC=CCCCC(O)=O)CCC1=CC=CC=C1	HNPFPERDNWXAGS-UHFFFAOYSA-N	80380.2	477341	127375	575911	37083.5	89060.5	273730	407198	748600	312833	0.708788	-0.496574	0.356878	0.64	0.424138
Com_1667_pos	Tecostanine	-	P	C11H21NO	183.162	184.17	0.512901	[M+H]+	10.152	0.920613355897152	2	C18	Organoheterocyclic compounds	有机杂环化合物	Piperidines	哌啶类	-	-	-	-	C09989	-	-	-	CC1CCC2C1CN(CC2CO)C	CRVXJVHSLVEDRI-UHFFFAOYSA-N	6.27372e+07	6.05983e+07	5.10284e+07	5.64895e+07	5.31925e+07	8.5747e+07	5.63744e+07	6.52159e+07	7.47764e+07	4.75404e+07	0.861648	-0.214829	0.288974	0.68	0.958071
Com_1669_pos	6-Thiourate	6-硫尿酸盐	P	C5H4N4O2S	184.006	185.012	1.99156	[M+H]+	4.219	-	3	C18	Organoheterocyclic compounds	有机杂环化合物	Imidazopyrimidines	咪唑并嘧啶类	Purines and purine derivatives	嘌呤和嘌呤衍生物	-	HMDB0060417	C16613	map00983	-	3032417	OC1=NC2=C(N1)N=C(O)N=C2S	SXHQUGJSTGOXMD-UHFFFAOYSA-N	5.16352e+06	2.06175e+06	7.13937e+06	6.17473e+06	4.21799e+06	9.49751e+06	1.78233e+06	8.68832e+06	1.01068e+07	3.49909e+06	0.737395	-0.43949	0.64912	0.64	0.616443
Com_1670_neg	N-Arachidonoyl Serine	N-花生四烯酰丝氨酸	N	C23H37NO4	391.272	390.265	1.07357	[M-H]-	9.175	-	3	C18	Organic acids and derivatives	有机酸及其衍生物	Carboxylic acids and derivatives	羧酸及其衍生物	Amino acids, peptides, and analogues	氨基酸、肽和类似物	-	HMDB0242003	-	-	-	53394481	CCCCCC=CCC=CCC=CCC=CCCCC(=O)NC(CO)C(O)=O	FQUVPTVNRMUOPO-UHFFFAOYSA-N	2.71779e+06	1.88033e+06	1.4992e+06	3.54925e+06	3.21357e+06	1.54265e+06	2.86627e+06	3.10942e+06	3.88898e+06	2.98757e+06	0.893382	-0.162651	0.606157	0.6	0.437578
Com_1671_neg	N-Stearoyltaurine	N-硬脂酰牛磺酸	N	C20H41NO4S	391.276	390.269	0.73504	[M-H]-	10.31	0.563653280401589	2	C18	Lipids and lipid-like molecules	脂质和类脂分子	Fatty Acyls	脂肪酰类	Fatty amides	脂肪酰胺	63155-80-6	HMDB0240595	-	-	LMFA08020078	168274	CCCCCCCCCCCCCCCCCC(=O)NCCS(O)(=O)=O	LMIJIHJZVURGQK-UHFFFAOYSA-N	3.27931e+07	5.55564e+07	2.45161e+07	4.8511e+07	2.88875e+07	1.96315e+07	5.58973e+07	1.61971e+07	1.47639e+07	2.81885e+07	1.41273	0.498488	0.182018	0.76	0.902514
Com_1672_neg	CPA(16:0/0:0)	-	N	C19H37O6P	392.233	391.226	1.01929	[M-H]-	9.803	-	3	C18	Lipids and lipid-like molecules	脂质和类脂分子	Glycerophospholipids	甘油磷脂	Glycerophosphates	甘油磷酸酯类	-	HMDB0007003	-	-	-	9801940	CCCCCCCCCCCCCCCC(=O)OCC1COP(O)(=O)O1	WLYRJURLXSFXRK-UHFFFAOYSA-N	8.67035e+06	1.40419e+07	9.0935e+06	1.2382e+07	9.07368e+06	2.26261e+07	2.44178e+07	1.5389e+07	1.89337e+07	1.4232e+07	0.557135	-0.8439	0.00363505	1	1.36783
Com_1673_neg	Vladimuliecin B	-	N	C23H36O5	392.256	391.249	0.980985	[M-H]-	7.216	-	3	C18	Lipids and lipid-like molecules	脂质和类脂分子	Steroids and steroid derivatives	类固醇和类固醇衍生物	Steroid esters	类固醇酯	-	-	-	-	-	-	CC(C1CCC2(C1(CCC3C2(CC(C45C3(CCC4C5)C)O)O)C)O)OC(=O)C	CZFZYEPCYFVTBZ-NWUCDKBLSA-N	1.09329e+06	1.45944e+06	540682	863671	1.11921e+06	343465	1.71883e+06	229102	613433	2.23911e+06	0.986846	-0.0191037	0.553277	0.56	0.376753
Com_1674_pos	trans-(-)-2-Acetyl-1-isopropylcyclopropaneacetic acid	-	P	C10H16O3	184.11	185.117	1.11627	[M+H]+	0.99	0.726403426139895	2	C18	Organic oxygen compounds	有机氧化合物	Organooxygen compounds	有机氧化合物	Carbonyl compounds	羰基化合物	-	-	-	-	-	-	CC(C)C1(CC1C(=O)C)CC(=O)O	KHQMPLDSNBIPLK-SCZZXKLOSA-N	1.01744e+07	8.02838e+06	9.92448e+06	1.1996e+07	1.12948e+07	2.19694e+07	8.99695e+06	1.24939e+07	1.1575e+07	8.33524e+06	0.81139	-0.301533	0.43706	0.64	0.791532
Com_1677_neg	Ailantinol B	臭椿醇B	N	C20H26O8	394.163	393.156	1.06536	[M-H]-	6.006	-	3	C18	Lipids and lipid-like molecules	脂质和类脂分子	Prenol lipids	异戊烯醇脂	Terpene lactones	萜内酯	-	-	-	-	-	-	CC1=CC(=O)C(C2(C1CC3C45C2C(C(C(C4CC(=O)O3)(C)O)O)(OC5)O)C)O	WTDQKXYYDYGVFN-PYCUNDFFSA-N	842754	728290	361742	804804	6.02769e+06	1.42863e+06	3.05484e+06	389756	3.49529e+06	718212	0.964624	-0.0519608	0.67392	0.56	0.322696
Com_1678_neg	Epoxycladine C	-	N	C22H34O6	394.236	393.229	0.882122	[M-H]-	6.489	0.554264501888382	2	C18	Lipids and lipid-like molecules	脂质和类脂分子	Prenol lipids	异戊烯醇脂	Sesquiterpenoids	倍半萜类	-	-	-	-	-	-	CC(C)C1C2C(C3CC(=C)C(CCC(C2O3)(C)OC(=O)C)O)C4(C(C1O)O4)C	DZASUZOOZNCFMS-ZSVBNSAGSA-N	1.27776e+08	1.01778e+08	6.41589e+07	7.44038e+07	9.72849e+07	4.17292e+07	8.70686e+07	4.94975e+07	5.94033e+07	1.0909e+08	1.34203	0.424418	0.169877	0.76	1.02321
Com_1679_neg	Semiplenamide E	-	N	C24H45NO3	395.34	394.333	0.227505	[M-H]-	10.652	0.671979602890084	2	C18	Lipids and lipid-like molecules	脂质和类脂分子	Fatty Acyls	脂肪酰类	Fatty amides	脂肪酰胺	-	-	-	-	LMFA08020279	-	CCCCCCCCCCCCCCCC=C(C)C(=O)NC(C)COC(=O)C	HMEVPMUFHLUBFU-KGAYOUTBSA-N	3.10461e+06	4.80037e+06	2.66056e+06	8.19318e+06	2.11378e+06	2.94713e+06	5.26613e+06	6.31136e+06	1.42005e+07	7.54452e+06	0.575482	-0.797158	0.158294	0.76	0.643891
Com_1681_neg	Neorustmicin B	-	N	C21H34O7	398.23	397.223	0.175899	[M-H]-	6.333	-	3	C18	Phenylpropanoids and polyketides	苯丙素类和聚酮类	Macrolides and analogues	大环内酯类及其类似物	-	-	-	-	-	-	-	-	CCC1C(C=C(CC(CC2(CC(CO2)(C(=O)C(C(=O)O1)C)O)OC)C)C)(C)O	JLVZVGQWWZKQQV-UKTHLTGXSA-N	4.73635e+06	8.33682e+06	4.74425e+06	1.28293e+07	5.76044e+06	9.27344e+06	9.28076e+06	7.75602e+06	1.1611e+07	1.10234e+07	0.743844	-0.426929	0.133731	0.76	0.610377
Com_1683_neg	Bis(glycerophospho)-glycerol	-	N	C9H22O13P2	400.054	399.047	0.690355	[M-H]-	1.249	0.699273864490235	2	C18	Lipids and lipid-like molecules	脂质和类脂分子	Glycerophospholipids	甘油磷脂	Glycerophosphoglycerophosphoglycerols	甘油磷酸甘油磷酸甘油	-	-	C03853	-	-	-	C(C(COP(=O)(O)OCC(COP(=O)(O)OCC(CO)O)O)O)O	RCBRFGAYXGRKBS-UHFFFAOYSA-N	770469	330414	1.90294e+07	1.18747e+06	1.06827e+06	215174	436851	268851	378020	434094	12.9176	3.69126	0.0991688	0.88	1.27265
Com_1684_neg	Cinncassiol B	-	N	C20H32O8	400.21	399.203	0.865583	[M-H]-	6.021	-	3	C18	Lipids and lipid-like molecules	脂质和类脂分子	Prenol lipids	异戊烯醇脂	Diterpenoids	二萜类	-	-	C17648	-	-	-	CC1CCC2(C3(CC4(C5(C(CC3(C5(C2(C1O)O4)O)O)(C(C)CO)O)C)O)C)O	LIGPZBKBGCJTGC-VSDDQSBZSA-N	1.59556e+07	1.68871e+07	1.01518e+07	3.24189e+07	1.35733e+07	1.11611e+07	1.08868e+07	1.33162e+07	1.96417e+07	1.75255e+07	1.22687	0.294984	0.516667	0.56	0.244604
Com_1685_pos	DL-O-Phosphoserine	O-磷酸-DL-丝氨酸	P	C3H8NO6P	185.009	186.017	1.60475	[M+H]+	1.408	-	3	C18	Organic acids and derivatives	有机酸及其衍生物	Carboxylic acids and derivatives	羧酸及其衍生物	Amino acids, peptides, and analogues	氨基酸、肽和类似物	17885-08-4	HMDB0001721	C01005	-	-	106	NC(COP(O)(O)=O)C(O)=O	BZQFBWGGLXLEPQ-UHFFFAOYSA-N	1.73372e+07	1.34889e+07	1.57493e+07	1.47219e+07	1.48322e+07	7.22699e+06	1.68168e+07	1.35541e+07	8.84984e+06	1.96294e+07	1.15213	0.204306	0.341455	0.6	0.714779
Com_1686_pos	2'-hydroxypyridoxol	-	P	C8H11NO4	185.069	186.076	1.08149	[M+H]+	1.511	0.754836201017535	2	C18	Organoheterocyclic compounds	有机杂环化合物	Pyridines and derivatives	吡啶及其衍生物	Hydroxypyridines	羟基吡啶类	-	-	-	-	-	-	C1=C(C(=C(C(=N1)CO)O)CO)CO	FLVIETJQVDUKMQ-UHFFFAOYSA-N	3.02106e+07	4.0391e+07	5.19034e+07	2.93443e+07	3.16497e+07	4.01219e+07	3.05733e+07	2.18951e+07	2.62975e+07	3.0145e+07	1.23127	0.300142	0.205295	0.76	0.499789
Com_1687_pos	4-(1-methyl-2-pyrrolidinyl)-3-oxobutanoate	4-(1-甲基-2-吡咯烷基)-3-氧代丁酸酯	P	C9H15NO3	185.105	186.113	0.763433	[M+H]+	5.707	0.839887801637395	2	C18	Alkaloids and derivatives	生物碱及其衍生物	-	-	-	-	-	-	-	-	-	-	C[NH+]1CCCC1CC(=O)CC(=O)[O-]	WDFDPXMELFXBFU-UHFFFAOYSA-N	6.27787e+07	7.65611e+07	5.22249e+07	1.16225e+08	7.63811e+07	2.78615e+07	4.84426e+07	3.43063e+07	5.02828e+07	8.60615e+07	1.55563	0.637501	0.0778047	0.84	0.952662
Com_1688_neg	Glochidionionoside A	毛刺皂甙A	N	C19H30O9	402.189	401.182	1.02898	[M-H]-	5.793	-	3	C18	Lipids and lipid-like molecules	脂质和类脂分子	Prenol lipids	异戊烯醇脂	Terpene glycosides	萜烯糖苷	-	-	-	-	-	-	CC(C=CC1(C(=CC(=O)CC1(C)C)COC2C(C(C(C(O2)CO)O)O)O)O)O	UBPXJBQKHFQSGI-CDPGZDAZSA-N	1.34083e+06	1.03497e+06	786381	1.19397e+06	749962	2.11028e+06	1.86667e+06	1.47478e+06	2.3979e+06	1.03495e+06	0.574718	-0.799075	0.022008	0.88	0.912083
Com_1688_pos	(+)-Epilupinine-N-oxide	-	P	C10H19NO2	185.142	186.149	2.47637	[M+H]+	5.272	0.756800721366244	2	C18	Alkaloids and derivatives	生物碱及其衍生物	Lupin alkaloids	羽扇豆生物碱	Lupinine-type alkaloids	羽扇豆碱型生物碱	-	-	-	-	-	-	C1CC[N+]2(CCCC(C2C1)CO)[O-]	DPDAZDMDSXQXJW-GMTAPVOTSA-N	9.86793e+06	1.9399e+07	1.22216e+07	4.17989e+07	1.24759e+07	3.67734e+07	2.85125e+07	2.75297e+07	2.9123e+07	3.45149e+07	0.612088	-0.708188	0.068159	0.8	0.989871
Com_1690_neg	Pterodontoside D	-	N	C21H38O7	402.262	401.255	0.956945	[M-H]-	6.235	-	3	C18	Lipids and lipid-like molecules	脂质和类脂分子	Prenol lipids	异戊烯醇脂	Sesquiterpenoids	倍半萜类	-	-	-	-	-	-	CC12CCCC(C1CC(CC2)C(C)(C)OC3C(C(C(C(O3)CO)O)O)O)(C)O	PIQFOZLNKMTTKG-BYEUNBPGSA-N	2.96082e+06	2.76237e+06	1.68008e+06	2.59164e+06	1.97265e+06	1.577e+06	2.4249e+06	1.19133e+06	1.61058e+06	2.89534e+06	1.23388	0.303198	0.254946	0.76	0.310687
Com_1692_neg	N-Palmitoyl phenylalanine	N-棕榈酰苯丙氨酸	N	C25H41NO3	403.309	402.301	0.122519	[M-H]-	10.43	-	3	C18	Organic acids and derivatives	有机酸及其衍生物	Carboxylic acids and derivatives	羧酸及其衍生物	Amino acids, peptides, and analogues	氨基酸、肽和类似物	-	HMDB0062339	-	-	LMFA08020091	181534	[H][C@@](CC1=CC=CC=C1)(N=C(O)CCCCCCCCCCCCCCC)C(O)=O	BAHIJPSQSKWCJX-QHCPKHFHSA-N	412610	1.08132e+06	889544	1.89585e+06	687443	1.50937e+06	1.68766e+06	1.86225e+06	3.38704e+06	4.01841e+06	0.398465	-1.32747	0.0176916	0.88	1.23292
Com_1692_pos	alpha-AMINO-3-HYDROXY-5-METHYL-4-ISOXAZOLEPROPIONIC ACID	α-氨基-3-羟基-5-甲基-4-异噁唑丙酸	P	C7H10N2O4	186.064	187.071	0.492533	[M+H]+	1.511	-	3	C18	Organic acids and derivatives	有机酸及其衍生物	Carboxylic acids and derivatives	羧酸及其衍生物	Amino acids, peptides, and analogues	氨基酸、肽和类似物	-	HMDB0248356	C13672	-	-	1221	CC1=C(CC(N)C(O)=O)C(=O)NO1	UUDAMDVQRQNNHZ-UHFFFAOYSA-N	8.90449e+06	5.56073e+06	8.75935e+06	7.51945e+06	1.25965e+07	3.86135e+06	3.25752e+06	3.11928e+06	3.31083e+06	5.27264e+06	2.3027	1.20333	0.00138744	1	2.13241
Com_1694_neg	Celerioside E	-	N	C20H36O8	404.241	403.234	1.39809	[M-H]-	5.83	0.501444671939433	2	C18	Organic oxygen compounds	有机氧化合物	Organooxygen compounds	有机氧化合物	Carbohydrates and carbohydrate conjugates	碳水化合物和碳水化合物结合物	-	-	-	-	-	-	CC12CCC(CC1C(CCC2O)O)C(C)(C)OC3C(C(C(C(O3)CO)O)O)O	DBWZPLQKCYDMCB-GYRNGLTDSA-N	1.76316e+07	1.32944e+07	8.25559e+06	1.75445e+07	7.20626e+06	5.76099e+06	8.58756e+06	4.74461e+06	8.66011e+06	1.4007e+07	1.53094	0.614416	0.143182	0.72	0.96743
Com_1695_neg	Nifekalant	-	N	C19H27N5O5	405.201	404.193	2.21587	[M-H]-	5.558	-	3	C18	Benzenoids	苯类化合物	Benzene and substituted derivatives	苯及其取代衍生物	Phenylpropylamines	苯丙胺	-	HMDB0255595	-	-	-	-	O=C1C=C(NCCN(CCO)CCCC2=CC=C(C=C2)N(=O)=O)N(C(=O)N1C)C	OEBPANQZQGQPHF-UHFFFAOYSA-N	172842	8.83674e+06	1.6057e+06	1.27661e+06	712862	3.19917e+06	5.09712e+07	2.43266e+06	5.28431e+06	5.10805e+06	0.188144	-2.41009	0.0774809	0.84	1.25415
Com_1695_pos	L-Alanyl-L-proline	L-丙氨酰-L-脯氨酸	P	C8H14N2O3	186.1	187.108	1.99235	[M+H]+	5.258	0.510173738335552	2	C18	Organic acids and derivatives	有机酸及其衍生物	Carboxylic acids and derivatives	羧酸及其衍生物	Amino acids, peptides, and analogues	氨基酸、肽和类似物	-	HMDB0028695	-	-	-	-	CC(C(=O)N1CCCC1C(=O)O)N	WPWUFUBLGADILS-WDSKDSINSA-N	9.08366e+06	890412	6.81354e+06	2.25462e+06	9.32908e+06	1.01743e+06	697694	1.45918e+06	1.70082e+06	1.25947e+06	4.6248	2.20939	0.0509522	0.84	1.66039
Com_1696_neg	Annoglabasin C	-	N	C23H34O6	406.236	405.228	0.0345927	[M-H]-	6.761	-	3	C18	Lipids and lipid-like molecules	脂质和类脂分子	Prenol lipids	异戊烯醇脂	Diterpenoids	二萜类	288627-09-8	HMDB0036263	-	-	-	85217363	COC(=O)C1(CC23CC1CCC2C1(C)CCCC(C)(C1CC3)C(O)=O)OC(C)=O	USYOOQFISINJLZ-UHFFFAOYSA-N	313771	488077	57438.6	888471	235734	418758	383590	390869	889505	713433	0.709364	-0.495402	0.263645	0.72	0.535708
Com_1696_pos	(all-E)-3,5,7-Tridecatriene-9,11-diyn-1-ol	-	P	C13H14O	186.104	187.112	1.01758	[M+H]+	8.356	-	3	C18	Lipids and lipid-like molecules	脂质和类脂分子	Fatty Acyls	脂肪酰类	Fatty alcohols	脂肪醇	-	HMDB0038526	-	-	-	131752390	CC#CC#C\C=C/C=C\C=C\CCO	CNMWTIVSNRLOLQ-ZUHOWUEJSA-N	1.0729e+07	1.46565e+07	9.60585e+06	1.19122e+07	1.20013e+07	1.20364e+07	1.22599e+07	7.25721e+06	1.33707e+07	1.59373e+07	0.96785	-0.0471449	0.943173	0.68	0.0505469
Com_1698_pos	cis- and trans-L-Mercapto-p-menthan-3-one	顺-和反-L-巯基-p-薄荷烷-3-酮	P	C10H18OS	186.108	187.116	4.32132	[M+H]+	5.707	0.515409947689858	2	C18	Lipids and lipid-like molecules	脂质和类脂分子	Prenol lipids	异戊烯醇脂	Monoterpenoids	单萜类	29725-66-4	HMDB0032205	-	-	-	23341028	CC(C)C1CCC(C)(S)CC1=O	LCFWUUYRTYROGC-UHFFFAOYSA-N	5.62094e+06	7.18822e+06	4.52587e+06	1.03266e+07	6.82642e+06	2.22091e+06	4.60314e+06	2.79769e+06	4.58793e+06	7.63365e+06	1.57889	0.658906	0.0870587	0.76	0.969304
Com_1699_neg	1-heptadecylglycerone 3-phosphate	-	N	C20H41O6P	408.264	407.257	0.512846	[M-H]-	10.291	0.710662577489722	2	C18	Organic oxygen compounds	有机氧化合物	Organooxygen compounds	有机氧化合物	Carbonyl compounds	羰基化合物	-	-	-	-	LMGP22020016	86289251	CCCCCCCCCCCCCCCCCOCC(=O)COP(=O)(O)O	RSIYSAVOBAUEIJ-UHFFFAOYSA-N	6.84814e+07	8.39807e+07	7.32774e+07	8.96658e+07	9.42753e+07	3.07957e+07	1.08087e+08	1.43839e+08	1.41436e+08	6.08223e+07	0.844738	-0.243424	0.927414	0.6	0.155295
Com_16_neg	Threonic acid	苏糖酸	N	C4H8O5	136.037	135.03	1.0746	[M-H]-	1.445	0.934712491494999	1	C18	Organic oxygen compounds	有机氧化合物	Organooxygen compounds	有机氧化合物	Carbohydrates and carbohydrate conjugates	碳水化合物和碳水化合物结合物	7306-96-9	HMDB0000943	C01620	map00053	-	5460407	OC[C@H](O)[C@@H](O)C(O)=O	JPIJQSOTBSSVTP-STHAYSLISA-N	8.83299e+07	8.79191e+07	1.30039e+08	6.38078e+07	8.37486e+07	1.20622e+08	7.84504e+07	4.93894e+07	4.4431e+07	8.32212e+07	1.20667	0.271029	0.326399	0.76	0.601495
Com_1700_pos	(5S)-6-Hydroxy-5-isopropenyl-2-methylhexanoate	-	P	C10H18O3	186.126	187.133	0.31813	[M+H]+	6.287	0.852609409606392	2	C18	Organic acids and derivatives	有机酸及其衍生物	Hydroxy acids and derivatives	羟基酸及其衍生物	Medium-chain hydroxy acids and derivatives	中链羟基酸及其衍生物	-	-	C11420	map00903	-	-	CC(CCC(CO)C(=C)C)C(=O)O	QJXGZJIBSSFJPK-GKAPJAKFSA-N	1.15041e+07	2.08564e+07	2.8027e+07	3.39487e+07	2.0629e+07	4.67836e+07	2.63066e+07	3.61236e+07	3.27696e+07	2.41311e+07	0.692085	-0.530979	0.108673	0.8	1.49648
Com_1701_pos	1-Hydroxy-2,2,5,5-tetramethylpyrrolidine-3-carboxamide	-	P	C9H18N2O2	186.137	187.144	0.92929	[M+H]+	4.965	-	3	C18	Organoheterocyclic compounds	有机杂环化合物	Pyrrolidines	吡咯烷类	Pyrrolidine carboxylic acids and derivatives	吡咯烷羧酸及其衍生物	-	HMDB0243894	-	-	-	92211	CC1(C)CC(C(N)=O)C(C)(C)N1O	UXDLYVBMRUIQCX-UHFFFAOYSA-N	2.20082e+06	1.97037e+06	1.97912e+06	1.95773e+06	2.68954e+06	1.73731e+06	807202	2.06105e+06	3.70765e+06	1.44981e+06	1.10597	0.145309	0.44431	0.68	0.510535
Com_1704_pos	3,6-Dihydrochamazulene	-	P	C14H18	186.141	187.148	0.735336	[M+H]+	8.354	0.832581283166833	2	C18	Lipids and lipid-like molecules	脂质和类脂分子	Prenol lipids	异戊烯醇脂	Sesquiterpenoids	倍半萜类	-	HMDB0036471	-	-	-	-	CCC1=CC2=C(CC=C2C)C(=CC1)C	NVMJWYJTLVURAS-UHFFFAOYSA-N	5.61759e+06	1.25369e+07	1.02758e+07	1.27225e+07	9.07115e+06	1.1775e+07	1.89247e+07	1.2871e+07	1.48351e+07	1.88861e+07	0.649796	-0.621941	0.0390818	0.92	1.59152
Com_1707_pos	Amrinone	氨力农	P	C10H9N3O	187.075	188.081	5.23508	[M+H]+	5.318	-	3	C18	Organoheterocyclic compounds	有机杂环化合物	Pyridines and derivatives	吡啶及其衍生物	Bipyridines and oligopyridines	联吡啶和寡吡啶	60719-84-8	HMDB0015496	C13594	-	-	3698	NC1=CC(=CNC1=O)C1=CC=NC=C1	RNLQIBCLLYYYFJ-UHFFFAOYSA-N	6.87796e+07	5.07307e+07	8.22101e+07	3.03943e+07	1.28336e+08	2.47605e+07	2.71295e+07	5.68306e+07	3.32772e+07	6.7887e+07	1.71737	0.780204	0.142409	0.8	0.935695
Com_1708_pos	N1-Acetylspermidine	-	P	C9H21N3O	187.168	188.176	1.11082	[M+H]+	1.407	0.533716434386062	2	C18	Organic acids and derivatives	有机酸及其衍生物	Carboximidic acids and derivatives	甲酰亚胺酸及其衍生物	Carboximidic acids	甲酰亚胺酸	14278-49-0	HMDB0001276	C00612	-	-	-	CC(=O)NCCCNCCCCN	MQTAVJHICJWXBR-UHFFFAOYSA-N	1.76331e+07	9.30933e+06	6.34978e+06	1.82987e+07	1.5005e+07	1.76776e+06	950478	1.38491e+06	855916	6.92477e+06	5.60391	2.48643	0.00325592	0.96	1.43586
Com_1709_pos	3-(Octyloxy)propan-1-amine	4-甲基苯基乙二醛水合物	P	C11H25NO	187.194	188.201	0.148862	[M+H]+	6.364	0.702200515021125	2	C18	Organic oxygen compounds	有机氧化合物	Organooxygen compounds	有机氧化合物	Ethers	醚类	16208-14-3	-	-	-	-	85192	O(CCCN)CCCCCCCC	RDCAZFAKCIEASQ-UHFFFAOYSA-N	4.52082e+06	5.68781e+06	2.90552e+06	1.13662e+07	7.35896e+07	2.11785e+06	2.92925e+06	1.28451e+07	4.90411e+06	5.91326e+06	3.41593	1.77228	0.345781	0.6	1.06603
Com_1710_neg	risperidone	利培酮	N	C23H27FN4O2	410.212	409.205	2.39046	[M-H]-	11.812	0.656673400757557	2	C18	Organoheterocyclic compounds	有机杂环化合物	Pyridopyrimidines	吡啶并嘧啶类	-	-	106266-06-2	HMDB0005020	-	-	-	-	CC1=C(C(=O)N2CCCCC2=N1)CCN3CCC(CC3)C4=NOC5=C4C=CC(=C5)F	RAPZEAPATHNIPO-UHFFFAOYSA-N	1.96721e+06	1.98279e+06	2.12589e+06	2.16865e+06	1.89279e+06	3.59104e+06	3.43682e+06	7.21884e+06	4.07872e+06	2.65216e+06	0.483246	-1.04917	0.0149987	1	1.87872
Com_1711_neg	Lyoniol A	-	N	C22H34O7	410.23	409.224	0.859113	[M-H]-	6.022	-	3	C18	Lipids and lipid-like molecules	脂质和类脂分子	Prenol lipids	异戊烯醇脂	Diterpenoids	二萜类	-	-	-	-	-	-	CC(=O)OC1C(C23CC(CCC2C(C4C1(C(C5C4O5)(C)C)O)(C)O)C(C3)(C)O)O	ASDPUXKPNOGLSZ-LJJBGFQXSA-N	5.84598e+07	4.98305e+07	1.99211e+07	4.80518e+07	4.62807e+07	2.73353e+07	2.73933e+07	1.65372e+07	3.3311e+07	4.36674e+07	1.5012	0.586114	0.151814	0.84	1.00615
Com_1712_neg	1-palmitoyl-sn-glycerol 3-phosphate	-	N	C19H39O7P	410.243	409.236	0.0911203	[M-H]-	9.661	0.814406913906701	2	C18	Lipids and lipid-like molecules	脂质和类脂分子	Glycerophospholipids	甘油磷脂	Glycerophosphates	甘油磷酸酯类	-	HMDB0007853	-	-	LMGP10050006	-	CCCCCCCCCCCCCCCC(=O)OCC(COP(=O)(O)O)O	YNDYKPRNFWPPFU-GOSISDBHSA-N	986451	2.68666e+06	1.21757e+06	1.08799e+06	1.07651e+06	2.32669e+06	2.47117e+06	1.7521e+06	1.55942e+06	2.05736e+06	0.693949	-0.527099	0.081319	0.8	1.03243
Com_1713_neg	N-Linoleoyl Methionine	N-亚油酰蛋氨酸	N	C23H41NO3S	411.281	410.274	0.892942	[M-H]-	9.759	-	3	C18	Organic acids and derivatives	有机酸及其衍生物	Carboxylic acids and derivatives	羧酸及其衍生物	Amino acids, peptides, and analogues	氨基酸、肽和类似物	-	HMDB0241981	-	-	-	76065023	CCCCCC=CCC=CCCCCCCCC(=O)NC(CCSC)C(O)=O	CWHQRHLVBQMEQP-UHFFFAOYSA-N	1.66838e+06	1.77782e+06	2.72203e+06	3.76196e+06	1.29656e+06	1.41035e+06	2.1893e+06	3.13171e+06	4.01574e+06	2.20183e+06	0.867002	-0.205893	0.567702	0.64	0.143002
Com_1714_pos	Fomannoxin	-	P	C12H12O2	188.084	189.091	0.669698	[M+H]+	6.196	0.895997347419963	2	C18	Organoheterocyclic compounds	有机杂环化合物	Coumarans	2,3-二氢苯并呋喃	-	-	-	-	-	-	-	-	CC(=C)C1CC2=C(O1)C=CC(=C2)C=O	MPEXJCQZHBHGMC-LBPRGKRZSA-N	2.18327e+07	2.45503e+07	2.61501e+07	1.30077e+07	1.49063e+07	2.71854e+07	5.10806e+07	1.4215e+07	1.34171e+07	5.65089e+07	0.618491	-0.693176	0.349929	0.68	0.450634
Com_1716_neg	Grayanotoxin I	杜鹃毒素	N	C22H36O7	412.246	411.239	0.446923	[M-H]-	6.91	0.527061197711568	2	C18	Lipids and lipid-like molecules	脂质和类脂分子	Prenol lipids	异戊烯醇脂	Diterpenoids	二萜类	4720-09-6	-	C09103	-	-	-	CC(=O)OC1C2CCC3C1(CC(C4(C(C3(C)O)CC(C4(C)C)O)O)O)CC2(C)O	NXCYBYJXCJWMRY-VGBBEZPXSA-N	4.7345e+06	8.03853e+06	4.86244e+06	3.21639e+06	1.45516e+06	3.33416e+06	4.8116e+06	3.57367e+06	3.51238e+06	1.17266e+07	0.827462	-0.273236	0.602605	0.44	0.292811
Com_1717_neg	3-methoxy Limaprost	3-甲氧基利马前列素	N	C23H40O6	412.282	411.275	0.730731	[M-H]-	6.866	-	3	C18	Lipids and lipid-like molecules	脂质和类脂分子	Fatty Acyls	脂肪酰类	Eicosanoids	类二十烷酸	-	-	-	-	-	-	CCCCC(C)CC(C=CC1C(CC(=O)C1CCCCC(CC(=O)O)OC)O)O	CQMVTHTYLSWGRI-HMHRGJHKSA-N	6.87261e+07	1.14693e+08	3.86427e+07	7.99672e+07	9.85319e+07	5.7411e+07	6.11303e+07	5.42794e+07	6.5118e+07	8.74393e+07	1.23106	0.299903	0.471497	0.72	0.392277
Com_1718_neg	Tentoxin	腾毒素	N	C22H30N4O4	414.227	413.218	2.29396	[M-H]-	6.31	-	3	C18	Organic acids and derivatives	有机酸及其衍生物	Carboxylic acids and derivatives	羧酸及其衍生物	Amino acids, peptides, and analogues	氨基酸、肽和类似物	28540-82-1	-	C08441	-	-	-	CC1C(=O)NC(C(=O)N(C(=CC2=CC=CC=C2)C(=O)NCC(=O)N1C)C)CC(C)C	SIIRBDOFKDACOK-LFXZBHHUSA-N	2.10072e+07	2.98177e+07	7.98742e+06	4.61002e+07	1.75967e+07	5.34606e+07	4.37605e+07	6.73841e+07	1.17768e+08	3.34271e+07	0.387932	-1.36612	0.0261009	0.92	1.05228
Com_1718_pos	(+/-)-2-Phenyl-4-methyl-2-hexenal	(+/-)-2-苯基-4-甲基-2-己烯醛	P	C13H16O	188.12	189.128	0.67528	[M+H]+	7.162	0.587500178185788	2	C18	Benzenoids	苯类化合物	Benzene and substituted derivatives	苯及其取代衍生物	Phenylacetaldehydes	苯乙醛类	-	HMDB0303268	-	-	-	53424808	CCC(C)C=C(C=O)C1=CC=CC=C1	IOIWDGZFMUCYJR-UHFFFAOYSA-N	1.17113e+07	8.33918e+06	9.51332e+06	1.15714e+07	9.81394e+06	1.14368e+07	1.21226e+07	1.12868e+07	8.40748e+06	1.11639e+07	0.936261	-0.0950174	0.485713	0.6	0.398396
Com_1720_neg	N6-(delta2-isopentenyl)-adenosine 5'-monophosphate	N6-(delta2-异戊烯基)-腺苷5'-单磷酸酯	N	C15H22N5O7P	415.126	414.119	1.65973	[M-H]-	5.683	-	3	C18	Benzenoids	苯类化合物	Phenanthrenes and derivatives	菲及其衍生物	-	-	-	HMDB0304433	C04713	map00908;map01110	-	100221	CC(C)=CCNC1=NC=NC2=C1N=CN2[C@@H]1O[C@H](COP(O)(O)=O)[C@@H](O)[C@H]1O	DUISZFLWBAPRBR-SDBHATRESA-N	3.51093e+06	1.57449e+06	5.0378e+06	595829	1.07072e+06	466597	6.61967e+06	3.47001e+06	851386	2.9758e+06	0.819676	-0.286875	0.895124	0.48	0.174691
Com_1721_neg	N-Docosahexaenoyl Serine	N-二十二碳六烯酰丝氨酸	N	C25H37NO4	415.272	414.265	1.00692	[M-H]-	9.13	-	3	C18	Organic acids and derivatives	有机酸及其衍生物	Carboxylic acids and derivatives	羧酸及其衍生物	Amino acids, peptides, and analogues	氨基酸、肽和类似物	-	HMDB0242021	-	-	-	-	CCC=CCC=CCC=CCC=CCC=CCC=CCCC(=O)NC(CO)C(O)=O	XUVNWEALAJSOLD-UHFFFAOYSA-N	1.13789e+06	946646	612511	1.22419e+06	1.62864e+06	940193	1.44784e+06	1.04342e+06	1.33177e+06	1.41828e+06	0.897822	-0.155499	0.466886	0.6	0.569009
Com_1722_neg	6-Acetoxy-7-hydroxymyrcene-7-O-beta-D-glucopyranoside-2'-O-acetate	6-乙酰氧基-7-羟基月桂烯-7-O-beta-D-葡萄吡喃苷-2'-O-乙酸酯	N	C20H32O9	416.205	415.198	1.61147	[M-H]-	6.114	-	3	C18	Lipids and lipid-like molecules	脂质和类脂分子	Fatty Acyls	脂肪酰类	Fatty acyl glycosides	脂肪酰糖苷	-	-	-	-	-	-	CC(=O)OC1C(C(C(OC1OC(C)(C)C(CCC(=C)C=C)OC(=O)C)CO)O)O	GTTUNXIKMRJZGS-SGYMCOKNSA-N	4.49583e+06	1.10889e+07	5.71487e+06	1.14905e+07	4.35531e+06	2.52383e+06	4.3585e+06	5.39077e+06	7.39995e+06	4.26753e+06	1.55157	0.633726	0.182008	0.76	0.96765
Com_1722_pos	N6,N6,N6-Trimethyl-L-lysine	N6,N6,N6-三甲基-L-赖氨酸	P	C9H20N2O2	188.152	189.16	1.41339	[M+H]+	1.348	0.921383376787748	2	C18	Organic acids and derivatives	有机酸及其衍生物	Carboxylic acids and derivatives	羧酸及其衍生物	Amino acids, peptides, and analogues	氨基酸、肽和类似物	-	HMDB0001325	C03793	map00310	-	-	C[N+](C)(C)CCCCC(C(=O)[O-])N	MXNRLFUSFKVQSK-QMMMGPOBSA-N	8.48996e+07	5.21163e+07	8.23991e+07	8.53559e+07	1.10034e+08	8.66322e+07	6.51099e+07	9.31145e+07	9.76749e+07	6.89019e+07	1.00819	0.0117739	0.966504	0.56	0.71426
Com_1723_pos	(R)-1-Methyl-4-(1-methyl-5-hexenyl)-benzene	-	P	C14H20	188.156	189.164	1.07392	[M+H]+	9.602	0.894744453280837	2	C18	Lipids and lipid-like molecules	脂质和类脂分子	Prenol lipids	异戊烯醇脂	Monoterpenoids	单萜类	-	-	-	-	-	-	CC1=CC=C(C=C1)C(C)CCCC=C	DZEUFPKQXVLZSZ-CYBMUJFWSA-N	3.96047e+07	4.2724e+07	2.92365e+07	2.87098e+07	3.03693e+07	3.9995e+07	3.85178e+07	3.87442e+07	7.34957e+07	3.57357e+07	0.753435	-0.408445	0.144055	0.72	1.13482
Com_1724_neg	Atractyloside G	-	N	C21H36O8	416.241	415.234	0.506182	[M-H]-	6.46	0.515251974931503	2	C18	Lipids and lipid-like molecules	脂质和类脂分子	Prenol lipids	异戊烯醇脂	Sesquiterpenoids	倍半萜类	-	-	C17864	-	-	-	CC12CCC(CC1C(=C)C(C(C2)O)O)C(C)(C)OC3C(C(C(C(O3)CO)O)O)O	LDPAVRBHBSJMIE-ZHHGUSBESA-N	3.01197e+07	9.21617e+06	1.18233e+07	7.61982e+06	1.9577e+07	1.32852e+07	1.20429e+07	7.60591e+06	8.08908e+06	9.01398e+06	1.56596	0.647044	0.264943	0.68	0.844467
Com_1729_neg	CPA(18:1(11Z)/0:0)	-	N	C21H39O6P	418.248	417.241	0.533082	[M-H]-	10.102	-	3	C18	Lipids and lipid-like molecules	脂质和类脂分子	Glycerophospholipids	甘油磷脂	Glycerophosphates	甘油磷酸酯类	-	HMDB0007005	-	-	-	53477946	CCCCCC\C=C/CCCCCCCCCC(=O)OCC1COP(O)(=O)O1	AXUULXHJKNFQON-FPLPWBNLSA-N	1.52446e+07	1.54445e+07	9.47103e+06	1.34157e+07	1.4033e+07	7.4304e+06	2.06188e+07	1.56585e+07	2.03898e+07	1.7138e+07	0.832257	-0.264899	0.532071	0.8	0.596558
Com_1729_pos	3-Indoleglyoxylic acid	3-吲哚乙酸	P	C10H7NO3	189.043	190.05	1.14846	[M+H]+	5.425	-	3	C18	Organoheterocyclic compounds	有机杂环化合物	Indoles and derivatives	吲哚及其衍生物	Indolyl carboxylic acids and derivatives	吲哚基羧酸及其衍生物	-	HMDB0242143	-	-	-	73863	OC(=O)C(=O)C1=CNC2=CC=CC=C12	DWLVFWDCSFTDOD-UHFFFAOYSA-N	770614	4.03413e+06	2.35032e+06	2.34574e+06	253482	2.31916e+06	1.13937e+07	1.67942e+06	2.65321e+06	2.24504e+06	0.48073	-1.0567	0.21299	0.4	1.1863
Com_172_pos	N-Acetylasparagine	N-乙酰天门冬酰胺	P	C6H10N2O4	174.064	175.072	1.16918	[M+H]+	1.519	0.50698949986163	1	C18	Organic acids and derivatives	有机酸及其衍生物	Carboxylic acids and derivatives	羧酸及其衍生物	Amino acids, peptides, and analogues	氨基酸、肽和类似物	4033-40-3	HMDB0006028	-	-	-	99715	CC(=O)N[C@@H](CC(N)=O)C(O)=O	HXFOXFJUNFFYMO-BYPYZUCNSA-N	867436	3.57562e+06	123692	8.23446e+06	436804	1.97819e+06	532694	2.41815e+06	2.14977e+06	625939	1.71817	0.780869	0.831213	0.52	0.60444
Com_1731_neg	CPA(18:0/0:0)	-	N	C21H41O6P	420.264	419.257	0.64569	[M-H]-	10.934	-	3	C18	Lipids and lipid-like molecules	脂质和类脂分子	Glycerophospholipids	甘油磷脂	Glycerophosphates	甘油磷酸酯类	-	HMDB0007004	-	-	-	51040919	CCCCCCCCCCCCCCCCCC(=O)OCC1COP(O)(=O)O1	BAAJXXGEGGUMMX-UHFFFAOYSA-N	1.28789e+07	1.73527e+07	1.80709e+07	1.4617e+07	8.21903e+06	1.03811e+07	3.68306e+07	1.58692e+07	1.26795e+07	9.63215e+06	0.833077	-0.263478	0.772022	0.56	0.30038
Com_1731_pos	Prenisteine	-	P	C8H15NO2S	189.082	190.09	1.79071	[M+H]+	5.66	0.787328780324855	2	C18	Organic acids and derivatives	有机酸及其衍生物	Carboxylic acids and derivatives	羧酸及其衍生物	Amino acids, peptides, and analogues	氨基酸、肽和类似物	-	HMDB0012286	-	-	-	-	CC(=CCSCC(C(=O)O)N)C	ULHWZNASVJIOEM-ZETCQYMHSA-N	1.04504e+06	6.04591e+06	269247	1.12997e+07	577503	2.85636e+06	1.0448e+06	3.66918e+06	6.31933e+06	2.06871e+06	1.20547	0.269599	0.532604	0.6	0.633408
Com_1732_neg	1,4-Bis(2-ethylhexyl) sulfosuccinate	-	N	C20H38O7S	422.234	421.227	0.815642	[M-H]-	8.482	-	3	C18	Lipids and lipid-like molecules	脂质和类脂分子	Fatty Acyls	脂肪酰类	Fatty acid esters	脂肪酸酯	-	-	C07874	-	LMFA07010721	-	CCCCC(CC)COC(=O)CC(C(=O)OCC(CC)CCCC)S(=O)(=O)O	HNSDLXPSAYFUHK-UHFFFAOYSA-N	7.28107e+06	1.64334e+06	1.27695e+06	1.79079e+06	3.1163e+06	1.10804e+06	560084	1.29227e+06	1.24644e+06	973054	2.91675	1.54436	0.0424582	0.96	1.74726
Com_1732_pos	1-Carboxyethylvaline	1-羧乙基缬氨酸	P	C8H15NO4	189.1	190.108	1.38409	[M+H]+	5.566	0.548797943759471	2	C18	Organic acids and derivatives	有机酸及其衍生物	Carboxylic acids and derivatives	羧酸及其衍生物	Amino acids, peptides, and analogues	氨基酸、肽和类似物	179795-16-5	HMDB0240627	-	-	-	-	CC(C)[C@H](N[C@H](C)C(O)=O)C(O)=O	MHWYRGPPKCKIQY-RITPCOANSA-N	7.97178e+06	1.31121e+07	1.62823e+07	9.92893e+06	1.0806e+07	5.62489e+06	8.27042e+06	4.33129e+06	3.64395e+06	1.36474e+07	1.63582	0.710016	0.0724606	0.8	0.853352
Com_1733_neg	DHAP(O-18:0)	-	N	C21H43O6P	422.28	421.273	0.768069	[M-H]-	10.519	0.541281692049158	2	C18	Organic oxygen compounds	有机氧化合物	Organooxygen compounds	有机氧化合物	Carbonyl compounds	羰基化合物	-	HMDB0011142	-	-	LMGP22020003	49791756	CCCCCCCCCCCCCCCCCCOCC(=O)COP(O)(O)=O	DSLZSTBYLRGPIK-UHFFFAOYSA-N	6.75435e+06	84495.9	702613	298162	1.08874e+07	888379	409323	3.08032e+06	3.93816e+06	252233	2.18559	1.12802	0.977476	0.48	0.668331
Com_1735_neg	1-heptadecanoyl-sn-glycero-3-phosphate	-	N	C20H41O7P	424.259	423.252	1.18946	[M-H]-	9.743	0.58729616197687	2	C18	Lipids and lipid-like molecules	脂质和类脂分子	Glycerophospholipids	甘油磷脂	Glycerophosphates	甘油磷酸酯类	-	-	-	-	LMGP10050036	44575057	CCCCCCCCCCCCCCCCC(=O)OCC(COP(=O)(O)O)O	AXKVUJMUBAXXKG-LJQANCHMSA-N	6.74487e+06	1.23602e+07	4.21539e+06	1.31682e+07	7.13979e+06	1.32643e+07	1.7714e+07	1.80294e+07	2.28545e+07	8.25786e+06	0.544538	-0.876896	0.0494712	0.92	1.13169
Com_1736_neg	muqubilone	-	N	C24H40O6	424.282	423.276	0.867609	[M-H]-	9.535	-	3	C18	Lipids and lipid-like molecules	脂质和类脂分子	Prenol lipids	异戊烯醇脂	Diterpenoids	二萜类	-	-	-	-	-	21776156	CC(C1CCC(OO1)(C)CCC=C(C)CCC(=O)C(C)(C)CCCC(=O)C)C(=O)O	UCWHHFGTUDDROG-DNKDVBPTSA-N	4.80364e+07	4.05751e+07	2.58842e+07	1.9751e+07	2.76234e+07	3.30474e+07	1.42399e+07	2.39156e+07	4.70769e+07	2.66175e+07	1.11714	0.159805	0.612917	0.6	0.294378
Com_1737_neg	LysoPA(O-18:0/0:0)	溶血甘油磷酸甘油酯(O-18:0/0:0)	N	C21H45O6P	424.295	423.288	0.770382	[M-H]-	10.653	0.595001834882686	2	C18	Lipids and lipid-like molecules	脂质和类脂分子	Glycerophospholipids	甘油磷脂	Glycerophosphates	甘油磷酸酯类	-	HMDB0011144	-	-	-	10432493	CCCCCCCCCCCCCCCCCCOCC(O)COP(O)(O)=O	HUUYDUFSUADEJQ-UHFFFAOYSA-N	3.8108e+06	1.89645e+06	70255.8	1.02344e+06	2.14261e+06	936796	430041	323652	371057	378519	3.6653	1.87393	0.313666	0.8	0.793428
Com_1738_neg	LysoPE(0:0/14:0)	溶血磷脂酰乙醇胺 (0:0/14:0)	N	C19H40NO7P	425.254	424.247	1.11668	[M-H]-	8.711	0.615774692561671	2	C18	Lipids and lipid-like molecules	脂质和类脂分子	Glycerophospholipids	甘油磷脂	Glycerophosphoethanolamines	甘油磷酸乙醇胺类	-	HMDB0011470	-	-	LMGP02050033	53480919	[H][C@@](CO)(COP(O)(=O)OCCN)OC(=O)CCCCCCCCCCCCC	DDUZNLUWXLYPCP-GOSISDBHSA-N	1.01112e+07	2.06809e+07	1.42999e+07	1.91103e+07	1.16982e+07	1.0423e+07	1.07029e+07	1.60725e+07	1.76321e+07	1.5959e+07	1.0722	0.100571	0.758906	0.44	0.458189
Com_1738_pos	DL-alpha,epsilon-Diaminopimelic acid	2,6-二氨基庚二酸	P	C7H14N2O4	190.095	191.103	0.259461	[M+H]+	1.496	0.656038334048342	2	C18	Organic acids and derivatives	有机酸及其衍生物	Carboxylic acids and derivatives	羧酸及其衍生物	Amino acids, peptides, and analogues	氨基酸、肽和类似物	583-93-7	-	-	-	LMFA01170102	-	C(CC(C(=O)O)N)CC(C(=O)O)N	GMKMEZVLHJARHF-WHFBIAKZSA-N	9.03499e+06	1.97914e+07	1.72514e+07	1.1755e+07	1.40123e+07	9.91446e+06	1.55612e+07	6.98836e+06	7.59568e+06	1.6302e+07	1.27472	0.350175	0.269478	0.72	0.789926
Com_1740_neg	Tortifolisine	-	N	C27H41NO3	427.309	426.302	0.494686	[M-H]-	10.115	0.671727157502541	2	C18	Lipids and lipid-like molecules	脂质和类脂分子	Steroids and steroid derivatives	类固醇和类固醇衍生物	Steroidal alkaloids	甾体生物碱	-	-	-	-	-	-	CC1CC2C(C(C3(O2)CCC4C5CC(=O)C6CC(CCC6(C5CC4=C3C)C)O)C)NC1	KYELXPJVGNZIGC-ZAVURYGYSA-N	3.1896e+06	1.20576e+06	5.03437e+06	5.57574e+06	1.20352e+06	1.24394e+06	3.49801e+06	5.36271e+06	1.06131e+07	4.9572e+06	0.631314	-0.66357	0.381412	0.68	0.652161
Com_1741_neg	Nummularine F	-	N	C23H32N4O4	428.242	427.234	1.86175	[M-H]-	5.854	-	3	C18	Organic acids and derivatives	有机酸及其衍生物	Carboxylic acids and derivatives	羧酸及其衍生物	Amino acids, peptides, and analogues	氨基酸、肽和类似物	-	-	C10011	-	-	-	CCC(C)C1C(=O)NC=CC2=CC=C(C=C2)OC3CCN(C3C(=O)N1)C(=O)CN(C)C	JPEVGZLXTREPOA-WRFCVBCGSA-N	1.84454e+07	1.191e+07	1.01644e+07	2.31752e+07	1.74153e+07	6.38122e+06	1.09157e+07	6.92881e+06	1.13848e+07	1.32986e+07	1.65839	0.729784	0.0431149	0.84	1.27413
Com_1741_pos	Schiffnerone B	-	P	C12H14O2	190.099	191.107	1.31655	[M+H]+	8.354	0.819566306318214	2	C18	Benzenoids	苯类化合物	Tetralins	四氢化萘	-	-	-	-	-	-	-	-	CC1CCC(=O)C2=C1C(=CC(=C2)C)O	QYCRDWFMLDUZAG-MRVPVSSYSA-N	7.76444e+06	1.08727e+07	6.93077e+06	7.14397e+06	8.76858e+06	9.51966e+06	9.96925e+06	5.55051e+06	7.4478e+06	1.45015e+07	0.882775	-0.179883	0.641741	0.6	0.25212
Com_1742_neg	3,5-Dihydroxyergosta-7,22-dien-6-one	3,5-二羟基麦角甾-7,22-二烯-6-酮	N	C28H44O3	428.329	427.322	0.624626	[M-H]-	11.889	-	3	C18	Lipids and lipid-like molecules	脂质和类脂分子	Steroids and steroid derivatives	类固醇和类固醇衍生物	Ergostane steroids	麦角甾烷类固醇	-	HMDB0031953	-	-	-	6293947	CC(C)C(C)\C=C\C(C)C1CCC2C3=CC(=O)C4(O)CC(O)CCC4(C)C3CCC12C	KAIVGEVOBNIWLR-BQYQJAHWSA-N	2.39281e+06	647368	482746	436441	494355	591308	1.0882e+06	1.65734e+06	983673	689334	0.888992	-0.169757	0.439992	0.76	0.497158
Com_1742_pos	Cytisine	金雀花碱	P	C11H14N2O	190.111	191.118	0.00933146	[M+H]+	5.767	0.711640369728517	2	C18	Alkaloids and derivatives	生物碱及其衍生物	Lupin alkaloids	羽扇豆生物碱	Cytisine and derivatives	金雀花碱及其衍生物	485-35-8	-	C10763	map00960;map01064;map01110	-	-	C1C2CNCC1C3=CC=CC(=O)N3C2	ANJTVLIZGCUXLD-DTWKUNHWSA-N	201996	211352	103053	2.312e+06	61567.6	568320	386626	413613	667502	257213	1.26019	0.333646	0.367529	0.8	0.831093
Com_1743_pos	2,2,6,7-Tetramethylbicyclo[4.3.0]nona-1(9),4-dien	-	P	C13H18O	190.136	191.143	0.234173	[M+H]+	6.724	0.903012289604727	2	C18	Organic oxygen compounds	有机氧化合物	Organooxygen compounds	有机氧化合物	Carbonyl compounds	羰基化合物	-	HMDB0036685	-	-	-	-	CC1C(=O)C=C2C1(C=CCC2(C)C)C	KTDAEZJBJUWAPC-UHFFFAOYSA-N	9.56454e+06	1.38847e+07	9.90818e+06	2.28481e+07	1.06514e+07	3.11845e+07	3.39233e+07	3.18973e+07	4.56465e+07	2.6271e+07	0.395785	-1.33721	0.00174222	1	1.19815
Com_1744_pos	Senedigitalene	-	P	C14H22	190.172	191.18	0.555856	[M+H]+	7.208	0.822002742234892	2	C18	Lipids and lipid-like molecules	脂质和类脂分子	Prenol lipids	异戊烯醇脂	Monoterpenoids	单萜类	-	-	-	-	-	-	CC1=CC=C(CC1)C(C)CCCC=C	NIOHMVMTJUYICJ-CYBMUJFWSA-N	7.44697e+06	7.88804e+06	9.91258e+06	1.00187e+07	8.82034e+06	1.12901e+07	6.9366e+06	8.38258e+06	7.65381e+06	7.17992e+06	1.06379	0.0892121	0.523308	0.68	0.240299
Com_1745_neg	Hydrocortisone 17-butyrate	丁酸氢化可的松	N	C25H36O6	432.251	431.244	0.102028	[M-H]-	8.139	-	3	C18	Lipids and lipid-like molecules	脂质和类脂分子	Steroids and steroid derivatives	类固醇和类固醇衍生物	Hydroxysteroids	羟基类固醇	13609-67-1	HMDB0253243	-	-	-	3642	CCCC(=O)OC1(CCC2C3CCC4=CC(=O)CCC4(C)C3C(O)CC12C)C(=O)CO	BMCQMVFGOVHVNG-UHFFFAOYSA-N	1.00052e+08	4.68404e+07	2.87341e+07	6.26426e+07	5.58452e+07	7.85182e+07	6.39465e+07	1.16166e+08	3.31092e+07	4.30853e+07	0.878411	-0.187031	0.714213	0.6	0.303233
Com_1745_pos	PYRIDOXINE	维生素B6	P	C8H11NO3	169.074	192.063	1.65144	[M+Na]+	1.317	-	3	C18	Organoheterocyclic compounds	有机杂环化合物	Pyridines and derivatives	吡啶及其衍生物	Pyridoxines	吡哆醇	65-23-6	HMDB0000239	C00314	map00750;map01100;map01120	-	-	OC=1C(=NC=C(C1CO)CO)C	LXNHXLLTXMVWPM-UHFFFAOYSA-N	885838	473661	806384	1.30797e+06	5.43189e+06	1.98416e+06	554042	911755	1.50192e+06	719330	1.57034	0.651081	0.747558	0.52	0.495729
Com_1749_pos	5-Methoxytryptophol	5-甲氧基吲哚-3-乙醇	P	C11H13NO2	191.095	192.102	0.305447	[M+H]+	5.769	-	3	C18	Organoheterocyclic compounds	有机杂环化合物	Indoles and derivatives	吲哚及其衍生物	Indoles	吲哚	712-09-4	HMDB0001896	-	-	-	-	COC1=CC2=C(C=C1)NC=C2CCO	QLWKTGDEPLRFAT-UHFFFAOYSA-N	5.82844e+06	1.15317e+07	9.86733e+06	6.70432e+06	7.32806e+06	609631	5.22226e+06	599057	3.11713e+06	1.11547e+07	1.99296	0.994914	0.10092	0.84	1.213
Com_174_pos	L-Arginine	L-精氨酸	P	C6H14N4O2	174.112	175.119	0.1366	[M+H]+	1.378	0.985031996754033	1	C18	Organic acids and derivatives	有机酸及其衍生物	Carboxylic acids and derivatives	羧酸及其衍生物	Amino acids, peptides, and analogues	氨基酸、肽和类似物	74-79-3	HMDB0000517	C00062	map00220;map00261;map00330;map00331;map00472;map00970;map01060;map01064;map01100;map01110;map01130;map01230;map02010;map04974;map05014;map05132;map05142;map05146;map05230	-	6322	N[C@@H](CCCNC(N)=N)C(O)=O	ODKSFYDXXFIFQN-BYPYZUCNSA-N	2.10939e+09	2.83177e+09	3.54781e+09	2.80588e+09	2.12554e+09	2.08088e+09	3.1296e+09	3.4536e+09	3.13748e+09	2.54352e+09	0.93554	-0.0961284	0.615165	0.56	0.178832
Com_1750_pos	Methionine propyl ester	蛋氨酸丙酯	P	C8H17NO2S	191.098	192.106	4.03182	[M+H]+	5.476	0.532530925894806	2	C18	Organic acids and derivatives	有机酸及其衍生物	Carboxylic acids and derivatives	羧酸及其衍生物	Amino acids, peptides, and analogues	氨基酸、肽和类似物	-	-	-	-	-	-	O=C(OCCC)C(N)CCSC	QAAOQCWMSDMQMI-UHFFFAOYSA-N	57087.3	447156	385919	140759	60772.8	730184	1.0703e+06	36473	284538	399165	0.433098	-1.20724	0.35114	0.68	0.924935
Com_1753_neg	LysoPA(0:0/18:1(9Z))	溶血甘油磷酸甘油酯(0:0/18:1(9Z))	N	C21H41O7P	436.259	435.252	0.652543	[M-H]-	9.19	-	3	C18	Lipids and lipid-like molecules	脂质和类脂分子	Glycerophospholipids	甘油磷脂	Glycerophosphates	甘油磷酸酯类	-	HMDB0007851	-	-	-	56947016	CCCCCCCC\C=C/CCCCCCCC(=O)OC(CO)COP(O)(O)=O	ZOOLJLSXNRZLDH-KTKRTIGZSA-N	1.59188e+08	769984	3.33141e+06	5.87975e+06	2.63987e+08	9.89414e+06	3.58511e+06	1.60504e+07	2.3035e+07	2.05105e+06	7.931	2.9875	0.626254	0.48	0.719206
Com_1755_neg	phosphoethanolamine (P-16:0)	磷酸乙醇胺（P-16:0）	N	C21H44NO6P	437.291	436.284	0.867292	[M-H]-	9.997	0.704564548472895	2	C18	Lipids and lipid-like molecules	脂质和类脂分子	Glycerophospholipids	甘油磷脂	Glycerophosphoethanolamines	甘油磷酸乙醇胺类	-	-	-	-	-	-	CCCCCCCCCCCCCCC=COCC(COP(=O)(O)OCCN)O	QYTPGOPLNFESQC-RLHAVTDZSA-N	6.48141e+08	7.06593e+08	9.3042e+08	6.20152e+08	6.3857e+08	4.38183e+08	6.26316e+08	8.21145e+08	6.08611e+08	5.5343e+08	1.16281	0.217615	0.242391	0.8	0.741558
Com_1756_neg	LysoPA(0:0/18:0)	溶血甘油磷酸甘油酯(0:0/18:0)	N	C21H43O7P	438.275	437.268	1.38528	[M-H]-	9.922	-	3	C18	Lipids and lipid-like molecules	脂质和类脂分子	Glycerophospholipids	甘油磷脂	Glycerophosphates	甘油磷酸酯类	-	HMDB0007850	-	-	-	76041074	CCCCCCCCCCCCCCCCCC(=O)OC(CO)COP(O)(O)=O	RPAOEHFOGLEBTJ-UHFFFAOYSA-N	3.19968e+08	3.47371e+06	1.96113e+07	2.74983e+07	5.20995e+08	3.72854e+07	1.24702e+07	7.59837e+07	9.2236e+07	7.40214e+06	3.95579	1.98397	0.64374	0.44	0.628292
Com_1758_neg	1-Stearoyl-sn-glycero-3-phosphate	-	N	C21H43O7P	438.275	437.268	0.741744	[M-H]-	10.658	0.751530546763375	2	C18	Lipids and lipid-like molecules	脂质和类脂分子	Glycerophospholipids	甘油磷脂	Glycerophosphates	甘油磷酸酯类	-	-	-	-	LMGP10050005	-	CCCCCCCCCCCCCCCCCC(=O)OCC(COP(=O)(O)O)O	LAYXSTYJRSVXIH-HXUWFJFHSA-N	4.04351e+06	3.95559e+06	401081	1.57153e+06	2.81112e+06	2.18661e+06	3.4966e+06	1.73632e+06	2.83621e+06	1.02734e+06	1.13292	0.180047	0.901272	0.56	0.281564
Com_1759_neg	Leukotriene E4	白三烯E4	N	C23H37NO5S	439.239	438.233	1.3788	[M-H]-	7.351	-	3	C18	Lipids and lipid-like molecules	脂质和类脂分子	Fatty Acyls	脂肪酰类	Eicosanoids	类二十烷酸	75715-89-8	HMDB0002200	C05952	map00590;map04664;map01100;map04080	LMFA03020002	5280879	CCCCC\C=C/C\C=C/C=C/C=C/[C@@H](SC[C@H](N)C(O)=O)[C@@H](O)CCCC(O)=O	OTZRAYGBFWZKMX-FRFVZSDQSA-N	1.3628e+06	263692	272877	172370	970404	154257	1.02807e+07	642660	31220.6	1.31915e+06	0.244781	-2.03044	0.86584	0.48	0.26346
Com_1759_pos	beta-Ionone	-	P	C13H20O	192.151	193.159	1.11015	[M+H]+	9.602	0.868726705970834	2	C18	Lipids and lipid-like molecules	脂质和类脂分子	Prenol lipids	异戊烯醇脂	Sesquiterpenoids	倍半萜类	-	HMDB0036565	C12287	-	-	-	CC1=C(C(CCC1)(C)C)C=CC(=O)C	PSQYTAPXSHCGMF-BQYQJAHWSA-N	3.17943e+07	3.12064e+07	2.65527e+07	2.50467e+07	2.55715e+07	3.47872e+07	3.1743e+07	3.93149e+07	7.25848e+07	3.14135e+07	0.667982	-0.582119	0.0852857	0.92	1.66405
Com_175_neg	2'-Deoxyuridine	2'-脱氧尿苷	N	C9H12N2O5	228.075	227.068	0.874074	[M-H]-	3.384	0.676208616437087	1	C18	Nucleosides, nucleotides, and analogues	核苷、核苷酸和类似物	Pyrimidine nucleosides	嘧啶核苷	Pyrimidine 2'-deoxyribonucleosides	嘧啶2'-脱氧核糖核苷	951-78-0	HMDB0000012	C00526	map00240	-	13712	OC[C@H]1O[C@H](C[C@@H]1O)N1C=CC(=O)NC1=O	MXHRCPNRJAMMIM-SHYZEUOFSA-N	4.80592e+07	9.37786e+06	3.67911e+07	5.1035e+07	2.25976e+07	1.33869e+07	1.2597e+07	1.30961e+07	2.12902e+07	7.94987e+06	2.45698	1.29689	0.0667435	0.84	1.394
Com_1760_neg	LysoPE(0:0/15:0)	溶血磷脂酰乙醇胺 (0:0/15:0)	N	C20H42NO7P	439.27	438.263	0.0778417	[M-H]-	9.175	0.50360087370892	2	C18	Lipids and lipid-like molecules	脂质和类脂分子	Glycerophospholipids	甘油磷脂	Glycerophosphoethanolamines	甘油磷酸乙醇胺类	-	HMDB0011472	-	-	LMGP02050035	53480921	[H][C@@](CO)(COP(O)(=O)OCCN)OC(=O)CCCCCCCCCCCCCC	GIUNBNKDUHWVHI-LJQANCHMSA-N	2.20053e+06	2.39248e+06	1.87665e+06	1.98146e+06	2.50044e+06	2.11997e+06	2.10904e+06	2.42092e+06	2.57803e+06	1.90015e+06	0.984134	-0.0230732	0.840259	0.44	0.0497822
Com_1761_neg	Grandilodine A	-	N	C24H30N2O6	442.21	441.202	1.50938	[M-H]-	6.46	-	3	C18	Organoheterocyclic compounds	有机杂环化合物	Indoles and derivatives	吲哚及其衍生物	Indolecarboxylic acids and derivatives	吲哚羧酸及其衍生物	-	-	-	-	-	-	COC(=O)C1CC23CCCN2CCC4(C1(CC3)N(C5=CC=CC=C54)C(=O)OC)C(=O)OC	ROIFAUMINZFUQR-QKBJRNKPSA-N	7.09012e+06	6.9073e+06	5.48333e+06	8.57401e+06	1.16973e+07	1.23089e+07	6.58603e+06	1.01708e+07	1.08658e+07	4.55506e+06	0.893573	-0.162343	0.721354	0.56	0.233347
Com_1761_pos	Phosphocreatinine	磷酸肌酐	P	C4H8N3O4P	193.025	194.033	2.06092	[M+H]+	1.347	-	3	C18	Organic acids and derivatives	有机酸及其衍生物	Carboxylic acids and derivatives	羧酸及其衍生物	Amino acids, peptides, and analogues	氨基酸、肽和类似物	-	HMDB0041624	-	-	-	71214	CN1CC(=O)NC1=NP(O)(O)=O	HIPLEPXPNLWKCQ-UHFFFAOYSA-N	4.92869e+07	3.11908e+07	5.25717e+07	1.83235e+07	5.684e+07	6.43793e+06	6.62997e+07	1.8639e+07	1.10385e+07	4.4009e+07	1.42198	0.507905	0.247359	0.68	0.886695
Com_1762_neg	LysoPE(16:1(9Z)/0:0)	溶血磷脂酰乙醇胺(16:1(9Z)/0:0)	N	C21H42NO7P	451.27	450.263	0.863727	[M-H]-	8.952	0.672908615645387	2	C18	Lipids and lipid-like molecules	脂质和类脂分子	Glycerophospholipids	甘油磷脂	Glycerophosphoethanolamines	甘油磷酸乙醇胺类	-	HMDB0011504	-	-	LMGP02050010	52925129	[H][C@@](O)(COC(=O)CCCCCCC\C=C/CCCCCC)COP(O)(=O)OCCN	DSOWUEHXZJUNID-WHXUGTBJSA-N	5.4135e+07	8.70381e+07	7.4546e+07	6.20561e+07	5.86064e+07	7.15661e+07	6.05923e+07	9.04937e+07	1.02319e+08	7.48879e+07	0.841251	-0.249392	0.210911	0.76	0.708528
Com_1762_pos	N-Carboxymethionine	N-羧基蛋氨酸	P	C6H11NO4S	193.041	194.048	1.53235	[M+H]+	1.519	-	3	C18	Organic acids and derivatives	有机酸及其衍生物	Carboxylic acids and derivatives	羧酸及其衍生物	Amino acids, peptides, and analogues	氨基酸、肽和类似物	-	-	-	-	-	-	CSCCC(C(=O)O)NC(=O)O	LWQBAQJPCYBWJQ-BYPYZUCNSA-N	1.81447e+07	6.17137e+06	3.54613e+07	3.83892e+06	1.59175e+07	5.69275e+06	1.74001e+07	1.50786e+07	6.63243e+06	2.83152e+07	1.08773	0.121321	0.955272	0.52	0.483269
Com_1765_pos	1-(2,4,6-Trimethylphenoxy)propan-2-amine	-	P	C12H19NO	193.147	194.154	2.11843	[M+H]+	5.492	0.52971507643419	2	C18	Benzenoids	苯类化合物	Phenol ethers	苯酚醚	-	-	-	HMDB0246512	-	-	-	9990192	CC(N)COC1=C(C)C=C(C)C=C1C	QDZOEZPRNQIPHY-UHFFFAOYSA-N	212813	369411	192420	886047	157461	878375	386900	327984	566166	254608	0.753159	-0.408973	0.319997	0.72	0.516075
Com_1766_neg	N-Arachidonoyl Phenylalanine	N-花生四烯酰苯丙氨酸	N	C29H41NO3	451.309	450.301	0.255875	[M-H]-	10.072	-	3	C18	Organic acids and derivatives	有机酸及其衍生物	Carboxylic acids and derivatives	羧酸及其衍生物	Amino acids, peptides, and analogues	氨基酸、肽和类似物	-	HMDB0242001	-	-	-	-	CCCCCC=CCC=CCC=CCC=CCCCC(=O)NC(CC1=CC=CC=C1)C(O)=O	YHLNAFGXMQKMQX-UHFFFAOYSA-N	3.14868e+06	1.78786e+06	2.52347e+06	7.83665e+06	6.38965e+06	1.1147e+06	4.64816e+06	3.61404e+06	5.77377e+06	4.0324e+06	1.13049	0.17695	0.81329	0.48	0.472946
Com_1767_neg	1-nonadecanoyl-glycero-3-phosphate	-	N	C22H45O7P	452.29	451.283	0.983058	[M-H]-	10.875	-	3	C18	Lipids and lipid-like molecules	脂质和类脂分子	Glycerophospholipids	甘油磷脂	Glycerophosphates	甘油磷酸酯类	-	HMDB0062322	-	-	LMGP10050034	44575059	[H][C@@](O)(COC(=O)CCCCCCCCCCCCCCCCCC)COP(O)(O)=O	YAERNOYIELLICR-OAQYLSRUSA-N	5.23659e+06	5.18088e+06	2.26924e+06	5.22329e+06	5.13129e+06	4.08029e+06	1.62355e+07	1.79062e+07	1.64268e+07	6.34557e+06	0.377761	-1.40445	0.0447416	0.84	1.26731
Com_1770_neg	16:0 LYSO-PE	-	N	C21H44NO7P	453.286	452.279	1.08903	[M-H]-	9.623	0.944057903247235	2	C18	Lipids and lipid-like molecules	脂质和类脂分子	Glycerophospholipids	甘油磷脂	Glycerophosphoethanolamines	甘油磷酸乙醇胺类	-	-	-	-	LMGP02050002	-	CCCCCCCCCCCCCCCC(=O)OCC(COP(=O)(O)OCCN)O	YVYMBNSKXOXSKW-HXUWFJFHSA-N	5.70105e+08	1.08797e+09	7.73407e+08	7.37296e+08	6.28802e+08	8.63615e+08	7.63164e+08	9.67612e+08	1.0148e+09	6.71161e+08	0.887212	-0.17265	0.351696	0.68	0.642387
Com_1771_neg	LysoPA(20:5(5Z,8Z,11Z,14Z,17Z)/0:0)	溶血甘油磷酸甘油酯(20:5(5Z,8Z,11Z,14Z,17Z)/0:0)	N	C23H37O7P	456.228	455.221	1.17236	[M-H]-	7.64	-	3	C18	Lipids and lipid-like molecules	脂质和类脂分子	Glycerophospholipids	甘油磷脂	Glycerophosphates	甘油磷酸酯类	-	HMDB0114748	-	-	-	25006224	CC\C=C/C\C=C/C\C=C/C\C=C/C\C=C/CCCC(=O)OCC(O)COP(O)(O)=O	DKFJPTBTSHHMCQ-JLNKQSITSA-N	179637	121355	71192.4	33232.4	170488	90029.2	143210	319637	206245	201587	0.599459	-0.738266	0.161777	0.8	0.887423
Com_1774_neg	3beta,23-Dihydroxy-30-nor-olean-12,20-dien-28-oic acid	-	N	C29H44O4	456.324	455.317	0.836668	[M-H]-	8.245	-	3	C18	Lipids and lipid-like molecules	脂质和类脂分子	Steroids and steroid derivatives	类固醇和类固醇衍生物	-	-	-	-	-	-	-	70698142	CC1=CCC2(CCC3(C(=CCC4C3(CCC5C4(CCC(C5(C)CO)O)C)C)C2C1)C)C(=O)O	PJWNQESEBNSLIQ-VZBPFLCRSA-N	840757	1.19941e+07	397633	1.14495e+06	900669	658177	245663	342057	1.69953e+06	255630	4.77283	2.25485	0.177142	0.8	1.39314
Com_1774_pos	Menthol	薄荷脑	P	C10H20O	156.151	195.114	2.24836	[M+K]+	6.661	-	3	C18	Lipids and lipid-like molecules	脂质和类脂分子	Prenol lipids	异戊烯醇脂	Monoterpenoids	单萜类	1490-04-6	HMDB0003352	-	-	-	-	OC1CC(C)CCC1C(C)C	NOOLISFMXDJSKH-UHFFFAOYSA-N	1.12237e+06	1.274e+06	1.73631e+06	1.46413e+06	1.7627e+06	4.5769e+06	1.78969e+06	2.31541e+06	1.99978e+06	1.16645e+06	0.62115	-0.686987	0.164409	0.84	1.34299
Com_1775_neg	1-Lyso-2-arachidonoyl-phosphatidate	-	N	C23H39O7P	458.243	457.237	1.46378	[M-H]-	9.041	0.798665311079646	2	C18	Lipids and lipid-like molecules	脂质和类脂分子	Glycerophospholipids	甘油磷脂	Glycerophosphates	甘油磷酸酯类	-	HMDB0012496	-	-	-	76043735	CCCCCC=CCC=CCC=CCC=CCCCC(=O)OC(CO)COP(O)(O)=O	BDCFJMBXZCIVRH-UHFFFAOYSA-N	3.11315e+06	3.51462e+06	1.19288e+06	3.60175e+06	3.23106e+06	7.21885e+06	1.67197e+07	1.00671e+07	8.21262e+06	4.17104e+06	0.31588	-1.66255	0.00656177	1	1.91448
Com_1776_neg	(2S)-2,6,10,14-tetramethylpentadeca-1,18-diyl sulfate	-	N	C19H40O8S2	460.216	459.21	2.14455	[M-H]-	5.452	-	3	C18	Lipids and lipid-like molecules	脂质和类脂分子	Prenol lipids	异戊烯醇脂	Diterpenoids	二萜类	-	-	-	-	-	-	C(CCC[C@@H](COS(=O)(=O)O)CCC[C@H](C)CCC[C@H](C)COS(=O)(=O)O)(C)C	WOCUWJQHAIJZGY-GWAVUXLZNA-N	4.36407e+06	3.91715e+06	3.10224e+06	2.83587e+06	3.55259e+06	1.56467e+06	2.26852e+06	2.54733e+06	2.58478e+06	5.2598e+06	1.24934	0.321161	0.220842	0.8	0.785508
Com_1777_neg	LysoPA(20:3(8Z,11Z,14Z)/0:0)	溶血甘油磷酸甘油酯(20:3(8Z,11Z,14Z)/0:0)	N	C23H41O7P	460.259	459.252	1.20425	[M-H]-	8.935	-	3	C18	Lipids and lipid-like molecules	脂质和类脂分子	Glycerophospholipids	甘油磷脂	Glycerophosphates	甘油磷酸酯类	-	HMDB0114759	-	-	-	87978475	CCCCC\C=C/C\C=C/C\C=C/CCCCCCC(=O)OCC(O)COP(O)(O)=O	LZSKMXWVALYCLG-QNEBEIHSSA-N	1.56724e+07	49455.2	90895.6	511603	2.94636e+07	220976	58951.1	1.25265e+06	1.42743e+06	151312	14.7166	3.87937	0.461861	0.56	0.81628
Com_1780_neg	1-(11Z,14Z-eicosadienoyl)-glycero-3-phosphate	-	N	C23H43O7P	462.275	461.268	1.14306	[M-H]-	9.347	-	3	C18	Lipids and lipid-like molecules	脂质和类脂分子	Glycerophospholipids	甘油磷脂	Glycerophosphates	甘油磷酸酯类	-	HMDB0062303	-	-	LMGP10050027	-	[H]C(CCCCC)=C([H])C\C([H])=C(\[H])CCCCCCCCCC(=O)OC[C@@]([H])(O)COP(O)(O)=O	PIWSAHYRIXOITD-MNZXDXIFSA-N	6.51525e+08	2.30377e+06	1.46713e+07	1.3307e+07	6.61295e+08	1.3231e+07	9.20603e+06	3.71903e+07	2.86393e+07	5.32371e+06	14.3509	3.84307	0.39023	0.64	0.870389
Com_1784_neg	Adenylosuccinic acid	腺苷酸基琥珀酸	N	C14H18N5O11P	463.074	462.067	1.61381	[M-H]-	4.803	-	3	C18	Nucleosides, nucleotides, and analogues	核苷、核苷酸和类似物	Purine nucleotides	嘌呤核苷酸	Purine ribonucleotides	嘌呤核糖核苷酸	19046-78-7	HMDB0248010	C03794	map00230;map00250;map01100	-	195	OC1C(COP(O)(O)=O)OC(C1O)N1C=NC2=C(NC(CC(O)=O)C(O)=O)N=CN=C12	OFBHPPMPBOJXRT-UHFFFAOYSA-N	4.33825e+06	1.73825e+06	1.07469e+06	370084	661518	1.51318e+06	859975	517563	608575	3.3175e+06	1.20039	0.2635	0.892243	0.56	0.0981059
Com_1785_neg	4-Hydroxynonenal glutathione	-	N	C19H33N3O8S	463.199	462.192	0.845317	[M-H]-	5.715	-	3	C18	Organic acids and derivatives	有机酸及其衍生物	Carboxylic acids and derivatives	羧酸及其衍生物	Amino acids, peptides, and analogues	氨基酸、肽和类似物	1042945-55-0	HMDB0240578	-	-	-	92970719	CCCCC[C@@H]1O[C@@H](O)C[C@@H]1SC[C@H](NC(=O)CC[C@H](N)C(O)=O)C(=O)NCC(O)=O	ICRIFHIWWXQBPY-GGOFEBJYSA-N	8.56261e+06	1.30111e+07	3.81141e+06	1.58879e+07	5.82417e+06	6.3669e+06	5.86519e+06	5.47122e+06	5.3466e+06	9.04565e+06	1.46741	0.553269	0.364763	0.64	0.718748
Com_1786_neg	LysoPE(P-18:1(9Z)/0:0)	-	N	C23H46NO6P	463.306	462.299	0.926987	[M-H]-	10.201	0.617813305445821	2	C18	Lipids and lipid-like molecules	脂质和类脂分子	Glycerophospholipids	甘油磷脂	Glycerophosphoethanolamines	甘油磷酸乙醇胺类	1425046-04-3	HMDB0240599	-	-	-	-	CCCCCCCC\C=C/CCCCCC\C=C/OC[C@@H](O)COP(O)(=O)OCCN	URGVIWXYPWWBQO-UWEYSURVSA-N	3.69668e+08	2.81852e+08	2.77208e+08	2.16964e+08	3.22019e+08	1.75772e+08	3.03481e+08	3.92601e+08	3.46601e+08	2.17146e+08	1.02237	0.0319121	0.784829	0.52	0.196731
Com_1786_pos	LOLIOLIDE	-	P	C11H16O3	196.11	197.117	0.75712	[M+H]+	6.181	0.777139039176676	2	C18	Organoheterocyclic compounds	有机杂环化合物	Benzofurans	苯并呋喃类	-	-	-	HMDB0302428	-	-	-	-	CC1(CC(CC2(C1=CC(=O)O2)C)O)C	XEVQXKKKAVVSMW-WRWORJQWSA-N	2.69605e+06	7.27039e+06	4.70032e+06	9.25539e+06	4.16978e+06	1.0013e+07	7.6314e+07	2.13273e+07	2.06787e+07	3.31312e+07	0.173983	-2.52299	0.00504675	1	1.49646
Com_1787_neg	Perfluorononanoic acid	全氟壬酸	N	C9HF17O2	463.971	462.964	1.14936	[M-H]-	7.079	0.519202750949484	2	C18	Organohalogen compounds	有机卤化合物	Alkyl halides	卤代烃	Alkyl fluorides	烷基氟	375-95-1	-	-	-	-	67821	O=C(O)C(F)(F)C(F)(F)C(F)(F)C(F)(F)C(F)(F)C(F)(F)C(F)(F)C(F)(F)F	UZUFPBIDKMEQEQ-UHFFFAOYSA-N	1.92682e+06	958119	1.41896e+06	2.03891e+06	1.72506e+06	964258	1.073e+06	1.8127e+06	2.16772e+06	1.11311e+06	1.13141	0.178127	0.519117	0.56	0.61692
Com_1788_neg	1-(11Z-eicosenoyl)-glycero-3-phosphate	-	N	C23H45O7P	464.29	463.284	1.20603	[M-H]-	10.162	-	3	C18	Lipids and lipid-like molecules	脂质和类脂分子	Glycerophospholipids	甘油磷脂	Glycerophosphates	甘油磷酸酯类	-	HMDB0062305	-	-	LMGP10050026	52929759	[H]\C(CCCCCCCC)=C(/[H])CCCCCCCCCC(=O)OC[C@@]([H])(O)COP(O)(O)=O	OAYFHKCHTMNTLM-MZMPXXGTSA-N	7.3527e+08	4.98203e+06	4.82631e+07	4.92909e+07	9.82373e+08	3.32085e+07	1.99823e+07	1.14358e+08	1.22803e+08	9.49997e+06	6.07028	2.60176	0.437718	0.64	0.800557
Com_1790_neg	phosphoethanolamine (P-18:0)	磷酸乙醇胺（P-18:0）	N	C23H48NO6P	465.322	464.315	0.343214	[M-H]-	10.849	0.673787889338807	2	C18	Lipids and lipid-like molecules	脂质和类脂分子	Glycerophospholipids	甘油磷脂	Glycerophosphoethanolamines	甘油磷酸乙醇胺类	-	-	-	-	LMGP02070002	-	CCCCCCCCCCCCCCCCC=COCC(COP(=O)(O)OCCN)O	KACDZDULGKPXHT-HIVNOOBXSA-N	1.07156e+08	1.06949e+08	2.95108e+08	1.05234e+08	1.05068e+08	6.93728e+07	1.3143e+08	1.41663e+08	1.00984e+08	7.05853e+07	1.39974	0.485158	0.304131	0.68	0.639047
Com_1790_pos	4-(2,6,6-Trimethyl-1-cyclohexenyl)-2-butanol	二氢-β-紫罗兰醇	P	C13H24O	196.183	197.19	0.201052	[M+H]+	6.587	0.619566523946846	2	C18	Lipids and lipid-like molecules	脂质和类脂分子	Prenol lipids	异戊烯醇脂	Sesquiterpenoids	倍半萜类	3293-47-8	HMDB0036172	-	-	-	579336	CC(O)CCC1=C(C)CCCC1(C)C	VSYLEWGIVLSDIY-UHFFFAOYSA-N	1.30914e+06	1.63782e+06	1.61401e+06	1.42295e+06	1.59711e+06	1.7713e+06	1.51661e+06	1.98133e+06	2.14271e+06	1.1546e+06	0.884956	-0.176322	0.420501	0.68	0.463195
Com_1791_neg	LysoPA(i-20:0/0:0)	溶血甘油磷酸甘油酯(i-20:0/0:0)	N	C23H47O7P	466.306	465.299	0.787628	[M-H]-	11.048	-	3	C18	Lipids and lipid-like molecules	脂质和类脂分子	Glycerophospholipids	甘油磷脂	Glycerophosphates	甘油磷酸酯类	-	HMDB0114767	-	-	-	17786813	CC(C)CCCCCCCCCCCCCCCCC(=O)OCC(O)COP(O)(O)=O	AUOZPUVRJSFDEQ-UHFFFAOYSA-N	9.87232e+07	1.25756e+06	1.26725e+07	1.45545e+07	1.77734e+08	1.10695e+07	5.22144e+06	2.188e+07	2.04343e+07	1.68598e+06	5.05781	2.33851	0.396512	0.64	0.692195
Com_1791_pos	2-Amino-5-phosphonopentanoic acid	2-氨基-5-磷酸戊酸	P	C5H12NO5P	197.045	198.053	0.0311352	[M+H]+	5.798	-	3	C18	Organic acids and derivatives	有机酸及其衍生物	Carboxylic acids and derivatives	羧酸及其衍生物	Amino acids, peptides, and analogues	氨基酸、肽和类似物	-	HMDB0247376	C13734	-	-	-	NC(CCCP(O)(O)=O)C(O)=O	VOROEQBFPPIACJ-UHFFFAOYSA-N	129176	493629	4.81452e+06	824489	318893	144676	1.0975e+06	259463	381017	605809	2.64449	1.40299	0.559234	0.56	0.498966
Com_1792_pos	4-methyl-7-aminocoumarin	7-氨基-4-甲基香豆素	P	C10H9NO2	175.063	198.053	1.93187	[M+Na]+	1.318	-	3	C18	Phenylpropanoids and polyketides	苯丙素类和聚酮类	Coumarins and derivatives	香豆素及其衍生物	-	-	26093-31-2	HMDB0247230	C01386	-	-	92249	O=C1OC=2C=C(N)C=CC2C(=C1)C	GLNDAGDHSLMOKX-UHFFFAOYSA-N	300566	525105	5.36992e+06	489120	260179	719605	952205	802835	419935	878533	1.84063	0.880196	0.833287	0.72	0.20229
Com_1794_neg	1-heptadecanoyl-glycero-3-phosphoethanolamine	-	N	C22H46NO7P	467.301	466.294	0.0612309	[M-H]-	10.056	0.810964128496825	2	C18	Lipids and lipid-like molecules	脂质和类脂分子	Glycerophospholipids	甘油磷脂	Glycerophosphoethanolamines	甘油磷酸乙醇胺类	-	-	-	-	LMGP02050030	-	CCCCCCCCCCCCCCCCC(=O)OCC(COP(=O)(O)OCCN)O	RVNBVQKDPQVSOY-OAQYLSRUSA-N	2.01784e+07	1.53433e+07	1.29316e+07	1.81356e+07	1.79967e+07	8.21013e+06	7.81003e+06	1.12263e+07	1.25043e+07	6.70482e+06	1.82079	0.864562	0.00324044	1	1.11437
Com_1795_neg	Bacilysocin	-	N	C21H43O9P	470.264	469.258	0.703025	[M-H]-	8.891	-	3	C18	Lipids and lipid-like molecules	脂质和类脂分子	Glycerophospholipids	甘油磷脂	Glycerophosphoglycerols	甘油磷酸甘油	-	-	-	-	-	-	CCC(C)CCCCCCCCCCC(=O)OCC(COP(=O)(O)OCC(CO)O)O	DIGHTWUQPWHBPG-UHFFFAOYSA-N	1.32352e+06	2.01202e+06	1.35729e+06	1.6985e+06	646988	2.46513e+06	6.51172e+06	2.9834e+06	2.56889e+06	2.22517e+06	0.42009	-1.25123	0.0148632	1	1.76773
Com_1796_neg	Lucidenic acid K	-	N	C27H36O7	472.246	471.239	0.712791	[M-H]-	6.972	-	3	C18	Lipids and lipid-like molecules	脂质和类脂分子	Prenol lipids	异戊烯醇脂	Triterpenoids	三萜类	-	HMDB0035890	-	-	-	131751879	CC(CCC(O)=O)C1CC(=O)C2(C)C3=C(C(=O)C(O)C12C)C1(C)CCC(=O)C(C)(C)C1CC3=O	NCGJGPSWDDQPKM-UHFFFAOYSA-N	138807	415535	151797	804864	542364	695952	308029	828601	261772	183946	0.901271	-0.149966	0.732412	0.4	0.373451
Com_1797_neg	SCDCA - Sulfochenodeoxycholic acid	SCDCA-- 磺化鹅去氧胆酸	N	C24H40O7S	472.249	471.241	1.8556	[M-H]-	6.715	0.527213514292799	2	C18	Lipids and lipid-like molecules	脂质和类脂分子	Steroids and steroid derivatives	类固醇和类固醇衍生物	Bile acids, alcohols and derivatives	胆汁酸、醇及其衍生物	-	-	-	-	LMST05020024	-	O=C(O)CCC(C)C1CCC2C3C(O)CC4CC(OS(=O)(=O)O)CCC4(C)C3CCC12C	WHMOBEGYTDWMIG-BSWAIDMHSA-N	249721	69251.2	28423.5	96069.5	187752	268890	486596	463680	370724	294254	0.335015	-1.5777	0.0233581	1	1.88094
Com_1798_neg	LysoPE(18:3(6Z,9Z,12Z)/0:0)	溶血磷脂酰乙醇胺(18:3(6Z,9Z,12Z)/0:0)	N	C23H42NO7P	475.27	474.263	0.694117	[M-H]-	8.786	-	3	C18	Lipids and lipid-like molecules	脂质和类脂分子	Glycerophospholipids	甘油磷脂	Glycerophosphoethanolamines	甘油磷酸乙醇胺类	-	HMDB0011508	-	-	LMGP02050017	52925136	[H][C@@](O)(COC(=O)CCCC\C=C/C\C=C/C\C=C/CCCCC)COP(O)(=O)OCCN	QULMFYLWLOKODU-CSLWLMPESA-N	4.4032e+06	4.20848e+06	5.6911e+06	4.20504e+06	5.21954e+06	5.35419e+06	8.69155e+06	5.86049e+06	1.28455e+07	4.44406e+06	0.637904	-0.648588	0.117034	0.88	1.16036
Com_179_neg	Traumatic Acid	反式-2-十二碳烯二酸	N	C12H20O4	228.136	227.129	0.15364	[M-H]-	6.423	0.860530967597826	1	C18	Lipids and lipid-like molecules	脂质和类脂分子	Fatty Acyls	脂肪酰类	Fatty acids and conjugates	脂肪酸和结合物	6402-36-4	HMDB0000933	C16308	map00592;map01110	LMFA01170002	5283028	OC(=O)CCCCCCCC\C=C\C(O)=O	MAZWDMBCPDUFDJ-VQHVLOKHSA-N	1.1441e+07	1.58628e+07	9.20424e+06	1.60914e+07	9.88083e+06	1.2645e+07	1.21397e+07	8.74948e+06	1.25766e+07	1.16096e+07	1.08247	0.114322	0.669344	0.48	0.458208
Com_1803_pos	2,4-Dinitrophenylhydrazine	2,4-二硝基苯肼	P	C6H6N4O4	198.039	199.045	4.56811	[M+H]+	1.21	-	3	C18	Benzenoids	苯类化合物	Benzene and substituted derivatives	苯及其取代衍生物	Nitrobenzenes	硝基苯类	119-26-6	HMDB0245463	C11283	-	-	-	C1=CC(=C(C=C1[N+](=O)[O-])[N+](=O)[O-])NN	HORQAOAYAYGIBM-UHFFFAOYSA-N	1.4867e+06	898597	1.33437e+06	1.2118e+06	1.55502e+06	972961	1.37199e+06	1.02621e+06	975914	972207	1.21943	0.286203	0.151553	0.72	0.691238
Com_1805_neg	LysoPE(0:0/18:0)	溶血磷脂酰乙醇胺 (0:0/18:0)	N	C23H48NO7P	481.317	480.31	1.99261	[M-H]-	9.817	0.679859058691075	2	C18	Lipids and lipid-like molecules	脂质和类脂分子	Glycerophospholipids	甘油磷脂	Glycerophosphoethanolamines	甘油磷酸乙醇胺类	-	HMDB0011129	-	-	LMGP02050038	-	CCCCCCCCCCCCCCCCCC(=O)OC(CO)COP(=O)(O)OCCN	KIHAGWUUUHJRMS-JOCHJYFZSA-N	4.76092e+07	6.18584e+07	3.67138e+07	5.53795e+07	5.70179e+07	1.32128e+08	5.64403e+07	7.57952e+07	8.13389e+07	5.37874e+07	0.647273	-0.627554	0.0740075	0.8	1.28575
Com_1807_neg	1-(4Z,7Z,10Z,13Z,16Z,19Z-docosahexaenoyl)-glycero-3-phosphate	-	N	C25H39O7P	482.243	481.236	0.704856	[M-H]-	8.996	0.766251545092086	2	C18	Lipids and lipid-like molecules	脂质和类脂分子	Glycerophospholipids	甘油磷脂	Glycerophosphates	甘油磷酸酯类	-	HMDB0062307	-	-	LMGP10050019	-	[H]C(CC)=C([H])CC([H])=C([H])C\C([H])=C(\[H])C\C([H])=C(\[H])C\C([H])=C(\[H])C\C([H])=C(\[H])CCC(=O)OC[C@@]([H])(O)COP(O)(O)=O	UWHSPTWBPTXYMF-IZJKNPMXSA-N	2.03073e+06	2.54177e+06	2.06317e+06	1.60468e+06	2.9513e+06	4.15992e+06	1.30382e+07	7.18291e+06	7.22886e+06	3.34534e+06	0.320171	-1.64309	0.00841622	1	1.80508
Com_1809_neg	LysoPG(16:0/0:0)	-	N	C22H45O9P	484.28	483.273	0.794768	[M-H]-	9.385	0.750883346227766	2	C18	Lipids and lipid-like molecules	脂质和类脂分子	Glycerophospholipids	甘油磷脂	Glycerophosphoglycerols	甘油磷酸甘油	116870-26-9	HMDB0240601	-	-	LMGP04050008	42607483	CCCCCCCCCCCCCCCC(=O)OC[C@@H](O)COP(O)(=O)OC[C@@H](O)CO	BVJSKAUUFXBDOB-LEWJYISDSA-N	2.75507e+08	1.22347e+09	4.20492e+08	5.93423e+08	2.91091e+08	1.13058e+09	2.07762e+09	1.39443e+09	1.4673e+09	1.46448e+09	0.372157	-1.42602	0.011403	0.96	1.65485
Com_1810_pos	DICTAMNINE	白鲜碱	P	C12H9NO2	199.063	200.071	0.405307	[M+H]+	5.368	-	3	C18	Organoheterocyclic compounds	有机杂环化合物	Quinolines and derivatives	喹啉及其衍生物	Furanoquinolines	呋喃喹啉类	484-29-7	HMDB0251209	C10660	map01063	-	-	N1=C2OC=CC2=C(OC)C=3C=CC=CC13	WIONIXOBNMDJFJ-UHFFFAOYSA-N	1.34765e+06	345733	1.78116e+06	61029.5	978874	396281	257723	98366.4	81590.3	235350	4.22183	2.07787	0.157817	0.76	1.16624
Com_1811_pos	Metribuzin-desamino	嗪草酮多巴胺	P	C8H13N3OS	199.078	200.086	1.63294	[M+H]+	2.429	-	3	C18	Organosulfur compounds	有机硫化合物	Thioethers	硫醚类	Aryl thioethers	芳基硫醚	35045-02-4	-	-	-	-	135502804	OC1=NC(=NN=C1C(C)(C)C)SC	MIWRSUQXSCLDNV-UHFFFAOYSA-N	2.19899e+06	3.54224e+06	1.82939e+07	4.03352e+06	4.68254e+06	5.05545e+06	1.00365e+07	7.05279e+06	7.55888e+06	1.20915e+07	0.783614	-0.351785	0.247912	0.8	0.787788
Com_1812_pos	L-Anticapsin	-	P	C9H13NO4	199.084	200.092	1.41634	[M+H]+	4.918	0.677274668122151	2	C18	Organic acids and derivatives	有机酸及其衍生物	Carboxylic acids and derivatives	羧酸及其衍生物	Amino acids, peptides, and analogues	氨基酸、肽和类似物	-	-	C20941	map01130	-	-	C1CC(=O)C2C(C1CC(C(=O)[O-])[NH3+])O2	KHVZXXWDPSCGEK-MGVQOFIGSA-N	1.27559e+07	1.75765e+07	7.95912e+06	4.47024e+07	1.67598e+07	1.4667e+07	4.48966e+06	8.04525e+06	1.77516e+07	6.88713e+06	1.92424	0.944289	0.148502	0.72	1.00969
Com_1813_pos	11-Nitro-1-Undecene	-	P	C11H21NO2	199.157	200.165	0.0161882	[M+H]+	5.983	0.876559549176471	2	C18	Organic 1,3-dipolar compounds	有机1,3-偶极化合物	Allyl-type 1,3-dipolar organic compounds	烯丙基型1,3-偶极有机化合物	Organic nitro compounds	有机硝基化合物	-	HMDB0062669	-	-	-	-	C=CCCCCCCCCC[N+](=O)[O-]	QSFROPSPQWQTKU-UHFFFAOYSA-N	3.14242e+07	3.0044e+07	4.83693e+07	5.1889e+07	3.08568e+07	4.20609e+07	2.48396e+07	7.20794e+07	4.17672e+07	3.00887e+07	0.913427	-0.130639	0.819348	0.48	0.177136
Com_1814_pos	Dodecanamide	十四烷基三甲基氯化铵	P	C12H25NO	199.194	200.201	0.438001	[M+H]+	7.982	0.88853226702408	2	C18	Lipids and lipid-like molecules	脂质和类脂分子	Fatty Acyls	脂肪酰类	Fatty amides	脂肪酰胺	112-01-6	HMDB0251566	C13831	-	LMFA08010001	-	CCCCCCCCCCCC(=O)N	ILRSCQWREDREME-UHFFFAOYSA-N	7.09393e+08	1.00143e+09	5.00583e+08	5.29933e+08	5.54315e+08	3.82246e+08	6.6733e+08	6.09112e+08	7.83847e+08	5.582e+08	1.09828	0.135248	0.637494	0.52	0.57413
Com_1815_neg	1-Nonadecanoyl-glycero-3-phosphoethanolamine	1-十九酰基-甘油-3-磷酸乙醇胺	N	C24H50NO7P	495.332	494.326	0.699407	[M-H]-	10.903	0.601869202018313	2	C18	Lipids and lipid-like molecules	脂质和类脂分子	Glycerophospholipids	甘油磷脂	Glycerophosphoethanolamines	甘油磷酸乙醇胺类	-	HMDB0243971	-	-	LMGP02050028	75958075	CCCCCCCCCCCCCCCCCCC(=O)OCC(O)COP(O)(=O)OCCN	GEWUBFCXNZWHKH-UHFFFAOYSA-N	1.99076e+06	3.02095e+06	5.52453e+06	2.02608e+06	1.27682e+06	1.69726e+06	2.92493e+06	3.87758e+06	3.43034e+06	841525	1.08358	0.115812	0.82156	0.48	0.383269
Com_1817_neg	LysoPS(16:0/0:0)	-	N	C22H44NO9P	497.275	496.268	0.776077	[M-H]-	9.475	0.60639990873161	2	C18	Lipids and lipid-like molecules	脂质和类脂分子	Glycerophospholipids	甘油磷脂	Glycerophosphoserines	甘油磷酸丝氨酸	116947-34-3	HMDB0240605	-	-	LMGP03050002	9547100	CCCCCCCCCCCCCCCC(=O)OC[C@@H](O)COP(O)(=O)OC[C@H](N)C(O)=O	XIVOBOJQPNEUSC-UXHICEINSA-N	7.33763e+07	5.58126e+07	4.67542e+07	4.47706e+07	7.59062e+07	3.71832e+07	8.18053e+07	5.85214e+07	5.04564e+07	5.42068e+07	1.0512	0.0720345	0.739017	0.52	0.156396
Com_1817_pos	Lacinilene A	-	P	C14H16O	200.12	201.128	0.808643	[M+H]+	8.357	0.767930696062736	2	C18	Benzenoids	苯类化合物	Naphthalenes	萘类	Naphthols and derivatives	萘酚及其衍生物	-	-	-	-	-	-	CC1=C2C=C(C=CC2=C(C=C1)C(C)C)O	IUYVYWGWLYHKNT-UHFFFAOYSA-N	1.49382e+07	1.8697e+07	1.414e+07	1.54092e+07	1.61053e+07	2.04875e+07	1.87944e+07	1.29312e+07	1.43208e+07	2.7809e+07	0.840442	-0.250781	0.372562	0.64	0.413375
Com_1818_pos	Hexamethylene bisacetamide	N,N'-六亚甲基双乙酰胺	P	C10H20N2O2	200.152	201.16	0.735745	[M+H]+	5.519	-	3	C18	Organic acids and derivatives	有机酸及其衍生物	Carboximidic acids and derivatives	甲酰亚胺酸及其衍生物	Carboximidic acids	甲酰亚胺酸	3073-59-4	HMDB0041901	-	-	-	3616	CC(O)=NCCCCCCN=C(C)O	BNQSTAOJRULKNX-UHFFFAOYSA-N	1.49033e+06	1.17815e+06	1.92767e+06	1.99722e+06	1.41008e+06	664506	2.004e+06	1.12196e+06	1.51076e+06	1.30115e+06	1.21221	0.277634	0.300374	0.64	0.913131
Com_1819_neg	LPG 17:0-d4	溶血磷脂酰甘油 17:0-d4	N	C23H47O9P	498.296	497.289	0.898419	[M-H]-	9.921	-	3	C18	Lipids and lipid-like molecules	脂质和类脂分子	Glycerophospholipids	甘油磷脂	Glycerophosphoglycerols	甘油磷酸甘油	-	-	-	-	-	-	[H]C([H])(OC(=O)CCCCCCCCCCCCCCCC)C(O)C([H])([H])OP(=O)(O)OCC(O)CO	WVMGNTLVBBZPKS-WWRQFZSQSA-N	1.81157e+06	5.25652e+06	1.59575e+06	3.02914e+06	2.73554e+06	2.24902e+06	7.52757e+06	2.67444e+06	2.90085e+06	4.99007e+06	0.709299	-0.495535	0.315211	0.64	0.560255
Com_1820_neg	LysoPE(20:5(5Z,8Z,11Z,14Z,17Z)/0:0)	溶血磷脂酰乙醇胺 (20:5 (5Z,8Z,11Z,14Z,17Z)/0:0)	N	C25H42NO7P	499.27	498.263	0.901314	[M-H]-	8.71	0.539004345106953	2	C18	Lipids and lipid-like molecules	脂质和类脂分子	Glycerophospholipids	甘油磷脂	Glycerophosphoethanolamines	甘油磷酸乙醇胺类	-	HMDB0011519	-	-	LMGP02050027	52925146	[H][C@@](O)(COC(=O)CCC\C=C/C\C=C/C\C=C/C\C=C/C\C=C/CC)COP(O)(=O)OCCN	KCWGBXXAJHVZNN-KOYQJJOGSA-N	5.93059e+06	9.28816e+06	1.78016e+07	8.14858e+06	8.62534e+06	1.51243e+07	2.93673e+07	1.36629e+07	2.10537e+07	1.32424e+07	0.538605	-0.8927	0.0270034	0.88	1.25181
Com_1822_pos	PENICILLANIC ACID	磷脂酰乙醇胺NICILLANIC ACID	P	C8H11NO3S	201.046	202.054	1.26333	[M+H]+	5.551	-	3	C18	Organic acids and derivatives	有机酸及其衍生物	Carboxylic acids and derivatives	羧酸及其衍生物	Amino acids, peptides, and analogues	氨基酸、肽和类似物	-	HMDB0256227	-	-	-	-	CC1(C(N2C(S1)CC2=O)C(=O)O)C	RBKMMJSQKNKNEV-RITPCOANSA-N	326426	573065	186847	718450	226456	344571	470016	1.05803e+06	730138	904201	0.579204	-0.787857	0.111787	0.84	0.877416
Com_1823_pos	Quinoline-2-methanol acetate	-	P	C12H11NO2	201.079	202.087	1.64281	[M+H]+	5.52	0.651385417165879	2	C18	Organoheterocyclic compounds	有机杂环化合物	Quinolines and derivatives	喹啉及其衍生物	-	-	-	-	-	-	-	-	CC(=O)OCC1=NC2=CC=CC=C2C=C1	DNRJGKANFCXPLY-UHFFFAOYSA-N	3.15998e+06	3.1079e+06	3.17213e+06	1.87817e+06	3.94818e+06	4.12445e+06	1.1986e+06	1.96713e+06	1.48065e+06	2.89091e+06	1.3091	0.388572	0.225818	0.72	0.733117
Com_1825_pos	8-MeSO-octyl-CN	-	P	C10H19NOS	201.119	202.126	0.514783	[M+H]+	5.891	-	3	C18	Organosulfur compounds	有机硫化合物	Sulfoxides	亚砜类	-	-	-	-	-	-	-	-	CS(=O)CCCCCCCCC#N	XGRYRNQISNOEGY-UHFFFAOYSA-N	535405	766495	412183	875010	112912	1.76909e+06	994941	692056	980275	1.22008e+06	0.477687	-1.06586	0.0703246	0.92	1.20746
Com_1826_pos	11-Aminoundecanoic acid	11-氨基十一酸	P	C11H23NO2	201.173	202.18	0.0624903	[M+H]+	6.03	-	3	C18	Lipids and lipid-like molecules	脂质和类脂分子	Fatty Acyls	脂肪酰类	Fatty acids and conjugates	脂肪酸和结合物	2432-99-7	HMDB0032669	C19325	-	LMFA01100004	-	C(CCCCCN)CCCCC(=O)O	GUOSQNAUYHMCRU-UHFFFAOYSA-N	3.25604e+06	2.80373e+06	5.36395e+06	4.12336e+06	2.9206e+06	4.01851e+06	2.76258e+06	3.78043e+06	3.33612e+06	2.86928e+06	1.10143	0.139384	0.605989	0.4	0.412299
Com_1829_neg	LysoPE(0:0/20:3(5Z,8Z,11Z))	溶血磷脂酰乙醇胺(0:0/20:3(5Z,8Z,11Z))	N	C25H46NO7P	503.301	502.294	1.03975	[M-H]-	9.594	0.565810344915094	2	C18	Lipids and lipid-like molecules	脂质和类脂分子	Glycerophospholipids	甘油磷脂	Glycerophosphoethanolamines	甘油磷酸乙醇胺类	-	HMDB0011485	-	-	LMGP02050049	-	CCCCCCCCC=CCC=CCC=CCCCC(=O)OC(CO)COP(=O)(O)OCCN	FJDVENKXPUIXRG-WMTBOZPISA-N	1.63616e+07	2.14572e+07	2.2607e+07	2.8839e+07	2.01849e+07	3.25732e+07	2.38325e+07	2.90839e+07	4.34934e+07	2.13057e+07	0.728264	-0.457467	0.0899061	0.84	0.893547
Com_1830_pos	IPA imine	-	P	C11H10N2O2	202.074	203.082	0.971618	[M+H]+	4.628	-	3	C18	Organoheterocyclic compounds	有机杂环化合物	Indoles and derivatives	吲哚及其衍生物	Indolyl carboxylic acids and derivatives	吲哚基羧酸及其衍生物	-	-	C21124	map00404;map01130	-	-	C1=CC=C2C(=C1)C(=CN2)CC(=N)C(=O)O	LKYWXXAVLLVJAS-UHFFFAOYSA-N	1.12265e+07	1.35112e+07	1.74192e+07	2.60775e+07	1.63811e+07	6.84079e+06	9.3872e+06	1.12423e+07	2.16956e+07	8.63875e+06	1.46382	0.549735	0.120438	0.8	1.06662
Com_1831_neg	LysoPE(0:0/20:2(11Z,14Z))	溶血磷脂酰乙醇胺(0:0/20:2(11Z,14Z))	N	C25H48NO7P	505.317	504.31	0.240072	[M-H]-	10.101	0.669731810452681	2	C18	Lipids and lipid-like molecules	脂质和类脂分子	Glycerophospholipids	甘油磷脂	Glycerophosphoethanolamines	甘油磷酸乙醇胺类	-	HMDB0011483	-	-	LMGP02050047	-	CCCCCC=CCC=CCCCCCCCCCC(=O)OC(CO)COP(=O)(O)OCCN	NHBRVTKHMMOYTG-XBJNFHHOSA-N	1.61907e+07	2.13503e+07	1.27457e+07	1.54561e+07	1.11085e+07	1.22768e+07	1.68335e+07	2.19549e+07	1.90563e+07	1.4124e+07	0.912229	-0.132531	0.546371	0.64	0.394418
Com_1832_neg	LysoPE(20:1(11Z)/0:0)	溶血磷脂酰乙醇胺(20:1(11Z)/0:0)	N	C25H50NO7P	507.332	506.325	0.321453	[M-H]-	10.658	0.581910001037988	2	C18	Lipids and lipid-like molecules	脂质和类脂分子	Glycerophospholipids	甘油磷脂	Glycerophosphoethanolamines	甘油磷酸乙醇胺类	-	HMDB0011512	-	-	LMGP02050020	52925139	[H][C@@](O)(COC(=O)CCCCCCCCC\C=C/CCCCCCCC)COP(O)(=O)OCCN	JEAGLCKGAKACCE-OPSAWKISSA-N	5.90976e+06	1.34748e+07	1.06167e+07	1.06855e+07	6.31486e+06	1.0589e+07	9.85726e+06	1.35467e+07	1.30349e+07	7.13673e+06	0.867755	-0.20464	0.426491	0.4	0.513987
Com_1833_neg	LysoPE(0:0/20:1(11Z))	溶血磷脂酰乙醇胺(0:0/20:1(11Z))	N	C25H50NO7P	507.332	506.325	0.236134	[M-H]-	10.019	-	3	C18	Lipids and lipid-like molecules	脂质和类脂分子	Glycerophospholipids	甘油磷脂	Glycerophosphoethanolamines	甘油磷酸乙醇胺类	-	HMDB0011482	-	-	LMGP02050046	53480931	[H][C@@](CO)(COP(O)(=O)OCCN)OC(=O)CCCCCCCCC\C=C/CCCCCCCC	DGAUETYRWFLGRT-OPSAWKISSA-N	8.20725e+06	4.78122e+06	5.54366e+06	4.91043e+06	5.44926e+06	1.15826e+07	6.0307e+06	4.7505e+06	9.23423e+06	4.30935e+06	0.80462	-0.313621	0.473063	0.56	0.657031
Com_1834_neg	LysoPG(18:2(9Z,12Z)/0:0)	-	N	C24H45O9P	508.28	507.273	0.250638	[M-H]-	9.026	0.812628530022655	2	C18	Lipids and lipid-like molecules	脂质和类脂分子	Glycerophospholipids	甘油磷脂	Glycerophosphoglycerols	甘油磷酸甘油	2093174-30-0	HMDB0240600	-	-	LMGP04050014	52927437	CCCCC\C=C/C\C=C/CCCCCCCC(=O)OC[C@@H](O)COP(O)(=O)OC[C@@H](O)CO	VEEHTGYBVMTAAF-RFFZIGDUSA-N	1.55374e+08	3.17953e+08	2.92904e+08	2.56254e+08	1.5191e+08	3.60185e+08	6.14156e+08	3.9753e+08	5.09017e+08	3.59587e+08	0.524172	-0.931887	0.00959359	1	1.64361
Com_1834_pos	Serylproline	-	P	C8H14N2O4	202.095	203.103	1.12267	[M+H]+	1.525	-	3	C18	Organic acids and derivatives	有机酸及其衍生物	Carboxylic acids and derivatives	羧酸及其衍生物	Amino acids, peptides, and analogues	氨基酸、肽和类似物	23827-93-2	HMDB0029047	-	-	-	4369021	N[C@@H](CO)C(=O)N1CCC[C@H]1C(O)=O	WBAXJMCUFIXCNI-WDSKDSINSA-N	2.76497e+06	4.05283e+06	3.18956e+06	5.48727e+06	6.02106e+06	969675	886423	2.16379e+06	7.39867e+06	1.4825e+06	1.66775	0.737901	0.104111	0.8	1.44191
Com_1835_pos	Ligujapone	-	P	C13H14O2	202.099	203.107	1.08907	[M+H]+	1.086	0.607249384902432	2	C18	Benzenoids	苯类化合物	Tetralins	四氢化萘	-	-	-	-	-	-	-	-	CC(=C)C1CC2=C(C=CC(=C2)O)C(=O)C1	SNQGUUAIGCZPGG-VIFPVBQESA-N	4.84988e+06	3.59499e+06	5.30596e+06	5.14818e+06	4.38497e+06	9.34145e+06	3.8507e+06	5.42823e+06	4.89102e+06	3.65397e+06	0.85712	-0.222431	0.59499	0.6	0.544717
Com_1836_neg	PA(12:0/10:0)	甘油磷酸甘油酯(12:0/10:0)	N	C25H49O8P	508.317	507.308	1.67184	[M-H]-	8.785	-	3	C18	-	-	-	-	-	-	-	-	-	-	-	-	[H][C@@](COC(=O)CCCCCCCCCCC)(COP(O)(O)=O)OC(=O)CCCCCCCCC	SSJJMEFUQTWDJD-HSZRJFAPSA-N	329579	1.76947e+06	549365	383487	455881	1.9426e+06	3.21768e+06	1.31158e+06	408395	2.48392e+06	0.37246	-1.42484	0.0668358	0.84	1.45267
Com_1837_neg	LysoPE(0:0/20:0)	溶血磷脂酰乙醇胺 (0:0/20:0)	N	C25H52NO7P	509.348	508.341	0.321603	[M-H]-	10.757	-	3	C18	Lipids and lipid-like molecules	脂质和类脂分子	Glycerophospholipids	甘油磷脂	Glycerophosphoethanolamines	甘油磷酸乙醇胺类	-	HMDB0011481	-	-	LMGP02050045	53480930	[H][C@@](CO)(COP(O)(=O)OCCN)OC(=O)CCCCCCCCCCCCCCCCCCC	QEQAJJJSRGAOOG-XMMPIXPASA-N	1.5805e+07	1.14905e+07	9.96597e+06	1.12903e+07	9.39398e+06	1.89894e+07	9.40142e+06	1.43318e+07	1.69401e+07	1.0542e+07	0.825383	-0.276864	0.320406	0.68	0.768451
Com_1838_neg	LysoPG(18:1(9Z)/0:0)	溶血磷脂酰甘油(18:1(9Z)/0:0)	N	C24H47O9P	510.296	509.288	0.0132874	[M-H]-	9.4	0.776509329018894	2	C18	Lipids and lipid-like molecules	脂质和类脂分子	Glycerophospholipids	甘油磷脂	Glycerophosphoglycerols	甘油磷酸甘油	-	HMDB0240602	-	-	LMGP04050006	-	CCCCCCCC\C=C/CCCCCCCC(=O)OC[C@@H](O)COP(O)(=O)OC[C@@H](O)CO	FQQQKGAFQIIGLQ-SNZQZGEVSA-N	2.24521e+08	4.97521e+08	1.71766e+08	2.13784e+08	1.59355e+08	3.34297e+08	4.99317e+08	3.87079e+08	3.40833e+08	5.21527e+08	0.608216	-0.717343	0.0449178	0.88	1.51262
Com_1840_neg	1-Stearoylglycerophosphoglycerol	-	N	C24H49O9P	512.311	511.304	0.560973	[M-H]-	10.429	0.721097097537322	2	C18	Lipids and lipid-like molecules	脂质和类脂分子	Glycerophospholipids	甘油磷脂	Glycerophosphoglycerols	甘油磷酸甘油	-	HMDB0061697	-	-	-	10029397	CCCCCCCCCCCCCCCCCC(=O)OCC(O)COP(O)(=O)OCC(O)CO	HFJVKBVEKQHVTO-UHFFFAOYSA-N	3.02356e+07	8.75176e+07	8.49657e+07	8.83561e+07	3.98823e+07	5.17895e+07	1.17492e+08	6.00018e+07	5.58302e+07	6.50638e+07	0.945114	-0.0814392	0.7162	0.48	0.3699
Com_1844_neg	LysoPS(18:2(9Z,12Z)/0:0)	-	N	C24H44NO9P	521.275	520.269	0.930231	[M-H]-	9.131	0.801829047457535	2	C18	Lipids and lipid-like molecules	脂质和类脂分子	Glycerophospholipids	甘油磷脂	Glycerophosphoserines	甘油磷酸丝氨酸	1218913-82-6	HMDB0240604	-	-	LMGP03050011	52926279	CCCCC\C=C/C\C=C/CCCCCCCC(=O)OC[C@@H](O)COP(O)(=O)OC[C@H](N)C(O)=O	HLISFLFEEBTXRV-FRZHUQNDSA-N	1.07042e+08	5.54529e+07	4.49112e+07	6.48174e+07	9.80163e+07	1.0824e+08	2.75327e+08	2.09462e+08	2.9479e+08	7.55864e+07	0.384303	-1.37968	0.0280898	0.92	1.61285
Com_1844_pos	Spermine	精胺	P	C10H26N4	202.216	203.223	1.37459	[M+H]+	1.272	0.863942058028022	2	C18	Organic nitrogen compounds	有机氮化合物	Organonitrogen compounds	有机氮化合物	Amines	胺类	71-44-3	HMDB0001256	C00750	map00330;map00410;map00480;map01100;map04976	-	-	NCCCNCCCCNCCCN	PFNFFQXMRSDOHW-UHFFFAOYSA-N	3.54083e+07	2.05026e+07	3.1655e+07	6.21285e+07	2.94842e+07	2.927e+07	3.03175e+07	3.09331e+07	4.67506e+07	4.40971e+07	0.987926	-0.0175255	0.783168	0.48	0.281967
Com_1845_pos	2-(acetylamino)-1,5-anhydro-2-deoxy-D-arabino-hex-1-enitol	-	P	C8H13NO5	203.079	204.087	1.08456	[M+H]+	1.497	0.514612188781376	2	C18	Organic acids and derivatives	有机酸及其衍生物	Carboxylic acids and derivatives	羧酸及其衍生物	Carboxylic acid derivatives	羧酸衍生物	-	-	-	-	-	-	CC(=O)NC1=COC(C(C1O)O)CO	LKFJQOCOGNNTCY-UHFFFAOYSA-N	5.03404e+07	4.061e+07	5.42e+07	4.9396e+07	5.45213e+07	4.49464e+07	4.06608e+07	2.81462e+07	2.87079e+07	5.06176e+07	1.28998	0.367347	0.0816665	0.8	0.93207
Com_1846_neg	LysoPS(18:1(9Z)/0:0)	溶血磷脂酰丝氨酸(18:1(9Z)/0:0)	N	C24H46NO9P	523.291	522.284	0.795093	[M-H]-	9.727	0.659169219832827	2	C18	Lipids and lipid-like molecules	脂质和类脂分子	Glycerophospholipids	甘油磷脂	Glycerophosphoserines	甘油磷酸丝氨酸	89319-60-8	HMDB0240603	-	-	LMGP03050001	-	CCCCCCCC\C=C/CCCCCCCC(=O)OC[C@@H](O)COP(O)(=O)OC[C@H](N)C(O)=O	JZWNYZVVZXZRRH-YFKVPUFHSA-N	7.79717e+07	7.35325e+07	5.35742e+07	9.95415e+07	1.79583e+08	1.19309e+08	4.70649e+08	3.11465e+08	2.2987e+08	1.01223e+08	0.392858	-1.34792	0.0437712	0.92	1.36625
Com_1846_pos	Glutaminylglycine	-	P	C7H13N3O4	203.091	204.098	1.62217	[M+H]+	1.497	-	3	C18	Organic acids and derivatives	有机酸及其衍生物	Carboxylic acids and derivatives	羧酸及其衍生物	Amino acids, peptides, and analogues	氨基酸、肽和类似物	2650-65-9	HMDB0028797	-	-	-	6992690	N[C@@H](CCC(N)=O)C(=O)NCC(O)=O	JEFZIKRIDLHOIF-BYPYZUCNSA-N	2.30447e+06	1.23464e+06	2.79064e+06	1.86764e+06	1.54132e+06	1.55924e+06	2.80819e+06	1.08267e+06	3.36559e+06	1.13763e+06	0.978437	-0.031449	0.870988	0.52	0.147546
Com_1848_pos	1-Carboxyethylleucine	1-羧乙基亮氨酸	P	C9H17NO4	203.116	204.123	0.540986	[M+H]+	5.769	-	3	C18	Organic acids and derivatives	有机酸及其衍生物	Carboxylic acids and derivatives	羧酸及其衍生物	Amino acids, peptides, and analogues	氨基酸、肽和类似物	179795-15-4	HMDB0240626	-	-	-	-	CC(C)C[C@H](N[C@H](C)C(O)=O)C(O)=O	DBYZWPUDPKAERO-RQJHMYQMSA-N	2.75038e+07	5.11022e+07	6.79004e+07	3.39317e+07	3.80693e+07	9.84331e+06	2.98816e+07	1.30596e+07	1.18405e+07	5.10475e+07	1.88902	0.917637	0.0655895	0.84	1.05171
Com_184_neg	Dodecanedioic acid	十二烷二酸	N	C12H22O4	230.152	229.144	0.221886	[M-H]-	6.564	0.775509750692591	1	C18	Lipids and lipid-like molecules	脂质和类脂分子	Fatty Acyls	脂肪酰类	Fatty acids and conjugates	脂肪酸和结合物	693-23-2	HMDB0000623	C02678	-	LMFA01170009	12736	OC(=O)CCCCCCCCCCC(O)=O	TVIDDXQYHWJXFK-UHFFFAOYSA-N	7.97236e+06	1.00892e+07	7.03074e+06	1.20847e+07	6.25851e+06	1.21015e+07	8.57739e+06	7.15854e+06	1.42302e+07	1.68971e+07	0.736634	-0.44098	0.191124	0.8	0.877005
Com_1852_neg	1-Stearoylglycerophosphoserine	1-硬脂酰甘油磷丝氨酸	N	C24H48NO9P	525.307	524.3	0.632006	[M-H]-	10.397	0.663144700564228	2	C18	Lipids and lipid-like molecules	脂质和类脂分子	Glycerophospholipids	甘油磷脂	Glycerophosphoserines	甘油磷酸丝氨酸	-	HMDB0061698	-	-	-	74819135	CCCCCCCCCCCCCCCCCC(=O)OCC(O)COP(O)(=O)OCC(N)C(O)=O	ZPDQFUYPBVXUKS-UHFFFAOYSA-N	3.25703e+08	3.38898e+08	2.08802e+08	2.85768e+08	3.12489e+08	3.08508e+08	5.77037e+08	4.20251e+08	3.46786e+08	2.26067e+08	0.78336	-0.352252	0.284102	0.72	0.285369
Com_1854_pos	S-(2-(N,N-Diisopropylamino)ethyl)isothiourea	S-(2-(N,N-二异丙基氨基)乙基)异硫脲	P	C9H21N3S	203.146	204.154	3.60069	[M+H]+	1.498	-	3	C18	Organosulfur compounds	有机硫化合物	Isothioureas	异硫脲类	-	-	-	HMDB0244614	-	-	-	-	CC(C)N(CCSC(N)=N)C(C)C	LZIAMMQBHJIZAG-UHFFFAOYSA-N	1.04861e+08	3.96471e+07	1.08572e+08	1.0456e+08	1.33773e+08	2.16362e+07	1.60131e+07	2.82756e+07	3.00384e+07	3.12511e+07	3.86288	1.94968	0.00146791	1	1.96027
Com_1858_neg	LysoPE(22:5(7Z,10Z,13Z,16Z,19Z)/0:0)	溶血磷脂酰乙醇胺 (22:5 (7Z,10Z,13Z,16Z,19Z)/0:0)	N	C27H46NO7P	527.301	526.294	0.403151	[M-H]-	9.437	0.574603126910709	2	C18	Lipids and lipid-like molecules	脂质和类脂分子	Glycerophospholipids	甘油磷脂	Glycerophosphoethanolamines	甘油磷酸乙醇胺类	-	HMDB0011525	-	-	LMGP02050070	53480955	[H][C@@](O)(COC(=O)CCCCC\C=C/C\C=C/C\C=C/C\C=C/C\C=C/CC)COP(O)(=O)OCCN	OSRWIBSZJTWIKA-SCFYABBUSA-N	5.24851e+07	1.10514e+08	5.05317e+07	5.30814e+07	5.09437e+07	7.13978e+07	5.34068e+07	5.99541e+07	7.51644e+07	4.38641e+07	1.04532	0.0639506	0.95728	0.64	0.580822
Com_185_neg	L-Leucyl-L-Valine	L-亮氨酸-L-缬氨酸	N	C11H22N2O3	230.163	229.156	0.492618	[M-H]-	5.355	0.607979929898638	1	C18	Organic acids and derivatives	有机酸及其衍生物	Carboxylic acids and derivatives	羧酸及其衍生物	Amino acids, peptides, and analogues	氨基酸、肽和类似物	13588-95-9	HMDB0028942	-	-	-	352038	CC(C)CC(N)C(=O)NC(C(C)C)C(O)=O	MDSUKZSLOATHMH-UHFFFAOYSA-N	7.64647e+06	3.69524e+06	6.0964e+06	3.3064e+06	7.14864e+06	3.44694e+06	2.69426e+06	4.53552e+06	4.08247e+06	4.00891e+06	1.4862	0.571628	0.117816	0.72	1.06387
Com_185_pos	Methyl Eugenol	甲基丁香酚	P	C11H14O2	178.099	179.107	1.17184	[M+H]+	5.846	0.561751446805309	1	C18	Benzenoids	苯类化合物	Benzene and substituted derivatives	苯及其取代衍生物	Methoxybenzenes	甲氧基苯类	93-15-2	HMDB0031864	C10454	map00940	-	7127	COC1=C(OC)C=C(CC=C)C=C1	ZYEMGPIYFIJGTP-UHFFFAOYSA-N	3.76897e+06	8.52302e+06	4.89618e+06	1.05335e+07	4.96884e+06	1.48573e+07	3.03871e+07	2.67843e+07	3.02033e+07	2.93236e+07	0.248492	-2.00873	0.000431357	1	1.44312
Com_1862_neg	LysoPE(22:4(7Z,10Z,13Z,16Z)/0:0)	溶血磷脂酰乙醇胺 (22:4 (7Z,10Z,13Z,16Z)/0:0)	N	C27H48NO7P	529.317	528.31	0.608925	[M-H]-	9.727	0.636506415399784	2	C18	Lipids and lipid-like molecules	脂质和类脂分子	Glycerophospholipids	甘油磷脂	Glycerophosphoethanolamines	甘油磷酸乙醇胺类	-	HMDB0011523	-	-	LMGP02050014	52925133	[H][C@@](O)(COC(=O)CCCCC\C=C/C\C=C/C\C=C/C\C=C/CCCCC)COP(O)(=O)OCCN	NJHKGJJIKOCCMZ-YMIVKDKMSA-N	1.5145e+08	2.32584e+08	4.324e+07	1.07341e+08	9.8229e+07	7.21705e+07	8.25506e+07	9.16585e+07	7.28653e+07	7.21435e+07	1.61692	0.693248	0.286073	0.8	1.0471
Com_1862_pos	3',4',5,6,7-Pentahydroxyflavone	-	P	C13H16O2	204.115	205.123	1.17014	[M+H]+	8.343	0.77471605209448	2	C18	Lipids and lipid-like molecules	脂质和类脂分子	Fatty Acyls	脂肪酰类	Fatty acid esters	脂肪酸酯	-	HMDB0037628	-	-	-	-	CC=C(C)C(=O)OCCC1=CC=CC=C1	KVMWYGAYARXPOL-QDEBKDIKSA-N	1.80652e+07	2.39228e+07	1.65208e+07	1.97396e+07	1.95128e+07	2.00271e+07	2.02919e+07	1.16618e+07	1.49079e+07	3.30358e+07	0.978351	-0.0315756	0.866258	0.52	0.131393
Com_1863_pos	N-(3-Amino-2-hydroxy-3-oxopropyl)-L-valine	N-(3-氨基-2-羟基-3-氧代丙基)-L-缬氨酸	P	C8H16N2O4	204.111	205.119	1.16876	[M+H]+	1.497	0.572408456425062	2	C18	Organic acids and derivatives	有机酸及其衍生物	Carboxylic acids and derivatives	羧酸及其衍生物	Amino acids, peptides, and analogues	氨基酸、肽和类似物	-	HMDB0245695	-	-	-	78062398	CC(C)C(NCC(O)C(N)=O)C(O)=O	HNLUIEVSTYRKNY-UHFFFAOYSA-N	2.1565e+06	9.96288e+06	6.07248e+06	3.57001e+06	2.0715e+06	4.33629e+06	8.74702e+06	4.64081e+06	3.12672e+06	7.58466e+06	0.838156	-0.25471	0.440123	0.64	0.712973
Com_1864_pos	Hexyl 3-mercaptobutanoate	-	P	C10H20O2S	204.118	205.127	4.15727	[M+H]+	1.526	-	3	C18	Lipids and lipid-like molecules	脂质和类脂分子	Fatty Acyls	脂肪酰类	Fatty acid esters	脂肪酸酯	796857-79-9	HMDB0032327	-	-	LMFA07010907	9964407	CCCCCCOC(=O)CC(C)S	HDYQKQAKXIPCAP-UHFFFAOYSA-N	4.34133e+07	2.13315e+08	1.39714e+08	8.82386e+07	5.31381e+07	4.42286e+07	2.01535e+08	1.01102e+08	5.94836e+07	2.37145e+08	0.835781	-0.258804	0.746558	0.6	0.36407
Com_1868_neg	1-Nonadecanoyl-glycero-3-phosphoserine	-	N	C25H50NO9P	539.322	538.315	0.432406	[M-H]-	10.863	-	3	C18	Lipids and lipid-like molecules	脂质和类脂分子	Glycerophospholipids	甘油磷脂	Glycerophosphoserines	甘油磷酸丝氨酸	-	HMDB0243972	-	-	LMGP03050028	75959204	CCCCCCCCCCCCCCCCCCC(=O)OCC(O)COP(O)(=O)OCC(N)C(O)=O	QZTQWDNDCFZUCX-UHFFFAOYSA-N	127708	483516	131929	115990	47294.8	187052	6.09525e+06	4.78738e+06	1.5987e+06	573750	0.0684511	-3.86878	0.019818	0.96	1.39581
Com_1868_pos	Xanthurenic acid	黄尿酸	P	C10H7NO4	205.038	206.044	4.08568	[M+H]+	1.347	-	3	C18	Organoheterocyclic compounds	有机杂环化合物	Quinolines and derivatives	喹啉及其衍生物	Quinoline carboxylic acids	喹啉羧酸	59-00-7	HMDB0000881	C02470	map00380	-	-	O=C(O)C=1N=C2C(O)=CC=CC2=C(O)C1	FBZONXHGGPHHIY-UHFFFAOYSA-N	1.29129e+06	616176	1.10128e+06	1.02589e+06	1.44198e+06	345348	629249	886902	1.44384e+06	784265	1.33915	0.421321	0.2388	0.68	1.13294
Com_186_neg	Drupanin	核果苷	N	C14H16O3	232.11	231.103	0.492445	[M-H]-	6.128	-	3	C18	Phenylpropanoids and polyketides	苯丙素类和聚酮类	Cinnamic acids and derivatives	肉桂酸及其衍生物	Hydroxycinnamic acids and derivatives	羟基肉桂酸及其衍生物	53755-58-1	-	-	-	-	-	CC(=CCC1=C(C=CC(=C1)C=CC(=O)O)O)C	HZKNHDLUFBYIQN-VMPITWQZSA-N	2.27566e+06	2.22351e+06	1.52312e+06	2.00741e+06	2.87853e+06	250410	202139	145028	91387.6	540370	8.87327	3.14947	0.000701219	1	2.19691
Com_1873_neg	LysoPC(18:1(11Z)/0:0)	溶血磷脂酰胆碱(18:1(11Z)/0:0)	N	C26H52NO7P	521.348	556.318	0.61123	[M+Cl]-	10.026	-	3	C18	Lipids and lipid-like molecules	脂质和类脂分子	Glycerophospholipids	甘油磷脂	Glycerophosphocholines	甘油磷酸胆碱	-	HMDB0010385	C04230	-	LMGP01050138	53480465	CCCCCC\C=C/CCCCCCCCCC(=O)OC[C@@]([H])(O)COP([O-])(=O)OCC[N+](C)(C)C	PZRFVAHZNWPPAC-VBKSFVIKSA-N	4.70785e+06	2.49607e+06	1.69024e+06	2.79471e+06	2.92245e+06	4.15919e+06	1.225e+06	2.78648e+06	5.27595e+06	2.88856e+06	0.894469	-0.160896	0.852065	0.56	0.263019
Com_1874_pos	(2S,3R)-3-Hydroxybutane-1,2,3-tricarboxylate	-	P	C7H10O7	206.043	207.051	4.65911	[M+H]+	1.317	-	3	C18	Organic acids and derivatives	有机酸及其衍生物	Carboxylic acids and derivatives	羧酸及其衍生物	Tricarboxylic acids and derivatives	三羧酸及其衍生物	-	HMDB0006471	C04593	map00640	LMFA01050444	-	CC(C(CC(=O)O)C(=O)O)(C(=O)O)O	HHKPKXCSHMJWCF-WVBDSBKLSA-N	5.44489e+07	5.63304e+07	5.81823e+07	6.4583e+07	5.18102e+07	4.93766e+07	5.26015e+07	5.05062e+07	5.30036e+07	4.3064e+07	1.14807	0.19921	0.0306591	0.92	1.02993
Com_1876_neg	FAHFA 36:3	脂肪酸酯 36:3	N	C36H64O4	560.48	559.473	0.578527	[M-H]-	10.278	-	3	C18	Lipids and lipid-like molecules	脂质和类脂分子	Fatty Acyls	脂肪酰类	Fatty acids and conjugates	脂肪酸和结合物	-	-	-	-	-	-	O=C(O)CCCCCCC(OC(=O)CCCCCCCC=CCC=CCCCCC)C=CCCCCCCCC	GKFRCWOFCMCBNW-GSCXELOCNA-N	4.55874e+07	4.26486e+07	1.57701e+08	5.3374e+07	4.50136e+07	2.97226e+07	8.27714e+07	6.72068e+07	5.69937e+07	5.75427e+07	1.17023	0.226791	0.844277	0.64	0.250063
Com_1877_neg	LPC 18:3	溶血磷脂酰胆碱 18:3	N	C26H48NO7P	517.317	562.315	0.554466	[M+HCOOH-H]-	8.935	-	3	C18	Lipids and lipid-like molecules	脂质和类脂分子	Glycerophospholipids	甘油磷脂	Glycerophosphocholines	甘油磷酸胆碱	-	-	C04230	map00564;map05231	LMGP01050128	-	O=C(OCC(O)COP(=O)([O-])OCC[N+](C)(C)C)CCCCCCCC=CCC=CCC=CCC	WKQNRCYKYCKESD-UHFFFAOYSA-N	1.41136e+07	2.84703e+07	8.38727e+06	1.34101e+07	1.56291e+07	3.0252e+07	1.56085e+07	2.55228e+07	4.03362e+07	1.37367e+07	0.637755	-0.648925	0.148948	0.76	1.21884
Com_1879_neg	9-OAHSA	-	N	C36H68O4	564.512	563.505	0.517447	[M-H]-	10.88	-	3	C18	Lipids and lipid-like molecules	脂质和类脂分子	Fatty Acyls	脂肪酰类	Fatty acids and conjugates	脂肪酸和结合物	154086-90-5	HMDB0112109	-	-	LMFA07090028	-	CCCCCCCCCC(CCCCCCCC(=O)O)OC(=O)CCCCCCCC=CCCCCCCCC	PGKKGBQMNNEIHV-PFONDFGASA-N	6.06927e+07	9.81023e+07	2.44796e+08	9.66116e+07	5.566e+07	7.53318e+07	1.3476e+08	1.46955e+08	1.33867e+08	1.19866e+08	0.910087	-0.135924	0.470749	0.72	0.421344
Com_187_neg	Melatonine	褪黑素	N	C13H16N2O2	232.121	231.113	3.9272	[M-H]-	5.898	-	3	C18	Organoheterocyclic compounds	有机杂环化合物	Indoles and derivatives	吲哚及其衍生物	Indoles	吲哚	73-31-4	HMDB0001389	C01598	map00380;map01100;map04080;map04713	-	896	COC1=CC2=C(NC=C2CCNC(C)=O)C=C1	DRLFMBDRBRZALE-UHFFFAOYSA-N	153439	505866	86408.2	670140	210502	870332	1.0359e+06	1.02003e+06	1.54662e+06	885560	0.303513	-1.72017	0.0168189	1	1.04429
Com_1880_pos	alpha-Irone	-	P	C14H22O	206.167	207.175	1.08782	[M+H]+	9.594	0.886508189460876	2	C18	Lipids and lipid-like molecules	脂质和类脂分子	Prenol lipids	异戊烯醇脂	Sesquiterpenoids	倍半萜类	-	HMDB0035631	C09690	-	-	-	CC1CC=C(C(C1(C)C)C=CC(=O)C)C	JZQOJFLIJNRDHK-CMDGGOBGSA-N	2.67261e+07	3.2648e+07	2.29034e+07	2.31895e+07	2.39577e+07	3.38391e+07	3.12307e+07	3.35603e+07	3.16922e+07	2.86387e+07	0.814192	-0.296559	0.0286121	0.88	1.35122
Com_1883_pos	N-Acetylmethionine sulfoxide	-	P	C7H13NO4S	207.057	208.064	1.40061	[M+H]+	1.603	0.558525436573452	2	C18	Organic acids and derivatives	有机酸及其衍生物	Carboxylic acids and derivatives	羧酸及其衍生物	Amino acids, peptides, and analogues	氨基酸、肽和类似物	108646-71-5	HMDB0240343	-	-	-	7408371	CC(=O)N[C@@H](CCS(C)=O)C(O)=O	NPIMMZJBURSMON-YLTHGKPTSA-N	1.19169e+07	2.55989e+06	7.46818e+06	1.08217e+06	2.0417e+07	6.05903e+06	5.98914e+06	4.53503e+06	9.94607e+06	1.39187e+07	1.07407	0.103093	0.617157	0.48	1.21018
Com_1884_neg	1-palmitoyl-sn--glycero-3-phospho-D-myo-inositol	-	N	C25H49O12P	572.296	571.289	0.125485	[M-H]-	9.324	0.829240418378031	2	C18	Lipids and lipid-like molecules	脂质和类脂分子	Glycerophospholipids	甘油磷脂	Glycerophosphoinositols	甘油磷酸肌醇	-	HMDB0061695	-	-	LMGP06050002	-	CCCCCCCCCCCCCCCC(=O)OCC(COP(=O)(O)OC1C(C(C(C(C1O)O)O)O)O)O	UOXRPRZMAROFPH-IESLQMLBSA-N	1.07638e+08	2.29593e+08	1.54351e+08	1.82212e+08	9.60071e+07	1.37304e+08	2.44219e+08	2.77023e+08	2.28712e+08	2.07896e+08	0.702916	-0.508575	0.100717	0.8	0.945221
Com_1884_pos	2-Formaminobenzoylacetate	-	P	C10H9NO4	207.053	208.061	2.03011	[M+H]+	5.409	0.631958800288976	2	C18	Organic oxygen compounds	有机氧化合物	Organooxygen compounds	有机氧化合物	Carbonyl compounds	羰基化合物	-	-	C05835	map00380	-	-	C1=CC=C(C(=C1)C(=O)CC(=O)O)NC=O	ZGQVEYFFYPOUKD-UHFFFAOYSA-N	552932	1.81006e+06	1.29393e+06	797500	499197	1.11518e+06	5.86461e+06	1.4536e+06	1.8052e+06	1.02718e+06	0.439705	-1.18539	0.117522	0.76	1.0831
Com_1886_pos	1-Methyl-corypalline	-	P	C12H17NO2	207.126	208.133	1.07523	[M+H]+	5.597	0.581132868288702	2	C18	Organoheterocyclic compounds	有机杂环化合物	Tetrahydroisoquinolines	四氢异喹啉	-	-	-	-	-	-	-	-	CC1C2=CC(=C(C=C2CCN1C)OC)O	QFSVLNAGJRAZFV-UHFFFAOYSA-N	530580	1.77589e+06	254511	2.32621e+06	648489	342028	1.33994e+06	769540	1.50906e+06	1.08275e+06	1.09763	0.134387	0.853483	0.52	0.211341
Com_1890_neg	LysoPI(18:2(9Z,12Z)/0:0)	-	N	C27H49O12P	596.296	595.29	1.16612	[M-H]-	8.951	0.577590126623081	2	C18	Lipids and lipid-like molecules	脂质和类脂分子	Glycerophospholipids	甘油磷脂	Glycerophosphoinositols	甘油磷酸肌醇	1425501-10-5	HMDB0240597	-	-	LMGP06050010	-	CCCCC\C=C/C\C=C/CCCCCCCC(=O)OC[C@@H](O)COP(O)(=O)O[C@H]1[C@H](O)[C@@H](O)[C@H](O)[C@@H](O)[C@H]1O	SAHCQBPGXQFTRA-MUTGBQBKSA-N	1.89786e+07	3.00372e+07	3.13596e+07	2.06845e+07	8.73923e+06	6.20121e+07	4.04992e+07	5.19953e+07	6.30261e+07	3.97895e+07	0.426699	-1.22871	0.0121722	1	1.41069
Com_1892_neg	LysoPI(18:1(9Z)/0:0)	-	N	C27H51O12P	598.312	597.305	0.698054	[M-H]-	9.594	0.609283375984307	2	C18	Lipids and lipid-like molecules	脂质和类脂分子	Glycerophospholipids	甘油磷脂	Glycerophosphoinositols	甘油磷酸肌醇	1114770-15-8	HMDB0061693	-	-	LMGP06050005	-	CCCCCCCC\C=C/CCCCCCCC(=O)OC[C@@H](O)COP(O)(=O)O[C@H]1[C@H](O)[C@@H](O)[C@H](O)[C@@H](O)[C@H]1O	UGDOFRYHDCDVHD-FRWBGTIISA-N	3.73223e+07	5.77114e+07	5.02397e+07	3.93333e+07	3.39267e+07	3.79908e+07	5.18292e+07	5.41767e+07	5.08471e+07	5.59074e+07	0.871516	-0.198402	0.25722	0.72	0.519868
Com_1894_neg	lysophosphatidylmyoinositol	-	N	C27H53O12P	600.327	599.321	1.00899	[M-H]-	10.367	0.825289555348706	2	C18	Lipids and lipid-like molecules	脂质和类脂分子	Glycerophospholipids	甘油磷脂	Glycerophosphoinositols	甘油磷酸肌醇	-	-	-	-	-	-	CCCCCCCCCCCCCCCCCC(=O)OCC(COP(=O)(O)OC1C(C(C(C(C1O)O)O)O)O)O	MXAFDFDAIFZFET-ZHPLLDBUSA-N	2.36234e+08	4.28391e+08	4.49227e+08	4.12854e+08	1.40371e+08	2.20228e+08	1.82209e+08	3.0903e+08	2.78886e+08	1.71686e+08	1.43461	0.520662	0.285413	0.72	1.09867
Com_1894_pos	(+)-4,5-Didehydrojasmonic acid	-	P	C12H16O3	208.11	209.117	0.949584	[M+H]+	0.958	0.732136463329657	2	C18	Organic oxygen compounds	有机氧化合物	Organooxygen compounds	有机氧化合物	Carbonyl compounds	羰基化合物	-	-	-	-	-	-	CCC=CCC1C(C=CC1=O)CC(=O)O	KJWUKJXAYNQYSS-QKMQQOOLSA-N	8.63102e+06	7.17569e+06	9.35245e+06	1.01908e+07	1.00466e+07	1.74283e+07	7.53691e+06	1.14814e+07	1.01005e+07	6.80773e+06	0.850844	-0.233033	0.557929	0.6	0.588903
Com_1899_neg	LysoPI(20:4(5Z,8Z,11Z,14Z)/0:0)	-	N	C29H49O12P	620.296	619.289	0.963469	[M-H]-	8.877	0.627183874817782	2	C18	Lipids and lipid-like molecules	脂质和类脂分子	Glycerophospholipids	甘油磷脂	Glycerophosphoinositols	甘油磷酸肌醇	1246430-04-5	HMDB0061690	-	-	LMGP06050006	-	CCCCC\C=C/C\C=C/C\C=C/C\C=C/CCCC(=O)OC[C@@H](O)COP(O)(=O)O[C@H]1[C@H](O)[C@@H](O)[C@H](O)[C@@H](O)[C@H]1O	LXUGKKVCSTYZFK-HYNUQJCBSA-N	2.61564e+08	5.77785e+08	3.80839e+08	3.17333e+08	1.98552e+08	1.24596e+09	7.85837e+08	9.69091e+08	1.19345e+09	5.90623e+08	0.362819	-1.46268	0.00207679	1	1.73108
Com_18_pos	Indole	吲哚	P	C8H7N	117.058	118.065	1.20575	[M+H]+	5.057	0.933348279150838	1	C18	Organoheterocyclic compounds	有机杂环化合物	Indoles and derivatives	吲哚及其衍生物	Indoles	吲哚	120-72-9	HMDB0000738	C00463	map00400;map00402;map00380;map01110;map01100;map04974	-	798	N1C=CC2=C1C=CC=C2	SIKJAQJRHWYJAI-UHFFFAOYSA-N	4.75147e+07	3.52461e+07	4.84007e+07	4.68285e+07	5.21622e+07	2.61637e+07	3.26406e+07	3.30583e+07	3.5238e+07	3.94911e+07	1.38153	0.466272	0.009346	0.96	1.71502
Com_1901_neg	Coagulin Q	-	N	C34H52O10	620.356	619.349	0.0899371	[M-H]-	8.876	-	3	C18	Lipids and lipid-like molecules	脂质和类脂分子	Steroids and steroid derivatives	类固醇和类固醇衍生物	Steroid lactones	类固醇内酯	-	-	-	-	-	-	CC1=C(C(=O)OC(C1)C(C)(C2CCC3C2(CCC4C3CCC5=CC(CC(C45C)O)OC6C(C(C(C(O6)CO)O)O)O)C)O)C	RTAGBZHBBMSCPX-PUBYPCKASA-N	991976	3.51309e+06	2.26514e+06	880530	759562	7.10897e+06	5.13215e+06	5.47056e+06	7.07776e+06	2.47022e+06	0.308526	-1.69654	0.00850124	0.96	1.71815
Com_1901_pos	bis-(acetyl)diaminopentane	-	P	C9H18N2O2	186.137	209.127	4.57256	[M+Na]+	4.81	-	3	C18	Organic acids and derivatives	有机酸及其衍生物	Carboxylic acids and derivatives	羧酸及其衍生物	Carboxylic acid derivatives	羧酸衍生物	-	-	-	-	-	-	OC(=NCCCCCN=C(O)C)C	FQKKPLXFGDCBJT-UHFFFAOYSA-N	1.78948e+06	1.1903e+06	874603	813880	2.342e+06	174336	229775	421244	997782	906766	2.56795	1.36062	0.0341937	0.84	1.66498
Com_1902_neg	Delavayin B	-	N	C32H42N6O7	622.312	621.305	1.0815	[M-H]-	9.071	0.725104101961929	2	C18	Organic acids and derivatives	有机酸及其衍生物	Carboxylic acids and derivatives	羧酸及其衍生物	Amino acids, peptides, and analogues	氨基酸、肽和类似物	-	-	-	-	-	-	CCC(C)C1C(=O)NC(C(=O)NC(C(=O)NC(C(=O)NCC(=O)NC(C(=O)N1)CO)C)CC2=CC=CC=C2)CC3=CC=CC=C3	PMMISECAXPWOSB-GFRGYEAHSA-N	1.17942e+07	1.694e+07	1.35542e+07	5.61861e+06	4.98083e+06	2.08043e+07	3.06216e+07	3.56033e+07	2.1906e+07	2.94942e+07	0.382056	-1.38814	0.00929224	1	1.69744
Com_1906_pos	n-(3-Chloro-2-hydroxypropyl)valine	n-(3-氯-2-羟丙基)缬氨酸	P	C8H16ClNO3	209.082	210.09	3.6232	[M+H]+	4.965	-	3	C18	Organic acids and derivatives	有机酸及其衍生物	Carboxylic acids and derivatives	羧酸及其衍生物	Amino acids, peptides, and analogues	氨基酸、肽和类似物	-	HMDB0255000	-	-	-	-	CC(C)C(NCC(O)CCl)C(O)=O	ROURNSDBRYKIAJ-UHFFFAOYSA-N	196066	413394	73473.1	416751	236940	212068	199471	114478	193737	218598	1.42444	0.510392	0.561812	0.68	0.636046
Com_1908_pos	Labienoxime	2,4,4,7-四甲基-6,8-壬二烯-3-酮肟	P	C13H23NO	209.178	210.185	0.737333	[M+H]+	9.602	0.574919982666912	2	C18	Organic nitrogen compounds	有机氮化合物	Organonitrogen compounds	有机氮化合物	Oximes	肟类	81783-01-9	HMDB0036031	-	-	-	6432934	CC(C)C(=N\O)\C(C)(C)C\C=C(/C)C=C	MEJYWDUBOCZFFS-FENWIEIGSA-N	1.05352e+08	1.03802e+08	7.27952e+07	7.0041e+07	7.52706e+07	9.98085e+07	9.24727e+07	1.07135e+08	1.08037e+08	8.87461e+07	0.861068	-0.215801	0.15236	0.76	1.03572
Com_1913_neg	1,2-Dipalmitoyl-rac-glycero-3-phosphoethanolamine	1,2-二棕榈酰-丙基-3-磷酸醇胺	N	C37H74NO8P	691.515	690.508	0.739385	[M-H]-	10.669	0.524745007938271	2	C18	Lipids and lipid-like molecules	脂质和类脂分子	Glycerophospholipids	甘油磷脂	Glycerophosphoethanolamines	甘油磷酸乙醇胺类	-	HMDB0246972	-	-	-	65109	CCCCCCCCCCCCCCCC(=O)OCC(COP(O)(=O)OCCN)OC(=O)CCCCCCCCCCCCCCC	SLKDGVPOSSLUAI-UHFFFAOYSA-N	4.21754e+06	4.73319e+06	1.24938e+06	8.37475e+06	721617	2.5964e+07	33606.2	1.09531e+06	5.82167e+06	2.39715e+06	0.546461	-0.871811	0.701804	0.52	0.456874
Com_1913_pos	1S-Acetoxy-3-myodesertene	-	P	C12H18O3	210.126	211.133	0.599984	[M+H]+	5.861	0.844914333721484	2	C18	Lipids and lipid-like molecules	脂质和类脂分子	Prenol lipids	异戊烯醇脂	Monoterpenoids	单萜类	-	-	-	-	-	-	CC1CCC2C1C(OC=C2C)OC(=O)C	UVHMHLNMYIOYOX-FZVWWSIASA-N	1.09619e+07	2.65405e+07	1.27639e+07	2.4069e+07	1.22434e+07	5.87394e+07	4.25569e+07	3.90101e+07	5.45268e+07	3.53419e+07	0.376142	-1.41065	0.00261625	1	1.29375
Com_1916_pos	Enicoflavine	-	P	C10H13NO4	211.084	212.092	1.62307	[M+H]+	5.273	0.737642942827816	2	C18	Organoheterocyclic compounds	有机杂环化合物	Lactones	内酯类	Delta valerolactones	δ戊内酯	-	-	C09946	-	-	-	C=CC(C=O)C1(CCOC(=O)C1=CN)O	GBJQPSBGSKNYHV-YVMONPNESA-N	1.56971e+07	3.02265e+06	2.04014e+07	7.74188e+06	1.73467e+07	3.4552e+06	1.46078e+06	4.1711e+06	4.96245e+06	6.07562e+06	3.19052	1.67379	0.0421132	0.84	1.20429
Com_1917_pos	Zalcitabine	2',3'-二脱氧胞苷	P	C9H13N3O3	211.096	212.103	1.36862	[M+H]+	4.857	-	3	C18	Nucleosides, nucleotides, and analogues	核苷、核苷酸和类似物	Pyrimidine nucleosides	嘧啶核苷	Pyrimidine 2',3'-dideoxyribonucleosides	嘧啶2',3'-二脱氧核糖核苷	7481-89-2	HMDB0015078	C07207	map04976	-	24066	NC1=NC(=O)N(C=C1)[C@H]1CC[C@@H](CO)O1	WREGKURFCTUGRC-POYBYMJQSA-N	2.47771e+06	2.37289e+06	3.57657e+06	4.9053e+06	3.756e+06	1.26322e+06	1.03834e+06	1.19831e+06	2.08328e+06	983023	2.6025	1.3799	0.00101584	1	2.05896
Com_1918_pos	2-Methoxy-3-methylcarbazole	-	P	C14H13NO	211.1	212.108	4.45303	[M+H]+	6.197	-	3	C18	Organoheterocyclic compounds	有机杂环化合物	Indoles and derivatives	吲哚及其衍生物	Carbazoles	咔唑类	-	HMDB0033456	-	-	-	-	CC1=CC2=C(C=C1OC)NC3=CC=CC=C32	XYYYPIAQQFQTAN-UHFFFAOYSA-N	559240	7.09821e+06	610629	625362	616745	956596	1.17732e+06	913784	1.28915e+06	4.13624e+06	1.1224	0.166586	0.553872	0.8	0.53849
Com_191_neg	N'-Formylkynurenine	N-甲酰犬尿氨酸	N	C11H12N2O4	236.08	235.073	0.477116	[M-H]-	5.036	0.501344248741333	1	C18	Organic oxygen compounds	有机氧化合物	Organooxygen compounds	有机氧化合物	Carbonyl compounds	羰基化合物	1022-31-7	HMDB0001200	C02406	map00380	-	910	NC(CC(=O)C1=CC=CC=C1NC=O)C(O)=O	BYHJHXPTQMMKCA-UHFFFAOYSA-N	456799	1.04238e+06	1.05461e+06	2.27941e+06	738893	860485	466078	1.225e+06	1.79196e+06	573052	1.13333	0.180566	0.781182	0.52	0.361777
Com_1920_pos	L-Isoprenaline	-	P	C11H17NO3	211.121	212.128	0.404237	[M+H]+	6.075	0.636713229258357	2	C18	Benzenoids	苯类化合物	Phenols	酚类	Benzenediols	苯二醇类	-	-	C11703	-	-	-	CC(C)NCC(C1=CC(=C(C=C1)O)O)O	JWZZKOKVBUJMES-NSHDSACASA-N	3.18299e+06	3.32211e+06	2.1098e+06	5.94056e+06	3.04183e+06	4.95674e+06	5.27879e+06	3.7363e+06	6.09972e+06	3.49929e+06	0.74657	-0.42165	0.140404	0.84	0.567076
Com_1921_pos	Elaeokanine C	-	P	C12H21NO2	211.157	212.165	0.0755174	[M+H]+	6.181	0.758112451284526	2	C18	Organoheterocyclic compounds	有机杂环化合物	Indolizidines	吲哚里西啶	-	-	-	-	C10592	-	-	-	CCCC(=O)C1C2CCCN2CCC1O	JWTAWEGUCCQPAM-USWWRNFRSA-N	1.08418e+07	8.83488e+06	1.69293e+07	1.73819e+07	1.22809e+07	1.03224e+07	1.20568e+07	1.16421e+07	1.34202e+07	1.40567e+07	1.07757	0.107787	0.75039	0.56	0.392284
Com_1923_neg	PE(18:1(9Z)/16:0)	磷脂酰乙醇胺(18:1(9Z)/16:0)	N	C39H76NO8P	717.531	716.524	0.584699	[M-H]-	11.575	-	3	C18	Lipids and lipid-like molecules	脂质和类脂分子	Glycerophospholipids	甘油磷脂	Glycerophosphoethanolamines	甘油磷酸乙醇胺类	-	HMDB0009055	-	-	LMGP02010099	9546802	[H][C@@](COC(=O)CCCCCCC\C=C/CCCCCCCC)(COP(O)(=O)OCCN)OC(=O)CCCCCCCCCCCCCCC	DVXMEPWDARXHCX-OTMQOFQLSA-N	2.3243e+06	2.4605e+06	1.25929e+07	1.44073e+07	3.87872e+06	1.49936e+07	3.68993e+06	7.10635e+06	1.342e+06	2.27981e+06	1.21257	0.278066	0.687496	0.6	0.482591
Com_1926_pos	GEIR-1	-	P	C10H12O5	212.068	213.075	3.19569	[M+H]+	1.347	0.656403415502422	2	C18	Organoheterocyclic compounds	有机杂环化合物	Furopyrans	呋喃吡喃类	-	-	-	-	-	-	-	-	CC1C2C3C4C1(COC(C4C(=O)O3)O2)O	UCYJAMRRXNXQJP-GEXBLYTOSA-N	2.71962e+07	6.38931e+07	4.22537e+07	5.68021e+07	2.06465e+07	6.18238e+07	9.44852e+07	7.94521e+07	7.13716e+07	4.35985e+07	0.601006	-0.734548	0.0623062	0.88	1.12464
Com_1928_pos	Glycyl-Histidine	甘氨酰组氨酸	P	C8H12N4O3	212.091	213.098	1.08178	[M+H]+	1.378	-	3	C18	Organic acids and derivatives	有机酸及其衍生物	Carboxylic acids and derivatives	羧酸及其衍生物	Amino acids, peptides, and analogues	氨基酸、肽和类似物	-	HMDB0028843	-	-	-	417360	NCC(=O)NC(CC1=CN=CN1)C(O)=O	YIWFXZNIBQBFHR-UHFFFAOYSA-N	5.3461e+06	1.76915e+06	4.1024e+06	314381	6.37281e+06	662434	927702	403214	759634	250077	5.9622	2.57584	0.0530998	0.84	1.32914
Com_1929_pos	Perseitol	-	P	C7H16O7	212.09	213.097	2.16567	[M+H]+	6.859	0.597523123423189	2	C18	Organic oxygen compounds	有机氧化合物	Organooxygen compounds	有机氧化合物	Carbohydrates and carbohydrate conjugates	碳水化合物和碳水化合物结合物	-	HMDB0033750	C08255	-	-	-	OCC(O)C(O)C(O)C(O)C(O)CO	OXQKEKGBFMQTML-UHFFFAOYSA-N	522902	102999	437496	130029	590044	1.56739e+06	264789	694632	697001	329978	0.50185	-0.994672	0.177307	0.76	1.41105
Com_192_neg	N-benzoyl-L-aspartic acid	N-苯甲酰-L-天冬氨酸	N	C11H11NO5	237.064	236.056	2.68631	[M-H]-	1.399	0.545719714003412	2	C18	Organic acids and derivatives	有机酸及其衍生物	Carboxylic acids and derivatives	羧酸及其衍生物	Amino acids, peptides, and analogues	氨基酸、肽和类似物	4631-12-3	HMDB0034251	-	-	-	95664	OC(=O)CC(NC(=O)C1=CC=CC=C1)C(O)=O	DJLTZJGULPLVOA-UHFFFAOYSA-N	1.14718e+06	1.92011e+06	2.94635e+06	2.76121e+06	1.38537e+06	7.28699e+06	1.74946e+06	2.42555e+06	3.42023e+06	752050	0.649868	-0.621781	0.598012	0.6	0.669128
Com_1931_pos	S-2,5-Dimethyl-3-furanyl 3-methylbutanethioate	2,5-二甲基-3-异戊硫基呋喃	P	C11H16O2S	212.087	213.095	4.29028	[M+H]+	5.24	-	3	C18	Organosulfur compounds	有机硫化合物	Thioethers	硫醚类	Aryl thioethers	芳基硫醚	55764-28-8	HMDB0037153	-	-	-	41570	CC(C)CC(=O)SC1=C(C)OC(C)=C1	XFNLWIPNTYNNJX-UHFFFAOYSA-N	858115	378888	1.54014e+06	166917	862303	380963	258901	235900	84513.8	103054	3.57965	1.83982	0.0431586	0.84	1.25535
Com_1933_pos	Prolylproline	-	P	C10H16N2O3	212.116	213.124	1.08717	[M+H]+	2.772	0.636887351304309	2	C18	Organic acids and derivatives	有机酸及其衍生物	Carboxylic acids and derivatives	羧酸及其衍生物	Amino acids, peptides, and analogues	氨基酸、肽和类似物	20488-28-2	HMDB0011180	-	-	-	11622593	OC(=O)[C@@H]1CCCN1C(=O)[C@@H]1CCCN1	RWCOTTLHDJWHRS-YUMQZZPRSA-N	1.92608e+08	1.63093e+08	2.3865e+08	2.33992e+08	2.24979e+08	6.6299e+07	7.27557e+07	1.40039e+08	2.69998e+08	8.87635e+07	1.65135	0.723644	0.0674678	0.8	1.41542
Com_1934_pos	3,7-Dimethyl-2,5-octadiene-1,7-diol	-	P	C12H20O3	212.141	213.149	0.784031	[M+H]+	6.873	0.845998630410979	2	C18	Lipids and lipid-like molecules	脂质和类脂分子	Fatty Acyls	脂肪酰类	Fatty alcohol esters	脂肪醇酯	-	-	-	-	-	-	CC(=CCOC(=O)C)CC=CC(C)(C)O	GPNYMDBKVQUQRW-FQOLVZPASA-N	1.45403e+07	1.36913e+07	1.81389e+07	1.80341e+07	1.34634e+07	1.82674e+07	1.82786e+07	1.75648e+07	2.08539e+07	2.98457e+07	0.742942	-0.428678	0.0462518	0.92	1.02814
Com_1935_pos	beta-L-Dioxolane-cytidine	-	P	C8H11N3O4	213.075	214.083	1.60608	[M+H]+	5.333	-	3	C18	Nucleosides, nucleotides, and analogues	核苷、核苷酸和类似物	Nucleoside and nucleotide analogues	核苷和核苷酸类似物	-	-	-	HMDB0249137	-	-	-	381525	NC1=NC(=O)N(C=C1)C1COC(CO)O1	RXRGZNYSEHTMHC-UHFFFAOYSA-N	907488	2.65295e+06	4.73998e+06	2.46982e+06	2.67018e+06	2.16521e+06	782448	1.79071e+06	3.71012e+06	602392	1.48498	0.570447	0.295238	0.76	0.906499
Com_1937_pos	Guanadrel	胍那决尔	P	C10H19N3O2	213.148	214.155	2.15007	[M+H]+	5.488	-	3	C18	Organic oxygen compounds	有机氧化合物	Organooxygen compounds	有机氧化合物	Ethers	醚类	40580-59-4	HMDB0014371	C07035	-	-	-	C1CCC2(CC1)OCC(O2)CN=C(N)N	HPBNRIOWIXYZFK-UHFFFAOYSA-N	174922	360230	311787	3.44001e+06	1.92748e+06	48493.6	286758	488271	421696	604562	3.35954	1.74827	0.273232	0.4	0.877075
Com_1938_pos	N-(9-oxodecyl)acetamide	N-(9-氧代癸基)乙酰胺	P	C12H23NO2	213.173	214.18	0.204763	[M+H]+	6.197	0.553397081084838	2	C18	Organic acids and derivatives	有机酸及其衍生物	Carboxylic acids and derivatives	羧酸及其衍生物	Carboxylic acid derivatives	羧酸衍生物	-	-	-	-	-	-	O=C(C)CCCCCCCCN=C(O)C	JRJBWKJICGFLDP-UHFFFAOYSA-N	5.08153e+07	4.83827e+07	6.59349e+07	8.66151e+07	4.97752e+07	5.65742e+07	4.07928e+07	7.52232e+07	6.82638e+07	5.28719e+07	1.02655	0.0377981	0.891017	0.56	0.0906208
Com_1939_pos	Tetradecylamine	十四胺	P	C14H31N	213.246	214.253	0.0553352	[M+H]+	7.856	-	3	C18	Organic nitrogen compounds	有机氮化合物	Organonitrogen compounds	有机氮化合物	Amines	胺类	2016-42-4	HMDB0258887	-	-	-	-	CCCCCCCCCCCCCCN	PLZVEHJLHYMBBY-UHFFFAOYSA-N	1.61337e+06	1.11797e+06	877119	1.14603e+06	664984	350320	732465	1.36636e+06	1.45576e+06	743661	1.16584	0.221365	0.465302	0.6	0.672898
Com_193_pos	Tiglylglycine	N-巴豆酰基甘氨酸	P	C7H11NO3	157.074	180.063	0.222065	[M+Na]+	1.332	-	3	C18	Organic acids and derivatives	有机酸及其衍生物	Carboxylic acids and derivatives	羧酸及其衍生物	Amino acids, peptides, and analogues	氨基酸、肽和类似物	35842-45-6	HMDB0000959	-	-	-	6441567	C\C=C(/C)C(=O)NCC(O)=O	WRUSVQOKJIDBLP-HWKANZROSA-N	3.57301e+06	3.15983e+06	4.91989e+06	5.77143e+06	5.04023e+06	5.16178e+06	1.55187e+06	5.17522e+06	5.44484e+06	2.81373e+06	1.115	0.157043	0.516648	0.48	0.407246
Com_1941_pos	4,4'-Dimethylangelicin	4,4'-二甲基当归素	P	C13H10O3	214.063	215.07	2.51784	[M+H]+	1.436	0.506164001373159	2	C18	Phenylpropanoids and polyketides	苯丙素类和聚酮类	Coumarins and derivatives	香豆素及其衍生物	Furanocoumarins	呋喃香豆素类	-	-	C19404	-	-	-	CC1=CC(=O)OC2=C1C=CC3=C2C(=CO3)C	ZUOUYRRXKPHFSV-UHFFFAOYSA-N	8.41258e+06	1.13831e+07	9.51241e+06	9.05729e+06	8.32922e+06	1.23964e+07	1.17593e+07	5.32028e+06	5.27664e+06	8.00524e+06	1.09207	0.127066	0.4788	0.6	0.63484
Com_1942_pos	5-(4,5-Dihydroxypentyl)uracil	5-(4,5-二羟基戊基)尿嘧啶	P	C9H14N2O4	214.095	215.102	3.74143	[M+H]+	5.737	-	3	C18	Organoheterocyclic compounds	有机杂环化合物	Diazines	二嗪类	Pyrimidines and pyrimidine derivatives	嘧啶和嘧啶衍生物	-	-	-	-	-	-	C1=C(C(=O)NC(=O)N1)CCCC(CO)O	AMIOJPURYLGJEG-UHFFFAOYSA-N	418342	188851	286297	526948	320398	1.7983e+06	605665	1.20624e+06	791617	529136	0.353043	-1.50209	0.00910013	1	1.22916
Com_1944_pos	alpha-Carboxy-delta-decalactone	-	P	C11H18O4	214.121	215.128	0.59276	[M+H]+	5.723	-	3	C18	Organoheterocyclic compounds	有机杂环化合物	Lactones	内酯类	Delta valerolactones	δ戊内酯	-	HMDB0030985	-	-	-	131751112	CCCCCC1CCC(C(O)=O)C(=O)O1	UYZBRJHRPDMUHS-UHFFFAOYSA-N	2.15582e+06	7.90294e+06	558818	1.00278e+07	3.44407e+06	9.41362e+06	2.1136e+07	1.37082e+07	1.60043e+07	2.29447e+07	0.289513	-1.7883	0.0331418	0.96	1.13782
Com_1946_pos	Valylproline	-	P	C10H18N2O3	214.132	215.139	1.37916	[M+H]+	4.95	0.552076268191279	2	C18	Organic acids and derivatives	有机酸及其衍生物	Carboxylic acids and derivatives	羧酸及其衍生物	Amino acids, peptides, and analogues	氨基酸、肽和类似物	20488-27-1	HMDB0029135	-	-	-	9837272	CC(C)[C@H](N)C(=O)N1CCC[C@H]1C(O)=O	GIAZPLMMQOERPN-YUMQZZPRSA-N	2.6973e+07	2.80524e+07	2.29056e+07	3.77001e+07	3.94464e+07	1.48708e+07	1.56492e+07	2.84718e+07	5.35257e+07	2.06649e+07	1.1644	0.219586	0.368758	0.68	0.712109
Com_1949_pos	3-(Pyridin-2-yldisulfanyl)propanoic acid	-	P	C8H9NO2S2	215.007	216.015	0.66946	[M+H]+	1.332	-	3	C18	Organoheterocyclic compounds	有机杂环化合物	Pyridines and derivatives	吡啶及其衍生物	-	-	-	HMDB0247198	-	-	-	11806088	OC(=O)CCSSC1=CC=CC=N1	DJBRKGZFUXKLKO-UHFFFAOYSA-N	2.14892e+07	1.86887e+07	2.06334e+07	1.4534e+07	2.15031e+07	1.20918e+07	2.01445e+07	1.58907e+07	1.0879e+07	1.51575e+07	1.30588	0.385018	0.0693845	0.84	0.797521
Com_194_neg	7,8-Dihydroneopterin	7,8-二氢新蝶呤	N	C9H13N5O4	255.097	236.078	1.9011	[M-H-H2O]-	6.159	0.539697241916039	1	C18	Organoheterocyclic compounds	有机杂环化合物	Pteridines and derivatives	蝶啶及其衍生物	Pterins and derivatives	蝶呤及其衍生物	1218-98-0	HMDB0002275	C04874	map00790;map01100	-	65074	NC1=NC(=O)C2=C(NCC(=N2)[C@H](O)[C@H](O)CO)N1	YQIFAMYNGGOTFB-XINAWCOVSA-N	1.38534e+06	1.15676e+06	910305	1.933e+06	2.41538e+06	659827	522734	927720	965052	365604	2.26705	1.18082	0.0117372	0.92	1.71298
Com_1950_pos	Kinetin	6-氯嘌呤	P	C10H9N5O	215.081	216.088	2.10632	[M+H]+	1.256	0.607274670329015	2	C18	Organoheterocyclic compounds	有机杂环化合物	Imidazopyrimidines	咪唑并嘧啶类	Purines and purine derivatives	嘌呤和嘌呤衍生物	87-42-3	HMDB0012245	C08272	-	-	3830	N=1C=NC=2C1NC=NC2NCC=3OC=CC3	QANMHLXAZMSUEX-UHFFFAOYSA-N	1.46713e+06	812747	916664	1.10318e+06	1.7738e+06	176379	763074	881777	1.10233e+06	740494	1.65759	0.72909	0.136623	0.88	1.01451
Com_1951_pos	Dibenzothiophene-5,5-dioxide	二苯并噻吩砜	P	C12H8O2S	216.024	217.032	1.64043	[M+H]+	1.543	-	3	C18	Organoheterocyclic compounds	有机杂环化合物	Benzothiophenes	苯并噻吩类	Dibenzothiophenes	二苯并噻吩类	1016-05-3	-	C21150	-	-	-	C1=CC=C2C(=C1)C3=CC=CC=C3S2(=O)=O	IKJFYINYNJYDTA-UHFFFAOYSA-N	2.70624e+06	3.85785e+06	421969	1.209e+06	1.82152e+06	3.0395e+06	3.49171e+06	2.99791e+06	464858	5.1711e+06	0.660503	-0.598363	0.488055	0.72	0.334101
Com_1956_pos	Lycoperodine 1	2,3,4,9-四氢-1H-吡啶并[3,4-b]吲哚-3-羧酸	P	C12H12N2O2	216.09	217.098	2.44003	[M+H]+	5.473	0.586977021089282	2	C18	Organoheterocyclic compounds	有机杂环化合物	Indoles and derivatives	吲哚及其衍生物	Pyridoindoles	吡啶并吲哚	6052-68-2	-	-	-	-	-	C1C(NCC2=C1C3=CC=CC=C3N2)C(=O)O	FSNCEEGOMTYXKY-JTQLQIEISA-N	2.10414e+06	2.68294e+06	4.01568e+06	4.13729e+06	2.20519e+06	1.98049e+06	3.08705e+06	1.82508e+06	1.92804e+06	2.8452e+06	1.29825	0.376572	0.217796	0.76	0.879712
Com_1966_pos	(+)-vulgraon B	-	P	C16H24	216.188	217.195	0.801513	[M+H]+	8.751	0.871306450230274	2	C18	Lipids and lipid-like molecules	脂质和类脂分子	Prenol lipids	异戊烯醇脂	Sesquiterpenoids	倍半萜类	-	-	-	-	LMPR0103490003	71728348	CC1=CC(=C)C2C3C1C2(CCCC3(C)C)C	XHHIKHVPBSQUIJ-VKJZCYHPSA-N	2.1385e+07	2.43424e+07	1.66776e+07	2.34081e+07	1.7013e+07	2.42622e+07	1.81908e+07	2.40039e+07	2.56121e+07	2.27852e+07	0.895276	-0.159595	0.277579	0.72	0.747193
Com_196_neg	N-Lactoyl-Phenylalanine	N-乳糖基苯丙氨酸	N	C12H15NO4	237.1	236.093	0.983329	[M-H]-	5.775	0.967997595700857	1	C18	Organic acids and derivatives	有机酸及其衍生物	Carboxylic acids and derivatives	羧酸及其衍生物	Amino acids, peptides, and analogues	氨基酸、肽和类似物	183241-73-8	HMDB0062175	-	-	-	11075454	C[C@H](O)C(=O)N[C@@H](CC1=CC=CC=C1)C(O)=O	IIRJJZHHNGABMQ-WPRPVWTQSA-N	7.94445e+07	1.25103e+08	8.94497e+07	6.62781e+07	1.01338e+08	1.74139e+07	4.12397e+07	2.43022e+07	1.87751e+07	8.71892e+07	2.44343	1.28891	0.02007	0.92	1.25146
Com_1970_pos	Lysylalanine	-	P	C9H19N3O3	217.143	218.15	1.39241	[M+H]+	4.935	-	3	C18	Organic acids and derivatives	有机酸及其衍生物	Carboxylic acids and derivatives	羧酸及其衍生物	Amino acids, peptides, and analogues	氨基酸、肽和类似物	17043-71-9	HMDB0028944	-	-	-	7010504	C[C@H](NC(=O)[C@@H](N)CCCCN)C(O)=O	QOOWRKBDDXQRHC-BQBZGAKWSA-N	714669	133082	220683	266715	656068	1.11097e+06	132732	361590	488506	151297	0.886919	-0.173125	0.978597	0.48	0.223393
Com_1977_neg	PG(18:1(9Z)/18:1(11Z))	磷脂酰甘油(18:1(9Z)/18:1(11Z))	N	C42H79O10P	774.541	773.533	0.915755	[M-H]-	10.643	0.533720949949436	2	C18	Lipids and lipid-like molecules	脂质和类脂分子	Glycerophospholipids	甘油磷脂	Glycerophosphoglycerols	甘油磷酸甘油	-	HMDB0010633	-	-	-	53480629	[H][C@](O)(CO)COP(O)(=O)OC[C@@]([H])(COC(=O)CCCCCCC\C=C/CCCCCCCC)OC(=O)CCCCCCCCC\C=C/CCCCCC	NTMBJQYQYMPGRM-MYVKIHSOSA-N	4.14884e+06	4.52597e+06	1.73054e+07	4.36076e+07	4.47003e+07	7.16071e+06	3.14714e+06	3.04351e+06	5.03133e+06	2.74128e+06	5.41035	2.43572	0.0653717	0.84	1.46619
Com_1978_pos	H-Ser-Leu-OH	-	P	C9H18N2O4	218.127	219.134	1.17965	[M+H]+	5.225	0.811953131822735	2	C18	Organic acids and derivatives	有机酸及其衍生物	Carboxylic acids and derivatives	羧酸及其衍生物	Amino acids, peptides, and analogues	氨基酸、肽和类似物	-	-	-	-	-	-	CC(C)CC(C(=O)O)NC(=O)C(CO)N	NFDYGNFETJVMSE-BQBZGAKWSA-N	1.16686e+07	9.31201e+06	1.44471e+07	8.55903e+06	1.29634e+07	5.1912e+06	3.92822e+06	6.9302e+06	9.02064e+06	7.83983e+06	1.73048	0.79117	0.0154096	0.96	1.49544
Com_1979_pos	Chromoarnottione	-	P	C14H18O2	218.131	219.138	0.953679	[M+H]+	8.357	0.89383854641069	2	C18	Organic oxygen compounds	有机氧化合物	Organooxygen compounds	有机氧化合物	Carbonyl compounds	羰基化合物	-	-	-	-	-	-	CC1CC(=O)C(=C2C1CCC(=C2)C)C(=O)C	JGGPAEFEKFAXSS-KOLCDFICSA-N	1.57011e+07	1.9008e+07	1.48111e+07	1.6511e+07	1.63792e+07	1.88978e+07	1.96067e+07	1.11546e+07	1.44852e+07	2.87384e+07	0.887251	-0.172585	0.677129	0.56	0.299395
Com_1982_pos	Lysopine	-	P	C9H18N2O4	218.127	219.134	0.76648	[M+H]+	1.512	0.552636424347798	2	C18	Organic acids and derivatives	有机酸及其衍生物	Carboxylic acids and derivatives	羧酸及其衍生物	Amino acids, peptides, and analogues	氨基酸、肽和类似物	-	HMDB0033675	C04020	map00310	-	-	CC(C(=O)O)NC(CCCCN)C(=O)O	ZZYYVZYAZCMNPG-RQJHMYQMSA-N	5.10327e+06	1.22321e+07	5.56054e+06	5.82072e+06	6.39551e+06	5.75034e+06	1.10191e+07	5.38651e+06	3.7579e+06	1.24789e+07	0.914554	-0.12886	0.881189	0.52	0.213446
Com_1986_neg	PE(22:6(4Z,7Z,10Z,13Z,16Z,19Z)/18:0)	磷脂酰乙醇胺(22:6(4Z,7Z,10Z,13Z,16Z,19Z)/18:0)	N	C45H78NO8P	791.547	790.54	0.610437	[M-H]-	11.609	-	3	C18	Lipids and lipid-like molecules	脂质和类脂分子	Glycerophospholipids	甘油磷脂	Glycerophosphoethanolamines	甘油磷酸乙醇胺类	-	HMDB0009684	-	-	LMGP02011142	52924843	[H][C@@](COC(=O)CC\C=C/C\C=C/C\C=C/C\C=C/C\C=C/C\C=C/CC)(COP(O)(=O)OCCN)OC(=O)CCCCCCCCCCCCCCCCC	BCQUMXPGAAJTET-MMDTYXNTSA-N	2.3165e+06	3.3553e+06	1.21976e+07	3.18923e+07	4.82235e+06	1.03236e+07	2.38988e+06	1.10427e+07	4.30845e+06	536046	1.90848	0.932427	0.415721	0.64	0.857885
Com_1988_neg	PG(16:0/22:6(4Z,7Z,10Z,13Z,16Z,19Z))	磷脂酰甘油(16:0/22:6(4Z,7Z,10Z,13Z,16Z,19Z))	N	C44H75O10P	794.51	793.503	0.96181	[M-H]-	10.896	0.687178162780861	2	C18	Lipids and lipid-like molecules	脂质和类脂分子	Glycerophospholipids	甘油磷脂	Glycerophosphoglycerols	甘油磷酸甘油	-	HMDB0010584	-	-	LMGP04010041	52926307	[H][C@](O)(CO)COP(O)(=O)OC[C@@]([H])(COC(=O)CCCCCCCCCCCCCCC)OC(=O)CC\C=C/C\C=C/C\C=C/C\C=C/C\C=C/C\C=C/CC	HUFCXYMYEWLLHT-XNTJBMDASA-N	1.07453e+07	7.65273e+07	3.53306e+06	7.12363e+07	8.01902e+06	1.78463e+08	5.02958e+06	2.09166e+06	2.23303e+07	1.74996e+08	0.444126	-1.17096	0.793591	0.56	0.382659
Com_198_neg	Glycyl-L-tyrosine	甘氨酰-L-酪氨酸水合物	N	C11H14N2O4	238.095	237.088	0.534825	[M-H]-	3.619	-	3	C18	Organic acids and derivatives	有机酸及其衍生物	Carboxylic acids and derivatives	羧酸及其衍生物	Amino acids, peptides, and analogues	氨基酸、肽和类似物	658-79-7	HMDB0028853	-	-	-	92829	NCC(=O)N[C@@H](CC1=CC=C(O)C=C1)C(O)=O	XBGGUPMXALFZOT-VIFPVBQESA-N	1.97057e+06	3.20444e+06	4.86123e+06	1.95645e+06	3.04767e+06	81083.1	701172	95029.7	247194	1.58715e+06	5.54661	2.47161	0.014112	1	1.85713
Com_1991_pos	N-Acetylalliin	N-乙酰蒜氨酸	P	C8H13NO4S	219.057	220.064	0.244411	[M+H]+	5.876	-	3	C18	Organic acids and derivatives	有机酸及其衍生物	Carboxylic acids and derivatives	羧酸及其衍生物	Amino acids, peptides, and analogues	氨基酸、肽和类似物	-	HMDB0242184	-	-	-	122164824	[H][C@@](C[S@@](=O)CC=C)(N=C(C)O)C(O)=O	CCCNUHFRBBIFHO-WJWGPLDTSA-N	525210	812311	368340	425451	291421	661962	1.12948e+07	521610	535571	540408	0.178743	-2.48404	0.255216	0.8	0.853332
Com_1992_pos	Benzoyl proline	-	P	C12H13NO3	219.09	220.097	0.577865	[M+H]+	5.707	0.589949372869121	2	C18	Organic acids and derivatives	有机酸及其衍生物	Carboxylic acids and derivatives	羧酸及其衍生物	Amino acids, peptides, and analogues	氨基酸、肽和类似物	-	-	-	-	-	-	O=C(O)C1N(C(=O)C=2C=CC=CC2)CCC1	RQYKQWFHJOBBAO-UHFFFAOYSA-N	2.55553e+07	3.32896e+07	2.02223e+07	5.18957e+07	3.11735e+07	9.99917e+06	1.70132e+07	1.27063e+07	2.00498e+07	3.60353e+07	1.69238	0.759054	0.0680895	0.84	1.03863
Com_1994_pos	Darlingine	-	P	C13H17NO2	219.126	220.133	0.663839	[M+H]+	6.158	-	3	C18	Organoheterocyclic compounds	有机杂环化合物	Cycloheptapyrans	环庚吡喃类	-	-	-	-	C10857	-	-	-	CC1=C(OC2=C(C1=O)C3CCC(C2)N3C)C	WBTZDCUVPGAROE-UHFFFAOYSA-N	418385	759701	391963	1.12547e+06	218491	681644	583474	347238	413465	410893	1.19588	0.258068	0.86947	0.56	0.492244
Com_1995_pos	Tanakamine	-	P	C13H17NO2	219.126	220.134	2.7093	[M+H]+	5.148	-	3	C18	Organoheterocyclic compounds	有机杂环化合物	Indoles and derivatives	吲哚及其衍生物	Indoles	吲哚	106449-17-6	HMDB0033429	-	-	-	101417302	CC(C)(O)C(CO)C1=CNC2=CC=CC=C12	YIOZHBVIUYOSFP-UHFFFAOYSA-N	7.13965e+06	786462	3.89527e+06	5.32137e+06	4.57745e+06	1.62663e+06	3.03905e+06	401990	4.09158e+06	5.57984e+06	1.47365	0.55939	0.440049	0.68	0.871963
Com_1996_pos	Miglustat	麦格司他	P	C10H21NO4	219.147	220.155	0.777386	[M+H]+	5.614	-	3	C18	Organoheterocyclic compounds	有机杂环化合物	Piperidines	哌啶类	-	-	72599-27-0	HMDB0014563	-	-	-	-	CCCCN1CC(C(C(C1CO)O)O)O	UQRORFVVSGFNRO-UTINFBMNSA-N	38420.1	204115	437686	440668	326686	171763	742490	495915	651197	1.06542e+06	0.46296	-1.11104	0.147428	0.84	1.09305
Com_1997_pos	3-(1-Propyl-3-piperidinyl)phenol	3-(1-丙基-3-哌啶基)苯酚	P	C14H21NO	219.162	220.17	0.0678761	[M+H]+	7.053	-	3	C18	Organoheterocyclic compounds	有机杂环化合物	Piperidines	哌啶类	Phenylpiperidines	苯基哌啶类	-	HMDB0245975	-	-	-	55445	CCCN1CCCC(C1)C1=CC(O)=CC=C1	HTSNFXAICLXZMA-UHFFFAOYSA-N	3.87612e+06	5.09232e+06	4.10014e+06	4.85179e+06	3.77509e+06	3.25659e+06	3.8603e+06	5.09822e+06	5.15279e+06	4.64378e+06	0.985634	-0.0208763	0.951088	0.56	0.115266
Com_19_neg	L-Glutamine	L-谷氨酰胺	N	C5H10N2O3	146.069	145.062	0.475214	[M-H]-	1.386	0.962091039759124	1	C18	Organic acids and derivatives	有机酸及其衍生物	Carboxylic acids and derivatives	羧酸及其衍生物	Amino acids, peptides, and analogues	氨基酸、肽和类似物	56-85-9	HMDB0000641	C00064	map00220;map00230;map00240;map00250;map00471;map00630;map00910;map00970;map01060;map01100;map01120;map01230;map02010;map02020;map04724;map04727;map04964;map04974;map04978;map05230	-	5961	N[C@@H](CCC(N)=O)C(O)=O	ZDXPYRJPNDTMRX-VKHMYHEASA-N	3.57229e+08	3.38581e+08	2.22877e+08	3.93719e+08	3.6422e+08	3.59605e+08	2.21886e+08	2.30231e+08	2.33445e+08	2.36856e+08	1.3078	0.387137	0.0827621	0.76	0.978212
Com_1_neg	Maleic acid	马来酸	N	C4H4O4	116.011	115.004	0.930288	[M-H]-	2.601	0.767523189914378	1	C18	Organic acids and derivatives	有机酸及其衍生物	Carboxylic acids and derivatives	羧酸及其衍生物	Dicarboxylic acids and derivatives	二元酸及其衍生物	110-16-7	HMDB0000176	C01384	map00650;map01120;map00760;map00350	-	444266	OC(=O)\C=C/C(O)=O	VZCYOOQTPOCHFL-UPHRSURJSA-N	1.10477e+08	1.8142e+08	1.21048e+08	4.61384e+07	1.29789e+08	5.07622e+07	2.08198e+08	7.82991e+07	5.79006e+07	1.10739e+08	1.16401	0.219105	0.571154	0.6	0.306428
Com_1_pos	2-Piperidinone	2-氮己环酮	P	C5H9NO	99.0684	100.076	0.46058	[M+H]+	5.03	0.883938109970223	1	C18	Organoheterocyclic compounds	有机杂环化合物	Piperidines	哌啶类	Piperidinones	哌啶酮类	675-20-7	HMDB0011749	-	-	-	12665	O=C1CCCCN1	XUWHAWMETYGRKB-UHFFFAOYSA-N	3.66185e+07	4.88484e+07	4.14625e+07	8.57908e+07	3.00706e+07	1.35452e+08	3.49835e+07	5.59798e+07	9.09916e+07	3.28821e+07	0.693115	-0.528832	0.412504	0.64	0.293567
Com_2001_pos	7-hydroxy-L-tryptophan	7-羟基-L-色氨酸	P	C11H12N2O3	220.085	221.092	0.717924	[M+H]+	5.118	0.874982615156751	2	C18	Organoheterocyclic compounds	有机杂环化合物	Indoles and derivatives	吲哚及其衍生物	Indolyl carboxylic acids and derivatives	吲哚基羧酸及其衍生物	-	-	-	-	-	-	C1=CC2=C(C(=C1)O)NC=C2CC(C(=O)O)N	VQSRKJZICBNQJG-QMMMGPOBSA-N	2.14402e+07	4.97229e+07	1.45061e+07	9.93603e+07	2.37922e+07	2.09277e+07	1.951e+07	3.36058e+07	5.06146e+07	2.13997e+07	1.42972	0.515731	0.659122	0.6	0.614807
Com_2002_pos	8-MeSO-octyl-CO2H	-	P	C10H20O3S	220.113	221.122	4.05748	[M+H]+	5.134	-	3	C18	Lipids and lipid-like molecules	脂质和类脂分子	Fatty Acyls	脂肪酰类	Fatty acids and conjugates	脂肪酸和结合物	-	-	-	-	-	-	CS(=O)CCCCCCCCC(=O)O	XZYIQKMSOAQJCG-UHFFFAOYSA-N	7.55366e+07	3.91229e+07	1.22827e+08	7.47072e+07	9.80342e+07	2.04527e+07	4.88991e+07	4.49305e+07	6.47355e+07	6.49666e+07	1.68137	0.749636	0.101647	0.84	1.26846
Com_2006_pos	Methyl 2-(2'-hydroxyphenyl)-2-oxazoline-4-carboxylate	-	P	C11H11NO4	221.069	222.076	0.244823	[M+H]+	5.8	-	3	C18	Organic acids and derivatives	有机酸及其衍生物	Carboxylic acids and derivatives	羧酸及其衍生物	Amino acids, peptides, and analogues	氨基酸、肽和类似物	-	-	-	-	-	-	COC(=O)C1COC(=N1)C2=CC=CC=C2O	SGSHYKDUQCOWPH-MRVPVSSYSA-N	364951	705098	829846	1.24461e+06	359705	1.81932e+06	1.25024e+06	1.77419e+06	1.62092e+06	708259	0.488532	-1.03347	0.0341207	0.92	1.48253
Com_2011_pos	Phe Gly	苯丙氨酸-甘氨酸	P	C11H14N2O3	222.1	223.108	0.690458	[M+H]+	5.165	0.57316639907766	2	C18	Organic acids and derivatives	有机酸及其衍生物	Carboxylic acids and derivatives	羧酸及其衍生物	Amino acids, peptides, and analogues	氨基酸、肽和类似物	-	-	-	-	-	-	C1=CC=C(C=C1)CC(C(=O)NCC(=O)O)N	GLUBLISJVJFHQS-VIFPVBQESA-N	5.23301e+07	3.84168e+07	5.77614e+07	1.68876e+07	5.56562e+07	7.01759e+06	1.56412e+07	1.33853e+07	1.09913e+07	3.17943e+07	2.80417	1.48757	0.0132285	0.96	1.7313
Com_2013_pos	Rumphellolide F	-	P	C14H22O2	222.162	223.169	0.683073	[M+H]+	8.124	0.733083498059856	2	C18	Organic oxygen compounds	有机氧化合物	Organooxygen compounds	有机氧化合物	Alcohols and polyols	醇和多元醇	-	-	-	-	-	-	CC1(CC2C1CCC(C3CC3C2=O)(C)O)C	CXOPZZWZWLKEBP-AYDOGRCQSA-N	1.85778e+07	1.43304e+07	1.98324e+07	2.1489e+07	1.31998e+07	9.61928e+06	1.84114e+07	1.23983e+07	1.46122e+07	2.14798e+07	1.14256	0.192264	0.393444	0.68	0.536217
Com_2018_pos	Pellitorine	墙草碱	P	C14H25NO	223.194	224.201	0.68049	[M+H]+	9.595	0.90374584483973	2	C18	Lipids and lipid-like molecules	脂质和类脂分子	Fatty Acyls	脂肪酰类	Fatty amides	脂肪酰胺	18836-52-7	HMDB0030951	-	-	LMFA08020365	-	CCCCCC=CC=CC(=O)NCC(C)C	MAGQQZHFHJDIRE-BNFZFUHLSA-N	1.19616e+08	1.16843e+08	7.69781e+07	8.33563e+07	8.61821e+07	1.09764e+08	1.07196e+08	1.16795e+08	1.19731e+08	1.00187e+08	0.872311	-0.197086	0.178385	0.68	0.943324
Com_2019_neg	Soyasaponin Bb	大豆皂苷Bb	N	C48H78O18	942.519	941.511	0.326953	[M-H]-	7.155	-	3	C18	Lipids and lipid-like molecules	脂质和类脂分子	Prenol lipids	异戊烯醇脂	Terpene glycosides	萜烯糖苷	51330-27-9	HMDB0034649	-	-	-	-	O=C(O)C1OC(OC2CCC3(C)C(CCC4(C)C3CC=C5C6CC(C)(C)CC(O)C6(C)CCC54C)C2(C)CO)C(OC7OC(CO)C(O)C(O)C7OC8OC(C)C(O)C(O)C8O)C(O)C1O	PTDAHAWQAGSZDD-UHFFFAOYSA-N	199413	110764	30636.7	43008	66036.5	257491	128592	67706.6	152106	94301.2	0.642475	-0.638289	0.204303	0.76	0.962505
Com_2023_pos	(6R,9R)-vomifoliol	-	P	C13H20O3	224.141	225.148	0.217211	[M+H]+	6.647	0.642862275431918	2	C18	Lipids and lipid-like molecules	脂质和类脂分子	Prenol lipids	异戊烯醇脂	Sesquiterpenoids	倍半萜类	-	-	-	-	-	-	CC1=CC(=O)CC(C1(C=CC(C)O)O)(C)C	KPQMCAKZRXOZLB-ZWXQHPBJSA-N	9.35245e+06	1.06479e+07	7.31417e+06	1.62945e+07	1.02164e+07	1.72374e+07	1.92778e+07	1.94215e+07	2.22025e+07	3.60127e+07	0.471524	-1.0846	0.00349008	1	1.26276
Com_2026_pos	3-Pentadecenal	-	P	C15H28O	224.214	225.221	0.698507	[M+H]+	8.702	0.643139692091029	2	C18	Lipids and lipid-like molecules	脂质和类脂分子	Fatty Acyls	脂肪酰类	Fatty aldehydes	脂肪醛	140899-08-7	HMDB0040377	-	-	-	15138499	CCCCCCCCCCC\C=C\CC=O	CLUQHDODXPPERO-OUKQBFOZSA-N	4.01465e+06	5.65884e+06	4.01611e+06	9.39285e+06	3.60881e+06	7.84494e+06	3.26423e+06	5.45599e+06	8.2755e+06	2.88974e+06	0.962528	-0.0551003	0.957312	0.44	0.545399
Com_2027_pos	Vanilloylglycine	香草酰甘氨酸	P	C10H11NO5	225.064	226.071	0.313721	[M+H]+	5.584	-	3	C18	Benzenoids	苯类化合物	Benzene and substituted derivatives	苯及其取代衍生物	Benzoic acids and derivatives	苯甲酸及其衍生物	-	HMDB0060026	-	-	-	3083688	COC1=C(O)C=CC(=C1)C(O)=NCC(O)=O	LOODYTDRRBLQNH-UHFFFAOYSA-N	219826	402603	502083	596827	176268	1.08455e+06	512248	583736	1.0859e+06	278881	0.535244	-0.901732	0.118516	0.8	0.920902
Com_2028_pos	2,2'-Anhydrocytidine	2,2'-无水胞苷	P	C9H11N3O4	225.075	226.082	0.963876	[M+H]+	2.03	-	3	C18	Organic oxygen compounds	有机氧化合物	Organooxygen compounds	有机氧化合物	Ethers	醚类	-	HMDB0243629	-	-	-	279063	OCC1OC2C(OC3=NC(=N)C=CN23)C1O	BBDAGFIXKZCXAH-UHFFFAOYSA-N	8.25861e+06	1.63245e+07	1.94439e+07	1.97051e+07	1.14957e+07	1.26198e+07	9.6024e+06	9.77603e+06	8.81895e+06	1.46434e+07	1.35642	0.439803	0.207078	0.72	0.680243
Com_2029_pos	Adalinine	-	P	C13H23NO2	225.173	226.18	0.257902	[M+H]+	6.408	0.802101921395634	2	C18	Alkaloids and derivatives	生物碱及其衍生物	-	-	-	-	-	-	-	-	-	-	CCCCCC1(CCCC(=O)N1)CC(=O)C	CNUUHKVLRVPYKE-UHFFFAOYSA-N	3.27137e+07	1.52446e+07	4.86834e+07	2.99239e+07	3.53024e+07	1.76941e+07	1.69033e+07	2.20607e+07	2.24611e+07	2.34459e+07	1.5782	0.658277	0.104974	0.8	1.02647
Com_202_neg	cis-10-Pentadecenoic acid	十五碳烯酸(顺-10)	N	C15H28O2	240.209	239.202	0.246076	[M-H]-	9.609	0.568900805449904	1	C18	Lipids and lipid-like molecules	脂质和类脂分子	Fatty Acyls	脂肪酰类	Fatty acids and conjugates	脂肪酸和结合物	84743-29-3	HMDB0304816	-	-	LMFA01030259	-	CCCC\C=C/CCCCCCCCC(O)=O	APXSAEQXOXTDAM-WAYWQWQTSA-N	699137	743219	3.10928e+06	1.05243e+06	511165	408365	1.16274e+06	838691	2.29961e+06	1.77423e+06	0.94318	-0.0843952	0.780894	0.6	0.321126
Com_2033_pos	carbidopa	卡别多巴	P	C10H14N2O4	226.095	227.103	0.317476	[M+H]+	5.01	-	3	C18	Phenylpropanoids and polyketides	苯丙素类和聚酮类	Phenylpropanoic acids	苯丙酸类	-	-	28860-95-9	HMDB0014336	-	-	-	-	CC(CC1=CC(=C(C=C1)O)O)(C(=O)O)NN	TZFNLOMSOLWIDK-JTQLQIEISA-N	4.91669e+06	6.48599e+06	6.8761e+06	1.02491e+07	5.79699e+06	4.21198e+06	1.07637e+07	3.1246e+06	3.99191e+06	4.32471e+06	1.29935	0.37779	0.217543	0.8	1.34612
Com_2035_pos	Alanyl-Histidine	丙氨酰组氨酸	P	C9H14N4O3	226.107	227.114	1.10596	[M+H]+	5.582	-	3	C18	Organic acids and derivatives	有机酸及其衍生物	Carboxylic acids and derivatives	羧酸及其衍生物	Amino acids, peptides, and analogues	氨基酸、肽和类似物	-	HMDB0304775	-	-	-	102960	CC(N)C(O)=NC(CC1=CN=CN1)C(O)=O	XZWXFWBHYRFLEF-UHFFFAOYSA-N	1.32116e+06	968853	2.21662e+06	2.67334e+06	1.42438e+06	719348	672168	1.02759e+06	1.76392e+06	567633	1.81119	0.856941	0.0539952	0.84	1.22739
Com_203_neg	Galactose 1-phosphate	D-半乳糖-1-磷酸	N	C6H13O9P	260.03	241.012	1.2115	[M-H-H2O]-	1.482	0.625053426735353	1	C18	Organic oxygen compounds	有机氧化合物	Organooxygen compounds	有机氧化合物	Carbohydrates and carbohydrate conjugates	碳水化合物和碳水化合物结合物	19046-60-7	HMDB0000645	C00446	map00052;map00520;map01100	-	123912	OC[C@H]1O[C@H](OP(O)(O)=O)[C@H](O)[C@@H](O)[C@H]1O	HXXFSFRBOHSIMQ-FPRJBGLDSA-N	1.67197e+07	7.83142e+06	1.21712e+07	5.79164e+06	3.10513e+07	3.58186e+06	1.24476e+07	1.08909e+07	5.96932e+06	1.08082e+07	1.6835	0.751461	0.274965	0.68	0.94238
Com_2040_pos	Cladospolide D	-	P	C12H18O4	226.121	227.128	1.04271	[M+H]+	5.751	0.710433150011812	2	C18	Phenylpropanoids and polyketides	苯丙素类和聚酮类	Macrolides and analogues	大环内酯类及其类似物	-	-	-	-	-	-	-	-	CC1CCCCCC(C(=O)C=CC(=O)O1)O	OFRQIORIBGXHBF-BQYQJAHWSA-N	505630	3.96699e+06	1.11355e+06	5.34599e+06	1.0032e+06	6.34253e+06	7.58949e+06	5.99464e+06	9.24113e+06	6.8151e+06	0.331695	-1.59207	0.0289329	1	1.31786
Com_2046_pos	(8E,15E)-1,8,15-Heptadecatriene-11,13-diyne	(8E,15E)-1,8,15-庚十七烯-11,13-二炔	P	C17H22	226.172	227.18	0.503353	[M+H]+	7.527	-	3	C18	Hydrocarbons	碳氢化合物	Unsaturated hydrocarbons	不饱和烃	Enynes	烯炔	28834-02-8	HMDB0031041	-	-	-	131751122	C\C=C/C#CC#CC\C=C\CCCCCC=C	OJWVHJFAQCYGMT-LPMQCFACSA-N	6.28408e+06	9.29659e+06	5.31435e+06	1.06244e+07	6.42318e+06	4.4778e+06	8.12994e+06	7.58051e+06	5.83524e+06	9.76556e+06	1.06017	0.0843005	0.759832	0.44	0.303623
Com_2052_pos	Deoxycytidine	-	P	C9H13N3O4	227.091	228.098	0.163929	[M+H]+	5.599	-	3	C18	Nucleosides, nucleotides, and analogues	核苷、核苷酸和类似物	Pyrimidine nucleosides	嘧啶核苷	Pyrimidine 2'-deoxyribonucleosides	嘧啶2'-脱氧核糖核苷	-	HMDB0000014	C00881	map00240	-	-	N=C1N=C(O)N(C=C1)C2OC(CO)C(O)C2	CKTSBUTUHBMZGZ-SHYZEUOFSA-N	7.70726e+06	4.83927e+06	1.33951e+07	1.17507e+07	9.30072e+06	3.18046e+06	960729	3.16682e+06	6.01948e+06	2.33293e+06	3.00075	1.58532	0.0119603	0.96	2.11865
Com_2055_pos	Andrachcinidine	-	P	C13H25NO2	227.189	228.196	0.00146177	[M+H]+	6.438	0.527929617967551	2	C18	Organoheterocyclic compounds	有机杂环化合物	Piperidines	哌啶类	-	-	-	-	-	-	-	-	CCCC(CC1CCCC(N1)CC(=O)C)O	GFVMHSQLCIEXNG-YNEHKIRRSA-N	3.88357e+07	5.11006e+07	5.2023e+07	6.86041e+07	5.14466e+07	4.81437e+07	3.89553e+07	6.14911e+07	4.7887e+07	4.17023e+07	1.10005	0.137574	0.464367	0.68	0.672167
Com_2056_pos	Halaminol C	-	P	C14H29NO	227.225	228.232	0.44068	[M+H]+	8.972	0.598924584579192	2	C18	Organic nitrogen compounds	有机氮化合物	Organonitrogen compounds	有机氮化合物	Amines	胺类	-	-	-	-	-	-	CCCCCCCCC=CCC(C(C)N)O	APIMNRBWCSRKIX-HBZFWMSSSA-N	1.26804e+09	1.80303e+09	6.32245e+08	1.01296e+09	7.96922e+08	9.26091e+08	1.03294e+09	1.10195e+09	1.47989e+09	1.03658e+09	0.988481	-0.016715	0.754311	0.6	0.629741
Com_2068_pos	Glycinamide, glycyl-L-prolyl-	甘氨酰胺，甘氨酰-L-脯氨酰-	P	C9H16N4O3	228.122	229.13	0.0489171	[M+H]+	1.498	0.603562714687857	2	C18	Organic acids and derivatives	有机酸及其衍生物	Carboxylic acids and derivatives	羧酸及其衍生物	Amino acids, peptides, and analogues	氨基酸、肽和类似物	-	HMDB0253016	-	-	-	22236830	NCC(=O)N1CCCC1C(=O)NCC(N)=O	JWWLMJFURJYNEX-UHFFFAOYSA-N	166509	4.49588e+06	2.36287e+06	2.81812e+06	863170	3.58936e+06	3.36811e+06	2.75064e+06	3.02865e+06	6.42762e+06	0.558669	-0.839934	0.164712	0.8	0.870624
Com_206_pos	N-acetylvaline	N-乙酰缬氨酸	P	C7H13NO3	159.09	182.079	1.28019	[M+Na]+	5.413	0.656162704238771	1	C18	Organic acids and derivatives	有机酸及其衍生物	Carboxylic acids and derivatives	羧酸及其衍生物	Amino acids, peptides, and analogues	氨基酸、肽和类似物	96-81-1	HMDB0011757	-	-	-	66789	CC(C)[C@H](NC(C)=O)C(O)=O	IHYJTAOFMMMOPX-LURJTMIESA-N	4.31966e+06	1.33856e+07	4.22827e+06	5.13883e+06	3.56149e+06	2.63069e+06	1.74417e+07	3.13646e+06	3.21955e+06	4.21061e+06	0.999831	-0.000244206	0.702337	0.76	0.496522
Com_2071_pos	9-Peroxy-5,6E-dehydro-6,7-dihydrogeranyl acetate	9-过氧-5,6E-脱氢-6,7-二氢香叶酯乙酸酯	P	C12H20O4	228.136	229.143	0.140232	[M+H]+	5.861	0.69117687936299	2	C18	Lipids and lipid-like molecules	脂质和类脂分子	Fatty Acyls	脂肪酰类	Fatty alcohol esters	脂肪醇酯	-	-	-	-	-	-	CC(=CCOC(=O)C)CC=CC(C)(C)OO	NIVZUOUZZAXUNY-FQOLVZPASA-N	6.01568e+06	1.18177e+07	8.0367e+06	1.64903e+07	7.74229e+06	2.98682e+07	4.36318e+07	4.84579e+07	4.31675e+07	4.66511e+07	0.236582	-2.07959	0.000326018	1	1.59054
Com_2073_pos	Pro Ile	脯氨酸-异亮氨酸	P	C11H20N2O3	228.147	229.155	0.898159	[M+H]+	2.275	0.797168432482199	2	C18	Organic acids and derivatives	有机酸及其衍生物	Carboxylic acids and derivatives	羧酸及其衍生物	Amino acids, peptides, and analogues	氨基酸、肽和类似物	-	-	-	-	-	-	CCC(C)C(C(=O)O)NC(=O)C1CCCN1	OCYROESYHWUPBP-VGMNWLOBSA-N	1.30611e+08	2.32306e+07	1.5144e+08	9.76392e+07	3.38773e+07	2.05516e+07	1.40177e+08	7.72412e+07	8.7804e+07	4.22956e+07	1.18673	0.246987	0.814299	0.6	0.263643
Com_2074_pos	L-isoleucyl-L-proline	-	P	C11H20N2O3	228.147	229.155	1.36339	[M+H]+	5.273	0.809436698268981	2	C18	Organic acids and derivatives	有机酸及其衍生物	Carboxylic acids and derivatives	羧酸及其衍生物	Amino acids, peptides, and analogues	氨基酸、肽和类似物	-	HMDB0011174	-	-	-	-	CCC(C)C(C(=O)N1CCCC1C(=O)O)N	BBIXOODYWPFNDT-CIUDSAMLSA-N	1.7665e+08	1.32393e+08	1.99158e+08	1.7756e+08	2.36796e+08	6.77651e+07	7.74807e+07	1.5362e+08	2.46532e+08	1.15165e+08	1.39662	0.481943	0.147134	0.76	1.32635
Com_2076_pos	Tectoionol A	-	P	C13H24O3	228.173	229.18	0.015432	[M+H]+	6.181	0.630740825156979	2	C18	Organoheterocyclic compounds	有机杂环化合物	Tetrahydrofurans	四氢呋喃	-	-	-	-	-	-	-	-	CC1CCC2(O1)C(CC(CC2(C)O)O)(C)C	FVXKPFUGZQUEDM-YGNMPJRFSA-N	7.16836e+06	1.07769e+07	9.7407e+06	1.28361e+07	7.37659e+06	1.70639e+07	8.90464e+06	1.1109e+07	1.42708e+07	9.59958e+06	0.785895	-0.347592	0.192531	0.72	0.971668
Com_2081_pos	3-Butenylcarnitine	3-丁烯基肉碱	P	C11H19NO4	229.131	230.139	1.02803	[M+H]+	4.997	-	3	C18	Lipids and lipid-like molecules	脂质和类脂分子	Fatty Acyls	脂肪酰类	Fatty acid esters	脂肪酸酯	-	HMDB0241650	-	-	-	-	C[N+](C)(C)CC(CC([O-])=O)OC(=O)CC=C	CJETZUCGLDWPGF-UHFFFAOYSA-N	2.58593e+06	4.86007e+06	1.04196e+07	5.16238e+06	2.83307e+06	7.0383e+06	6.24658e+06	5.30094e+06	5.9849e+06	4.59919e+06	0.886566	-0.173701	0.398624	0.72	0.643283
Com_2084_pos	Lauramine oxide	-	P	C14H31NO	229.241	230.248	0.282801	[M+H]+	7.04	0.911057179000993	2	C18	Organic nitrogen compounds	有机氮化合物	Organonitrogen compounds	有机氮化合物	Aminoxides	氨基氧化物	-	-	-	-	-	-	CCCCCCCCCCCC[N+](C)(C)[O-]	SYELZBGXAIXKHU-UHFFFAOYSA-N	8.70778e+07	9.82702e+07	9.42896e+07	1.69048e+08	7.71398e+07	6.6981e+07	8.10644e+07	1.43847e+08	1.32794e+08	6.88899e+07	1.06534	0.0913087	0.724858	0.64	0.326005
Com_2085_pos	Di-2-thienyl disulfide	双(2-噻吩基)二硫醚	P	C8H6S4	229.935	230.943	3.99811	[M+H]+	1.332	-	3	C18	Organoheterocyclic compounds	有机杂环化合物	Heteroaromatic compounds	杂芳族化合物	-	-	6911-51-9	HMDB0037173	-	-	-	23347	S(SC1=CC=CS1)C1=CC=CS1	YOLFWWMPGNMXFI-UHFFFAOYSA-N	1.98373e+06	1.77412e+06	3.54795e+06	715595	1.41937e+06	886507	4.64625e+06	1.92543e+06	483603	2.98604e+06	0.86392	-0.21103	0.967584	0.52	0.0736617
Com_2087_pos	Coniochaeton A	-	P	C13H10O4	230.058	231.065	1.07267	[M+H]+	1.421	0.706952880427293	2	C18	Organoheterocyclic compounds	有机杂环化合物	Benzopyrans	苯并吡喃类	1-benzopyrans	1-苯并吡喃	-	-	-	-	-	-	CC1=CC(=C2C(=C1)OC3=C(C2=O)C(=O)CC3)O	TWADCDOVRHDLAF-UHFFFAOYSA-N	3.51694e+06	3.74808e+06	1.91824e+06	3.63281e+06	3.61427e+06	3.95964e+06	6.26803e+06	1.15071e+06	2.00423e+06	1.55447e+06	1.09997	0.137464	0.466648	0.56	0.640998
Com_208_neg	pseudouridine	假尿苷	N	C9H12N2O6	244.07	243.062	0.288536	[M-H]-	1.505	0.770218540643556	1	C18	Nucleosides, nucleotides, and analogues	核苷、核苷酸和类似物	Nucleoside and nucleotide analogues	核苷和核苷酸类似物	-	-	1445-07-4	HMDB0000767	C02067	map00240	-	15047	OC[C@H]1O[C@H]([C@H](O)[C@@H]1O)C1=CNC(=O)NC1=O	PTJWIQPHWPFNBW-GBNDHIKLSA-N	7.53063e+07	6.96169e+07	1.02156e+08	1.72435e+08	8.13292e+07	2.78274e+08	2.19928e+07	5.53815e+07	6.61982e+07	2.81595e+07	1.11297	0.154414	0.342648	0.8	0.752
Com_2090_pos	Piscrocin E	-	P	C11H18O5	230.115	231.123	0.672824	[M+H]+	5.629	-	3	C18	Organoheterocyclic compounds	有机杂环化合物	Oxanes	环氧乙烷类	-	-	-	-	-	-	-	-	CCOC1C2C(CCO1)C(C3C2(O3)CO)O	YJOYYSNWDZCBDG-VFZPANTDSA-N	1.27908e+06	1.39975e+06	1.0806e+06	1.72448e+06	991104	1.9594e+06	2.51589e+06	1.35608e+06	1.85198e+06	2.13505e+06	0.659478	-0.600604	0.0184996	0.92	0.896009
Com_2091_pos	Valylhydroxyproline	-	P	C10H18N2O4	230.127	231.134	0.455444	[M+H]+	5.521	0.568701004910097	2	C18	Organic acids and derivatives	有机酸及其衍生物	Carboxylic acids and derivatives	羧酸及其衍生物	Amino acids, peptides, and analogues	氨基酸、肽和类似物	90965-79-0	HMDB0029128	-	-	-	10242944	CC(C)[C@H](N)C(=O)N1C[C@H](O)C[C@H]1C(O)=O	IMOKOCYUKGZZAG-CSMHCCOUSA-N	47109	430961	42926.2	910268	183866	749336	71534.1	493421	1.91384e+06	44626.7	0.493508	-1.01885	0.573868	0.64	0.583563
Com_2096_pos	2-Gonen	2-戈嫩	P	C17H26	230.203	231.211	0.188109	[M+H]+	8.121	0.604599086526739	2	C18	Lipids and lipid-like molecules	脂质和类脂分子	Steroids and steroid derivatives	类固醇和类固醇衍生物	-	-	-	HMDB0245136	-	-	-	76376697	C1CC2CCC3C(CCC4CC=CCC34)C2C1	OCVHUUXFASRJEO-UHFFFAOYSA-N	2.74112e+06	640785	2.58926e+06	2.07431e+06	584752	1.10188e+06	2.00098e+06	1.78078e+06	3.0588e+06	1.56892e+06	0.907361	-0.140251	0.544187	0.48	0.503761
Com_2097_pos	Fenfluramine	右芬氟拉明	P	C12H16F3N	231.123	232.131	0.0704587	[M+H]+	6.586	-	3	C18	Benzenoids	苯类化合物	Benzene and substituted derivatives	苯及其取代衍生物	Phenethylamines	苯乙胺类	3239-44-9	HMDB0252200	D07945	-	-	3337	FC(F)(F)C=1C=CC=C(C1)CC(NCC)C	DBGIVFWFUFKIQN-UHFFFAOYSA-N	6.52156e+06	5.68943e+06	8.99367e+06	7.79152e+06	1.90542e+06	2.11834e+07	9.85459e+06	1.61115e+07	1.3549e+07	6.78617e+06	0.457905	-1.12688	0.0435723	0.92	1.11214
Com_209_neg	Uridine	尿苷	N	C9H12N2O6	244.07	243.062	0.638429	[M-H]-	2.493	0.979997467007563	1	C18	Nucleosides, nucleotides, and analogues	核苷、核苷酸和类似物	Pyrimidine nucleosides	嘧啶核苷	-	-	58-96-8	HMDB0000296	C00299	map00240;map01100	-	6029	OC[C@H]1O[C@H]([C@H](O)[C@@H]1O)N1C=CC(=O)NC1=O	DRTQHJPVMGBUCF-XVFCMESISA-N	9.03524e+08	2.56734e+08	7.23324e+08	7.28931e+08	9.07099e+08	5.3253e+08	1.79157e+08	2.74925e+08	7.09439e+08	2.02162e+08	1.85417	0.890775	0.0962845	0.88	1.0528
Com_2100_pos	N(alpha)-t-Butoxycarbonyl-L-leucine	N(alpha)-叔丁氧羰基-L-亮氨酸	P	C11H21NO4	231.147	232.154	0.0590751	[M+H]+	5.723	-	3	C18	Organic acids and derivatives	有机酸及其衍生物	Carboxylic acids and derivatives	羧酸及其衍生物	Amino acids, peptides, and analogues	氨基酸、肽和类似物	-	-	C04301	-	-	-	CC(C)CC(C(=O)O)NC(=O)OC(C)(C)C	MDXGYYOJGPFFJL-QMMMGPOBSA-N	2.07081e+06	6.64716e+06	1.90692e+06	8.07668e+06	2.51665e+06	7.05424e+06	1.53784e+07	9.94819e+06	1.21154e+07	382803	0.472786	-1.08074	0.570837	0.76	0.728226
Com_2102_pos	Polyribosylribitolphosphate	-	P	C5H13O8P	232.035	233.042	1.60235	[M+H]+	1.332	-	3	C18	Organic oxygen compounds	有机氧化合物	Organooxygen compounds	有机氧化合物	Carbohydrates and carbohydrate conjugates	碳水化合物和碳水化合物结合物	-	HMDB0249913	-	-	-	2219	OCC(O)C(O)C(O)COP(O)(O)=O	VJDOAZKNBQCAGE-UHFFFAOYSA-N	1.01437e+06	1.37942e+06	1.04893e+06	1.12235e+06	948036	1.43594e+06	1.63435e+06	937504	949252	1.40476e+06	0.866592	-0.206576	0.372635	0.64	0.517369
Com_2106_pos	Asp-Val	-	P	C9H16N2O5	232.106	233.113	1.01719	[M+H]+	3.26	0.698783390765557	2	C18	Organic acids and derivatives	有机酸及其衍生物	Carboxylic acids and derivatives	羧酸及其衍生物	Amino acids, peptides, and analogues	氨基酸、肽和类似物	-	HMDB0028766	-	-	-	-	CC(C)C(C(=O)O)NC(=O)C(CC(=O)O)N	CPMKYMGGYUFOHS-FSPLSTOPSA-N	2.68599e+08	1.41834e+07	2.56061e+08	1.40771e+08	3.18286e+08	4.36384e+06	2.44792e+06	2.94576e+07	3.49033e+07	4.86813e+07	8.32597	3.05762	0.0271141	0.88	1.65879
Com_2107_pos	H-Thr-Leu-OH	L-苏氨酰-L-亮氨酸	P	C10H20N2O4	232.142	233.15	1.00248	[M+H]+	5.256	0.793680878511999	2	C18	Organic acids and derivatives	有机酸及其衍生物	Carboxylic acids and derivatives	羧酸及其衍生物	Amino acids, peptides, and analogues	氨基酸、肽和类似物	50299-12-2	-	-	-	-	-	CC(C)CC(C(=O)O)NC(=O)C(C(C)O)N	BQBCIBCLXBKYHW-CSMHCCOUSA-N	1.12995e+07	1.2826e+07	1.67765e+07	7.9146e+06	1.21607e+07	3.89472e+06	5.29347e+06	7.70302e+06	7.94508e+06	8.64445e+06	1.82127	0.864942	0.0139406	0.92	1.42465
Com_2108_pos	trans-Pentadec-10-en-6,8-diynoic acid	-	P	C15H20O2	232.146	233.154	0.58319	[M+H]+	8.343	0.836791672131024	2	C18	Lipids and lipid-like molecules	脂质和类脂分子	Fatty Acyls	脂肪酰类	Fatty acids and conjugates	脂肪酸和结合物	-	-	-	-	LMFA01031097	-	CCCCC=CC#CC#CCCCCC(=O)O	VLPCQMHZJMTSIW-AATRIKPKSA-N	1.48853e+07	2.14398e+07	1.36919e+07	2.04835e+07	1.43227e+07	1.3564e+07	1.78758e+07	1.16477e+07	1.37237e+07	2.4784e+07	1.03956	0.0559742	0.734034	0.64	0.351704
Com_2118_pos	Callicarpenal	-	P	C16H26O	234.198	235.206	0.788587	[M+H]+	8.75	0.921522477415761	2	C18	Organic oxygen compounds	有机氧化合物	Organooxygen compounds	有机氧化合物	Carbonyl compounds	羰基化合物	-	-	-	-	-	-	CC1CCC2(C(C1(C)CC=O)CCC=C2C)C	MPWIIQYWQOBNKS-UGUYLWEFSA-N	7.07462e+07	7.04658e+07	4.82146e+07	6.59206e+07	4.70536e+07	5.95855e+07	5.33366e+07	6.97807e+07	7.41804e+07	6.39057e+07	0.942679	-0.0851619	0.547603	0.44	0.497732
Com_211_neg	5-Azacytidine	5-氮胞苷	N	C8H12N4O5	244.081	243.074	0.233194	[M-H]-	3.007	0.526625753092306	1	C18	Organic oxygen compounds	有机氧化合物	Organooxygen compounds	有机氧化合物	Carbohydrates and carbohydrate conjugates	碳水化合物和碳水化合物结合物	320-67-2	HMDB0015063	C11262	-	-	9444	NC1=NC(=O)N(C=N1)[C@@H]1O[C@H](CO)[C@@H](O)[C@H]1O	NMUSYJAQQFHJEW-KVTDHHQDSA-N	896385	1.30568e+06	2.45117e+06	1.0748e+06	1.75707e+06	436647	333602	914453	1.86686e+06	1.16552e+06	1.58681	0.666131	0.155997	0.72	1.16074
Com_2120_pos	ZILEUTON	齐留通	P	C11H12N2O2S	236.062	237.07	2.47114	[M+H]+	1.272	0.512168920952622	2	C18	Organoheterocyclic compounds	有机杂环化合物	Benzothiophenes	苯并噻吩类	1-benzothiophenes	1-苯并噻吩	111406-87-2	HMDB0014882	-	-	-	-	CC(C1=CC2=CC=CC=C2S1)N(C(=O)N)O	MWLSOWXNZPKENC-UHFFFAOYSA-N	3.07883e+06	2.91046e+06	2.92251e+06	4.83591e+06	3.02657e+06	1.59492e+06	1.67409e+06	3.54721e+06	5.04497e+06	1.93915e+06	1.2155	0.281547	0.300504	0.64	0.762058
Com_2125_pos	S-aminomethyldihydrolipoamide	-	P	C9H20N2OS2	236.102	237.11	3.10312	[M+H]+	6.181	-	3	C18	Lipids and lipid-like molecules	脂质和类脂分子	Fatty Acyls	脂肪酰类	Fatty amides	脂肪酰胺	-	HMDB0006239	-	-	LMFA08010025	24906333	NCSCCC(S)CCCCC(N)=O	KALYVIJGKPJBQV-UHFFFAOYSA-N	7.23685e+07	1.1811e+08	9.93233e+07	1.56699e+08	1.50256e+08	2.44953e+08	4.29404e+08	3.45692e+08	3.1339e+08	3.65152e+08	0.351325	-1.50912	0.000435667	1	1.45667
Com_212_neg	Biotin	D-生物素	N	C10H16N2O3S	244.088	243.081	0.533517	[M-H]-	4.848	-	3	C18	Organoheterocyclic compounds	有机杂环化合物	Biotin and derivatives	生物素及其衍生物	-	-	58-85-5	HMDB0000030	C00120	map00780;map01100;map04977;map02010	-	171548	[H][C@]12CS[C@@H](CCCCC(O)=O)[C@@]1([H])NC(=O)N2	YBJHBAHKTGYVGT-ZKWXMUAHSA-N	1.0543e+06	438774	494092	352692	889006	115116	417710	868017	1.07959e+06	8777.35	1.29714	0.375338	0.309983	0.64	1.04366
Com_2136_pos	S-succinylcysteine	S-琥珀酰半胱氨酸	P	C7H11NO6S	237.031	238.038	1.46001	[M+H]+	1.513	-	3	C18	Organic acids and derivatives	有机酸及其衍生物	Carboxylic acids and derivatives	羧酸及其衍生物	Amino acids, peptides, and analogues	氨基酸、肽和类似物	-	-	-	-	-	-	O=C(O)CC(SCC(N)C(=O)O)C(=O)O	XPKKFTKCRVIDAG-UHFFFAOYSA-N	5.40932e+06	6.69085e+06	5.95023e+06	4.62278e+06	5.04276e+06	7.21011e+06	7.64756e+06	4.63069e+06	3.01526e+06	1.0944e+07	0.828637	-0.271189	0.675181	0.64	0.235502
Com_2137_pos	sn-glycerol-3-phosphoethanolamine	sn-甘油-3-磷酸乙醇胺	P	C5H14NO6P	215.056	238.045	1.38965	[M+Na]+	1.392	-	3	C18	Lipids and lipid-like molecules	脂质和类脂分子	Glycerophospholipids	甘油磷脂	Glycerophosphoethanolamines	甘油磷酸乙醇胺类	-	HMDB0059660	-	-	-	-	O=P(O)(OCCN)OCC(O)CO	JZNWSCPGTDBMEW-UHFFFAOYSA-N	1.33069e+07	7.69536e+06	6.43961e+07	2.04115e+07	2.27179e+07	7.48948e+06	3.04198e+06	8.30914e+06	1.01356e+07	1.26283e+07	3.08928	1.62727	0.0572049	0.88	1.55507
Com_2139_pos	1-Amino-2-methylanthraquinone	分散橙	P	C15H11NO2	237.079	238.085	3.8788	[M+H]+	6.498	0.54978817256888	2	C18	Benzenoids	苯类化合物	Anthracenes	蒽类	Anthraquinones	蒽醌类	82-28-0	HMDB0243816	C19320	-	-	6702	O=C1C=2C=CC=CC2C(=O)C3=C(N)C(=CC=C13)C	ZLCUIOWQYBYEBG-UHFFFAOYSA-N	1.7466e+06	1.13134e+06	669175	429456	1.01852e+06	2.7911e+06	1.62428e+06	3.70155e+06	2.09051e+06	246936	0.477799	-1.06552	0.350931	0.76	0.721769
Com_2140_pos	Fructosyl-glycine	果糖基甘氨酸	P	C8H15NO7	237.085	238.092	0.815354	[M+H]+	1.482	-	3	C18	Organic acids and derivatives	有机酸及其衍生物	Carboxylic acids and derivatives	羧酸及其衍生物	Amino acids, peptides, and analogues	氨基酸、肽和类似物	-	HMDB0060278	-	-	-	-	C(C(C(C(C(=O)CNCC(=O)O)O)O)O)O	YGUYJMQMTNJNFS-LPBLVHEISA-N	2.90623e+06	1.6754e+06	1.49163e+06	1.13078e+06	921816	1.76852e+06	5.78422e+06	243906	301598	5.06051e+06	0.617525	-0.69543	0.853131	0.56	0.180352
Com_2141_pos	(+)-Isoaminobisabolenol a	-	P	C15H27NO	237.209	238.217	0.0106613	[M+H]+	9.587	0.914855727226684	2	C18	Lipids and lipid-like molecules	脂质和类脂分子	Prenol lipids	异戊烯醇脂	Sesquiterpenoids	倍半萜类	-	-	-	-	-	-	CC1=CCC(CC1)C(C)(CCC(C(=C)C)O)N	TXILJXXOQXLMOA-KKUMJFAQSA-N	6.24093e+07	6.58469e+07	4.48995e+07	4.34395e+07	4.64546e+07	6.29479e+07	5.51039e+07	5.97283e+07	6.67947e+07	5.30788e+07	0.883744	-0.178299	0.21598	0.72	0.916825
Com_2144_pos	2-Keto-3-Deoxy-D-Mannooctanoic Acid	-	P	C8H14O8	238.069	239.076	0.0556575	[M+H]+	6.256	0.508286131994536	2	C18	Organic oxygen compounds	有机氧化合物	Organooxygen compounds	有机氧化合物	Carbohydrates and carbohydrate conjugates	碳水化合物和碳水化合物结合物	-	HMDB0250768	-	-	-	4636210	OCC(O)C1OC(O)(CC(O)C1O)C(O)=O	NNLZBVFSCVTSLA-UHFFFAOYSA-N	6.81521e+06	6.27704e+06	7.63039e+06	7.59944e+06	6.54563e+06	1.60534e+07	8.36556e+06	8.60709e+06	8.36058e+06	5.74871e+06	0.739736	-0.434919	0.214701	0.8	1.30474
Com_2147_pos	secobarbital	司可巴比妥	P	C12H18N2O3	238.132	239.14	2.05447	[M+H]+	5.785	-	3	C18	Organoheterocyclic compounds	有机杂环化合物	Diazines	二嗪类	Pyrimidines and pyrimidine derivatives	嘧啶和嘧啶衍生物	76-73-3	HMDB0014562	-	-	-	-	CCCC(C)C1(C(=O)NC(=O)NC1=O)CC=C	KQPKPCNLIDLUMF-UHFFFAOYSA-N	523811	512451	357745	651735	189353	1.54342e+06	3.9205e+06	2.22683e+06	2.37236e+06	2.86279e+06	0.172916	-2.53186	0.000235388	1	1.39934
Com_2148_pos	Pentaethylene glycol	五甘醇	P	C10H22O6	238.142	239.148	2.93128	[M+H]+	5.792	-	3	C18	Organic oxygen compounds	有机氧化合物	Organooxygen compounds	有机氧化合物	Ethers	醚类	4792-15-8	HMDB0256256	-	-	-	62551	OCCOCCOCCOCCOCCO	JLFNLZLINWHATN-UHFFFAOYSA-N	212900	133373	105905	93967.8	59395.7	483744	611964	326006	553223	376732	0.257494	-1.95739	0.000889549	1	1.69342
Com_214_neg	Tridecanedioic acid	16-去氢黄体酮	N	C13H24O4	244.167	243.16	0.0628073	[M-H]-	6.866	0.810938866473114	1	C18	Lipids and lipid-like molecules	脂质和类脂分子	Fatty Acyls	脂肪酰类	Fatty acids and conjugates	脂肪酸和结合物	505-52-2	HMDB0002327	-	-	LMFA01170014	10458	OC(=O)CCCCCCCCCCCC(O)=O	DXNCZXXFRKPEPY-UHFFFAOYSA-N	7.0365e+06	6.50288e+06	5.62099e+06	5.27677e+06	6.50404e+06	5.66104e+06	3.8001e+06	4.12703e+06	5.52638e+06	5.03746e+06	1.2811	0.357385	0.0324161	0.88	0.732332
Com_2150_pos	Aspergillitine	-	P	C15H13NO2	239.095	240.102	1.13191	[M+H]+	4.935	-	3	C18	Organoheterocyclic compounds	有机杂环化合物	Benzopyrans	苯并吡喃类	1-benzopyrans	1-苯并吡喃	-	-	-	-	-	-	CC1=CC2=C(C=N1)C3=C(C=C2)C(=O)C(=C(O3)C)C	UCURHOJUSAYQKR-UHFFFAOYSA-N	4.7669e+06	5.98205e+06	1.00377e+07	5.61137e+06	4.6934e+06	3.39456e+06	9.75517e+06	4.59328e+06	4.68635e+06	1.21722e+07	0.898556	-0.154319	0.923237	0.64	0.216687
Com_2151_pos	Methyldopate	-	P	C12H17NO4	239.116	240.123	1.09199	[M+H]+	5.736	-	3	C18	Benzenoids	苯类化合物	Benzene and substituted derivatives	苯及其取代衍生物	Phenethylamines	苯乙胺类	-	HMDB0254628	-	-	-	111128	CCOC(=O)C(C)(N)CC1=CC(O)=C(O)C=C1	SVEBYYWCXTVYCR-UHFFFAOYSA-N	1.65138e+06	2.4643e+06	958269	4.83331e+06	1.60149e+06	1.97605e+06	1.21604e+06	1.47194e+06	1.92933e+06	1.34979e+06	1.44889	0.534947	0.444256	0.64	0.406405
Com_2152_pos	Isoetharine	异噻嗪酮	P	C13H21NO3	239.152	240.159	0.417333	[M+H]+	6.227	-	3	C18	Benzenoids	苯类化合物	Phenols	酚类	Benzenediols	苯二醇类	-	HMDB0014366	C07053	-	-	-	CCC(C(C1=CC(=C(C=C1)O)O)O)NC(C)C	HUYWAWARQUIQLE-UHFFFAOYSA-N	713790	1.19617e+06	919228	1.64482e+06	509281	1.53605e+06	2.82151e+06	876947	712278	1.02158e+06	0.71513	-0.483722	0.391708	0.6	0.537891
Com_2153_pos	6-n-Octylaminouracil	6-正辛氨基尿嘧啶	P	C12H21N3O2	239.163	240.171	1.23795	[M+H]+	4.779	-	3	C18	Organoheterocyclic compounds	有机杂环化合物	Diazines	二嗪类	Pyrimidines and pyrimidine derivatives	嘧啶和嘧啶衍生物	-	HMDB0247103	-	-	-	10354234	CCCCCCCCNC1=CC(=O)NC(=O)N1	PFSWASUQURIOOR-UHFFFAOYSA-N	846987	7.27467e+06	773334	1.86519e+07	855602	3.33952e+06	2.25842e+06	2.53659e+06	1.0879e+07	1.74516e+06	1.36822	0.452302	0.687303	0.64	0.545625
Com_2154_pos	CYSTINE	胱氨酸	P	C6H12N2O4S2	240.024	241.031	0.902471	[M+H]+	1.451	0.75454886523769	2	C18	Organic acids and derivatives	有机酸及其衍生物	Carboxylic acids and derivatives	羧酸及其衍生物	Amino acids, peptides, and analogues	氨基酸、肽和类似物	24645-67-8	HMDB0250712	C01420	-	-	-	O=C(O)C(N)CSSCC(N)C(=O)O	LEVWYRKDKASIDU-IMJSIDKUSA-N	4.96616e+07	5.28695e+07	6.48333e+07	2.46752e+07	7.61824e+07	5.52002e+07	2.11831e+08	1.09548e+08	4.01597e+07	1.74184e+08	0.453904	-1.13954	0.121456	0.76	1.21243
Com_2156_pos	Chrysarobin	-	P	C15H12O3	240.079	241.085	2.05516	[M+H]+	1.495	-	3	C18	Benzenoids	苯类化合物	Anthracenes	蒽类	-	-	-	HMDB0250218	C10314	-	-	-	CC1=CC2=C(C(=C1)O)C(=C3C(=C2)C=CC=C3O)O	JBGKVNQFVAJOGC-UHFFFAOYSA-N	2.77392e+06	3.3829e+06	3.89865e+06	4.21571e+06	3.5685e+06	315954	3.83121e+06	1.45414e+06	1.43171e+06	2.82208e+06	1.8102	0.856148	0.11337	0.84	1.4633
Com_2159_pos	Homocarnosine	高肌肽	P	C10H16N4O3	240.122	241.129	3.65298	[M+H]+	1.21	-	3	C18	Organic acids and derivatives	有机酸及其衍生物	Peptidomimetics	肽模拟物	Hybrid peptides	混合肽	3650-73-5	HMDB0000745	C00884	map00330	-	10243361	NCCCC(=O)N[C@@H](CC1=CNC=N1)C(O)=O	CCLQKVKJOGVQLU-QMMMGPOBSA-N	949604	468742	1.07596e+06	806544	1.26863e+06	404169	667728	710164	689330	747909	1.4194	0.505284	0.161648	0.84	1.14289
Com_215_neg	N-Acetyl-L-tryptophan	N-乙酰-L-色氨酸	N	C13H14N2O3	246.1	245.093	0.949857	[M-H]-	5.667	0.628966105771075	1	C18	Organic acids and derivatives	有机酸及其衍生物	Carboxylic acids and derivatives	羧酸及其衍生物	Amino acids, peptides, and analogues	氨基酸、肽和类似物	1218-34-4	HMDB0013713	-	-	-	700653	CC(=O)N[C@@H](CC1=CNC2=C1C=CC=C2)C(O)=O	DZTHIGRZJZPRDV-LBPRGKRZSA-N	1.22012e+06	1.26371e+06	676200	698749	814448	631743	2.81411e+06	312360	382987	544393	0.997363	-0.00380952	0.461723	0.8	0.719702
Com_2162_pos	Pirbuterol	-	P	C12H20N2O3	240.147	241.155	1.15869	[M+H]+	2.579	0.779181020723116	2	C18	Organoheterocyclic compounds	有机杂环化合物	Pyridines and derivatives	吡啶及其衍生物	Hydroxypyridines	羟基吡啶类	-	HMDB0015407	C07807	-	-	-	CC(C)(C)NCC(C1=NC(=C(C=C1)O)CO)O	VQDBNKDJNJQRDG-UHFFFAOYSA-N	1.52475e+08	7.76153e+07	6.00069e+08	1.25224e+08	9.9511e+07	6.01275e+07	1.42081e+08	1.26715e+08	2.09594e+08	1.80793e+08	1.46653	0.552411	0.724365	0.56	0.367271
Com_2164_pos	epsilon-Maleimido-lysine	-	P	C10H15N3O4	241.106	242.114	2.55874	[M+H]+	5.582	-	3	C18	Organic acids and derivatives	有机酸及其衍生物	Carboxylic acids and derivatives	羧酸及其衍生物	Amino acids, peptides, and analogues	氨基酸、肽和类似物	-	HMDB0251891	-	-	-	-	NC(CCCC(N)C(O)=O)N1C(=O)C=CC1=O	GOGZVKPHOSZKMA-UHFFFAOYSA-N	1.54898e+06	1.13555e+06	3.22449e+06	3.1868e+06	1.93687e+06	1.35177e+06	599405	1.02722e+06	1.90299e+06	690053	1.98022	0.985663	0.0463877	0.88	1.59332
Com_2165_pos	Leuhistin	(alphaR)-alpha-[(1S)-1-氨基-3-甲基丁基]-alpha-羟基-1H-咪唑-4-丙酸	P	C11H19N3O3	241.143	242.15	1.54151	[M+H]+	5.225	-	3	C18	Organic acids and derivatives	有机酸及其衍生物	Carboxylic acids and derivatives	羧酸及其衍生物	Amino acids, peptides, and analogues	氨基酸、肽和类似物	129085-76-3	-	-	-	-	-	CC(C)CC(C(CC1=CN=CN1)(C(=O)O)O)N	WZFDNGAENBEYMA-GXSJLCMTSA-N	986718	987429	1.39444e+06	1.25474e+06	1.31981e+06	399418	408289	816198	992814	949035	1.66673	0.737018	0.0440498	0.92	1.34421
Com_2166_pos	tetradec-5-ynoic acid	-	P	C14H24O2	224.178	242.211	0.141061	[M+NH4]+	6.587	-	3	C18	Lipids and lipid-like molecules	脂质和类脂分子	Fatty Acyls	脂肪酰类	Fatty acids and conjugates	脂肪酸和结合物	-	-	-	-	LMFA01030586	-	O=C(O)CCCC#CCCCCCCCC	RHOQRBVFJSAQTR-UHFFFAOYSA-N	4.00396e+07	5.8047e+07	5.38516e+07	7.1072e+07	4.60257e+07	3.80217e+07	4.9681e+07	6.4065e+07	5.75346e+07	5.61771e+07	1.0134	0.0191993	0.946863	0.48	0.137786
Com_2167_pos	1-Hexadecylamine	十六胺	P	C16H35N	241.277	242.284	0.476814	[M+H]+	8.646	0.5420417765926	2	C18	Organic nitrogen compounds	有机氮化合物	Organonitrogen compounds	有机氮化合物	Amines	胺类	143-27-1	-	-	-	-	-	CCCCCCCCCCCCCCCCN	FJLUATLTXUNBOT-UHFFFAOYSA-N	3.09017e+06	2.88371e+06	1.84483e+06	3.64489e+06	1.88069e+06	2.16647e+06	2.16234e+06	2.75987e+06	3.31232e+06	1.92143e+06	1.08293	0.114935	0.720288	0.52	0.437748
Com_2170_pos	Pterophyllin 1	-	P	C15H14O3	242.094	243.102	0.390886	[M+H]+	5.999	-	3	C18	Phenylpropanoids and polyketides	苯丙素类和聚酮类	Coumarins and derivatives	香豆素及其衍生物	Furanocoumarins	呋喃香豆素类	-	-	-	-	-	-	CC1=C2C(=CC=C1)OC(=O)C3=C2OC(C3)C(=C)C	VXCKZKCKFMIQKD-UHFFFAOYSA-N	1.19677e+06	5.16182e+06	2.39456e+06	1.58011e+06	1.07468e+06	2.10405e+06	6.29315e+06	4.51647e+06	6.65374e+06	3.17417e+06	0.501634	-0.995292	0.0623652	0.84	1.19256
Com_2176_pos	N-Acetyl-D-galactosamine	N-乙酰-D-半乳糖胺	P	C8H15NO6	221.09	244.079	1.27063	[M+Na]+	1.453	-	3	C18	Organic oxygen compounds	有机氧化合物	Organooxygen compounds	有机氧化合物	Carbohydrates and carbohydrate conjugates	碳水化合物和碳水化合物结合物	14215-68-0	HMDB0000853	C01132	map00052;map02060	-	-	OC(=NC1C(O)OC(CO)C(O)C1O)C	OVRNDRQMDRJTHS-KEWYIRBNSA-N	2.51907e+07	2.16937e+07	3.28812e+07	3.95442e+07	3.07918e+07	2.18684e+07	9.40732e+06	2.38655e+07	2.76104e+07	2.71428e+07	1.36587	0.449821	0.165218	0.76	0.784481
Com_2179_pos	N-3-Hydroxyoctanoyl-L-homoserine lactone	N-3-羟基辛酰基-L-高丝氨酸内酯	P	C12H21NO4	243.147	244.155	1.85133	[M+H]+	5.288	-	3	C18	Organic acids and derivatives	有机酸及其衍生物	Carboxylic acids and derivatives	羧酸及其衍生物	Amino acids, peptides, and analogues	氨基酸、肽和类似物	-	-	C21200	map02024	LMFA08030036	-	CCCCCC(CC(=O)NC1CCOC1=O)O	XCZVBYOXRSFQBH-AXDSSHIGSA-N	1.603e+06	4.65201e+06	4.66966e+06	3.27708e+06	1.39857e+06	3.36995e+06	9.39863e+06	4.30232e+06	4.41798e+06	1.05824e+07	0.486426	-1.03971	0.0658898	0.76	1.20364
Com_2180_pos	Lysylproline	赖氨酰脯氨酸	P	C11H21N3O3	243.158	244.166	0.442163	[M+H]+	1.497	-	3	C18	Organic acids and derivatives	有机酸及其衍生物	Carboxylic acids and derivatives	羧酸及其衍生物	Amino acids, peptides, and analogues	氨基酸、肽和类似物	-	HMDB0028959	-	-	-	-	C1CC(N(C1)C(=O)C(CCCCN)N)C(=O)O	AIXUQKMMBQJZCU-IUCAKERBSA-N	5.81213e+06	6.08987e+06	7.19162e+06	8.67192e+06	7.95617e+06	5.73085e+06	1.87781e+06	4.95765e+06	9.47881e+06	3.55031e+06	1.39563	0.480914	0.167774	0.8	1.10618
Com_2188_pos	Benzo[c]phenanthren-2-ol	-	P	C18H12O	244.089	245.096	1.3675	[M+H]+	4.841	-	3	C18	Benzenoids	苯类化合物	Phenanthrenes and derivatives	菲及其衍生物	Phenanthrols	菲酚类	-	-	-	-	-	-	C1=CC=C2C(=C1)C=CC3=C2C4=C(C=C3)C=CC(=C4)O	WCFYKAAKPJSBFZ-UHFFFAOYSA-N	1.37505e+07	185186	9.71768e+06	6.87576e+06	1.32092e+07	2.26179e+06	514402	1.23359e+07	1.41169e+07	1.32165e+06	1.43166	0.517692	0.693617	0.56	0.927269
Com_2190_pos	Peganidine	-	P	C14H16N2O2	244.121	245.129	0.205557	[M+H]+	5.73	-	3	C18	Organoheterocyclic compounds	有机杂环化合物	Diazanaphthalenes	二氮杂萘类	Benzodiazines	苯并二嗪类	-	-	-	-	-	-	CC(=O)CC1C2=CC=CC=C2N=C3N1CCC3O	XCVYWXLCLJENRL-OLZOCXBDSA-N	384903	553520	553526	464191	525500	627392	1.02275e+06	421832	1.0232e+06	506322	0.689058	-0.537303	0.161226	0.72	0.763858
Com_2191_pos	Hydroxyprolyl-Isoleucine	羟脯氨酰异亮氨酸	P	C11H20N2O4	244.142	245.15	1.16256	[M+H]+	4.918	0.55196484774448	2	C18	Organic acids and derivatives	有机酸及其衍生物	Carboxylic acids and derivatives	羧酸及其衍生物	Amino acids, peptides, and analogues	氨基酸、肽和类似物	-	HMDB0028866	-	-	-	61157357	CCC(C)C(NC(=O)C1CC(O)CN1)C(O)=O	JKCPTRCNCMWJJG-UHFFFAOYSA-N	4.53829e+07	1.8039e+07	2.43427e+07	3.64473e+07	5.67487e+07	3.87126e+06	8.54402e+06	7.87576e+06	9.84093e+06	1.15313e+07	4.34341	2.11883	0.000878483	1	1.80837
Com_2193_pos	Ile Ile	-	P	C12H24N2O3	244.179	245.186	1.55352	[M+H]+	5.506	0.794508857048777	2	C18	Organic acids and derivatives	有机酸及其衍生物	Carboxylic acids and derivatives	羧酸及其衍生物	Amino acids, peptides, and analogues	氨基酸、肽和类似物	-	-	-	-	-	-	CCC(C)C(C(=O)NC(C(C)CC)C(=O)[O-])[NH3+]	BCVIOZZGJNOEQS-XKNYDFJKSA-N	2.85474e+07	1.62267e+07	4.42475e+07	1.94254e+07	3.07025e+07	9.50598e+06	1.22512e+07	1.6501e+07	1.68099e+07	2.20354e+07	1.80471	0.851769	0.0387263	0.84	1.42826
Com_2194_pos	Falcarinol	镰叶芹醇	P	C17H24O	244.183	245.19	0.542221	[M+H]+	7.528	0.812477304038553	2	C18	Lipids and lipid-like molecules	脂质和类脂分子	Fatty Acyls	脂肪酰类	Fatty alcohols	脂肪醇	21852-80-2	HMDB0304675	C08450	-	LMFA05000689	-	CCCCCCCC=CCC#CC#CC(C=C)O	UGJAEDFOKNAMQD-QXPKXGMISA-N	3.13224e+07	4.85761e+07	2.80843e+07	5.42261e+07	3.41606e+07	1.72107e+07	3.1687e+07	2.26739e+07	2.16996e+07	4.79352e+07	1.39066	0.475766	0.139695	0.8	1.11828
Com_2199_pos	5'-Deoxy-5-fluorocytidine	5'-脱氧-5-氟胞嘧啶核苷	P	C9H12FN3O4	245.081	246.088	3.26583	[M+H]+	5.394	-	3	C18	Nucleosides, nucleotides, and analogues	核苷、核苷酸和类似物	5'-deoxyribonucleosides	5'-脱氧核糖核苷	-	-	66335-38-4	HMDB0060405	C16635	map00983	-	10037499	C[C@H]1O[C@H]([C@H](O)[C@@H]1O)N1C=C(F)C(=N)N=C1O	YSNABXSEHNLERR-ZIYNGMLESA-N	720559	434873	711371	1.58121e+06	1.00549e+06	326332	271948	256929	153047	187254	3.7252	1.89732	0.00176227	1	1.97414
Com_21_neg	L-Glutamic acid	L-谷氨酸	N	C5H9NO4	147.053	146.046	0.99794	[M-H]-	1.429	0.956071904631203	1	C18	Organic acids and derivatives	有机酸及其衍生物	Carboxylic acids and derivatives	羧酸及其衍生物	Amino acids, peptides, and analogues	氨基酸、肽和类似物	56-86-0	HMDB0000148	C00025	map00220;map00250;map00330;map00332;map00340;map00430;map00471;map00480;map00524;map00630;map00650;map00660;map00860;map00910;map00970;map01060;map01064;map01100;map01110;map01120	-	33032	N[C@@H](CCC(O)=O)C(O)=O	WHUUTDBJXJRKMK-VKHMYHEASA-N	1.56569e+09	1.0072e+09	8.75243e+08	1.37944e+09	1.37315e+09	2.02261e+09	6.59578e+08	1.04772e+09	1.05744e+09	9.21608e+08	1.08614	0.119212	0.559575	0.6	0.449992
Com_21_pos	1-Phenyl-1-propanol	1-苯基-1-丙醇	P	C9H12O	136.089	119.086	0.0497607	[M+H-H2O]+	6.859	0.759199267368722	1	C18	Benzenoids	苯类化合物	Benzene and substituted derivatives	苯及其取代衍生物	Phenylpropanes	苯丙烷类	93-54-9	HMDB0031627	D01470	-	-	7147	CCC(O)C1=CC=CC=C1	DYUQAZSOFZSPHD-UHFFFAOYSA-N	7.13531e+07	5.14019e+07	5.57077e+07	3.89486e+07	8.89323e+07	5.50206e+07	7.75469e+07	7.4008e+07	4.86055e+07	6.1197e+07	0.968283	-0.0464987	0.744222	0.56	0.565111
Com_2201_pos	GLY-GLY-ILE	甘氨酸-甘氨酸-异亮氨酸	P	C10H19N3O4	245.138	246.145	1.40381	[M+H]+	5.21	-	3	C18	Organic acids and derivatives	有机酸及其衍生物	Carboxylic acids and derivatives	羧酸及其衍生物	Amino acids, peptides, and analogues	氨基酸、肽和类似物	-	-	-	-	-	-	CCC(C)C(C(=O)O)NC(=O)CNC(=O)CN	XMPXVJIDADUOQB-RCOVLWMOSA-N	1.12145e+07	6.04096e+06	1.09227e+07	4.0106e+06	1.09566e+07	2.95601e+06	3.33315e+06	5.8625e+06	7.46959e+06	5.26865e+06	1.73345	0.793645	0.0868513	0.84	1.32314
Com_2202_pos	Leu-Gly-Gly	亮氨酸-甘氨酸-甘氨酸	P	C10H19N3O4	245.138	246.145	0.84074	[M+H]+	4.288	-	3	C18	Organic acids and derivatives	有机酸及其衍生物	Carboxylic acids and derivatives	羧酸及其衍生物	Amino acids, peptides, and analogues	氨基酸、肽和类似物	-	-	-	-	-	-	CC(C)CC(C(=O)NCC(=O)NCC(=O)O)N	VWHGTYCRDRBSFI-ZETCQYMHSA-N	3.36168e+07	1.05012e+07	4.3612e+07	6.84258e+06	2.60716e+07	3.3412e+06	2.50149e+06	6.98212e+06	1.05946e+07	9.01099e+06	3.72009	1.89534	0.0267542	0.84	1.45002
Com_2203_pos	2-Methylbutyroylcarnitine	2-甲基丁酰卡尼汀	P	C12H23NO4	245.163	246.17	1.33916	[M+H]+	5.363	0.834288637302026	2	C18	Lipids and lipid-like molecules	脂质和类脂分子	Fatty Acyls	脂肪酰类	Fatty acid esters	脂肪酸酯	31023-25-3	HMDB0000378	-	-	LMFA07070034	-	CCC(C)C(=O)OC(CC(=O)[O-])C[N+](C)(C)C	IHCPDBBYTYJYIL-UHFFFAOYSA-N	3.67126e+07	1.03665e+08	6.91675e+07	8.18513e+07	4.01912e+07	5.34576e+07	8.64745e+07	5.17422e+07	2.57849e+07	1.0896e+08	1.01583	0.0226611	0.878192	0.48	0.277137
Com_2204_pos	alpha-5-C-(3-Hydroxybutyl)-hyacinthacine A2	-	P	C12H23NO4	245.163	246.17	0.366279	[M+H]+	5.861	-	3	C18	Organoheterocyclic compounds	有机杂环化合物	Pyrrolizidines	吡咯里西啶类	-	-	-	-	-	-	-	-	CC(CCC1CC2C(C(C(N2C1)CO)O)O)O	ZHRACUBTVDAPDC-HDYISPSHSA-N	2.89502e+06	6.41343e+06	3.09571e+06	8.56101e+06	3.01921e+06	1.2974e+07	1.82086e+07	1.68767e+07	1.85119e+07	1.44505e+07	0.296024	-1.75621	0.00306408	1	1.52545
Com_2205_pos	Valyllysine	缬氨酰赖氨酸	P	C11H23N3O3	245.174	246.182	1.11192	[M+H]+	1.407	0.682804912720697	2	C18	Organic acids and derivatives	有机酸及其衍生物	Carboxylic acids and derivatives	羧酸及其衍生物	Amino acids, peptides, and analogues	氨基酸、肽和类似物	-	HMDB0029132	-	-	-	-	CC(C)C(C(=O)NC(CCCCN)C(=O)O)N	JKHXYJKMNSSFFL-IUCAKERBSA-N	1.90587e+07	1.49861e+07	2.28348e+07	1.6328e+07	1.9013e+07	6.69226e+06	1.32682e+07	1.11944e+07	1.18216e+07	1.25345e+07	1.6613	0.732314	0.00914181	1	1.50091
Com_2208_pos	Aspartylhydroxyproline	-	P	C9H14N2O6	246.085	247.092	4.00886	[M+H]+	4.841	-	3	C18	Organic acids and derivatives	有机酸及其衍生物	Carboxylic acids and derivatives	羧酸及其衍生物	Amino acids, peptides, and analogues	氨基酸、肽和类似物	106414-01-1	HMDB0011160	-	-	-	132990981	N[C@@H](CC(O)=O)C(=O)N1C[C@H](O)C[C@H]1C(O)=O	WJDUWENBTQEKDZ-SRQIZXRXSA-N	262035	210275	145555	241855	408253	722272	468842	138084	493766	84593	0.664711	-0.589201	0.701297	0.6	0.383831
Com_220_pos	3-hydroxy-3-methylglutarate	3-羟甲基戊二酸	P	C6H10O5	162.053	185.042	1.72864	[M+Na]+	1.333	-	3	C18	Lipids and lipid-like molecules	脂质和类脂分子	Fatty Acyls	脂肪酰类	Fatty acids and conjugates	脂肪酸和结合物	503-49-1	HMDB0000355	C03761	-	-	1662	CC(O)(CC(O)=O)CC(O)=O	NPOAOTPXWNWTSH-UHFFFAOYSA-N	2.59446e+07	2.2504e+07	3.2792e+07	3.24448e+07	2.88721e+07	4.76741e+07	1.38662e+07	3.88587e+07	4.16699e+07	2.45592e+07	0.855543	-0.225088	0.760695	0.64	0.269165
Com_2211_pos	Prolyl-Methionine	脯氨酰蛋氨酸	P	C10H18N2O3S	246.104	247.111	0.973329	[M+H]+	5.503	-	3	C18	Organic acids and derivatives	有机酸及其衍生物	Carboxylic acids and derivatives	羧酸及其衍生物	Amino acids, peptides, and analogues	氨基酸、肽和类似物	-	HMDB0029023	-	-	-	5233577	CSCCC(NC(=O)C1CCCN1)C(O)=O	MTWJTFBVRDGROD-UHFFFAOYSA-N	658350	51516.8	459003	214657	338573	55125.6	245023	554773	429765	197867	1.16158	0.216084	0.852494	0.56	0.787013
Com_2213_pos	alpha-Asp-Ile	α-天冬氨酸-异亮氨酸	P	C10H18N2O5	246.122	247.129	1.19038	[M+H]+	5.273	0.898127923314756	2	C18	Organic acids and derivatives	有机酸及其衍生物	Carboxylic acids and derivatives	羧酸及其衍生物	Amino acids, peptides, and analogues	氨基酸、肽和类似物	-	-	-	-	-	-	CCC(C)C(C(=O)O)NC(=O)C(CC(=O)O)N	BSWHERGFUNMWGS-HAFWLYHUSA-N	9.09064e+08	8.89177e+07	1.12323e+09	3.67732e+08	9.75757e+08	2.5239e+07	3.50224e+07	1.41657e+08	1.20043e+08	2.1619e+08	6.43814	2.68664	0.0199982	0.88	1.72399
Com_2218_pos	(-)-Methyl asperageigerate	-	P	C16H22O2	246.162	247.169	0.435981	[M+H]+	7.542	0.835841208890421	2	C18	Lipids and lipid-like molecules	脂质和类脂分子	Prenol lipids	异戊烯醇脂	Sesquiterpenoids	倍半萜类	-	-	-	-	-	-	CC1CC=C2C1CC(C3C2(C3)C)C(=C)C(=O)OC	JJZQEGRFUHHHTH-FLBVZMSKSA-N	8.6477e+06	2.25601e+07	4.62912e+06	1.86469e+07	1.0644e+07	2.6773e+07	3.77556e+07	4.00105e+07	5.10915e+07	3.41007e+07	0.343263	-1.54261	0.0103904	1	1.58782
Com_221_pos	5-Hydroxylysine	5-羟基赖氨酸	P	C6H14N2O3	162.1	185.09	1.21185	[M+Na]+	1.294	-	3	C18	Organic acids and derivatives	有机酸及其衍生物	Carboxylic acids and derivatives	羧酸及其衍生物	Amino acids, peptides, and analogues	氨基酸、肽和类似物	13204-98-3	HMDB0000450	C16741	map00310;map01100	-	3032849	NC[C@H](O)CC[C@H](N)C(O)=O	YSMODUONRAFBET-UHNVWZDZSA-N	377594	269736	235700	849049	300363	808796	360076	188072	649696	195890	0.922777	-0.115947	0.946747	0.44	0.303762
Com_2221_pos	(S)-Panaxjapyne A	-	P	C17H26O	246.198	247.206	0.216233	[M+H]+	7.767	0.87421724748938	2	C18	Lipids and lipid-like molecules	脂质和类脂分子	Fatty Acyls	脂肪酰类	Fatty alcohols	脂肪醇	-	-	-	-	-	-	CCCCCCCC=CCC#CC#CC(CC)O	PROIGOAKZLZHQV-MQNTZWLQSA-N	5.70844e+06	8.36593e+06	3.7651e+06	8.85063e+06	4.6667e+06	4.9132e+06	1.00451e+07	8.83539e+06	9.33544e+06	1.08421e+07	0.713121	-0.487782	0.140011	0.84	0.990242
Com_2222_pos	Estrane	雌甾烷	P	C18H30	246.235	247.242	0.228338	[M+H]+	10.15	0.93941060484677	2	C18	Lipids and lipid-like molecules	脂质和类脂分子	Steroids and steroid derivatives	类固醇和类固醇衍生物	Estrane steroids	雌激素类固醇	-	HMDB0251974	C19641	-	-	-	CC12CCCC1C3CCC4CCCCC4C3CC2	GRXPVLPQNMUNNX-MHJRRCNVSA-N	3.88427e+08	3.78514e+08	3.09462e+08	3.76794e+08	3.31681e+08	5.56428e+08	3.64598e+08	4.17372e+08	4.52832e+08	3.18728e+08	0.845931	-0.241388	0.197068	0.72	1.16132
Com_2223_pos	Aspartyl-Asparagine	天冬氨酰天冬酰胺	P	C8H13N3O6	247.08	248.088	0.90873	[M+H]+	1.438	-	3	C18	Organic acids and derivatives	有机酸及其衍生物	Carboxylic acids and derivatives	羧酸及其衍生物	Amino acids, peptides, and analogues	氨基酸、肽和类似物	-	HMDB0028748	-	-	-	18218190	NC(CC(O)=O)C(=O)NC(CC(N)=O)C(O)=O	VGRHZPNRCLAHQA-UHFFFAOYSA-N	2.22985e+07	1.80897e+06	6.27484e+06	8.59771e+06	2.303e+07	1.00179e+06	3.52163e+06	436761	517679	857471	9.78797	3.29101	0.00615345	0.96	1.93136
Com_2224_pos	Malonylcarnitine	-	P	C10H17NO6	247.106	248.113	0.580823	[M+H]+	1.512	0.642119094561637	2	C18	Lipids and lipid-like molecules	脂质和类脂分子	Fatty Acyls	脂肪酰类	Fatty acid esters	脂肪酸酯	910825-21-7	HMDB0002095	-	-	LMFA07070093	91825606	C[N+](C)(C)C[C@@H](CC([O-])=O)OC(=O)CC(O)=O	ZGNBLKBZJBJFDG-SSDOTTSWSA-N	2.89651e+06	2.00093e+06	5.96524e+06	2.99856e+06	2.40988e+06	4.34629e+06	6.15726e+06	3.79059e+06	3.7281e+06	3.21998e+06	0.765981	-0.38462	0.187856	0.84	0.821522
Com_2225_pos	(R)-3-hydroxybutyrylcarnitine	(R)-3-羟基丁酰肉碱	P	C11H21NO5	247.142	248.15	0.973434	[M+H]+	2.394	0.765935774428655	2	C18	Lipids and lipid-like molecules	脂质和类脂分子	Fatty Acyls	脂肪酰类	Fatty acid esters	脂肪酸酯	-	HMDB0062735	-	-	-	90659885	[H]C(C)(O)CC(=O)O[C@]([H])(CC([O-])=O)C[N+](C)(C)C	UEFRDQSMQXDWTO-YGPZHTELSA-N	1.15938e+08	5.90605e+08	2.59192e+08	1.75249e+08	1.23545e+08	1.3664e+08	3.57283e+08	2.00652e+08	1.77629e+08	5.85377e+08	0.867553	-0.204976	0.637213	0.64	0.386649
Com_2232_pos	Glutamylthreonine	-	P	C9H16N2O6	248.101	249.108	0.467602	[M+H]+	1.512	-	3	C18	Organic acids and derivatives	有机酸及其衍生物	Carboxylic acids and derivatives	羧酸及其衍生物	Amino acids, peptides, and analogues	氨基酸、肽和类似物	6875-80-5	HMDB0028829	-	-	-	6998031	C[C@@H](O)[C@H](NC(=O)[C@@H](N)CCC(O)=O)C(O)=O	JSIQVRIXMINMTA-ZDLURKLDSA-N	1.09751e+07	1.18563e+07	7.74458e+06	1.80639e+07	9.15659e+06	8.17353e+06	9.83052e+06	6.29219e+06	5.11684e+06	1.39074e+07	1.33416	0.415933	0.211401	0.72	1.04156
Com_2234_pos	4Z,7Z,10Z,13Z-hexadecatetraenoic acid	4Z,7Z,10Z,13Z-十六碳四烯酸	P	C16H24O2	248.178	249.185	0.329253	[M+H]+	7.481	0.650657917192429	2	C18	Lipids and lipid-like molecules	脂质和类脂分子	Fatty Acyls	脂肪酰类	Fatty acids and conjugates	脂肪酸和结合物	-	-	-	-	LMFA01030163	-	CCC=CCC=CCC=CCC=CCCC(=O)O	IVTCJQZAGWTMBZ-LTKCOYKYSA-N	3.80339e+07	2.6357e+07	2.60555e+07	3.38807e+07	2.97094e+07	4.34188e+07	3.00002e+07	3.41245e+07	3.56237e+07	2.64859e+07	0.90795	-0.139315	0.423974	0.72	0.622832
Com_2235_pos	Methyl 3,4-dihydronidorellaurinate	-	P	C16H24O2	248.178	249.185	0.303755	[M+H]+	10.899	0.818461372360098	2	C18	Lipids and lipid-like molecules	脂质和类脂分子	Prenol lipids	异戊烯醇脂	Monoterpenoids	单萜类	-	-	-	-	-	-	CC(C)C1CC=C(C=C1)CCC=C(C)C(=O)OC	CBNQQLLPVQBVAM-MRHLJLSQSA-N	5.02487e+06	2.98195e+06	2.53023e+06	4.66022e+06	5.10354e+06	2.41134e+06	5.40248e+06	4.88049e+06	4.11583e+06	4.65223e+06	0.945879	-0.080272	0.775882	0.52	0.513011
Com_2237_pos	(all-Z)-8,11,14-Heptadecatrienal	-	P	C17H28O	248.214	249.221	0.389291	[M+H]+	8.104	0.678837127833787	2	C18	Lipids and lipid-like molecules	脂质和类脂分子	Fatty Acyls	脂肪酰类	Fatty aldehydes	脂肪醛	56797-44-5	HMDB0041333	C16343	-	-	131753109	CC\C=C\C\C=C/C\C=C\CCCCCCC=O	NIPNNUONNZABRE-BXPSWRNBSA-N	7.06685e+06	2.93348e+06	7.20403e+06	5.07681e+06	2.82148e+06	3.82108e+06	6.39677e+06	6.32226e+06	7.89058e+06	4.24987e+06	0.875249	-0.192234	0.494913	0.6	0.372301
Com_2238_pos	1-O-ethyl-N-acetyl-beta-D-glucosamine	-	P	C10H19NO6	249.121	250.129	0.780072	[M+H]+	4.934	0.629624239687017	2	C18	Organic oxygen compounds	有机氧化合物	Organooxygen compounds	有机氧化合物	Carbohydrates and carbohydrate conjugates	碳水化合物和碳水化合物结合物	-	-	-	-	-	-	CCOC1C(C(C(C(O1)CO)O)O)NC(=O)C	KRABAWXNIPSDEF-VVULQXIFSA-N	1.16213e+06	855290	1.1467e+06	62429.9	233018	1.3092e+06	2.4695e+06	62986.9	71886	1.24018e+06	0.671271	-0.575032	0.985578	0.68	0.188212
Com_2239_pos	1-(4-Methoxyphenyl)-3-(4-morpholinyl)-1-propanone	-	P	C14H19NO3	249.136	250.143	3.00631	[M+H]+	6.158	-	3	C18	Organic oxygen compounds	有机氧化合物	Organooxygen compounds	有机氧化合物	Carbonyl compounds	羰基化合物	-	-	C15032	-	-	-	COC1=CC=C(C=C1)C(=O)CCN2CCOCC2	MARDRZQLSPCWMG-UHFFFAOYSA-N	867739	869366	539411	966925	1.13394e+06	388067	421168	806238	583523	403776	1.68182	0.750021	0.0217487	0.92	1.0175
Com_223_neg	Damascenone	突厥烯酮	N	C13H18O	190.136	249.15	0.231963	[M+CH3COOH-H]-	6.716	0.566348795658185	2	C18	Organic oxygen compounds	有机氧化合物	Organooxygen compounds	有机氧化合物	Carbonyl compounds	羰基化合物	23696-85-7	HMDB0013804	-	-	LMPR01070304	5366074	C\C=C\C(=O)C1=C(C)C=CCC1(C)C	POIARNZEYGURDG-FNORWQNLSA-N	2.71483e+06	2.92983e+06	1.37439e+06	3.41669e+06	3.53094e+06	1.85534e+06	2.55403e+06	2.56218e+06	2.05416e+06	2.68914e+06	1.19222	0.253649	0.498197	0.8	0.280274
Com_224_pos	L-Fucose	L-岩藻糖	P	C6H12O5	164.068	187.058	0.705785	[M+Na]+	1.497	-	3	C18	Organic oxygen compounds	有机氧化合物	Organooxygen compounds	有机氧化合物	Carbohydrates and carbohydrate conjugates	碳水化合物和碳水化合物结合物	2438-80-4	HMDB0000174	C01019	map00051;map00520;map01100;map01120;map02020;map02024	-	439554	C[C@@H]1O[C@@H](O)[C@@H](O)[C@H](O)[C@@H]1O	SHZGCJCMOBCMKK-SXUWKVJYSA-N	2.27205e+06	4.50745e+06	3.26936e+06	4.59825e+06	2.04696e+06	8.50942e+06	1.46057e+06	5.23397e+06	5.6384e+06	3.29751e+06	0.691556	-0.532083	0.463202	0.72	0.528591
Com_2251_pos	Arboricine	-	P	C16H13NO2	251.095	252.101	3.13168	[M+H]+	6.859	-	3	C18	Organoheterocyclic compounds	有机杂环化合物	Quinolines and derivatives	喹啉及其衍生物	Phenylquinolines	苯基喹啉类	-	-	-	-	-	-	CN1C2=CC=CC=C2C(=C(C1=O)C3=CC=CC=C3)O	CLKIYIWKKBDFBS-UHFFFAOYSA-N	2.17638e+06	1.60456e+06	219632	451293	2.89782e+06	1.0117e+06	2.48012e+06	1.68715e+06	1.88648e+06	1.85178e+06	0.824212	-0.278913	0.347469	0.6	0.83426
Com_2256_pos	Pumiliotoxin 251D	-	P	C16H29NO	251.225	252.232	0.442019	[M+H]+	8.75	0.933038918804322	2	C18	Alkaloids and derivatives	生物碱及其衍生物	Pumiliotoxins, homopumiliotoxins, and allopumiliotoxins	两栖动物毒素、同两栖动物毒素和别两栖动物毒素	-	-	-	-	C20031	-	-	-	CCCCC(C)C=C1CC(C2CCCN2C1)(C)O	OKTQTXDNHCOLHT-AJKPHIATSA-N	4.67116e+08	5.41476e+08	3.44891e+08	4.6941e+08	3.45757e+08	3.90106e+08	3.95203e+08	4.93269e+08	5.33245e+08	4.7309e+08	0.949117	-0.0753424	0.596406	0.64	0.472137
Com_2259_pos	Thymine dimer	-	P	C10H12N4O4	252.086	253.094	1.56742	[M+H]+	5.581	0.524720620139677	2	C18	Organoheterocyclic compounds	有机杂环化合物	Diazines	二嗪类	Pyrimidines and pyrimidine derivatives	嘧啶和嘧啶衍生物	-	HMDB0259053	-	-	-	-	CC12C(C3C1(C(=O)NC(=O)N3)C)NC(=O)NC2=O	ASJWEHCPLGMOJE-LJMGSBPFSA-N	5.69337e+06	4.82191e+06	9.1606e+06	1.05548e+07	7.245e+06	3.21892e+06	2.20411e+06	3.31512e+06	6.59453e+06	2.34408e+06	2.12005	1.0841	0.0126918	0.92	1.81906
Com_2262_pos	H-Ser-Phe-OH	-	P	C12H16N2O4	252.111	253.118	0.4605	[M+H]+	5.318	0.720451418360833	2	C18	Organic acids and derivatives	有机酸及其衍生物	Carboxylic acids and derivatives	羧酸及其衍生物	Amino acids, peptides, and analogues	氨基酸、肽和类似物	-	-	-	-	-	-	C1=CC=C(C=C1)CC(C(=O)O)NC(=O)C(CO)N	PPQRSMGDOHLTBE-UWVGGRQHSA-N	3.82093e+06	3.82973e+06	6.04915e+06	4.65158e+06	5.25966e+06	1.21836e+06	2.59171e+06	3.15209e+06	4.42755e+06	3.75806e+06	1.55871	0.640357	0.0842377	0.92	1.49273
Com_2263_pos	Epoxy-hexobarbital	-	P	C12H16N2O4	252.111	253.119	0.952224	[M+H]+	9.23	0.505602562986292	2	C18	Organoheterocyclic compounds	有机杂环化合物	Diazines	二嗪类	Pyrimidines and pyrimidine derivatives	嘧啶和嘧啶衍生物	-	HMDB0013941	-	-	-	171784	CN1C(=O)NC(=O)C(C)(C1=O)C12CCCCC1O2	WOWLNDOPAUTOTH-UHFFFAOYSA-N	2.16824e+06	3.14231e+06	1.54198e+06	1.82902e+06	1.38026e+06	1.96198e+06	730524	2.69852e+06	1.51748e+06	1.64527e+06	1.1763	0.234258	0.461986	0.6	0.801536
Com_2267_pos	Bisacurone	-	P	C15H24O3	252.173	253.18	0.449279	[M+H]+	6.965	0.83683969179778	2	C18	Lipids and lipid-like molecules	脂质和类脂分子	Prenol lipids	异戊烯醇脂	Sesquiterpenoids	倍半萜类	-	-	-	-	-	-	CC(CC(=O)C=C(C)C)C1CC(C(C=C1)(C)O)O	QJOWFYQIUZMPRY-NEBZKDRISA-N	1.58845e+07	1.37775e+07	1.44056e+07	1.73396e+07	2.07903e+07	3.2656e+07	1.65535e+07	2.10059e+07	2.26704e+07	1.73648e+07	0.745551	-0.42362	0.0962726	0.88	1.35297
Com_2274_pos	N-lactoyl-Tyrosine	N-乳酰酪氨酸	P	C12H15NO5	253.095	254.103	1.57568	[M+H]+	5.394	0.570588289670068	2	C18	Organic acids and derivatives	有机酸及其衍生物	Carboxylic acids and derivatives	羧酸及其衍生物	Amino acids, peptides, and analogues	氨基酸、肽和类似物	-	HMDB0062177	-	-	-	57329379	C[C@H](O)C(=O)N[C@@H](CC1=CC=C(O)C=C1)C(O)=O	XBOGARDIMVJTKF-XVKPBYJWSA-N	6.01662e+06	1.05163e+07	1.00566e+07	6.31816e+06	7.0987e+06	2.85775e+06	5.57891e+06	3.02908e+06	1.76307e+06	8.4637e+06	1.84425	0.883036	0.0532738	0.88	1.04856
Com_2275_pos	Tuberostemospironine	-	P	C13H19NO4	253.131	254.138	1.14814	[M+H]+	5.969	-	3	C18	Alkaloids and derivatives	生物碱及其衍生物	Stemona alkaloids	百部生物碱	Tuberostemospironine-type alkaloids	对叶百部螺碱型生物碱	-	-	-	-	-	-	CC1C(C2(CCCCN3C2CCC3=O)OC1=O)O	FPBTZQXLGBERTH-PZEZNAACSA-N	557324	897186	2.3478e+06	1.46643e+06	2.74228e+06	8.02842e+06	5.62351e+06	5.35289e+06	8.70121e+06	5.02942e+06	0.24472	-2.0308	0.00435037	1	1.67469
Com_2276_pos	1R-cis-3,3,5-Trimethylcyclohexyl ester5-oxo-L-proline	-	P	C14H23NO3	253.168	254.175	0.0527629	[M+H]+	6.829	-	3	C18	Organic acids and derivatives	有机酸及其衍生物	Carboxylic acids and derivatives	羧酸及其衍生物	Amino acids, peptides, and analogues	氨基酸、肽和类似物	-	HMDB0244460	-	-	-	60724	CC1CC(CC(C)(C)C1)OC(=O)C1CCC(=O)N1	FXAAOALUHHXBSO-UHFFFAOYSA-N	135402	561807	183241	531762	266465	359066	272783	347078	317163	221270	1.10631	0.14576	0.903869	0.56	0.338627
Com_2277_pos	1-Dodecyl-2-pyrrolidinone	N-十二烷基吡咯烷酮	P	C16H31NO	253.241	254.248	0.0366012	[M+H]+	9.242	-	3	C18	Organoheterocyclic compounds	有机杂环化合物	Pyrrolidines	吡咯烷类	N-alkylpyrrolidines	N-烷基吡咯烷	2687-96-9	-	-	-	-	62459	O=C1N(CCC1)CCCCCCCCCCCC	NJPQAIBZIHNJDO-UHFFFAOYSA-N	5.53881e+09	6.57843e+09	2.9804e+09	4.00476e+09	3.08108e+09	4.35084e+09	4.12822e+09	4.97373e+09	4.99188e+09	4.43437e+09	0.969598	-0.0445409	0.652728	0.6	0.665268
Com_2281_pos	Dyphylline	-	P	C10H14N4O4	254.102	255.109	0.711549	[M+H]+	5.566	-	3	C18	Organoheterocyclic compounds	有机杂环化合物	Imidazopyrimidines	咪唑并嘧啶类	Purines and purine derivatives	嘌呤和嘌呤衍生物	-	HMDB0014789	C07819	-	-	-	O=C1C2=C(N=CN2CC(O)CO)N(C(=O)N1C)C	KSCFJBIXMNOVSH-UHFFFAOYSA-N	372353	326856	937146	767036	158390	370704	104710	63531.6	573782	243618	1.88874	0.917422	0.191065	0.76	1.18787
Com_2282_pos	4,7-Dimethoxy-1-vinyl-beta-carboline	4,7-二甲氧基-1-乙烯基-β-咔啉	P	C15H14N2O2	254.106	255.113	0.325738	[M+H]+	6.227	0.704572659983846	2	C18	Alkaloids and derivatives	生物碱及其衍生物	Harmala alkaloids	哈尔满生物碱	-	-	-	-	-	-	-	-	COC1=CC2=C(C=C1)C3=C(N2)C(=NC=C3OC)C=C	DYAZDMVYCGBHNX-UHFFFAOYSA-N	1.38334e+06	2.45339e+06	3.96571e+06	2.23255e+06	2.2569e+06	2.4637e+06	7.12793e+06	5.2926e+06	2.64284e+06	4.09815e+06	0.568405	-0.815008	0.075249	0.92	1.04023
Com_2283_pos	1,2-dibutyrin	-	P	C11H20O5	232.131	255.12	0.187332	[M+Na]+	6.091	-	3	C18	Lipids and lipid-like molecules	脂质和类脂分子	Glycerolipids	甘油脂	Diradylglycerols	双甘油酯	-	HMDB0304007	-	-	-	-	CCCC(=O)OCC(CO)OC(=O)CCC	AWHAUPZHZYUHOM-UHFFFAOYSA-N	1.13868e+07	2.45768e+07	1.0023e+07	3.54701e+07	1.28411e+07	2.7373e+07	4.48091e+07	3.51916e+07	3.51138e+07	5.85954e+07	0.46895	-1.09249	0.0215778	0.88	1.11355
Com_2291_pos	N-decanoyl-L-Homoserine lactone	-	P	C14H25NO3	255.183	256.191	0.384927	[M+H]+	6.949	0.691811815431083	2	C18	Organic acids and derivatives	有机酸及其衍生物	Carboxylic acids and derivatives	羧酸及其衍生物	Amino acids, peptides, and analogues	氨基酸、肽和类似物	177315-87-6	-	-	-	LMFA08030026	-	CCCCCCCCCC(=O)NC1CCOC1=O	TZWZKDULKILUPV-LBPRGKRZSA-N	273804	599029	368288	1.22402e+06	527824	146000	456295	435791	1.08562e+06	572242	1.11017	0.150783	0.717787	0.56	0.162816
Com_2292_pos	Andrachcine	-	P	C15H29NO2	255.22	256.227	0.127848	[M+H]+	7.026	0.676402614296195	2	C18	Organoheterocyclic compounds	有机杂环化合物	Pyridines and derivatives	吡啶及其衍生物	Hydropyridines	氢吡啶类	-	-	-	-	-	-	CCCC(CC1CC=CC(N1C)CC(CC)O)O	VTAUDMKQDLSFJI-BYNSBNAKSA-N	1.24538e+07	8.6122e+06	9.66824e+06	1.20476e+07	1.02561e+07	6.97712e+06	6.45085e+06	1.32842e+07	1.22518e+07	9.19265e+06	1.10136	0.139291	0.454335	0.6	0.64822
Com_2296_pos	N-Methyldioctylamine	双辛烷基甲基叔胺	P	C17H37N	255.293	256.3	0.125611	[M+H]+	7.663	0.859689977103751	2	C18	Organic nitrogen compounds	有机氮化合物	Organonitrogen compounds	有机氮化合物	Amines	胺类	4455-26-9	-	-	-	-	-	CCCCCCCCN(C)CCCCCCCC	YJLYANLCNIKXMG-UHFFFAOYSA-N	4.06407e+07	2.17933e+08	3.6037e+07	2.78426e+08	3.54203e+08	1.40234e+08	1.78793e+08	4.21902e+07	5.43595e+07	3.57875e+07	2.0543	1.03865	0.386395	0.68	0.890193
Com_2299_pos	Paecilopeptin	-	P	C13H24N2O3	256.179	257.186	0.884557	[M+H]+	5.213	-	3	C18	Organic acids and derivatives	有机酸及其衍生物	Carboxylic acids and derivatives	羧酸及其衍生物	Amino acids, peptides, and analogues	氨基酸、肽和类似物	-	-	-	-	-	-	CC(C)CC(C(=O)NC(C=O)C(C)C)NC(=O)C	FCSVBIFJBYWEQD-NWDGAFQWSA-N	142055	999182	1.1435e+06	528561	238045	296554	1.31644e+06	698911	737769	1.20723e+06	0.716797	-0.480363	0.340083	0.72	0.464013
Com_22_pos	L-Threonine	L-苏氨酸	P	C4H9NO3	119.058	120.066	1.30828	[M+H]+	1.423	0.956958229558379	1	C18	Organic acids and derivatives	有机酸及其衍生物	Carboxylic acids and derivatives	羧酸及其衍生物	Amino acids, peptides, and analogues	氨基酸、肽和类似物	72-19-5	HMDB0000167	C00188	map01120;map00290;map01100;map04978;map00860;map01230;map02010;map00261;map00970;map01110;map04974;map01060;map00260;map01130	-	6288	C[C@@H](O)[C@H](N)C(O)=O	AYFVYJQAPQTCCC-GBXIJSLDSA-N	5.4666e+08	4.38923e+08	4.89883e+08	4.67933e+08	6.28469e+08	2.8178e+08	3.58635e+08	3.47982e+08	3.31754e+08	2.9864e+08	1.58876	0.667899	0.000527334	1	1.7296
Com_2300_pos	Montiporyne F	-	P	C18H24O	256.183	257.19	0.26712	[M+H]+	7.724	0.749466456243427	2	C18	Organic oxygen compounds	有机氧化合物	Organooxygen compounds	有机氧化合物	Carbonyl compounds	羰基化合物	-	-	-	-	-	-	CCCCCCCC#CC#CC1CC(=CC(=O)C1)C	IQGBPJFXIUKNHN-UHFFFAOYSA-N	3.01416e+06	7.21386e+06	1.82138e+06	1.0189e+07	3.72506e+06	9.98701e+06	2.26549e+07	1.9061e+07	2.03245e+07	2.00402e+07	0.282004	-1.82621	0.00671723	0.96	1.31908
Com_2302_pos	Lyngbic acid	-	P	C15H28O3	256.204	257.211	0.746513	[M+H]+	6.587	0.690257927114144	2	C18	Lipids and lipid-like molecules	脂质和类脂分子	Fatty Acyls	脂肪酰类	Fatty acids and conjugates	脂肪酸和结合物	-	-	-	-	LMFA01080034	-	CCCCCCCC(CC=CCCC(=O)O)OC	DHIPOEWPWSLXNL-KGXGESDWSA-N	6.41347e+06	9.75675e+06	8.97161e+06	1.17714e+07	7.789e+06	6.35072e+06	8.72072e+06	1.03274e+07	1.03851e+07	9.13992e+06	0.995066	-0.00713643	0.93961	0.52	0.142807
Com_2308_pos	H-ALA-ALA-PRO-OH	H-丙氨酸-丙氨酸-脯氨酸-OH	P	C11H19N3O4	257.138	258.145	0.204335	[M+H]+	1.511	-	3	C18	Organic acids and derivatives	有机酸及其衍生物	Carboxylic acids and derivatives	羧酸及其衍生物	Amino acids, peptides, and analogues	氨基酸、肽和类似物	-	-	-	-	-	-	CC(C(=O)NC(C)C(=O)N1CCCC1C(=O)O)N	CXRCVCURMBFFOL-FXQIFTODSA-N	1.4677e+07	8.39319e+06	9.31791e+06	3.32471e+07	2.43519e+07	9.59006e+06	2.74277e+06	3.43299e+06	5.96181e+06	4.9079e+06	3.37846	1.75637	0.00989201	0.92	1.82992
Com_2311_pos	Myristamine Oxide	-	P	C16H35NO	257.272	258.279	0.310053	[M+H]+	7.77	0.642798285547147	2	C18	Organic nitrogen compounds	有机氮化合物	Organonitrogen compounds	有机氮化合物	Aminoxides	氨基氧化物	-	-	-	-	-	-	[O-][N+](C)(C)CCCCCCCCCCCCCC	ONHFWHCMZAJCFB-UHFFFAOYSA-N	4.66343e+07	3.35461e+07	2.37099e+07	3.61253e+07	2.36509e+07	1.93935e+07	3.32924e+07	4.96787e+07	4.30949e+07	2.67284e+07	0.950511	-0.0732243	0.889048	0.48	0.155298
Com_2314_pos	Posoquenin	-	P	C11H14O7	258.074	259.081	0.218357	[M+H]+	6.739	-	3	C18	Lipids and lipid-like molecules	脂质和类脂分子	Prenol lipids	异戊烯醇脂	Terpene lactones	萜内酯	-	-	-	-	-	-	CC1(C2C(C(C1O)O)C(=COC2=O)C(=O)OC)O	QWQJCCRASRUSDH-UHFFFAOYSA-N	7.45261e+06	5.61413e+06	6.56778e+06	7.24721e+06	8.86974e+06	2.05554e+07	1.3652e+06	1.10828e+07	1.07556e+07	4.45764e+06	0.741475	-0.43153	0.946572	0.6	0.0988267
Com_2315_pos	Cysteinyl-Histidine	半胱氨酰组氨酸	P	C9H14N4O3S	258.079	259.085	1.79528	[M+H]+	11.836	-	3	C18	Organic acids and derivatives	有机酸及其衍生物	Carboxylic acids and derivatives	羧酸及其衍生物	Amino acids, peptides, and analogues	氨基酸、肽和类似物	-	HMDB0028777	-	-	-	18218196	NC(CS)C(=O)NC(CC1=CN=CN1)C(O)=O	LVNMAAGSAUGNIC-UHFFFAOYSA-N	4.73426e+06	4.97542e+06	6.22889e+06	5.22134e+06	5.90865e+06	1.20134e+07	5.14673e+06	6.85044e+06	6.55153e+06	4.41447e+06	0.773907	-0.369769	0.318115	0.68	0.988145
Com_2319_pos	gamma-L-Glutamyl-L-pipecolic acid	γ-L-谷氨酰-L-哌可酸	P	C11H18N2O5	258.122	259.129	1.13028	[M+H]+	4.896	-	3	C18	Organic acids and derivatives	有机酸及其衍生物	Carboxylic acids and derivatives	羧酸及其衍生物	Amino acids, peptides, and analogues	氨基酸、肽和类似物	-	HMDB0038614	-	-	-	69247902	NC(CCC(=O)N1CCCCC1C(O)=O)C(O)=O	MNEBDCWSYIPUDZ-UHFFFAOYSA-N	666232	1.05605e+06	1.64087e+06	1.74496e+06	443417	303841	1.54382e+06	890648	1.0181e+06	1.74205e+06	1.00965	0.0138598	0.928917	0.56	0.0592672
Com_231_pos	Indolelactic acid	吲哚乳酸	P	C11H11NO3	205.074	188.071	1.20511	[M+H-H2O]+	5.318	0.958045496517249	1	C18	Organoheterocyclic compounds	有机杂环化合物	Indoles and derivatives	吲哚及其衍生物	Indolyl carboxylic acids and derivatives	吲哚基羧酸及其衍生物	1821-52-9	HMDB0000671	C02043	map00380	-	676157	O[C@@H](CC1=CNC2=C1C=CC=C2)C(O)=O	XGILAAMKEQUXLS-JTQLQIEISA-N	7.5182e+09	4.96702e+09	8.1383e+09	6.59146e+09	9.16244e+09	2.11213e+09	3.9646e+09	3.92003e+09	3.80188e+09	5.13391e+09	1.92142	0.942174	0.00696351	0.96	1.8966
Com_2321_pos	Dibutyl adipate	己二酸二丁酯	P	C14H26O4	258.183	259.19	0.421133	[M+H]+	6.579	0.617568156765417	2	C18	Lipids and lipid-like molecules	脂质和类脂分子	Fatty Acyls	脂肪酰类	Fatty acid esters	脂肪酸酯	105-99-7	HMDB0251172	C14253	-	-	-	CCCCOC(=O)CCCCC(=O)OCCCC	XTJFFFGAUHQWII-UHFFFAOYSA-N	1.01617e+06	1.03901e+06	1.74263e+06	1.13129e+06	1.41986e+06	2.37888e+06	2.46291e+06	963534	1.47058e+06	4.71365e+06	0.52954	-0.917187	0.129269	0.76	1.4585
Com_2323_pos	Leucylleucine methyl ester	亮氨酰亮氨酸甲酯	P	C13H26N2O3	258.194	259.202	0.400458	[M+H]+	5.751	-	3	C18	Organic acids and derivatives	有机酸及其衍生物	Carboxylic acids and derivatives	羧酸及其衍生物	Amino acids, peptides, and analogues	氨基酸、肽和类似物	-	HMDB0248073	-	-	-	5159380	COC(=O)C(CC(C)C)NC(=O)C(N)CC(C)C	AJMOLNFDYWTVQW-UHFFFAOYSA-N	988250	496374	833091	506813	1.13397e+06	405052	487524	176803	136423	727025	2.04803	1.03424	0.0556446	0.92	1.41597
Com_2325_pos	13-Apo-beta-carotenone	-	P	C18H26O	258.198	259.206	0.124771	[M+H]+	9.287	0.846794555586249	2	C18	Lipids and lipid-like molecules	脂质和类脂分子	Prenol lipids	异戊烯醇脂	Sesquiterpenoids	倍半萜类	-	-	C20696	-	-	-	CC1=C(C(CCC1)(C)C)C=CC(=CC=CC(=O)C)C	UBTNVRPIHJRBCI-LUXGDSJYSA-N	2.55744e+07	7.26189e+07	1.05851e+07	6.31493e+07	1.9567e+07	1.36493e+08	2.50315e+08	2.51084e+08	2.39957e+08	2.19145e+08	0.174563	-2.51818	0.00400384	1	1.67029
Com_2327_pos	1-Hexadecanethiol	-	P	C16H34S	258.238	259.245	0.42197	[M+H]+	9.324	0.517543785586385	2	C18	Organosulfur compounds	有机硫化合物	Thiols	硫醇类	Alkylthiols	烷基硫醇	-	HMDB0243888	-	-	-	-	CCCCCCCCCCCCCCCCS	ORTRWBYBJVGVQC-UHFFFAOYSA-N	1.68028e+08	1.42007e+08	7.98819e+07	1.38903e+08	1.64375e+08	4.12757e+08	1.61693e+08	2.06836e+08	2.03971e+08	1.36788e+08	0.617797	-0.694796	0.100449	0.76	1.43735
Com_2329_pos	Proacacipetalin	-	P	C11H17NO6	259.106	260.114	3.32936	[M+H]+	4.747	-	3	C18	Organic oxygen compounds	有机氧化合物	Organooxygen compounds	有机氧化合物	Carbohydrates and carbohydrate conjugates	碳水化合物和碳水化合物结合物	-	-	C08338	-	-	-	CC(=C)C(C#N)OC1C(C(C(C(O1)CO)O)O)O	KVHIMSJVFJPBKJ-MPVQUNCYSA-N	38377.6	656854	388854	950124	88093.3	2.19204e+06	194498	900626	2.78754e+06	73426.4	0.345195	-1.53452	0.35699	0.68	0.845774
Com_2331_pos	Ala-Hyp-Gly	丙氨酸一羟脯氨酸一甘氨酸	P	C10H17N3O5	259.117	260.124	0.482909	[M+H]+	1.511	-	3	C18	Organic acids and derivatives	有机酸及其衍生物	Carboxylic acids and derivatives	羧酸及其衍生物	Amino acids, peptides, and analogues	氨基酸、肽和类似物	-	HMDB0248094	-	-	-	74408046	CC(N)C(=O)N1CC(O)CC1C(=O)NCC(O)=O	QEDRTIXTEAXNMY-UHFFFAOYSA-N	5.63182e+06	2.12968e+06	2.06e+06	4.14634e+06	5.08779e+06	658545	339722	454537	529637	702281	7.0978	2.82737	0.000170194	1	1.64354
Com_2333_pos	Hexanoyl-carnitine	己酰肉碱	P	C13H25NO4	259.178	260.186	0.704932	[M+H]+	5.614	0.843111599097004	2	C18	Lipids and lipid-like molecules	脂质和类脂分子	Fatty Acyls	脂肪酰类	Fatty acid esters	脂肪酸酯	-	-	-	-	LMFA07070001	-	O=C([O-])CC(OC(=O)CCCCC)C[N+](C)(C)C	VVPRQWTYSNDTEA-LLVKDONJSA-N	8.70211e+06	6.06501e+07	1.5135e+07	1.53814e+07	7.44132e+06	2.85707e+07	6.08219e+07	1.90387e+07	1.55412e+07	1.49289e+08	0.392701	-1.3485	0.150264	0.88	1.1087
Com_2334_pos	Leu Lys	亮氨酸赖氨酸	P	C12H25N3O3	259.19	260.197	1.22853	[M+H]+	4.715	0.647290317152387	2	C18	Organic acids and derivatives	有机酸及其衍生物	Carboxylic acids and derivatives	羧酸及其衍生物	Amino acids, peptides, and analogues	氨基酸、肽和类似物	-	-	-	-	-	-	CC(C)CC(C(=O)NC(CCCCN)C(=O)O)N	OTXBNHIUIHNGAO-UWVGGRQHSA-N	5.92004e+06	8.36042e+06	1.13809e+07	8.26349e+06	1.08712e+07	3.15703e+06	3.83632e+06	4.37987e+06	8.42375e+06	8.23867e+06	1.59782	0.676108	0.0629719	0.84	1.20445
Com_2337_pos	Gamma-Glu-Leu	N-L-gamma-谷氨酰-L-亮氨酸	P	C11H20N2O5	260.137	261.145	1.58128	[M+H]+	5.442	0.944014571631249	2	C18	Organic acids and derivatives	有机酸及其衍生物	Carboxylic acids and derivatives	羧酸及其衍生物	Amino acids, peptides, and analogues	氨基酸、肽和类似物	2566-39-4	HMDB0011171	-	-	-	-	CC(C)CC(C(=O)O)NC(=O)CCC(C(=O)O)N	MYFMARDICOWMQP-YUMQZZPRSA-N	1.90577e+08	2.81901e+08	3.56151e+08	3.42643e+08	2.44781e+08	1.91947e+08	4.23601e+08	1.83459e+08	1.58274e+08	6.42737e+08	0.885023	-0.176213	0.971348	0.56	0.152623
Com_2338_pos	(4,8,8-trimethyldecahydro-1,4-methanoazulen-9-yl)methanol	-	P	C15H26O	222.198	261.161	1.07426	[M+K]+	5.444	-	3	C18	Lipids and lipid-like molecules	脂质和类脂分子	Prenol lipids	异戊烯醇脂	Sesquiterpenoids	倍半萜类	-	-	-	-	-	-	OCC1C2CCC3C2C(C)(C)CCCC13C	VZJHQHUOVIDRCF-UHFFFAOYSA-N	731213	1.69711e+06	1.91417e+06	1.85482e+06	1.26058e+06	1.15698e+06	2.76625e+06	994110	857984	4.04598e+06	0.759358	-0.397149	0.711305	0.48	0.240012
Com_2345_pos	H-Asp-Gln-OH	-	P	C9H15N3O6	261.096	262.104	0.566021	[M+H]+	1.467	0.66412096238449	2	C18	Organic acids and derivatives	有机酸及其衍生物	Carboxylic acids and derivatives	羧酸及其衍生物	Amino acids, peptides, and analogues	氨基酸、肽和类似物	13433-13-1	-	-	-	-	-	C(CC(=O)N)C(C(=O)O)NC(=O)C(CC(=O)O)N	GSMPSRPMQQDRIB-WHFBIAKZSA-N	5.36214e+07	2.44628e+07	4.18385e+07	3.57646e+07	6.63163e+07	1.60075e+07	1.88346e+07	9.41202e+06	6.69844e+06	2.75423e+07	2.82826	1.49991	0.00833248	0.96	1.69453
Com_2347_pos	O-methylmalonylcarnitine	-	P	C11H19NO6	261.121	262.129	1.02556	[M+H]+	4.995	-	3	C18	Lipids and lipid-like molecules	脂质和类脂分子	Fatty Acyls	脂肪酰类	Fatty acid esters	脂肪酸酯	-	HMDB0240781	-	-	LMFA07070094	-	CC(C(=O)O)C(=O)OC(CC(=O)[O-])C[N+](C)(C)C	XROYFEWIXXCPAW-UHFFFAOYSA-N	2.71002e+06	3.08679e+06	1.14557e+06	815821	5.78485e+06	953880	6.50424e+06	1.28356e+06	450630	5.45988e+06	0.924303	-0.113563	0.796629	0.52	0.244865
Com_2348_pos	Gamma glutamyl ornithine	-	P	C10H19N3O5	261.132	262.14	1.08958	[M+H]+	1.407	0.545462017603025	2	C18	Organic acids and derivatives	有机酸及其衍生物	Carboxylic acids and derivatives	羧酸及其衍生物	Amino acids, peptides, and analogues	氨基酸、肽和类似物	56523-61-6	HMDB0002248	-	-	-	189156	NCCC[C@H](NC(=O)[C@@H](N)CCC(O)=O)C(O)=O	FCQBDQYWNGUTPD-BQBZGAKWSA-N	2.06157e+07	4.99717e+06	1.84727e+07	6.98344e+06	1.78201e+07	1.93476e+06	3.86614e+06	3.3489e+06	1.05135e+06	3.46334e+06	5.04147	2.33384	0.00349099	1	1.85485
Com_2350_pos	3-Hydroxyisovalerylcarnitine	-	P	C12H23NO5	261.158	262.165	1.1981	[M+H]+	4.794	0.66263656283332	2	C18	Lipids and lipid-like molecules	脂质和类脂分子	Fatty Acyls	脂肪酰类	Fatty acid esters	脂肪酸酯	99159-87-2	HMDB0061189	-	-	LMFA07070041	53915061	CC(C)(O)CC(=O)O[C@H](CC([O-])=O)C[N+](C)(C)C	IGLHHSKNBDXCEY-SECBINFHSA-N	4.13627e+07	1.01629e+08	1.13587e+08	6.30089e+07	4.69317e+07	6.21329e+07	1.53904e+08	8.17373e+07	6.88891e+07	1.71539e+08	0.681008	-0.554257	0.233272	0.72	0.729094
Com_2355_pos	2-amino-1,3,4-tetradecanetriol	-	P	C14H31NO3	261.23	262.238	0.0484406	[M+H]+	5.891	0.62219610326668	2	C18	Organic nitrogen compounds	有机氮化合物	Organonitrogen compounds	有机氮化合物	Amines	胺类	-	-	-	-	-	-	CCCCCCCCCCC(C(C(CO)N)O)O	QDBLJDVWLXPWOQ-UHFFFAOYSA-N	5.52512e+06	2.88574e+06	3.4515e+06	8.48266e+06	7.2538e+06	3.00189e+06	3.8554e+06	7.10686e+06	3.6067e+06	1.74044e+06	1.42915	0.515162	0.256096	0.68	0.914508
Com_2358_pos	Asp-Glu	天冬氨酸-谷氨酸	P	C9H14N2O7	262.08	263.088	0.575643	[M+H]+	1.513	0.789776757799557	2	C18	Organic acids and derivatives	有机酸及其衍生物	Carboxylic acids and derivatives	羧酸及其衍生物	Amino acids, peptides, and analogues	氨基酸、肽和类似物	-	HMDB0028752	-	-	-	-	O=C(O)CCC(N=C(O)C(N)CC(=O)O)C(=O)O	CKAJHWFHHFSCDT-UHFFFAOYSA-N	2.5057e+08	8.79832e+07	1.65288e+08	2.20356e+08	2.97175e+08	2.38205e+07	2.80582e+07	5.78623e+07	6.43502e+07	1.31144e+08	3.34618	1.74252	0.00946827	0.96	1.70009
Com_2359_pos	Nigrolineabiphenyl A	-	P	C14H14O5	262.084	263.091	1.06238	[M+H]+	6.498	0.684231771680568	2	C18	Benzenoids	苯类化合物	Benzene and substituted derivatives	苯及其取代衍生物	Biphenols	双酚类	-	-	-	-	-	-	COC1=CC(=CC(=C1O)OC)C2=CC(=C(C=C2)O)O	ZZOCAYOGNJRKQA-UHFFFAOYSA-N	435188	1.62672e+06	806557	1.82851e+06	623266	1.10642e+06	1.50938e+06	2.34371e+06	1.64946e+06	1.08329e+06	0.691636	-0.531914	0.177414	0.72	1.16772
Com_2362_pos	1,6-Dimethoxypyrene	-	P	C18H14O2	262.099	263.107	0.853579	[M+H]+	1.444	-	3	C18	Benzenoids	苯类化合物	Pyrenes	芘类	-	-	-	HMDB0060337	C18260	map01120;map00624	-	-	COC1=C2C=CC3=C4C2=C(C=CC4=C(C=C3)OC)C=C1	WFKVWBRLOQDNIT-UHFFFAOYSA-N	5.33167e+06	1.04049e+06	2.91132e+06	1.84606e+06	3.73808e+06	495415	759790	2.18734e+06	1.22378e+06	1.50689e+06	2.40841	1.26808	0.0566115	0.84	1.0815
Com_2363_pos	Nopalinic acid	-	P	C10H18N2O6	262.116	263.124	0.695248	[M+H]+	1.511	-	3	C18	Organic acids and derivatives	有机酸及其衍生物	Carboxylic acids and derivatives	羧酸及其衍生物	Amino acids, peptides, and analogues	氨基酸、肽和类似物	63409-16-5	HMDB0029437	C01683	-	-	4474580	NCCCC(NC(CCC(O)=O)C(O)=O)C(O)=O	UXZAXFPFSQRZOZ-UHFFFAOYSA-N	4.70216e+06	1.86564e+06	752021	173308	6.29245e+06	379392	2.09289e+06	216478	1.01117e+06	1.40119e+06	2.70246	1.43427	0.41324	0.64	0.684259
Com_2364_pos	L-phenylalanyl-L-proline	-	P	C14H18N2O3	262.132	263.139	1.40451	[M+H]+	5.457	0.81762806968934	2	C18	Organic acids and derivatives	有机酸及其衍生物	Carboxylic acids and derivatives	羧酸及其衍生物	Amino acids, peptides, and analogues	氨基酸、肽和类似物	-	HMDB0011177	-	-	-	-	C1CC(N(C1)C(=O)C(CC2=CC=CC=C2)N)C(=O)O	WEQJQNWXCSUVMA-RYUDHWBXSA-N	2.66986e+07	2.49336e+07	2.92644e+07	2.76314e+07	3.37637e+07	1.3643e+07	1.27863e+07	2.22831e+07	4.40809e+07	2.03242e+07	1.25791	0.331028	0.213123	0.8	0.941124
Com_2365_pos	(Z)-3-Hexenyl beta-D-glucopyranoside	-	P	C12H22O6	262.142	263.15	3.75313	[M+H]+	5.442	-	3	C18	Lipids and lipid-like molecules	脂质和类脂分子	Fatty Acyls	脂肪酰类	Fatty acyl glycosides	脂肪酰糖苷	-	-	-	-	-	-	CCC=CCCOC1C(C(C(C(O1)CO)O)O)O	OZIPFYKAIOOVEJ-ODWUMMNUSA-N	1.48826e+06	2.89995e+06	3.11226e+06	3.34485e+06	2.20663e+06	2.05364e+06	4.73775e+06	1.83273e+06	1.51203e+06	7.13933e+06	0.755518	-0.404461	0.706105	0.48	0.329551
Com_2367_pos	3-Acetoxy-E-gamma-Bisabolene	-	P	C17H26O2	262.193	263.201	0.00730705	[M+H]+	7.533	0.881114135055678	2	C18	Lipids and lipid-like molecules	脂质和类脂分子	Prenol lipids	异戊烯醇脂	Sesquiterpenoids	倍半萜类	-	-	-	-	-	-	CC1=CCC(=C(C)CC(C=C(C)C)OC(=O)C)CC1	JDDQDMUSABHSGX-WAIALKQBSA-N	1.14097e+09	1.75055e+09	1.04193e+09	1.9687e+09	1.27529e+09	4.05003e+08	9.02713e+08	5.29108e+08	5.02473e+08	1.65039e+09	1.79899	0.84719	0.0499316	0.88	1.65219
Com_2368_pos	12-Acetoxyeremophilene	-	P	C17H26O2	262.193	263.201	0.185849	[M+H]+	10.9	0.854417208368305	2	C18	Lipids and lipid-like molecules	脂质和类脂分子	Prenol lipids	异戊烯醇脂	Sesquiterpenoids	倍半萜类	-	-	-	-	-	-	CC1CCC=C2C1(CC(CC2)C(=C)COC(=O)C)C	FWQQUGHSYKXIMY-YSVLISHTSA-N	2.79848e+06	2.78524e+06	1.16619e+06	3.46133e+06	3.63665e+06	1.85779e+06	3.81558e+06	3.59352e+06	2.26025e+06	3.27948e+06	0.93525	-0.0965764	0.699628	0.56	0.302671
Com_236_neg	2'-O-Methyluridine	2-甲氧基尿苷	N	C10H14N2O6	258.085	257.078	1.16488	[M-H]-	4.879	0.823308918912983	1	C18	Nucleosides, nucleotides, and analogues	核苷、核苷酸和类似物	Pyrimidine nucleosides	嘧啶核苷	-	-	2140-76-3	HMDB0240328	-	-	-	102212	CO[C@@H]1[C@H](O)[C@@H](CO)O[C@H]1N1C=CC(=O)NC1=O	SXUXMRMBWZCMEN-ZOQUXTDFSA-N	2.6903e+07	1.38376e+07	1.85854e+07	1.99021e+07	2.76796e+07	3.13145e+07	1.79202e+07	2.28295e+07	3.0077e+07	1.60992e+07	0.904156	-0.145356	0.612934	0.6	0.501269
Com_2370_pos	Cernuine	神经酰胺nuine	P	C16H26N2O	262.205	263.212	1.39401	[M+H]+	5.537	-	3	C18	Organoheterocyclic compounds	有机杂环化合物	Quinolizidines	喹啉西啶类	-	-	-	HMDB0034150	C09860	-	-	-	CC1CC2CCCC3N2C(C1)CC4N3C(=O)CCC4	IWSJXTCXZSUCNS-LXFSFDBISA-N	2.81451e+06	3.41482e+06	3.62716e+06	4.39793e+06	2.66797e+06	3.5154e+06	3.61601e+06	4.27602e+06	3.77452e+06	4.61188e+06	0.854932	-0.226118	0.155053	0.76	0.905282
Com_2373_pos	Farnesyl acetone	金合欢基丙酮	P	C18H30O	262.23	263.237	0.45699	[M+H]+	7.741	0.914818613723348	2	C18	Lipids and lipid-like molecules	脂质和类脂分子	Prenol lipids	异戊烯醇脂	Diterpenoids	二萜类	762-29-8	-	-	-	-	-	CC(=CCCC(=CCCC(=CCCC(=O)C)C)C)C	LTUMRKDLVGQMJU-IUBLYSDUSA-N	3.24578e+07	4.13393e+07	3.91434e+07	3.53733e+07	3.61066e+07	2.11714e+07	4.39607e+07	2.76921e+07	3.40265e+07	4.61467e+07	1.06603	0.0922475	0.535931	0.56	0.449098
Com_2376_pos	2',2'-Difluoro-2'-deoxyuridine	2',2'-二氟-2'-脱氧尿苷	P	C9H10F2N2O5	264.056	265.062	2.33143	[M+H]+	5.645	-	3	C18	Nucleosides, nucleotides, and analogues	核苷、核苷酸和类似物	Pyrimidine nucleosides	嘧啶核苷	Pyrimidine 2'-deoxyribonucleosides	嘧啶2'-脱氧核糖核苷	114248-23-6	HMDB0060727	-	-	-	9871558	O=C1N=C(O)C=CN1C2OC(CO)C(O)C2(F)F	FIRDBEQIJQERSE-QPPQHZFASA-N	433174	280955	469031	969539	246430	252038	719564	923231	118949	460465	0.96964	-0.0444783	0.86262	0.48	0.242347
[truncated: 959 more rows]
