# Supplementary material for: Integrated Analysis of the Lung Microbiome and Metabolome Reveals Associations Between Amino Acid Metabolism and Pulmonary Fibrosis in a Bleomycin-Induced Mouse Model
Source: Int J Mol Sci. 2026 Jun 30;27(13):5895. doi: 10.3390/ijms27135895 (PMC13362081; doi:10.3390/ijms27135895)
Supplement: Supplementary file 1 [file ijms-27-05895-s001.zip › result/3.MetDiffScreening/B_28d.vs.C_28d/B_28d.vs.C_28d_all_Diff_order.xls]

Compound_ID	Name	ChineseName	IonMode	Formula	MolecularWeight	m/z	MassError	Adduct	RT (min)	Score	Level	Column	ClassI	ClassI (Chinese)	ClassII	ClassII (Chinese)	ClassIII	ClassIII (Chinese)	CAS	HMDB_ID	KEGG_ID	KEGG_MapID	Lipidmaps_ID	PubChemID	SMILES	InChIKey	FC	log2FC	Pvalue	ROC	VIP	Up.Down	all_B_1_28d	all_B_2_28d	all_B_3_28d	all_B_4_28d	all_B_5_28d	all_C_1_28d	all_C_2_28d	all_C_3_28d	all_C_4_28d	all_C_5_28d
Com_2411_pos	Anhydrovitamin A1	-	P	C20H28	268.2191	269.226464929603	0.242076731348727	[M+H]+	9.975	0.92137727490441	2	C18	Lipids and lipid-like molecules	Ö¬ÖÊºÍÀàÖ¬·Ö×Ó	Prenol lipids	ÒìÎìÏ©´¼Ö¬	Sesquiterpenoids	±¶°ëÝÆÀà	-	-	-	-	-	-	CC1=CCCC(C1=CC=C(C)C=CC=C(C)C=C)(C)C	FWNRILWHNGFAIN-OYUWDNMLSA-N	0.0941698363083418	-3.40859116791042	6.42193155068927e-05	1	1.82561592484692	down	352459088.2458964	532321354.4432589	131835072.01803838	416404364.18746436	358446340.6656655	2054544314.1326537	5137380527.724421	4947122274.115475	3004166793.426398	3880565782.5875287
Com_2331_pos	Ala-Hyp-Gly	±û°±ËáÒ»ôÇ¸¬°±ËáÒ»¸Ê°±Ëá	P	C10H17N3O5	259.11682	260.124245129741	0.48290860075948	[M+H]+	1.511	-	3	C18	Organic acids and derivatives	ÓÐ»úËá¼°ÆäÑÜÉúÎï	Carboxylic acids and derivatives	ôÈËá¼°ÆäÑÜÉúÎï	Amino acids, peptides, and analogues	°±»ùËá¡¢ëÄºÍÀàËÆÎï	"-"	HMDB0248094	-	-	-	74408046	CC(N)C(=O)N1CC(O)CC1C(=O)NCC(O)=O	QEDRTIXTEAXNMY-UHFFFAOYSA-N	7.09780031976066	2.827371988072678	0.000170193573558492	1	1.64353953675563	up	5631822.413818014	2129679.522832267	2059997.222740777	4146337.2026697025	5087785.244173843	658545.139461384	339722.09909263166	454536.813152899	529637.3654273186	702280.7147610135
Com_2147_pos	secobarbital	Ë¾¿É°Í±ÈÍ×	P	C12H18N2O3	238.13174	239.139529234549	2.05447013912439	[M+H]+	5.785	-	3	C18	Organoheterocyclic compounds	ÓÐ»úÔÓ»·»¯ºÏÎï	Diazines	¶þàºÀà	Pyrimidines and pyrimidine derivatives	à×à¤ºÍà×à¤ÑÜÉúÎï	"76-73-3"	HMDB0014562	-	-	-	-	CCCC(C)C1(C(=O)NC(=O)NC1=O)CC=C	KQPKPCNLIDLUMF-UHFFFAOYSA-N	0.17291603933459	-2.531856398288684	0.000235387956598032	1	1.3993447955877	down	523811.49926121294	512451.4311736209	357744.54524721263	651735.2093669105	189352.70959877095	1543420.3623795314	3920496.238533372	2226831.2205828335	2372362.584066351	2862789.373595188
Com_527_pos	Farnesol	·¨ÄØ´¼	P	C15H26O	222.19836	245.187837432649	1.24858099312623	[M+Na]+	8.642	-	3	C18	Lipids and lipid-like molecules	Ö¬ÖÊºÍÀàÖ¬·Ö×Ó	Prenol lipids	ÒìÎìÏ©´¼Ö¬	Sesquiterpenoids	±¶°ëÝÆÀà	"4602-84-0"	HMDB0004305	C01126	map01130;map01110;map00900;map00981;map00909	LMPR0103010008	445070	CC(C)=CCC\C(C)=C\CC\C(C)=C\CO	CRDAMVZIKSXKFV-YFVJMOTDSA-N	0.150117363365353	-2.735837238566188	0.00025001106341149	1	1.75288131471911	down	794096.4665149637	2140793.2186838523	963224.081564384	1312739.5254435055	966665.4175089059	3903797.365112363	7805853.971294243	6460237.275759779	15971247.126524463	7010124.656689867
Com_2811_pos	Tofacitinib	-	P	C16H20N6O	312.16986	313.177504875219	1.10476783042727	[M+H]+	6.407	0.613566855935844	2	C18	Organoheterocyclic compounds	ÓÐ»úÔÓ»·»¯ºÏÎï	Piperidines	ßßà¤Àà	N-acylpiperidines	N-õ£»ùßßà¤Àà	-	-	-	-	-	-	CC1CCN(CC1N(C)C2=NC=NC3=C2C=CN3)C(=O)CC#N	UJLAWZDWDVHWOW-YPMHNXCESA-N	0.151478183768447	-2.7228180664396593	0.000419450901329937	1	1.75621735809405	down	2851589.565744371	4219053.058147591	1397561.5594685364	5069983.450345201	1592612.2965054123	11271432.029485887	25875445.533131737	13913601.818668686	16310509.202207431	32516662.256975796
Com_186_neg	Drupanin	ºË¹ûÜÕ	N	C14H16O3	232.10995	231.102764301305	0.492444658188046	[M-H]-	6.128	-	3	C18	Phenylpropanoids and polyketides	±½±ûËØÀàºÍ¾ÛÍªÀà	Cinnamic acids and derivatives	Èâ¹ðËá¼°ÆäÑÜÉúÎï	Hydroxycinnamic acids and derivatives	ôÇ»ùÈâ¹ðËá¼°ÆäÑÜÉúÎï	"53755-58-1"	-	-	-	-	-	CC(=CCC1=C(C=CC(=C1)C=CC(=O)O)O)C	HZKNHDLUFBYIQN-VMPITWQZSA-N	8.87327118951869	3.149466061559457	0.000701219271669628	1	2.1969106666535	up	2275658.6806322564	2223510.795851815	1523115.2888362457	2007408.1074198086	2878526.4684685334	250410.0492488739	202138.85777421092	145028.2843370869	91387.57046038187	540369.8441242863
Com_1476_pos	7-Isothiocyanato-1-heptene	-	P	C8H13NS	155.07687	156.084350646156	1.16488136494214	[M+H]+	4.982	-	3	C18	Organosulfur compounds	ÓÐ»úÁò»¯ºÏÎï	Isothiocyanates	ÒìÁòÇèËáÀà	-	-	"49776-82-1"	HMDB0038434	-	-	-	11571834	C=CCCCCCN=C=S	WZXOJFDWZWNRLN-UHFFFAOYSA-N	0.193816374263956	-2.3672376352205347	0.00141324792229518	1	1.51393456300853	down	715252.7343356838	2884625.0009531076	673241.9905958608	654281.7838918889	661463.9110313861	5798779.847913649	8945590.421619624	3603637.8955074223	3363003.72522021	7124866.616043859
Com_2444_pos	5-Carboxy-2'-deoxyuridine	5-ôÈ»ù-2'-ÍÑÑõÄòÜÕ	P	C10H12N2O7	272.06445	273.070969458351	2.86895861999396	[M+H]+	5.736	-	3	C18	Nucleosides, nucleotides, and analogues	ºËÜÕ¡¢ºËÜÕËáºÍÀàËÆÎï	Pyrimidine nucleosides	à×à¤ºËÜÕ	Pyrimidine 2'-deoxyribonucleosides	à×à¤2'-ÍÑÑõºËÌÇºËÜÕ	"14599-46-3"	HMDB0060774	-	-	-	189023	OC[C@H]1O[C@@H](C[C@@H]1O)N1C=C(C(O)=O)C(O)=NC1=O	GAGYTXTVUMXAOC-XVMARJQXSA-N	0.155082289333647	-2.6888941573815224	0.00169982575611338	1	1.69974316962629	down	146956.99582200387	409920.90821495745	416738.5666216305	821649.3500283159	165570.20239624212	2945846.6108990265	2248275.6260571745	3098128.9256336563	2816579.8819259256	1535011.3407650455
Com_719_pos	Ophthalmic acid	ÑÛËá	P	C11H19N3O6	289.12739	290.134879110341	0.654072729019743	[M+H]+	2.338	-	3	C18	Organic acids and derivatives	ÓÐ»úËá¼°ÆäÑÜÉúÎï	Carboxylic acids and derivatives	ôÈËá¼°ÆäÑÜÉúÎï	Amino acids, peptides, and analogues	°±»ùËá¡¢ëÄºÍÀàËÆÎï	"495-27-2"	HMDB0005765	C21016	map01100;map00270	-	7018721	CC[C@H](NC(=O)CC[C@H](N)C(O)=O)C(=O)NCC(O)=O	JCMUOFQHZLPHQP-BQBZGAKWSA-N	5.39008331162462	2.4303075721129943	0.00188607027798369	1	2.05131809690225	up	22920680.06950734	31814191.07523405	19722058.51636711	27344377.16013364	24913631.529771555	2091952.368070102	2754844.289580622	3134703.1980380258	5531953.030005599	9995448.744403226
Com_3694_pos	Helogenin	-	P	C27H46O5	450.33453	451.341885095659	0.122343847315236	[M+H]+	10.603	-	3	C18	Lipids and lipid-like molecules	Ö¬ÖÊºÍÀàÖ¬·Ö×Ó	Steroids and steroid derivatives	Àà¹Ì´¼ºÍÀà¹Ì´¼ÑÜÉúÎï	Bile acids, alcohols and derivatives	µ¨Ö­Ëá¡¢´¼¼°ÆäÑÜÉúÎï	-	-	-	-	-	-	CC(CCC(C(C)C1C(CC2C1(CC(C3C2CC=C4C3(CCC(C4)O)C)O)C)O)O)CO	SJLLAOHWHAIKHM-ACCDBCDYSA-N	0.0808948239991927	-3.6278087940365205	0.00254385486105015	1	1.61023404153505	down	854799.0284118524	530210.5960921351	835515.4037933976	94443.95980204295	452333.44756083324	1697470.515481177	3124495.183945942	6528777.437574638	17851269.861451253	5006633.474254312
Com_1484_pos	7-(Methylthio)heptanenitrile	-	P	C8H15NS	157.09252	158.099840920117	0.133170675531731	[M+H]+	5.058	-	3	C18	Organic nitrogen compounds	ÓÐ»úµª»¯ºÏÎï	Organonitrogen compounds	ÓÐ»úµª»¯ºÏÎï	Organic cyanides	ÓÐ»úÇè»¯Îï	"75272-78-5"	HMDB0031890	-	-	-	5319789	CSCCCCCCC#N	MAMGGQVRQMBXMB-UHFFFAOYSA-N	0.16395080032864	-2.6086651505986467	0.00275108993777123	1	1.34436199756719	down	5811867.307314178	31365229.06411049	8800686.789126832	4074380.975312459	4881457.840581764	35799013.82711142	77160575.61348051	48130263.57840493	37351932.44482226	136619841.96545377
Com_698_pos	9-cis-Retinal	9-Ë³Ê½ÊÓ»ÆÈ©	P	C20H28O	284.21402	285.221162173199	0.555309695843779	[M+H]+	10.005	0.926223542599687	1	C18	Lipids and lipid-like molecules	Ö¬ÖÊºÍÀàÖ¬·Ö×Ó	Prenol lipids	ÒìÎìÏ©´¼Ö¬	Retinoids	ÀàÊÓ»Æ´¼	"514-85-2"	HMDB0006218	C16681	map00830	LMPR01090017	6436082	C/C(/C=C/C=C(/C)\C=C\C1=C(C)CCCC1(C)C)=C\C=O	NCYCYZXNIZJOKI-MKOSUFFBSA-N	0.180890037847652	-2.466815138246869	0.00300956943096355	1	2.03804474958851	down	11670818.1099269	30516312.43025009	4588861.1812773505	25096761.323146984	11597734.004951034	54574292.60081159	95398417.3291072	86377410.14193226	99315375.6585278	125777754.78102958
Com_1708_pos	N1-Acetylspermidine	-	P	C9H21N3O	187.16846	188.175967910037	1.11081769335163	[M+H]+	1.407	0.533716434386062	2	C18	Organic acids and derivatives	ÓÐ»úËá¼°ÆäÑÜÉúÎï	Carboximidic acids and derivatives	¼×õ£ÑÇ°·Ëá¼°ÆäÑÜÉúÎï	Carboximidic acids	¼×õ£ÑÇ°·Ëá	"14278-49-0"	HMDB0001276	C00612	-	-	-	CC(=O)NCCCNCCCCN	MQTAVJHICJWXBR-UHFFFAOYSA-N	5.60390675703719	2.4864329510793697	0.00325592209764243	0.96	1.43585987576015	up	17633131.90726682	9309329.596778821	6349779.943119654	18298680.607820544	15005025.75930275	1767761.9432072488	950477.6935813418	1384913.2723375324	855916.1048888462	6924773.937272486
Com_2348_pos	Gamma glutamyl ornithine	-	P	C10H19N3O5	261.13247	262.14005452378	1.08957641311402	[M+H]+	1.407	0.545462017603025	2	C18	Organic acids and derivatives	ÓÐ»úËá¼°ÆäÑÜÉúÎï	Carboxylic acids and derivatives	ôÈËá¼°ÆäÑÜÉúÎï	Amino acids, peptides, and analogues	°±»ùËá¡¢ëÄºÍÀàËÆÎï	"56523-61-6"	HMDB0002248	-	-	-	189156	NCCC[C@H](NC(=O)[C@@H](N)CCC(O)=O)C(O)=O	FCQBDQYWNGUTPD-BQBZGAKWSA-N	5.04147080287198	2.333844688180365	0.00349099441705136	1	1.85484631497154	up	20615722.511394918	4997165.296665507	18472687.70834373	6983438.774107138	17820132.098534796	1934757.516801404	3866143.2843963713	3348902.894494353	1051354.722608611	3463335.35399323
Com_410_neg	Cyclopiazonic acid	»·Æ¥°¢ÄáËá	N	C20H20N2O3	336.14739	335.139833259435	0.763773786743592	[M-H]-	7.414	-	3	C18	Organoheterocyclic compounds	ÓÐ»úÔÓ»·»¯ºÏÎï	Indoles and derivatives	ßÅßá¼°ÆäÑÜÉúÎï	Indoles	ßÅßá	"18172-33-3"	-	C03032	-	-	-	-	SZINUGQCTHLQAZ-DQYPLSBCSA-N	0.150266813419963	-2.734401671135544	0.00364077227794436	1	2.08385955370354	down	38193.845870879704	179484.28615461764	60779.81928259456	265700.4034495908	41544.71092193015	886552.6085680006	544266.9440688688	774971.9250755043	1114373.2445916464	577589.2284815081
Com_1575_neg	Val Ile Glu	çÓ°±Ëá-ÒìÁÁ°±Ëá-¹È°±Ëá	N	C16H29N3O6	359.20564	358.198775012419	1.21104005777365	[M-H]-	5.637	-	3	C18	Organic acids and derivatives	ÓÐ»úËá¼°ÆäÑÜÉúÎï	Carboxylic acids and derivatives	ôÈËá¼°ÆäÑÜÉúÎï	Amino acids, peptides, and analogues	°±»ùËá¡¢ëÄºÍÀàËÆÎï	-	-	-	-	-	-	CCC(C)C(C(=O)NC(CCC(=O)O)C(=O)O)NC(=O)C(C(C)C)N	VXDSPJJQUQDCKH-UKJIMTQDSA-N	5.27324904925738	2.3986921350912938	0.0037032176821231	1	1.95507560468961	up	21568482.76448052	4514015.3371895375	12793831.47682293	6209780.377476436	15180508.491067769	1483323.725540113	765047.8806731732	2100472.5862879497	4052075.078828523	3027825.6796648107
Com_3692_pos	Chaksine	-	P	C22H38N6O4	450.29545	451.303433101359	1.51700702064797	[M+H]+	10.609	-	3	C18	Phenylpropanoids and polyketides	±½±ûËØÀàºÍ¾ÛÍªÀà	Macrolides and analogues	´ó»·ÄÚõ¥Àà¼°ÆäÀàËÆÎï	-	-	-	-	C09940	-	-	-	CC1CCCC(C(=O)OCC(CCCC(C(=O)OC1)C2CN=C(N2)N)C)C3CN=C(N3)N	CGGAHJGHSHWGLE-WJQMWINMSA-N	0.109377294256175	-3.1926148162071524	0.00392053493653111	1	1.62448371905744	down	73750.92730332882	176283.31761546887	1220773.5846332686	370221.1115173069	437678.6872154104	2642222.7443858506	6256019.691021841	4435289.436436296	3749834.1689681495	3750095.2710738154
Com_2325_pos	13-Apo-beta-carotenone	-	P	C18H26O	258.19837	259.205702215636	0.124770872864497	[M+H]+	9.287	0.846794555586249	2	C18	Lipids and lipid-like molecules	Ö¬ÖÊºÍÀàÖ¬·Ö×Ó	Prenol lipids	ÒìÎìÏ©´¼Ö¬	Sesquiterpenoids	±¶°ëÝÆÀà	-	-	C20696	-	-	-	CC1=C(C(CCC1)(C)C)C=CC(=CC=CC(=O)C)C	UBTNVRPIHJRBCI-LUXGDSJYSA-N	0.174563135943609	-2.5181791705510177	0.00400384065786688	1	1.6702943613556	down	25574432.172226112	72618906.82979102	10585094.94922238	63149293.561529815	19567023.04890625	136492932.8620174	250315276.03143024	251083545.93495926	239957037.68250737	219145424.08895254
Com_2424_pos	Aspartyl-Histidine	Ìì¶¬°±õ£×é°±Ëá	P	C10H14N4O5	270.09642	271.103986828731	0.987901768614174	[M+H]+	1.408	-	3	C18	Organic acids and derivatives	ÓÐ»úËá¼°ÆäÑÜÉúÎï	Carboxylic acids and derivatives	ôÈËá¼°ÆäÑÜÉúÎï	Amino acids, peptides, and analogues	°±»ùËá¡¢ëÄºÍÀàËÆÎï	"-"	HMDB0028755	-	-	-	14717808	NC(CC(O)=O)C(=O)NC(CC1=CN=CN1)C(O)=O	HSPSXROIMXIJQW-UHFFFAOYSA-N	7.3950938044189	2.8865684475693247	0.00432959092878136	0.96	1.69693855232403	up	9777054.927580142	1411935.892941823	4453625.219709483	3388591.071495598	9531645.089091947	226261.0445333108	1180021.8906643689	479458.1475753554	325984.02882383676	1650680.5530549265
Com_1786_pos	LOLIOLIDE	-	P	C11H16O3	196.10995	197.117398478765	0.7571199982386	[M+H]+	6.181	0.777139039176676	2	C18	Organoheterocyclic compounds	ÓÐ»úÔÓ»·»¯ºÏÎï	Benzofurans	±½²¢ß»à«Àà	-	-	-	HMDB0302428	-	-	-	-	CC1(CC(CC2(C1=CC(=O)O2)C)O)C	XEVQXKKKAVVSMW-WRWORJQWSA-N	0.173982502494225	-2.5229858740670705	0.00504675219254679	1	1.49645740704214	down	2696054.9345325306	7270393.49234912	4700324.213213914	9255393.516611347	4169779.6712904247	10013026.5480334	76314001.731622	21327269.93996159	20678665.90776263	33131237.302472897
Com_2868_pos	PHENOLPHTHALEIN	·ÓÌª	P	C20H14O4	318.08921	319.096438013752	0.22630836183017	[M+H]+	5.379	-	3	C18	Organoheterocyclic compounds	ÓÐ»úÔÓ»·»¯ºÏÎï	Benzofurans	±½²¢ß»à«Àà	Benzofuranones	±½²¢ß»à«ÍªÀà	"77-09-8"	HMDB0256412	C14286	-	-	-	C1=CC=C2C(=C1)C(=O)OC2(C3=CC=C(C=C3)O)C4=CC=C(C=C4)O	KJFMBFZCATUALV-UHFFFAOYSA-N	12.5701807646156	3.6519334913712695	0.00512715442553561	1	1.73520216117954	up	17439231.606467962	1818112.172087655	8459575.08876982	2349888.8384757186	13743620.313764319	323576.58901941753	549179.5293950193	816464.9841427616	1123050.6612913564	672994.5851358273
Com_3593_pos	Cysteineglutathione disulfide	L -°ëë×°±Ëá	P	C13H22N4O8S2	426.08791	427.095522203767	0.732721487003886	[M+H]+	1.498	-	3	C18	Organic acids and derivatives	ÓÐ»úËá¼°ÆäÑÜÉúÎï	Carboxylic acids and derivatives	ôÈËá¼°ÆäÑÜÉúÎï	Amino acids, peptides, and analogues	°±»ùËá¡¢ëÄºÍÀàËÆÎï	"13081-14-6"	HMDB0000656	-	-	-	53477713	N[C@@H](CCC(=O)N[C@@H](CSSCC(N)C(O)=O)C(=O)NCC(O)=O)C(O)=O	BNRXZEPOHPEEAS-PPSBICQBSA-N	5.50161975899461	2.459856432135134	0.00517908644520219	1	1.65852151880779	up	602883126.5485309	752771829.2584304	547804949.9568225	290545157.3205904	534241002.76043886	71329265.11955915	83424242.56665106	36728286.825008675	26449678.1487511	277967223.60750616
Com_2223_pos	Aspartyl-Asparagine	Ìì¶¬°±õ£Ìì¶¬õ£°·	P	C8H13N3O6	247.08044	248.087964529285	0.908729501178073	[M+H]+	1.438	-	3	C18	Organic acids and derivatives	ÓÐ»úËá¼°ÆäÑÜÉúÎï	Carboxylic acids and derivatives	ôÈËá¼°ÆäÑÜÉúÎï	Amino acids, peptides, and analogues	°±»ùËá¡¢ëÄºÍÀàËÆÎï	"-"	HMDB0028748	-	-	-	18218190	NC(CC(O)=O)C(=O)NC(CC(N)=O)C(O)=O	VGRHZPNRCLAHQA-UHFFFAOYSA-N	9.78797422228519	3.2910103019250374	0.00615345258208967	0.96	1.93136079046217	up	22298509.97287768	1808966.3975654724	6274837.510092288	8597714.928755028	23029980.02691897	1001788.1650705881	3521626.1201254176	436761.25019250024	517679.14591522666	857471.447265903
Com_1063_pos	3b-hydroxy-5-cholenoic acid	3beta-ôÇ»ù-5-µ¨Ï©Ëá	P	C24H38O3	374.2821	357.27880879132	0.023488486355855	[M+H-H2O]+	8.296	0.877873905485099	1	C18	Lipids and lipid-like molecules	Ö¬ÖÊºÍÀàÖ¬·Ö×Ó	Steroids and steroid derivatives	Àà¹Ì´¼ºÍÀà¹Ì´¼ÑÜÉúÎï	Bile acids, alcohols and derivatives	µ¨Ö­Ëá¡¢´¼¼°ÆäÑÜÉúÎï	"5255-17-4"	HMDB0000308	-	-	LMST04010201	92997	[H][C@@]12CC[C@H]([C@H](C)CCC(O)=O)[C@@]1(C)CC[C@@]1([H])[C@@]2([H])CC=C2C[C@@H](O)CC[C@]12C	HIAJCGFYHIANNA-QIZZZRFXSA-N	5.17233853490419	2.370816704120299	0.00706815664137652	1	1.8107162658204	up	4230703.55755712	28157855.015825715	7938044.665810391	5209727.14558486	8981520.470549708	1966212.9478265722	1907781.7716360295	1197882.665534979	3978003.6816244726	1490390.1254950427
Com_3162_pos	Aacocf3	-	P	C21H31F3O	356.2327	357.240021392658	0.0600524824655607	[M+H]+	8.172	0.656992242054262	2	C18	Organic oxygen compounds	ÓÐ»úÑõ»¯ºÏÎï	Organooxygen compounds	ÓÐ»úÑõ»¯ºÏÎï	Carbonyl compounds	ôÊ»ù»¯ºÏÎï	"-"	HMDB0247736	C01397	-	-	2224	CCCCCC=CCC=CCC=CCC=CCCCC(=O)C(F)(F)F	PLWROONZUDKYKG-UHFFFAOYSA-N	0.154200533786425	-2.6971203355378175	0.00749217830264543	1	1.72941952862727	down	15128713.80728296	72407526.25920221	7869382.848220109	101055720.11436932	18795192.580603868	125643173.25270674	267982833.2523601	314680865.59306604	555664432.3727087	131980644.09905332
Com_836_neg	Hyrtioerectine C	-	N	C11H11NO4	221.06881	220.061471586093	0.173764480806761	[M-H]-	5.280	-	3	C18	Organoheterocyclic compounds	ÓÐ»úÔÓ»·»¯ºÏÎï	Indoles and derivatives	ßÅßá¼°ÆäÑÜÉúÎï	Indolyl carboxylic acids and derivatives	ßÅßá»ùôÈËá¼°ÆäÑÜÉúÎï	-	-	-	-	-	-	C1=CC2=C(C=C1O)C(=CN2)CC(C(=O)O)O	UFDRBNQJYZJRJV-SNVBAGLBSA-N	0.174917389196279	-2.5152543747519616	0.00813375734550065	0.96	1.93313325190628	down	138538.07657892982	113025.19049339618	368887.2845140426	40469.39931823376	79611.65443362	1486294.2128879128	1147166.396762272	370720.3321335273	225441.78605610685	1003984.9697187823
Com_198_neg	Glycyl-L-tyrosine	¸Ê°±õ£-L-ÀÒ°±ËáË®ºÏÎï	N	C11H14N2O4	238.09536	237.088187339413	0.534825260701968	[M-H]-	3.619	-	3	C18	Organic acids and derivatives	ÓÐ»úËá¼°ÆäÑÜÉúÎï	Carboxylic acids and derivatives	ôÈËá¼°ÆäÑÜÉúÎï	Amino acids, peptides, and analogues	°±»ùËá¡¢ëÄºÍÀàËÆÎï	"658-79-7"	HMDB0028853	-	-	-	92829	NCC(=O)N[C@@H](CC1=CC=C(O)C=C1)C(O)=O	XBGGUPMXALFZOT-VIFPVBQESA-N	5.54660566098298	2.4716051599021824	0.0141120438356553	1	1.85712599033107	up	1970567.4933959623	3204437.566301488	4861231.091143873	1956445.7413932849	3047672.9088962665	81083.13183888045	701171.5220977863	95029.74196140545	247193.90623491976	1587153.9501705538
Com_3235_pos	Semiplenamide A	-	P	C23H43NO2	365.32938	366.336832998646	0.418796446104003	[M+H]+	8.506	0.863181964461644	2	C18	Organic nitrogen compounds	ÓÐ»úµª»¯ºÏÎï	Organonitrogen compounds	ÓÐ»úµª»¯ºÏÎï	Amines	°·Àà	-	-	-	-	LMFA08040066	-	CCCCCCCCCCCCCC=CCCC=C(C)C(=O)NCCO	SJZSLZDOZDKKND-JWGQYYPISA-N	6.20342689935039	2.6330654098336836	0.0142048857387449	0.92	1.66445273595819	up	44021958.47862004	15456780.630805736	174857929.80378535	81437022.79108863	88144779.64602306	7947280.449067396	23297389.52530355	3534668.4439761457	2832470.3097458943	27500342.65272213
Com_3474_pos	Arg Ile Leu	¾«°±Ëá	P	C18H36N6O4	400.2798	401.287644744158	1.36090843952598	[M+H]+	5.379	-	3	C18	Organic acids and derivatives	ÓÐ»úËá¼°ÆäÑÜÉúÎï	Carboxylic acids and derivatives	ôÈËá¼°ÆäÑÜÉúÎï	Amino acids, peptides, and analogues	°±»ùËá¡¢ëÄºÍÀàËÆÎï	-	-	-	-	-	-	CCC(C)C(C(=O)NC(CC(C)C)C(=O)O)NC(=O)C(CCCN=C(N)N)N	OOIMKQRCPJBGPD-XUXIUFHCSA-N	5.15735169214146	2.3666304297155536	0.0180824157230468	0.92	1.45737081446754	up	1796302.313957241	492760.2621552462	4073718.3602995467	534246.2349628775	1512088.7962620251	209475.9937374699	428900.9978382175	267108.12483561377	145874.38209532163	579150.9784985377
Com_854_neg	(S)-ATPA	-	N	C10H16N2O4	228.11101	227.103937907434	0.999107557241735	[M-H]-	5.295	0.618099627241214	2	C18	Organic acids and derivatives	ÓÐ»úËá¼°ÆäÑÜÉúÎï	Carboxylic acids and derivatives	ôÈËá¼°ÆäÑÜÉúÎï	Amino acids, peptides, and analogues	°±»ùËá¡¢ëÄºÍÀàËÆÎï	-	-	C13733	-	-	-	CC(C)(C)C1=C(C(=O)NO1)CC(C(=O)O)N	PIXJURSCCVBKRF-LURJTMIESA-N	6.0713227741761	2.602010874279876	0.0197298757860703	0.88	1.72673010276592	up	210267703.28631037	19648148.56187472	159584829.18287903	71463817.98337129	229773278.2176107	8766528.871832654	9490628.400538731	29020617.640215766	29487593.91264837	37005188.74914442
Com_1868_neg	1-Nonadecanoyl-glycero-3-phosphoserine	-	N	C25H50NO9P	539.32232	538.31525320627	0.432406116564808	[M-H]-	10.863	-	3	C18	Lipids and lipid-like molecules	Ö¬ÖÊºÍÀàÖ¬·Ö×Ó	Glycerophospholipids	¸ÊÓÍÁ×Ö¬	Glycerophosphoserines	¸ÊÓÍÁ×ËáË¿°±Ëá	"-"	HMDB0243972	-	-	LMGP03050028	75959204	CCCCCCCCCCCCCCCCCCC(=O)OCC(O)COP(O)(=O)OCC(N)C(O)=O	QZTQWDNDCFZUCX-UHFFFAOYSA-N	0.0684510853624563	-3.8687827726944843	0.0198179704114914	0.96	1.39581345438104	down	127708.1216786748	483516.00908624136	131929.32752063856	115990.03358333866	47294.8015687994	187052.4153402801	6095250.722122041	4787379.286909358	1598698.9232878017	573750.4408724156
Com_675_pos	Aspartylphenylalanine	L-Ìì¶¬°±õ£-L-±½±û°±Ëá	P	C13H16N2O5	280.10592	281.113536458456	1.12978139121104	[M+H]+	5.366	0.957024081510669	1	C18	Organic acids and derivatives	ÓÐ»úËá¼°ÆäÑÜÉúÎï	Carboxylic acids and derivatives	ôÈËá¼°ÆäÑÜÉúÎï	Amino acids, peptides, and analogues	°±»ùËá¡¢ëÄºÍÀàËÆÎï	"13433-09-5"	HMDB0000706	-	-	-	93078	N[C@@H](CC(O)=O)C(=O)N[C@@H](CC1=CC=CC=C1)C(O)=O	YZQCXOFQZKCETR-UWVGGRQHSA-N	6.32110841217503	2.660177558487519	0.0199023837590144	0.92	1.84054508986756	up	170352028.04778966	20230690.33489339	254573811.78332898	55365431.205250934	169025953.6208572	8479318.107772797	13079462.114591314	23920550.768462945	18981005.74781669	41462212.177383326
Com_2213_pos	alpha-Asp-Ile	¦Á-Ìì¶¬°±Ëá-ÒìÁÁ°±Ëá	P	C10H18N2O5	246.12157	247.129162979055	1.19038349621258	[M+H]+	5.273	0.898127923314756	2	C18	Organic acids and derivatives	ÓÐ»úËá¼°ÆäÑÜÉúÎï	Carboxylic acids and derivatives	ôÈËá¼°ÆäÑÜÉúÎï	Amino acids, peptides, and analogues	°±»ùËá¡¢ëÄºÍÀàËÆÎï	-	-	-	-	-	-	CCC(C)C(C(=O)O)NC(=O)C(CC(=O)O)N	BSWHERGFUNMWGS-HAFWLYHUSA-N	6.43814154893403	2.6866442962471306	0.0199982056797337	0.88	1.72398901127653	up	909063937.7009124	88917661.30119066	1123230057.2521453	367731691.10721934	975756534.7719343	25239030.782960273	35022442.63444019	141656918.23567742	120043396.30404504	216190387.75996092
Com_2950_pos	Cordizine	-	P	C22H33NO	327.25621	328.26358327619	0.223910770078209	[M+H]+	7.472	-	3	C18	Lipids and lipid-like molecules	Ö¬ÖÊºÍÀàÖ¬·Ö×Ó	Prenol lipids	ÒìÎìÏ©´¼Ö¬	Diterpenoids	¶þÝÆÀà	-	-	-	-	-	-	[C@H]12C[C@@H]3[C@]([C@H]4C[C@@H]5[C@@]6(CCC[C@]35[C@@H]4N(C6)CC)C)(C(=O)[C@H]1C)CC2	LMIZFZSSMAJZLR-DCASRWETNA-N	0.178039504652179	-2.4897307028962423	0.0217980863488174	0.92	1.88245416886017	down	905491.7068940443	73028.92198210991	814701.1174923953	170639.82857226825	584388.1990599539	685548.8458190863	7108736.11055186	1383675.8946023497	2752966.1223986186	2381906.456372113
Com_2106_pos	Asp-Val	-	P	C9H16N2O5	232.10592	233.113456095189	1.01718727809906	[M+H]+	3.260	0.698783390765557	2	C18	Organic acids and derivatives	ÓÐ»úËá¼°ÆäÑÜÉúÎï	Carboxylic acids and derivatives	ôÈËá¼°ÆäÑÜÉúÎï	Amino acids, peptides, and analogues	°±»ùËá¡¢ëÄºÍÀàËÆÎï	-	HMDB0028766	-	-	-	-	CC(C)C(C(=O)O)NC(=O)C(CC(=O)O)N	CPMKYMGGYUFOHS-FSPLSTOPSA-N	8.32596923607652	3.0576182278221338	0.0271140761107074	0.88	1.6587889370342	up	268599366.99049157	14183363.468044793	256060533.34830326	140771467.35100666	318286279.35379434	4363837.286125387	2447917.6295563513	29457633.351093125	34903301.2774158	48681345.72989175
Com_3104_pos	Asp Thr Leu	Ìì¶¬°±ËáËÕ°±ËáÁÁ°±Ëá	P	C14H25N3O7	347.16925	348.176761232255	0.608441718179874	[M+H]+	5.333	0.664802208378508	2	C18	Organic acids and derivatives	ÓÐ»úËá¼°ÆäÑÜÉúÎï	Carboxylic acids and derivatives	ôÈËá¼°ÆäÑÜÉúÎï	Amino acids, peptides, and analogues	°±»ùËá¡¢ëÄºÍÀàËÆÎï	-	-	-	-	-	-	CC(C)CC(C(=O)O)NC(=O)C(C(C)O)NC(=O)C(CC(=O)O)N	JSNWZMFSLIWAHS-HJGDQZAQSA-N	5.40494182623429	2.434279090216178	0.0390001853836308	0.96	1.82413374360041	up	45781453.311122514	5032248.221475077	30475343.301938638	4825195.196859638	12407904.493158534	1862779.354940465	3114931.0099537717	3970123.6737791086	4336523.657444706	4943802.32705769
Com_1220_pos	Periplocoside N	±±Îå¼ÓÆ¤ÜÕN	P	C27H44O6	464.31379	487.303224557212	0.505169600859727	[M+Na]+	8.462	-	3	C18	Lipids and lipid-like molecules	Ö¬ÖÊºÍÀàÖ¬·Ö×Ó	Steroids and steroid derivatives	Àà¹Ì´¼ºÍÀà¹Ì´¼ÑÜÉúÎï	Steroidal glycosides	çÞÌåÌÇÜÕ	"39946-41-3"	-	-	-	-	-	CC1C(C(CC(O1)OC(C)C2(CCC3C2(CCC4C3CC=C5C4(CCC(C5)O)C)C)O)O)O	MQSVACYEBUOKAY-NOQMFQFLSA-N	0.175588984676136	-2.5097257525857035	0.040667945359353	0.8	1.75723862858975	down	1965023.960541871	1953968.2726412069	3456375.468898974	3769555.497650834	2568626.6437552283	1568000.0260202156	19873346.291619603	14722700.882154489	20017224.243843	21919014.111188132
