# Supplementary material for: Integrated Analysis of the Lung Microbiome and Metabolome Reveals Associations Between Amino Acid Metabolism and Pulmonary Fibrosis in a Bleomycin-Induced Mouse Model
Source: Int J Mol Sci. 2026 Jun 30;27(13):5895. doi: 10.3390/ijms27135895 (PMC13362081; doi:10.3390/ijms27135895)
Supplement: Supplementary file 1 [file ijms-27-05895-s001.zip › result/3.MetDiffScreening/B_28d.vs.C_28d/B_28d.vs.C_28d_all_diff.anno.xlsx]

## Sheet: Sheet1
Compound_ID	Name	ChineseName	IonMode	Formula	MolecularWeight	m/z	MassError	Adduct	RT (min)	Score	Level	Column	ClassI	ClassI (Chinese)	ClassII	ClassII (Chinese)	ClassIII	ClassIII (Chinese)	CAS	HMDB_ID	SuperClass(HMDB)	Class(HMDB)	SubClass(HMDB)	Other_name(Kegg_name)	KEGG_ID	KEGG_MapID	Lipidmaps_ID	CATEGORY(Lipidmaps)	MAIN_CLASS(Lipidmaps)	SUB_CLASS(Lipidmaps)	PubChemID	SMILES	InChIKey	FC	log2FC	Pvalue	ROC	VIP	Up.Down	all_B_1_28d	all_B_2_28d	all_B_3_28d	all_B_4_28d	all_B_5_28d	all_C_1_28d	all_C_2_28d	all_C_3_28d	all_C_4_28d	all_C_5_28d
Com_2411_pos	Anhydrovitamin A1	-	P	C20H28	268.219	269.226	0.242077	[M+H]+	9.975	0.92137727490441	2	C18	Lipids and lipid-like molecules	脂质和类脂分子	Prenol lipids	异戊烯醇脂	Sesquiterpenoids	倍半萜类	-	-	-	-	-	-	-	-	-	-	-	-	-	CC1=CCCC(C1=CC=C(C)C=CC=C(C)C=C)(C)C	FWNRILWHNGFAIN-OYUWDNMLSA-N	0.0941698	-3.40859	6.42193e-05	1	1.82562	down	3.52459e+08	5.32321e+08	1.31835e+08	4.16404e+08	3.58446e+08	2.05454e+09	5.13738e+09	4.94712e+09	3.00417e+09	3.88057e+09
Com_2331_pos	Ala-Hyp-Gly	丙氨酸一羟脯氨酸一甘氨酸	P	C10H17N3O5	259.117	260.124	0.482909	[M+H]+	1.511	-	3	C18	Organic acids and derivatives	有机酸及其衍生物	Carboxylic acids and derivatives	羧酸及其衍生物	Amino acids, peptides, and analogues	氨基酸、肽和类似物	"-"	HMDB0248094	Organic acids and derivatives	Carboxylic acids and derivatives	Amino acids, peptides, and analogues	-	-	-	-	-	-	-	74408046	CC(N)C(=O)N1CC(O)CC1C(=O)NCC(O)=O	QEDRTIXTEAXNMY-UHFFFAOYSA-N	7.0978	2.82737	0.000170194	1	1.64354	up	5.63182e+06	2.12968e+06	2.06e+06	4.14634e+06	5.08779e+06	658545	339722	454537	529637	702281
Com_2147_pos	secobarbital	司可巴比妥	P	C12H18N2O3	238.132	239.14	2.05447	[M+H]+	5.785	-	3	C18	Organoheterocyclic compounds	有机杂环化合物	Diazines	二嗪类	Pyrimidines and pyrimidine derivatives	嘧啶和嘧啶衍生物	"76-73-3"	HMDB0014562	Organoheterocyclic compounds	Diazines	Pyrimidines and pyrimidine derivatives	-	-	-	-	-	-	-	-	CCCC(C)C1(C(=O)NC(=O)NC1=O)CC=C	KQPKPCNLIDLUMF-UHFFFAOYSA-N	0.172916	-2.53186	0.000235388	1	1.39934	down	523811	512451	357745	651735	189353	1.54342e+06	3.9205e+06	2.22683e+06	2.37236e+06	2.86279e+06
Com_527_pos	Farnesol	法呢醇	P	C15H26O	222.198	245.188	1.24858	[M+Na]+	8.642	-	3	C18	Lipids and lipid-like molecules	脂质和类脂分子	Prenol lipids	异戊烯醇脂	Sesquiterpenoids	倍半萜类	"4602-84-0"	HMDB0004305	Lipids and lipid-like molecules	Prenol lipids	Sesquiterpenoids	(2E,6E)-Farnesol; 2-trans,6-trans-Farnesol; trans-Farnesol	C01126	map01130;map01110;map00900;map00981;map00909	LMPR0103010008	Prenol Lipids [PR]	Isoprenoids [PR01]	C15 isoprenoids (sesquiterpenes) [PR0103]	445070	CC(C)=CCC\C(C)=C\CC\C(C)=C\CO	CRDAMVZIKSXKFV-YFVJMOTDSA-N	0.150117	-2.73584	0.000250011	1	1.75288	down	794096	2.14079e+06	963224	1.31274e+06	966665	3.9038e+06	7.80585e+06	6.46024e+06	1.59712e+07	7.01012e+06
Com_2811_pos	Tofacitinib	-	P	C16H20N6O	312.17	313.178	1.10477	[M+H]+	6.407	0.613566855935844	2	C18	Organoheterocyclic compounds	有机杂环化合物	Piperidines	哌啶类	N-acylpiperidines	N-酰基哌啶类	-	-	-	-	-	-	-	-	-	-	-	-	-	CC1CCN(CC1N(C)C2=NC=NC3=C2C=CN3)C(=O)CC#N	UJLAWZDWDVHWOW-YPMHNXCESA-N	0.151478	-2.72282	0.000419451	1	1.75622	down	2.85159e+06	4.21905e+06	1.39756e+06	5.06998e+06	1.59261e+06	1.12714e+07	2.58754e+07	1.39136e+07	1.63105e+07	3.25167e+07
Com_186_neg	Drupanin	核果苷	N	C14H16O3	232.11	231.103	0.492445	[M-H]-	6.128	-	3	C18	Phenylpropanoids and polyketides	苯丙素类和聚酮类	Cinnamic acids and derivatives	肉桂酸及其衍生物	Hydroxycinnamic acids and derivatives	羟基肉桂酸及其衍生物	"53755-58-1"	-	-	-	-	-	-	-	-	-	-	-	-	CC(=CCC1=C(C=CC(=C1)C=CC(=O)O)O)C	HZKNHDLUFBYIQN-VMPITWQZSA-N	8.87327	3.14947	0.000701219	1	2.19691	up	2.27566e+06	2.22351e+06	1.52312e+06	2.00741e+06	2.87853e+06	250410	202139	145028	91387.6	540370
Com_1476_pos	7-Isothiocyanato-1-heptene	-	P	C8H13NS	155.077	156.084	1.16488	[M+H]+	4.982	-	3	C18	Organosulfur compounds	有机硫化合物	Isothiocyanates	异硫氰酸类	-	-	"49776-82-1"	HMDB0038434	Organosulfur compounds	Isothiocyanates	-	-	-	-	-	-	-	-	11571834	C=CCCCCCN=C=S	WZXOJFDWZWNRLN-UHFFFAOYSA-N	0.193816	-2.36724	0.00141325	1	1.51393	down	715253	2.88463e+06	673242	654282	661464	5.79878e+06	8.94559e+06	3.60364e+06	3.363e+06	7.12487e+06
Com_2444_pos	5-Carboxy-2'-deoxyuridine	5-羧基-2'-脱氧尿苷	P	C10H12N2O7	272.064	273.071	2.86896	[M+H]+	5.736	-	3	C18	Nucleosides, nucleotides, and analogues	核苷、核苷酸和类似物	Pyrimidine nucleosides	嘧啶核苷	Pyrimidine 2'-deoxyribonucleosides	嘧啶2'-脱氧核糖核苷	"14599-46-3"	HMDB0060774	Nucleosides, nucleotides, and analogues	Pyrimidine nucleosides	Pyrimidine 2'-deoxyribonucleosides	-	-	-	-	-	-	-	189023	OC[C@H]1O[C@@H](C[C@@H]1O)N1C=C(C(O)=O)C(O)=NC1=O	GAGYTXTVUMXAOC-XVMARJQXSA-N	0.155082	-2.68889	0.00169983	1	1.69974	down	146957	409921	416739	821649	165570	2.94585e+06	2.24828e+06	3.09813e+06	2.81658e+06	1.53501e+06
Com_719_pos	Ophthalmic acid	眼酸	P	C11H19N3O6	289.127	290.135	0.654073	[M+H]+	2.338	-	3	C18	Organic acids and derivatives	有机酸及其衍生物	Carboxylic acids and derivatives	羧酸及其衍生物	Amino acids, peptides, and analogues	氨基酸、肽和类似物	"495-27-2"	HMDB0005765	Organic acids and derivatives	Carboxylic acids and derivatives	Amino acids, peptides, and analogues	Ophthalmate; gamma-L-Glutamyl-L-2-aminobutyrylglycine	C21016	map01100;map00270	-	-	-	-	7018721	CC[C@H](NC(=O)CC[C@H](N)C(O)=O)C(=O)NCC(O)=O	JCMUOFQHZLPHQP-BQBZGAKWSA-N	5.39008	2.43031	0.00188607	1	2.05132	up	2.29207e+07	3.18142e+07	1.97221e+07	2.73444e+07	2.49136e+07	2.09195e+06	2.75484e+06	3.1347e+06	5.53195e+06	9.99545e+06
Com_3694_pos	Helogenin	-	P	C27H46O5	450.335	451.342	0.122344	[M+H]+	10.603	-	3	C18	Lipids and lipid-like molecules	脂质和类脂分子	Steroids and steroid derivatives	类固醇和类固醇衍生物	Bile acids, alcohols and derivatives	胆汁酸、醇及其衍生物	-	-	-	-	-	-	-	-	-	-	-	-	-	CC(CCC(C(C)C1C(CC2C1(CC(C3C2CC=C4C3(CCC(C4)O)C)O)C)O)O)CO	SJLLAOHWHAIKHM-ACCDBCDYSA-N	0.0808948	-3.62781	0.00254385	1	1.61023	down	854799	530211	835515	94444	452333	1.69747e+06	3.1245e+06	6.52878e+06	1.78513e+07	5.00663e+06
Com_1484_pos	7-(Methylthio)heptanenitrile	-	P	C8H15NS	157.093	158.1	0.133171	[M+H]+	5.058	-	3	C18	Organic nitrogen compounds	有机氮化合物	Organonitrogen compounds	有机氮化合物	Organic cyanides	有机氰化物	"75272-78-5"	HMDB0031890	Organic nitrogen compounds	Organonitrogen compounds	Organic cyanides	-	-	-	-	-	-	-	5319789	CSCCCCCCC#N	MAMGGQVRQMBXMB-UHFFFAOYSA-N	0.163951	-2.60867	0.00275109	1	1.34436	down	5.81187e+06	3.13652e+07	8.80069e+06	4.07438e+06	4.88146e+06	3.5799e+07	7.71606e+07	4.81303e+07	3.73519e+07	1.3662e+08
Com_698_pos	9-cis-Retinal	9-顺式视黄醛	P	C20H28O	284.214	285.221	0.55531	[M+H]+	10.005	0.926223542599687	1	C18	Lipids and lipid-like molecules	脂质和类脂分子	Prenol lipids	异戊烯醇脂	Retinoids	类视黄醇	"514-85-2"	HMDB0006218	Lipids and lipid-like molecules	Prenol lipids	Retinoids	9-cis-Retinal	C16681	map00830	LMPR01090017	Prenol Lipids [PR]	Isoprenoids [PR01]	Retinoids [PR0109]	6436082	C/C(/C=C/C=C(/C)\C=C\C1=C(C)CCCC1(C)C)=C\C=O	NCYCYZXNIZJOKI-MKOSUFFBSA-N	0.18089	-2.46682	0.00300957	1	2.03804	down	1.16708e+07	3.05163e+07	4.58886e+06	2.50968e+07	1.15977e+07	5.45743e+07	9.53984e+07	8.63774e+07	9.93154e+07	1.25778e+08
Com_1708_pos	N1-Acetylspermidine	-	P	C9H21N3O	187.168	188.176	1.11082	[M+H]+	1.407	0.533716434386062	2	C18	Organic acids and derivatives	有机酸及其衍生物	Carboximidic acids and derivatives	甲酰亚胺酸及其衍生物	Carboximidic acids	甲酰亚胺酸	"14278-49-0"	HMDB0001276	Organic acids and derivatives	Carboximidic acids and derivatives	Carboximidic acids	-	C00612	-	-	-	-	-	-	CC(=O)NCCCNCCCCN	MQTAVJHICJWXBR-UHFFFAOYSA-N	5.60391	2.48643	0.00325592	0.96	1.43586	up	1.76331e+07	9.30933e+06	6.34978e+06	1.82987e+07	1.5005e+07	1.76776e+06	950478	1.38491e+06	855916	6.92477e+06
Com_2348_pos	Gamma glutamyl ornithine	-	P	C10H19N3O5	261.132	262.14	1.08958	[M+H]+	1.407	0.545462017603025	2	C18	Organic acids and derivatives	有机酸及其衍生物	Carboxylic acids and derivatives	羧酸及其衍生物	Amino acids, peptides, and analogues	氨基酸、肽和类似物	"56523-61-6"	HMDB0002248	Organic acids and derivatives	Carboxylic acids and derivatives	Amino acids, peptides, and analogues	-	-	-	-	-	-	-	189156	NCCC[C@H](NC(=O)[C@@H](N)CCC(O)=O)C(O)=O	FCQBDQYWNGUTPD-BQBZGAKWSA-N	5.04147	2.33384	0.00349099	1	1.85485	up	2.06157e+07	4.99717e+06	1.84727e+07	6.98344e+06	1.78201e+07	1.93476e+06	3.86614e+06	3.3489e+06	1.05135e+06	3.46334e+06
Com_410_neg	Cyclopiazonic acid	环匹阿尼酸	N	C20H20N2O3	336.147	335.14	0.763774	[M-H]-	7.414	-	3	C18	Organoheterocyclic compounds	有机杂环化合物	Indoles and derivatives	吲哚及其衍生物	Indoles	吲哚	"18172-33-3"	-	-	-	-	-	C03032	-	-	-	-	-	-	-	SZINUGQCTHLQAZ-DQYPLSBCSA-N	0.150267	-2.7344	0.00364077	1	2.08386	down	38193.8	179484	60779.8	265700	41544.7	886553	544267	774972	1.11437e+06	577589
Com_1575_neg	Val Ile Glu	缬氨酸-异亮氨酸-谷氨酸	N	C16H29N3O6	359.206	358.199	1.21104	[M-H]-	5.637	-	3	C18	Organic acids and derivatives	有机酸及其衍生物	Carboxylic acids and derivatives	羧酸及其衍生物	Amino acids, peptides, and analogues	氨基酸、肽和类似物	-	-	-	-	-	-	-	-	-	-	-	-	-	CCC(C)C(C(=O)NC(CCC(=O)O)C(=O)O)NC(=O)C(C(C)C)N	VXDSPJJQUQDCKH-UKJIMTQDSA-N	5.27325	2.39869	0.00370322	1	1.95508	up	2.15685e+07	4.51402e+06	1.27938e+07	6.20978e+06	1.51805e+07	1.48332e+06	765048	2.10047e+06	4.05208e+06	3.02783e+06
Com_3692_pos	Chaksine	-	P	C22H38N6O4	450.295	451.303	1.51701	[M+H]+	10.609	-	3	C18	Phenylpropanoids and polyketides	苯丙素类和聚酮类	Macrolides and analogues	大环内酯类及其类似物	-	-	-	-	-	-	-	-	C09940	-	-	-	-	-	-	CC1CCCC(C(=O)OCC(CCCC(C(=O)OC1)C2CN=C(N2)N)C)C3CN=C(N3)N	CGGAHJGHSHWGLE-WJQMWINMSA-N	0.109377	-3.19261	0.00392053	1	1.62448	down	73750.9	176283	1.22077e+06	370221	437679	2.64222e+06	6.25602e+06	4.43529e+06	3.74983e+06	3.7501e+06
Com_2325_pos	13-Apo-beta-carotenone	-	P	C18H26O	258.198	259.206	0.124771	[M+H]+	9.287	0.846794555586249	2	C18	Lipids and lipid-like molecules	脂质和类脂分子	Prenol lipids	异戊烯醇脂	Sesquiterpenoids	倍半萜类	-	-	-	-	-	-	C20696	-	-	-	-	-	-	CC1=C(C(CCC1)(C)C)C=CC(=CC=CC(=O)C)C	UBTNVRPIHJRBCI-LUXGDSJYSA-N	0.174563	-2.51818	0.00400384	1	1.67029	down	2.55744e+07	7.26189e+07	1.05851e+07	6.31493e+07	1.9567e+07	1.36493e+08	2.50315e+08	2.51084e+08	2.39957e+08	2.19145e+08
Com_2424_pos	Aspartyl-Histidine	天冬氨酰组氨酸	P	C10H14N4O5	270.096	271.104	0.987902	[M+H]+	1.408	-	3	C18	Organic acids and derivatives	有机酸及其衍生物	Carboxylic acids and derivatives	羧酸及其衍生物	Amino acids, peptides, and analogues	氨基酸、肽和类似物	"-"	HMDB0028755	Organic acids and derivatives	Carboxylic acids and derivatives	Amino acids, peptides, and analogues	-	-	-	-	-	-	-	14717808	NC(CC(O)=O)C(=O)NC(CC1=CN=CN1)C(O)=O	HSPSXROIMXIJQW-UHFFFAOYSA-N	7.39509	2.88657	0.00432959	0.96	1.69694	up	9.77705e+06	1.41194e+06	4.45363e+06	3.38859e+06	9.53165e+06	226261	1.18002e+06	479458	325984	1.65068e+06
Com_1786_pos	LOLIOLIDE	-	P	C11H16O3	196.11	197.117	0.75712	[M+H]+	6.181	0.777139039176676	2	C18	Organoheterocyclic compounds	有机杂环化合物	Benzofurans	苯并呋喃类	-	-	-	HMDB0302428	Organoheterocyclic compounds	Benzofurans	-	-	-	-	-	-	-	-	-	CC1(CC(CC2(C1=CC(=O)O2)C)O)C	XEVQXKKKAVVSMW-WRWORJQWSA-N	0.173983	-2.52299	0.00504675	1	1.49646	down	2.69605e+06	7.27039e+06	4.70032e+06	9.25539e+06	4.16978e+06	1.0013e+07	7.6314e+07	2.13273e+07	2.06787e+07	3.31312e+07
Com_2868_pos	PHENOLPHTHALEIN	酚酞	P	C20H14O4	318.089	319.096	0.226308	[M+H]+	5.379	-	3	C18	Organoheterocyclic compounds	有机杂环化合物	Benzofurans	苯并呋喃类	Benzofuranones	苯并呋喃酮类	"77-09-8"	HMDB0256412	Organoheterocyclic compounds	Benzofurans	Benzofuranones	-	C14286	-	-	-	-	-	-	C1=CC=C2C(=C1)C(=O)OC2(C3=CC=C(C=C3)O)C4=CC=C(C=C4)O	KJFMBFZCATUALV-UHFFFAOYSA-N	12.5702	3.65193	0.00512715	1	1.7352	up	1.74392e+07	1.81811e+06	8.45958e+06	2.34989e+06	1.37436e+07	323577	549180	816465	1.12305e+06	672995
Com_3593_pos	Cysteineglutathione disulfide	L -半胱氨酸	P	C13H22N4O8S2	426.088	427.096	0.732721	[M+H]+	1.498	-	3	C18	Organic acids and derivatives	有机酸及其衍生物	Carboxylic acids and derivatives	羧酸及其衍生物	Amino acids, peptides, and analogues	氨基酸、肽和类似物	"13081-14-6"	HMDB0000656	Organic acids and derivatives	Carboxylic acids and derivatives	Amino acids, peptides, and analogues	-	-	-	-	-	-	-	53477713	N[C@@H](CCC(=O)N[C@@H](CSSCC(N)C(O)=O)C(=O)NCC(O)=O)C(O)=O	BNRXZEPOHPEEAS-PPSBICQBSA-N	5.50162	2.45986	0.00517909	1	1.65852	up	6.02883e+08	7.52772e+08	5.47805e+08	2.90545e+08	5.34241e+08	7.13293e+07	8.34242e+07	3.67283e+07	2.64497e+07	2.77967e+08
Com_2223_pos	Aspartyl-Asparagine	天冬氨酰天冬酰胺	P	C8H13N3O6	247.08	248.088	0.90873	[M+H]+	1.438	-	3	C18	Organic acids and derivatives	有机酸及其衍生物	Carboxylic acids and derivatives	羧酸及其衍生物	Amino acids, peptides, and analogues	氨基酸、肽和类似物	"-"	HMDB0028748	Organic acids and derivatives	Carboxylic acids and derivatives	Amino acids, peptides, and analogues	-	-	-	-	-	-	-	18218190	NC(CC(O)=O)C(=O)NC(CC(N)=O)C(O)=O	VGRHZPNRCLAHQA-UHFFFAOYSA-N	9.78797	3.29101	0.00615345	0.96	1.93136	up	2.22985e+07	1.80897e+06	6.27484e+06	8.59771e+06	2.303e+07	1.00179e+06	3.52163e+06	436761	517679	857471
Com_1063_pos	3b-hydroxy-5-cholenoic acid	3beta-羟基-5-胆烯酸	P	C24H38O3	374.282	357.279	0.0234885	[M+H-H2O]+	8.296	0.877873905485099	1	C18	Lipids and lipid-like molecules	脂质和类脂分子	Steroids and steroid derivatives	类固醇和类固醇衍生物	Bile acids, alcohols and derivatives	胆汁酸、醇及其衍生物	"5255-17-4"	HMDB0000308	Lipids and lipid-like molecules	Steroids and steroid derivatives	Bile acids, alcohols and derivatives	-	-	-	LMST04010201	Sterol Lipids [ST]	Bile acids and derivatives [ST04]	C24 bile acids, alcohols, and derivatives [ST0401]	92997	[H][C@@]12CC[C@H]([C@H](C)CCC(O)=O)[C@@]1(C)CC[C@@]1([H])[C@@]2([H])CC=C2C[C@@H](O)CC[C@]12C	HIAJCGFYHIANNA-QIZZZRFXSA-N	5.17234	2.37082	0.00706816	1	1.81072	up	4.2307e+06	2.81579e+07	7.93804e+06	5.20973e+06	8.98152e+06	1.96621e+06	1.90778e+06	1.19788e+06	3.978e+06	1.49039e+06
Com_3162_pos	Aacocf3	-	P	C21H31F3O	356.233	357.24	0.0600525	[M+H]+	8.172	0.656992242054262	2	C18	Organic oxygen compounds	有机氧化合物	Organooxygen compounds	有机氧化合物	Carbonyl compounds	羰基化合物	"-"	HMDB0247736	Organic oxygen compounds	Organooxygen compounds	Carbonyl compounds	-	C01397	-	-	-	-	-	2224	CCCCCC=CCC=CCC=CCC=CCCCC(=O)C(F)(F)F	PLWROONZUDKYKG-UHFFFAOYSA-N	0.154201	-2.69712	0.00749218	1	1.72942	down	1.51287e+07	7.24075e+07	7.86938e+06	1.01056e+08	1.87952e+07	1.25643e+08	2.67983e+08	3.14681e+08	5.55664e+08	1.31981e+08
Com_836_neg	Hyrtioerectine C	-	N	C11H11NO4	221.069	220.061	0.173764	[M-H]-	5.28	-	3	C18	Organoheterocyclic compounds	有机杂环化合物	Indoles and derivatives	吲哚及其衍生物	Indolyl carboxylic acids and derivatives	吲哚基羧酸及其衍生物	-	-	-	-	-	-	-	-	-	-	-	-	-	C1=CC2=C(C=C1O)C(=CN2)CC(C(=O)O)O	UFDRBNQJYZJRJV-SNVBAGLBSA-N	0.174917	-2.51525	0.00813376	0.96	1.93313	down	138538	113025	368887	40469.4	79611.7	1.48629e+06	1.14717e+06	370720	225442	1.00398e+06
Com_198_neg	Glycyl-L-tyrosine	甘氨酰-L-酪氨酸水合物	N	C11H14N2O4	238.095	237.088	0.534825	[M-H]-	3.619	-	3	C18	Organic acids and derivatives	有机酸及其衍生物	Carboxylic acids and derivatives	羧酸及其衍生物	Amino acids, peptides, and analogues	氨基酸、肽和类似物	"658-79-7"	HMDB0028853	Organic acids and derivatives	Carboxylic acids and derivatives	Amino acids, peptides, and analogues	-	-	-	-	-	-	-	92829	NCC(=O)N[C@@H](CC1=CC=C(O)C=C1)C(O)=O	XBGGUPMXALFZOT-VIFPVBQESA-N	5.54661	2.47161	0.014112	1	1.85713	up	1.97057e+06	3.20444e+06	4.86123e+06	1.95645e+06	3.04767e+06	81083.1	701172	95029.7	247194	1.58715e+06
Com_3235_pos	Semiplenamide A	-	P	C23H43NO2	365.329	366.337	0.418796	[M+H]+	8.506	0.863181964461644	2	C18	Organic nitrogen compounds	有机氮化合物	Organonitrogen compounds	有机氮化合物	Amines	胺类	-	-	-	-	-	-	-	-	LMFA08040066	Fatty Acyls [FA]	Fatty amides [FA08]	N-acyl ethanolamines (endocannabinoids) [FA0804]	-	CCCCCCCCCCCCCC=CCCC=C(C)C(=O)NCCO	SJZSLZDOZDKKND-JWGQYYPISA-N	6.20343	2.63307	0.0142049	0.92	1.66445	up	4.4022e+07	1.54568e+07	1.74858e+08	8.1437e+07	8.81448e+07	7.94728e+06	2.32974e+07	3.53467e+06	2.83247e+06	2.75003e+07
Com_3474_pos	Arg Ile Leu	精氨酸	P	C18H36N6O4	400.28	401.288	1.36091	[M+H]+	5.379	-	3	C18	Organic acids and derivatives	有机酸及其衍生物	Carboxylic acids and derivatives	羧酸及其衍生物	Amino acids, peptides, and analogues	氨基酸、肽和类似物	-	-	-	-	-	-	-	-	-	-	-	-	-	CCC(C)C(C(=O)NC(CC(C)C)C(=O)O)NC(=O)C(CCCN=C(N)N)N	OOIMKQRCPJBGPD-XUXIUFHCSA-N	5.15735	2.36663	0.0180824	0.92	1.45737	up	1.7963e+06	492760	4.07372e+06	534246	1.51209e+06	209476	428901	267108	145874	579151
Com_854_neg	(S)-ATPA	-	N	C10H16N2O4	228.111	227.104	0.999108	[M-H]-	5.295	0.618099627241214	2	C18	Organic acids and derivatives	有机酸及其衍生物	Carboxylic acids and derivatives	羧酸及其衍生物	Amino acids, peptides, and analogues	氨基酸、肽和类似物	-	-	-	-	-	-	C13733	-	-	-	-	-	-	CC(C)(C)C1=C(C(=O)NO1)CC(C(=O)O)N	PIXJURSCCVBKRF-LURJTMIESA-N	6.07132	2.60201	0.0197299	0.88	1.72673	up	2.10268e+08	1.96481e+07	1.59585e+08	7.14638e+07	2.29773e+08	8.76653e+06	9.49063e+06	2.90206e+07	2.94876e+07	3.70052e+07
Com_1868_neg	1-Nonadecanoyl-glycero-3-phosphoserine	-	N	C25H50NO9P	539.322	538.315	0.432406	[M-H]-	10.863	-	3	C18	Lipids and lipid-like molecules	脂质和类脂分子	Glycerophospholipids	甘油磷脂	Glycerophosphoserines	甘油磷酸丝氨酸	"-"	HMDB0243972	Lipids and lipid-like molecules	Glycerophospholipids	Glycerophosphoserines	-	-	-	LMGP03050028	Glycerophospholipids [GP]	Glycerophosphoserines [GP03]	Monoacylglycerophosphoserines [GP0305]	75959204	CCCCCCCCCCCCCCCCCCC(=O)OCC(O)COP(O)(=O)OCC(N)C(O)=O	QZTQWDNDCFZUCX-UHFFFAOYSA-N	0.0684511	-3.86878	0.019818	0.96	1.39581	down	127708	483516	131929	115990	47294.8	187052	6.09525e+06	4.78738e+06	1.5987e+06	573750
Com_675_pos	Aspartylphenylalanine	L-天冬氨酰-L-苯丙氨酸	P	C13H16N2O5	280.106	281.114	1.12978	[M+H]+	5.366	0.957024081510669	1	C18	Organic acids and derivatives	有机酸及其衍生物	Carboxylic acids and derivatives	羧酸及其衍生物	Amino acids, peptides, and analogues	氨基酸、肽和类似物	"13433-09-5"	HMDB0000706	Organic acids and derivatives	Carboxylic acids and derivatives	Amino acids, peptides, and analogues	-	-	-	-	-	-	-	93078	N[C@@H](CC(O)=O)C(=O)N[C@@H](CC1=CC=CC=C1)C(O)=O	YZQCXOFQZKCETR-UWVGGRQHSA-N	6.32111	2.66018	0.0199024	0.92	1.84055	up	1.70352e+08	2.02307e+07	2.54574e+08	5.53654e+07	1.69026e+08	8.47932e+06	1.30795e+07	2.39206e+07	1.8981e+07	4.14622e+07
Com_2213_pos	alpha-Asp-Ile	α-天冬氨酸-异亮氨酸	P	C10H18N2O5	246.122	247.129	1.19038	[M+H]+	5.273	0.898127923314756	2	C18	Organic acids and derivatives	有机酸及其衍生物	Carboxylic acids and derivatives	羧酸及其衍生物	Amino acids, peptides, and analogues	氨基酸、肽和类似物	-	-	-	-	-	-	-	-	-	-	-	-	-	CCC(C)C(C(=O)O)NC(=O)C(CC(=O)O)N	BSWHERGFUNMWGS-HAFWLYHUSA-N	6.43814	2.68664	0.0199982	0.88	1.72399	up	9.09064e+08	8.89177e+07	1.12323e+09	3.67732e+08	9.75757e+08	2.5239e+07	3.50224e+07	1.41657e+08	1.20043e+08	2.1619e+08
Com_2950_pos	Cordizine	-	P	C22H33NO	327.256	328.264	0.223911	[M+H]+	7.472	-	3	C18	Lipids and lipid-like molecules	脂质和类脂分子	Prenol lipids	异戊烯醇脂	Diterpenoids	二萜类	-	-	-	-	-	-	-	-	-	-	-	-	-	[C@H]12C[C@@H]3[C@]([C@H]4C[C@@H]5[C@@]6(CCC[C@]35[C@@H]4N(C6)CC)C)(C(=O)[C@H]1C)CC2	LMIZFZSSMAJZLR-DCASRWETNA-N	0.17804	-2.48973	0.0217981	0.92	1.88245	down	905492	73028.9	814701	170640	584388	685549	7.10874e+06	1.38368e+06	2.75297e+06	2.38191e+06
Com_2106_pos	Asp-Val	-	P	C9H16N2O5	232.106	233.113	1.01719	[M+H]+	3.26	0.698783390765557	2	C18	Organic acids and derivatives	有机酸及其衍生物	Carboxylic acids and derivatives	羧酸及其衍生物	Amino acids, peptides, and analogues	氨基酸、肽和类似物	-	HMDB0028766	Organic acids and derivatives	Carboxylic acids and derivatives	Amino acids, peptides, and analogues	-	-	-	-	-	-	-	-	CC(C)C(C(=O)O)NC(=O)C(CC(=O)O)N	CPMKYMGGYUFOHS-FSPLSTOPSA-N	8.32597	3.05762	0.0271141	0.88	1.65879	up	2.68599e+08	1.41834e+07	2.56061e+08	1.40771e+08	3.18286e+08	4.36384e+06	2.44792e+06	2.94576e+07	3.49033e+07	4.86813e+07
Com_3104_pos	Asp Thr Leu	天冬氨酸苏氨酸亮氨酸	P	C14H25N3O7	347.169	348.177	0.608442	[M+H]+	5.333	0.664802208378508	2	C18	Organic acids and derivatives	有机酸及其衍生物	Carboxylic acids and derivatives	羧酸及其衍生物	Amino acids, peptides, and analogues	氨基酸、肽和类似物	-	-	-	-	-	-	-	-	-	-	-	-	-	CC(C)CC(C(=O)O)NC(=O)C(C(C)O)NC(=O)C(CC(=O)O)N	JSNWZMFSLIWAHS-HJGDQZAQSA-N	5.40494	2.43428	0.0390002	0.96	1.82413	up	4.57815e+07	5.03225e+06	3.04753e+07	4.8252e+06	1.24079e+07	1.86278e+06	3.11493e+06	3.97012e+06	4.33652e+06	4.9438e+06
Com_1220_pos	Periplocoside N	北五加皮苷N	P	C27H44O6	464.314	487.303	0.50517	[M+Na]+	8.462	-	3	C18	Lipids and lipid-like molecules	脂质和类脂分子	Steroids and steroid derivatives	类固醇和类固醇衍生物	Steroidal glycosides	甾体糖苷	"39946-41-3"	-	-	-	-	-	-	-	-	-	-	-	-	CC1C(C(CC(O1)OC(C)C2(CCC3C2(CCC4C3CC=C5C4(CCC(C5)O)C)C)O)O)O	MQSVACYEBUOKAY-NOQMFQFLSA-N	0.175589	-2.50973	0.0406679	0.8	1.75724	down	1.96502e+06	1.95397e+06	3.45638e+06	3.76956e+06	2.56863e+06	1.568e+06	1.98733e+07	1.47227e+07	2.00172e+07	2.1919e+07
