# Supplementary material for: Integrated Analysis of the Lung Microbiome and Metabolome Reveals Associations Between Amino Acid Metabolism and Pulmonary Fibrosis in a Bleomycin-Induced Mouse Model
Source: Int J Mol Sci. 2026 Jun 30;27(13):5895. doi: 10.3390/ijms27135895 (PMC13362081; doi:10.3390/ijms27135895)
Supplement: Supplementary file 1 [file ijms-27-05895-s001.zip › result/4.MetDiffAnalysis/B_14d.vs.C_14d/B_14d.vs.C_14d_all_Pvalue.xls]

Pvalue	L-Ornithine	Monoolein	2-(Acetylamino)-2-Deoxy-6-O-Sulfo-alpha-D-Glucopyranose	MG(0:0/18:1(9Z)/0:0)	N1-Acetylspermidine	Hydroxyprolyl-Isoleucine	Periplocoside N	MG(18:1(11Z)/0:0/0:0)	15-Hydroxyicosanoylcarnitine	3-(3,4-Dihydroxyphenyl)-1-propanol	13-Apo-beta-carotenone	9-Peroxy-5,6E-dehydro-6,7-dihydrogeranyl acetate	alpha-5-C-(3-Hydroxybutyl)-hyacinthacine A2	2-palmitoleoyl-glycerol	TRIA-662	Hexanoylglutamine	(+/-)-Dihydroactinidiolide	Farnesol	5-(4,5-Dihydroxypentyl)uracil	delta-Decalactone	Limonenecarboxylic acid	Cladospolide D	Pentadeca-5,12-dienoylcarnitine	Undecanedioic acid	Indan-1-ol	Aacocf3	Ophthalmic acid	N(alpha)-t-Butoxycarbonyl-L-leucine	secobarbital	4-Vinylcyclohexene	7-Isothiocyanato-1-heptene	12-hydroxyculmorin	1S-Acetoxy-3-myodesertene	8-Aminoguanosine	7-Prenyloxycoumarin	Methyl Eugenol	3beta-Hydroxy-5-cholestenoic acid	1,2-dibutyrin	Caiophoraenin	S-aminomethyldihydrolipoamide	2,2'-(3-methylcyclohexane-1,1-diyl)diacetic acid	Lysylalanine	(-)-Pestalotin	alpha-Carboxy-delta-decalactone	MG(0:0/20:1(11Z)/0:0)	Valylhydroxyproline	Proacacipetalin	trans-2-p-Menthene-1,4-diol	Smilagenin
L-Ornithine	0	0.002835546699732	0.00401144800444468	0.00292896617634776	0.0140376691969053	0.000421022831377949	0.0028012904743418	0.00243072755453311	0.00133978637538044	0.00234679476279098	0.00598050384542123	0.00745862794531202	0.00616724541973302	0.001662934667132	0.00280970022997783	0.000455966073557055	0.00752946190504503	0.00727734137844888	0.00473048691098977	0.00893548255533587	0.0128226536633254	0.0100116506822097	0.00959091595820835	0.010977075727561	0.00505769846881268	0.00522527540498623	0.00435185322532804	0.00748293896805752	0.0513218095779473	0.00455975037473072	0.0124103614824084	0.0374720264816903	0.023234215607025	0.0233393901981436	0.0084703209895419	0.0278722884954978	0.098568638474544	0.00728745561936093	0.0273519052841427	0.0159669877450847	0.0185751061180635	0.00832504060733691	0.0170572775204533	0.0095148785932799	0.00141146001306502	0.00147890140553501	0.000949089678330923	0.0217769418768545	0.129717881699596
Monoolein	0.002835546699732	0	0.00617200537264694	2.02603864130721e-10	0.00749903781828636	0.00774976037898583	0.000299044274896765	9.35299108133269e-10	0.00607026130496708	0.00791803133531821	0.00879391212471582	0.0106834534645529	0.00801752004731998	1.82725649023483e-06	0.00270784892908237	0.00198689415438421	0.00634931683592326	0.00463286059938065	0.0158098513882345	0.00628138469581285	0.0112070603915387	0.00903743903528723	0.0107636416042424	0.0105483695556245	0.0041527346075205	8.80597893975429e-05	0.0454167010039114	0.0102883697669564	0.0848197769253968	0.0122069069743842	0.0153332915050085	0.00887642555696471	0.0633999432769342	0.00691162408076313	0.0146838722843682	0.0506958053495052	0.041800502574349	0.0209491360095997	0.0108216131171159	0.0107466329080657	0.0137823867581936	0.00137421008015491	0.00670743381719952	0.0100407111501088	3.24179148326432e-05	0.0015994645237065	0.00033570334056819	0.014472109014873	0.0429366880699626
2-(Acetylamino)-2-Deoxy-6-O-Sulfo-alpha-D-Glucopyranose	0.00401144800444468	0.00617200537264694	0	0.00577167168777682	0.103132539073359	0.0135605547809522	0.0106620398789211	0.00468990074591467	0.00261193869998676	0.0093882239804689	0.0175514890049587	0.0198273355257647	0.0223994081650542	0.00622016710459519	0.0169545921268683	0.000204114249333965	0.0200935501682999	0.0246657880306074	0.0162138865739743	0.0192829709627	0.028343259882775	0.0209682624019957	0.012292111581183	0.0251740336825531	0.0127445390635673	0.0115098593446448	0.0352442401047108	0.0261291248750673	0.0768543389864639	0.00546010500981234	0.0111711145541314	0.0439386199280023	0.0676151039667082	0.0501270098600467	0.0163262499582685	0.049723976856238	0.297309749871022	0.0214952148476271	0.0476061706688695	0.0367325577182348	0.0504792701040407	0.0217101813214413	0.0421681597598571	0.0232808528448691	0.00406751336233712	0.00678732879908944	0.00532886695347953	0.0483304594053579	0.313819782218237
MG(0:0/18:1(9Z)/0:0)	0.00292896617634776	2.02603864130721e-10	0.00577167168777682	0	0.0071297901704795	0.00790608885589521	0.000139993900097888	8.42992273258127e-10	0.0059384148801317	0.0099190506061321	0.0124809480727004	0.0132819980950959	0.0110111288278482	1.01081208374334e-06	0.00245169051698457	0.00202127652135627	0.00935783475938549	0.0068700266397094	0.0198137343207776	0.00935571604257239	0.016072547696788	0.012908522668045	0.010472558843008	0.0153242249282584	0.0062989775204066	0.000224099351906302	0.0456100607539914	0.0146142010314592	0.101338593500413	0.0149746652805846	0.0139695749114087	0.00557304731680723	0.0726210157572994	0.0109798564671066	0.0174140132860915	0.0618840722946665	0.0393831671037982	0.0225090549881203	0.01640935449071	0.0154016934136198	0.0196847512608352	0.00243243637181674	0.010143671407636	0.0143025654638752	6.92137967090825e-05	0.00149410124809179	0.000436106993037625	0.0206524338777293	0.0409226585754903
N1-Acetylspermidine	0.0140376691969053	0.00749903781828636	0.103132539073359	0.0071297901704795	0	0.00499717914384925	0.0120625544432328	0.00690884169028406	0.0147534029917123	0.00881580561208534	0.0246247986430919	0.0261967447802011	0.0188249206459305	0.0055766545681884	0.000148441613592622	0.0212601097704501	0.0212581888443328	0.0195008028424397	0.0154424827469794	0.0230844783618905	0.0315008037593144	0.023224771706596	0.0255374879797065	0.0370389289592658	0.0275541510794034	0.0296898768457592	0.0358099542457483	0.0193760453912198	0.10619403598699	0.0203334185690101	0.0358543408075771	0.0455868021734179	0.0360416556346428	0.0436731175569482	0.0127882261824433	0.0599749886172028	3.65748500982086e-05	0.00832901005027415	0.0487613908905268	0.0299208866084786	0.0313698554995556	0.0446243089366291	0.0286860999332143	0.0237879624392612	0.0136661728165173	0.00269774854866984	0.00374300616735114	0.0386776700847775	8.84455861292492e-05
Hydroxyprolyl-Isoleucine	0.000421022831377949	0.00774976037898583	0.0135605547809522	0.00790608885589521	0.00499717914384925	0	0.0106483146000341	0.00792379237796928	0.00533727986352808	0.00565486110763134	0.0140366465835998	0.0235552480172421	0.0144017550634905	0.00885036983812219	0.000155737587715503	0.000284090624909409	0.0169540726645236	0.0166474463471281	0.00860625497115569	0.0197464150326321	0.0242523772589186	0.0205382926610283	0.0192788693553319	0.0213442314778885	0.0114412648131574	0.0123802821689203	2.46342774758303e-05	0.0142315105921246	0.0803288420020067	0.00873035395027784	0.027335585722307	0.0838707245683535	0.0435700970527757	0.0340533761495998	0.0196507255581175	0.0524548819244265	0.047593927816007	0.0169176109230352	0.0404454494604572	0.0360297329501975	0.0294104561421223	0.0197012515759081	0.036776431083779	0.0198352547591634	0.0024848789546765	0.00620911799294395	0.00523817843841746	0.0362249623346836	0.0593000060468859
Periplocoside N	0.0028012904743418	0.000299044274896765	0.0106620398789211	0.000139993900097888	0.0120625544432328	0.0106483146000341	0	0.000216777386385434	0.0050767136301885	0.0337691036393936	0.074064585254229	0.0503786679575759	0.058930762996074	5.06649965564198e-05	0.00520223962934949	0.00407116865981986	0.0676691843065736	0.0532515253191354	0.0731220971477417	0.0708727194636402	0.101294478247388	0.0826672625536678	0.0108857306123155	0.0993928923373869	0.0504097329931746	0.0114298584121285	0.044827003619448	0.0828574220411731	0.277230564819734	0.0491028016349665	0.00765730839972355	7.67886727363681e-05	0.151808418726429	0.105492932065935	0.0505198488424861	0.187389451155997	0.056760255488876	0.036671916028235	0.131384507817285	0.097754680005975	0.120110822116837	0.0410916501072839	0.0841842000855137	0.0869372343331673	0.00249014177371761	0.001590134379032	0.0031829756364459	0.128154127814	0.0636176149962772
MG(18:1(11Z)/0:0/0:0)	0.00243072755453311	9.35299108133269e-10	0.00468990074591467	8.42992273258127e-10	0.00690884169028406	0.00792379237796928	0.000216777386385434	0	0.00506508738676674	0.00671102539653341	0.00793415517582581	0.00757001947891734	0.00651564387013619	2.82431448855302e-07	0.00218412623750561	0.00172833534554756	0.00581591897499375	0.00395636547275413	0.0128244448983836	0.00612074009810585	0.010509572445633	0.00846905279652569	0.0115665387841567	0.0100999554779406	0.0037031551178097	0.000145931261401251	0.0463403915695539	0.00987870573080875	0.0725001317293787	0.0105401897021773	0.0149822345675728	0.00690220282335465	0.0503671818151718	0.00794437665550094	0.01347080696525	0.0422339472324229	0.0394975254430809	0.0188686895724866	0.0118856683012033	0.00983484983268414	0.013191828070148	0.00205406640863762	0.00637269354684059	0.00954033307046336	5.35986226484153e-05	0.00117586354348654	0.000297189717647235	0.0138018012488782	0.0407556622736714
15-Hydroxyicosanoylcarnitine	0.00133978637538044	0.00607026130496708	0.00261193869998676	0.0059384148801317	0.0147534029917123	0.00533727986352808	0.0050767136301885	0.00506508738676674	0	0.000350603345831211	0.0102531665629159	0.018784110183167	0.0142762311254651	0.00300053911474427	0.00632478149008037	0.000277573677783387	0.011342519153315	0.0203010673870792	0.00770401770189722	0.00863899929897513	0.0199677251434942	0.0093225678483756	8.954096416795e-05	0.021359063604023	0.0124165761345196	0.0181680971978796	0.0362207349325368	0.00897636855814713	0.100100014127481	0.000371358962431079	4.2680372615016e-05	0.02782697564832	0.0354714135850958	0.0511193031472215	0.00033446658981631	0.0439547978486974	0.0823518939965157	9.48753975243123e-05	0.0438122478373539	0.0225817273767385	0.0386199011411625	0.0327034192373659	0.0339350465218168	0.0097633212010588	0.00183219625593157	5.55701638363877e-06	7.35738845675132e-05	0.0420271384587418	0.0852026650730482
3-(3,4-Dihydroxyphenyl)-1-propanol	0.00234679476279098	0.00791803133531821	0.0093882239804689	0.0099190506061321	0.00881580561208534	0.00565486110763134	0.0337691036393936	0.00671102539653341	0.000350603345831211	0	5.97346320144737e-05	0.000786603062666666	0.00017975338589679	0.00578543401254059	0.00438184184112682	0.00140367433985986	8.94570290436698e-05	0.000498054458483806	2.98707780257389e-05	6.64272963970852e-05	0.000252722257080381	4.73287922005879e-05	0.00531920076026178	0.000356509249406819	0.000237779429784922	0.00523986733070445	0.0372124137467161	3.27005744885484e-05	0.00642662740295015	1.23486110419956e-07	0.00841662266357479	0.146318419646054	0.00144648963256826	0.00351202021647864	8.51222503857679e-06	0.0012623210296205	0.0535123414126664	9.40628274499111e-05	0.00212313612650318	0.000360336109257252	0.000961579274304359	0.00733257225707081	0.00118006814311202	4.89996946264198e-05	0.00151782931525394	0.000344738166651304	8.24144863869173e-05	0.00119179674229159	0.0542305141832554
13-Apo-beta-carotenone	0.00598050384542123	0.00879391212471582	0.0175514890049587	0.0124809480727004	0.0246247986430919	0.0140366465835998	0.074064585254229	0.00793415517582581	0.0102531665629159	5.97346320144737e-05	0	7.09987169118712e-05	6.35413013558437e-07	0.0100227308261013	0.0116489424571484	0.00650183528367697	1.34551741704067e-09	1.41863465364257e-06	2.57953965645024e-06	2.01693794067208e-07	1.31356697947646e-08	3.88987551695743e-08	0.0414673933273679	2.53604819843158e-08	2.34655046627419e-07	0.00112048808861692	0.0534845608072676	2.36498200212479e-08	0.00036665489683342	0.000114365039003628	0.0654282313973076	0.281113664193784	0.000500181539368785	6.49770400972659e-05	0.000877195363060465	4.54824384132647e-05	0.0950066954328816	0.00531889977645756	2.48592112249297e-05	3.36966400854728e-07	1.4556165404311e-06	0.00107231252167557	5.24171601134851e-06	3.08800328320951e-08	0.00218224789499891	0.0078444433867241	0.00135617702360021	1.99652276046753e-06	0.0975421313019432
9-Peroxy-5,6E-dehydro-6,7-dihydrogeranyl acetate	0.00745862794531202	0.0106834534645529	0.0198273355257647	0.0132819980950959	0.0261967447802011	0.0235552480172421	0.0503786679575759	0.00757001947891734	0.018784110183167	0.000786603062666666	7.09987169118712e-05	0	1.27662381243608e-06	0.00610651371583327	0.0101684591305884	0.0113052677674976	9.16172090811334e-05	9.17953609828651e-06	2.16563941380211e-05	0.00046947190441281	0.000131456154197964	0.000292632495606725	0.104756239940878	0.00016559770312267	3.58921763128258e-05	0.0038773151369507	0.0671942725563285	0.000317340222078892	9.21546402531445e-05	0.00157834314619522	0.116080108042994	0.170547600561132	2.24860114806188e-05	0.00197242668677103	0.00747108711774559	1.62259994916371e-05	0.0907467059113679	0.0185090492451744	0.00184913078508528	9.86530580362028e-05	0.000142676218112568	0.0103065110975346	0.000155992171620296	0.000335721804964842	0.0065189356864237	0.0105893427478009	0.00494940756151477	0.000158233196664989	0.0923156226972779
alpha-5-C-(3-Hydroxybutyl)-hyacinthacine A2	0.00616724541973302	0.00801752004731998	0.0223994081650542	0.0110111288278482	0.0188249206459305	0.0144017550634905	0.058930762996074	0.00651564387013619	0.0142762311254651	0.00017975338589679	6.35413013558437e-07	1.27662381243608e-06	0	0.00675179084967568	0.00812853859027556	0.00808921415247394	1.00929416112674e-06	4.15607926172599e-08	1.66454871916775e-06	2.24559802410801e-05	2.05656387411677e-06	1.05616833797754e-05	0.0693628622804046	3.26224865580672e-06	4.28637862865752e-07	0.00143405237437586	0.0507849119281886	7.89446371624838e-06	0.000115041926273525	0.000460578075977034	0.0916711440083124	0.225208498716197	7.95996849827578e-05	0.000230301469533873	0.00281077186337875	1.10247298657442e-05	0.0761895154579926	0.0102489286586533	0.000182887936546915	2.54456737895151e-06	3.11086506343494e-06	0.00299561467559262	8.26003309907529e-06	1.16307468002953e-05	0.00282815706944269	0.00851332518735258	0.00230290010445785	5.16356368644485e-06	0.0767659358869683
2-palmitoleoyl-glycerol	0.001662934667132	1.82725649023483e-06	0.00622016710459519	1.01081208374334e-06	0.0055766545681884	0.00885036983812219	5.06649965564198e-05	2.82431448855302e-07	0.00300053911474427	0.00578543401254059	0.0100227308261013	0.00610651371583327	0.00675179084967568	0	0.00228171428930604	0.00203008142253874	0.00783835004808927	0.00500963870414496	0.0128150709982809	0.00889288240630447	0.0143546142023346	0.011351459215226	0.0108314217223138	0.0144623721205789	0.00518375486864583	0.000660681153022649	0.0510441267902306	0.0124367733792557	0.0753205156125797	0.0104299088470771	0.0109850410347181	0.00288042075595659	0.0391494106822903	0.0153777369732205	0.0127449213237978	0.0417446690168455	0.0360066971993605	0.0146871628029627	0.0210756118670498	0.0125049427430128	0.0179531166118921	0.00630245565913341	0.00932373816544471	0.0125827897204777	0.000150201773567021	0.000447670035944141	0.000241361262719934	0.0192423200604103	0.0372706819366909
TRIA-662	0.00280970022997783	0.00270784892908237	0.0169545921268683	0.00245169051698457	0.000148441613592622	0.000155737587715503	0.00520223962934949	0.00218412623750561	0.00632478149008037	0.00438184184112682	0.0116489424571484	0.0101684591305884	0.00812853859027556	0.00228171428930604	0	0.0013313988831889	0.0116730783784628	0.00916679487005372	0.00527303190161013	0.01490536663626	0.0180729578677272	0.0146174168200902	0.0240631259485088	0.018883030666324	0.00954873674295367	0.0116686449676386	0.0031498409101358	0.0123212421659856	0.0561841864051265	0.0081562207886924	0.0303120075389594	0.0363425631185588	0.0222936662476666	0.0294487097756565	0.0136753403227358	0.0332034703823337	0.00423501469503572	0.0116915365166744	0.0343937953765527	0.0222011535343687	0.0203709547480153	0.0254008089901968	0.0213121782024097	0.0154496811432887	0.00334492100301514	0.00224785078758765	0.00275851732211458	0.0249017408339569	0.00541053308287138
Hexanoylglutamine	0.000455966073557055	0.00198689415438421	0.000204114249333965	0.00202127652135627	0.0212601097704501	0.000284090624909409	0.00407116865981986	0.00172833534554756	0.000277573677783387	0.00140367433985986	0.00650183528367697	0.0113052677674976	0.00808921415247394	0.00203008142253874	0.0013313988831889	0	0.00782536118272179	0.00982652152786878	0.00513312648444904	0.00781834650869606	0.012863568270879	0.00868915787683603	0.00392928869753037	0.0112582122758903	0.00427716239630368	0.00410665492732399	0.00289865417655578	0.00802304245618468	0.0609203954971003	0.0011538643899366	0.00426460285934509	0.0400638366569082	0.0363718870698917	0.0242126343136641	0.00555392551708958	0.0336576901298306	0.122196345654377	0.0063837779530104	0.0250292562970269	0.019353890922044	0.0226568464680169	0.0119015983738482	0.0227320136656374	0.00922207219370358	0.000222316845614566	0.0010239048303958	0.00079188088589193	0.0248168159081147	0.126427463126185
(+/-)-Dihydroactinidiolide	0.00752946190504503	0.00634931683592326	0.0200935501682999	0.00935783475938549	0.0212581888443328	0.0169540726645236	0.0676691843065736	0.00581591897499375	0.011342519153315	8.94570290436698e-05	1.34551741704067e-09	9.16172090811334e-05	1.00929416112674e-06	0.00783835004808927	0.0116730783784628	0.00782536118272179	0	6.10171481102462e-07	1.05985667042452e-05	2.49844707581786e-08	2.52269528182672e-09	8.79149720762115e-09	0.0399505870512819	1.88149672688347e-08	2.37865719556151e-07	0.000683559541278551	0.0659519677370876	3.12020614505571e-08	0.000564086777556732	0.000181167248119394	0.0646628222111247	0.260841724002032	0.000788883688450478	2.47533956880577e-05	0.000890367448680562	8.59244375899903e-05	0.0810517274204577	0.00563389360391923	8.44779932783769e-06	3.3142483644961e-08	5.77391875567695e-07	0.000688839950762765	8.41763871363657e-07	1.25574934984771e-08	0.00173466215541749	0.00736402677474189	0.00107691411923178	7.26445992920061e-07	0.0815389145706623
Farnesol	0.00727734137844888	0.00463286059938065	0.0246657880306074	0.0068700266397094	0.0195008028424397	0.0166474463471281	0.0532515253191354	0.00395636547275413	0.0203010673870792	0.000498054458483806	1.41863465364257e-06	9.17953609828651e-06	4.15607926172599e-08	0.00500963870414496	0.00916679487005372	0.00982652152786878	6.10171481102462e-07	0	2.55819787191638e-05	1.48959501124307e-05	1.13080956304092e-06	1.17295791793252e-05	0.0747886094966793	1.25489204930498e-06	1.04732925356982e-07	0.00042714324331115	0.0581108011357321	1.18156144134403e-05	0.000269230677890002	0.00109566038602334	0.104635751129348	0.217231940554813	0.000444272496408901	3.79119019066256e-05	0.00439182673500239	6.29547654683822e-05	0.0752507684388263	0.0156703871552646	4.41645566032361e-05	9.78278463708226e-07	5.49060789208079e-07	0.00101761612265312	4.2380640875647e-07	1.33547869238598e-05	0.00183893786354523	0.0110631166202499	0.00233847856162723	8.79170695472023e-07	0.0756715837794048
5-(4,5-Dihydroxypentyl)uracil	0.00473048691098977	0.0158098513882345	0.0162138865739743	0.0198137343207776	0.0154424827469794	0.00860625497115569	0.0731220971477417	0.0128244448983836	0.00770401770189722	2.98707780257389e-05	2.57953965645024e-06	2.16563941380211e-05	1.66454871916775e-06	0.0128150709982809	0.00527303190161013	0.00513312648444904	1.05985667042452e-05	2.55819787191638e-05	0	5.18431250682818e-05	1.84906745745392e-05	1.72659114435059e-05	0.0484764899763894	2.88014941134921e-05	2.08987550661935e-05	0.00564905192748372	0.0341887396059253	1.03331792514205e-05	0.000193054161534344	7.62521366811719e-05	0.0658180607853832	0.256535543546062	4.10375781946562e-05	0.00128700637870625	0.000971805612570518	1.33678647173785e-05	0.0673396158431751	0.00379328771501971	0.000773620624371974	4.2309783936903e-05	6.22535675011522e-05	0.00715133909422077	0.000190348692897069	1.7663064637209e-05	0.00545998215997207	0.00600806752990072	0.00218331819119854	8.86981654723308e-05	0.071543704320592
delta-Decalactone	0.00893548255533587	0.00628138469581285	0.0192829709627	0.00935571604257239	0.0230844783618905	0.0197464150326321	0.0708727194636402	0.00612074009810585	0.00863899929897513	6.64272963970852e-05	2.01693794067208e-07	0.00046947190441281	2.24559802410801e-05	0.00889288240630447	0.01490536663626	0.00781834650869606	2.49844707581786e-08	1.48959501124307e-05	5.18431250682818e-05	0	1.90344349138355e-07	4.93671408120025e-10	0.0247809850921009	4.73996502249458e-07	4.83408318561649e-06	0.000729634352686051	0.0798036411393386	3.29120191806239e-08	0.00176398512355039	0.000104597287756791	0.045667444457659	0.268446281322153	0.00224557395869323	2.81674925790548e-05	0.000349256724328079	0.000355967642877284	0.0843528843427545	0.00331128010105771	5.698930853958e-06	5.63677811131608e-07	7.17385610446333e-06	0.000459257276000026	5.40211638061518e-06	9.95162414043296e-10	0.00152954828367716	0.00601533203558936	0.000648767574223971	7.06078329557331e-06	0.0841914655058596
Limonenecarboxylic acid	0.0128226536633254	0.0112070603915387	0.028343259882775	0.016072547696788	0.0315008037593144	0.0242523772589186	0.101294478247388	0.010509572445633	0.0199677251434942	0.000252722257080381	1.31356697947646e-08	0.000131456154197964	2.05656387411677e-06	0.0143546142023346	0.0180729578677272	0.012863568270879	2.52269528182672e-09	1.13080956304092e-06	1.84906745745392e-05	1.90344349138355e-07	0	5.34627345780407e-08	0.0604879957606746	3.02047513970072e-10	6.36070714129691e-07	0.00111443069699738	0.0783526393426749	1.30586546156798e-07	0.000281988105624834	0.000388228824998357	0.0953635042827203	0.342168772075524	0.000767310483038632	1.41087590595678e-05	0.00172176450804251	4.63053599493935e-05	0.101460089319721	0.0096791795297382	3.00046816451728e-06	9.85399925732968e-09	5.07767118283445e-08	0.00088699711349647	5.02873377610423e-07	5.21268196289826e-08	0.00338751964773197	0.0143644413428276	0.00269590510821565	4.42604049510655e-08	0.101097882175537
Cladospolide D	0.0100116506822097	0.00903743903528723	0.0209682624019957	0.012908522668045	0.023224771706596	0.0205382926610283	0.0826672625536678	0.00846905279652569	0.0093225678483756	4.73287922005879e-05	3.88987551695743e-08	0.000292632495606725	1.05616833797754e-05	0.011351459215226	0.0146174168200902	0.00868915787683603	8.79149720762115e-09	1.17295791793252e-05	1.72659114435059e-05	4.93671408120025e-10	5.34627345780407e-08	0	0.0300629292055412	2.98804156552604e-07	4.58361003298826e-06	0.00135876406537161	0.0794255230476118	5.24917269531579e-09	0.000971507184053361	7.52401844123762e-05	0.0522034052159931	0.292283937204121	0.00118332585664809	5.6639750047121e-05	0.000338569249713166	0.000147818473435496	0.0827448806858403	0.00320863413879968	1.19719340977942e-05	2.63329411954176e-07	4.53344319973391e-06	0.000971403079530293	6.59213208228981e-06	3.01622177018497e-12	0.00243534286227368	0.0066879532628174	0.000941269741769426	4.69536195833406e-06	0.0824697262600671
Pentadeca-5,12-dienoylcarnitine	0.00959091595820835	0.0107636416042424	0.012292111581183	0.010472558843008	0.0255374879797065	0.0192788693553319	0.0108857306123155	0.0115665387841567	8.954096416795e-05	0.00531920076026178	0.0414673933273679	0.104756239940878	0.0693628622804046	0.0108314217223138	0.0240631259485088	0.00392928869753037	0.0399505870512819	0.0747886094966793	0.0484764899763894	0.0247809850921009	0.0604879957606746	0.0300629292055412	0	0.0633631029230465	0.0518289026649714	0.0338388406235886	0.092008906074012	0.0307065952618994	0.30229096095098	0.00498891891413251	7.71334926447805e-07	0.0393066248732127	0.170327904465023	0.0864231111785478	0.00125402615412709	0.165726650429732	0.0917436425222087	0.000387793420556674	0.0755834978695132	0.0652643870272079	0.101387102295414	0.0364442268992634	0.0828012849066767	0.0307920015157781	0.00571794930637217	0.000301821478416648	0.000474121524601029	0.106603443736146	0.0965940453647962
Undecanedioic acid	0.010977075727561	0.0105483695556245	0.0251740336825531	0.0153242249282584	0.0370389289592658	0.0213442314778885	0.0993928923373869	0.0100999554779406	0.021359063604023	0.000356509249406819	2.53604819843158e-08	0.00016559770312267	3.26224865580672e-06	0.0144623721205789	0.018883030666324	0.0112582122758903	1.88149672688347e-08	1.25489204930498e-06	2.88014941134921e-05	4.73996502249458e-07	3.02047513970072e-10	2.98804156552604e-07	0.0633631029230465	0	2.51569604292805e-07	0.000785670949201716	0.067145978455212	3.78259816977026e-07	0.000320307662449131	0.000502187177107549	0.100503458022045	0.348665108445632	0.00109813689705928	7.76794510688156e-06	0.00240287083733189	7.23572804077759e-05	0.120104798882017	0.0122500831658945	1.95474746699201e-06	1.33690219732615e-07	8.41555542955698e-08	0.000570344539744946	8.22087575422152e-07	2.45822574188887e-07	0.00284257715025469	0.0166344961168165	0.00306702840778505	7.020741389614e-08	0.121245878285455
Indan-1-ol	0.00505769846881268	0.0041527346075205	0.0127445390635673	0.0062989775204066	0.0275541510794034	0.0114412648131574	0.0504097329931746	0.0037031551178097	0.0124165761345196	0.000237779429784922	2.34655046627419e-07	3.58921763128258e-05	4.28637862865752e-07	0.00518375486864583	0.00954873674295367	0.00427716239630368	2.37865719556151e-07	1.04732925356982e-07	2.08987550661935e-05	4.83408318561649e-06	6.36070714129691e-07	4.58361003298826e-06	0.0518289026649714	2.51569604292805e-07	0	0.000245995782246642	0.0419062312139563	4.62959606558157e-06	0.000487051275379205	0.000393720522523699	0.0752509872842425	0.221977567345157	0.000923338701934896	3.44728671285547e-05	0.00287979032989317	0.000122515473993114	0.109485837834419	0.0120803980872666	3.08361331756002e-05	3.07325550090337e-06	2.7522177772733e-06	0.000621479820022015	4.14644922485439e-06	5.29472593202362e-06	0.000813253924854564	0.00905323211519414	0.00159150730380928	3.2288688565376e-06	0.108696489438306
Aacocf3	0.00522527540498623	8.80597893975429e-05	0.0115098593446448	0.000224099351906302	0.0296898768457592	0.0123802821689203	0.0114298584121285	0.000145931261401251	0.0181680971978796	0.00523986733070445	0.00112048808861692	0.0038773151369507	0.00143405237437586	0.000660681153022649	0.0116686449676386	0.00410665492732399	0.000683559541278551	0.00042714324331115	0.00564905192748372	0.000729634352686051	0.00111443069699738	0.00135876406537161	0.0338388406235886	0.000785670949201716	0.000245995782246642	0	0.0482548551288936	0.00154627193146232	0.0238841928623266	0.00729939770910596	0.0549437035694397	0.0893500285053805	0.0331380888610742	0.00016578991798646	0.0143467491880253	0.0148002926286206	0.115437891322888	0.0345372031460111	0.000490855722057756	0.001271970508942	0.00123920624820695	1.81005831751968e-05	0.000465449444185883	0.00146852211136664	2.49366606713407e-05	0.0104306871135081	0.00131638407773339	0.00123087777043902	0.114419899470382
Ophthalmic acid	0.00435185322532804	0.0454167010039114	0.0352442401047108	0.0456100607539914	0.0358099542457483	2.46342774758303e-05	0.044827003619448	0.0463403915695539	0.0362207349325368	0.0372124137467161	0.0534845608072676	0.0671942725563285	0.0507849119281886	0.0510441267902306	0.0031498409101358	0.00289865417655578	0.0659519677370876	0.0581108011357321	0.0341887396059253	0.0798036411393386	0.0783526393426749	0.0794255230476118	0.092008906074012	0.067145978455212	0.0419062312139563	0.0482548551288936	0	0.0587749367685895	0.131871711133042	0.0446117857042424	0.108737936356982	0.18747630264021	0.095194919092372	0.0958141623015591	0.0991931651827337	0.112156534378732	0.148843808867337	0.0911809434383045	0.113059194929214	0.113189434364126	0.0840681734503702	0.0673321488335976	0.112570924425121	0.0764379709006449	0.0188675253389396	0.0508633580700332	0.0480581864755211	0.0984786327646983	0.175202765224639
N(alpha)-t-Butoxycarbonyl-L-leucine	0.00748293896805752	0.0102883697669564	0.0261291248750673	0.0146142010314592	0.0193760453912198	0.0142315105921246	0.0828574220411731	0.00987870573080875	0.00897636855814713	3.27005744885484e-05	2.36498200212479e-08	0.000317340222078892	7.89446371624838e-06	0.0124367733792557	0.0123212421659856	0.00802304245618468	3.12020614505571e-08	1.18156144134403e-05	1.03331792514205e-05	3.29120191806239e-08	1.30586546156798e-07	5.24917269531579e-09	0.0307065952618994	3.78259816977026e-07	4.62959606558157e-06	0.00154627193146232	0.0587749367685895	0	0.00100134757452204	7.9355298359309e-05	0.0537307451050058	0.305790384625412	0.000964517694061341	6.8468459708954e-05	0.000384844441018891	0.00015652513402774	0.077461447728684	0.00306515385949014	2.01527713835762e-05	9.2334267297732e-07	3.84711872842332e-06	0.00110372442914392	1.2195977808155e-05	6.84573808895408e-10	0.00232743342949715	0.00667225291438471	0.0010012679203878	6.16572902519001e-06	0.0787394999730998
secobarbital	0.0513218095779473	0.0848197769253968	0.0768543389864639	0.101338593500413	0.10619403598699	0.0803288420020067	0.277230564819734	0.0725001317293787	0.100100014127481	0.00642662740295015	0.00036665489683342	9.21546402531445e-05	0.000115041926273525	0.0753205156125797	0.0561841864051265	0.0609203954971003	0.000564086777556732	0.000269230677890002	0.000193054161534344	0.00176398512355039	0.000281988105624834	0.000971507184053361	0.30229096095098	0.000320307662449131	0.000487051275379205	0.0238841928623266	0.131871711133042	0.00100134757452204	0	0.00746728824379739	0.352897829903196	0.592540753215183	3.61219288730267e-05	0.00307593687993974	0.0267031966137705	3.4687284078585e-07	0.213325242636384	0.0651076341271278	0.00214791578480365	0.000318129913367345	0.000181919031973749	0.0270448676433506	0.000588435514230918	0.000982454688202953	0.0490180451035321	0.0846242020264971	0.0451520248464715	0.000165312855536371	0.21497835368804
4-Vinylcyclohexene	0.00455975037473072	0.0122069069743842	0.00546010500981234	0.0149746652805846	0.0203334185690101	0.00873035395027784	0.0491028016349665	0.0105401897021773	0.000371358962431079	1.23486110419956e-07	0.000114365039003628	0.00157834314619522	0.000460578075977034	0.0104299088470771	0.0081562207886924	0.0011538643899366	0.000181167248119394	0.00109566038602334	7.62521366811719e-05	0.000104597287756791	0.000388228824998357	7.52401844123762e-05	0.00498891891413251	0.000502187177107549	0.000393720522523699	0.00729939770910596	0.0446117857042424	7.9355298359309e-05	0.00746728824379739	0	0.00776707666025256	0.182424548728123	0.00270518108149807	0.00475169286860906	9.20528774780155e-06	0.00167971102930595	0.0906421773312469	0.000147450637461401	0.0025651705539455	0.000649737697938637	0.00165799969187923	0.00915613372119928	0.00209856364437985	8.43156494817712e-05	0.00219765641827617	0.000787714972815343	0.000237079956375421	0.0018260595713162	0.0887758594381527
7-Isothiocyanato-1-heptene	0.0124103614824084	0.0153332915050085	0.0111711145541314	0.0139695749114087	0.0358543408075771	0.027335585722307	0.00765730839972355	0.0149822345675728	4.2680372615016e-05	0.00841662266357479	0.0654282313973076	0.116080108042994	0.0916711440083124	0.0109850410347181	0.0303120075389594	0.00426460285934509	0.0646628222111247	0.104635751129348	0.0658180607853832	0.045667444457659	0.0953635042827203	0.0522034052159931	7.71334926447805e-07	0.100503458022045	0.0752509872842425	0.0549437035694397	0.108737936356982	0.0537307451050058	0.352897829903196	0.00776707666025256	0	0.0209196250218316	0.182540736222099	0.147507661600037	0.00299048868777784	0.199956655370012	0.117324828270401	0.000823506844077234	0.131940204584163	0.0996511563541062	0.152502404378308	0.0764413634075054	0.126560421204585	0.0541057835358152	0.00917916791048504	0.000240272417086036	0.00110239721581493	0.159230368146934	0.118335261782796
12-hydroxyculmorin	0.0374720264816903	0.00887642555696471	0.0439386199280023	0.00557304731680723	0.0455868021734179	0.0838707245683535	7.67886727363681e-05	0.00690220282335465	0.02782697564832	0.146318419646054	0.281113664193784	0.170547600561132	0.225208498716197	0.00288042075595659	0.0363425631185588	0.0400638366569082	0.260841724002032	0.217231940554813	0.256535543546062	0.268446281322153	0.342168772075524	0.292283937204121	0.0393066248732127	0.348665108445632	0.221977567345157	0.0893500285053805	0.18747630264021	0.305790384625412	0.592540753215183	0.182424548728123	0.0209196250218316	0	0.349524405437565	0.370681457341552	0.164157227196729	0.451361534486054	0.094731890045857	0.111529421918875	0.420245556099813	0.316356432800139	0.384958552447851	0.209390508785334	0.290456710749802	0.307064466892037	0.0378605198814289	0.012124759080854	0.0309684899325483	0.396655619659816	0.0993770473211242
1S-Acetoxy-3-myodesertene	0.023234215607025	0.0633999432769342	0.0676151039667082	0.0726210157572994	0.0360416556346428	0.0435700970527757	0.151808418726429	0.0503671818151718	0.0354714135850958	0.00144648963256826	0.000500181539368785	2.24860114806188e-05	7.95996849827578e-05	0.0391494106822903	0.0222936662476666	0.0363718870698917	0.000788883688450478	0.000444272496408901	4.10375781946562e-05	0.00224557395869323	0.000767310483038632	0.00118332585664809	0.170327904465023	0.00109813689705928	0.000923338701934896	0.0331380888610742	0.095194919092372	0.000964517694061341	3.61219288730267e-05	0.00270518108149807	0.182540736222099	0.349524405437565	0	0.0100639493125254	0.00963914910957988	4.6611931342731e-06	0.0949094440383487	0.0193789017617585	0.00754630425633091	0.000666250869424571	0.000767224865005012	0.0485346105516824	0.00161488722022404	0.00119105337651297	0.037478376524607	0.0248530455482043	0.0185652586127503	0.000927148348935427	0.0972822797935639
8-Aminoguanosine	0.0233393901981436	0.00691162408076313	0.0501270098600467	0.0109798564671066	0.0436731175569482	0.0340533761495998	0.105492932065935	0.00794437665550094	0.0511193031472215	0.00351202021647864	6.49770400972659e-05	0.00197242668677103	0.000230301469533873	0.0153777369732205	0.0294487097756565	0.0242126343136641	2.47533956880577e-05	3.79119019066256e-05	0.00128700637870625	2.81674925790548e-05	1.41087590595678e-05	5.6639750047121e-05	0.0864231111785478	7.76794510688156e-06	3.44728671285547e-05	0.00016578991798646	0.0958141623015591	6.8468459708954e-05	0.00307593687993974	0.00475169286860906	0.147507661600037	0.370681457341552	0.0100639493125254	0	0.00933244157425154	0.00180740081149951	0.119673604383901	0.0340239317420023	1.87336311603124e-08	2.10996108926445e-05	6.00397162124775e-06	4.64155603662257e-05	2.50578040328678e-06	5.4152209723158e-05	0.00250966423204896	0.0344394329970929	0.0059651203615752	4.67673283561078e-06	0.118251372928577
7-Prenyloxycoumarin	0.0084703209895419	0.0146838722843682	0.0163262499582685	0.0174140132860915	0.0127882261824433	0.0196507255581175	0.0505198488424861	0.01347080696525	0.00033446658981631	8.51222503857679e-06	0.000877195363060465	0.00747108711774559	0.00281077186337875	0.0127449213237978	0.0136753403227358	0.00555392551708958	0.000890367448680562	0.00439182673500239	0.000971805612570518	0.000349256724328079	0.00172176450804251	0.000338569249713166	0.00125402615412709	0.00240287083733189	0.00287979032989317	0.0143467491880253	0.0991931651827337	0.000384844441018891	0.0267031966137705	9.20528774780155e-06	0.00299048868777784	0.164157227196729	0.00963914910957988	0.00933244157425154	0	0.00761920955349522	0.0525320938516957	1.43950608434416e-06	0.00522964803684329	0.00182705726894841	0.00507061375107189	0.0121799553584648	0.00465540770759024	0.000354473448167269	0.00511758992498929	0.000345693846823584	9.81725300093818e-05	0.0055157650943925	0.053681275104333
Methyl Eugenol	0.0278722884954978	0.0506958053495052	0.049723976856238	0.0618840722946665	0.0599749886172028	0.0524548819244265	0.187389451155997	0.0422339472324229	0.0439547978486974	0.0012623210296205	4.54824384132647e-05	1.62259994916371e-05	1.10247298657442e-05	0.0417446690168455	0.0332034703823337	0.0336576901298306	8.59244375899903e-05	6.29547654683822e-05	1.33678647173785e-05	0.000355967642877284	4.63053599493935e-05	0.000147818473435496	0.165726650429732	7.23572804077759e-05	0.000122515473993114	0.0148002926286206	0.112156534378732	0.00015652513402774	3.4687284078585e-07	0.00167971102930595	0.199956655370012	0.451361534486054	4.6611931342731e-06	0.00180740081149951	0.00761920955349522	0	0.14470164516944	0.023304472210374	0.00103992346669523	4.75305984412793e-05	5.18041000541912e-05	0.0173810153251084	0.000186840677448338	0.000152492268334508	0.0257848981431033	0.035032259376427	0.0166597551516547	5.09113949443916e-05	0.145739510411629
3beta-Hydroxy-5-cholestenoic acid	0.098568638474544	0.041800502574349	0.297309749871022	0.0393831671037982	3.65748500982086e-05	0.047593927816007	0.056760255488876	0.0394975254430809	0.0823518939965157	0.0535123414126664	0.0950066954328816	0.0907467059113679	0.0761895154579926	0.0360066971993605	0.00423501469503572	0.122196345654377	0.0810517274204577	0.0752507684388263	0.0673396158431751	0.0843528843427545	0.101460089319721	0.0827448806858403	0.0917436425222087	0.120104798882017	0.109485837834419	0.115437891322888	0.148843808867337	0.077461447728684	0.213325242636384	0.0906421773312469	0.117324828270401	0.094731890045857	0.0949094440383487	0.119673604383901	0.0525320938516957	0.14470164516944	0	0.037852280180221	0.12708278715304	0.090285347615915	0.09330663953793	0.139191889860604	0.0847531420146398	0.0853725424179309	0.0838732249586298	0.024232428883904	0.0319156418990607	0.107082300178775	7.8592470069042e-08
1,2-dibutyrin	0.00728745561936093	0.0209491360095997	0.0214952148476271	0.0225090549881203	0.00832901005027415	0.0169176109230352	0.036671916028235	0.0188686895724866	9.48753975243123e-05	9.40628274499111e-05	0.00531889977645756	0.0185090492451744	0.0102489286586533	0.0146871628029627	0.0116915365166744	0.0063837779530104	0.00563389360391923	0.0156703871552646	0.00379328771501971	0.00331128010105771	0.0096791795297382	0.00320863413879968	0.000387793420556674	0.0122500831658945	0.0120803980872666	0.0345372031460111	0.0911809434383045	0.00306515385949014	0.0651076341271278	0.000147450637461401	0.000823506844077234	0.111529421918875	0.0193789017617585	0.0340239317420023	1.43950608434416e-06	0.023304472210374	0.037852280180221	0	0.0236164318849999	0.00991551659399218	0.0203633604676164	0.033098321705959	0.0191073681112843	0.00324585601123606	0.0099468981588968	0.000105555038177025	0.00017554145865943	0.0226615073136591	0.0413791732711351
Caiophoraenin	0.0273519052841427	0.0108216131171159	0.0476061706688695	0.01640935449071	0.0487613908905268	0.0404454494604572	0.131384507817285	0.0118856683012033	0.0438122478373539	0.00212313612650318	2.48592112249297e-05	0.00184913078508528	0.000182887936546915	0.0210756118670498	0.0343937953765527	0.0250292562970269	8.44779932783769e-06	4.41645566032361e-05	0.000773620624371974	5.698930853958e-06	3.00046816451728e-06	1.19719340977942e-05	0.0755834978695132	1.95474746699201e-06	3.08361331756002e-05	0.000490855722057756	0.113059194929214	2.01527713835762e-05	0.00214791578480365	0.0025651705539455	0.131940204584163	0.420245556099813	0.00754630425633091	1.87336311603124e-08	0.00522964803684329	0.00103992346669523	0.12708278715304	0.0236164318849999	0	5.85116308500883e-06	2.91524831095035e-06	0.000129401066815355	2.01609154026496e-06	1.13982270547432e-05	0.0036792109746974	0.0317445430608332	0.00548847226012872	1.71059221483462e-06	0.124330271070236
S-aminomethyldihydrolipoamide	0.0159669877450847	0.0107466329080657	0.0367325577182348	0.0154016934136198	0.0299208866084786	0.0360297329501975	0.097754680005975	0.00983484983268414	0.0225817273767385	0.000360336109257252	3.36966400854728e-07	9.86530580362028e-05	2.54456737895151e-06	0.0125049427430128	0.0222011535343687	0.019353890922044	3.3142483644961e-08	9.78278463708226e-07	4.2309783936903e-05	5.63677811131608e-07	9.85399925732968e-09	2.63329411954176e-07	0.0652643870272079	1.33690219732615e-07	3.07325550090337e-06	0.001271970508942	0.113189434364126	9.2334267297732e-07	0.000318129913367345	0.000649737697938637	0.0996511563541062	0.316356432800139	0.000666250869424571	2.10996108926445e-05	0.00182705726894841	4.75305984412793e-05	0.090285347615915	0.00991551659399218	5.85116308500883e-06	0	1.08243203051418e-07	0.00115910472464458	5.7061119095928e-08	3.16441597624359e-07	0.00432412725497067	0.0136833567594854	0.00261813256726698	6.70373076019737e-08	0.0892192118744343
2,2'-(3-methylcyclohexane-1,1-diyl)diacetic acid	0.0185751061180635	0.0137823867581936	0.0504792701040407	0.0196847512608352	0.0313698554995556	0.0294104561421223	0.120110822116837	0.013191828070148	0.0386199011411625	0.000961579274304359	1.4556165404311e-06	0.000142676218112568	3.11086506343494e-06	0.0179531166118921	0.0203709547480153	0.0226568464680169	5.77391875567695e-07	5.49060789208079e-07	6.22535675011522e-05	7.17385610446333e-06	5.07767118283445e-08	4.53344319973391e-06	0.101387102295414	8.41555542955698e-08	2.7522177772733e-06	0.00123920624820695	0.0840681734503702	3.84711872842332e-06	0.000181919031973749	0.00165799969187923	0.152502404378308	0.384958552447851	0.000767224865005012	6.00397162124775e-06	0.00507061375107189	5.18041000541912e-05	0.09330663953793	0.0203633604676164	2.91524831095035e-06	1.08243203051418e-07	0	0.00106326744380892	9.36459945581517e-08	4.03513888424259e-06	0.00527789493909263	0.0251339609612735	0.00579215190899198	4.7204969906749e-11	0.0927833538198174
Lysylalanine	0.00832504060733691	0.00137421008015491	0.0217101813214413	0.00243243637181674	0.0446243089366291	0.0197012515759081	0.0410916501072839	0.00205406640863762	0.0327034192373659	0.00733257225707081	0.00107231252167557	0.0103065110975346	0.00299561467559262	0.00630245565913341	0.0254008089901968	0.0119015983738482	0.000688839950762765	0.00101761612265312	0.00715133909422077	0.000459257276000026	0.00088699711349647	0.000971403079530293	0.0364442268992634	0.000570344539744946	0.000621479820022015	1.81005831751968e-05	0.0673321488335976	0.00110372442914392	0.0270448676433506	0.00915613372119928	0.0764413634075054	0.209390508785334	0.0485346105516824	4.64155603662257e-05	0.0121799553584648	0.0173810153251084	0.139191889860604	0.033098321705959	0.000129401066815355	0.00115910472464458	0.00106326744380892	0	0.000465064702120546	0.000945916810720897	0.000686332372152459	0.0232957454223658	0.00291007078247789	0.00100985047924437	0.152570091191665
(-)-Pestalotin	0.0170572775204533	0.00670743381719952	0.0421681597598571	0.010143671407636	0.0286860999332143	0.036776431083779	0.0841842000855137	0.00637269354684059	0.0339350465218168	0.00118006814311202	5.24171601134851e-06	0.000155992171620296	8.26003309907529e-06	0.00932373816544471	0.0213121782024097	0.0227320136656374	8.41763871363657e-07	4.2380640875647e-07	0.000190348692897069	5.40211638061518e-06	5.02873377610423e-07	6.59213208228981e-06	0.0828012849066767	8.22087575422152e-07	4.14644922485439e-06	0.000465449444185883	0.112570924425121	1.2195977808155e-05	0.000588435514230918	0.00209856364437985	0.126560421204585	0.290456710749802	0.00161488722022404	2.50578040328678e-06	0.00465540770759024	0.000186840677448338	0.0847531420146398	0.0191073681112843	2.01609154026496e-06	5.7061119095928e-08	9.36459945581517e-08	0.000465064702120546	0	7.41695653900118e-06	0.00336862930732036	0.0185914129225263	0.00343172041606098	4.84102458791338e-08	0.0842014511453956
alpha-Carboxy-delta-decalactone	0.0095148785932799	0.0100407111501088	0.0232808528448691	0.0143025654638752	0.0237879624392612	0.0198352547591634	0.0869372343331673	0.00954033307046336	0.0097633212010588	4.89996946264198e-05	3.08800328320951e-08	0.000335721804964842	1.16307468002953e-05	0.0125827897204777	0.0154496811432887	0.00922207219370358	1.25574934984771e-08	1.33547869238598e-05	1.7663064637209e-05	9.95162414043296e-10	5.21268196289826e-08	3.01622177018497e-12	0.0307920015157781	2.45822574188887e-07	5.29472593202362e-06	0.00146852211136664	0.0764379709006449	6.84573808895408e-10	0.000982454688202953	8.43156494817712e-05	0.0541057835358152	0.307064466892037	0.00119105337651297	5.4152209723158e-05	0.000354473448167269	0.000152492268334508	0.0853725424179309	0.00324585601123606	1.13982270547432e-05	3.16441597624359e-07	4.03513888424259e-06	0.000945916810720897	7.41695653900118e-06	0	0.00261924787223846	0.00721436812163192	0.00103151468795251	4.59098316487336e-06	0.0860898959949095
MG(0:0/20:1(11Z)/0:0)	0.00141146001306502	3.24179148326432e-05	0.00406751336233712	6.92137967090825e-05	0.0136661728165173	0.0024848789546765	0.00249014177371761	5.35986226484153e-05	0.00183219625593157	0.00151782931525394	0.00218224789499891	0.0065189356864237	0.00282815706944269	0.000150201773567021	0.00334492100301514	0.000222316845614566	0.00173466215541749	0.00183893786354523	0.00545998215997207	0.00152954828367716	0.00338751964773197	0.00243534286227368	0.00571794930637217	0.00284257715025469	0.000813253924854564	2.49366606713407e-05	0.0188675253389396	0.00232743342949715	0.0490180451035321	0.00219765641827617	0.00917916791048504	0.0378605198814289	0.037478376524607	0.00250966423204896	0.00511758992498929	0.0257848981431033	0.0838732249586298	0.0099468981588968	0.0036792109746974	0.00432412725497067	0.00527789493909263	0.000686332372152459	0.00336862930732036	0.00261924787223846	0	0.00117507220432808	0.00012039113359752	0.00583091732367762	0.0799720018889591
Valylhydroxyproline	0.00147890140553501	0.0015994645237065	0.00678732879908944	0.00149410124809179	0.00269774854866984	0.00620911799294395	0.001590134379032	0.00117586354348654	5.55701638363877e-06	0.000344738166651304	0.0078444433867241	0.0105893427478009	0.00851332518735258	0.000447670035944141	0.00224785078758765	0.0010239048303958	0.00736402677474189	0.0110631166202499	0.00600806752990072	0.00601533203558936	0.0143644413428276	0.0066879532628174	0.000301821478416648	0.0166344961168165	0.00905323211519414	0.0104306871135081	0.0508633580700332	0.00667225291438471	0.0846242020264971	0.000787714972815343	0.000240272417086036	0.012124759080854	0.0248530455482043	0.0344394329970929	0.000345693846823584	0.035032259376427	0.024232428883904	0.000105555038177025	0.0317445430608332	0.0136833567594854	0.0251339609612735	0.0232957454223658	0.0185914129225263	0.00721436812163192	0.00117507220432808	0	5.72334757850623e-06	0.028070826878658	0.0253650213684434
Proacacipetalin	0.000949089678330923	0.00033570334056819	0.00532886695347953	0.000436106993037625	0.00374300616735114	0.00523817843841746	0.0031829756364459	0.000297189717647235	7.35738845675132e-05	8.24144863869173e-05	0.00135617702360021	0.00494940756151477	0.00230290010445785	0.000241361262719934	0.00275851732211458	0.00079188088589193	0.00107691411923178	0.00233847856162723	0.00218331819119854	0.000648767574223971	0.00269590510821565	0.000941269741769426	0.000474121524601029	0.00306702840778505	0.00159150730380928	0.00131638407773339	0.0480581864755211	0.0010012679203878	0.0451520248464715	0.000237079956375421	0.00110239721581493	0.0309684899325483	0.0185652586127503	0.0059651203615752	9.81725300093818e-05	0.0166597551516547	0.0319156418990607	0.00017554145865943	0.00548847226012872	0.00261813256726698	0.00579215190899198	0.00291007078247789	0.00343172041606098	0.00103151468795251	0.00012039113359752	5.72334757850623e-06	0	0.00649833212064967	0.0337506949691072
trans-2-p-Menthene-1,4-diol	0.0217769418768545	0.014472109014873	0.0483304594053579	0.0206524338777293	0.0386776700847775	0.0362249623346836	0.128154127814	0.0138018012488782	0.0420271384587418	0.00119179674229159	1.99652276046753e-06	0.000158233196664989	5.16356368644485e-06	0.0192423200604103	0.0249017408339569	0.0248168159081147	7.26445992920061e-07	8.79170695472023e-07	8.86981654723308e-05	7.06078329557331e-06	4.42604049510655e-08	4.69536195833406e-06	0.106603443736146	7.020741389614e-08	3.2288688565376e-06	0.00123087777043902	0.0984786327646983	6.16572902519001e-06	0.000165312855536371	0.0018260595713162	0.159230368146934	0.396655619659816	0.000927148348935427	4.67673283561078e-06	0.0055157650943925	5.09113949443916e-05	0.107082300178775	0.0226615073136591	1.71059221483462e-06	6.70373076019737e-08	4.7204969906749e-11	0.00100985047924437	4.84102458791338e-08	4.59098316487336e-06	0.00583091732367762	0.028070826878658	0.00649833212064967	0	0.105700011040158
Smilagenin	0.129717881699596	0.0429366880699626	0.313819782218237	0.0409226585754903	8.84455861292492e-05	0.0593000060468859	0.0636176149962772	0.0407556622736714	0.0852026650730482	0.0542305141832554	0.0975421313019432	0.0923156226972779	0.0767659358869683	0.0372706819366909	0.00541053308287138	0.126427463126185	0.0815389145706623	0.0756715837794048	0.071543704320592	0.0841914655058596	0.101097882175537	0.0824697262600671	0.0965940453647962	0.121245878285455	0.108696489438306	0.114419899470382	0.175202765224639	0.0787394999730998	0.21497835368804	0.0887758594381527	0.118335261782796	0.0993770473211242	0.0972822797935639	0.118251372928577	0.053681275104333	0.145739510411629	7.8592470069042e-08	0.0413791732711351	0.124330271070236	0.0892192118744343	0.0927833538198174	0.152570091191665	0.0842014511453956	0.0860898959949095	0.0799720018889591	0.0253650213684434	0.0337506949691072	0.105700011040158	0
Dehydro-1,8-cineole	0.0190500467667392	0.0135952132161024	0.0481720990265869	0.0196094574744287	0.0328045669680784	0.029545018102016	0.123382172065172	0.0133403706304827	0.0349641739456344	0.000793668016417955	9.73902255909964e-07	0.000257508051981134	6.87272655227505e-06	0.018823120524755	0.0218651727761932	0.0213261292481953	2.94255733509449e-07	1.61532413343147e-06	7.62680784336671e-05	2.52261931604244e-06	1.2496885564099e-08	1.73325129371639e-06	0.0872707511996843	2.40227612063103e-08	3.13696409224019e-06	0.00113243546778105	0.0866432120943115	1.59313105990159e-06	0.000310411026025186	0.00128752761846353	0.136736182071781	0.396085695912096	0.00115882896934213	3.0124710232455e-06	0.00386597890238683	8.74037370053908e-05	0.0973110821394083	0.0172963578799394	7.39145549116705e-07	7.04482229153208e-08	1.13055449573386e-10	0.000797611955514115	1.27833207167145e-07	1.44470300509126e-06	0.00469404164503456	0.023652239062535	0.00496607255833409	3.57959162379696e-10	0.0962024912705431
His Leu Gln	0.0165227175319206	0.0355061595327448	0.0491475442883511	0.043743253043843	0.0285344551017758	0.0311316296398049	0.138417855444991	0.0294132799014773	0.0285629357500611	0.000463930082936428	1.81127054363971e-05	1.07758554419192e-05	2.58715833939404e-06	0.0278758996113473	0.0172892122103186	0.0247753803428938	3.63499668183287e-05	2.87462012193049e-05	1.49138019170005e-06	0.000185051772524549	2.7247014163527e-05	6.82823529465163e-05	0.118672595308884	5.16794446716051e-05	8.2609039553899e-05	0.0116608676387976	0.0821844178186449	5.22853011337412e-05	9.85858196852735e-06	0.000932572421991732	0.149692791579288	0.372961974643452	1.79653696277397e-06	0.00147299046557831	0.00394130496020155	6.37522823849448e-08	0.0838962999322558	0.0123538771478709	0.000887621311340729	2.62146566654458e-05	3.00692175991366e-05	0.0135857873223396	0.00012204162946664	6.65302663219047e-05	0.0178108120346114	0.0195953744136755	0.0088022726772568	4.0680369149292e-05	0.0872220582359155
N-Lauroyl Aspartic acid	0.0144729910347027	0.0836374548815728	0.0194687191835532	0.0809213280640611	0.0856708480381985	0.0447303335662806	0.0471927743050019	0.0762860996976233	0.000177093749391634	0.00767303598170606	0.0684063965755917	0.111603164052194	0.0969936767490225	0.0538980148946791	0.0685331751124588	0.0115716996321585	0.0782455703496678	0.132938013816832	0.0516352834598259	0.060114274401755	0.107077499771855	0.0604456312279796	0.000433587302036332	0.113559139275878	0.0964454572289579	0.149382250868053	0.125130738149254	0.058191953702994	0.270388528175089	0.00625177536735158	0.000142932559301983	0.0903957699536421	0.116452147159926	0.227047517521958	0.00293725008161124	0.147509008200158	0.228482352205882	0.000557751276171541	0.18703177323507	0.115016466492305	0.176075391510815	0.162669800698946	0.169918441804803	0.0603192051450322	0.0444605926517116	0.00188724665835619	0.00652937808286723	0.184474544184502	0.247535532903972
Ala-Hyp-Gly	0.00368961495711631	0.0173638862326821	0.0480388690120401	0.0167960528245544	0.000769701523543492	2.3001390733992e-05	0.0213018176119189	0.0166621568776817	0.0197021880844929	0.0133605110026338	0.0266580266785016	0.0312753556332379	0.022280168299952	0.0176337869117487	1.9307685437518e-05	0.00465840255827084	0.0297148956378316	0.0257065171611571	0.0127924650455457	0.0366769655473984	0.0394905650869544	0.0353943703243025	0.0495579790234792	0.0385422330571365	0.025378768670973	0.0343065149291846	0.000343951915519545	0.0259606602793403	0.0885878556524149	0.0226067343018608	0.0669814394540491	0.101896975344482	0.041728153428906	0.0556630724259696	0.034683019460331	0.061882677305268	0.00947234694300413	0.0270041059015875	0.0648835489976219	0.0519315310205996	0.040489401927253	0.0458201263016994	0.0510240067001094	0.0347492213385099	0.0138875762588989	0.0130044870574945	0.0140861721346023	0.0503636275788359	0.0144667326401966
Anhydrovitamin A1	0.0406928967087756	0.0697807684592502	0.0452777116334829	0.0572405362913791	0.0714127892875064	0.0782216601172903	0.00874937276661593	0.0625880320436894	0.0031756689234483	0.0779810574529027	0.302262250322038	0.299776916213446	0.316771539914281	0.0375271420560681	0.0690430844940238	0.0315347680303759	0.306280813208227	0.363029331251554	0.244953031305337	0.271713697739992	0.397638606836774	0.284487712962087	0.00228910560248897	0.414685476056659	0.318250564688064	0.25446308945149	0.184843921551008	0.284757421416766	0.73396840717158	0.0832157665414889	0.000344021027368493	0.0051549359137236	0.383191670024075	0.554993564378936	0.0512187337082853	0.509425331761159	0.153649484872991	0.017079098095422	0.536738572730054	0.395653203628105	0.514487270455118	0.358126900300571	0.453456633127011	0.291766135144794	0.080050965953666	0.00461461931266089	0.0244079602272396	0.534828606561379	0.164697677191039
S-Adenosylhomocysteine	0.0214716441824884	0.0200820021629003	0.0213626716400735	0.0201365417361862	0.0170689277293329	0.0449741908224363	0.0288232972731177	0.0186060125594007	0.000198963519977111	0.00187131050994255	0.0234294672414513	0.0574119604997056	0.0394477004487241	0.0155481967140024	0.0260586946055565	0.0119697590815254	0.0218082660146311	0.0478358769776788	0.0229577606257498	0.0127326643852282	0.0338123712827728	0.0139268050472174	4.11276989857988e-05	0.0404736007819929	0.0381066395587336	0.0502770101137648	0.185313431002565	0.0161132345780078	0.173624858828064	0.0017589370869502	9.47573236113713e-05	0.0662311128321305	0.0768130523455803	0.0713837442960146	9.63173045506874e-05	0.0799304025264406	0.0494911390529229	1.11923402556333e-05	0.0537632041002509	0.0323149816012025	0.06194602491946	0.0510564788714531	0.0492141934630772	0.0148231273216055	0.0148540477057804	0.000181686321972107	0.000424738554121663	0.0642572522203122	0.0502520710635284
(1alpha,4alpha,7S*)-5-methylethyl)-2,3-dioxabicyclo[2.2.2]oct-5-ene	0.0325937594684203	0.0139513642128325	0.0608076265727584	0.0207644215192292	0.0506181920023392	0.0420336262179688	0.152681936693197	0.0153929295662921	0.0567738038410874	0.00304675450888446	4.28593978621431e-05	0.00217982170619707	0.000226727582226928	0.0267692719822037	0.0362931738736696	0.0308000084152996	1.78106392134548e-05	5.67528967537608e-05	0.000933090227468562	1.70106286518884e-05	5.61243351637385e-06	2.74440033788788e-05	0.0956935830919625	3.64653007204963e-06	4.90556534209551e-05	0.000695786139803822	0.110495534334673	3.49865082506167e-05	0.00194105431734683	0.00377334677891326	0.163147863844321	0.468540069568019	0.00775505111405768	1.55994230578684e-08	0.00761474432183755	0.00108127430326818	0.126833917017422	0.0307873270446056	2.52863119425108e-10	1.12537735573741e-05	2.4875656670188e-06	0.000190733755828566	3.41407149232501e-06	2.5007287044792e-05	0.00501753138846996	0.0413150996812958	0.00813299483590925	1.65737522157425e-06	0.124026663837733
7-(Methylthio)heptanenitrile	0.0136726929989126	6.06793488204737e-05	0.0135945923603603	5.96706856101328e-05	0.0135001606959095	0.0338298627914653	0.00118451176210025	9.27842648909952e-05	0.00376994527379341	0.0118158731205675	0.024758139705514	0.0446620258557053	0.0315659893603671	0.00019684780230029	0.0148338017947726	0.00780968219837432	0.0179080908464057	0.0226608165172293	0.0443850321285948	0.0123411120251048	0.0291726892776811	0.0177853121247791	0.00152028365941108	0.0304826012855807	0.0195765995937024	0.00197717902065212	0.149704192625933	0.0219912473358761	0.203355396649892	0.0151726368310962	0.00275530999114455	0.00888682751614394	0.14367929846464	0.0215079264997363	0.00788680527963834	0.117571079737176	0.0465409646922281	0.00952153440440877	0.0247846431114324	0.0256412054920237	0.0412056368282178	0.00536142967368075	0.0213271641872587	0.0196566349439905	0.000569266054285691	0.000895789541221467	0.00023837737106338	0.0414690962244058	0.0444445591955223
(6E)-8-Methylnon-6-enoylcarnitine	0.108260617785316	0.264460211032369	0.106879319502351	0.249623870822774	0.150328693190678	0.143052313813692	0.139840154530918	0.252951345920687	0.00701677922656302	0.0651675743830242	0.291804063533034	0.4135329021251	0.371051505869884	0.202875510982627	0.16782334176136	0.0755206178502593	0.310896009933298	0.454139112322688	0.230097392326573	0.250389382963409	0.378436173387672	0.24993638723734	0.00293442216009082	0.403065718509101	0.379773675824571	0.468518845046773	0.282007730736016	0.245443395994014	0.691567727108531	0.0562727742995022	0.00131953940565402	0.154644788016218	0.375091326415334	0.600084037510329	0.0253730097582643	0.464737870762139	0.25426294005495	0.00675612813973643	0.518888143506279	0.394382617384569	0.51925289619787	0.472223065388991	0.511587481100722	0.250826556320424	0.1954465532034	0.0189527411517787	0.0520854850949313	0.537946278315637	0.268450688509366
2,2,6,7-Tetramethylbicyclo[4.3.0]nona-1(9),4-dien	0.0249419552060398	0.0287853318939078	0.0563475516450857	0.0384788630003812	0.04853368346724	0.0407329017058334	0.17429655280452	0.026586594477137	0.0489139933830412	0.00124568447866974	2.98733177551631e-06	0.000120409704536666	5.48846896497526e-06	0.0330669368177189	0.0303620261052961	0.0309869331321355	3.70938461515075e-06	5.42586112783127e-06	3.6799165679583e-05	2.67597573659855e-05	3.33933859934421e-07	1.11614055327464e-05	0.133845504288557	5.55038095323525e-07	1.32591914004489e-05	0.00395894100705362	0.098793263319997	1.0495683592025e-05	2.49703538602401e-05	0.00179868827111011	0.190904725714771	0.482487997929308	0.000307633078019681	6.02626179951594e-05	0.00620227777663063	5.36249585397321e-06	0.125404327122189	0.0238599663452522	2.3187911513672e-05	7.73456042753867e-07	5.07757812324058e-08	0.00300296623606092	3.59818754878408e-06	9.72647088344114e-06	0.0122002511249684	0.0365215850932545	0.0108379330758947	4.3507380774803e-08	0.126774424986721
Suberosin	0.00185746217414327	0.00301590960311388	0.0054755610065222	0.00373642417637111	0.0114196247942197	0.0139915159376304	0.0154605714723122	0.00198078059910501	0.000829255396099624	1.27771697849865e-05	9.75458124446788e-05	8.33074048674555e-05	7.41735069525519e-05	0.00123444199214561	0.00584299944297117	0.00254630045377803	0.000101030115640569	0.000183820781839514	6.50950036307364e-05	0.000144135176122356	0.000319793705568873	0.000120472929593248	0.011422204387409	0.000453895144832536	0.000161491133576062	0.00284241836382822	0.0706052794425883	0.000168038985891827	0.00421599616587484	5.32014432911567e-05	0.0134837934181937	0.0725915451934592	0.0008120074706783	0.003671583850172	0.000202296102880032	0.000793631850311306	0.0583602266906065	0.000760212442233799	0.00273770738192868	0.000238017371414512	0.00096043678442518	0.00654569921453172	0.000589016698956127	0.00014906339766132	0.00150597197175329	0.000295589018983794	8.07438162912219e-05	0.00103684237963224	0.0608803322995525
Discadenine	0.022131419029798	0.0241366021588559	0.0717012179460986	0.0334578343516677	0.0412947496945193	0.0310403201544939	0.162714299663028	0.0238937727246382	0.0506265549205949	0.00146740538818197	5.92631092405512e-06	0.000358464149346041	1.43748610471746e-05	0.0308861887479104	0.0281706011077276	0.0298574288402639	5.45264367183219e-06	7.10406605164494e-06	0.000110299430841476	2.75514438085882e-05	8.19739607933915e-07	1.79703737428601e-05	0.124775899180451	6.72341014166508e-07	1.37765880401228e-05	0.00237924090002258	0.0787157634082086	8.16934712544159e-06	0.00018218482048779	0.00244063204891286	0.187016806490537	0.486759949616054	0.000908781199540584	1.43364197263794e-05	0.00721578465545519	7.2040408138048e-05	0.116561136356387	0.0261097384741418	7.70144691872759e-06	2.40325751092471e-06	1.56308367369637e-08	0.00164550484604672	3.26980396870655e-06	1.29338041223677e-05	0.00831665061700652	0.0372271887638872	0.00987064083659665	7.04534094687251e-08	0.117254998912668
Jioglutin E	0.0101488952917171	0.00275493565211011	0.0175909757812286	0.00362637440712444	0.00633819443058573	0.0261802022070192	0.024932720044642	0.00248936669524405	0.00126965153872883	7.48494653049151e-05	0.000570278835199891	0.0039806523384688	0.00141797951847948	0.00276146944322239	0.0094892372330868	0.00761170247612855	0.000335321937104622	0.00141864649693621	0.00129419710708289	0.000116599109809787	0.000814210022909143	0.000162653223911172	0.00264858677271979	0.00125585039013172	0.00128190648602438	0.00329243322983025	0.135036418955019	0.000285396070313277	0.0239021408332432	0.000159275094273323	0.0059526614462909	0.096767942874443	0.0108979172070067	0.00280203524684833	1.13554733514979e-05	0.00714529841360879	0.0272593115716174	0.000145096194730234	0.00174377446645882	0.00057616505228022	0.00214759998430439	0.00364745346003638	0.00107506958363235	0.000202104096449699	0.00172966122552336	0.000283294814744501	1.6012846801915e-05	0.00223449043142301	0.0262811694272781
Dehydroascorbic acid	0.0309901251720202	0.00474132546484646	0.0237554568587833	0.00492300827202516	0.00221541725660583	0.00473879985520413	0.0218492649782657	0.004185411589084	0.012378775941407	0.0054166593860487	0.0112280316728099	0.0126761159890332	0.00853044100699388	0.00588914314319444	0.000205565717234246	0.00317765778519421	0.00972144807956595	0.0088414384638203	0.00739242319797619	0.0110822976169474	0.0135161430746099	0.0107911556561367	0.0352158500471728	0.0152292327871566	0.00799254568388622	0.0106318529222189	0.0222572425706439	0.0111254354448693	0.0494036636632302	0.00651515438036604	0.0414912030463432	0.0776900133301189	0.0281700864428838	0.0202449192657172	0.0139329937290017	0.0298077275138041	0.0106643071683478	0.0190553284598639	0.0213172623961704	0.0167102654894409	0.0157929374192461	0.0313513146740444	0.0165371709352382	0.0124067482512572	0.0032491858157897	0.00592510464135491	0.00528027263273488	0.0179109158833592	0.00679521588803232
Methyl dihydrojasmonate	0.0330970476579625	0.0470070497518734	0.0803600655669176	0.0603270002252045	0.0622841828501033	0.0516629162201511	0.216860367318454	0.0426230503003155	0.0705940644752928	0.00254194068457628	2.94866558984855e-05	9.80459392605391e-05	1.28532276037404e-05	0.0478440410914547	0.0396059441034168	0.045234009809669	4.30198139590351e-05	2.20578196414808e-05	6.89702051253572e-05	0.000210383734875221	1.12843751870862e-05	0.000103726905541257	0.198978620584412	1.40650707022464e-05	6.14555211523187e-05	0.00827836192798723	0.106315871214992	8.05195984354553e-05	2.5426106539954e-06	0.0037258563366241	0.261182186708229	0.546380721256662	0.000112598618524781	0.000307626867410203	0.012427921156823	1.2610072843201e-06	0.147897848270983	0.0380403709228169	0.000184390498670034	1.41444693552696e-05	2.30172531910702e-06	0.00776811862374425	3.33304403624724e-05	9.22758172350196e-05	0.0218174776342814	0.0541517424467576	0.0207307313914474	2.63669693622883e-06	0.149079254091799
(9Z)-(7S,8S)-Dihydroxyoctadecenoic acid	0.0232021803628678	0.0407699560626152	0.123349051060784	0.0502880396840076	0.0213977724740965	0.0250606983593832	0.143082547182237	0.0360839863019786	0.0673859242246143	0.00359804801807501	0.000415208584682882	0.000120932929369057	5.02324674012196e-05	0.032916721015384	0.0151896486558768	0.042485395864299	0.000502212500556527	0.000107576440603098	0.00019555760631917	0.00176379801407355	0.000407063399040638	0.00114968078278771	0.218893725798396	0.000485296552495572	0.000406790245487238	0.0125470554440752	0.0548382085634475	0.000630254831854134	0.000144244689851996	0.00800821913974878	0.264651928460515	0.395986555828306	5.90805924580638e-05	0.00218332115011135	0.0217232281897482	9.55456254338572e-05	0.0652380773156457	0.0433440284056115	0.00236371210560183	0.000402514051725008	0.000124577998250693	0.0198716228199846	0.000454655321871469	0.00104744168951096	0.0211107500245187	0.0412270145777879	0.0217518598397565	0.000217519065991608	0.0659756799751172
cis-Aconitate	0.347771318404745	0.10416497827632	0.432819194462598	0.101706782918966	0.00430468752051691	0.153791306018819	0.167045384503762	0.10054038047972	0.162710736933976	0.107009989108967	0.170992376025434	0.168244807128891	0.142583258261324	0.101501472291861	0.0243854074957622	0.211532300873319	0.14427977948802	0.142132916657975	0.135431213956132	0.143489090167116	0.163844134277035	0.138261124288275	0.173879624754227	0.195367932423473	0.182088527870947	0.202994838734999	0.323867933155969	0.141674689220909	0.288454716205878	0.138304922552991	0.193878790654523	0.198644485545091	0.165120068978526	0.186162170476481	0.0998647409938546	0.214460196022322	0.000474202394903351	0.0918797243783502	0.183940656818239	0.149727573320643	0.154254271569539	0.280441114143364	0.147391285962129	0.147105918818749	0.147310231699707	0.0709376875082263	0.0890660135761999	0.167015703780646	6.19472435239238e-05
L-Malate	0.0172121411523816	0.013600276600956	0.0979691376280788	0.0148560101951476	0.00142662836493074	0.00147427349594342	0.0252120983681624	0.0137276387023603	0.0162867276552432	0.00723822266237473	0.0173054651880788	0.0187240572014842	0.0110384109775421	0.0112733525787613	0.000684503148223042	0.00758430664667829	0.016902373783254	0.0129659297042241	0.0114500222980747	0.0215108332868493	0.0228363775411668	0.0210492075811629	0.0520023996821335	0.024131847283208	0.0130028894278479	0.0187084839533556	0.00699443607763819	0.0144461629240602	0.0682161806394237	0.0142166675160006	0.0579398776192126	0.105632203022628	0.0259692382313046	0.0318660293915102	0.0256834212102831	0.0425687461035616	0.0132984568433161	0.025636032950617	0.0380724588889409	0.0272522686247483	0.0212963252433286	0.0516010931880756	0.0271956162319436	0.0210211131983761	0.00471696749604857	0.00856952342763651	0.0092727698276592	0.0275835064071199	0.0099671986335007
Aspartyl-Asparagine	0.0184808688970364	0.0882850310740879	0.00123118843729339	0.0865742954454604	0.434835093864785	0.0529482583930037	0.0984845445743985	0.0824752878577838	0.0620706287821186	0.105491023641594	0.102815801400399	0.126681992029451	0.13395287068422	0.10336571837564	0.133225975210729	0.0141489282295334	0.123225235404158	0.138385033863796	0.102234738512382	0.123135225019599	0.137932721593419	0.12956915173216	0.104386072158349	0.115520684074002	0.0888537582781143	0.0814759838453007	0.0510306293953633	0.138050387609508	0.194488509915178	0.0775878643374451	0.11293246245231	0.225429114233592	0.241783007819345	0.171468932920095	0.143907718948691	0.176663544048178	0.823530390278386	0.164455423853954	0.17113141735229	0.176407052712026	0.1900231164612	0.0707184287722344	0.185560194800882	0.131222398137275	0.0679002519496486	0.124284187516106	0.0958141276179808	0.183337959923184	0.918366329764021
Aspartyl-Histidine	0.0130470036921904	0.0385903046304029	6.21801914501825e-05	0.0378700013146931	0.271028445378996	0.0423448432726348	0.0606814454281539	0.0332794661237306	0.0274013488006626	0.0423077136277804	0.0416807110003067	0.0505655485046395	0.0569603620489538	0.0452667264563443	0.0689939645845986	0.00558518072352932	0.049875847423182	0.0596937497735082	0.0404774327586755	0.0491987157601153	0.0587198123484568	0.0514901505662211	0.0588481612167618	0.0498879917654894	0.0356884012912545	0.0388808498143739	0.0617038985366346	0.0617186430871169	0.0967644195972119	0.027145325973268	0.0643831348880508	0.153364473214023	0.122327925395024	0.0875787859873111	0.0591916232421875	0.0793706457453952	0.564306799072066	0.077623201942004	0.0824434083027686	0.0762519363921846	0.0919312170407045	0.0371449085115414	0.0837986339017357	0.0544026756146374	0.0324112052526469	0.0542523897325587	0.0382836945349932	0.0858731503244163	0.626908815354138
Cysteineglutathione disulfide	0.000859975000009945	0.0204159869737293	0.0234482906892362	0.0208927430991617	0.012033571588868	6.12337169459717e-07	0.0259200365679953	0.0205486819659668	0.0181629548111123	0.0140226306872138	0.0213913069427184	0.030926993107907	0.0208804600254382	0.0232068062679607	0.000685887739259638	0.00151123347771978	0.0269881474305984	0.0240822597313365	0.0124415417376532	0.0336866938516753	0.0346506271123204	0.0336725821116587	0.0525550079421247	0.0295697914821535	0.0178729302875455	0.0233379901634673	1.73626643646065e-06	0.023369929941712	0.07744970231321	0.0199543092979254	0.07096167495131	0.143721125971862	0.0489012251829163	0.0464459096317737	0.0438673514042676	0.0584725326481213	0.0748590429651176	0.0402392060730317	0.0558299251947994	0.0517316492563372	0.0381408896873978	0.0292886411415396	0.0513492375598539	0.0319878451917906	0.00898181030821556	0.021525082866056	0.0176897685106772	0.0465780343802593	0.0976571921273198
Apo-13-zeaxanthinone	0.036489350957472	0.0302499967396873	0.0641197179428968	0.0418033344752058	0.0804478617905558	0.0541076569494214	0.212275930406207	0.0304628202340685	0.0696931119891513	0.0031741760879944	1.98886295373598e-05	0.000913860711722953	9.04086937781864e-05	0.0439714740792556	0.0512459874685826	0.0384845798703888	1.62005624906235e-05	3.74713734527305e-05	0.000396523698087922	3.65489923403324e-05	1.93399433377566e-06	3.00205650797902e-05	0.145046515843798	9.97313315552218e-07	3.30437233512917e-05	0.00242996875422654	0.118015227012665	3.4260170098093e-05	0.000246259736229971	0.00361209371557258	0.219466372029598	0.573991849232269	0.00264842304864167	5.68412908965302e-06	0.0101817096914048	0.000155499313797432	0.186306163759085	0.0387709720003689	1.17687291687144e-06	5.77367337614845e-06	5.56737115021912e-07	0.00112641464553614	5.90705692062049e-06	2.56017430469119e-05	0.0113458464743897	0.0578589953324915	0.0152779024788305	2.09503855185996e-07	0.1851137227776
D-Glucaric acid	0.0378367133284521	0.0175073382913658	0.261604027690174	0.018060984495786	0.000151613296049683	0.0328964155482512	0.023789853724057	0.0184013194798663	0.0252097748991228	0.0186886055750709	0.0484329249858936	0.0625223011500857	0.0418962695995979	0.0123970494318223	0.00941560370369826	0.0730982232105593	0.0394978361268653	0.0406208104740129	0.0469040129886718	0.0372445867746135	0.055332487940959	0.0402741429251004	0.0258503015330585	0.0654903765501798	0.0563284418420085	0.0466783033640977	0.135256469732046	0.0328885149142964	0.200332591282832	0.0421583744493424	0.0356411614432902	0.0632574796255407	0.0757900106759563	0.062129163545979	0.0175355372819915	0.115796519615485	0.000627705341626888	0.0111024703840567	0.068535864997683	0.0455168996219848	0.0533968495194441	0.0660105397053159	0.0440588899000475	0.0397229055717883	0.024065060302388	0.00510016073213842	0.00619287042187831	0.0641106829639452	0.000662473482734931
O-methylmalonylcarnitine	0.0436926096632737	0.0678878524296511	0.108062946621266	0.0691844007364522	0.0249364995556178	0.000993686904307637	0.0846659945985068	0.0702272665872877	0.0677530796598198	0.0534867639204905	0.0800113891860012	0.0921232363803608	0.0667864358150498	0.0766602483265626	0.00344955580356486	0.0111510783458649	0.0884409877874302	0.0752648399342981	0.052655329560464	0.105698388485114	0.0999296773710047	0.102392577356516	0.147267257555039	0.0937074701214219	0.0608779985944196	0.0736535185227712	0.000345799930953603	0.0789895350943499	0.158896507592549	0.0631026585255769	0.160635602136061	0.243969670583554	0.110014593692514	0.114845591300322	0.130862212645346	0.137725476503845	0.0833708643258536	0.128370105493058	0.132508045594004	0.135955909429148	0.0973608149736011	0.131990167501726	0.13413687226983	0.101671737180169	0.0282617130315014	0.0729503395082215	0.0766720712375854	0.114317469829014	0.0764666005560135
N-Palmitoyl Arginine	0.0372684496852827	0.0188518080304207	0.0533345871524821	0.0264331145020322	0.0837701752106174	0.0584602299935025	0.161947210436324	0.0181991034479677	0.0910632180731398	0.00705124248510841	9.36477444816764e-05	0.000417310129482723	8.67352411662582e-05	0.0281271214620392	0.0445466463399306	0.0383998625012165	6.47375839324183e-05	1.7083873899489e-05	0.000797780292869418	0.000210950866452455	2.0749860549862e-05	0.000200965307800594	0.199080596548383	1.19472702083804e-05	3.02617538113501e-05	0.00115254507451055	0.118564181466543	0.00027376071519923	0.000198090882361117	0.00836814445023978	0.274289717950806	0.457939800392905	0.00303300974268185	1.04331985656147e-05	0.0236247346989361	0.000234113582377528	0.188482473731187	0.0709482208150329	1.46591987426943e-05	2.70252875289166e-05	3.70885883028404e-06	0.00110360095334306	5.57463873589991e-06	0.000211566633824878	0.00964372750607745	0.0674940187158895	0.0197345720571695	1.51397736663955e-06	0.185369961189021
Melatonine	0.0289409298523462	0.012977727778365	0.0701968947326471	0.019578909997142	0.0396060496206127	0.0336498833099645	0.140012694493327	0.0149870913628685	0.0450199040118023	0.00218231813670998	5.66749622402239e-05	0.00324287069392658	0.000317623017647102	0.0250545842050602	0.0324570253163843	0.0273965565558654	2.44748151632444e-05	0.000101964233623962	0.00110503773138162	1.55886291728355e-05	1.22093662673054e-05	2.93122484253933e-05	0.0723283676558563	9.48156376857906e-06	7.71778022845989e-05	0.000692602202032523	0.0971929744561597	2.38811046146818e-05	0.00373268699366225	0.0030172402148346	0.130455000829926	0.451394036204033	0.00947339522303826	1.87777188946108e-07	0.00539968716089079	0.00185749061590265	0.109202014333996	0.0226448864191676	4.9423486577521e-08	2.30384459230939e-05	7.65075226382017e-06	0.000207244707443867	1.1908260331483e-05	2.37528790024266e-05	0.0035922867934672	0.0324530202761023	0.00581008191608812	8.32060627341918e-06	0.105093640046977
1alpha-Hydroxycorticosterone	0.22440293417858	0.107096366771364	0.425040967160588	0.100578719443347	0.0023814151393856	0.143194761603901	0.146986195943887	0.102323749897282	0.209625851699309	0.148346708782698	0.197982519826019	0.200805691174815	0.180381245743925	0.108561949705379	0.0241077030207212	0.279265485266868	0.172617146193917	0.17106862044804	0.154613477448358	0.171350335658766	0.198569316259447	0.168526572747567	0.182586590824441	0.22825433675726	0.235576722531104	0.238224165763691	0.318933270331517	0.171540200490744	0.333086389441249	0.205212056346825	0.23893215536625	0.181389984479378	0.203581145291639	0.212486754490384	0.118486661855091	0.255763285392075	4.48424037563051e-05	0.0943169551862203	0.216821521711477	0.178237745885475	0.186013681415243	0.220045578568638	0.165771444345788	0.174144513138773	0.225638872837443	0.0872969507159521	0.0975111219336236	0.201008854864286	0.000167962270075046
Montiporyne F	0.0362747091665358	0.0392023176973628	0.0638398455974055	0.0522402607571689	0.0814100150533186	0.0554718587334324	0.230043841399995	0.0376830909013694	0.0720080956986423	0.00294531832737643	1.68988868315251e-05	0.00048163745357433	5.1726268705838e-05	0.0504189084680843	0.0495235116373163	0.0409369428117024	1.98395356523154e-05	3.4230394913339e-05	0.000190770893256464	6.37523176195716e-05	2.35288766341865e-06	3.78073875921059e-05	0.166515564541298	1.70130663048309e-06	3.95326045356772e-05	0.00447475095988229	0.115950168163059	4.16128364857625e-05	4.89435113629185e-05	0.00337070567989627	0.240258567501455	0.593366124817626	0.0011080424500558	4.05052115567156e-05	0.0106166565223206	3.20760967729612e-05	0.185213795648068	0.0385851501614618	1.31379217201017e-05	6.53897660933915e-06	7.39726302749006e-07	0.00251903502819348	1.21460512715797e-05	3.29101073709773e-05	0.016397319536934	0.0604572178382964	0.018375466910212	3.39105422316555e-07	0.186808948774505
Miglustat	0.0205262389459139	0.0271430985555041	0.0244907162929992	0.0361451740237867	0.0704787006464915	0.0373536124433431	0.167003502243321	0.025063484772827	0.0290331861632298	0.000615252795273252	1.27432106037819e-06	0.000293871013989581	2.58664892485702e-05	0.0335103288781015	0.0344528518861706	0.016783414889937	3.26779048652921e-06	3.50566749394678e-05	3.39951469558354e-05	8.43143736029013e-06	4.72414791689237e-07	3.09570230781908e-06	0.0854526123614091	3.88342319306365e-07	1.14337642662295e-05	0.00366879280846469	0.0925360779721438	6.90151118761395e-06	0.000108977943383213	0.00049717807326602	0.127433488775978	0.470554299212446	0.000870312288792122	0.000115179715042586	0.00295826264409941	2.29107326831485e-05	0.182968001598392	0.01511132466152	2.67881249257621e-05	4.07511910486726e-06	5.88314111720123e-06	0.0023070849175744	2.83765864240557e-05	3.12475581317453e-06	0.00895953566797776	0.0284544367795548	0.00751969965954743	3.38449539560006e-06	0.18416877719152
Tofacitinib	0.0315568066495423	0.0440143333967034	0.0644065358962878	0.0580685249994833	0.0844897973172872	0.0516207722945904	0.233649598092129	0.0421203512868452	0.0674838124131069	0.00256258044915322	1.47413325436465e-05	0.000439882634776196	4.63847602403437e-05	0.0536802564923236	0.0510379506164039	0.0395569691840204	2.29204269565461e-05	4.15227954258305e-05	0.00014494598042869	7.59534687261812e-05	3.22824443129427e-06	4.26799817018697e-05	0.164449207011554	2.17356701995766e-06	4.28108146146609e-05	0.00542200988904444	0.106452788858501	3.72352091678198e-05	3.6826256215848e-05	0.00301665467862418	0.235292208748056	0.60443775754956	0.000824541961888201	7.71922774681795e-05	0.0100920463832867	2.18175862376006e-05	0.197729696645475	0.0359840042560244	2.88666518473461e-05	9.45950713779871e-06	1.45419769629246e-06	0.00310550252922546	2.27954615299949e-05	3.42738491085622e-05	0.0174358938762557	0.059148835100834	0.0185916913735945	9.93658002123481e-07	0.202085460505714
N-Palmitoyl Lysine	0.014892786961539	0.0124204496457436	0.053905305873284	0.0180159818740683	0.0228592824806069	0.015351595887133	0.108094712139458	0.0151471701001745	0.0161971727466667	0.000712947917566591	0.00018789532631046	0.0097598420271144	0.00139508592715946	0.0243626310180976	0.0215089293654735	0.0142455868161242	0.00013502308276821	0.000933691810290392	0.00154941540144566	3.33707945238096e-05	0.000159654099341685	6.67704441079384e-05	0.0194076713254128	0.000149762649327983	0.000507287050958982	0.00174537136898709	0.0628471762637348	3.59088032933464e-05	0.0155438707569161	0.00102409262784521	0.0487445080394905	0.390905430791617	0.0187653178886609	0.000100654484099731	0.000997068513074072	0.0066350633862332	0.0807682264232096	0.00513915514985091	4.9115808556726e-05	0.000302992815395701	0.000309883320287698	0.00032404993687038	0.000405963735055991	4.85464334451495e-05	0.00249600593793738	0.0136052368863074	0.00179485633142782	0.000384672380940822	0.0829218180612915
D-Gluconic Acid	0.00324256408049	0.0107964993566169	0.0823532960125737	0.0125180422967074	0.00260860708743577	0.000484367464510485	0.0195718923782481	0.0112117543755407	0.011411627832063	0.00395623259274577	0.00834655861260533	0.0107279636533422	0.00539719390590869	0.00825271400845994	0.00135907841390623	0.00551347663094335	0.0089637352973796	0.00650676642857298	0.00612527595858107	0.0123133924233499	0.0128567396480573	0.0124795558582676	0.0431551335275607	0.0125150697498408	0.00631878886174095	0.0101887829512254	0.00330984588274553	0.00695949293661584	0.0469449110719452	0.0101017772742386	0.0527101411825504	0.113323115715766	0.016421015782637	0.0186318558377111	0.0189779181014414	0.027576123829307	0.028592523018637	0.0190953668561909	0.0240164316132619	0.0158612219195381	0.0117803149702621	0.0255940397139286	0.0157358346557028	0.0115837775851324	0.00269122358104447	0.0067500604804912	0.00540950923374429	0.0162924265875262	0.0291184883050683
Tentoxin	0.0230417866595732	0.0288463257913939	0.0895419760720761	0.0390746035464141	0.0297374899541686	0.0309589615082176	0.170231543600957	0.0283960126175924	0.0459715322188452	0.00103916368764788	9.39947919660959e-06	0.000474851458636351	2.18553986181473e-05	0.0341638027371275	0.0256270816691892	0.0347652787720734	8.6604213656865e-06	1.90690593540659e-05	8.75016417823655e-05	3.14075017387049e-05	2.35879461559713e-06	1.73764714916039e-05	0.112566368265802	3.83049889442203e-06	4.61100551951798e-05	0.00421422646863593	0.0842932127234588	5.56466394216665e-06	0.000273447683156074	0.00206247568931822	0.172069857904415	0.493230058635068	0.000654001634022712	5.28034761514228e-05	0.00491927333614734	7.88896287771693e-05	0.0860543019951992	0.0181831199728825	2.55652758868494e-05	3.68757836668992e-06	2.4733047774718e-07	0.00276769870740256	9.43165547949757e-06	1.14505434713059e-05	0.0107974615551363	0.0316078118516395	0.00877876760228228	9.18068555197318e-07	0.0875103550149877
3beta,23-Dihydroxy-30-nor-olean-12,20-dien-28-oic acid	0.219479566088239	0.0703240425891542	0.353307839121024	0.0713682186997142	0.00140637488217045	0.0919436043513821	0.131077582208435	0.0681150476059624	0.0903545037367242	0.0445958540042747	0.0839967130373909	0.091818231936765	0.06884510249387	0.0652306216959912	0.013549593500857	0.137052986653174	0.0692958744804584	0.0714306963260212	0.0643056481958376	0.0686738467398011	0.081552867880852	0.0651003420726121	0.109378734427899	0.10159696622276	0.0952107872021963	0.127261244344236	0.232762146958766	0.0635142828448525	0.177268281795176	0.0652487229632539	0.128293688239459	0.194777272823577	0.0839002104218437	0.103672780970752	0.0436729850811071	0.117421855182841	0.000287293580269619	0.0408555780372403	0.100050165733659	0.0732266174054629	0.0766449920264132	0.182352627829707	0.0757666729790317	0.0690019490511701	0.0835181989344073	0.0343972924332807	0.042183910269046	0.0862555185894266	3.1068812880763e-05
Glutathione disulfide	0.000909292545403142	0.00592332174514485	0.0080592995403982	0.00599351025150768	0.00343386394272901	2.78696756664829e-07	0.0101714282514731	0.00561145582343156	0.00305984308053011	0.00282401390043295	0.00937507099054943	0.0147985462795128	0.00913952473591098	0.00638385862756038	3.06001732343514e-05	8.99747358339664e-05	0.0112769719969017	0.0114330854923714	0.00470417226224628	0.0133481978432808	0.0167821106614398	0.013346375361449	0.0157052000669585	0.0154342494883313	0.00748370187364596	0.0108200926218878	0.000131724831484364	0.00977734163504846	0.0586586885915368	0.004086581101645	0.0208536134924604	0.0745983900841992	0.0289433147997755	0.0286641578936255	0.0119198078795853	0.035587353204144	0.0359216865857591	0.0109104110580093	0.0320796796831839	0.0256309657251204	0.0219053160625655	0.0209507502029334	0.0277699236643321	0.0134057962093048	0.00172901228406865	0.00346648250541661	0.00329968396874938	0.0268312132545605	0.041076503568498
Glycerol phenylbutyrate	0.252843790708355	0.087510324715601	0.0232012855031933	0.0848457900625298	0.535618770812843	0.571802781736844	0.123131086132164	0.0753069494421555	0.080963458196073	0.146465225365515	0.177633957675834	0.161350871105071	0.200926013291557	0.0766509522365926	0.404407102213281	0.135054314897183	0.162674247178063	0.193580130583661	0.224478605129496	0.138456835150402	0.186752663703488	0.149673512790503	0.0900332915782409	0.194267483908764	0.16365363807341	0.127225994841569	0.888265276126267	0.207144421640071	0.313729929007902	0.107503773474675	0.0684868182143028	0.104117498636593	0.316919993284359	0.235620240792252	0.103820676345101	0.238702241748281	0.706393045985397	0.135830802218165	0.2076506088636	0.165293120735444	0.260424195236493	0.176938727508627	0.180416408169768	0.165490834917128	0.120652337537266	0.0872550676115599	0.0809584010138748	0.231266720795435	0.666903651668776
2,6,6-Trimethyl-2-cyclohexene-1,4-dione	0.0215344956207447	0.0336992193070061	0.046845943578126	0.0444852420391414	0.0578789235321321	0.034675307913192	0.177794437446063	0.031035189850765	0.0375329962563939	0.000735397877954854	1.74360356875935e-06	0.000119318333170987	5.05403690302389e-06	0.0364795976881756	0.0317792600785257	0.0230671331496049	4.7852424211947e-06	1.24627886714906e-05	1.77563255607431e-05	2.95152365001482e-05	6.33514420673929e-07	1.07249211122526e-05	0.119014888029575	7.35916374043597e-07	1.00907593279167e-05	0.00488063276702996	0.0819206935837796	7.26345826728062e-06	2.23601476594095e-05	0.000946276410582803	0.165598440056913	0.494472963037192	0.000217766046100077	0.000151149077493485	0.00492086894035165	3.09275173109222e-06	0.156917858205686	0.0198072608709882	5.85437562817437e-05	3.11172505674918e-06	8.96374911202443e-07	0.00432172769570899	2.09229946582494e-05	8.71212371955804e-06	0.0110523199009033	0.0328099855574637	0.0103148527797755	9.7659736974384e-07	0.15611073638197
2-Methyl-4-propyl-1,3-oxathiane	0.344265240079638	0.0800296358607408	0.288310118943725	0.0762368818976324	0.00858554303476359	0.161913747800369	0.132571713701017	0.0755050881930836	0.120769990596203	0.0973833203916877	0.169201464441964	0.166918066553554	0.147670567298527	0.0799837976457286	0.0248784756797122	0.156782027689297	0.142112492498709	0.146999498096613	0.137389776737748	0.135729504876523	0.164414549359525	0.132460793205797	0.12514835245247	0.195155987863263	0.17410058480695	0.179601061997263	0.345844264408896	0.145736751631038	0.305766023293063	0.112352889626242	0.132436477905395	0.144434120696523	0.18752066199139	0.191957229904988	0.083691631274345	0.223661133760004	0.00228475682993174	0.0792300276840126	0.18445905899917	0.152591219791853	0.168597606144799	0.266101317065837	0.153412282837	0.144425192235428	0.119331792761458	0.0543033959071221	0.0720911243372234	0.176792725495978	0.000574437758006531
Stagonolide C	0.0766888023251224	0.106142955189903	0.144240552401534	0.129084358647517	0.113210875400901	0.0985850683692292	0.361916330502413	0.0966206121337351	0.152213709569834	0.0108782263303656	0.000560158966157449	0.000486643001019731	0.000256395275796657	0.105433636831755	0.0755030713990545	0.0971470705740369	0.000722725582741024	0.000368806948592647	0.000597416225957215	0.00201164683397789	0.000294888444163282	0.00120726846462362	0.369163234525412	0.00032613419975318	0.000764193736231271	0.02522651141303	0.154166292528416	0.00106431145454921	5.31200994970631e-07	0.0136586688001354	0.450612738147922	0.745328414150162	0.000210545995329943	0.0017654106812129	0.037269661229041	1.00336776832792e-05	0.210033977345642	0.0895047711170854	0.00127566122072999	0.000321747516965084	9.97537448560338e-05	0.0240492299324108	0.00046028326527017	0.00113747191468618	0.0598341076249245	0.124081771346233	0.0620398800707786	9.75131409403638e-05	0.209048676762275
CLONIXIN	0.365595463436837	0.116222873928367	0.480815928356506	0.113107686198192	0.00416387971345981	0.170718543530134	0.18029309444195	0.112293248322947	0.188376747924908	0.124102778555234	0.189864128890707	0.185114252311147	0.158894669124308	0.113141337187742	0.0278525532723569	0.24806059317377	0.160628925054551	0.157054917661656	0.150921174920235	0.160198457503773	0.181362477397238	0.154563992502108	0.194318585180144	0.215511035066679	0.20520506579136	0.225953784231351	0.352563352443853	0.157870885923343	0.308612126602414	0.162371824401121	0.21976084392659	0.208638374012732	0.17846233824753	0.202310128237499	0.113059980822682	0.232750973263226	0.000270773246159694	0.102125913580184	0.201065992937885	0.164064790281161	0.168455709726059	0.296382949406212	0.159729530045397	0.163549089353293	0.173365260619202	0.0817975653967599	0.101293502022257	0.182315254171839	3.33450969991265e-05
N-Lactoyl-Phenylalanine	0.119528988389434	0.0460602829717605	0.127314247462375	0.0460363558712485	0.00323915595432715	0.0144842144507994	0.10076916274824	0.0450504463680164	0.0683274489614165	0.0361215563207156	0.059300769704515	0.0728005621553197	0.0516009026648752	0.0571581898958569	0.00142298879169157	0.0316998958546274	0.0548804946260317	0.0542366091084355	0.0378655313813655	0.0587558097347715	0.0631999045057838	0.055071193844191	0.1056076517076	0.0702781710210905	0.0562047664796007	0.0760163290705627	0.0349314876236711	0.0522954215506944	0.128430083261467	0.0418687858207421	0.129356220497835	0.208845202297888	0.0834527287972322	0.077813669433958	0.0559917935081425	0.0965828051573123	0.00480949832389523	0.0595996351403877	0.079042876963272	0.0753245302947767	0.0630327125182387	0.116844265190616	0.0752671563255439	0.0589457707663574	0.0405808563631775	0.0418584675758131	0.0441948249292508	0.0712853499470201	0.0027272157777779
Prenisteine	0.0117176561716	0.0336615076610603	0.0707066928826766	0.0400143487514263	0.00598602868042004	0.0168985178553504	0.0910694903231875	0.0302272609997469	0.00433906265120598	2.32572937250309e-05	0.000423454942266206	0.00200134470082514	0.000577043297829714	0.0236670960043005	0.0101645425917811	0.0171441261334444	0.00051207924974648	0.00150474920002387	0.000150895694427697	0.0005149808035915	0.000825294729832068	0.00031856180596111	0.0211606506058272	0.00134911205588245	0.00172738303876441	0.0235436118649884	0.0737052457119397	0.000158494138402806	0.00657137588344358	0.000164179753015135	0.0307418943108729	0.264519193493369	0.000716609146485327	0.00775212015600403	0.000121921840269041	0.00137353730389801	0.0283300346258316	0.000316282915378271	0.00486524908813603	0.000783983131163262	0.0014859481519304	0.0251700778920473	0.00235865137606319	0.000279814091746601	0.0128817112221385	0.00245720159733398	0.00149135492210726	0.00204989114492546	0.0288737213672147
Glutamic acid glutamate	0.215665049176971	0.0265407478077602	0.172170796974087	0.0249835809261698	0.0090693363964127	0.192791676747643	0.0523961452343191	0.022411061089098	0.061518181509271	0.0500549395069158	0.0886584092740277	0.0658082347326221	0.0687870143966401	0.0195206893630775	0.0295355405928451	0.119832147012802	0.0678931204434861	0.0655928321499148	0.0805441739754699	0.06505463987516	0.0856144563932843	0.0654122875981853	0.0768262741968739	0.10739615389797	0.0875253049343271	0.0824443702906331	0.464884777964841	0.0804620147922442	0.189418716058141	0.0635781432175729	0.0732323660872036	0.0512320602732092	0.0996994439710411	0.109425076606097	0.0402313251697203	0.121379968003337	0.00479111405712432	0.0418874576920288	0.105216001267528	0.0661795351222249	0.0917517712889114	0.154482090492377	0.0651978668814533	0.0740290088598987	0.0597334398055391	0.0175183602176516	0.0242126301859052	0.0931309466570059	0.00187781435404655
Ile Ser Val	0.0183714277074758	0.000156310539843712	0.0206028374268457	8.39205857123889e-05	0.0134409515385807	0.0189631597336553	0.000405872812303851	0.000118039649001388	0.0454930995655456	0.0651174160585686	0.063695085323227	0.0355764066623252	0.0428209107314234	0.000229703300641128	0.00359433899763063	0.0121199840603262	0.0530573970380106	0.030239918919612	0.0693497525168714	0.0632250560743696	0.0724416946094073	0.0733141631650695	0.0775600896879411	0.0698149807542423	0.0338418897575707	0.00452847656072241	0.0543408673868351	0.0794193553310258	0.177357985804758	0.0865774493843831	0.0791466906276576	0.00322956645372428	0.13967054127268	0.0516185769617699	0.113168191188314	0.141291219893601	0.040584280351886	0.123611469760548	0.0755973546161918	0.0703497686098076	0.0709070538221107	0.0237192441868564	0.046649527262259	0.079766955805819	0.00374679125723054	0.0174457555762849	0.014184544582774	0.0738034391670492	0.0409584828237884
1,2-Dipalmitoyl-rac-glycero-3-phosphoethanolamine	0.111664764180183	0.285325293646917	0.101247519520549	0.267969607220818	0.101837031915376	0.113360433621452	0.16576789625903	0.265152628839327	0.0089557622625762	0.0536341082386863	0.254443571561501	0.341068753926659	0.314307671253237	0.217730117643578	0.107709105543179	0.0706980976105908	0.276346224958133	0.402891288724182	0.16904944365105	0.230590858575906	0.334304054902923	0.220095338307023	0.00707105678388638	0.362832319575749	0.34587369619128	0.503863125462733	0.225894686549666	0.21668939883102	0.554834324844564	0.0457330796856744	0.00422302628723952	0.185100343534542	0.273103339623124	0.581283773946222	0.0224823678692027	0.365276275292935	0.163534726150473	0.00568327794406042	0.494218116195706	0.35443369182552	0.459441509364889	0.503254658798921	0.471894086439447	0.222536134425509	0.223893230852708	0.0200574155979149	0.0580050344688831	0.479304130806619	0.176989448767616
Nopalinic acid	0.202116812095418	0.0562597689393601	0.290176621402078	0.0562870947885449	0.00385865727396287	0.052867632980378	0.0905079253276345	0.0573950472211222	0.0762323319100599	0.0581324755899999	0.116064271901046	0.128995866833107	0.0959604032398272	0.0563979907708512	0.0105554244373919	0.0794328980767654	0.100311780794751	0.0979129285571907	0.0952912802869559	0.100450816747672	0.118793753354451	0.0996377688277167	0.0964969223974596	0.136088820431484	0.10857506756509	0.107466970922849	0.124709150856176	0.092969880123923	0.261819858728656	0.0767588244720752	0.102775375540874	0.148312944378753	0.143466469859823	0.130998730846447	0.0720184433470216	0.187629009819722	0.00374261270532376	0.0666952437705014	0.136134718898838	0.11968538507378	0.115053268085307	0.19642880689234	0.11880534520961	0.104910351372914	0.0502769316715596	0.0370098362701037	0.0482283123676788	0.129230040948162	0.00106207236681714
Adenosine-2'-monophosphate	0.0419938991148486	0.0228351327879081	0.0386413157122069	0.0161895127153454	0.066061732066076	0.0986856592381586	0.000914821391336184	0.0201855887753724	0.0124724982213313	0.135326420881962	0.337411826917911	0.295321701504824	0.331117712975328	0.011820365517961	0.0631165333237018	0.0406558830778217	0.321475673572105	0.334697077675003	0.314593497970902	0.294279854589508	0.418531868830562	0.322451933822604	0.00755969094493326	0.428703819830439	0.312367488128786	0.153115224274517	0.231812163948316	0.338235844821743	0.794827252909	0.15322087995601	0.00282999844531241	9.06316433218946e-05	0.488270266823278	0.479072034609865	0.104553840375992	0.587736734106164	0.129683119149885	0.0544430685963172	0.500673435027319	0.400060581467357	0.509948216260249	0.248402502115125	0.403928496531397	0.335241459024553	0.0566984695301471	0.00818644125148687	0.0258919651314815	0.522346771596951	0.142686066003659
Nifekalant	0.00296663528261267	0.000494202201571719	0.00329629970010473	0.000325199247929386	0.0604563563720301	0.0236795051410027	2.3111379388271e-05	0.000420941530906001	0.0045928721255145	0.0357319446740234	0.0660272509820068	0.0552518245516007	0.0622299631658679	0.000213062549882438	0.0252480391490094	0.00329871946259573	0.0615531793895091	0.0543366122058205	0.0820270604405001	0.0598150822779698	0.0905365293794441	0.0733596835341998	0.00865092568379112	0.0842719133955797	0.0425974397496306	0.00711783861312936	0.0728725111071667	0.077903948662904	0.27176504590293	0.0425883170469673	0.00593055643981641	0.000818822517180032	0.184596637033764	0.0893789978936038	0.0492669016502962	0.186021747604455	0.199530120203019	0.043981646856487	0.108755259857235	0.0893392951827214	0.117945220965496	0.0262020150611842	0.0787015398610865	0.0771385155993955	0.00171004289279914	0.00337311754748334	0.00361960168794249	0.120012259315386	0.212879894735306
Secosubamolide	0.0161096226092804	0.0149403495505434	0.103546231293849	0.0204461535901713	0.0169655886903992	0.0167181635078444	0.0953408966798579	0.01458527322769	0.0650791941185474	0.00423140808254327	0.000247276294343434	0.00035009891759171	5.49782350769218e-05	0.0166475637789711	0.0118185108233247	0.0309959080679678	0.000210035959331644	2.47852260249115e-05	0.000515351020477823	0.000751191816101064	0.000176694957717514	0.000658764094164235	0.170833840185198	0.000163637987615683	0.000122096942130759	0.00216285702742936	0.0436718354714535	0.000341359478128082	0.000863622557347539	0.00937023224368054	0.230765049825257	0.333228532638743	0.00120468035140849	0.000223756231959919	0.0220016913041747	0.000613982953779736	0.0601286440257518	0.0483188263238889	0.000437425684140143	0.000189336849894688	2.65136939305425e-05	0.00377063718000011	8.11872323377909e-05	0.000585452894091837	0.00696175711556089	0.0367445505229106	0.0129236725856454	5.66275778317408e-05	0.0612076110979883
Semiplenamide E	0.0598278907130337	0.0485405864190367	0.09381743464326	0.0611639133093141	0.084441933724927	0.0746926519520578	0.239524635908521	0.0435656284697287	0.144603488880658	0.0125076873773261	0.000447764950747169	0.000250157503335791	0.000146552057722916	0.054854372380851	0.045637822752245	0.0681016632448729	0.000445484757439716	9.57425459646538e-05	0.00072925437259808	0.00147142517841608	0.000192378570673171	0.0010287545173178	0.339690187073732	0.000184465490778119	0.000291332552852733	0.00862375325636853	0.126245077473634	0.00111987637284838	8.16002966431649e-06	0.0157835325549217	0.422712413692133	0.559022394858124	0.000723949901916626	0.000523125850302012	0.0431781398251041	5.1823256969659e-05	0.165027157374554	0.103809142337647	0.00053343585584037	0.000206850704339344	4.15309274539022e-05	0.00982630181476255	0.000128743347270853	0.00106545647999574	0.0323568727718067	0.105029259755553	0.0459059190413831	3.41217791596979e-05	0.163721738478713
Corymbi-7,13E-dienolide	0.0896647555734297	0.0957331233242723	0.141919916955863	0.119320823366221	0.139175980683354	0.113446962049189	0.382830533032597	0.090205476607911	0.176240032057959	0.014432372896209	0.000551713326026344	0.00103794354483337	0.00040659341095773	0.108828132257107	0.0926694863346775	0.103488931345031	0.000618554345478812	0.000360627979349864	0.00118067226133179	0.00153384462958587	0.000207740526909974	0.00102730794070729	0.373850713318251	0.000200027716754239	0.000642158214752921	0.0172189856315493	0.175704827417291	0.00102069015879155	8.60003525636349e-06	0.0165644838238184	0.474426919688263	0.793769690297951	0.00108592033326838	0.000660897490679502	0.0422500809020761	5.54925034694596e-05	0.247980898670479	0.107844823357811	0.000464564265872203	0.000244186487867229	5.74435094438078e-05	0.0138360429471364	0.000259236055027656	0.000974082982195011	0.0530648358208396	0.146454925393688	0.0650245958547728	4.48524950059954e-05	0.244640063333027
9,12-Octadecadiynoic Acid	0.0300673963533458	0.0360033252539862	0.065048714219197	0.0482033818734931	0.0643314675331903	0.0538516169597941	0.212783755328303	0.0348458620761326	0.0541336846649316	0.00161352347593619	7.20910664932719e-06	0.000604763351056865	5.31357824399069e-05	0.0453625110944287	0.0471588463833459	0.0403438049486858	7.64883619782917e-06	4.0224812895512e-05	0.000139141141172177	1.77979325540244e-05	8.14855275740602e-07	9.3408101507909e-06	0.121478228833053	1.02872365143898e-06	5.09029730026846e-05	0.00474142958968396	0.127681998718248	1.02328571401113e-05	0.000142828090534837	0.00204978370415133	0.1868155628955	0.56113360196806	0.00111740519305111	4.03095288916639e-05	0.00515397567846951	4.56202339801654e-05	0.152604105749022	0.0221091476052921	8.12995512639559e-06	1.63830675427271e-06	7.19999135741767e-07	0.00204213693513812	7.62630546169798e-06	6.82203525141245e-06	0.0153126043167819	0.0435275820103057	0.0117194978212937	4.34371535790986e-07	0.157594464623115
STROBILACTONE A	0.0422306961410817	0.0659155766189926	0.108994173496633	0.0770609640158623	0.0506845701861465	0.0745727001712451	0.187349226027304	0.0534988702563151	0.085220749953268	0.00602360060806494	0.00085650652252047	2.40545118172137e-05	0.000104698507485852	0.0453328022319352	0.0361166869897279	0.0698227445304894	0.00103877729423306	0.000288365717970034	0.000279547832588397	0.00324245154940455	0.000815002747375568	0.00194979407581229	0.287588480286429	0.00110040727324881	0.00100649757325833	0.0274613773523934	0.140713322026278	0.00176912173065703	7.45988531427517e-06	0.0102547252537272	0.316058008424088	0.407072697795555	1.65044455775508e-06	0.00632890934990196	0.0266592060699529	7.06067117030557e-06	0.108346638553043	0.0534094302884614	0.00548098171479006	0.00056356939634394	0.000439914143955241	0.0415048127162539	0.00085421390999155	0.00198285249650943	0.0477941812027448	0.0540140791778214	0.0345404329369395	0.000500636752851391	0.109279379197695
N-Palmitoyl Methionine	0.0725385512331324	0.0139412030534648	0.100084348004085	0.0203033167624679	0.0646591976545266	0.0860139943401826	0.167633657594777	0.0153123955177642	0.134190326484045	0.0168805180486994	0.000917050439142116	0.00424473485778073	0.00119429966031888	0.0292825497999066	0.0515570178652476	0.0689123390191398	0.000451100787606955	0.000278232152349259	0.0053721780655639	0.0006091332498089	0.000261898454724602	0.000792190048754021	0.196411346515254	0.000234532064317641	0.000519373017664092	0.000882493884316625	0.185504363291097	0.0011231267593402	0.00398871515852165	0.0208882926121096	0.295738908222722	0.452994358103577	0.0175142174946054	4.08700635361445e-06	0.0328325894351556	0.00367700613104008	0.121666162748478	0.0910968748728283	1.4087912953788e-05	0.000218006082119161	7.88392354520853e-05	0.000498931076429343	3.29270265341044e-05	0.000852421581522621	0.0108857624463265	0.0837865141925868	0.0225905660889172	5.40577362334755e-05	0.114840642736395
3-ethylphenyl Sulfate	0.462575376359007	0.161981179232112	0.523219345308688	0.156528724352144	0.0104404419570778	0.204883390643704	0.220894653357192	0.155473750347657	0.224564268945638	0.165192416191211	0.255128192897725	0.233109154570125	0.210319424805659	0.153431758591837	0.0391127739869728	0.27392305492501	0.222592880733404	0.214260496772498	0.198082941081142	0.225545282953378	0.246527540877368	0.215761518563051	0.24724519304318	0.287134028539753	0.264293552308521	0.297109217635865	0.373588002335969	0.220010119792252	0.365872202572302	0.202063644574036	0.257904579674388	0.232218818300547	0.218480057066176	0.281610624341349	0.16086875299551	0.288526134676969	0.00160109465860304	0.145383703077345	0.278735886568579	0.23013728821056	0.232525660116753	0.412348611883773	0.228682430630337	0.228319897173537	0.216129579756054	0.112117215082108	0.148278909914001	0.249034349488762	0.000338136499476034
Drupanin	0.0257780061680531	0.130802434034288	0.00261208670218594	0.129215747768014	0.599367983804905	0.0918268553625883	0.118626637556311	0.122708768037943	0.0607047319553467	0.126436715245138	0.139469395253839	0.163078091527206	0.177279634537275	0.134210511021512	0.231089567624113	0.0216920528171882	0.166955928381286	0.190186405658133	0.143447936504289	0.1641387752379	0.186435255766316	0.172495562136486	0.106885011958638	0.158950255573488	0.122279151400977	0.116924678619599	0.0876817585246517	0.180591597249844	0.250592025878558	0.0923749383632255	0.101333138836312	0.238609954526335	0.286096722165082	0.241759265161142	0.165803327160978	0.222819489287536	0.937276710315123	0.181957531501083	0.236665817507521	0.228085196787422	0.257164220185519	0.114457866540797	0.249702546429055	0.173261238594778	0.0876323850549566	0.139385735299607	0.117967449840291	0.248174488317322	0.853068422977302
Allylestrenol	0.137448155708098	0.358545036025821	0.138959092882417	0.350800048406064	0.208083315295122	0.185414887595338	0.248786515559267	0.345422300576243	0.0110060849508018	0.0567309726554351	0.251700077773408	0.394271211524033	0.339430313141882	0.288002258799112	0.233595612095345	0.101763437058302	0.274459818360711	0.428460262970495	0.199462795558269	0.215775037565921	0.325335310161356	0.210657843789415	0.00618579110922869	0.349260054880634	0.35232840607105	0.511569280775243	0.338213642657823	0.205069274606942	0.585951133513956	0.045624477730423	0.00401722023778659	0.300065690236647	0.31781314933727	0.55489662435722	0.0200439406377088	0.384045179604825	0.335613415548104	0.00616165086028166	0.458959766096533	0.342038752817795	0.458250313831051	0.480297511707149	0.468910047373791	0.209158060687133	0.238043894394344	0.0309004855362782	0.0658146265868557	0.47336681308907	0.34934885946563
N-Stearoyl Lysine	0.0285843918102895	0.0337223630864773	0.120508256914333	0.0461812416082618	0.0375282096249102	0.0235517784585272	0.191050282557018	0.040303186916572	0.0396736646430822	0.0025890290513221	0.000635679907351703	0.016365489132948	0.00273982177765214	0.0563606301596686	0.0403738087359657	0.0335539920104663	0.000559266389039831	0.00204765414007612	0.00326530467996454	0.000292412480660346	0.000474858504488959	0.000390869179849311	0.0486701718030746	0.000427303605134996	0.00140013377586725	0.00524552117631322	0.0697898771608212	0.000171159941592725	0.0165111826759485	0.00379619428229551	0.102146789926984	0.575913390445145	0.021987910107761	0.000258729391224486	0.00427121658563686	0.00857807718844208	0.109980563220838	0.0142542354551975	0.000167259709774038	0.000820281206245253	0.000519632064933236	0.00138921752404459	0.00101007358214771	0.000278251697584676	0.00794697402096196	0.0356684092841191	0.00807811575832963	0.000689900530018137	0.111756233795586
Dihydro-4,6-dimethyl-2-(1-methylethyl)-4H-1,3,5-dithiazine	0.0474973591105227	0.170475008199043	0.0972963033953294	0.174785559715908	0.151182551434779	0.00256117129443486	0.197115849305975	0.178314133591153	0.140643803285316	0.125116945698866	0.137872366586489	0.186018314759342	0.141768201757949	0.209276997564317	0.0292289909635621	0.0198508407970185	0.165081638051289	0.15574952833425	0.103148436320765	0.188406994856117	0.172791819729151	0.184959765643535	0.247293867499575	0.149142877109652	0.112835875185383	0.135056489980822	4.96476021364363e-05	0.147213699535139	0.218794379153987	0.123622941927217	0.284085002683419	0.487113150749438	0.216117492518168	0.185562673713067	0.253747721889618	0.218681857544277	0.358875773825439	0.259167586365773	0.207632650405627	0.245568284629019	0.177772458263535	0.159552334448759	0.245878263793817	0.179104406621705	0.0759547811187871	0.20708872065307	0.186661210282663	0.198256767339817	0.383689468885293
Tauro-alpha-Muricholic acid	0.282422746973071	0.289719698976521	0.773803186215753	0.281206388555794	0.0443169980128081	0.347166505470969	0.315901128339102	0.283869664183966	0.501401431225836	0.374637898910347	0.373084628072417	0.367824961861956	0.354589006384338	0.280222042758073	0.16880323911414	0.660650724499316	0.346093864539733	0.330375109877988	0.334152842430139	0.352447610339828	0.374549605552859	0.352963108948651	0.431983071041878	0.402819333007188	0.448662238446078	0.441711762385121	0.566693813372611	0.343115740959375	0.484948450595756	0.503879331292079	0.548869201430038	0.369790646425895	0.352028352759226	0.366335560030219	0.31461923035048	0.419901024839497	0.015454829008984	0.261179907218724	0.385964621195305	0.329146889872729	0.336632201816372	0.316999432028232	0.298570402855242	0.348456176239178	0.529758650740554	0.282432205912995	0.271317692179169	0.357029258932708	0.0341319326218537
N-Acetyl-L-aspartic acid	0.122126606378546	0.0443990895139895	0.0152918702153552	0.0437631247511486	0.0442925427921474	0.0447153069465352	0.116868781459157	0.0409037986510362	0.0298291228997359	0.0247928409663627	0.0468696761847306	0.0796770688830373	0.0615271808607034	0.0628419024051463	0.012870450960404	0.0143127364426978	0.0448265516515393	0.0657872596844854	0.0358374606666774	0.0374733345734654	0.0520772668440969	0.0360185008907417	0.0377536495425058	0.0569787867059528	0.0501438244535974	0.070692426556469	0.10282053924868	0.0462924990345242	0.127826351381071	0.0150167110429974	0.0482110414516526	0.210656553191127	0.116643793114247	0.0790915609279925	0.0216749802686958	0.0887543581939051	0.0697665651371858	0.0295487160853191	0.0643580977920389	0.0654305174225127	0.0756346804672272	0.0839262739197195	0.0771020397290414	0.041298231477988	0.0385666122031874	0.0311984437806816	0.028546365200082	0.0743219476139902	0.0578019795486837
Estradiol-17alpha	0.0748097019161267	0.139931962655641	0.15624716376375	0.166825973385718	0.148279110693907	0.109660782947782	0.407730765887606	0.12734379376501	0.173823946389917	0.0149959640530404	0.00105072649665861	0.000793938188408139	0.00056218257080172	0.134279767587112	0.0978684824746963	0.113856207608743	0.0014989195883257	0.000862636209758688	0.000947301351679546	0.0037105931888652	0.000709248283228047	0.00234523076024437	0.41746348825417	0.000711037711007254	0.0015026427204976	0.0367953488604405	0.156660376615084	0.00196931923124157	1.02600637119447e-06	0.0185036567532495	0.501519791754827	0.810192795038547	0.000258350824132478	0.00360422823732383	0.0481615171406125	2.26570323835706e-05	0.269854499750686	0.10576716585592	0.00273540620170953	0.000796707526718515	0.000324619548103551	0.0320383435037205	0.00114727841722447	0.00214265087150805	0.0814541847289001	0.151314663110692	0.0808689013031288	0.000323014119598499	0.279396725904464
Emodin	0.461091963773568	0.140464844055458	0.374257014542747	0.142956177932218	0.0587933734775371	0.178112164355808	0.226521419461752	0.139118222115122	0.183201695369834	0.136128902253553	0.197171338346574	0.185944736464496	0.158975581858848	0.141047167793347	0.063476594905239	0.155123909215832	0.174997217428733	0.163115241677472	0.17399856805343	0.18092158287041	0.188116822756358	0.1755951727742	0.255184753842323	0.210110062838087	0.168260174758183	0.184481127399955	0.272786681280164	0.177385269154046	0.288628721883943	0.143863139278926	0.238835668176049	0.283018649588539	0.204984343261622	0.20640496412176	0.176941614035979	0.23727040899942	0.0556319828819246	0.197821802230483	0.207289048647541	0.190532979646938	0.181929207802918	0.353414556240157	0.191371039571335	0.18750111723051	0.109962589137932	0.126805863041116	0.148218822242223	0.191898065587414	0.0250402458606052
FA 18:3+2O	0.0322180043488263	0.00165980097642615	0.101404780685474	0.00279636048787471	0.0343837921124054	0.0368030782738612	0.0423102811105018	0.00293675989110443	0.0955549237292957	0.0352551366554411	0.0102372223797477	0.0313678634941222	0.0130009548870396	0.00809962993451911	0.0331220396070231	0.0430089744214303	0.00656864055506794	0.00494536591258923	0.0343383223913682	0.00607450570608085	0.00760939308404714	0.00957491373247648	0.0900156851962255	0.0062864659530935	0.00547598708789969	0.000107089634148041	0.100613035844391	0.00926494387740229	0.0755106580277651	0.0505843281247881	0.157151456559793	0.190489429323621	0.109364332684036	0.000510995347240698	0.0542145560822915	0.0589136349925143	0.0889585796528409	0.100509798596355	0.00165016719306492	0.00749211271967435	0.00530203816288651	8.28329543399943e-05	0.00272825351993063	0.00947333938014464	0.00199514701938327	0.0523481475337158	0.0120058883215564	0.00559053623433331	0.090290188899012
Castanospermine	0.313758627070774	0.102041663353847	0.382262979271693	0.100969778251846	0.00388905477911851	0.109979697227717	0.195228400820738	0.0995869709372864	0.189011627055838	0.103542946362191	0.139273943533149	0.148691950846074	0.119216332630075	0.114115331222126	0.015056467961568	0.184614652682096	0.118873405363474	0.115955514535372	0.106200379505151	0.121136754048377	0.131014740935681	0.115223861241238	0.206281512556483	0.154192391184427	0.149090163667152	0.176390715249192	0.227793148996716	0.117397397080525	0.225137587498627	0.130117758110671	0.250108763069586	0.268752427771332	0.146721304533298	0.142188991225124	0.105698323848126	0.175631729782757	0.000466811057046349	0.106194328455447	0.14189452456838	0.127064760043343	0.119160547171832	0.220310546140866	0.121134892321172	0.122499835671929	0.142392654979552	0.091735466806462	0.0982373330989531	0.129917548840513	0.000117660171237232
N-acetylvaline	0.393171088455112	0.134479051513367	0.51642964573688	0.130146934368396	0.00479930228870615	0.190844204880146	0.204343657037914	0.13014916948084	0.223816863821649	0.149789353255192	0.217079729216718	0.214644219525834	0.186321921412087	0.134518271495629	0.0322965297555319	0.288662162627868	0.185089857465134	0.182312202193869	0.173014870491007	0.183771778036338	0.206863523417306	0.177555023529255	0.218440693250813	0.243787673936197	0.238899742624076	0.259204002360642	0.382060614202779	0.18238724159989	0.338411617470579	0.193342364958765	0.253112562330011	0.230096180374352	0.205158946784854	0.225764982489822	0.131184661526649	0.261186705653679	0.000196620186871374	0.117235559933139	0.224321178892621	0.187678318973309	0.191748697313666	0.31431856396939	0.181125423597881	0.187143976444074	0.211559679346197	0.100405794867451	0.120800580095675	0.206343914130301	3.49069629794984e-05
Taurocholic acid	0.315839579201975	0.314857111199411	0.795641603132088	0.305233004821967	0.050445717513506	0.364503726523557	0.348305255806348	0.308765838908402	0.550932000016034	0.412721584194415	0.403251431121414	0.397552631558585	0.38422522716269	0.311465414660539	0.176240588577907	0.691513175704199	0.375262552057908	0.357455333902815	0.359491288554958	0.382922253545278	0.402400899521273	0.382497875614112	0.475850300983713	0.431050570754549	0.480115892352128	0.472580443439309	0.575908429690568	0.374024350398158	0.505176337308359	0.542820532953035	0.601040727621325	0.401813624895643	0.380667361274544	0.389538467654918	0.350770400656138	0.446151009500132	0.0168141746537925	0.296363516551254	0.410089009235008	0.358133664469121	0.361202361151737	0.339230862065413	0.32402597054794	0.378574301695064	0.569630440793268	0.320549410128979	0.306930373628074	0.381613473096272	0.0364466816365226
[truncated: 67 more columns]
