# Supplementary material for: Integrated Analysis of the Lung Microbiome and Metabolome Reveals Associations Between Amino Acid Metabolism and Pulmonary Fibrosis in a Bleomycin-Induced Mouse Model
Source: Int J Mol Sci. 2026 Jun 30;27(13):5895. doi: 10.3390/ijms27135895 (PMC13362081; doi:10.3390/ijms27135895)
Supplement: Supplementary file 1 [file ijms-27-05895-s001.zip › result/4.MetDiffAnalysis/B_14d.vs.C_14d/B_14d.vs.C_14d_all_Pvalue.xlsx]

## Sheet: Sheet1
Pvalue	L-Ornithine	Monoolein	2-(Acetylamino)-2-Deoxy-6-O-Sulfo-alpha-D-Glucopyranose	MG(0:0/18:1(9Z)/0:0)	N1-Acetylspermidine	Hydroxyprolyl-Isoleucine	Periplocoside N	MG(18:1(11Z)/0:0/0:0)	15-Hydroxyicosanoylcarnitine	3-(3,4-Dihydroxyphenyl)-1-propanol	13-Apo-beta-carotenone	9-Peroxy-5,6E-dehydro-6,7-dihydrogeranyl acetate	alpha-5-C-(3-Hydroxybutyl)-hyacinthacine A2	2-palmitoleoyl-glycerol	TRIA-662	Hexanoylglutamine	(+/-)-Dihydroactinidiolide	Farnesol	5-(4,5-Dihydroxypentyl)uracil	delta-Decalactone	Limonenecarboxylic acid	Cladospolide D	Pentadeca-5,12-dienoylcarnitine	Undecanedioic acid	Indan-1-ol	Aacocf3	Ophthalmic acid	N(alpha)-t-Butoxycarbonyl-L-leucine	secobarbital	4-Vinylcyclohexene	7-Isothiocyanato-1-heptene	12-hydroxyculmorin	1S-Acetoxy-3-myodesertene	8-Aminoguanosine	7-Prenyloxycoumarin	Methyl Eugenol	3beta-Hydroxy-5-cholestenoic acid	1,2-dibutyrin	Caiophoraenin	S-aminomethyldihydrolipoamide	2,2'-(3-methylcyclohexane-1,1-diyl)diacetic acid	Lysylalanine	(-)-Pestalotin	alpha-Carboxy-delta-decalactone	MG(0:0/20:1(11Z)/0:0)	Valylhydroxyproline	Proacacipetalin	trans-2-p-Menthene-1,4-diol	Smilagenin
L-Ornithine	0	0.00283555	0.00401145	0.00292897	0.0140377	0.000421023	0.00280129	0.00243073	0.00133979	0.00234679	0.0059805	0.00745863	0.00616725	0.00166293	0.0028097	0.000455966	0.00752946	0.00727734	0.00473049	0.00893548	0.0128227	0.0100117	0.00959092	0.0109771	0.0050577	0.00522528	0.00435185	0.00748294	0.0513218	0.00455975	0.0124104	0.037472	0.0232342	0.0233394	0.00847032	0.0278723	0.0985686	0.00728746	0.0273519	0.015967	0.0185751	0.00832504	0.0170573	0.00951488	0.00141146	0.0014789	0.00094909	0.0217769	0.129718
Monoolein	0.00283555	0	0.00617201	2.02604e-10	0.00749904	0.00774976	0.000299044	9.35299e-10	0.00607026	0.00791803	0.00879391	0.0106835	0.00801752	1.82726e-06	0.00270785	0.00198689	0.00634932	0.00463286	0.0158099	0.00628138	0.0112071	0.00903744	0.0107636	0.0105484	0.00415273	8.80598e-05	0.0454167	0.0102884	0.0848198	0.0122069	0.0153333	0.00887643	0.0633999	0.00691162	0.0146839	0.0506958	0.0418005	0.0209491	0.0108216	0.0107466	0.0137824	0.00137421	0.00670743	0.0100407	3.24179e-05	0.00159946	0.000335703	0.0144721	0.0429367
2-(Acetylamino)-2-Deoxy-6-O-Sulfo-alpha-D-Glucopyranose	0.00401145	0.00617201	0	0.00577167	0.103133	0.0135606	0.010662	0.0046899	0.00261194	0.00938822	0.0175515	0.0198273	0.0223994	0.00622017	0.0169546	0.000204114	0.0200936	0.0246658	0.0162139	0.019283	0.0283433	0.0209683	0.0122921	0.025174	0.0127445	0.0115099	0.0352442	0.0261291	0.0768543	0.00546011	0.0111711	0.0439386	0.0676151	0.050127	0.0163262	0.049724	0.29731	0.0214952	0.0476062	0.0367326	0.0504793	0.0217102	0.0421682	0.0232809	0.00406751	0.00678733	0.00532887	0.0483305	0.31382
MG(0:0/18:1(9Z)/0:0)	0.00292897	2.02604e-10	0.00577167	0	0.00712979	0.00790609	0.000139994	8.42992e-10	0.00593841	0.00991905	0.0124809	0.013282	0.0110111	1.01081e-06	0.00245169	0.00202128	0.00935783	0.00687003	0.0198137	0.00935572	0.0160725	0.0129085	0.0104726	0.0153242	0.00629898	0.000224099	0.0456101	0.0146142	0.101339	0.0149747	0.0139696	0.00557305	0.072621	0.0109799	0.017414	0.0618841	0.0393832	0.0225091	0.0164094	0.0154017	0.0196848	0.00243244	0.0101437	0.0143026	6.92138e-05	0.0014941	0.000436107	0.0206524	0.0409227
N1-Acetylspermidine	0.0140377	0.00749904	0.103133	0.00712979	0	0.00499718	0.0120626	0.00690884	0.0147534	0.00881581	0.0246248	0.0261967	0.0188249	0.00557665	0.000148442	0.0212601	0.0212582	0.0195008	0.0154425	0.0230845	0.0315008	0.0232248	0.0255375	0.0370389	0.0275542	0.0296899	0.03581	0.019376	0.106194	0.0203334	0.0358543	0.0455868	0.0360417	0.0436731	0.0127882	0.059975	3.65749e-05	0.00832901	0.0487614	0.0299209	0.0313699	0.0446243	0.0286861	0.023788	0.0136662	0.00269775	0.00374301	0.0386777	8.84456e-05
Hydroxyprolyl-Isoleucine	0.000421023	0.00774976	0.0135606	0.00790609	0.00499718	0	0.0106483	0.00792379	0.00533728	0.00565486	0.0140366	0.0235552	0.0144018	0.00885037	0.000155738	0.000284091	0.0169541	0.0166474	0.00860625	0.0197464	0.0242524	0.0205383	0.0192789	0.0213442	0.0114413	0.0123803	2.46343e-05	0.0142315	0.0803288	0.00873035	0.0273356	0.0838707	0.0435701	0.0340534	0.0196507	0.0524549	0.0475939	0.0169176	0.0404454	0.0360297	0.0294105	0.0197013	0.0367764	0.0198353	0.00248488	0.00620912	0.00523818	0.036225	0.0593
Periplocoside N	0.00280129	0.000299044	0.010662	0.000139994	0.0120626	0.0106483	0	0.000216777	0.00507671	0.0337691	0.0740646	0.0503787	0.0589308	5.0665e-05	0.00520224	0.00407117	0.0676692	0.0532515	0.0731221	0.0708727	0.101294	0.0826673	0.0108857	0.0993929	0.0504097	0.0114299	0.044827	0.0828574	0.277231	0.0491028	0.00765731	7.67887e-05	0.151808	0.105493	0.0505198	0.187389	0.0567603	0.0366719	0.131385	0.0977547	0.120111	0.0410917	0.0841842	0.0869372	0.00249014	0.00159013	0.00318298	0.128154	0.0636176
MG(18:1(11Z)/0:0/0:0)	0.00243073	9.35299e-10	0.0046899	8.42992e-10	0.00690884	0.00792379	0.000216777	0	0.00506509	0.00671103	0.00793416	0.00757002	0.00651564	2.82431e-07	0.00218413	0.00172834	0.00581592	0.00395637	0.0128244	0.00612074	0.0105096	0.00846905	0.0115665	0.0101	0.00370316	0.000145931	0.0463404	0.00987871	0.0725001	0.0105402	0.0149822	0.0069022	0.0503672	0.00794438	0.0134708	0.0422339	0.0394975	0.0188687	0.0118857	0.00983485	0.0131918	0.00205407	0.00637269	0.00954033	5.35986e-05	0.00117586	0.00029719	0.0138018	0.0407557
15-Hydroxyicosanoylcarnitine	0.00133979	0.00607026	0.00261194	0.00593841	0.0147534	0.00533728	0.00507671	0.00506509	0	0.000350603	0.0102532	0.0187841	0.0142762	0.00300054	0.00632478	0.000277574	0.0113425	0.0203011	0.00770402	0.008639	0.0199677	0.00932257	8.9541e-05	0.0213591	0.0124166	0.0181681	0.0362207	0.00897637	0.1001	0.000371359	4.26804e-05	0.027827	0.0354714	0.0511193	0.000334467	0.0439548	0.0823519	9.48754e-05	0.0438122	0.0225817	0.0386199	0.0327034	0.033935	0.00976332	0.0018322	5.55702e-06	7.35739e-05	0.0420271	0.0852027
3-(3,4-Dihydroxyphenyl)-1-propanol	0.00234679	0.00791803	0.00938822	0.00991905	0.00881581	0.00565486	0.0337691	0.00671103	0.000350603	0	5.97346e-05	0.000786603	0.000179753	0.00578543	0.00438184	0.00140367	8.9457e-05	0.000498054	2.98708e-05	6.64273e-05	0.000252722	4.73288e-05	0.0053192	0.000356509	0.000237779	0.00523987	0.0372124	3.27006e-05	0.00642663	1.23486e-07	0.00841662	0.146318	0.00144649	0.00351202	8.51223e-06	0.00126232	0.0535123	9.40628e-05	0.00212314	0.000360336	0.000961579	0.00733257	0.00118007	4.89997e-05	0.00151783	0.000344738	8.24145e-05	0.0011918	0.0542305
13-Apo-beta-carotenone	0.0059805	0.00879391	0.0175515	0.0124809	0.0246248	0.0140366	0.0740646	0.00793416	0.0102532	5.97346e-05	0	7.09987e-05	6.35413e-07	0.0100227	0.0116489	0.00650184	1.34552e-09	1.41863e-06	2.57954e-06	2.01694e-07	1.31357e-08	3.88988e-08	0.0414674	2.53605e-08	2.34655e-07	0.00112049	0.0534846	2.36498e-08	0.000366655	0.000114365	0.0654282	0.281114	0.000500182	6.4977e-05	0.000877195	4.54824e-05	0.0950067	0.0053189	2.48592e-05	3.36966e-07	1.45562e-06	0.00107231	5.24172e-06	3.088e-08	0.00218225	0.00784444	0.00135618	1.99652e-06	0.0975421
9-Peroxy-5,6E-dehydro-6,7-dihydrogeranyl acetate	0.00745863	0.0106835	0.0198273	0.013282	0.0261967	0.0235552	0.0503787	0.00757002	0.0187841	0.000786603	7.09987e-05	0	1.27662e-06	0.00610651	0.0101685	0.0113053	9.16172e-05	9.17954e-06	2.16564e-05	0.000469472	0.000131456	0.000292632	0.104756	0.000165598	3.58922e-05	0.00387732	0.0671943	0.00031734	9.21546e-05	0.00157834	0.11608	0.170548	2.2486e-05	0.00197243	0.00747109	1.6226e-05	0.0907467	0.018509	0.00184913	9.86531e-05	0.000142676	0.0103065	0.000155992	0.000335722	0.00651894	0.0105893	0.00494941	0.000158233	0.0923156
alpha-5-C-(3-Hydroxybutyl)-hyacinthacine A2	0.00616725	0.00801752	0.0223994	0.0110111	0.0188249	0.0144018	0.0589308	0.00651564	0.0142762	0.000179753	6.35413e-07	1.27662e-06	0	0.00675179	0.00812854	0.00808921	1.00929e-06	4.15608e-08	1.66455e-06	2.2456e-05	2.05656e-06	1.05617e-05	0.0693629	3.26225e-06	4.28638e-07	0.00143405	0.0507849	7.89446e-06	0.000115042	0.000460578	0.0916711	0.225208	7.95997e-05	0.000230301	0.00281077	1.10247e-05	0.0761895	0.0102489	0.000182888	2.54457e-06	3.11087e-06	0.00299561	8.26003e-06	1.16307e-05	0.00282816	0.00851333	0.0023029	5.16356e-06	0.0767659
2-palmitoleoyl-glycerol	0.00166293	1.82726e-06	0.00622017	1.01081e-06	0.00557665	0.00885037	5.0665e-05	2.82431e-07	0.00300054	0.00578543	0.0100227	0.00610651	0.00675179	0	0.00228171	0.00203008	0.00783835	0.00500964	0.0128151	0.00889288	0.0143546	0.0113515	0.0108314	0.0144624	0.00518375	0.000660681	0.0510441	0.0124368	0.0753205	0.0104299	0.010985	0.00288042	0.0391494	0.0153777	0.0127449	0.0417447	0.0360067	0.0146872	0.0210756	0.0125049	0.0179531	0.00630246	0.00932374	0.0125828	0.000150202	0.00044767	0.000241361	0.0192423	0.0372707
TRIA-662	0.0028097	0.00270785	0.0169546	0.00245169	0.000148442	0.000155738	0.00520224	0.00218413	0.00632478	0.00438184	0.0116489	0.0101685	0.00812854	0.00228171	0	0.0013314	0.0116731	0.00916679	0.00527303	0.0149054	0.018073	0.0146174	0.0240631	0.018883	0.00954874	0.0116686	0.00314984	0.0123212	0.0561842	0.00815622	0.030312	0.0363426	0.0222937	0.0294487	0.0136753	0.0332035	0.00423501	0.0116915	0.0343938	0.0222012	0.020371	0.0254008	0.0213122	0.0154497	0.00334492	0.00224785	0.00275852	0.0249017	0.00541053
Hexanoylglutamine	0.000455966	0.00198689	0.000204114	0.00202128	0.0212601	0.000284091	0.00407117	0.00172834	0.000277574	0.00140367	0.00650184	0.0113053	0.00808921	0.00203008	0.0013314	0	0.00782536	0.00982652	0.00513313	0.00781835	0.0128636	0.00868916	0.00392929	0.0112582	0.00427716	0.00410665	0.00289865	0.00802304	0.0609204	0.00115386	0.0042646	0.0400638	0.0363719	0.0242126	0.00555393	0.0336577	0.122196	0.00638378	0.0250293	0.0193539	0.0226568	0.0119016	0.022732	0.00922207	0.000222317	0.0010239	0.000791881	0.0248168	0.126427
(+/-)-Dihydroactinidiolide	0.00752946	0.00634932	0.0200936	0.00935783	0.0212582	0.0169541	0.0676692	0.00581592	0.0113425	8.9457e-05	1.34552e-09	9.16172e-05	1.00929e-06	0.00783835	0.0116731	0.00782536	0	6.10171e-07	1.05986e-05	2.49845e-08	2.5227e-09	8.7915e-09	0.0399506	1.8815e-08	2.37866e-07	0.00068356	0.065952	3.12021e-08	0.000564087	0.000181167	0.0646628	0.260842	0.000788884	2.47534e-05	0.000890367	8.59244e-05	0.0810517	0.00563389	8.4478e-06	3.31425e-08	5.77392e-07	0.00068884	8.41764e-07	1.25575e-08	0.00173466	0.00736403	0.00107691	7.26446e-07	0.0815389
Farnesol	0.00727734	0.00463286	0.0246658	0.00687003	0.0195008	0.0166474	0.0532515	0.00395637	0.0203011	0.000498054	1.41863e-06	9.17954e-06	4.15608e-08	0.00500964	0.00916679	0.00982652	6.10171e-07	0	2.5582e-05	1.4896e-05	1.13081e-06	1.17296e-05	0.0747886	1.25489e-06	1.04733e-07	0.000427143	0.0581108	1.18156e-05	0.000269231	0.00109566	0.104636	0.217232	0.000444272	3.79119e-05	0.00439183	6.29548e-05	0.0752508	0.0156704	4.41646e-05	9.78278e-07	5.49061e-07	0.00101762	4.23806e-07	1.33548e-05	0.00183894	0.0110631	0.00233848	8.79171e-07	0.0756716
5-(4,5-Dihydroxypentyl)uracil	0.00473049	0.0158099	0.0162139	0.0198137	0.0154425	0.00860625	0.0731221	0.0128244	0.00770402	2.98708e-05	2.57954e-06	2.16564e-05	1.66455e-06	0.0128151	0.00527303	0.00513313	1.05986e-05	2.5582e-05	0	5.18431e-05	1.84907e-05	1.72659e-05	0.0484765	2.88015e-05	2.08988e-05	0.00564905	0.0341887	1.03332e-05	0.000193054	7.62521e-05	0.0658181	0.256536	4.10376e-05	0.00128701	0.000971806	1.33679e-05	0.0673396	0.00379329	0.000773621	4.23098e-05	6.22536e-05	0.00715134	0.000190349	1.76631e-05	0.00545998	0.00600807	0.00218332	8.86982e-05	0.0715437
delta-Decalactone	0.00893548	0.00628138	0.019283	0.00935572	0.0230845	0.0197464	0.0708727	0.00612074	0.008639	6.64273e-05	2.01694e-07	0.000469472	2.2456e-05	0.00889288	0.0149054	0.00781835	2.49845e-08	1.4896e-05	5.18431e-05	0	1.90344e-07	4.93671e-10	0.024781	4.73997e-07	4.83408e-06	0.000729634	0.0798036	3.2912e-08	0.00176399	0.000104597	0.0456674	0.268446	0.00224557	2.81675e-05	0.000349257	0.000355968	0.0843529	0.00331128	5.69893e-06	5.63678e-07	7.17386e-06	0.000459257	5.40212e-06	9.95162e-10	0.00152955	0.00601533	0.000648768	7.06078e-06	0.0841915
Limonenecarboxylic acid	0.0128227	0.0112071	0.0283433	0.0160725	0.0315008	0.0242524	0.101294	0.0105096	0.0199677	0.000252722	1.31357e-08	0.000131456	2.05656e-06	0.0143546	0.018073	0.0128636	2.5227e-09	1.13081e-06	1.84907e-05	1.90344e-07	0	5.34627e-08	0.060488	3.02048e-10	6.36071e-07	0.00111443	0.0783526	1.30587e-07	0.000281988	0.000388229	0.0953635	0.342169	0.00076731	1.41088e-05	0.00172176	4.63054e-05	0.10146	0.00967918	3.00047e-06	9.854e-09	5.07767e-08	0.000886997	5.02873e-07	5.21268e-08	0.00338752	0.0143644	0.00269591	4.42604e-08	0.101098
Cladospolide D	0.0100117	0.00903744	0.0209683	0.0129085	0.0232248	0.0205383	0.0826673	0.00846905	0.00932257	4.73288e-05	3.88988e-08	0.000292632	1.05617e-05	0.0113515	0.0146174	0.00868916	8.7915e-09	1.17296e-05	1.72659e-05	4.93671e-10	5.34627e-08	0	0.0300629	2.98804e-07	4.58361e-06	0.00135876	0.0794255	5.24917e-09	0.000971507	7.52402e-05	0.0522034	0.292284	0.00118333	5.66398e-05	0.000338569	0.000147818	0.0827449	0.00320863	1.19719e-05	2.63329e-07	4.53344e-06	0.000971403	6.59213e-06	3.01622e-12	0.00243534	0.00668795	0.00094127	4.69536e-06	0.0824697
Pentadeca-5,12-dienoylcarnitine	0.00959092	0.0107636	0.0122921	0.0104726	0.0255375	0.0192789	0.0108857	0.0115665	8.9541e-05	0.0053192	0.0414674	0.104756	0.0693629	0.0108314	0.0240631	0.00392929	0.0399506	0.0747886	0.0484765	0.024781	0.060488	0.0300629	0	0.0633631	0.0518289	0.0338388	0.0920089	0.0307066	0.302291	0.00498892	7.71335e-07	0.0393066	0.170328	0.0864231	0.00125403	0.165727	0.0917436	0.000387793	0.0755835	0.0652644	0.101387	0.0364442	0.0828013	0.030792	0.00571795	0.000301821	0.000474122	0.106603	0.096594
Undecanedioic acid	0.0109771	0.0105484	0.025174	0.0153242	0.0370389	0.0213442	0.0993929	0.0101	0.0213591	0.000356509	2.53605e-08	0.000165598	3.26225e-06	0.0144624	0.018883	0.0112582	1.8815e-08	1.25489e-06	2.88015e-05	4.73997e-07	3.02048e-10	2.98804e-07	0.0633631	0	2.5157e-07	0.000785671	0.067146	3.7826e-07	0.000320308	0.000502187	0.100503	0.348665	0.00109814	7.76795e-06	0.00240287	7.23573e-05	0.120105	0.0122501	1.95475e-06	1.3369e-07	8.41556e-08	0.000570345	8.22088e-07	2.45823e-07	0.00284258	0.0166345	0.00306703	7.02074e-08	0.121246
Indan-1-ol	0.0050577	0.00415273	0.0127445	0.00629898	0.0275542	0.0114413	0.0504097	0.00370316	0.0124166	0.000237779	2.34655e-07	3.58922e-05	4.28638e-07	0.00518375	0.00954874	0.00427716	2.37866e-07	1.04733e-07	2.08988e-05	4.83408e-06	6.36071e-07	4.58361e-06	0.0518289	2.5157e-07	0	0.000245996	0.0419062	4.6296e-06	0.000487051	0.000393721	0.075251	0.221978	0.000923339	3.44729e-05	0.00287979	0.000122515	0.109486	0.0120804	3.08361e-05	3.07326e-06	2.75222e-06	0.00062148	4.14645e-06	5.29473e-06	0.000813254	0.00905323	0.00159151	3.22887e-06	0.108696
Aacocf3	0.00522528	8.80598e-05	0.0115099	0.000224099	0.0296899	0.0123803	0.0114299	0.000145931	0.0181681	0.00523987	0.00112049	0.00387732	0.00143405	0.000660681	0.0116686	0.00410665	0.00068356	0.000427143	0.00564905	0.000729634	0.00111443	0.00135876	0.0338388	0.000785671	0.000245996	0	0.0482549	0.00154627	0.0238842	0.0072994	0.0549437	0.08935	0.0331381	0.00016579	0.0143467	0.0148003	0.115438	0.0345372	0.000490856	0.00127197	0.00123921	1.81006e-05	0.000465449	0.00146852	2.49367e-05	0.0104307	0.00131638	0.00123088	0.11442
Ophthalmic acid	0.00435185	0.0454167	0.0352442	0.0456101	0.03581	2.46343e-05	0.044827	0.0463404	0.0362207	0.0372124	0.0534846	0.0671943	0.0507849	0.0510441	0.00314984	0.00289865	0.065952	0.0581108	0.0341887	0.0798036	0.0783526	0.0794255	0.0920089	0.067146	0.0419062	0.0482549	0	0.0587749	0.131872	0.0446118	0.108738	0.187476	0.0951949	0.0958142	0.0991932	0.112157	0.148844	0.0911809	0.113059	0.113189	0.0840682	0.0673321	0.112571	0.076438	0.0188675	0.0508634	0.0480582	0.0984786	0.175203
N(alpha)-t-Butoxycarbonyl-L-leucine	0.00748294	0.0102884	0.0261291	0.0146142	0.019376	0.0142315	0.0828574	0.00987871	0.00897637	3.27006e-05	2.36498e-08	0.00031734	7.89446e-06	0.0124368	0.0123212	0.00802304	3.12021e-08	1.18156e-05	1.03332e-05	3.2912e-08	1.30587e-07	5.24917e-09	0.0307066	3.7826e-07	4.6296e-06	0.00154627	0.0587749	0	0.00100135	7.93553e-05	0.0537307	0.30579	0.000964518	6.84685e-05	0.000384844	0.000156525	0.0774614	0.00306515	2.01528e-05	9.23343e-07	3.84712e-06	0.00110372	1.2196e-05	6.84574e-10	0.00232743	0.00667225	0.00100127	6.16573e-06	0.0787395
secobarbital	0.0513218	0.0848198	0.0768543	0.101339	0.106194	0.0803288	0.277231	0.0725001	0.1001	0.00642663	0.000366655	9.21546e-05	0.000115042	0.0753205	0.0561842	0.0609204	0.000564087	0.000269231	0.000193054	0.00176399	0.000281988	0.000971507	0.302291	0.000320308	0.000487051	0.0238842	0.131872	0.00100135	0	0.00746729	0.352898	0.592541	3.61219e-05	0.00307594	0.0267032	3.46873e-07	0.213325	0.0651076	0.00214792	0.00031813	0.000181919	0.0270449	0.000588436	0.000982455	0.049018	0.0846242	0.045152	0.000165313	0.214978
4-Vinylcyclohexene	0.00455975	0.0122069	0.00546011	0.0149747	0.0203334	0.00873035	0.0491028	0.0105402	0.000371359	1.23486e-07	0.000114365	0.00157834	0.000460578	0.0104299	0.00815622	0.00115386	0.000181167	0.00109566	7.62521e-05	0.000104597	0.000388229	7.52402e-05	0.00498892	0.000502187	0.000393721	0.0072994	0.0446118	7.93553e-05	0.00746729	0	0.00776708	0.182425	0.00270518	0.00475169	9.20529e-06	0.00167971	0.0906422	0.000147451	0.00256517	0.000649738	0.001658	0.00915613	0.00209856	8.43156e-05	0.00219766	0.000787715	0.00023708	0.00182606	0.0887759
7-Isothiocyanato-1-heptene	0.0124104	0.0153333	0.0111711	0.0139696	0.0358543	0.0273356	0.00765731	0.0149822	4.26804e-05	0.00841662	0.0654282	0.11608	0.0916711	0.010985	0.030312	0.0042646	0.0646628	0.104636	0.0658181	0.0456674	0.0953635	0.0522034	7.71335e-07	0.100503	0.075251	0.0549437	0.108738	0.0537307	0.352898	0.00776708	0	0.0209196	0.182541	0.147508	0.00299049	0.199957	0.117325	0.000823507	0.13194	0.0996512	0.152502	0.0764414	0.12656	0.0541058	0.00917917	0.000240272	0.0011024	0.15923	0.118335
12-hydroxyculmorin	0.037472	0.00887643	0.0439386	0.00557305	0.0455868	0.0838707	7.67887e-05	0.0069022	0.027827	0.146318	0.281114	0.170548	0.225208	0.00288042	0.0363426	0.0400638	0.260842	0.217232	0.256536	0.268446	0.342169	0.292284	0.0393066	0.348665	0.221978	0.08935	0.187476	0.30579	0.592541	0.182425	0.0209196	0	0.349524	0.370681	0.164157	0.451362	0.0947319	0.111529	0.420246	0.316356	0.384959	0.209391	0.290457	0.307064	0.0378605	0.0121248	0.0309685	0.396656	0.099377
1S-Acetoxy-3-myodesertene	0.0232342	0.0633999	0.0676151	0.072621	0.0360417	0.0435701	0.151808	0.0503672	0.0354714	0.00144649	0.000500182	2.2486e-05	7.95997e-05	0.0391494	0.0222937	0.0363719	0.000788884	0.000444272	4.10376e-05	0.00224557	0.00076731	0.00118333	0.170328	0.00109814	0.000923339	0.0331381	0.0951949	0.000964518	3.61219e-05	0.00270518	0.182541	0.349524	0	0.0100639	0.00963915	4.66119e-06	0.0949094	0.0193789	0.0075463	0.000666251	0.000767225	0.0485346	0.00161489	0.00119105	0.0374784	0.024853	0.0185653	0.000927148	0.0972823
8-Aminoguanosine	0.0233394	0.00691162	0.050127	0.0109799	0.0436731	0.0340534	0.105493	0.00794438	0.0511193	0.00351202	6.4977e-05	0.00197243	0.000230301	0.0153777	0.0294487	0.0242126	2.47534e-05	3.79119e-05	0.00128701	2.81675e-05	1.41088e-05	5.66398e-05	0.0864231	7.76795e-06	3.44729e-05	0.00016579	0.0958142	6.84685e-05	0.00307594	0.00475169	0.147508	0.370681	0.0100639	0	0.00933244	0.0018074	0.119674	0.0340239	1.87336e-08	2.10996e-05	6.00397e-06	4.64156e-05	2.50578e-06	5.41522e-05	0.00250966	0.0344394	0.00596512	4.67673e-06	0.118251
7-Prenyloxycoumarin	0.00847032	0.0146839	0.0163262	0.017414	0.0127882	0.0196507	0.0505198	0.0134708	0.000334467	8.51223e-06	0.000877195	0.00747109	0.00281077	0.0127449	0.0136753	0.00555393	0.000890367	0.00439183	0.000971806	0.000349257	0.00172176	0.000338569	0.00125403	0.00240287	0.00287979	0.0143467	0.0991932	0.000384844	0.0267032	9.20529e-06	0.00299049	0.164157	0.00963915	0.00933244	0	0.00761921	0.0525321	1.43951e-06	0.00522965	0.00182706	0.00507061	0.01218	0.00465541	0.000354473	0.00511759	0.000345694	9.81725e-05	0.00551577	0.0536813
Methyl Eugenol	0.0278723	0.0506958	0.049724	0.0618841	0.059975	0.0524549	0.187389	0.0422339	0.0439548	0.00126232	4.54824e-05	1.6226e-05	1.10247e-05	0.0417447	0.0332035	0.0336577	8.59244e-05	6.29548e-05	1.33679e-05	0.000355968	4.63054e-05	0.000147818	0.165727	7.23573e-05	0.000122515	0.0148003	0.112157	0.000156525	3.46873e-07	0.00167971	0.199957	0.451362	4.66119e-06	0.0018074	0.00761921	0	0.144702	0.0233045	0.00103992	4.75306e-05	5.18041e-05	0.017381	0.000186841	0.000152492	0.0257849	0.0350323	0.0166598	5.09114e-05	0.14574
3beta-Hydroxy-5-cholestenoic acid	0.0985686	0.0418005	0.29731	0.0393832	3.65749e-05	0.0475939	0.0567603	0.0394975	0.0823519	0.0535123	0.0950067	0.0907467	0.0761895	0.0360067	0.00423501	0.122196	0.0810517	0.0752508	0.0673396	0.0843529	0.10146	0.0827449	0.0917436	0.120105	0.109486	0.115438	0.148844	0.0774614	0.213325	0.0906422	0.117325	0.0947319	0.0949094	0.119674	0.0525321	0.144702	0	0.0378523	0.127083	0.0902853	0.0933066	0.139192	0.0847531	0.0853725	0.0838732	0.0242324	0.0319156	0.107082	7.85925e-08
1,2-dibutyrin	0.00728746	0.0209491	0.0214952	0.0225091	0.00832901	0.0169176	0.0366719	0.0188687	9.48754e-05	9.40628e-05	0.0053189	0.018509	0.0102489	0.0146872	0.0116915	0.00638378	0.00563389	0.0156704	0.00379329	0.00331128	0.00967918	0.00320863	0.000387793	0.0122501	0.0120804	0.0345372	0.0911809	0.00306515	0.0651076	0.000147451	0.000823507	0.111529	0.0193789	0.0340239	1.43951e-06	0.0233045	0.0378523	0	0.0236164	0.00991552	0.0203634	0.0330983	0.0191074	0.00324586	0.0099469	0.000105555	0.000175541	0.0226615	0.0413792
Caiophoraenin	0.0273519	0.0108216	0.0476062	0.0164094	0.0487614	0.0404454	0.131385	0.0118857	0.0438122	0.00212314	2.48592e-05	0.00184913	0.000182888	0.0210756	0.0343938	0.0250293	8.4478e-06	4.41646e-05	0.000773621	5.69893e-06	3.00047e-06	1.19719e-05	0.0755835	1.95475e-06	3.08361e-05	0.000490856	0.113059	2.01528e-05	0.00214792	0.00256517	0.13194	0.420246	0.0075463	1.87336e-08	0.00522965	0.00103992	0.127083	0.0236164	0	5.85116e-06	2.91525e-06	0.000129401	2.01609e-06	1.13982e-05	0.00367921	0.0317445	0.00548847	1.71059e-06	0.12433
S-aminomethyldihydrolipoamide	0.015967	0.0107466	0.0367326	0.0154017	0.0299209	0.0360297	0.0977547	0.00983485	0.0225817	0.000360336	3.36966e-07	9.86531e-05	2.54457e-06	0.0125049	0.0222012	0.0193539	3.31425e-08	9.78278e-07	4.23098e-05	5.63678e-07	9.854e-09	2.63329e-07	0.0652644	1.3369e-07	3.07326e-06	0.00127197	0.113189	9.23343e-07	0.00031813	0.000649738	0.0996512	0.316356	0.000666251	2.10996e-05	0.00182706	4.75306e-05	0.0902853	0.00991552	5.85116e-06	0	1.08243e-07	0.0011591	5.70611e-08	3.16442e-07	0.00432413	0.0136834	0.00261813	6.70373e-08	0.0892192
2,2'-(3-methylcyclohexane-1,1-diyl)diacetic acid	0.0185751	0.0137824	0.0504793	0.0196848	0.0313699	0.0294105	0.120111	0.0131918	0.0386199	0.000961579	1.45562e-06	0.000142676	3.11087e-06	0.0179531	0.020371	0.0226568	5.77392e-07	5.49061e-07	6.22536e-05	7.17386e-06	5.07767e-08	4.53344e-06	0.101387	8.41556e-08	2.75222e-06	0.00123921	0.0840682	3.84712e-06	0.000181919	0.001658	0.152502	0.384959	0.000767225	6.00397e-06	0.00507061	5.18041e-05	0.0933066	0.0203634	2.91525e-06	1.08243e-07	0	0.00106327	9.3646e-08	4.03514e-06	0.00527789	0.025134	0.00579215	4.7205e-11	0.0927834
Lysylalanine	0.00832504	0.00137421	0.0217102	0.00243244	0.0446243	0.0197013	0.0410917	0.00205407	0.0327034	0.00733257	0.00107231	0.0103065	0.00299561	0.00630246	0.0254008	0.0119016	0.00068884	0.00101762	0.00715134	0.000459257	0.000886997	0.000971403	0.0364442	0.000570345	0.00062148	1.81006e-05	0.0673321	0.00110372	0.0270449	0.00915613	0.0764414	0.209391	0.0485346	4.64156e-05	0.01218	0.017381	0.139192	0.0330983	0.000129401	0.0011591	0.00106327	0	0.000465065	0.000945917	0.000686332	0.0232957	0.00291007	0.00100985	0.15257
(-)-Pestalotin	0.0170573	0.00670743	0.0421682	0.0101437	0.0286861	0.0367764	0.0841842	0.00637269	0.033935	0.00118007	5.24172e-06	0.000155992	8.26003e-06	0.00932374	0.0213122	0.022732	8.41764e-07	4.23806e-07	0.000190349	5.40212e-06	5.02873e-07	6.59213e-06	0.0828013	8.22088e-07	4.14645e-06	0.000465449	0.112571	1.2196e-05	0.000588436	0.00209856	0.12656	0.290457	0.00161489	2.50578e-06	0.00465541	0.000186841	0.0847531	0.0191074	2.01609e-06	5.70611e-08	9.3646e-08	0.000465065	0	7.41696e-06	0.00336863	0.0185914	0.00343172	4.84102e-08	0.0842015
alpha-Carboxy-delta-decalactone	0.00951488	0.0100407	0.0232809	0.0143026	0.023788	0.0198353	0.0869372	0.00954033	0.00976332	4.89997e-05	3.088e-08	0.000335722	1.16307e-05	0.0125828	0.0154497	0.00922207	1.25575e-08	1.33548e-05	1.76631e-05	9.95162e-10	5.21268e-08	3.01622e-12	0.030792	2.45823e-07	5.29473e-06	0.00146852	0.076438	6.84574e-10	0.000982455	8.43156e-05	0.0541058	0.307064	0.00119105	5.41522e-05	0.000354473	0.000152492	0.0853725	0.00324586	1.13982e-05	3.16442e-07	4.03514e-06	0.000945917	7.41696e-06	0	0.00261925	0.00721437	0.00103151	4.59098e-06	0.0860899
MG(0:0/20:1(11Z)/0:0)	0.00141146	3.24179e-05	0.00406751	6.92138e-05	0.0136662	0.00248488	0.00249014	5.35986e-05	0.0018322	0.00151783	0.00218225	0.00651894	0.00282816	0.000150202	0.00334492	0.000222317	0.00173466	0.00183894	0.00545998	0.00152955	0.00338752	0.00243534	0.00571795	0.00284258	0.000813254	2.49367e-05	0.0188675	0.00232743	0.049018	0.00219766	0.00917917	0.0378605	0.0374784	0.00250966	0.00511759	0.0257849	0.0838732	0.0099469	0.00367921	0.00432413	0.00527789	0.000686332	0.00336863	0.00261925	0	0.00117507	0.000120391	0.00583092	0.079972
Valylhydroxyproline	0.0014789	0.00159946	0.00678733	0.0014941	0.00269775	0.00620912	0.00159013	0.00117586	5.55702e-06	0.000344738	0.00784444	0.0105893	0.00851333	0.00044767	0.00224785	0.0010239	0.00736403	0.0110631	0.00600807	0.00601533	0.0143644	0.00668795	0.000301821	0.0166345	0.00905323	0.0104307	0.0508634	0.00667225	0.0846242	0.000787715	0.000240272	0.0121248	0.024853	0.0344394	0.000345694	0.0350323	0.0242324	0.000105555	0.0317445	0.0136834	0.025134	0.0232957	0.0185914	0.00721437	0.00117507	0	5.72335e-06	0.0280708	0.025365
Proacacipetalin	0.00094909	0.000335703	0.00532887	0.000436107	0.00374301	0.00523818	0.00318298	0.00029719	7.35739e-05	8.24145e-05	0.00135618	0.00494941	0.0023029	0.000241361	0.00275852	0.000791881	0.00107691	0.00233848	0.00218332	0.000648768	0.00269591	0.00094127	0.000474122	0.00306703	0.00159151	0.00131638	0.0480582	0.00100127	0.045152	0.00023708	0.0011024	0.0309685	0.0185653	0.00596512	9.81725e-05	0.0166598	0.0319156	0.000175541	0.00548847	0.00261813	0.00579215	0.00291007	0.00343172	0.00103151	0.000120391	5.72335e-06	0	0.00649833	0.0337507
trans-2-p-Menthene-1,4-diol	0.0217769	0.0144721	0.0483305	0.0206524	0.0386777	0.036225	0.128154	0.0138018	0.0420271	0.0011918	1.99652e-06	0.000158233	5.16356e-06	0.0192423	0.0249017	0.0248168	7.26446e-07	8.79171e-07	8.86982e-05	7.06078e-06	4.42604e-08	4.69536e-06	0.106603	7.02074e-08	3.22887e-06	0.00123088	0.0984786	6.16573e-06	0.000165313	0.00182606	0.15923	0.396656	0.000927148	4.67673e-06	0.00551577	5.09114e-05	0.107082	0.0226615	1.71059e-06	6.70373e-08	4.7205e-11	0.00100985	4.84102e-08	4.59098e-06	0.00583092	0.0280708	0.00649833	0	0.1057
Smilagenin	0.129718	0.0429367	0.31382	0.0409227	8.84456e-05	0.0593	0.0636176	0.0407557	0.0852027	0.0542305	0.0975421	0.0923156	0.0767659	0.0372707	0.00541053	0.126427	0.0815389	0.0756716	0.0715437	0.0841915	0.101098	0.0824697	0.096594	0.121246	0.108696	0.11442	0.175203	0.0787395	0.214978	0.0887759	0.118335	0.099377	0.0972823	0.118251	0.0536813	0.14574	7.85925e-08	0.0413792	0.12433	0.0892192	0.0927834	0.15257	0.0842015	0.0860899	0.079972	0.025365	0.0337507	0.1057	0
Dehydro-1,8-cineole	0.01905	0.0135952	0.0481721	0.0196095	0.0328046	0.029545	0.123382	0.0133404	0.0349642	0.000793668	9.73902e-07	0.000257508	6.87273e-06	0.0188231	0.0218652	0.0213261	2.94256e-07	1.61532e-06	7.62681e-05	2.52262e-06	1.24969e-08	1.73325e-06	0.0872708	2.40228e-08	3.13696e-06	0.00113244	0.0866432	1.59313e-06	0.000310411	0.00128753	0.136736	0.396086	0.00115883	3.01247e-06	0.00386598	8.74037e-05	0.0973111	0.0172964	7.39146e-07	7.04482e-08	1.13055e-10	0.000797612	1.27833e-07	1.4447e-06	0.00469404	0.0236522	0.00496607	3.57959e-10	0.0962025
His Leu Gln	0.0165227	0.0355062	0.0491475	0.0437433	0.0285345	0.0311316	0.138418	0.0294133	0.0285629	0.00046393	1.81127e-05	1.07759e-05	2.58716e-06	0.0278759	0.0172892	0.0247754	3.635e-05	2.87462e-05	1.49138e-06	0.000185052	2.7247e-05	6.82824e-05	0.118673	5.16794e-05	8.2609e-05	0.0116609	0.0821844	5.22853e-05	9.85858e-06	0.000932572	0.149693	0.372962	1.79654e-06	0.00147299	0.0039413	6.37523e-08	0.0838963	0.0123539	0.000887621	2.62147e-05	3.00692e-05	0.0135858	0.000122042	6.65303e-05	0.0178108	0.0195954	0.00880227	4.06804e-05	0.0872221
N-Lauroyl Aspartic acid	0.014473	0.0836375	0.0194687	0.0809213	0.0856708	0.0447303	0.0471928	0.0762861	0.000177094	0.00767304	0.0684064	0.111603	0.0969937	0.053898	0.0685332	0.0115717	0.0782456	0.132938	0.0516353	0.0601143	0.107077	0.0604456	0.000433587	0.113559	0.0964455	0.149382	0.125131	0.058192	0.270389	0.00625178	0.000142933	0.0903958	0.116452	0.227048	0.00293725	0.147509	0.228482	0.000557751	0.187032	0.115016	0.176075	0.16267	0.169918	0.0603192	0.0444606	0.00188725	0.00652938	0.184475	0.247536
Ala-Hyp-Gly	0.00368961	0.0173639	0.0480389	0.0167961	0.000769702	2.30014e-05	0.0213018	0.0166622	0.0197022	0.0133605	0.026658	0.0312754	0.0222802	0.0176338	1.93077e-05	0.0046584	0.0297149	0.0257065	0.0127925	0.036677	0.0394906	0.0353944	0.049558	0.0385422	0.0253788	0.0343065	0.000343952	0.0259607	0.0885879	0.0226067	0.0669814	0.101897	0.0417282	0.0556631	0.034683	0.0618827	0.00947235	0.0270041	0.0648835	0.0519315	0.0404894	0.0458201	0.051024	0.0347492	0.0138876	0.0130045	0.0140862	0.0503636	0.0144667
Anhydrovitamin A1	0.0406929	0.0697808	0.0452777	0.0572405	0.0714128	0.0782217	0.00874937	0.062588	0.00317567	0.0779811	0.302262	0.299777	0.316772	0.0375271	0.0690431	0.0315348	0.306281	0.363029	0.244953	0.271714	0.397639	0.284488	0.00228911	0.414685	0.318251	0.254463	0.184844	0.284757	0.733968	0.0832158	0.000344021	0.00515494	0.383192	0.554994	0.0512187	0.509425	0.153649	0.0170791	0.536739	0.395653	0.514487	0.358127	0.453457	0.291766	0.080051	0.00461462	0.024408	0.534829	0.164698
S-Adenosylhomocysteine	0.0214716	0.020082	0.0213627	0.0201365	0.0170689	0.0449742	0.0288233	0.018606	0.000198964	0.00187131	0.0234295	0.057412	0.0394477	0.0155482	0.0260587	0.0119698	0.0218083	0.0478359	0.0229578	0.0127327	0.0338124	0.0139268	4.11277e-05	0.0404736	0.0381066	0.050277	0.185313	0.0161132	0.173625	0.00175894	9.47573e-05	0.0662311	0.0768131	0.0713837	9.63173e-05	0.0799304	0.0494911	1.11923e-05	0.0537632	0.032315	0.061946	0.0510565	0.0492142	0.0148231	0.014854	0.000181686	0.000424739	0.0642573	0.0502521
(1alpha,4alpha,7S*)-5-methylethyl)-2,3-dioxabicyclo[2.2.2]oct-5-ene	0.0325938	0.0139514	0.0608076	0.0207644	0.0506182	0.0420336	0.152682	0.0153929	0.0567738	0.00304675	4.28594e-05	0.00217982	0.000226728	0.0267693	0.0362932	0.0308	1.78106e-05	5.67529e-05	0.00093309	1.70106e-05	5.61243e-06	2.7444e-05	0.0956936	3.64653e-06	4.90557e-05	0.000695786	0.110496	3.49865e-05	0.00194105	0.00377335	0.163148	0.46854	0.00775505	1.55994e-08	0.00761474	0.00108127	0.126834	0.0307873	2.52863e-10	1.12538e-05	2.48757e-06	0.000190734	3.41407e-06	2.50073e-05	0.00501753	0.0413151	0.00813299	1.65738e-06	0.124027
7-(Methylthio)heptanenitrile	0.0136727	6.06793e-05	0.0135946	5.96707e-05	0.0135002	0.0338299	0.00118451	9.27843e-05	0.00376995	0.0118159	0.0247581	0.044662	0.031566	0.000196848	0.0148338	0.00780968	0.0179081	0.0226608	0.044385	0.0123411	0.0291727	0.0177853	0.00152028	0.0304826	0.0195766	0.00197718	0.149704	0.0219912	0.203355	0.0151726	0.00275531	0.00888683	0.143679	0.0215079	0.00788681	0.117571	0.046541	0.00952153	0.0247846	0.0256412	0.0412056	0.00536143	0.0213272	0.0196566	0.000569266	0.00089579	0.000238377	0.0414691	0.0444446
(6E)-8-Methylnon-6-enoylcarnitine	0.108261	0.26446	0.106879	0.249624	0.150329	0.143052	0.13984	0.252951	0.00701678	0.0651676	0.291804	0.413533	0.371052	0.202876	0.167823	0.0755206	0.310896	0.454139	0.230097	0.250389	0.378436	0.249936	0.00293442	0.403066	0.379774	0.468519	0.282008	0.245443	0.691568	0.0562728	0.00131954	0.154645	0.375091	0.600084	0.025373	0.464738	0.254263	0.00675613	0.518888	0.394383	0.519253	0.472223	0.511587	0.250827	0.195447	0.0189527	0.0520855	0.537946	0.268451
2,2,6,7-Tetramethylbicyclo[4.3.0]nona-1(9),4-dien	0.024942	0.0287853	0.0563476	0.0384789	0.0485337	0.0407329	0.174297	0.0265866	0.048914	0.00124568	2.98733e-06	0.00012041	5.48847e-06	0.0330669	0.030362	0.0309869	3.70938e-06	5.42586e-06	3.67992e-05	2.67598e-05	3.33934e-07	1.11614e-05	0.133846	5.55038e-07	1.32592e-05	0.00395894	0.0987933	1.04957e-05	2.49704e-05	0.00179869	0.190905	0.482488	0.000307633	6.02626e-05	0.00620228	5.3625e-06	0.125404	0.02386	2.31879e-05	7.73456e-07	5.07758e-08	0.00300297	3.59819e-06	9.72647e-06	0.0122003	0.0365216	0.0108379	4.35074e-08	0.126774
Suberosin	0.00185746	0.00301591	0.00547556	0.00373642	0.0114196	0.0139915	0.0154606	0.00198078	0.000829255	1.27772e-05	9.75458e-05	8.33074e-05	7.41735e-05	0.00123444	0.005843	0.0025463	0.00010103	0.000183821	6.5095e-05	0.000144135	0.000319794	0.000120473	0.0114222	0.000453895	0.000161491	0.00284242	0.0706053	0.000168039	0.004216	5.32014e-05	0.0134838	0.0725915	0.000812007	0.00367158	0.000202296	0.000793632	0.0583602	0.000760212	0.00273771	0.000238017	0.000960437	0.0065457	0.000589017	0.000149063	0.00150597	0.000295589	8.07438e-05	0.00103684	0.0608803
Discadenine	0.0221314	0.0241366	0.0717012	0.0334578	0.0412947	0.0310403	0.162714	0.0238938	0.0506266	0.00146741	5.92631e-06	0.000358464	1.43749e-05	0.0308862	0.0281706	0.0298574	5.45264e-06	7.10407e-06	0.000110299	2.75514e-05	8.1974e-07	1.79704e-05	0.124776	6.72341e-07	1.37766e-05	0.00237924	0.0787158	8.16935e-06	0.000182185	0.00244063	0.187017	0.48676	0.000908781	1.43364e-05	0.00721578	7.20404e-05	0.116561	0.0261097	7.70145e-06	2.40326e-06	1.56308e-08	0.0016455	3.2698e-06	1.29338e-05	0.00831665	0.0372272	0.00987064	7.04534e-08	0.117255
Jioglutin E	0.0101489	0.00275494	0.017591	0.00362637	0.00633819	0.0261802	0.0249327	0.00248937	0.00126965	7.48495e-05	0.000570279	0.00398065	0.00141798	0.00276147	0.00948924	0.0076117	0.000335322	0.00141865	0.0012942	0.000116599	0.00081421	0.000162653	0.00264859	0.00125585	0.00128191	0.00329243	0.135036	0.000285396	0.0239021	0.000159275	0.00595266	0.0967679	0.0108979	0.00280204	1.13555e-05	0.0071453	0.0272593	0.000145096	0.00174377	0.000576165	0.0021476	0.00364745	0.00107507	0.000202104	0.00172966	0.000283295	1.60128e-05	0.00223449	0.0262812
Dehydroascorbic acid	0.0309901	0.00474133	0.0237555	0.00492301	0.00221542	0.0047388	0.0218493	0.00418541	0.0123788	0.00541666	0.011228	0.0126761	0.00853044	0.00588914	0.000205566	0.00317766	0.00972145	0.00884144	0.00739242	0.0110823	0.0135161	0.0107912	0.0352159	0.0152292	0.00799255	0.0106319	0.0222572	0.0111254	0.0494037	0.00651515	0.0414912	0.07769	0.0281701	0.0202449	0.013933	0.0298077	0.0106643	0.0190553	0.0213173	0.0167103	0.0157929	0.0313513	0.0165372	0.0124067	0.00324919	0.0059251	0.00528027	0.0179109	0.00679522
Methyl dihydrojasmonate	0.033097	0.047007	0.0803601	0.060327	0.0622842	0.0516629	0.21686	0.0426231	0.0705941	0.00254194	2.94867e-05	9.80459e-05	1.28532e-05	0.047844	0.0396059	0.045234	4.30198e-05	2.20578e-05	6.89702e-05	0.000210384	1.12844e-05	0.000103727	0.198979	1.40651e-05	6.14555e-05	0.00827836	0.106316	8.05196e-05	2.54261e-06	0.00372586	0.261182	0.546381	0.000112599	0.000307627	0.0124279	1.26101e-06	0.147898	0.0380404	0.00018439	1.41445e-05	2.30173e-06	0.00776812	3.33304e-05	9.22758e-05	0.0218175	0.0541517	0.0207307	2.6367e-06	0.149079
(9Z)-(7S,8S)-Dihydroxyoctadecenoic acid	0.0232022	0.04077	0.123349	0.050288	0.0213978	0.0250607	0.143083	0.036084	0.0673859	0.00359805	0.000415209	0.000120933	5.02325e-05	0.0329167	0.0151896	0.0424854	0.000502213	0.000107576	0.000195558	0.0017638	0.000407063	0.00114968	0.218894	0.000485297	0.00040679	0.0125471	0.0548382	0.000630255	0.000144245	0.00800822	0.264652	0.395987	5.90806e-05	0.00218332	0.0217232	9.55456e-05	0.0652381	0.043344	0.00236371	0.000402514	0.000124578	0.0198716	0.000454655	0.00104744	0.0211108	0.041227	0.0217519	0.000217519	0.0659757
cis-Aconitate	0.347771	0.104165	0.432819	0.101707	0.00430469	0.153791	0.167045	0.10054	0.162711	0.10701	0.170992	0.168245	0.142583	0.101501	0.0243854	0.211532	0.14428	0.142133	0.135431	0.143489	0.163844	0.138261	0.17388	0.195368	0.182089	0.202995	0.323868	0.141675	0.288455	0.138305	0.193879	0.198644	0.16512	0.186162	0.0998647	0.21446	0.000474202	0.0918797	0.183941	0.149728	0.154254	0.280441	0.147391	0.147106	0.14731	0.0709377	0.089066	0.167016	6.19472e-05
L-Malate	0.0172121	0.0136003	0.0979691	0.014856	0.00142663	0.00147427	0.0252121	0.0137276	0.0162867	0.00723822	0.0173055	0.0187241	0.0110384	0.0112734	0.000684503	0.00758431	0.0169024	0.0129659	0.01145	0.0215108	0.0228364	0.0210492	0.0520024	0.0241318	0.0130029	0.0187085	0.00699444	0.0144462	0.0682162	0.0142167	0.0579399	0.105632	0.0259692	0.031866	0.0256834	0.0425687	0.0132985	0.025636	0.0380725	0.0272523	0.0212963	0.0516011	0.0271956	0.0210211	0.00471697	0.00856952	0.00927277	0.0275835	0.0099672
Aspartyl-Asparagine	0.0184809	0.088285	0.00123119	0.0865743	0.434835	0.0529483	0.0984845	0.0824753	0.0620706	0.105491	0.102816	0.126682	0.133953	0.103366	0.133226	0.0141489	0.123225	0.138385	0.102235	0.123135	0.137933	0.129569	0.104386	0.115521	0.0888538	0.081476	0.0510306	0.13805	0.194489	0.0775879	0.112932	0.225429	0.241783	0.171469	0.143908	0.176664	0.82353	0.164455	0.171131	0.176407	0.190023	0.0707184	0.18556	0.131222	0.0679003	0.124284	0.0958141	0.183338	0.918366
Aspartyl-Histidine	0.013047	0.0385903	6.21802e-05	0.03787	0.271028	0.0423448	0.0606814	0.0332795	0.0274013	0.0423077	0.0416807	0.0505655	0.0569604	0.0452667	0.068994	0.00558518	0.0498758	0.0596937	0.0404774	0.0491987	0.0587198	0.0514902	0.0588482	0.049888	0.0356884	0.0388808	0.0617039	0.0617186	0.0967644	0.0271453	0.0643831	0.153364	0.122328	0.0875788	0.0591916	0.0793706	0.564307	0.0776232	0.0824434	0.0762519	0.0919312	0.0371449	0.0837986	0.0544027	0.0324112	0.0542524	0.0382837	0.0858732	0.626909
Cysteineglutathione disulfide	0.000859975	0.020416	0.0234483	0.0208927	0.0120336	6.12337e-07	0.02592	0.0205487	0.018163	0.0140226	0.0213913	0.030927	0.0208805	0.0232068	0.000685888	0.00151123	0.0269881	0.0240823	0.0124415	0.0336867	0.0346506	0.0336726	0.052555	0.0295698	0.0178729	0.023338	1.73627e-06	0.0233699	0.0774497	0.0199543	0.0709617	0.143721	0.0489012	0.0464459	0.0438674	0.0584725	0.074859	0.0402392	0.0558299	0.0517316	0.0381409	0.0292886	0.0513492	0.0319878	0.00898181	0.0215251	0.0176898	0.046578	0.0976572
Apo-13-zeaxanthinone	0.0364894	0.03025	0.0641197	0.0418033	0.0804479	0.0541077	0.212276	0.0304628	0.0696931	0.00317418	1.98886e-05	0.000913861	9.04087e-05	0.0439715	0.051246	0.0384846	1.62006e-05	3.74714e-05	0.000396524	3.6549e-05	1.93399e-06	3.00206e-05	0.145047	9.97313e-07	3.30437e-05	0.00242997	0.118015	3.42602e-05	0.00024626	0.00361209	0.219466	0.573992	0.00264842	5.68413e-06	0.0101817	0.000155499	0.186306	0.038771	1.17687e-06	5.77367e-06	5.56737e-07	0.00112641	5.90706e-06	2.56017e-05	0.0113458	0.057859	0.0152779	2.09504e-07	0.185114
D-Glucaric acid	0.0378367	0.0175073	0.261604	0.018061	0.000151613	0.0328964	0.0237899	0.0184013	0.0252098	0.0186886	0.0484329	0.0625223	0.0418963	0.012397	0.0094156	0.0730982	0.0394978	0.0406208	0.046904	0.0372446	0.0553325	0.0402741	0.0258503	0.0654904	0.0563284	0.0466783	0.135256	0.0328885	0.200333	0.0421584	0.0356412	0.0632575	0.07579	0.0621292	0.0175355	0.115797	0.000627705	0.0111025	0.0685359	0.0455169	0.0533968	0.0660105	0.0440589	0.0397229	0.0240651	0.00510016	0.00619287	0.0641107	0.000662473
O-methylmalonylcarnitine	0.0436926	0.0678879	0.108063	0.0691844	0.0249365	0.000993687	0.084666	0.0702273	0.0677531	0.0534868	0.0800114	0.0921232	0.0667864	0.0766602	0.00344956	0.0111511	0.088441	0.0752648	0.0526553	0.105698	0.0999297	0.102393	0.147267	0.0937075	0.060878	0.0736535	0.0003458	0.0789895	0.158897	0.0631027	0.160636	0.24397	0.110015	0.114846	0.130862	0.137725	0.0833709	0.12837	0.132508	0.135956	0.0973608	0.13199	0.134137	0.101672	0.0282617	0.0729503	0.0766721	0.114317	0.0764666
N-Palmitoyl Arginine	0.0372684	0.0188518	0.0533346	0.0264331	0.0837702	0.0584602	0.161947	0.0181991	0.0910632	0.00705124	9.36477e-05	0.00041731	8.67352e-05	0.0281271	0.0445466	0.0383999	6.47376e-05	1.70839e-05	0.00079778	0.000210951	2.07499e-05	0.000200965	0.199081	1.19473e-05	3.02618e-05	0.00115255	0.118564	0.000273761	0.000198091	0.00836814	0.27429	0.45794	0.00303301	1.04332e-05	0.0236247	0.000234114	0.188482	0.0709482	1.46592e-05	2.70253e-05	3.70886e-06	0.0011036	5.57464e-06	0.000211567	0.00964373	0.067494	0.0197346	1.51398e-06	0.18537
Melatonine	0.0289409	0.0129777	0.0701969	0.0195789	0.039606	0.0336499	0.140013	0.0149871	0.0450199	0.00218232	5.6675e-05	0.00324287	0.000317623	0.0250546	0.032457	0.0273966	2.44748e-05	0.000101964	0.00110504	1.55886e-05	1.22094e-05	2.93122e-05	0.0723284	9.48156e-06	7.71778e-05	0.000692602	0.097193	2.38811e-05	0.00373269	0.00301724	0.130455	0.451394	0.0094734	1.87777e-07	0.00539969	0.00185749	0.109202	0.0226449	4.94235e-08	2.30384e-05	7.65075e-06	0.000207245	1.19083e-05	2.37529e-05	0.00359229	0.032453	0.00581008	8.32061e-06	0.105094
1alpha-Hydroxycorticosterone	0.224403	0.107096	0.425041	0.100579	0.00238142	0.143195	0.146986	0.102324	0.209626	0.148347	0.197983	0.200806	0.180381	0.108562	0.0241077	0.279265	0.172617	0.171069	0.154613	0.17135	0.198569	0.168527	0.182587	0.228254	0.235577	0.238224	0.318933	0.17154	0.333086	0.205212	0.238932	0.18139	0.203581	0.212487	0.118487	0.255763	4.48424e-05	0.094317	0.216822	0.178238	0.186014	0.220046	0.165771	0.174145	0.225639	0.087297	0.0975111	0.201009	0.000167962
Montiporyne F	0.0362747	0.0392023	0.0638398	0.0522403	0.08141	0.0554719	0.230044	0.0376831	0.0720081	0.00294532	1.68989e-05	0.000481637	5.17263e-05	0.0504189	0.0495235	0.0409369	1.98395e-05	3.42304e-05	0.000190771	6.37523e-05	2.35289e-06	3.78074e-05	0.166516	1.70131e-06	3.95326e-05	0.00447475	0.11595	4.16128e-05	4.89435e-05	0.00337071	0.240259	0.593366	0.00110804	4.05052e-05	0.0106167	3.20761e-05	0.185214	0.0385852	1.31379e-05	6.53898e-06	7.39726e-07	0.00251904	1.21461e-05	3.29101e-05	0.0163973	0.0604572	0.0183755	3.39105e-07	0.186809
Miglustat	0.0205262	0.0271431	0.0244907	0.0361452	0.0704787	0.0373536	0.167004	0.0250635	0.0290332	0.000615253	1.27432e-06	0.000293871	2.58665e-05	0.0335103	0.0344529	0.0167834	3.26779e-06	3.50567e-05	3.39951e-05	8.43144e-06	4.72415e-07	3.0957e-06	0.0854526	3.88342e-07	1.14338e-05	0.00366879	0.0925361	6.90151e-06	0.000108978	0.000497178	0.127433	0.470554	0.000870312	0.00011518	0.00295826	2.29107e-05	0.182968	0.0151113	2.67881e-05	4.07512e-06	5.88314e-06	0.00230708	2.83766e-05	3.12476e-06	0.00895954	0.0284544	0.0075197	3.3845e-06	0.184169
Tofacitinib	0.0315568	0.0440143	0.0644065	0.0580685	0.0844898	0.0516208	0.23365	0.0421204	0.0674838	0.00256258	1.47413e-05	0.000439883	4.63848e-05	0.0536803	0.051038	0.039557	2.29204e-05	4.15228e-05	0.000144946	7.59535e-05	3.22824e-06	4.268e-05	0.164449	2.17357e-06	4.28108e-05	0.00542201	0.106453	3.72352e-05	3.68263e-05	0.00301665	0.235292	0.604438	0.000824542	7.71923e-05	0.010092	2.18176e-05	0.19773	0.035984	2.88667e-05	9.45951e-06	1.4542e-06	0.0031055	2.27955e-05	3.42738e-05	0.0174359	0.0591488	0.0185917	9.93658e-07	0.202085
N-Palmitoyl Lysine	0.0148928	0.0124204	0.0539053	0.018016	0.0228593	0.0153516	0.108095	0.0151472	0.0161972	0.000712948	0.000187895	0.00975984	0.00139509	0.0243626	0.0215089	0.0142456	0.000135023	0.000933692	0.00154942	3.33708e-05	0.000159654	6.67704e-05	0.0194077	0.000149763	0.000507287	0.00174537	0.0628472	3.59088e-05	0.0155439	0.00102409	0.0487445	0.390905	0.0187653	0.000100654	0.000997069	0.00663506	0.0807682	0.00513916	4.91158e-05	0.000302993	0.000309883	0.00032405	0.000405964	4.85464e-05	0.00249601	0.0136052	0.00179486	0.000384672	0.0829218
D-Gluconic Acid	0.00324256	0.0107965	0.0823533	0.012518	0.00260861	0.000484367	0.0195719	0.0112118	0.0114116	0.00395623	0.00834656	0.010728	0.00539719	0.00825271	0.00135908	0.00551348	0.00896374	0.00650677	0.00612528	0.0123134	0.0128567	0.0124796	0.0431551	0.0125151	0.00631879	0.0101888	0.00330985	0.00695949	0.0469449	0.0101018	0.0527101	0.113323	0.016421	0.0186319	0.0189779	0.0275761	0.0285925	0.0190954	0.0240164	0.0158612	0.0117803	0.025594	0.0157358	0.0115838	0.00269122	0.00675006	0.00540951	0.0162924	0.0291185
Tentoxin	0.0230418	0.0288463	0.089542	0.0390746	0.0297375	0.030959	0.170232	0.028396	0.0459715	0.00103916	9.39948e-06	0.000474851	2.18554e-05	0.0341638	0.0256271	0.0347653	8.66042e-06	1.90691e-05	8.75016e-05	3.14075e-05	2.35879e-06	1.73765e-05	0.112566	3.8305e-06	4.61101e-05	0.00421423	0.0842932	5.56466e-06	0.000273448	0.00206248	0.17207	0.49323	0.000654002	5.28035e-05	0.00491927	7.88896e-05	0.0860543	0.0181831	2.55653e-05	3.68758e-06	2.4733e-07	0.0027677	9.43166e-06	1.14505e-05	0.0107975	0.0316078	0.00877877	9.18069e-07	0.0875104
3beta,23-Dihydroxy-30-nor-olean-12,20-dien-28-oic acid	0.21948	0.070324	0.353308	0.0713682	0.00140637	0.0919436	0.131078	0.068115	0.0903545	0.0445959	0.0839967	0.0918182	0.0688451	0.0652306	0.0135496	0.137053	0.0692959	0.0714307	0.0643056	0.0686738	0.0815529	0.0651003	0.109379	0.101597	0.0952108	0.127261	0.232762	0.0635143	0.177268	0.0652487	0.128294	0.194777	0.0839002	0.103673	0.043673	0.117422	0.000287294	0.0408556	0.10005	0.0732266	0.076645	0.182353	0.0757667	0.0690019	0.0835182	0.0343973	0.0421839	0.0862555	3.10688e-05
Glutathione disulfide	0.000909293	0.00592332	0.0080593	0.00599351	0.00343386	2.78697e-07	0.0101714	0.00561146	0.00305984	0.00282401	0.00937507	0.0147985	0.00913952	0.00638386	3.06002e-05	8.99747e-05	0.011277	0.0114331	0.00470417	0.0133482	0.0167821	0.0133464	0.0157052	0.0154342	0.0074837	0.0108201	0.000131725	0.00977734	0.0586587	0.00408658	0.0208536	0.0745984	0.0289433	0.0286642	0.0119198	0.0355874	0.0359217	0.0109104	0.0320797	0.025631	0.0219053	0.0209508	0.0277699	0.0134058	0.00172901	0.00346648	0.00329968	0.0268312	0.0410765
Glycerol phenylbutyrate	0.252844	0.0875103	0.0232013	0.0848458	0.535619	0.571803	0.123131	0.0753069	0.0809635	0.146465	0.177634	0.161351	0.200926	0.076651	0.404407	0.135054	0.162674	0.19358	0.224479	0.138457	0.186753	0.149674	0.0900333	0.194267	0.163654	0.127226	0.888265	0.207144	0.31373	0.107504	0.0684868	0.104117	0.31692	0.23562	0.103821	0.238702	0.706393	0.135831	0.207651	0.165293	0.260424	0.176939	0.180416	0.165491	0.120652	0.0872551	0.0809584	0.231267	0.666904
2,6,6-Trimethyl-2-cyclohexene-1,4-dione	0.0215345	0.0336992	0.0468459	0.0444852	0.0578789	0.0346753	0.177794	0.0310352	0.037533	0.000735398	1.7436e-06	0.000119318	5.05404e-06	0.0364796	0.0317793	0.0230671	4.78524e-06	1.24628e-05	1.77563e-05	2.95152e-05	6.33514e-07	1.07249e-05	0.119015	7.35916e-07	1.00908e-05	0.00488063	0.0819207	7.26346e-06	2.23601e-05	0.000946276	0.165598	0.494473	0.000217766	0.000151149	0.00492087	3.09275e-06	0.156918	0.0198073	5.85438e-05	3.11173e-06	8.96375e-07	0.00432173	2.0923e-05	8.71212e-06	0.0110523	0.03281	0.0103149	9.76597e-07	0.156111
2-Methyl-4-propyl-1,3-oxathiane	0.344265	0.0800296	0.28831	0.0762369	0.00858554	0.161914	0.132572	0.0755051	0.12077	0.0973833	0.169201	0.166918	0.147671	0.0799838	0.0248785	0.156782	0.142112	0.146999	0.13739	0.13573	0.164415	0.132461	0.125148	0.195156	0.174101	0.179601	0.345844	0.145737	0.305766	0.112353	0.132436	0.144434	0.187521	0.191957	0.0836916	0.223661	0.00228476	0.07923	0.184459	0.152591	0.168598	0.266101	0.153412	0.144425	0.119332	0.0543034	0.0720911	0.176793	0.000574438
Stagonolide C	0.0766888	0.106143	0.144241	0.129084	0.113211	0.0985851	0.361916	0.0966206	0.152214	0.0108782	0.000560159	0.000486643	0.000256395	0.105434	0.0755031	0.0971471	0.000722726	0.000368807	0.000597416	0.00201165	0.000294888	0.00120727	0.369163	0.000326134	0.000764194	0.0252265	0.154166	0.00106431	5.31201e-07	0.0136587	0.450613	0.745328	0.000210546	0.00176541	0.0372697	1.00337e-05	0.210034	0.0895048	0.00127566	0.000321748	9.97537e-05	0.0240492	0.000460283	0.00113747	0.0598341	0.124082	0.0620399	9.75131e-05	0.209049
CLONIXIN	0.365595	0.116223	0.480816	0.113108	0.00416388	0.170719	0.180293	0.112293	0.188377	0.124103	0.189864	0.185114	0.158895	0.113141	0.0278526	0.248061	0.160629	0.157055	0.150921	0.160198	0.181362	0.154564	0.194319	0.215511	0.205205	0.225954	0.352563	0.157871	0.308612	0.162372	0.219761	0.208638	0.178462	0.20231	0.11306	0.232751	0.000270773	0.102126	0.201066	0.164065	0.168456	0.296383	0.15973	0.163549	0.173365	0.0817976	0.101294	0.182315	3.33451e-05
N-Lactoyl-Phenylalanine	0.119529	0.0460603	0.127314	0.0460364	0.00323916	0.0144842	0.100769	0.0450504	0.0683274	0.0361216	0.0593008	0.0728006	0.0516009	0.0571582	0.00142299	0.0316999	0.0548805	0.0542366	0.0378655	0.0587558	0.0631999	0.0550712	0.105608	0.0702782	0.0562048	0.0760163	0.0349315	0.0522954	0.12843	0.0418688	0.129356	0.208845	0.0834527	0.0778137	0.0559918	0.0965828	0.0048095	0.0595996	0.0790429	0.0753245	0.0630327	0.116844	0.0752672	0.0589458	0.0405809	0.0418585	0.0441948	0.0712853	0.00272722
Prenisteine	0.0117177	0.0336615	0.0707067	0.0400143	0.00598603	0.0168985	0.0910695	0.0302273	0.00433906	2.32573e-05	0.000423455	0.00200134	0.000577043	0.0236671	0.0101645	0.0171441	0.000512079	0.00150475	0.000150896	0.000514981	0.000825295	0.000318562	0.0211607	0.00134911	0.00172738	0.0235436	0.0737052	0.000158494	0.00657138	0.00016418	0.0307419	0.264519	0.000716609	0.00775212	0.000121922	0.00137354	0.02833	0.000316283	0.00486525	0.000783983	0.00148595	0.0251701	0.00235865	0.000279814	0.0128817	0.0024572	0.00149135	0.00204989	0.0288737
Glutamic acid glutamate	0.215665	0.0265407	0.172171	0.0249836	0.00906934	0.192792	0.0523961	0.0224111	0.0615182	0.0500549	0.0886584	0.0658082	0.068787	0.0195207	0.0295355	0.119832	0.0678931	0.0655928	0.0805442	0.0650546	0.0856145	0.0654123	0.0768263	0.107396	0.0875253	0.0824444	0.464885	0.080462	0.189419	0.0635781	0.0732324	0.0512321	0.0996994	0.109425	0.0402313	0.12138	0.00479111	0.0418875	0.105216	0.0661795	0.0917518	0.154482	0.0651979	0.074029	0.0597334	0.0175184	0.0242126	0.0931309	0.00187781
Ile Ser Val	0.0183714	0.000156311	0.0206028	8.39206e-05	0.013441	0.0189632	0.000405873	0.00011804	0.0454931	0.0651174	0.0636951	0.0355764	0.0428209	0.000229703	0.00359434	0.01212	0.0530574	0.0302399	0.0693498	0.0632251	0.0724417	0.0733142	0.0775601	0.069815	0.0338419	0.00452848	0.0543409	0.0794194	0.177358	0.0865774	0.0791467	0.00322957	0.139671	0.0516186	0.113168	0.141291	0.0405843	0.123611	0.0755974	0.0703498	0.0709071	0.0237192	0.0466495	0.079767	0.00374679	0.0174458	0.0141845	0.0738034	0.0409585
1,2-Dipalmitoyl-rac-glycero-3-phosphoethanolamine	0.111665	0.285325	0.101248	0.26797	0.101837	0.11336	0.165768	0.265153	0.00895576	0.0536341	0.254444	0.341069	0.314308	0.21773	0.107709	0.0706981	0.276346	0.402891	0.169049	0.230591	0.334304	0.220095	0.00707106	0.362832	0.345874	0.503863	0.225895	0.216689	0.554834	0.0457331	0.00422303	0.1851	0.273103	0.581284	0.0224824	0.365276	0.163535	0.00568328	0.494218	0.354434	0.459442	0.503255	0.471894	0.222536	0.223893	0.0200574	0.058005	0.479304	0.176989
Nopalinic acid	0.202117	0.0562598	0.290177	0.0562871	0.00385866	0.0528676	0.0905079	0.057395	0.0762323	0.0581325	0.116064	0.128996	0.0959604	0.056398	0.0105554	0.0794329	0.100312	0.0979129	0.0952913	0.100451	0.118794	0.0996378	0.0964969	0.136089	0.108575	0.107467	0.124709	0.0929699	0.26182	0.0767588	0.102775	0.148313	0.143466	0.130999	0.0720184	0.187629	0.00374261	0.0666952	0.136135	0.119685	0.115053	0.196429	0.118805	0.10491	0.0502769	0.0370098	0.0482283	0.12923	0.00106207
Adenosine-2'-monophosphate	0.0419939	0.0228351	0.0386413	0.0161895	0.0660617	0.0986857	0.000914821	0.0201856	0.0124725	0.135326	0.337412	0.295322	0.331118	0.0118204	0.0631165	0.0406559	0.321476	0.334697	0.314593	0.29428	0.418532	0.322452	0.00755969	0.428704	0.312367	0.153115	0.231812	0.338236	0.794827	0.153221	0.00283	9.06316e-05	0.48827	0.479072	0.104554	0.587737	0.129683	0.0544431	0.500673	0.400061	0.509948	0.248403	0.403928	0.335241	0.0566985	0.00818644	0.025892	0.522347	0.142686
Nifekalant	0.00296664	0.000494202	0.0032963	0.000325199	0.0604564	0.0236795	2.31114e-05	0.000420942	0.00459287	0.0357319	0.0660273	0.0552518	0.06223	0.000213063	0.025248	0.00329872	0.0615532	0.0543366	0.0820271	0.0598151	0.0905365	0.0733597	0.00865093	0.0842719	0.0425974	0.00711784	0.0728725	0.0779039	0.271765	0.0425883	0.00593056	0.000818823	0.184597	0.089379	0.0492669	0.186022	0.19953	0.0439816	0.108755	0.0893393	0.117945	0.026202	0.0787015	0.0771385	0.00171004	0.00337312	0.0036196	0.120012	0.21288
Secosubamolide	0.0161096	0.0149403	0.103546	0.0204462	0.0169656	0.0167182	0.0953409	0.0145853	0.0650792	0.00423141	0.000247276	0.000350099	5.49782e-05	0.0166476	0.0118185	0.0309959	0.000210036	2.47852e-05	0.000515351	0.000751192	0.000176695	0.000658764	0.170834	0.000163638	0.000122097	0.00216286	0.0436718	0.000341359	0.000863623	0.00937023	0.230765	0.333229	0.00120468	0.000223756	0.0220017	0.000613983	0.0601286	0.0483188	0.000437426	0.000189337	2.65137e-05	0.00377064	8.11872e-05	0.000585453	0.00696176	0.0367446	0.0129237	5.66276e-05	0.0612076
Semiplenamide E	0.0598279	0.0485406	0.0938174	0.0611639	0.0844419	0.0746927	0.239525	0.0435656	0.144603	0.0125077	0.000447765	0.000250158	0.000146552	0.0548544	0.0456378	0.0681017	0.000445485	9.57425e-05	0.000729254	0.00147143	0.000192379	0.00102875	0.33969	0.000184465	0.000291333	0.00862375	0.126245	0.00111988	8.16003e-06	0.0157835	0.422712	0.559022	0.00072395	0.000523126	0.0431781	5.18233e-05	0.165027	0.103809	0.000533436	0.000206851	4.15309e-05	0.0098263	0.000128743	0.00106546	0.0323569	0.105029	0.0459059	3.41218e-05	0.163722
Corymbi-7,13E-dienolide	0.0896648	0.0957331	0.14192	0.119321	0.139176	0.113447	0.382831	0.0902055	0.17624	0.0144324	0.000551713	0.00103794	0.000406593	0.108828	0.0926695	0.103489	0.000618554	0.000360628	0.00118067	0.00153384	0.000207741	0.00102731	0.373851	0.000200028	0.000642158	0.017219	0.175705	0.00102069	8.60004e-06	0.0165645	0.474427	0.79377	0.00108592	0.000660897	0.0422501	5.54925e-05	0.247981	0.107845	0.000464564	0.000244186	5.74435e-05	0.013836	0.000259236	0.000974083	0.0530648	0.146455	0.0650246	4.48525e-05	0.24464
9,12-Octadecadiynoic Acid	0.0300674	0.0360033	0.0650487	0.0482034	0.0643315	0.0538516	0.212784	0.0348459	0.0541337	0.00161352	7.20911e-06	0.000604763	5.31358e-05	0.0453625	0.0471588	0.0403438	7.64884e-06	4.02248e-05	0.000139141	1.77979e-05	8.14855e-07	9.34081e-06	0.121478	1.02872e-06	5.0903e-05	0.00474143	0.127682	1.02329e-05	0.000142828	0.00204978	0.186816	0.561134	0.00111741	4.03095e-05	0.00515398	4.56202e-05	0.152604	0.0221091	8.12996e-06	1.63831e-06	7.19999e-07	0.00204214	7.62631e-06	6.82204e-06	0.0153126	0.0435276	0.0117195	4.34372e-07	0.157594
STROBILACTONE A	0.0422307	0.0659156	0.108994	0.077061	0.0506846	0.0745727	0.187349	0.0534989	0.0852207	0.0060236	0.000856507	2.40545e-05	0.000104699	0.0453328	0.0361167	0.0698227	0.00103878	0.000288366	0.000279548	0.00324245	0.000815003	0.00194979	0.287588	0.00110041	0.0010065	0.0274614	0.140713	0.00176912	7.45989e-06	0.0102547	0.316058	0.407073	1.65044e-06	0.00632891	0.0266592	7.06067e-06	0.108347	0.0534094	0.00548098	0.000563569	0.000439914	0.0415048	0.000854214	0.00198285	0.0477942	0.0540141	0.0345404	0.000500637	0.109279
N-Palmitoyl Methionine	0.0725386	0.0139412	0.100084	0.0203033	0.0646592	0.086014	0.167634	0.0153124	0.13419	0.0168805	0.00091705	0.00424473	0.0011943	0.0292825	0.051557	0.0689123	0.000451101	0.000278232	0.00537218	0.000609133	0.000261898	0.00079219	0.196411	0.000234532	0.000519373	0.000882494	0.185504	0.00112313	0.00398872	0.0208883	0.295739	0.452994	0.0175142	4.08701e-06	0.0328326	0.00367701	0.121666	0.0910969	1.40879e-05	0.000218006	7.88392e-05	0.000498931	3.2927e-05	0.000852422	0.0108858	0.0837865	0.0225906	5.40577e-05	0.114841
3-ethylphenyl Sulfate	0.462575	0.161981	0.523219	0.156529	0.0104404	0.204883	0.220895	0.155474	0.224564	0.165192	0.255128	0.233109	0.210319	0.153432	0.0391128	0.273923	0.222593	0.21426	0.198083	0.225545	0.246528	0.215762	0.247245	0.287134	0.264294	0.297109	0.373588	0.22001	0.365872	0.202064	0.257905	0.232219	0.21848	0.281611	0.160869	0.288526	0.00160109	0.145384	0.278736	0.230137	0.232526	0.412349	0.228682	0.22832	0.21613	0.112117	0.148279	0.249034	0.000338136
Drupanin	0.025778	0.130802	0.00261209	0.129216	0.599368	0.0918269	0.118627	0.122709	0.0607047	0.126437	0.139469	0.163078	0.17728	0.134211	0.23109	0.0216921	0.166956	0.190186	0.143448	0.164139	0.186435	0.172496	0.106885	0.15895	0.122279	0.116925	0.0876818	0.180592	0.250592	0.0923749	0.101333	0.23861	0.286097	0.241759	0.165803	0.222819	0.937277	0.181958	0.236666	0.228085	0.257164	0.114458	0.249703	0.173261	0.0876324	0.139386	0.117967	0.248174	0.853068
Allylestrenol	0.137448	0.358545	0.138959	0.3508	0.208083	0.185415	0.248787	0.345422	0.0110061	0.056731	0.2517	0.394271	0.33943	0.288002	0.233596	0.101763	0.27446	0.42846	0.199463	0.215775	0.325335	0.210658	0.00618579	0.34926	0.352328	0.511569	0.338214	0.205069	0.585951	0.0456245	0.00401722	0.300066	0.317813	0.554897	0.0200439	0.384045	0.335613	0.00616165	0.45896	0.342039	0.45825	0.480298	0.46891	0.209158	0.238044	0.0309005	0.0658146	0.473367	0.349349
N-Stearoyl Lysine	0.0285844	0.0337224	0.120508	0.0461812	0.0375282	0.0235518	0.19105	0.0403032	0.0396737	0.00258903	0.00063568	0.0163655	0.00273982	0.0563606	0.0403738	0.033554	0.000559266	0.00204765	0.0032653	0.000292412	0.000474859	0.000390869	0.0486702	0.000427304	0.00140013	0.00524552	0.0697899	0.00017116	0.0165112	0.00379619	0.102147	0.575913	0.0219879	0.000258729	0.00427122	0.00857808	0.109981	0.0142542	0.00016726	0.000820281	0.000519632	0.00138922	0.00101007	0.000278252	0.00794697	0.0356684	0.00807812	0.000689901	0.111756
Dihydro-4,6-dimethyl-2-(1-methylethyl)-4H-1,3,5-dithiazine	0.0474974	0.170475	0.0972963	0.174786	0.151183	0.00256117	0.197116	0.178314	0.140644	0.125117	0.137872	0.186018	0.141768	0.209277	0.029229	0.0198508	0.165082	0.15575	0.103148	0.188407	0.172792	0.18496	0.247294	0.149143	0.112836	0.135056	4.96476e-05	0.147214	0.218794	0.123623	0.284085	0.487113	0.216117	0.185563	0.253748	0.218682	0.358876	0.259168	0.207633	0.245568	0.177772	0.159552	0.245878	0.179104	0.0759548	0.207089	0.186661	0.198257	0.383689
Tauro-alpha-Muricholic acid	0.282423	0.28972	0.773803	0.281206	0.044317	0.347167	0.315901	0.28387	0.501401	0.374638	0.373085	0.367825	0.354589	0.280222	0.168803	0.660651	0.346094	0.330375	0.334153	0.352448	0.37455	0.352963	0.431983	0.402819	0.448662	0.441712	0.566694	0.343116	0.484948	0.503879	0.548869	0.369791	0.352028	0.366336	0.314619	0.419901	0.0154548	0.26118	0.385965	0.329147	0.336632	0.316999	0.29857	0.348456	0.529759	0.282432	0.271318	0.357029	0.0341319
N-Acetyl-L-aspartic acid	0.122127	0.0443991	0.0152919	0.0437631	0.0442925	0.0447153	0.116869	0.0409038	0.0298291	0.0247928	0.0468697	0.0796771	0.0615272	0.0628419	0.0128705	0.0143127	0.0448266	0.0657873	0.0358375	0.0374733	0.0520773	0.0360185	0.0377536	0.0569788	0.0501438	0.0706924	0.102821	0.0462925	0.127826	0.0150167	0.048211	0.210657	0.116644	0.0790916	0.021675	0.0887544	0.0697666	0.0295487	0.0643581	0.0654305	0.0756347	0.0839263	0.077102	0.0412982	0.0385666	0.0311984	0.0285464	0.0743219	0.057802
Estradiol-17alpha	0.0748097	0.139932	0.156247	0.166826	0.148279	0.109661	0.407731	0.127344	0.173824	0.014996	0.00105073	0.000793938	0.000562183	0.13428	0.0978685	0.113856	0.00149892	0.000862636	0.000947301	0.00371059	0.000709248	0.00234523	0.417463	0.000711038	0.00150264	0.0367953	0.15666	0.00196932	1.02601e-06	0.0185037	0.50152	0.810193	0.000258351	0.00360423	0.0481615	2.2657e-05	0.269854	0.105767	0.00273541	0.000796708	0.00032462	0.0320383	0.00114728	0.00214265	0.0814542	0.151315	0.0808689	0.000323014	0.279397
Emodin	0.461092	0.140465	0.374257	0.142956	0.0587934	0.178112	0.226521	0.139118	0.183202	0.136129	0.197171	0.185945	0.158976	0.141047	0.0634766	0.155124	0.174997	0.163115	0.173999	0.180922	0.188117	0.175595	0.255185	0.21011	0.16826	0.184481	0.272787	0.177385	0.288629	0.143863	0.238836	0.283019	0.204984	0.206405	0.176942	0.23727	0.055632	0.197822	0.207289	0.190533	0.181929	0.353415	0.191371	0.187501	0.109963	0.126806	0.148219	0.191898	0.0250402
FA 18:3+2O	0.032218	0.0016598	0.101405	0.00279636	0.0343838	0.0368031	0.0423103	0.00293676	0.0955549	0.0352551	0.0102372	0.0313679	0.013001	0.00809963	0.033122	0.043009	0.00656864	0.00494537	0.0343383	0.00607451	0.00760939	0.00957491	0.0900157	0.00628647	0.00547599	0.00010709	0.100613	0.00926494	0.0755107	0.0505843	0.157151	0.190489	0.109364	0.000510995	0.0542146	0.0589136	0.0889586	0.10051	0.00165017	0.00749211	0.00530204	8.2833e-05	0.00272825	0.00947334	0.00199515	0.0523481	0.0120059	0.00559054	0.0902902
Castanospermine	0.313759	0.102042	0.382263	0.10097	0.00388905	0.10998	0.195228	0.099587	0.189012	0.103543	0.139274	0.148692	0.119216	0.114115	0.0150565	0.184615	0.118873	0.115956	0.1062	0.121137	0.131015	0.115224	0.206282	0.154192	0.14909	0.176391	0.227793	0.117397	0.225138	0.130118	0.250109	0.268752	0.146721	0.142189	0.105698	0.175632	0.000466811	0.106194	0.141895	0.127065	0.119161	0.220311	0.121135	0.1225	0.142393	0.0917355	0.0982373	0.129918	0.00011766
N-acetylvaline	0.393171	0.134479	0.51643	0.130147	0.0047993	0.190844	0.204344	0.130149	0.223817	0.149789	0.21708	0.214644	0.186322	0.134518	0.0322965	0.288662	0.18509	0.182312	0.173015	0.183772	0.206864	0.177555	0.218441	0.243788	0.2389	0.259204	0.382061	0.182387	0.338412	0.193342	0.253113	0.230096	0.205159	0.225765	0.131185	0.261187	0.00019662	0.117236	0.224321	0.187678	0.191749	0.314319	0.181125	0.187144	0.21156	0.100406	0.120801	0.206344	3.4907e-05
Taurocholic acid	0.31584	0.314857	0.795642	0.305233	0.0504457	0.364504	0.348305	0.308766	0.550932	0.412722	0.403251	0.397553	0.384225	0.311465	0.176241	0.691513	0.375263	0.357455	0.359491	0.382922	0.402401	0.382498	0.47585	0.431051	0.480116	0.47258	0.575908	0.374024	0.505176	0.542821	0.601041	0.401814	0.380667	0.389538	0.35077	0.446151	0.0168142	0.296364	0.410089	0.358134	0.361202	0.339231	0.324026	0.378574	0.56963	0.320549	0.30693	0.381613	0.0364467
[truncated: 67 more columns]
