# Supplementary material for: Integrated Analysis of the Lung Microbiome and Metabolome Reveals Associations Between Amino Acid Metabolism and Pulmonary Fibrosis in a Bleomycin-Induced Mouse Model
Source: Int J Mol Sci. 2026 Jun 30;27(13):5895. doi: 10.3390/ijms27135895 (PMC13362081; doi:10.3390/ijms27135895)
Supplement: Supplementary file 1 [file ijms-27-05895-s001.zip › result/4.MetDiffAnalysis/B_14d.vs.C_14d/B_14d.vs.C_14d_all_corr.xls]

corr	L-Ornithine	Monoolein	2-(Acetylamino)-2-Deoxy-6-O-Sulfo-alpha-D-Glucopyranose	MG(0:0/18:1(9Z)/0:0)	N1-Acetylspermidine	Hydroxyprolyl-Isoleucine	Periplocoside N	MG(18:1(11Z)/0:0/0:0)	15-Hydroxyicosanoylcarnitine	3-(3,4-Dihydroxyphenyl)-1-propanol	13-Apo-beta-carotenone	9-Peroxy-5,6E-dehydro-6,7-dihydrogeranyl acetate	alpha-5-C-(3-Hydroxybutyl)-hyacinthacine A2	2-palmitoleoyl-glycerol	TRIA-662	Hexanoylglutamine	(+/-)-Dihydroactinidiolide	Farnesol	5-(4,5-Dihydroxypentyl)uracil	delta-Decalactone	Limonenecarboxylic acid	Cladospolide D	Pentadeca-5,12-dienoylcarnitine	Undecanedioic acid	Indan-1-ol	Aacocf3	Ophthalmic acid	N(alpha)-t-Butoxycarbonyl-L-leucine	secobarbital	4-Vinylcyclohexene	7-Isothiocyanato-1-heptene	12-hydroxyculmorin	1S-Acetoxy-3-myodesertene	8-Aminoguanosine	7-Prenyloxycoumarin	Methyl Eugenol	3beta-Hydroxy-5-cholestenoic acid	1,2-dibutyrin	Caiophoraenin	S-aminomethyldihydrolipoamide	2,2'-(3-methylcyclohexane-1,1-diyl)diacetic acid	Lysylalanine	(-)-Pestalotin	alpha-Carboxy-delta-decalactone	MG(0:0/20:1(11Z)/0:0)	Valylhydroxyproline	Proacacipetalin	trans-2-p-Menthene-1,4-diol	Smilagenin
L-Ornithine	1	-0.861499908071793	0.846389820752411	-0.860156344545836	0.775611031265441	0.921057905511981	-0.862000222411549	-0.867703210904637	-0.88909870613173	-0.869077273987992	-0.826827417689139	-0.814892932997237	-0.825216013698625	-0.881786331492932	0.861877008632952	0.919195924342921	-0.814363108787708	-0.816264661365309	-0.838611484262159	-0.804481854153648	-0.781744623237189	-0.797609544393792	-0.800233928320733	-0.791857017660981	-0.835338931269051	-0.83371875442194	0.842597766845424	-0.814710707860324	-0.663591337949884	-0.840380899937916	-0.78391429525369	-0.695568615445152	-0.737875356439252	-0.737507297430945	-0.807626222095207	-0.722583779389696	0.584191956123491	-0.816187523292733	-0.724211910063942	-0.766563362970788	-0.755425575148322	-0.808632179949329	-0.761770069816653	-0.800716472001544	-0.887379028375668	-0.885815416859839	-0.899812393376569	-0.74309223185211	0.544335510917982
Monoolein	-0.861499908071793	1	-0.825175376977809	0.998790101212432	-0.814590258742669	-0.812736633526411	0.928561923222204	0.998126602538535	0.826048680648002	0.811515285987021	0.80542686158723	0.793569197529694	0.810801434948414	0.983608083663096	-0.863386733193577	-0.875387925392617	0.823676599693596	0.839617770378882	0.767272013520237	0.824247406564887	0.790537340544661	0.803807531986472	0.793098487401884	0.794367562036901	0.844790119960285	0.949928263676367	-0.676448193249436	0.795923808502078	0.604241139511244	0.785002831902221	0.769450365949063	0.804874829737645	0.639967685840709	0.81910420587437	0.772492902648583	0.664907954775774	-0.684859297336264	0.746159095075999	0.792759659763812	0.793198131756486	0.7768693192658	0.888265000950429	0.820734261919522	0.797431046040529	0.962498016066643	0.883139269412683	0.926110627058265	0.773504430147838	-0.682167837892877
2-(Acetylamino)-2-Deoxy-6-O-Sulfo-alpha-D-Glucopyranose	0.846389820752411	-0.825175376977809	1	-0.828670590831679	0.577917975237357	0.777975466032342	-0.793695299300973	-0.839028085296313	-0.864844618399802	-0.801526056016418	-0.75966446289768	-0.750445924578363	-0.740836509552101	-0.824765405751467	0.76221264512886	0.936083846863878	-0.749414360847879	-0.732956624297355	-0.76545924072724	-0.752584242183281	-0.721127328836487	-0.746087339067268	-0.784545492526368	-0.731255645074141	-0.782152065165501	-0.788827355627108	0.7013949603558	-0.728119287396404	-0.616787613585208	-0.831507022292454	-0.790742392007976	-0.679832172424727	-0.632399544243607	-0.666113271961754	-0.764960466493624	-0.666972620407301	0.391579243308763	-0.74412718500018	-0.671562960843603	-0.697477036575672	-0.665365785859816	-0.743336679764144	-0.683983271971737	-0.737712013900241	-0.845750474662086	-0.820092492811795	-0.832734887108097	-0.669978640591348	0.379461431356889
MG(0:0/18:1(9Z)/0:0)	-0.860156344545836	0.998790101212432	-0.828670590831679	1	-0.817398359340586	-0.811601383627355	0.942720062213248	0.998181430507756	0.827195327124153	0.798180665144333	0.783539439082424	0.779381771608577	0.791660450617732	0.986168997784697	-0.867365152878389	-0.874752455065814	0.801721402180004	0.819433597004487	0.75049887417281	0.80173503756312	0.766089919240826	0.781298651515157	0.79481863595033	0.769492244529381	0.82409917929864	0.934322162216136	-0.676010762833233	0.772824617579865	0.580363569977059	0.771119643324855	0.775945159862674	0.830466360708571	0.623786461648145	0.791840950824891	0.760246179364992	0.642766611105998	-0.690746655790972	0.740443470284864	0.76459304083649	0.769134948790755	0.751002208082668	0.867675578590834	0.796801423245236	0.774321446261006	0.953302132988452	0.885469875713546	0.920241338175852	0.747277821062274	-0.686971227413738
N1-Acetylspermidine	0.775611031265441	-0.814590258742669	0.577917975237357	-0.817398359340586	1	0.835933059441682	-0.785782568898242	-0.819126196231902	-0.772162904306631	-0.805280049278367	-0.733094807490432	-0.727900110158532	-0.754414753374171	-0.83043336128631	0.941736831433918	0.744997754417266	-0.74500489356459	-0.751723831969557	-0.768947304642289	-0.738401263314981	-0.711749655166109	-0.737908459131898	-0.730053053215899	-0.696683361725607	-0.723576748360749	-0.717048496996819	0.699893329573493	-0.752215824380831	-0.573803289903353	-0.748492614740081	-0.69977616303517	-0.676063316821298	-0.699282744490058	-0.680447738345461	-0.781923989466272	-0.646353789957317	0.961168192994026	-0.80860453718724	-0.669043209100907	-0.71636101266696	-0.712126041712266	-0.678253383224906	-0.720077055552183	-0.73594967722674	-0.777447310801664	-0.86353857003917	-0.849539031411063	-0.69250868736803	0.949864784717833
Hydroxyprolyl-Isoleucine	0.921057905511981	-0.812736633526411	0.777975466032342	-0.811601383627355	0.835933059441682	1	-0.793776215419035	-0.811473784032226	-0.83265556035757	-0.829721474824805	-0.775616041044624	-0.736755313418559	-0.773842678600909	-0.805048771428617	0.940918904674116	0.92962261025583	-0.762214888549587	-0.763547197348158	-0.806695506636731	-0.750761304049142	-0.734357305966541	-0.747711027958495	-0.752600504745906	-0.744685532498475	-0.789212050764042	-0.784074469051787	0.965355448111839	-0.774665780689745	-0.611220368066093	-0.805854472994026	-0.72426329644092	-0.605696649077405	-0.680687238539651	-0.704607918618181	-0.751135351763656	-0.66123404293	0.671589873161437	-0.762372471692808	-0.688131578104055	-0.699314101204243	-0.717884741002402	-0.750937696748917	-0.697363117293918	-0.750415106032317	-0.866833997903181	-0.824859268426875	-0.833595484866746	-0.698801491440528	0.647639322501348
Periplocoside N	-0.862000222411549	0.928561923222204	-0.793695299300973	0.942720062213248	-0.785782568898242	-0.793776215419035	1	0.934954257707983	0.835153259962914	0.705385648456518	0.621371959995501	0.665578920248042	0.648346478516915	0.957332914793109	-0.833939345415317	-0.845709001532706	0.632304397444106	0.659596018024678	0.622944993747643	0.626751095398552	0.580424040071638	0.607557032931469	0.792386331435233	0.583045976996081	0.665513077312571	0.789276171019369	-0.677789668075496	0.607261964945103	0.406791275023978	0.668305847017182	0.813415341203644	0.951876299104137	0.519434607394703	0.574739171360695	0.665279892982178	0.483410100841648	-0.652561093636914	0.697634640854051	0.542373525394843	0.585329364996155	0.555948329262433	0.686562411522494	0.60521476977644	0.601029523351426	0.866750221145714	0.883341273935675	0.856646464545507	0.546190028896727	-0.639569247395197
MG(18:1(11Z)/0:0/0:0)	-0.867703210904637	0.998126602538535	-0.839028085296313	0.998181430507756	-0.819126196231902	-0.811473784032226	0.934954257707983	1	0.835266726472375	0.820705300712931	0.811399182977035	0.814061267602939	0.822296357844655	0.990403247452701	-0.871840132391674	-0.880429183665814	0.828276309448455	0.84702395530713	0.781735299798716	0.825614168046809	0.794598130950015	0.807634952633161	0.788510645185087	0.797068225873133	0.850019632912843	0.942024801844625	-0.67436920892362	0.798430622013153	0.623990004650605	0.794416126809475	0.771084136610507	0.819178690212773	0.665603271906145	0.811325663949268	0.778426430486614	0.683827037992413	-0.690462962825139	0.754238570152208	0.786746635960384	0.798703114224574	0.779841230418977	0.874153346433623	0.82348113633372	0.800554645276451	0.95663261460335	0.893287075854252	0.928691417217571	0.776773079573241	-0.687376287293848
15-Hydroxyicosanoylcarnitine	-0.88909870613173	0.826048680648002	-0.864844618399802	0.827195327124153	-0.772162904306631	-0.83265556035757	0.835153259962914	0.835266726472375	1	0.925167976342439	0.796136550476401	0.754579273058648	0.774448929625907	0.859146816649231	-0.823882278613628	-0.930097158886819	0.789768574928319	0.748616509423163	0.813071748668351	0.806472801466825	0.749900788204905	0.801948640956619	0.94968561022265	0.744630566758069	0.783881234429992	0.757091971525035	-0.698812572244361	0.804210819542445	0.582067451512017	0.923900614412388	0.959396798447492	0.722724754424081	0.700790085376798	0.66401612495337	0.926190179993163	0.679794741352133	-0.608047312479597	0.948834489436228	0.680124866478124	0.740183665357347	0.692653886737528	0.708339720844072	0.704931137127431	0.799149312188039	0.878345258902647	0.977437280862063	0.952468710109035	0.684318702985976	-0.603656770039312
3-(3,4-Dihydroxyphenyl)-1-propanol	-0.869077273987992	0.811515285987021	-0.801526056016418	0.798180665144333	-0.805280049278367	-0.829721474824805	0.705385648456518	0.820705300712931	0.925167976342439	1	0.955251150912319	0.905192863114146	0.938403792452359	0.828547736506136	-0.842273576169005	-0.887562852928166	0.949699284846423	0.917081478093528	0.963373677441522	0.953854387897683	0.931982107512179	0.958165086822047	0.832826136921982	0.924802114751067	0.933179060949877	0.833579365334154	-0.696235822454608	0.962403883714438	0.823032025568168	0.99242777323234	0.807996671461709	0.525413161174492	0.886560556471722	0.852375442198903	0.974492702938993	0.891030791255116	-0.659063129330552	0.948961918072089	0.872912676740397	0.924567310989949	0.899426270261508	0.81584431583049	0.893174726241508	0.957743291749372	0.884935304228314	0.925535619195517	0.950880431696949	0.89286279475501	-0.657604270676109
13-Apo-beta-carotenone	-0.826827417689139	0.80542686158723	-0.75966446289768	0.783539439082424	-0.733094807490432	-0.775616041044624	0.621371959995501	0.811399182977035	0.796136550476401	0.955251150912319	1	0.952956587218799	0.987892886245057	0.797541445551062	-0.78805205067266	-0.822410027411788	0.997921356182984	0.984756590559979	0.981902424301362	0.991285545290706	0.996012112377794	0.994559635512667	0.68565730029541	0.995186369341694	0.990899420430246	0.894793513338872	-0.659119810800924	0.995281590391308	0.924183409879314	0.945985499632007	0.636287754940743	0.403806030441855	0.91697799354552	0.954148313391235	0.902106803557135	0.958643607487319	-0.589212591949484	0.832828980055772	0.965264470523355	0.989905349163559	0.984643611818585	0.896146814201619	0.977813045867054	0.994907385086295	0.871872853031726	0.812047216160458	0.888699909582071	0.983185895131522	-0.585627326054974
9-Peroxy-5,6E-dehydro-6,7-dihydrogeranyl acetate	-0.814892932997237	0.793569197529694	-0.750445924578363	0.779381771608577	-0.727900110158532	-0.736755313418559	0.665578920248042	0.814061267602939	0.754579273058648	0.905192863114146	0.952956587218799	1	0.985210989800489	0.82573637840954	-0.796650485770845	-0.789979368095088	0.949350193906744	0.973932602267343	0.96661942457246	0.91850304681102	0.943757221264301	0.929012052251438	0.57572662507087	0.939855346211068	0.961378967182407	0.847944688242918	-0.633141574018305	0.927313661942591	0.949264247724471	0.883597742072907	0.560985639696107	0.499922480396977	0.966255507038936	0.875657594654006	0.81479949403328	0.969285238426865	-0.595370660806534	0.755694368099154	0.878013290258456	0.94825197920219	0.942403442271801	0.795814367415556	0.940890856076127	0.926109440910981	0.822269284462813	0.794124680488961	0.836405523800006	0.940645333070872	-0.593082506828339
alpha-5-C-(3-Hydroxybutyl)-hyacinthacine A2	-0.825216013698625	0.810801434948414	-0.740836509552101	0.791660450617732	-0.754414753374171	-0.773842678600909	0.648346478516915	0.822296357844655	0.774448929625907	0.938403792452359	0.987892886245057	0.985210989800489	1	0.820377319143092	-0.810011908536291	-0.810290729974195	0.986174958209834	0.99445560299749	0.984041028151403	0.966268512976469	0.983042269172669	0.97285861322327	0.629348403607534	0.980639818680612	0.989184743423386	0.886849563146089	-0.664719914657582	0.975039737907237	0.945892932450546	0.918957722175076	0.594019525722732	0.449143353462409	0.951372486288613	0.93379800662816	0.861861326083526	0.972521224875736	-0.617870583857571	0.79616219441807	0.938093334835727	0.981973225828867	0.980902277849609	0.85921574078468	0.974712501026804	0.9720945353165	0.861607480316277	0.807330693513194	0.86980942667216	0.977908659322978	-0.616931282037894
2-palmitoleoyl-glycerol	-0.881786331492932	0.983608083663096	-0.824765405751467	0.986168997784697	-0.83043336128631	-0.805048771428617	0.957332914793109	0.990403247452701	0.859146816649231	0.828547736506136	0.797541445551062	0.82573637840954	0.820377319143092	1	-0.870166253741953	-0.874590923174309	0.812091413278561	0.835810341490885	0.781784100944055	0.804765145683236	0.774069941792418	0.789718055431184	0.792702452166528	0.773551177618753	0.834116838833012	0.90992508246023	-0.664174091450612	0.783773865410557	0.619295047568632	0.79507337161984	0.791811002224631	0.860850781528912	0.691328203866127	0.769245310893536	0.782150067240726	0.684992766760707	-0.699374704399551	0.772477262060377	0.745685400338395	0.783412337516284	0.757982184774147	0.824069907838259	0.801941090826632	0.783001099998732	0.941536957893714	0.919628683623024	0.932887433985188	0.752745521397576	-0.696085811006547
TRIA-662	0.861877008632952	-0.863386733193577	0.76221264512886	-0.867365152878389	0.941736831433918	0.940918904674116	-0.833939345415317	-0.871840132391674	-0.823882278613628	-0.842273576169005	-0.78805205067266	-0.796650485770845	-0.810011908536291	-0.870166253741953	1	0.889304091973071	-0.787918142201894	-0.802959358482218	-0.833263544573643	-0.771445274757105	-0.757485065517761	-0.772809283495675	-0.735003759082546	-0.754180901912961	-0.80050128300759	-0.787942725234814	0.857093118212034	-0.784389621351197	-0.653696776869709	-0.80981618165293	-0.715204902399153	-0.698493573479094	-0.741216756474776	-0.717769950356923	-0.777401596760673	-0.706945901176777	0.843875643654787	-0.787815860208729	-0.703682112424356	-0.741550409384607	-0.748349026694454	-0.730503966106572	-0.744804403696647	-0.768914224052487	-0.854508297627995	-0.870741391320546	-0.862630881531988	-0.732164105864005	0.831968425083893
Hexanoylglutamine	0.919195924342921	-0.875387925392617	0.936083846863878	-0.874752455065814	0.744997754417266	0.92962261025583	-0.845709001532706	-0.880429183665814	-0.930097158886819	-0.887562852928166	-0.822410027411788	-0.789979368095088	-0.810290729974195	-0.874590923174309	0.889304091973071	1	-0.812185703894692	-0.798754953547151	-0.834605204536732	-0.812236669956835	-0.781531878895197	-0.806132761364189	-0.847337897098778	-0.790246308577415	-0.843411916080398	-0.845307694003472	0.860589015865888	-0.810761986908621	-0.644568497312602	-0.89387950793896	-0.84354977287481	-0.689065854650861	-0.698416894267659	-0.734492785380339	-0.830641532284455	-0.705691621392056	0.553381626702146	-0.82338862511731	-0.731737862011639	-0.752303412077406	-0.739915692891551	-0.786659420196414	-0.739648135165929	-0.802599377591658	-0.934474690426624	-0.897549958505682	-0.90500645670138	-0.732448780280007	0.548253424091289
(+/-)-Dihydroactinidiolide	-0.814363108787708	0.823676599693596	-0.749414360847879	0.801721402180004	-0.74500489356459	-0.762214888549587	0.632304397444106	0.828276309448455	0.789768574928319	0.949699284846423	0.997921356182984	0.949350193906744	0.986174958209834	0.812091413278561	-0.787918142201894	-0.812185703894692	1	0.98803276266437	0.972831358460713	0.995206897067758	0.997512159838783	0.996444791247811	0.689344220354846	0.995580418587703	0.990863925736484	0.909021096863318	-0.635349221067739	0.994892246115431	0.91400310140843	0.938263290332881	0.637667895720943	0.419638423763217	0.905112207391226	0.965307196113659	0.901676875299438	0.950283211299811	-0.6100809392235	0.829911672199051	0.974548408657812	0.994803308572748	0.988220703528184	0.908815464806917	0.986876208914322	0.996063128448651	0.88029979410349	0.815605885142699	0.896015744717369	0.987419105335855	-0.60931656806146
Farnesol	-0.816264661365309	0.839617770378882	-0.732956624297355	0.819433597004487	-0.751723831969557	-0.763547197348158	0.659596018024678	0.84702395530713	0.748616509423163	0.917081478093528	0.984756590559979	0.973932602267343	0.99445560299749	0.835810341490885	-0.802959358482218	-0.798754953547151	0.98803276266437	1	0.964976028921303	0.970032977407538	0.985716711192841	0.972026455023073	0.620171999432831	0.98528365889043	0.9927765797203	0.920724150087816	-0.649926913292261	0.971967520677279	0.930716238883479	0.895485778811429	0.57588852676292	0.456088465620924	0.919807536736452	0.960763317179338	0.842165972198471	0.954566012328908	-0.61940981942901	0.767904913891079	0.958993636509035	0.986298169792675	0.988389364402507	0.897735610153943	0.989219820202772	0.970961201967396	0.878212849227106	0.791361145808443	0.869215255626744	0.986711548134605	-0.618718352354976
5-(4,5-Dihydroxypentyl)uracil	-0.838611484262159	0.767272013520237	-0.76545924072724	0.75049887417281	-0.768947304642289	-0.806695506636731	0.622944993747643	0.781735299798716	0.813071748668351	0.963373677441522	0.981902424301362	0.96661942457246	0.984041028151403	0.781784100944055	-0.833263544573643	-0.834605204536732	0.972831358460713	0.964976028921303	1	0.957048318303916	0.968106457131735	0.968730362025913	0.669661053968334	0.963757081617512	0.966960505323682	0.829774121968475	-0.704239066124862	0.973028988916577	0.93711151090716	0.95197393625486	0.635588735122996	0.423084165084507	0.959854784295382	0.890406374784615	0.899112710408784	0.970953013327482	-0.632884969273068	0.848937624846734	0.905655130593418	0.959499008606189	0.954713057050694	0.817231802250427	0.937369173398586	0.968524704484362	0.831508162205819	0.826587432352977	0.87185420613646	0.949823331141246	-0.625607944687878
delta-Decalactone	-0.804481854153648	0.824247406564887	-0.752584242183281	0.80173503756312	-0.738401263314981	-0.750761304049142	0.626751095398552	0.825614168046809	0.806472801466825	0.953854387897683	0.991285545290706	0.91850304681102	0.966268512976469	0.804765145683236	-0.771445274757105	-0.812236669956835	0.995206897067758	0.970032977407538	0.957048318303916	1	0.991428902665804	0.998439359491722	0.732569080013904	0.988868429199609	0.978323453593731	0.907262797774277	-0.612052191268358	0.994813673985744	0.879704342749746	0.947366461644868	0.675881174809844	0.413626043644969	0.870780275169089	0.963989194047047	0.925252001843661	0.924835488580237	-0.604955924050021	0.854946502880328	0.977273086056313	0.988301591744507	0.975717718536515	0.919025767916681	0.977619937385581	0.998093081636114	0.884673423682133	0.826524308348057	0.910404503382531	0.975828441717136	-0.605203614406714
Limonenecarboxylic acid	-0.781744623237189	0.790537340544661	-0.721127328836487	0.766089919240826	-0.711749655166109	-0.734357305966541	0.580424040071638	0.794598130950015	0.749900788204905	0.931982107512179	0.996012112377794	0.943757221264301	0.983042269172669	0.774069941792418	-0.757485065517761	-0.781531878895197	0.997512159838783	0.985716711192841	0.968106457131735	0.991428902665804	1	0.994041290427599	0.645382847535826	0.998643819727153	0.987889294925356	0.894961418105748	-0.614368103937161	0.99230558461947	0.929774867524449	0.922906640623937	0.588704537737581	0.359378027881992	0.905881773698036	0.970498105187189	0.880563911732369	0.958428664524682	-0.580197114683365	0.799677024771535	0.981099462798929	0.996326869123416	0.994128548207657	0.901786456446748	0.98867814349598	0.994084287800751	0.853957735580864	0.77402252460791	0.863566324358655	0.994354849604314	-0.580693714965295
Cladospolide D	-0.797609544393792	0.803807531986472	-0.746087339067268	0.781298651515157	-0.737908459131898	-0.747711027958495	0.607557032931469	0.807634952633161	0.801948640956619	0.958165086822047	0.994559635512667	0.929012052251438	0.97285861322327	0.789718055431184	-0.772809283495675	-0.806132761364189	0.996444791247811	0.972026455023073	0.968730362025913	0.998439359491722	0.994041290427599	1	0.715940014975757	0.990247057671678	0.978652439729893	0.888637271325872	-0.612653164649016	0.996932290500427	0.899121828179959	0.952159416866801	0.661754404611974	0.395335795999298	0.893087869291068	0.95593470458619	0.92592706712838	0.941807991725999	-0.60743654327598	0.856302782668056	0.971861216085223	0.990593856516114	0.978719859748951	0.899125009304234	0.976301267409914	0.999636424832093	0.867628610147924	0.820891530148939	0.900055956738038	0.978504118677698	-0.607863992011789
Pentadeca-5,12-dienoylcarnitine	-0.800233928320733	0.793098487401884	-0.784545492526368	0.79481863595033	-0.730053053215899	-0.752600504745906	0.792386331435233	0.788510645185087	0.94968561022265	0.832826136921982	0.68565730029541	0.57572662507087	0.629348403607534	0.792702452166528	-0.735003759082546	-0.847337897098778	0.689344220354846	0.620171999432831	0.669661053968334	0.732569080013904	0.645382847535826	0.715940014975757	1	0.640035205652407	0.662532301773181	0.705194464948423	-0.59352794585563	0.714048376270692	0.387887954946513	0.836014532258048	0.987200946080283	0.690936834318308	0.500143885241682	0.601804840445995	0.891242514271901	0.504819084588729	-0.593913917726439	0.922931910065424	0.618862893237848	0.63658233235224	0.580297095987585	0.698227904035202	0.607349028622691	0.713799331960568	0.82915208393514	0.928369055979618	0.918267743770285	0.573258512823327	-0.586961244457262
Undecanedioic acid	-0.791857017660981	0.794367562036901	-0.731255645074141	0.769492244529381	-0.696683361725607	-0.744685532498475	0.583045976996081	0.797068225873133	0.744630566758069	0.924802114751067	0.995186369341694	0.939855346211068	0.980639818680612	0.773551177618753	-0.754180901912961	-0.790246308577415	0.995580418587703	0.98528365889043	0.963757081617512	0.988868429199609	0.998643819727153	0.990247057671678	0.640035205652407	1	0.990716155002188	0.905225874850373	-0.63322691469403	0.989565386830511	0.927116001886303	0.916880699115783	0.581511043353566	0.354892816995275	0.895416239702699	0.975155495425103	0.868155569268415	0.952697671927291	-0.555955780604581	0.784770814831735	0.983287650300195	0.992253660298175	0.993215046588612	0.913724715138592	0.986964921757264	0.990777409563684	0.86139774363448	0.76360382533121	0.858223743155458	0.993558014585408	-0.55454811772464
Indan-1-ol	-0.835338931269051	0.844790119960285	-0.782152065165501	0.82409917929864	-0.723576748360749	-0.789212050764042	0.665513077312571	0.850019632912843	0.783881234429992	0.933179060949877	0.990899420430246	0.961378967182407	0.989184743423386	0.834116838833012	-0.80050128300759	-0.843411916080398	0.990863925736484	0.9927765797203	0.966960505323682	0.978323453593731	0.987889294925356	0.978652439729893	0.662532301773181	0.990716155002188	1	0.932514579245363	-0.684606868616275	0.978591097591027	0.917621791396217	0.922589613093948	0.619409459206298	0.451939986043969	0.900619816727394	0.961826432046731	0.86085985254631	0.944895551639802	-0.569458382041904	0.785685846002121	0.963035800968509	0.980968886806977	0.981562507937245	0.911526261648832	0.979258648846887	0.977748767442647	0.904260328616703	0.80370354021141	0.883311497615047	0.980696934024792	-0.570492984999537
Aacocf3	-0.83371875442194	0.949928263676367	-0.788827355627108	0.934322162216136	-0.717048496996819	-0.784074469051787	0.789276171019369	0.942024801844625	0.757091971525035	0.833579365334154	0.894793513338872	0.847944688242918	0.886849563146089	0.90992508246023	-0.787942725234814	-0.845307694003472	0.909021096863318	0.920724150087816	0.829774121968475	0.907262797774277	0.894961418105748	0.888637271325872	0.705194464948423	0.905225874850373	0.932514579245363	1	-0.670143305558743	0.884302104768662	0.735618054118878	0.816096538345457	0.656167635272984	0.597428124612075	0.707127362680789	0.939835061747586	0.774107907119436	0.771940948860392	-0.561797871127967	0.703293882383632	0.917434015743128	0.890785705780003	0.891623221765884	0.968301906131945	0.918707931396876	0.886052790042668	0.965233280039538	0.795068716983284	0.889674017933422	0.891838562170296	-0.563090933796775
Ophthalmic acid	0.842597766845424	-0.676448193249436	0.7013949603558	-0.676010762833233	0.699893329573493	0.965355448111839	-0.677789668075496	-0.67436920892362	-0.698812572244361	-0.696235822454608	-0.659119810800924	-0.633141574018305	-0.664719914657582	-0.664174091450612	0.857093118212034	0.860589015865888	-0.635349221067739	-0.649926913292261	-0.704239066124862	-0.612052191268358	-0.614368103937161	-0.612653164649016	-0.59352794585563	-0.63322691469403	-0.684606868616275	-0.670143305558743	1	-0.648645749970826	-0.541802766864213	-0.67828207759341	-0.570438547708378	-0.48332717832052	-0.588944438372815	-0.588064510269037	-0.583323129390741	-0.565990869276889	0.522647076077111	-0.594734944195771	-0.564830154189228	-0.56466314244364	-0.605392998345396	-0.632898143869339	-0.5654573172518	-0.617465175195382	-0.75424325303137	-0.664554545180843	-0.67057242123793	-0.584317446112123	0.495268922186825
N(alpha)-t-Butoxycarbonyl-L-leucine	-0.814710707860324	0.795923808502078	-0.728119287396404	0.772824617579865	-0.752215824380831	-0.774665780689745	0.607261964945103	0.798430622013153	0.804210819542445	0.962403883714438	0.995281590391308	0.927313661942591	0.975039737907237	0.783773865410557	-0.784389621351197	-0.810761986908621	0.994892246115431	0.971967520677279	0.973028988916577	0.994813673985744	0.99230558461947	0.996932290500427	0.714048376270692	0.989565386830511	0.978591097591027	0.884302104768662	-0.648645749970826	1	0.898219616465988	0.951415783816663	0.658618165246008	0.385313235421559	0.899335935578406	0.95344828862965	0.9231035848842	0.940832241563287	-0.615803732752635	0.858249577897718	0.96730501379238	0.986523411559329	0.97970046971908	0.895259744698026	0.971710560418582	0.998286485826207	0.869399040369933	0.821018507347515	0.898221999684698	0.976752693688556	-0.613748061213121
secobarbital	-0.663591337949884	0.604241139511244	-0.616787613585208	0.580363569977059	-0.573803289903353	-0.611220368066093	0.406791275023978	0.623990004650605	0.582067451512017	0.823032025568168	0.924183409879314	0.949264247724471	0.945892932450546	0.619295047568632	-0.653696776869709	-0.644568497312602	0.91400310140843	0.930716238883479	0.93711151090716	0.879704342749746	0.929774867524449	0.899121828179959	0.387887954946513	0.927116001886303	0.917621791396217	0.735618054118878	-0.541802766864213	0.898219616465988	1	0.814827972899656	0.351992317889939	0.207290965825785	0.961307717124687	0.858101116271476	0.726270233947383	0.989821194091027	-0.459541134860233	0.636864595271933	0.872474376615217	0.927260934663262	0.938188896138606	0.725182088732586	0.912931740790327	0.898788622079043	0.668488593495367	0.604540256740398	0.677048901458984	0.939885436731574	-0.458075928190621
4-Vinylcyclohexene	-0.840380899937916	0.785002831902221	-0.831507022292454	0.771119643324855	-0.748492614740081	-0.805854472994026	0.668305847017182	0.794416126809475	0.923900614412388	0.99242777323234	0.945985499632007	0.883597742072907	0.918957722175076	0.79507337161984	-0.80981618165293	-0.89387950793896	0.938263290332881	0.895485778811429	0.95197393625486	0.947366461644868	0.922906640623937	0.952159416866801	0.836014532258048	0.916880699115783	0.922589613093948	0.816096538345457	-0.67828207759341	0.951415783816663	0.814827972899656	1	0.812610122941041	0.488187018555336	0.863426800373422	0.838394785454202	0.973911575723422	0.881434722347862	-0.595523967479078	0.9418500964752	0.865568939209369	0.910365235138829	0.88189022946804	0.803028955452508	0.873350818948261	0.950554766826722	0.871605009989031	0.905153519378747	0.933236370767358	0.878466081137241	-0.598279669007383
7-Isothiocyanato-1-heptene	-0.78391429525369	0.769450365949063	-0.790742392007976	0.775945159862674	-0.69977616303517	-0.72426329644092	0.813415341203644	0.771084136610507	0.959396798447492	0.807996671461709	0.636287754940743	0.560985639696107	0.594019525722732	0.791811002224631	-0.715204902399153	-0.84354977287481	0.637667895720943	0.57588852676292	0.635588735122996	0.675881174809844	0.588704537737581	0.661754404611974	0.987200946080283	0.581511043353566	0.619409459206298	0.656167635272984	-0.570438547708378	0.658618165246008	0.351992317889939	0.812610122941041	1	0.746269895808899	0.48807439508773	0.524107128253032	0.859287568783905	0.471628564443527	-0.559419043994408	0.903907249935988	0.541722626924249	0.582688097820982	0.518687887469958	0.617459645262642	0.548093943947139	0.657856756951655	0.802878654693467	0.932975762311199	0.89529686713679	0.511548726320324	-0.558154629144629
12-hydroxyculmorin	-0.695568615445152	0.804874829737645	-0.679832172424727	0.830466360708571	-0.676063316821298	-0.605696649077405	0.951876299104137	0.819178690212773	0.722724754424081	0.525413161174492	0.403806030441855	0.499922480396977	0.449143353462409	0.860850781528912	-0.698493573479094	-0.689065854650861	0.419638423763217	0.456088465620924	0.423084165084507	0.413626043644969	0.359378027881992	0.395335795999298	0.690936834318308	0.354892816995275	0.451939986043969	0.597428124612075	-0.48332717832052	0.385313235421559	0.207290965825785	0.488187018555336	0.746269895808899	1	0.354302600813856	0.339985373967682	0.506430756190791	0.288600295681797	-0.589604678259376	0.566800575871231	0.307880911606346	0.377628466704421	0.330543140194292	0.463054041108947	0.396709773774465	0.384379541649425	0.694575750612196	0.785445798918558	0.713286117342656	0.322928911701403	-0.583067952023284
1S-Acetoxy-3-myodesertene	-0.737875356439252	0.639967685840709	-0.632399544243607	0.623786461648145	-0.699282744490058	-0.680687238539651	0.519434607394703	0.665603271906145	0.700790085376798	0.886560556471722	0.91697799354552	0.966255507038936	0.951372486288613	0.691328203866127	-0.741216756474776	-0.698416894267659	0.905112207391226	0.919807536736452	0.959854784295382	0.870780275169089	0.905881773698036	0.893087869291068	0.500143885241682	0.895416239702699	0.900619816727394	0.707127362680789	-0.588944438372815	0.899335935578406	0.961307717124687	0.863426800373422	0.48807439508773	0.354302600813856	1	0.797288560726887	0.799929171948867	0.978549199916305	-0.589351268760205	0.752204536555071	0.814237629505438	0.909703018684885	0.905884857793631	0.669534823794625	0.88280714090859	0.892882501643014	0.695552333332411	0.732327257666768	0.755465605457376	0.900499384236843	-0.585992136871694
8-Aminoguanosine	-0.737507297430945	0.81910420587437	-0.666113271961754	0.791840950824891	-0.680447738345461	-0.704607918618181	0.574739171360695	0.811325663949268	0.66401612495337	0.852375442198903	0.954148313391235	0.875657594654006	0.93379800662816	0.769245310893536	-0.717769950356923	-0.734492785380339	0.965307196113659	0.960763317179338	0.890406374784615	0.963989194047047	0.970498105187189	0.95593470458619	0.601804840445995	0.975155495425103	0.961826432046731	0.939835061747586	-0.588064510269037	0.95344828862965	0.858101116271476	0.838394785454202	0.524107128253032	0.339985373967682	0.797288560726887	1	0.801884962134278	0.878835180515429	-0.556489792799279	0.70468827797329	0.995585892506479	0.966869239558033	0.976929750108972	0.958400086410637	0.982052564547739	0.956503523878311	0.866440513885173	0.703558449452986	0.826961683060883	0.978528668316763	-0.55825935747879
7-Prenyloxycoumarin	-0.807626222095207	0.772492902648583	-0.764960466493624	0.760246179364992	-0.781923989466272	-0.751135351763656	0.665279892982178	0.778426430486614	0.926190179993163	0.974492702938993	0.902106803557135	0.81479949403328	0.861861326083526	0.782150067240726	-0.777401596760673	-0.830641532284455	0.901676875299438	0.842165972198471	0.899112710408784	0.925252001843661	0.880563911732369	0.92592706712838	0.891242514271901	0.868155569268415	0.86085985254631	0.774107907119436	-0.583323129390741	0.9231035848842	0.726270233947383	0.973911575723422	0.859287568783905	0.506430756190791	0.799929171948867	0.801884962134278	1	0.813696649888509	-0.661074592957657	0.984692574694402	0.833676957072212	0.878446418826822	0.835212769661944	0.785147942088791	0.839384086203313	0.924927746013774	0.834755731117839	0.9254754172871	0.948325192377759	0.830992347462974	-0.658718851902364
Methyl Eugenol	-0.722583779389696	0.664907954775774	-0.666972620407301	0.642766611105998	-0.646353789957317	-0.66123404293	0.483410100841648	0.683827037992413	0.679794741352133	0.891030791255116	0.958643607487319	0.969285238426865	0.972521224875736	0.684992766760707	-0.706945901176777	-0.705691621392056	0.950283211299811	0.954566012328908	0.970953013327482	0.924835488580237	0.958428664524682	0.941807991725999	0.504819084588729	0.952697671927291	0.944895551639802	0.771940948860392	-0.565990869276889	0.940832241563287	0.989821194091027	0.881434722347862	0.471628564443527	0.288600295681797	0.978549199916305	0.878835180515429	0.813696649888509	1	-0.527198704692405	0.737629371599377	0.897080625523718	0.958113590027685	0.957057671806994	0.760386261790457	0.937707134661802	0.941279318268262	0.729240848918463	0.701961669799374	0.763493401352922	0.957273009095172	-0.526051168160106
3beta-Hydroxy-5-cholestenoic acid	0.584191956123491	-0.684859297336264	0.391579243308763	-0.690746655790972	0.961168192994026	0.671589873161437	-0.652561093636914	-0.690462962825139	-0.608047312479597	-0.659063129330552	-0.589212591949484	-0.595370660806534	-0.617870583857571	-0.699374704399551	0.843875643654787	0.553381626702146	-0.6100809392235	-0.61940981942901	-0.632884969273068	-0.604955924050021	-0.580197114683365	-0.60743654327598	-0.593913917726439	-0.555955780604581	-0.569458382041904	-0.561797871127967	0.522647076077111	-0.615803732752635	-0.459541134860233	-0.595523967479078	-0.559419043994408	-0.589604678259376	-0.589351268760205	-0.556489792799279	-0.661074592957657	-0.527198704692405	1	-0.694596740044339	-0.54746834041278	-0.596048130018864	-0.591649436652022	-0.533372977987094	-0.604343004806062	-0.603398019397778	-0.605692801044466	-0.734425289534879	-0.710563973238102	-0.572622927425716	0.993346583336903
1,2-dibutyrin	-0.816187523292733	0.746159095075999	-0.74412718500018	0.740443470284864	-0.80860453718724	-0.762372471692808	0.697634640854051	0.754238570152208	0.948834489436228	0.948961918072089	0.832828980055772	0.755694368099154	0.79616219441807	0.772477262060377	-0.787815860208729	-0.82338862511731	0.829911672199051	0.767904913891079	0.848937624846734	0.854946502880328	0.799677024771535	0.856302782668056	0.922931910065424	0.784770814831735	0.785685846002121	0.703293882383632	-0.594734944195771	0.858249577897718	0.636864595271933	0.9418500964752	0.903907249935988	0.566800575871231	0.752204536555071	0.70468827797329	0.984692574694402	0.737629371599377	-0.694596740044339	1	0.736542993966351	0.79820253268388	0.748378063128131	0.707237847419683	0.753282559046209	0.85580756042299	0.798008535478229	0.947227130277688	0.938827016390984	0.739899085583087	-0.68586933332231
Caiophoraenin	-0.724211910063942	0.792759659763812	-0.671562960843603	0.76459304083649	-0.669043209100907	-0.688131578104055	0.542373525394843	0.786746635960384	0.680124866478124	0.872912676740397	0.965264470523355	0.878013290258456	0.938093334835727	0.745685400338395	-0.703682112424356	-0.731737862011639	0.974548408657812	0.958993636509035	0.905655130593418	0.977273086056313	0.981099462798929	0.971861216085223	0.618862893237848	0.983287650300195	0.963035800968509	0.917434015743128	-0.564830154189228	0.96730501379238	0.872474376615217	0.865568939209369	0.541722626924249	0.307880911606346	0.814237629505438	0.995585892506479	0.833676957072212	0.897080625523718	-0.54746834041278	0.736542993966351	1	0.977100152416728	0.981255237123461	0.94401392716817	0.983138750524022	0.972256340654188	0.850310107949045	0.711051779775557	0.831244272308575	0.983915563874914	-0.55078227033409
S-aminomethyldihydrolipoamide	-0.766563362970788	0.793198131756486	-0.697477036575672	0.769134948790755	-0.71636101266696	-0.699314101204243	0.585329364996155	0.798703114224574	0.740183665357347	0.924567310989949	0.989905349163559	0.94825197920219	0.981973225828867	0.783412337516284	-0.741550409384607	-0.752303412077406	0.994803308572748	0.986298169792675	0.959499008606189	0.988301591744507	0.996326869123416	0.990593856516114	0.63658233235224	0.992253660298175	0.980968886806977	0.890785705780003	-0.56466314244364	0.986523411559329	0.927260934663262	0.910365235138829	0.582688097820982	0.377628466704421	0.909703018684885	0.966869239558033	0.878446418826822	0.958113590027685	-0.596048130018864	0.79820253268388	0.977100152416728	1	0.992708080674417	0.893737678891512	0.993929165707542	0.99008548478336	0.842898861567108	0.777361639380812	0.86474936357645	0.993642648226929	-0.597621841012204
2,2'-(3-methylcyclohexane-1,1-diyl)diacetic acid	-0.755425575148322	0.7768693192658	-0.665365785859816	0.751002208082668	-0.712126041712266	-0.717884741002402	0.555948329262433	0.779841230418977	0.692653886737528	0.899426270261508	0.984643611818585	0.942403442271801	0.980902277849609	0.757982184774147	-0.748349026694454	-0.739915692891551	0.988220703528184	0.988389364402507	0.954713057050694	0.975717718536515	0.994128548207657	0.978719859748951	0.580297095987585	0.993215046588612	0.981562507937245	0.891623221765884	-0.605392998345396	0.97970046971908	0.938188896138606	0.88189022946804	0.518687887469958	0.330543140194292	0.905884857793631	0.976929750108972	0.835212769661944	0.957057671806994	-0.591649436652022	0.748378063128131	0.981255237123461	0.992708080674417	1	0.896405594895815	0.993004297462064	0.979420213002321	0.833217348812414	0.731388934233413	0.828487839166823	0.999202116802486	-0.592404971513108
Lysylalanine	-0.808632179949329	0.888265000950429	-0.743336679764144	0.867675578590834	-0.678253383224906	-0.750937696748917	0.686562411522494	0.874153346433623	0.708339720844072	0.81584431583049	0.896146814201619	0.795814367415556	0.85921574078468	0.824069907838259	-0.730503966106572	-0.786659420196414	0.908815464806917	0.897735610153943	0.817231802250427	0.919025767916681	0.901786456446748	0.899125009304234	0.698227904035202	0.913724715138592	0.911526261648832	0.968301906131945	-0.632898143869339	0.895259744698026	0.725182088732586	0.803028955452508	0.617459645262642	0.463054041108947	0.669534823794625	0.958400086410637	0.785147942088791	0.760386261790457	-0.533372977987094	0.707237847419683	0.94401392716817	0.893737678891512	0.896405594895815	1	0.918727593170838	0.899911047786142	0.908912978257845	0.737659899507268	0.860425691838988	0.897965968716606	-0.518615163154767
(-)-Pestalotin	-0.761770069816653	0.820734261919522	-0.683983271971737	0.796801423245236	-0.720077055552183	-0.697363117293918	0.60521476977644	0.82348113633372	0.704931137127431	0.893174726241508	0.977813045867054	0.940890856076127	0.974712501026804	0.801941090826632	-0.744804403696647	-0.739648135165929	0.986876208914322	0.989219820202772	0.937369173398586	0.977619937385581	0.98867814349598	0.976301267409914	0.607349028622691	0.986964921757264	0.979258648846887	0.918707931396876	-0.5654573172518	0.971710560418582	0.912931740790327	0.873350818948261	0.548093943947139	0.396709773774465	0.88280714090859	0.982052564547739	0.839384086203313	0.937707134661802	-0.604343004806062	0.753282559046209	0.983138750524022	0.993929165707542	0.993004297462064	0.918727593170838	1	0.975483801983568	0.85420129110299	0.755359318641082	0.85339147549247	0.994208196897225	-0.605188283365716
alpha-Carboxy-delta-decalactone	-0.800716472001544	0.797431046040529	-0.737712013900241	0.774321446261006	-0.73594967722674	-0.750415106032317	0.601029523351426	0.800554645276451	0.799149312188039	0.957743291749372	0.994907385086295	0.926109440910981	0.9720945353165	0.783001099998732	-0.768914224052487	-0.802599377591658	0.996063128448651	0.970961201967396	0.968524704484362	0.998093081636114	0.994084287800751	0.999636424832093	0.713799331960568	0.990777409563684	0.977748767442647	0.886052790042668	-0.617465175195382	0.998286485826207	0.898788622079043	0.950554766826722	0.657856756951655	0.384379541649425	0.892882501643014	0.956503523878311	0.924927746013774	0.941279318268262	-0.603398019397778	0.85580756042299	0.972256340654188	0.99008548478336	0.979420213002321	0.899911047786142	0.975483801983568	1	0.864732227938193	0.816746583604549	0.897326363250065	0.978642575132662	-0.602308859859653
MG(0:0/20:1(11Z)/0:0)	-0.887379028375668	0.962498016066643	-0.845750474662086	0.953302132988452	-0.777447310801664	-0.866833997903181	0.866750221145714	0.95663261460335	0.878345258902647	0.884935304228314	0.871872853031726	0.822269284462813	0.861607480316277	0.941536957893714	-0.854508297627995	-0.934474690426624	0.88029979410349	0.878212849227106	0.831508162205819	0.884673423682133	0.853957735580864	0.867628610147924	0.82915208393514	0.86139774363448	0.904260328616703	0.965233280039538	-0.75424325303137	0.869399040369933	0.668488593495367	0.871605009989031	0.802878654693467	0.694575750612196	0.695552333332411	0.866440513885173	0.834755731117839	0.729240848918463	-0.605692801044466	0.798008535478229	0.850310107949045	0.842898861567108	0.833217348812414	0.908912978257845	0.85420129110299	0.864732227938193	1	0.893308252174071	0.945174587243779	0.828143125526719	-0.611785169864471
Valylhydroxyproline	-0.885815416859839	0.883139269412683	-0.820092492811795	0.885469875713546	-0.86353857003917	-0.824859268426875	0.883341273935675	0.893287075854252	0.977437280862063	0.925535619195517	0.812047216160458	0.794124680488961	0.807330693513194	0.919628683623024	-0.870741391320546	-0.897549958505682	0.815605885142699	0.791361145808443	0.826587432352977	0.826524308348057	0.77402252460791	0.820891530148939	0.928369055979618	0.76360382533121	0.80370354021141	0.795068716983284	-0.664554545180843	0.821018507347515	0.604540256740398	0.905153519378747	0.932975762311199	0.785445798918558	0.732327257666768	0.703558449452986	0.9254754172871	0.701961669799374	-0.734425289534879	0.947227130277688	0.711051779775557	0.777361639380812	0.731388934233413	0.737659899507268	0.755359318641082	0.816746583604549	0.893308252174071	1	0.977245129768769	0.721967860926107	-0.730622295204629
Proacacipetalin	-0.899812393376569	0.926110627058265	-0.832734887108097	0.920241338175852	-0.849539031411063	-0.833595484866746	0.856646464545507	0.928691417217571	0.952468710109035	0.950880431696949	0.888699909582071	0.836405523800006	0.86980942667216	0.932887433985188	-0.862630881531988	-0.90500645670138	0.896015744717369	0.869215255626744	0.87185420613646	0.910404503382531	0.863566324358655	0.900055956738038	0.918267743770285	0.858223743155458	0.883311497615047	0.889674017933422	-0.67057242123793	0.898221999684698	0.677048901458984	0.933236370767358	0.89529686713679	0.713286117342656	0.755465605457376	0.826961683060883	0.948325192377759	0.763493401352922	-0.710563973238102	0.938827016390984	0.831244272308575	0.86474936357645	0.828487839166823	0.860425691838988	0.85339147549247	0.897326363250065	0.945174587243779	0.977245129768769	1	0.822438890881837	-0.705436158536667
trans-2-p-Menthene-1,4-diol	-0.74309223185211	0.773504430147838	-0.669978640591348	0.747277821062274	-0.69250868736803	-0.698801491440528	0.546190028896727	0.776773079573241	0.684318702985976	0.89286279475501	0.983185895131522	0.940645333070872	0.977908659322978	0.752745521397576	-0.732164105864005	-0.732448780280007	0.987419105335855	0.986711548134605	0.949823331141246	0.975828441717136	0.994354849604314	0.978504118677698	0.573258512823327	0.993558014585408	0.980696934024792	0.891838562170296	-0.584317446112123	0.976752693688556	0.939885436731574	0.878466081137241	0.511548726320324	0.322928911701403	0.900499384236843	0.978528668316763	0.830992347462974	0.957273009095172	-0.572622927425716	0.739899085583087	0.983915563874914	0.993642648226929	0.999202116802486	0.897965968716606	0.994208196897225	0.978642575132662	0.828143125526719	0.721967860926107	0.822438890881837	1	-0.574462357398978
Smilagenin	0.544335510917982	-0.682167837892877	0.379461431356889	-0.686971227413738	0.949864784717833	0.647639322501348	-0.639569247395197	-0.687376287293848	-0.603656770039312	-0.657604270676109	-0.585627326054974	-0.593082506828339	-0.616931282037894	-0.696085811006547	0.831968425083893	0.548253424091289	-0.60931656806146	-0.618718352354976	-0.625607944687878	-0.605203614406714	-0.580693714965295	-0.607863992011789	-0.586961244457262	-0.55454811772464	-0.570492984999537	-0.563090933796775	0.495268922186825	-0.613748061213121	-0.458075928190621	-0.598279669007383	-0.558154629144629	-0.583067952023284	-0.585992136871694	-0.55825935747879	-0.658718851902364	-0.526051168160106	0.993346583336903	-0.68586933332231	-0.55078227033409	-0.597621841012204	-0.592404971513108	-0.518615163154767	-0.605188283365716	-0.602308859859653	-0.611785169864471	-0.730622295204629	-0.705436158536667	-0.574462357398978	1
Dehydro-1,8-cineole	-0.7535114294715	0.777801849697124	-0.670323736353352	0.751297040405474	-0.708056672618376	-0.717481381573279	0.551933849356544	0.779085449837634	0.70214416169523	0.904943533878399	0.986315777515659	0.931609295552536	0.976015413531541	0.754422005228399	-0.742769927567556	-0.744752651014085	0.990289823236125	0.984177923097936	0.951971028241615	0.982018014020823	0.99606857265976	0.983854700918151	0.600528075960935	0.99526042226905	0.980856390677854	0.894464186339721	-0.601472573213807	0.98424061508603	0.927780317845154	0.890393280096333	0.536171135755041	0.323297468167865	0.893745131047046	0.981077776438388	0.848077779167587	0.950036662761257	-0.585951671409731	0.7607464595892	0.987356433772683	0.993551697880578	0.998975907642541	0.904805021283683	0.99235238966571	0.984676737790962	0.838985467868726	0.736418904510761	0.836240353146328	0.998576362755986	-0.587514476046989
His Leu Gln	-0.764093829382777	0.700697792254502	-0.668209457116454	0.680284896339874	-0.720540592617023	-0.712813414642534	0.534251793515516	0.717876264192359	0.720453412230412	0.918785642910992	0.968295787725963	0.97270128321203	0.981887090938203	0.722572551131879	-0.760776916409247	-0.732587907960544	0.961237315326743	0.963777179829264	0.984536281793459	0.937881198996394	0.964332867625967	0.95348495818192	0.557733944103835	0.957087582589324	0.950846863068682	0.787985865296258	-0.608308146978026	0.956942683883718	0.973391590591097	0.900328509271723	0.521723333401404	0.338465750457333	0.983687660325394	0.885950457061424	0.847198391914142	0.993733417720571	-0.605657292627152	0.784215292580222	0.901766139762099	0.964728242565771	0.963303598356015	0.777849037943765	0.944957494528343	0.953833691914028	0.758575358938083	0.751352269569883	0.805370768635758	0.959956079831319	-0.60060121290347
N-Lauroyl Aspartic acid	-0.773500196551734	0.606055956838002	-0.75185015693892	0.610286011198966	-0.602944418779797	-0.678010656888337	0.672474153974441	0.61771288830443	0.938670215312691	0.813299491090671	0.631012101943313	0.566705220499571	0.586398009870262	0.658278155738225	-0.630790746389354	-0.78848185955683	0.614540044791383	0.540557932206513	0.662935882282415	0.646089653741496	0.572629290460253	0.64546283125965	0.920376347567003	0.56418968231084	0.587171025004602	0.522060864647414	-0.549814073591071	0.649769869147719	0.412104871639479	0.824497517718197	0.942373404088037	0.595885790262386	0.560516343029953	0.447561318345411	0.860038637635171	0.524105652901012	-0.44633183442389	0.914287155298621	0.483751827055692	0.56233233492876	0.494404483215896	0.507966431334003	0.500556969490949	0.645701732828699	0.678628913776799	0.877273730200931	0.822183462999259	0.486205836484385	-0.430386612946044
Ala-Hyp-Gly	0.850183734497381	-0.760459047732183	0.670614630978944	-0.762899470670043	0.90579574151409	0.966034200834507	-0.744842851756061	-0.763482907626111	-0.750934036352802	-0.778983411123256	-0.72641477245773	-0.71239830118855	-0.741265380623591	-0.759317675806364	0.967706391376111	0.839353105090596	-0.71697387270089	-0.729497603560092	-0.781901887631185	-0.697621511000201	-0.690480214464566	-0.70099493923807	-0.66732785464178	-0.692849323084162	-0.730576827799556	-0.703918911074445	0.925585235978352	-0.72866695894016	-0.598559230867446	-0.740094392861475	-0.633517961547362	-0.579599557917659	-0.685032269105106	-0.654730498890384	-0.702900204363139	-0.642769206624417	0.800987520561651	-0.725311430119999	-0.637268845223779	-0.662318772318116	-0.688024338120402	-0.675536885449904	-0.664216394533587	-0.702721825948369	-0.77634896531998	-0.780802596490326	-0.775373695559627	-0.665610807925711	0.773530239875018
Anhydrovitamin A1	-0.687528805784981	0.628625996178848	-0.676763362198437	0.651619822916748	-0.625830455798996	-0.614578461899128	0.805726296554434	0.641461499851521	0.856744682561129	0.614965449970318	0.387909141473837	0.389747055370897	0.377329217884505	0.695427353362051	-0.6299030247307	-0.711652197869042	0.384953598364571	0.345117197646175	0.432508125026802	0.411070284095043	0.322293811303711	0.401229483097437	0.870041504856564	0.311392312264067	0.376264592783633	0.424753458268977	-0.485850185460359	0.401024209207314	0.132511678542324	0.606707061756139	0.925580871451593	0.834394427285085	0.331702628617641	0.228102136911686	0.663807420943442	0.254085975297002	-0.517457961780366	0.761676251562618	0.238408382610431	0.323577314607265	0.251155851690244	0.348432225601638	0.287323389968146	0.39572470600194	0.611660052267489	0.839807398082143	0.733828342329907	0.239494380547964	-0.505874760687092
S-Adenosylhomocysteine	-0.744214179840667	0.749458920051639	-0.744617199709193	0.749248622334678	-0.761719969437949	-0.677453783235916	0.719659060529879	0.755300031301033	0.936557429028086	0.877581668730217	0.737192940833492	0.651285072016498	0.690586500225973	0.768462521375686	-0.728347970357816	-0.78628712969536	0.742977707273472	0.671058837985758	0.738848081798431	0.782214149502425	0.705267000286534	0.776155583087031	0.959829326927301	0.688062882813718	0.693950154689877	0.665794567269722	-0.485398703040761	0.765907989510489	0.496838281513086	0.879806360240531	0.948852958037256	0.634850905388194	0.616854697852694	0.625879856954759	0.948610250418004	0.611851114335437	-0.667471106307677	0.972401580088281	0.658552133235753	0.709432040964558	0.642651379182046	0.664148126102598	0.668065977510697	0.771833029372292	0.771687072903615	0.938211901235128	0.92085487927583	0.638403361896229	-0.665847513030488
(1alpha,4alpha,7S*)-5-methylethyl)-2,3-dioxabicyclo[2.2.2]oct-5-ene	-0.708647233635285	0.776034701782141	-0.644780525460201	0.746854325510091	-0.665071912783976	-0.68430325541396	0.518495034792812	0.769175308621449	0.652534472071221	0.858503734130338	0.959347647254129	0.871915145952121	0.934098814439412	0.72605908924668	-0.698622812152499	-0.713776007001375	0.968449121788553	0.955909255172563	0.900312233055656	0.968864332446202	0.97737281263814	0.964258634947272	0.588235577151672	0.980010413310044	0.957729343027715	0.90854663320935	-0.568141506550561	0.961663016282662	0.876247103258803	0.849175475393315	0.507471982036413	0.278204247233929	0.812697959753646	0.995811123375495	0.813729682048526	0.895891910695212	-0.547766204896867	0.713812951028077	0.998710993539498	0.972358045876508	0.982090124496035	0.9373323442728	0.980385158598882	0.965204897128741	0.835732711969539	0.686023514076915	0.809980370196027	0.98406079689749	-0.551150466176307
7-(Methylthio)heptanenitrile	-0.777414795610816	0.955047494586585	-0.777804957172969	0.955265018130986	-0.77827871304548	-0.705219063241759	0.893056292041974	0.949164006769625	0.849216133786909	0.787129687502802	0.73264584174209	0.678166994015374	0.711562671548821	0.936754458489404	-0.771782618648327	-0.812299664500892	0.758169528402132	0.739901546854486	0.678802533184938	0.784283444143407	0.718600425205537	0.75868198391754	0.884880341846715	0.714703697516592	0.751425939231098	0.875568862074182	-0.521710949207353	0.742310869763556	0.468513991227543	0.770194895489469	0.862678442206355	0.804805485236656	0.528333802395692	0.744080294888618	0.811740592225206	0.559110295776752	-0.673921289799384	0.800674129504926	0.732556793197786	0.729711939951817	0.68628727228122	0.832428320980686	0.744748812705022	0.751112217182268	0.913772540351354	0.901501189673162	0.933130163826267	0.685653210318263	-0.678665738848069
(6E)-8-Methylnon-6-enoylcarnitine	-0.571066228974658	0.416766176758461	-0.572892133040838	0.428679708613441	-0.521033433725514	-0.529032276821508	0.532639166564282	0.425975686126772	0.818277496296562	0.636756611246514	0.395696206763326	0.31212286435026	0.339738490778298	0.46895198550189	-0.502679581051127	-0.618966137696991	0.381583410133517	0.28690798878809	0.444952955748667	0.428055930434412	0.334835882134383	0.428424931054534	0.860078794146574	0.318800346940652	0.333952778791941	0.278216990346726	-0.403121733180465	0.432104373578977	0.154438087107879	0.653521652640515	0.889596036467731	0.516395089893761	0.33705083013513	0.20316758985716	0.730595872678699	0.280490999551698	-0.424915054335293	0.820342502487421	0.248617712102142	0.324400274331383	0.248407730185784	0.275996679888876	0.252832988492921	0.427700156388091	0.475807583819288	0.753900996294531	0.661998957620102	0.237722455741172	-0.413622585394077
2,2,6,7-Tetramethylbicyclo[4.3.0]nona-1(9),4-dien	-0.732029527238795	0.719774597966352	-0.653373965701339	0.69300897000312	-0.669536836540223	-0.687431577291588	0.496169235108931	0.726643675606802	0.668713219314611	0.891456415781381	0.98112326801668	0.945172132936666	0.977517659080352	0.70732510479505	-0.715057757246862	-0.71323259621625	0.979912015645294	0.977591698340775	0.961099544224665	0.964518131243011	0.989931462654214	0.972423565960042	0.539503141954317	0.988353272908846	0.971021232429882	0.846994170115026	-0.583879078308431	0.972907552559051	0.965219732524051	0.879008432410839	0.480070990454413	0.269881871640834	0.927969456468164	0.95513705260108	0.824917433380658	0.977667254134558	-0.549484002590828	0.735701458944471	0.965954974263063	0.987190863761954	0.994128579003157	0.859112874479856	0.980086916347225	0.973494725467655	0.785038647632347	0.698026072010447	0.792664494690226	0.994382502288123	-0.547837460382733
Suberosin	-0.877850741699431	0.858932185706815	-0.831363746821836	0.849618166868335	-0.789333735205345	-0.775837379669468	0.76886419655695	0.875501713921866	0.903710627562802	0.971328694441042	0.948421059933546	0.950726823455825	0.952356845578881	0.891746282363346	-0.828036007210995	-0.865863769431185	0.947893466239469	0.938001666095198	0.954124233352115	0.942232985425219	0.927150144060313	0.945163779209827	0.789319221701865	0.919303433538203	0.940292729855513	0.861400049149323	-0.627208615429098	0.939598938654508	0.844085929745677	0.956725814706783	0.778361051891613	0.623836064311719	0.904303463923577	0.850402907868821	0.936250045437664	0.904944806265133	-0.649444673169772	0.906138275947594	0.86294014842989	0.933159592741007	0.899461445300754	0.822049513665016	0.912906550344913	0.941666035456877	0.88520170871682	0.928803642592405	0.951171021865744	0.897170505921341	-0.644643795748056
Discadenine	-0.741802518724308	0.734752379448971	-0.62534056181638	0.706242136671465	-0.686072514643169	-0.713077787169335	0.507920371799294	0.735585088828569	0.6650542384338	0.886078398665221	0.97701596222784	0.924681948716081	0.970338859077572	0.713525204610991	-0.721659411982172	-0.716549516195942	0.977559951716635	0.975785910598986	0.946549776682202	0.964218306470735	0.986975608480578	0.968367810015853	0.55024280901846	0.987695211705225	0.97069990833909	0.868542136890489	-0.613786050607282	0.974792703186833	0.938162646312687	0.867543236881167	0.483766134351913	0.267353106211264	0.901083231576507	0.970361733949231	0.816735711795656	0.952757752388105	-0.560379032484929	0.728182193479808	0.975216875212329	0.982266568222177	0.995808712169172	0.882154250355423	0.980626948705209	0.971227894410714	0.808690636305567	0.696197769787756	0.798480670696022	0.993551562000699	-0.559506666168945
Jioglutin E	-0.796769593281039	0.86268399566863	-0.759497938750997	0.850955710970524	-0.823769771243633	-0.727953695443504	0.732060420354219	0.86676255163906	0.890844486636649	0.952231503261185	0.913727626982822	0.846743612566926	0.887225639645871	0.862587138973178	-0.800879782765717	-0.813752192043961	0.926135138547437	0.887209974829635	0.89022605208595	0.945681429978793	0.904227272738454	0.940168170523348	0.864283258793029	0.891195868150597	0.890534690142302	0.855193340863785	-0.538125313172246	0.929528472195254	0.735556300432109	0.940532017941225	0.827070596178859	0.586715981454897	0.792315541795523	0.861989300253256	0.97228634642806	0.81727845776945	-0.724503732511473	0.942121368225751	0.880114011641057	0.913467691658341	0.87247994041427	0.850697379287697	0.896068236601458	0.936267658197839	0.880402040951444	0.929680146727542	0.969402068600452	0.870969950520483	-0.727626984401499
Dehydroascorbic acid	0.713223335206791	-0.838500644730474	0.73606189557648	-0.836667953244919	0.871297882519307	0.838526457156484	-0.742827974583589	-0.844425468143131	-0.784082496652795	-0.831911247156985	-0.790417915174229	-0.782510335535311	-0.807213353302261	-0.827628288053687	0.935951912751549	0.856717932572768	-0.799411542996857	-0.805108474847473	-0.815391228521745	-0.791250955872212	-0.77819837502975	-0.79293752243058	-0.701470729793515	-0.769932012097374	-0.810980063849456	-0.793873356470516	0.741348011414791	-0.791003608275239	-0.667658770681174	-0.822300384424167	-0.685600124504366	-0.615434560621904	-0.721661001215069	-0.748831849599649	-0.776125108678852	-0.716697338655285	0.793681939460685	-0.753490321833228	-0.744785540820038	-0.763272921304614	-0.767348571501564	-0.712179416654498	-0.764030345859661	-0.783933522099396	-0.855763449422634	-0.827312044800693	-0.833194772816418	-0.758157764759358	0.820029417664673
Methyl dihydrojasmonate	-0.707241388524026	0.672885185167185	-0.611171021834748	0.645686993680804	-0.642023682347362	-0.66287822554448	0.456415375999754	0.682906173432382	0.627227824958263	0.865932101569963	0.963510272927846	0.948344521795423	0.971279639542086	0.671040949222099	-0.690194494107328	-0.676862587653918	0.959303728435843	0.966442125259961	0.953349776822902	0.935518612648475	0.972336423195038	0.947493865699851	0.472530290541074	0.970524453233401	0.954881842649488	0.808957916948447	-0.573641037647938	0.951210343715426	0.981977207624828	0.849745424717582	0.419367280668136	0.23294838956339	0.946228898720656	0.927969880662724	0.783820909607814	0.985263120088024	-0.523679963334308	0.694118340911068	0.937945842162261	0.970476611596777	0.982485004216205	0.812602516590689	0.962196177244481	0.949244917960825	0.742944049240931	0.657763681531361	0.746981569685428	0.981788165027761	-0.522390590774189
(9Z)-(7S,8S)-Dihydroxyoctadecenoic acid	-0.737987682183277	0.687341574984285	-0.551974173931123	0.665771156767768	-0.74448723601398	-0.73163298078921	0.528998555076062	0.69917146895091	0.632803284429984	0.851304490708259	0.92137812922678	0.945103093764127	0.957438573812926	0.70774348825353	-0.770115808262286	-0.683231330191486	0.916879472403614	0.946935962975373	0.936875342366967	0.879708120497057	0.921832059301146	0.893993058743971	0.45463017500799	0.917708745219145	0.921847392001469	0.783189658628591	-0.656379392944673	0.911161843685313	0.942220239565571	0.810867915465757	0.416614577777637	0.323361604794749	0.955393482328229	0.871854154594501	0.743288868827196	0.94872996156268	-0.63662967813149	0.681214077777688	0.868797621721375	0.922088370281362	0.944627880784772	0.750273680457536	0.919263930240922	0.896862082007955	0.745554130080788	0.686235725680645	0.743184013122721	0.934889552312687	-0.635306839766624
cis-Aconitate	0.355507476366134	-0.576522193097029	0.300016238614912	-0.579859504482513	0.843110760175435	0.517306268984271	-0.503471622244704	-0.58146018978749	-0.507924059205213	-0.572718795458563	-0.499474744950396	-0.502251365455985	-0.529555988898712	-0.580140445617029	0.733904881090901	0.46113738030779	-0.527666525549568	-0.530059757797694	-0.537670138972996	-0.528545509495968	-0.506753337057486	-0.534430093134936	-0.496584346130509	-0.475880909319959	-0.488512961057352	-0.468843020565467	0.372243528570693	-0.530573310035021	-0.398220288209873	-0.534380255628588	-0.477272891204494	-0.472838922879272	-0.505440949712888	-0.484584189478314	-0.582392557579137	-0.458534517717878	0.918263665497681	-0.593715826433336	-0.486720597011351	-0.52168555404259	-0.516811642765065	-0.40432152961732	-0.524234660585906	-0.524547634395212	-0.52432352009809	-0.626640115019905	-0.597848922700881	-0.503501882198479	0.954777662253124
L-Malate	0.761105948369076	-0.777776510247102	0.585029127974449	-0.771677816031979	0.88702290626822	0.885921113282733	-0.731129164172335	-0.777141201111692	-0.76513564191515	-0.816563694501484	-0.760707653859528	-0.754821797445098	-0.791503263114038	-0.790160337564242	0.908984269281533	0.813955199794325	-0.762438391741742	-0.781001609487308	-0.789162850375196	-0.74406957505074	-0.739277618216566	-0.745784137632608	-0.662171479221966	-0.73476863174664	-0.780810834758733	-0.754884774431608	0.818452445744392	-0.773629045751117	-0.631344701956562	-0.774737855931369	-0.650258134320742	-0.574552963957927	-0.728639016048652	-0.71070524373235	-0.729573357687835	-0.683034365809197	0.77929813236468	-0.729728930252159	-0.694036879735553	-0.724525955960552	-0.744863238903374	-0.663007248722531	-0.724704855155386	-0.745889284970239	-0.83874998317103	-0.806946013824227	-0.802270500881705	-0.723484810954014	0.797883260208821
Aspartyl-Asparagine	0.755809231060103	-0.599010299324636	0.891830511437576	-0.601576554731509	0.298764828630828	0.660217732424121	-0.584309201458839	-0.607855343421249	-0.642419835762441	-0.574741723986734	-0.578347879331093	-0.547948209697265	-0.539378628214877	-0.577601995614005	0.540222770536993	0.775067426250435	-0.552124975759533	-0.534289121979834	-0.579138643652994	-0.552234661022315	-0.534804074915194	-0.54451132309575	-0.576224382184492	-0.561693008560584	-0.598163939967675	-0.60941514383078	0.664202468947294	-0.534670017814353	-0.476702230881053	-0.615599465052729	-0.564992779932581	-0.448953195308913	-0.435128768336283	-0.498995755642906	-0.528079780928884	-0.493823225570474	0.0871744918676833	-0.506123852148361	-0.499334915097401	-0.494076574298048	-0.48090514198049	-0.627014914496122	-0.48516167312438	-0.542563714566975	-0.63189840231148	-0.550838123079076	-0.588064559456053	-0.487302719239924	0.0401256326161538
Aspartyl-Histidine	0.780583605970162	-0.692728330499772	0.954728511913862	-0.694551601706867	0.41160494378816	0.683564033169019	-0.645018065721755	-0.706735272680794	-0.724056346931714	-0.683652041667146	-0.685145798994992	-0.665183213344514	-0.652168306957791	-0.676788298375813	0.629988360470758	0.830355421194377	-0.666648281144993	-0.64688830421794	-0.688053534348719	-0.668099286201217	-0.648751739120519	-0.663239030529681	-0.648505056619387	-0.666622372571479	-0.700214674103289	-0.691999116022844	0.643102148386961	-0.643074666441654	-0.586720947972983	-0.724863868646918	-0.638174772854561	-0.517763058204138	-0.553220568596171	-0.600065987938605	-0.647846602509378	-0.612740532817414	0.222893373707688	-0.615542402475142	-0.60790492277482	-0.617768653407054	-0.593640916623005	-0.696409804995574	-0.60580762513629	-0.657256378031659	-0.709160658314727	-0.65756002710036	-0.693501724765106	-0.602637353645252	0.188645999420633
Cysteineglutathione disulfide	0.902675707397656	-0.748176994873145	0.737127350266916	-0.746370915622396	0.785939877861559	0.988020601532839	-0.728799374137806	-0.747671530973946	-0.757113183669733	-0.775684729508367	-0.744511164571884	-0.713406614890766	-0.746417102925347	-0.737971455974536	0.908930294880261	0.885083317042304	-0.725362102950274	-0.734938249217217	-0.783748533791548	-0.705611905646293	-0.702987564888842	-0.705650685706954	-0.66102730189456	-0.71740725253194	-0.758316042675728	-0.737512189669225	0.983846644922269	-0.737400628400979	-0.615822721851875	-0.749952772276164	-0.626599155001791	-0.528287269248703	-0.668740804205888	-0.674133411866939	-0.679997172894055	-0.649227966308346	0.620055653439062	-0.688635799804372	-0.654398851139362	-0.662734896795394	-0.693863303871437	-0.718250932525863	-0.663533885937856	-0.710358631510259	-0.804174809009159	-0.744017038380026	-0.759082395242852	-0.6738386414183	0.585465979131079
Apo-13-zeaxanthinone	-0.69811013903675	0.715387546781719	-0.638653431233898	0.684852530773365	-0.61103233086623	-0.65785296195531	0.460474427783431	0.714761720258195	0.628777297415201	0.856764768620146	0.967429165631254	0.900920949629705	0.949544768119649	0.679756166598086	-0.663750260612462	-0.692994560633128	0.96929912317366	0.96089558201713	0.922428983766884	0.961176125553986	0.983338776428776	0.9633207496494	0.52681685886672	0.986222228857222	0.962290378160293	0.86771548533294	-0.5585544053243	0.961894606846197	0.932493492838662	0.851131312759975	0.454129062318539	0.217510187861247	0.86428575470005	0.977290075014996	0.796569902192678	0.940945185604214	-0.484446211159085	0.69227447341936	0.98555217465948	0.97718777477513	0.988343064649036	0.894629845293171	0.977037460404084	0.964968222957941	0.789749769402882	0.650415086218715	0.769706466879078	0.991190203161382	-0.485590664228893
D-Glucaric acid	0.694636402390302	-0.759850951267531	0.419031587485147	-0.7575346341226	0.94137786244704	0.707800138658886	-0.735943151094521	-0.756134103178931	-0.731136880968414	-0.754965211621277	-0.669755734808551	-0.641582969269113	-0.684630634604485	-0.783985150376938	0.801350420867702	0.622985003594433	-0.690462192823448	-0.687704160545478	-0.673113666816859	-0.696152974206884	-0.655389458768782	-0.68855026942905	-0.729026997559194	-0.636176144812957	-0.653411696164083	-0.673615298583593	0.537871511537261	-0.707822186860384	-0.471282615420802	-0.68400652381277	-0.700339751733015	-0.64022892575406	-0.618524189581772	-0.642311165499796	-0.759731805392746	-0.56134396946403	0.911267354173272	-0.791135206900522	-0.63078605262514	-0.676221368914596	-0.659298893339341	-0.635244551721198	-0.679554113636898	-0.689905403119204	-0.734997134721478	-0.834924966640446	-0.82499749909178	-0.638669870736701	0.909853480294992
O-methylmalonylcarnitine	0.680402464319068	-0.631920166755672	0.571326658998022	-0.629657728613645	0.732047776366027	0.898449427431686	-0.604476302314998	-0.627857148508742	-0.632156889593348	-0.659115315049931	-0.611722751608988	-0.593361799794588	-0.633863477566424	-0.617103175380455	0.853164404114326	0.790856880501624	-0.598777877413054	-0.619386658871246	-0.660820408311914	-0.574464525081581	-0.58230278041139	-0.578923572550296	-0.524370644089433	-0.591072458578057	-0.644648182890654	-0.622056496057409	0.925468741849422	-0.613348321144114	-0.511898824582242	-0.640513246314275	-0.510079778539211	-0.433319104204745	-0.56876785411304	-0.562549379054713	-0.542986787386431	-0.535040353427329	0.606467347686485	-0.54593309617792	-0.541059177233454	-0.537066407400894	-0.585881817137303	-0.541664183939625	-0.539165376993586	-0.579907435655373	-0.721378366735203	-0.623233020680341	-0.61708393893754	-0.563221422864007	0.617418512408938
N-Palmitoyl Arginine	-0.696091555138822	0.754306491310541	-0.659426129697908	0.727136868405649	-0.605851450549929	-0.649251692799316	0.50871538169923	0.756964156443127	0.594907108380389	0.818008385781305	0.949027312092587	0.921262024659377	0.950147710338135	0.721793739843335	-0.6784314143087	-0.693208232647971	0.95419728903575	0.968825748873485	0.904799119857138	0.935468069404227	0.967028562789938	0.936372362027462	0.472436155538429	0.971877922952887	0.963235916435693	0.893915285630596	-0.557869067697855	0.930378448740734	0.936638515270638	0.808332485984426	0.409066666590944	0.284599551379042	0.858694285371607	0.97295408740402	0.736514209600806	0.933480743646519	-0.482368099856497	0.626622127692017	0.970170994668028	0.964416878486294	0.979912833816583	0.895263197031497	0.977416730965002	0.935413299803805	0.799900297367327	0.632612749975851	0.75080753268355	0.984469406837129	-0.4853443870035
Melatonine	-0.719301708450895	0.780940671871586	-0.627909350254256	0.751416871016977	-0.690194233054604	-0.705713085802437	0.532444194842714	0.771061360216858	0.677349608232403	0.871871629074063	0.955926780668436	0.855847134358885	0.92729476925479	0.731653368979018	-0.709031614965011	-0.724071416615265	0.965420302056294	0.947754209356165	0.895223041918119	0.969637907775961	0.971701619901605	0.96357270925365	0.624279583428398	0.973688577992225	0.95180578756646	0.90866962426217	-0.586117651659672	0.965664432441855	0.849663141721169	0.85891364071767	0.543465928671437	0.288580467190488	0.800980830140689	0.991462170062112	0.832069760571823	0.877850187655383	-0.569829870998513	0.739958318701343	0.994173761431662	0.96601842512503	0.975263921222472	0.935800112469911	0.971904397575157	0.965717721574	0.85137565865123	0.709042889651924	0.828328205285154	0.974659278166198	-0.575273857518325
1alpha-Hydroxycorticosterone	0.449838570390647	-0.572604282871501	0.304869189447693	-0.581407397275782	0.868506457566045	0.528873429668108	-0.524679044956272	-0.579017332030196	-0.462842906920544	-0.523189376830048	-0.473451222506619	-0.470847767315992	-0.490174329923064	-0.570669778856617	0.734851190072903	0.405224176922278	-0.497844800406688	-0.499398060078734	-0.516428465463098	-0.499114886972518	-0.472908394876798	-0.501965430198796	-0.488029958246526	-0.446526934981314	-0.440313622350987	-0.438092984556786	0.37577400785847	-0.498924189813624	-0.365719269799216	-0.466824802866396	-0.437501395429481	-0.489191646021039	-0.468308148229201	-0.460286709723191	-0.557965731051902	-0.423705352352484	0.958812691311428	-0.590198018077054	-0.456449570177687	-0.492272878721848	-0.484726538940761	-0.45362293848707	-0.504773213957164	-0.496320546437331	-0.448772489436344	-0.600488734620075	-0.58567082956966	-0.470661205580632	0.939606956050934
Montiporyne F	-0.698671158719296	0.691196383791153	-0.63916334842383	0.661678042555666	-0.609518529072937	-0.655111344689022	0.44499859154399	0.695028380213957	0.624820681628623	0.859924214632558	0.968923422575866	0.917890779393695	0.957076341289373	0.66549363467153	-0.6674017098482	-0.686936629634624	0.967452369355966	0.961904174439915	0.937328795051949	0.954400161987539	0.982374095397114	0.960794597861022	0.504012247080281	0.983940671016425	0.9602858793401	0.841278733613589	-0.561149760699097	0.959692959052638	0.957757307763488	0.854174474312805	0.436395599176177	0.206838903001484	0.895139183239229	0.960005980266428	0.793963121070026	0.962612629178764	-0.485494458733402	0.692741299249874	0.971097828837286	0.976356388794737	0.987353586185904	0.866292444428271	0.971743961800863	0.962334475500694	0.764646173411453	0.645440952364084	0.75623988341748	0.989887030414196	-0.483964900538649
Miglustat	-0.74775686910711	0.724870916017938	-0.733547885583676	0.699010772978995	-0.627425536461618	-0.695872568084775	0.503514322749184	0.731623690331798	0.719022110508351	0.911787051494168	0.985218648088077	0.928924568143669	0.964864070193726	0.706097330521369	-0.703522108927212	-0.762954406374182	0.980630376470074	0.961640824768091	0.961979974102182	0.974562604053648	0.988879087982369	0.980929062788498	0.603276170011333	0.989486433634717	0.972231460357744	0.850436899810595	-0.592762903400778	0.975986561313207	0.946736345521561	0.917124205082631	0.547049184924484	0.276996023182872	0.902333255170858	0.945874136337777	0.859741089845623	0.966072873269623	-0.487660584974099	0.770480425518668	0.964507280173483	0.979361822232444	0.977064233187499	0.869739211432461	0.963912237993825	0.980877821273839	0.804322303983452	0.720785837131682	0.814435926924429	0.980434127108006	-0.486500545869472
Tofacitinib	-0.711588996727536	0.67965706933729	-0.638132310200136	0.650008779869651	-0.604746066074567	-0.662966168219217	0.441938573118035	0.684096907398739	0.632630732091179	0.865609318737057	0.970122935762572	0.920040052040949	0.958408068925383	0.658720925710681	-0.66418707590713	-0.690315708050359	0.966068732764522	0.95971818345565	0.942138780403049	0.952028497298155	0.980698006455908	0.95939690593176	0.506130247252704	0.98277073907033	0.959360971349182	0.831861346020959	-0.573458833806904	0.960966941965005	0.961091273595414	0.858921800753565	0.440553070083925	0.20079592062228	0.903871774449086	0.951803169464872	0.797116579034856	0.9665479525615	-0.473685378906592	0.699434430317007	0.963733432720063	0.973706210361884	0.984647908431992	0.857695882822362	0.966122201966865	0.961890213373768	0.760153389596068	0.647928500064707	0.755358187596145	0.986236731429842	-0.469674327767273
N-Palmitoyl Lysine	-0.771504494561272	0.783860633671895	-0.658263350624557	0.757721136222156	-0.739196449752753	-0.769365868248635	0.571284788811127	0.77031339998814	0.765533629101806	0.907890380370639	0.937605063996165	0.799171071590383	0.887766453709658	0.733982226511379	-0.744076596347141	-0.774597475594262	0.943318303726164	0.900293331362195	0.884232621017014	0.962182964993951	0.940490927452534	0.953785506261891	0.752090906274053	0.941586667161675	0.916634520978312	0.88008152318712	-0.640983387899518	0.961373800061857	0.768482316103807	0.897544426680268	0.669079757348551	0.326658760054297	0.754655110456586	0.947949720961425	0.898347831630599	0.821320092141788	-0.610527047112496	0.83454687940079	0.957714360839708	0.928288084157151	0.927816155389409	0.926868554471922	0.921893829816971	0.95785669247501	0.866657015617387	0.777751692880528	0.879084815930421	0.923113629796904	-0.607162137354832
D-Gluconic Acid	0.855851200303908	-0.792906292344553	0.608045130305341	-0.783343017276192	0.864895919365015	0.917754874553369	-0.751444417004694	-0.790510596609424	-0.789378742344253	-0.847025492380714	-0.808482437746843	-0.79330762677234	-0.83209307516128	-0.809137425265189	0.888629665867369	0.831013438266499	-0.804294476532275	-0.822369416355925	-0.825575243863881	-0.784431599169646	-0.781567354204381	-0.783546818779756	-0.681655642414862	-0.78335874313187	-0.823932597117716	-0.796526914961795	0.854965252862831	-0.818726817685111	-0.673022937822047	-0.797057091731326	-0.660707476118352	-0.564491837128467	-0.764541582696256	-0.75519516061393	-0.753800072327739	-0.723507926273559	0.720362904682406	-0.753330439437146	-0.735163774392886	-0.7670398287415	-0.787325423605846	-0.729866949342475	-0.76760744156902	-0.7884145261685	-0.863636866968779	-0.820391213551055	-0.831977985167966	-0.765110364960705	0.718764105048191
Tentoxin	-0.738551617073119	0.719589027937659	-0.597144199179333	0.691514785600002	-0.716906515245716	-0.713313776443056	0.50024104717296	0.720965184036857	0.675196198946994	0.897102772292846	0.973754345800307	0.918230950975128	0.966531240915123	0.704306945288312	-0.729758337943132	-0.702678593080026	0.974365692057463	0.967821978035169	0.950020449641041	0.962839336745253	0.982361401256035	0.968672776706898	0.565463177147808	0.979725707491053	0.958479431040919	0.844105530157219	-0.605047453507845	0.977428357159762	0.930401663693316	0.874000766334928	0.498392847823231	0.263540563265923	0.910193125502865	0.956819694457885	0.836705159039669	0.951498547002333	-0.602362770146689	0.757030026011498	0.964982629072656	0.979946017686531	0.990761239668178	0.862494943547794	0.973728517106435	0.972219731980472	0.792900670092518	0.71144283712049	0.805528561765924	0.986545533379055	-0.600168555837728
3beta,23-Dihydroxy-30-nor-olean-12,20-dien-28-oic acid	0.454117524895324	-0.627690908480791	0.351712255080601	-0.625906268805793	0.887499011449903	0.593622899813456	-0.542733732167418	-0.631521773692202	-0.595946444420926	-0.678318589229003	-0.60550284428909	-0.593805317309147	-0.630247210319506	-0.636643097112874	0.778030436822086	0.535808499075722	-0.629464454195444	-0.625800004878118	-0.638315446839585	-0.630545433487704	-0.609294717733204	-0.636877736371955	-0.569598498466867	-0.580009731571771	-0.588921846622508	-0.547254964194351	0.442689314566534	-0.639758285140229	-0.493226725267514	-0.636610519255451	-0.546023974795286	-0.476432316496647	-0.605651275653511	-0.577186556183957	-0.680448046089566	-0.559297346076456	0.929392177025245	-0.687133807095022	-0.582136294370421	-0.622769926210633	-0.61712800083736	-0.488256753668719	-0.618562437165055	-0.629974486513624	-0.606239887120441	-0.703672632777735	-0.683945852929415	-0.602058190120066	0.962955485791616
Glutathione disulfide	0.901066866355345	-0.827327692611756	0.810503448890163	-0.826714082700987	0.853364142346034	0.990439774839557	-0.796632422842063	-0.830115742174431	-0.858322829355718	-0.861667877966418	-0.801610552753379	-0.771949206894999	-0.803137489688939	-0.823387952202943	0.963117687920144	0.949615084437243	-0.790139796971436	-0.789258025857146	-0.838881313618415	-0.779045781970779	-0.762960077279631	-0.779055016811837	-0.767746579065656	-0.768985153618373	-0.814704995950286	-0.792768531009206	0.943723869692745	-0.799061678794396	-0.648869336964811	-0.84553441169009	-0.746518114962956	-0.62048655599691	-0.71929447313761	-0.720144026992962	-0.78655982078147	-0.700482351693006	0.699598570934962	-0.792243022685125	-0.710097895844455	-0.729745576805158	-0.742623570036846	-0.746153037472651	-0.722902465765941	-0.778754355100931	-0.880415323936072	-0.852949646729301	-0.855098263023211	-0.725861465461021	0.68659900900165
Glycerol phenylbutyrate	0.426062791422473	-0.600168601262953	0.737990821313644	-0.604201386428528	0.239044915527559	0.218724002246552	-0.552239705755981	-0.619317366080075	-0.610219733075553	-0.525251603483878	-0.492866592373441	-0.509334928398711	-0.470737264870083	-0.617118301859454	0.317940228667058	0.538104663280376	-0.507961828591104	-0.477552786469824	-0.449773206996292	-0.534207468091944	-0.484018745229483	-0.521744275910359	-0.596419152746753	-0.476908981701193	-0.506949779751781	-0.547297096931718	0.0549860059301535	-0.465075734276249	-0.379526495087192	-0.572064927083792	-0.630871655842439	-0.576586197590643	-0.377222246345127	-0.440277011046001	-0.576986727836541	-0.437693405098861	0.146731140609314	-0.537210234857492	-0.464619060558677	-0.505263403926985	-0.419971197763505	-0.493551646594916	-0.490140023317052	-0.505060686042386	-0.555279331165627	-0.600551630003327	-0.610227687786685	-0.44395789678916	0.167366000289565
2,6,6-Trimethyl-2-cyclohexene-1,4-dione	-0.743982347172897	0.705577493658118	-0.673242576061783	0.678572316572247	-0.650376402701915	-0.702920997207601	0.492708678407948	0.7130926562206	0.695412356847141	0.907048359179267	0.983827082745333	0.9453168223415	0.978044403313089	0.698135585169129	-0.710952662442034	-0.738462328404503	0.978386636484335	0.971533687245721	0.968476887572063	0.963500066288618	0.987903268231862	0.972738496798042	0.557307805482524	0.987372296394358	0.973212690001257	0.837091217848088	-0.608719549453048	0.975630855452235	0.966310098790677	0.899899855124391	0.504950416178434	0.262810537284823	0.934868039786941	0.941430069840666	0.836689261967496	0.980934285808178	-0.513982496217794	0.750524083824974	0.955511142709538	0.980900761460243	0.98663748899639	0.842924982089746	0.96694945832862	0.974321744087374	0.791423226792098	0.708041525475762	0.795764088197569	0.986304927046319	-0.514836825828202
2-Methyl-4-propyl-1,3-oxathiane	0.357926072198333	-0.611693841997989	0.398329596547308	-0.617793231939434	0.806836671753884	0.508750111693803	-0.540984894115368	-0.61899164451068	-0.555134217817522	-0.585850213390395	-0.50128166416986	-0.50360144664842	-0.523928703757357	-0.611766474769805	0.732242028713908	0.514126092850429	-0.530082627200218	-0.524664441122936	-0.535423526740483	-0.537326746935891	-0.506165901229666	-0.5411143213841	-0.549792809913024	-0.476078661394452	-0.496364278372247	-0.490936503890073	0.356835334794954	-0.526054212114086	-0.385331107501651	-0.565737902489911	-0.541142702189475	-0.527495278684709	-0.483284834049286	-0.479077976829546	-0.605972453253606	-0.450479965220162	0.870114868684308	-0.612964576828233	-0.486220755023495	-0.518592465928029	-0.501893388916548	-0.41547035408647	-0.517711856459733	-0.527505182198157	-0.556913927037799	-0.657456910480995	-0.624680261054199	-0.493695706223177	0.913543775681571
Stagonolide C	-0.617056719806706	0.57387134950888	-0.527710066439772	0.545085224270795	-0.564635658742439	-0.584169056364967	0.34586791363427	0.586923757569943	0.518998278933685	0.792429948955491	0.914178941308348	0.91764200348674	0.931695543209334	0.574818495172964	-0.618994957250185	-0.586182194953905	0.907521410679551	0.924053720614298	0.912544412865289	0.874929676479212	0.928852894341552	0.89245456029893	0.340999507420121	0.926731606993316	0.905994198918085	0.731081305450771	-0.51690557199356	0.896375647594701	0.988498898773355	0.777484745091546	0.289057289302559	0.126694085182929	0.935504142082758	0.87967556979778	0.696088437510902	0.973256400207556	-0.462477074334805	0.597199202857723	0.890692307652421	0.927020556596295	0.948085222099695	0.735051357497797	0.918972898545074	0.894326081844021	0.646621345787909	0.551083595388749	0.642476946878404	0.948426069524778	-0.463360944538926
CLONIXIN	0.343390538853878	-0.560805445779486	0.270874181075902	-0.564767958191671	0.844665528227859	0.4997503208096	-0.490260352401798	-0.565814710928868	-0.482468741302628	-0.55105810862735	-0.48105580285932	-0.485590155082094	-0.511900753643532	-0.564724806097798	0.722645160141705	0.429956731654423	-0.510086740773681	-0.51383767334115	-0.520392169109357	-0.510535945167536	-0.48921840143337	-0.516481222051318	-0.476861169132897	-0.457605119207442	-0.466831146896545	-0.448501367157004	0.35222090437299	-0.512976997370939	-0.383247997902199	-0.508275044931176	-0.453871654593386	-0.463729689666822	-0.49205232580562	-0.469468754459077	-0.564829146056606	-0.442698776871173	0.930600769338389	-0.579287045889965	-0.470608755620297	-0.506525957428457	-0.502037316043011	-0.392269519801651	-0.511026077670037	-0.507057648016845	-0.497097252392502	-0.608911906525233	-0.580425378393568	-0.488292997640045	0.962191377244211
N-Lactoyl-Phenylalanine	0.556669149865216	-0.674996830501781	0.547191624109431	-0.675050555738586	0.855896412662088	0.77344634047698	-0.581145339246026	-0.677280043608567	-0.631150074505069	-0.699072778715898	-0.647637862871068	-0.62348453350181	-0.663007646492072	-0.651780851773426	0.887108115452627	0.711179351807081	-0.656294482075186	-0.657591942473069	-0.694562985995657	-0.648682518887359	-0.64033460810716	-0.655912071277853	-0.574585778645645	-0.62776968796573	-0.653656077716948	-0.61815366129963	0.702231854039408	-0.661563817393094	-0.545861790578249	-0.684696223092599	-0.544763235355968	-0.463543759867597	-0.606340931694442	-0.61523511619004	-0.654077711228993	-0.586977106782048	0.837807424752794	-0.647067531007236	-0.613263143210967	-0.619288443256625	-0.640641842444721	-0.560022690681023	-0.619382846534597	-0.648317681837388	-0.68780143815497	-0.684720854161837	-0.679240424407494	-0.626047304309023	0.86309668413002
Prenisteine	-0.787671308849578	0.705681126484355	-0.627034996217652	0.689187432563087	-0.826779254979494	-0.76245507981877	0.594897932261152	0.715454573082697	0.842736504404837	0.96592561872672	0.920924874313356	0.875119924346066	0.913429067772704	0.73636745425564	-0.79667431784875	-0.761397133877404	0.916404768410888	0.885229263978652	0.941458613716362	0.916266389648338	0.903845995142296	0.927232136269624	0.745367958049636	0.888871392634031	0.880448687691337	0.736795734170895	-0.621970225702036	0.940616904253554	0.821839241638431	0.940005497348855	0.713945389624844	0.4167195306906	0.907751808949291	0.812719382013928	0.9449731807056	0.888281155094987	-0.721168009964545	0.927384402159883	0.837245498215254	0.905285720234621	0.885654916796536	0.731268796542442	0.86888113285707	0.929933142979891	0.781437685963299	0.867276610172402	0.885532127358298	0.874229264012913	-0.71950576221473
Glutamic acid glutamate	0.457469113766546	-0.726790803164939	0.498291693873118	-0.73189037576323	0.803597625527491	0.478292868778491	-0.661355439884307	-0.740794678313762	-0.64344865623337	-0.666266615941957	-0.598454274834248	-0.635606322642522	-0.630348312265846	-0.751645600728282	0.717509751739544	0.556293312382476	-0.631910919690649	-0.635992283980911	-0.61088029509114	-0.63696011793525	-0.603030092646216	-0.636316400081286	-0.616833211995033	-0.572207281754424	-0.600146143909227	-0.607903426509744	0.280402497806544	-0.611009982262449	-0.481478266766328	-0.639641434964625	-0.622760301905444	-0.663779468218371	-0.582621247827052	-0.569537861851172	-0.688655099998196	-0.554383221921501	0.837993700946014	-0.68465166070591	-0.575109874835671	-0.634942879840112	-0.593902079807966	-0.516568560465201	-0.636702062219542	-0.621431110473338	-0.646812774213095	-0.759804366431326	-0.734492799459028	-0.591902817096046	0.877455774739963
Ile Ser Val	-0.756256419440002	0.940855825421677	-0.747465862150261	0.950622010333901	-0.778576894033441	-0.753859221726792	0.92189894239233	0.945487537005473	0.676275217195888	0.636846968587203	0.639427648484461	0.700511378804364	0.682439984317497	0.933848123646926	-0.85135029895534	-0.785471609237274	0.659993731674673	0.715417252727301	0.629371109619484	0.640288433541756	0.624088476276581	0.622623410212055	0.615644326425452	0.628566975615379	0.705186111615024	0.840709896653379	-0.657381195484009	0.612662982180421	0.493138341895342	0.601571794952028	0.613097472514025	0.856023803234381	0.532830968942571	0.662970750522968	0.564690375609308	0.531003827763281	-0.68779309923554	0.551654857929282	0.618840148645657	0.627646740871146	0.626692436490528	0.736187031065539	0.673679364060749	0.612110420792777	0.849493566429053	0.760111594076659	0.774894011556736	0.621806562892531	-0.686884472392032
1,2-Dipalmitoyl-rac-glycero-3-phosphoethanolamine	-0.566625594943367	0.400592333007999	-0.580488425389528	0.414000258687673	-0.57968145410357	-0.564444037979536	0.504776847069733	0.416218925976988	0.804347314727955	0.658814905930066	0.424769213591188	0.360141612125252	0.379108309008722	0.455650651331113	-0.57179356117102	-0.627049705232516	0.407474176050344	0.318912290729882	0.501435547285791	0.444532698176831	0.364864205266133	0.453579491418296	0.81785406788847	0.345250001012871	0.356815027403399	0.257319189977375	-0.448552231445751	0.456565897712233	0.228191479458337	0.675733080574833	0.844008122762299	0.485603528651815	0.409988197684776	0.213478926622148	0.740539016158415	0.343604992660941	-0.50707247037083	0.829464470425073	0.262960161448256	0.35094403294687	0.283689726784926	0.257673753011683	0.276193571237755	0.45145491618022	0.450279158502579	0.74955384650693	0.650131798445874	0.271772615605835	-0.49350161596621
Nopalinic acid	0.469645633093333	-0.65354735122169	0.396920779003474	-0.65349335972231	0.848163879756309	0.660383400182501	-0.595721027184422	-0.651318071469463	-0.617800661013697	-0.649884955924369	-0.561005635688906	-0.545190119351267	-0.587857213182231	-0.653274417468738	0.794325696737736	0.61264142598488	-0.581775224553626	-0.585107780942071	-0.58880728240432	-0.581583566210325	-0.557583023932557	-0.582706635174219	-0.58709834284207	-0.53691369391795	-0.570652535326979	-0.572113598262885	0.550323538997531	-0.59213536097869	-0.418859943877756	-0.616942843633906	-0.57840280665484	-0.523226249812305	-0.528570697461005	-0.542826352453812	-0.624803175856963	-0.483181431817572	0.849543759329871	-0.634025272890765	-0.536860977443368	-0.556475187747588	-0.562285615223505	-0.474892876738642	-0.557568589401031	-0.575519708778146	-0.665794733776739	-0.696758545078637	-0.670201154418861	-0.544912630474184	0.896439900646235
Adenosine-2'-monophosphate	-0.684397871075844	0.739282030799929	-0.692600045909606	0.765567738773894	-0.635153117643117	-0.584028904878402	0.900890328252735	0.749059825184833	0.783584237631337	0.537790882490988	0.362688815631639	0.393061291100804	0.367104981693307	0.787104986495781	-0.640487748090953	-0.687618818957737	0.37395167465579	0.364588546635803	0.378901562682706	0.39384000782552	0.30896092273276	0.373253831136745	0.81413803117986	0.302578996543143	0.380514207026445	0.518030141828341	-0.44349467828924	0.362113673298986	0.101583434579772	0.517916895267754	0.861580656959713	0.949508735128323	0.266461283086548	0.271910651082931	0.575998655350413	0.20992658560944	-0.544376592666511	0.657174855867995	0.25917980773807	0.320732076893365	0.253782763514442	0.429677063227396	0.318246968523129	0.364206991669111	0.652682549824562	0.8096030212475	0.728890954192451	0.246628976452369	-0.529441115192164
Nifekalant	-0.859622934844629	0.917269684380643	-0.855142622526143	0.926792962250106	-0.64544257897223	-0.736324497171631	0.965987427212545	0.921062361762516	0.840034143032888	0.700099478757819	0.635214699011071	0.655550625562992	0.64212418135887	0.935280710606856	-0.731009855771489	-0.855110902156091	0.643383307347596	0.657389791846831	0.60855352169595	0.646657508499131	0.595679026144631	0.622547270734816	0.80639182807461	0.605080133931425	0.682966617485208	0.817490883433871	-0.623363673360707	0.615089629439085	0.411030248800997	0.682988153835681	0.827264216313737	0.904068180884188	0.486088236161501	0.597385249616853	0.667952597373475	0.484718804616649	-0.472021516673143	0.679732639974414	0.570415798356005	0.597444012209113	0.558641940928103	0.727883043146876	0.613808818213769	0.616326477918439	0.880805138405508	0.854143338787388	0.851038932039025	0.556070289370099	-0.459936931662133
Secosubamolide	-0.765924127881204	0.771280765348128	-0.577357680662798	0.748061893070417	-0.762165164611073	-0.76323848623348	0.588736693827525	0.772962657719624	0.636915852590114	0.843915471831763	0.932412431471739	0.92519942472262	0.956312627210209	0.763546683983611	-0.787115183587586	-0.713206558977287	0.935549654118024	0.965294330255465	0.916248772822806	0.90646667816313	0.93871040568823	0.910001817823054	0.499634259298488	0.940063107678622	0.944950255099151	0.872211784357069	-0.680450716681644	0.92574939895666	0.902554545570383	0.801641657726868	0.444384466032139	0.365619375016371	0.89252259546716	0.934351456349601	0.742272919660697	0.911840459125116	-0.646062425746807	0.670003966537704	0.920170898179757	0.937466201093381	0.964612598304111	0.849207861351229	0.951093484937047	0.913061291758286	0.818709011123703	0.697445887935477	0.781220175164038	0.955937444550627	-0.644029590985352
Semiplenamide E	-0.646633161876379	0.669521850484609	-0.590914433562362	0.644111478631521	-0.604819406734368	-0.62033061739081	0.437007051273646	0.680697635253824	0.527307482112715	0.783397809420529	0.919623700795877	0.93218394636695	0.941953265497788	0.656346930917209	-0.675948055634569	-0.63154522043531	0.919743611358198	0.948699348481488	0.907276976865202	0.885986280276627	0.937175613363153	0.89740733030554	0.361100259486787	0.937938503075734	0.929104155250397	0.806576423711426	-0.548472353766286	0.894810440769988	0.974800979253544	0.767391164567095	0.306329705121279	0.225844909069024	0.907475455830938	0.915880835435326	0.681601796020265	0.957053079661108	-0.505536318324151	0.577002305763953	0.91539877847544	0.935835657035771	0.959715903733061	0.798756321547268	0.944096691225965	0.896342826202563	0.709313829338343	0.575360183352536	0.675343750177187	0.961939125730339	-0.506879538422375
Corymbi-7,13E-dienolide	-0.596962781916558	0.58817946654427	-0.530298353340614	0.556927550351808	-0.533391011817827	-0.564333243254156	0.331939927340765	0.596165630055082	0.494241661398595	0.77369533834364	0.914559976608739	0.897138361787647	0.921858445223859	0.570320125716579	-0.592569722074986	-0.577435205188692	0.911648552901394	0.924549474703818	0.893158606697259	0.884577763172676	0.935755450134567	0.897449824714044	0.337874733619286	0.936458880873177	0.910673132141859	0.761076688270547	-0.494771271503907	0.897644760704277	0.974417257898297	0.763910480645556	0.274679179083561	0.102116275542495	0.895760340197602	0.909916432744486	0.683788747218556	0.956194800607647	-0.430021948354935	0.571614368704318	0.918753184406658	0.932659547553284	0.955754692417474	0.77660356054418	0.931475881287287	0.899043194967177	0.659978474680553	0.525262935374351	0.637014294305533	0.958810012208049	-0.432766040239295
9,12-Octadecadiynoic Acid	-0.715926795971696	0.699383577531553	-0.636970802028627	0.670255507956424	-0.638268561028051	-0.658372401563841	0.460022434210464	0.702461827053754	0.657800245938581	0.882836420335381	0.975683454123562	0.912230556105459	0.956741269700121	0.676570999283519	-0.672549163196306	-0.688379869698439	0.975265703720362	0.960086181566937	0.942821616579219	0.968455612197483	0.986997909451931	0.973801602933631	0.554262455469917	0.986099141117711	0.957275053294528	0.838499580747877	-0.546752582697585	0.973104635999208	0.942385641202112	0.874231218987459	0.483958573790964	0.224664486429261	0.894878888950335	0.960061908993275	0.83440369464455	0.958607425275662	-0.518578624190414	0.741883146561238	0.974827738295892	0.984113643604174	0.987451219223314	0.87437054074301	0.975286687678679	0.976066433244747	0.769545944415596	0.68078618285296	0.787661124973699	0.989143480117619	-0.513268274995222
STROBILACTONE A	-0.683834755095746	0.635414282171656	-0.570102278028927	0.61645221661985	-0.664931679114904	-0.620529076423942	0.48344851362668	0.659090612533093	0.603629208723361	0.826452522814278	0.902791253515698	0.965592687910171	0.947351693999865	0.676638365928062	-0.699085565888728	-0.628553584632477	0.897114039583672	0.929315446377193	0.929952586835399	0.855852692624508	0.904199885821247	0.876082218557403	0.398875542910872	0.895352584568138	0.898065810040141	0.723867727483787	-0.531653926484409	0.879600742698849	0.975443062904368	0.796127120495454	0.377843721372393	0.316234872223911	0.984079954365873	0.823847636951636	0.726410996500197	0.975828552135456	-0.570952987062074	0.659273195350899	0.831313562810318	0.914026214409641	0.92003837733288	0.685567452235099	0.902867807017765	0.875463123550609	0.671150229986782	0.658042625766273	0.70328515084263	0.916955887001728	-0.569728552498886
N-Palmitoyl Methionine	-0.623925291431923	0.776084698169066	-0.582089084880209	0.748607890806105	-0.637674455675178	-0.602423836277235	0.502872504584792	0.769546909543409	0.539103457872474	0.762533014782924	0.900819364244071	0.84376841854837	0.892796504292212	0.718269270008114	-0.663099293019465	-0.630130252277371	0.91944904438009	0.930048857186933	0.832327407924674	0.912045143842217	0.931271542617915	0.90499556434789	0.474909114021568	0.933446137292991	0.916057953838625	0.901933325800772	-0.485215286690997	0.894720569498375	0.84665080306242	0.746387648444544	0.392749849668342	0.287604914129358	0.759821873612217	0.979344539592229	0.707978356083959	0.850336920898126	-0.554031639596777	0.594857874002219	0.970510670050411	0.934847148542654	0.951507524048191	0.91703879237538	0.96232888466008	0.902927755189896	0.79238614644793	0.605826287951321	0.740152104488892	0.956525487863217	-0.562555667564381
3-ethylphenyl Sulfate	0.281795141235326	-0.508680130607657	0.246128061515811	-0.514394071464717	0.795010395304833	0.467123201798616	-0.452882317004691	-0.515512877784345	-0.449699226452244	-0.505366710682905	-0.424216954200143	-0.442395578085215	-0.462221440881991	-0.517691001545786	0.691419553211321	0.409351252753763	-0.451405673974261	-0.458711422327199	-0.473358262097506	-0.448853105262762	-0.431213254792236	-0.45738395166817	-0.430624531867749	-0.399219715516233	-0.416898007880109	-0.391728505270577	0.338049368675627	-0.453653902146421	-0.343204677805722	-0.469694296354089	-0.421985379302698	-0.443149711460569	-0.454992617358699	-0.403425529703578	-0.509836775387815	-0.39816630982836	0.88310405970299	-0.526444033531654	-0.405631448385069	-0.444918960457963	-0.442889633126185	-0.312874482144736	-0.446160725413629	-0.446470827588493	-0.457059223827975	-0.566041556819989	-0.523263422676348	-0.42916077780677	0.925954714484723
Drupanin	0.729263404558967	-0.543057069865567	0.864842340473893	-0.544929558887205	0.203558226201088	0.593792765293632	-0.557791215371171	-0.552754985858058	-0.644974204601872	-0.548242323161333	-0.533058606804804	-0.507544093794954	-0.493215538255379	-0.539080080739225	0.44410847208357	0.74340314416141	-0.503562833511691	-0.480750478636668	-0.528591336293879	-0.506449757488809	-0.484322562856294	-0.497966467189582	-0.5728845791391	-0.511842433798874	-0.553280257571844	-0.559921577929598	0.599911740235324	-0.489969154716328	-0.42789097731602	-0.592996468437832	-0.580371045981142	-0.437770505769041	-0.400006360711289	-0.435148465781444	-0.504740569112542	-0.451209100505224	-0.0308135930879013	-0.488640120794091	-0.439398479549135	-0.446671727558783	-0.422579204816191	-0.563042583911	-0.428615552639515	-0.497201085197294	-0.599985685303307	-0.533153341985805	-0.55861414255878	-0.429863546882051	-0.0724409108632172
Allylestrenol	-0.535356852437151	0.348148634041107	-0.533636985771452	0.35342771242714	-0.464229169265364	-0.485301226932953	0.429363200435261	0.357126574887565	0.791689539886648	0.652618646122529	0.426990270248002	0.324472490517575	0.361281188048565	0.398562417776407	-0.441984198479476	-0.579782041261798	0.408934710388369	0.302731008417177	0.47208358341429	0.457372018918695	0.371198890052297	0.461918617206344	0.825057805548952	0.3544840972534	0.352381532777805	0.252843526900004	-0.362129160773251	0.466954403197702	0.210908158299587	0.6759781955447	0.846323714715097	0.38953310788932	0.376579192151801	0.228156524701094	0.749605904795287	0.331142214414296	-0.363946464340088	0.825263802951294	0.283981456183333	0.359468218799588	0.284411318888731	0.271182133788266	0.277982153435044	0.463262707303747	0.438243769115403	0.713483642221364	0.635594881761215	0.275312605738089	-0.354423118813838
N-Stearoyl Lysine	-0.7203877719626	0.705513931144477	-0.555457155508071	0.674725506866139	-0.695424618492708	-0.736767364321803	0.47993347772494	0.688479202050606	0.690027043715824	0.865198303348982	0.910938316038707	0.764786825435868	0.86290865153789	0.653348148112526	-0.688306536161339	-0.705976998145166	0.914219020302778	0.874269982815876	0.855550356036622	0.929027620431857	0.918230596017435	0.922753827149487	0.669240777864562	0.920715450493263	0.887646682052097	0.833525428349769	-0.628610280741131	0.939274937139383	0.764144520361449	0.848903027747445	0.579258569819931	0.216446098660367	0.742322998713424	0.931514934462138	0.843477144246144	0.806887612801311	-0.568812235805422	0.77455553033367	0.939680499242698	0.904017998644481	0.916045699139381	0.887906073754567	0.897959333455013	0.930047424694627	0.811306992354802	0.700267594111903	0.810369586904203	0.908774296138576	-0.56650740827811
Dihydro-4,6-dimethyl-2-(1-methylethyl)-4H-1,3,5-dithiazine	0.671802306582329	-0.499995619291372	0.5859724336915	-0.495683080840896	0.520109737729391	0.865631299174378	-0.474254601821838	-0.49219784717204	-0.531732236261022	-0.549830724839106	-0.534872863604669	-0.484722096201955	-0.530468428057073	-0.463155922891836	0.718430611984823	0.75035447510848	-0.505480393185039	-0.515219989762946	-0.577896419230071	-0.482439945696152	-0.497670093720993	-0.485738729044884	-0.430584635159838	-0.522321322762466	-0.565116796448354	-0.538102153590088	0.957582473980966	-0.524429385242708	-0.454717184773988	-0.551640907603452	-0.401536171752461	-0.267144442990205	-0.457069883147841	-0.485159292900035	-0.425331341564884	-0.454815759650649	0.347924431037051	-0.420974434001634	-0.4646352518091	-0.432001613233145	-0.492730301384827	-0.511211502523859	-0.431746678562716	-0.491422674670422	-0.618254359547472	-0.465126024579829	-0.484106253003583	-0.47319741261737	0.331375702945982
Tauro-alpha-Muricholic acid	0.402804472362979	-0.397265226691076	0.112204644672603	-0.403735008941226	0.678959021255411	0.355923842605463	-0.377956920549261	-0.401700257680492	-0.258754728936162	-0.337351806009727	-0.338384145463527	-0.341895086988263	-0.350838147250429	-0.404489583137168	0.501684936322207	0.170666057066465	-0.35666314200203	-0.367628743953529	-0.364970305397556	-0.352300028582217	-0.337410433384209	-0.351947717537196	-0.3005360366256	-0.318958476225748	-0.290249237856912	-0.294515145495463	0.221563489135434	-0.358721646098426	-0.26842428627765	-0.257309748956256	-0.231545233716725	-0.340580172379195	-0.352586749075521	-0.342893632176266	-0.37888295438444	-0.308097884811782	0.768890573089182	-0.419369095422131	-0.329884037170416	-0.368496296842565	-0.363233609608119	-0.377165015238955	-0.390642079786527	-0.355036430924753	-0.242384442658467	-0.402797244259333	-0.411379176223199	-0.349177437348136	0.704393743925345
N-Acetyl-L-aspartic acid	0.553467031924404	-0.678770218422604	0.769641826195348	-0.68023878831732	0.679015309415308	0.678045035434291	-0.559991859229618	-0.687016919875127	-0.716633684433545	-0.732529261991275	-0.673189879295722	-0.61225316578919	-0.643431850188118	-0.640993105589421	0.781496135485862	0.774272251043321	-0.677790700566934	-0.63564387111801	-0.699820710195774	-0.69556526122761	-0.662016014482608	-0.699343647727967	-0.694848216990376	-0.6521321854217	-0.66607751582515	-0.627059410670563	0.578341442791799	-0.674476346021663	-0.546580451933871	-0.770922562617159	-0.670238806608355	-0.461919771546523	-0.560274948311725	-0.613185434273086	-0.743465770693841	-0.598311622942779	0.628650504035626	-0.71747031356955	-0.63822021504771	-0.636283648154123	-0.618778894550175	-0.605611176815819	-0.616385608490367	-0.686064129781879	-0.692787950395594	-0.712620284989202	-0.720504128409872	-0.620944587228526	0.650525808713268
Estradiol-17alpha	-0.620137150625515	0.53253540496304	-0.514692239482865	0.503695388265073	-0.523263203367449	-0.569229690478187	0.315814649394281	0.547156322320697	0.496639824831732	0.771019763642347	0.8967669402866	0.90493403003603	0.914088241442965	0.53899988561744	-0.585169993529732	-0.5638099148129	0.885360848799653	0.902587274072677	0.899867969754214	0.849929661587013	0.908030911044252	0.869103197962193	0.309635253435531	0.907962875845988	0.885276770128254	0.697314023556707	-0.514254760519913	0.875715695121141	0.986109682723538	0.755716338877544	0.258685641612531	0.0938576795914328	0.931544149151606	0.851228233922975	0.670346822032614	0.966181674994569	-0.412522550451493	0.574372658337244	0.862974446800765	0.904836742857475	0.92683106665684	0.710215196872912	0.894058393332876	0.872567208268349	0.609449301327308	0.519967092092085	0.61036851757438	0.926936843381427	-0.405123312538393
Emodin	0.282691253897834	-0.531933930542961	0.337604762547294	-0.52913953279138	0.648610315265786	0.492396270493101	-0.448013183302356	-0.533456494172583	-0.487434482176106	-0.53686765754475	-0.474203105883592	-0.484792655041629	-0.511815866035168	-0.531278180215073	0.63982728033438	0.515884857913034	-0.495472898481242	-0.507505695800844	-0.496465863329651	-0.489647562483871	-0.482716302153703	-0.494879893366726	-0.424171363801813	-0.462408916925402	-0.502235763333452	-0.486199494381831	0.410234519130253	-0.49311146526311	-0.398088786045258	-0.528129338454505	-0.437581963429079	-0.402349354919235	-0.467031517594416	-0.465743975086955	-0.493548799151928	-0.438891437454034	0.654792364245189	-0.473600054403588	-0.464945191074039	-0.480422460182573	-0.48866762176949	-0.351639386202721	-0.479630655069421	-0.483303490267837	-0.568835680498585	-0.547799803555521	-0.523329063332124	-0.47913371566827	0.731701194300262
FA 18:3+2O	-0.709706082206131	0.881852281504557	-0.580272875225011	0.862072571635665	-0.703709232231595	-0.697293969574115	0.683645954355985	0.860045596436506	0.58843245735476	0.701365889375214	0.7962330673488	0.712131775269217	0.780820811237483	0.810216789848812	-0.707171941791911	-0.681998160781921	0.821861615225345	0.836445638789553	0.703832569662372	0.826012051003601	0.813769285877842	0.800335265418541	0.596445092891712	0.824204565741323	0.831359801004045	0.947005728481144	-0.581360154185781	0.802321188546346	0.618982495914287	0.665143500395304	0.513735710148761	0.480463660364694	0.569617345645824	0.916456601871203	0.657636553292789	0.648379349135293	-0.598008312303392	0.581502309627085	0.882055571160565	0.814642049731986	0.832988432928956	0.95080829734683	0.863081182441537	0.800981186533288	0.875234702553907	0.661454705851985	0.786090370999339	0.830306506398504	-0.596041009949666
Castanospermine	0.379505713473893	-0.579402002092694	0.332313072416165	-0.5808696093301	0.847807142308064	0.568813365320108	-0.47601108390614	-0.582776987460575	-0.481864871194035	-0.577362124339978	-0.533279985376816	-0.522812630124996	-0.557057358994505	-0.563479141285594	0.770736549244023	0.486070887142726	-0.557483855819788	-0.561143005769532	-0.573794839238413	-0.55468239281763	-0.542807544032571	-0.562069163939886	-0.46585566649494	-0.516877704990647	-0.522378712015331	-0.494092718696039	0.446921873389334	-0.559328017451495	-0.449204496545878	-0.543863412836286	-0.428284475306899	-0.413385886221703	-0.524970018208782	-0.529996979720255	-0.574464611434985	-0.494843676373927	0.918638439114109	-0.573802900277993	-0.530326811102896	-0.547489904816429	-0.557126689034394	-0.453391647525283	-0.554684684260688	-0.553010300196527	-0.529769090772946	-0.59392582466532	-0.58465422210256	-0.544099674233119	0.945538451153244
N-acetylvaline	0.325186127637378	-0.53876926245422	0.250034556211758	-0.543829000736706	0.837910674480795	0.480128184004938	-0.467613809399782	-0.54382636470944	-0.450345217472116	-0.521618462296288	-0.456222344030577	-0.45837157994553	-0.484431115400722	-0.538723898537713	0.709484141429898	0.39806351839341	-0.485613611595131	-0.488295957552442	-0.497447147285675	-0.486883601624248	-0.465329423163986	-0.492944294282828	-0.455027126221346	-0.433469389571292	-0.437528458511965	-0.420945324424439	0.332446182678185	-0.488223189917883	-0.361991077915736	-0.477775786653865	-0.425845159420472	-0.444953988503568	-0.46687300357243	-0.448663890821005	-0.542608007604205	-0.419363683056552	0.936775744150557	-0.559531063847031	-0.449909202881129	-0.483134384563772	-0.479274478861711	-0.37910042827344	-0.489449072876576	-0.483644588201566	-0.461112949332194	-0.581645610317378	-0.555096502548205	-0.465799204738982	0.961688212088057
Taurocholic acid	0.378001339968577	-0.378710967766207	0.101173232745913	-0.385722324206794	0.665436839791842	0.344124418381522	-0.355140195311604	-0.383135770926744	-0.230383926614226	-0.312637667188173	-0.318681186605683	-0.322349330302686	-0.331024069828537	-0.381169367869002	0.494241111173351	0.154466531101495	-0.336937218860561	-0.348888035145729	-0.347507445942142	-0.331879648960524	-0.319227127030853	-0.332158605453717	-0.273829627360215	-0.301116276823348	-0.271290053146238	-0.275782857498449	0.216448844112962	-0.337759341656464	-0.256554550371557	-0.234960068935744	-0.202645928728256	-0.319604397018591	-0.333363527454738	-0.327549179153419	-0.353448028519009	-0.291787172043972	0.762820745110156	-0.392284005117329	-0.314311280096623	-0.348427636681025	-0.346350067334404	-0.361420095352799	-0.37213090716447	-0.334744613089028	-0.219930217132275	-0.374614759848864	-0.384477717438177	-0.332740417475411	0.698221495219197
[truncated: 67 more columns]
