# Supplementary material for: Integrated Analysis of the Lung Microbiome and Metabolome Reveals Associations Between Amino Acid Metabolism and Pulmonary Fibrosis in a Bleomycin-Induced Mouse Model
Source: Int J Mol Sci. 2026 Jun 30;27(13):5895. doi: 10.3390/ijms27135895 (PMC13362081; doi:10.3390/ijms27135895)
Supplement: Supplementary file 1 [file ijms-27-05895-s001.zip › result/4.MetDiffAnalysis/B_14d.vs.C_14d/B_14d.vs.C_14d_all_corr.xlsx]

## Sheet: Sheet1
corr	L-Ornithine	Monoolein	2-(Acetylamino)-2-Deoxy-6-O-Sulfo-alpha-D-Glucopyranose	MG(0:0/18:1(9Z)/0:0)	N1-Acetylspermidine	Hydroxyprolyl-Isoleucine	Periplocoside N	MG(18:1(11Z)/0:0/0:0)	15-Hydroxyicosanoylcarnitine	3-(3,4-Dihydroxyphenyl)-1-propanol	13-Apo-beta-carotenone	9-Peroxy-5,6E-dehydro-6,7-dihydrogeranyl acetate	alpha-5-C-(3-Hydroxybutyl)-hyacinthacine A2	2-palmitoleoyl-glycerol	TRIA-662	Hexanoylglutamine	(+/-)-Dihydroactinidiolide	Farnesol	5-(4,5-Dihydroxypentyl)uracil	delta-Decalactone	Limonenecarboxylic acid	Cladospolide D	Pentadeca-5,12-dienoylcarnitine	Undecanedioic acid	Indan-1-ol	Aacocf3	Ophthalmic acid	N(alpha)-t-Butoxycarbonyl-L-leucine	secobarbital	4-Vinylcyclohexene	7-Isothiocyanato-1-heptene	12-hydroxyculmorin	1S-Acetoxy-3-myodesertene	8-Aminoguanosine	7-Prenyloxycoumarin	Methyl Eugenol	3beta-Hydroxy-5-cholestenoic acid	1,2-dibutyrin	Caiophoraenin	S-aminomethyldihydrolipoamide	2,2'-(3-methylcyclohexane-1,1-diyl)diacetic acid	Lysylalanine	(-)-Pestalotin	alpha-Carboxy-delta-decalactone	MG(0:0/20:1(11Z)/0:0)	Valylhydroxyproline	Proacacipetalin	trans-2-p-Menthene-1,4-diol	Smilagenin
L-Ornithine	1	-0.8615	0.84639	-0.860156	0.775611	0.921058	-0.862	-0.867703	-0.889099	-0.869077	-0.826827	-0.814893	-0.825216	-0.881786	0.861877	0.919196	-0.814363	-0.816265	-0.838611	-0.804482	-0.781745	-0.79761	-0.800234	-0.791857	-0.835339	-0.833719	0.842598	-0.814711	-0.663591	-0.840381	-0.783914	-0.695569	-0.737875	-0.737507	-0.807626	-0.722584	0.584192	-0.816188	-0.724212	-0.766563	-0.755426	-0.808632	-0.76177	-0.800716	-0.887379	-0.885815	-0.899812	-0.743092	0.544336
Monoolein	-0.8615	1	-0.825175	0.99879	-0.81459	-0.812737	0.928562	0.998127	0.826049	0.811515	0.805427	0.793569	0.810801	0.983608	-0.863387	-0.875388	0.823677	0.839618	0.767272	0.824247	0.790537	0.803808	0.793098	0.794368	0.84479	0.949928	-0.676448	0.795924	0.604241	0.785003	0.76945	0.804875	0.639968	0.819104	0.772493	0.664908	-0.684859	0.746159	0.79276	0.793198	0.776869	0.888265	0.820734	0.797431	0.962498	0.883139	0.926111	0.773504	-0.682168
2-(Acetylamino)-2-Deoxy-6-O-Sulfo-alpha-D-Glucopyranose	0.84639	-0.825175	1	-0.828671	0.577918	0.777975	-0.793695	-0.839028	-0.864845	-0.801526	-0.759664	-0.750446	-0.740837	-0.824765	0.762213	0.936084	-0.749414	-0.732957	-0.765459	-0.752584	-0.721127	-0.746087	-0.784545	-0.731256	-0.782152	-0.788827	0.701395	-0.728119	-0.616788	-0.831507	-0.790742	-0.679832	-0.6324	-0.666113	-0.76496	-0.666973	0.391579	-0.744127	-0.671563	-0.697477	-0.665366	-0.743337	-0.683983	-0.737712	-0.84575	-0.820092	-0.832735	-0.669979	0.379461
MG(0:0/18:1(9Z)/0:0)	-0.860156	0.99879	-0.828671	1	-0.817398	-0.811601	0.94272	0.998181	0.827195	0.798181	0.783539	0.779382	0.79166	0.986169	-0.867365	-0.874752	0.801721	0.819434	0.750499	0.801735	0.76609	0.781299	0.794819	0.769492	0.824099	0.934322	-0.676011	0.772825	0.580364	0.77112	0.775945	0.830466	0.623786	0.791841	0.760246	0.642767	-0.690747	0.740443	0.764593	0.769135	0.751002	0.867676	0.796801	0.774321	0.953302	0.88547	0.920241	0.747278	-0.686971
N1-Acetylspermidine	0.775611	-0.81459	0.577918	-0.817398	1	0.835933	-0.785783	-0.819126	-0.772163	-0.80528	-0.733095	-0.7279	-0.754415	-0.830433	0.941737	0.744998	-0.745005	-0.751724	-0.768947	-0.738401	-0.71175	-0.737908	-0.730053	-0.696683	-0.723577	-0.717048	0.699893	-0.752216	-0.573803	-0.748493	-0.699776	-0.676063	-0.699283	-0.680448	-0.781924	-0.646354	0.961168	-0.808605	-0.669043	-0.716361	-0.712126	-0.678253	-0.720077	-0.73595	-0.777447	-0.863539	-0.849539	-0.692509	0.949865
Hydroxyprolyl-Isoleucine	0.921058	-0.812737	0.777975	-0.811601	0.835933	1	-0.793776	-0.811474	-0.832656	-0.829721	-0.775616	-0.736755	-0.773843	-0.805049	0.940919	0.929623	-0.762215	-0.763547	-0.806696	-0.750761	-0.734357	-0.747711	-0.752601	-0.744686	-0.789212	-0.784074	0.965355	-0.774666	-0.61122	-0.805854	-0.724263	-0.605697	-0.680687	-0.704608	-0.751135	-0.661234	0.67159	-0.762372	-0.688132	-0.699314	-0.717885	-0.750938	-0.697363	-0.750415	-0.866834	-0.824859	-0.833595	-0.698801	0.647639
Periplocoside N	-0.862	0.928562	-0.793695	0.94272	-0.785783	-0.793776	1	0.934954	0.835153	0.705386	0.621372	0.665579	0.648346	0.957333	-0.833939	-0.845709	0.632304	0.659596	0.622945	0.626751	0.580424	0.607557	0.792386	0.583046	0.665513	0.789276	-0.67779	0.607262	0.406791	0.668306	0.813415	0.951876	0.519435	0.574739	0.66528	0.48341	-0.652561	0.697635	0.542374	0.585329	0.555948	0.686562	0.605215	0.60103	0.86675	0.883341	0.856646	0.54619	-0.639569
MG(18:1(11Z)/0:0/0:0)	-0.867703	0.998127	-0.839028	0.998181	-0.819126	-0.811474	0.934954	1	0.835267	0.820705	0.811399	0.814061	0.822296	0.990403	-0.87184	-0.880429	0.828276	0.847024	0.781735	0.825614	0.794598	0.807635	0.788511	0.797068	0.85002	0.942025	-0.674369	0.798431	0.62399	0.794416	0.771084	0.819179	0.665603	0.811326	0.778426	0.683827	-0.690463	0.754239	0.786747	0.798703	0.779841	0.874153	0.823481	0.800555	0.956633	0.893287	0.928691	0.776773	-0.687376
15-Hydroxyicosanoylcarnitine	-0.889099	0.826049	-0.864845	0.827195	-0.772163	-0.832656	0.835153	0.835267	1	0.925168	0.796137	0.754579	0.774449	0.859147	-0.823882	-0.930097	0.789769	0.748617	0.813072	0.806473	0.749901	0.801949	0.949686	0.744631	0.783881	0.757092	-0.698813	0.804211	0.582067	0.923901	0.959397	0.722725	0.70079	0.664016	0.92619	0.679795	-0.608047	0.948834	0.680125	0.740184	0.692654	0.70834	0.704931	0.799149	0.878345	0.977437	0.952469	0.684319	-0.603657
3-(3,4-Dihydroxyphenyl)-1-propanol	-0.869077	0.811515	-0.801526	0.798181	-0.80528	-0.829721	0.705386	0.820705	0.925168	1	0.955251	0.905193	0.938404	0.828548	-0.842274	-0.887563	0.949699	0.917081	0.963374	0.953854	0.931982	0.958165	0.832826	0.924802	0.933179	0.833579	-0.696236	0.962404	0.823032	0.992428	0.807997	0.525413	0.886561	0.852375	0.974493	0.891031	-0.659063	0.948962	0.872913	0.924567	0.899426	0.815844	0.893175	0.957743	0.884935	0.925536	0.95088	0.892863	-0.657604
13-Apo-beta-carotenone	-0.826827	0.805427	-0.759664	0.783539	-0.733095	-0.775616	0.621372	0.811399	0.796137	0.955251	1	0.952957	0.987893	0.797541	-0.788052	-0.82241	0.997921	0.984757	0.981902	0.991286	0.996012	0.99456	0.685657	0.995186	0.990899	0.894794	-0.65912	0.995282	0.924183	0.945985	0.636288	0.403806	0.916978	0.954148	0.902107	0.958644	-0.589213	0.832829	0.965264	0.989905	0.984644	0.896147	0.977813	0.994907	0.871873	0.812047	0.8887	0.983186	-0.585627
9-Peroxy-5,6E-dehydro-6,7-dihydrogeranyl acetate	-0.814893	0.793569	-0.750446	0.779382	-0.7279	-0.736755	0.665579	0.814061	0.754579	0.905193	0.952957	1	0.985211	0.825736	-0.79665	-0.789979	0.94935	0.973933	0.966619	0.918503	0.943757	0.929012	0.575727	0.939855	0.961379	0.847945	-0.633142	0.927314	0.949264	0.883598	0.560986	0.499922	0.966256	0.875658	0.814799	0.969285	-0.595371	0.755694	0.878013	0.948252	0.942403	0.795814	0.940891	0.926109	0.822269	0.794125	0.836406	0.940645	-0.593083
alpha-5-C-(3-Hydroxybutyl)-hyacinthacine A2	-0.825216	0.810801	-0.740837	0.79166	-0.754415	-0.773843	0.648346	0.822296	0.774449	0.938404	0.987893	0.985211	1	0.820377	-0.810012	-0.810291	0.986175	0.994456	0.984041	0.966269	0.983042	0.972859	0.629348	0.98064	0.989185	0.88685	-0.66472	0.97504	0.945893	0.918958	0.59402	0.449143	0.951372	0.933798	0.861861	0.972521	-0.617871	0.796162	0.938093	0.981973	0.980902	0.859216	0.974713	0.972095	0.861607	0.807331	0.869809	0.977909	-0.616931
2-palmitoleoyl-glycerol	-0.881786	0.983608	-0.824765	0.986169	-0.830433	-0.805049	0.957333	0.990403	0.859147	0.828548	0.797541	0.825736	0.820377	1	-0.870166	-0.874591	0.812091	0.83581	0.781784	0.804765	0.77407	0.789718	0.792702	0.773551	0.834117	0.909925	-0.664174	0.783774	0.619295	0.795073	0.791811	0.860851	0.691328	0.769245	0.78215	0.684993	-0.699375	0.772477	0.745685	0.783412	0.757982	0.82407	0.801941	0.783001	0.941537	0.919629	0.932887	0.752746	-0.696086
TRIA-662	0.861877	-0.863387	0.762213	-0.867365	0.941737	0.940919	-0.833939	-0.87184	-0.823882	-0.842274	-0.788052	-0.79665	-0.810012	-0.870166	1	0.889304	-0.787918	-0.802959	-0.833264	-0.771445	-0.757485	-0.772809	-0.735004	-0.754181	-0.800501	-0.787943	0.857093	-0.78439	-0.653697	-0.809816	-0.715205	-0.698494	-0.741217	-0.71777	-0.777402	-0.706946	0.843876	-0.787816	-0.703682	-0.74155	-0.748349	-0.730504	-0.744804	-0.768914	-0.854508	-0.870741	-0.862631	-0.732164	0.831968
Hexanoylglutamine	0.919196	-0.875388	0.936084	-0.874752	0.744998	0.929623	-0.845709	-0.880429	-0.930097	-0.887563	-0.82241	-0.789979	-0.810291	-0.874591	0.889304	1	-0.812186	-0.798755	-0.834605	-0.812237	-0.781532	-0.806133	-0.847338	-0.790246	-0.843412	-0.845308	0.860589	-0.810762	-0.644568	-0.89388	-0.84355	-0.689066	-0.698417	-0.734493	-0.830642	-0.705692	0.553382	-0.823389	-0.731738	-0.752303	-0.739916	-0.786659	-0.739648	-0.802599	-0.934475	-0.89755	-0.905006	-0.732449	0.548253
(+/-)-Dihydroactinidiolide	-0.814363	0.823677	-0.749414	0.801721	-0.745005	-0.762215	0.632304	0.828276	0.789769	0.949699	0.997921	0.94935	0.986175	0.812091	-0.787918	-0.812186	1	0.988033	0.972831	0.995207	0.997512	0.996445	0.689344	0.99558	0.990864	0.909021	-0.635349	0.994892	0.914003	0.938263	0.637668	0.419638	0.905112	0.965307	0.901677	0.950283	-0.610081	0.829912	0.974548	0.994803	0.988221	0.908815	0.986876	0.996063	0.8803	0.815606	0.896016	0.987419	-0.609317
Farnesol	-0.816265	0.839618	-0.732957	0.819434	-0.751724	-0.763547	0.659596	0.847024	0.748617	0.917081	0.984757	0.973933	0.994456	0.83581	-0.802959	-0.798755	0.988033	1	0.964976	0.970033	0.985717	0.972026	0.620172	0.985284	0.992777	0.920724	-0.649927	0.971968	0.930716	0.895486	0.575889	0.456088	0.919808	0.960763	0.842166	0.954566	-0.61941	0.767905	0.958994	0.986298	0.988389	0.897736	0.98922	0.970961	0.878213	0.791361	0.869215	0.986712	-0.618718
5-(4,5-Dihydroxypentyl)uracil	-0.838611	0.767272	-0.765459	0.750499	-0.768947	-0.806696	0.622945	0.781735	0.813072	0.963374	0.981902	0.966619	0.984041	0.781784	-0.833264	-0.834605	0.972831	0.964976	1	0.957048	0.968106	0.96873	0.669661	0.963757	0.966961	0.829774	-0.704239	0.973029	0.937112	0.951974	0.635589	0.423084	0.959855	0.890406	0.899113	0.970953	-0.632885	0.848938	0.905655	0.959499	0.954713	0.817232	0.937369	0.968525	0.831508	0.826587	0.871854	0.949823	-0.625608
delta-Decalactone	-0.804482	0.824247	-0.752584	0.801735	-0.738401	-0.750761	0.626751	0.825614	0.806473	0.953854	0.991286	0.918503	0.966269	0.804765	-0.771445	-0.812237	0.995207	0.970033	0.957048	1	0.991429	0.998439	0.732569	0.988868	0.978323	0.907263	-0.612052	0.994814	0.879704	0.947366	0.675881	0.413626	0.87078	0.963989	0.925252	0.924835	-0.604956	0.854947	0.977273	0.988302	0.975718	0.919026	0.97762	0.998093	0.884673	0.826524	0.910405	0.975828	-0.605204
Limonenecarboxylic acid	-0.781745	0.790537	-0.721127	0.76609	-0.71175	-0.734357	0.580424	0.794598	0.749901	0.931982	0.996012	0.943757	0.983042	0.77407	-0.757485	-0.781532	0.997512	0.985717	0.968106	0.991429	1	0.994041	0.645383	0.998644	0.987889	0.894961	-0.614368	0.992306	0.929775	0.922907	0.588705	0.359378	0.905882	0.970498	0.880564	0.958429	-0.580197	0.799677	0.981099	0.996327	0.994129	0.901786	0.988678	0.994084	0.853958	0.774023	0.863566	0.994355	-0.580694
Cladospolide D	-0.79761	0.803808	-0.746087	0.781299	-0.737908	-0.747711	0.607557	0.807635	0.801949	0.958165	0.99456	0.929012	0.972859	0.789718	-0.772809	-0.806133	0.996445	0.972026	0.96873	0.998439	0.994041	1	0.71594	0.990247	0.978652	0.888637	-0.612653	0.996932	0.899122	0.952159	0.661754	0.395336	0.893088	0.955935	0.925927	0.941808	-0.607437	0.856303	0.971861	0.990594	0.97872	0.899125	0.976301	0.999636	0.867629	0.820892	0.900056	0.978504	-0.607864
Pentadeca-5,12-dienoylcarnitine	-0.800234	0.793098	-0.784545	0.794819	-0.730053	-0.752601	0.792386	0.788511	0.949686	0.832826	0.685657	0.575727	0.629348	0.792702	-0.735004	-0.847338	0.689344	0.620172	0.669661	0.732569	0.645383	0.71594	1	0.640035	0.662532	0.705194	-0.593528	0.714048	0.387888	0.836015	0.987201	0.690937	0.500144	0.601805	0.891243	0.504819	-0.593914	0.922932	0.618863	0.636582	0.580297	0.698228	0.607349	0.713799	0.829152	0.928369	0.918268	0.573259	-0.586961
Undecanedioic acid	-0.791857	0.794368	-0.731256	0.769492	-0.696683	-0.744686	0.583046	0.797068	0.744631	0.924802	0.995186	0.939855	0.98064	0.773551	-0.754181	-0.790246	0.99558	0.985284	0.963757	0.988868	0.998644	0.990247	0.640035	1	0.990716	0.905226	-0.633227	0.989565	0.927116	0.916881	0.581511	0.354893	0.895416	0.975155	0.868156	0.952698	-0.555956	0.784771	0.983288	0.992254	0.993215	0.913725	0.986965	0.990777	0.861398	0.763604	0.858224	0.993558	-0.554548
Indan-1-ol	-0.835339	0.84479	-0.782152	0.824099	-0.723577	-0.789212	0.665513	0.85002	0.783881	0.933179	0.990899	0.961379	0.989185	0.834117	-0.800501	-0.843412	0.990864	0.992777	0.966961	0.978323	0.987889	0.978652	0.662532	0.990716	1	0.932515	-0.684607	0.978591	0.917622	0.92259	0.619409	0.45194	0.90062	0.961826	0.86086	0.944896	-0.569458	0.785686	0.963036	0.980969	0.981563	0.911526	0.979259	0.977749	0.90426	0.803704	0.883311	0.980697	-0.570493
Aacocf3	-0.833719	0.949928	-0.788827	0.934322	-0.717048	-0.784074	0.789276	0.942025	0.757092	0.833579	0.894794	0.847945	0.88685	0.909925	-0.787943	-0.845308	0.909021	0.920724	0.829774	0.907263	0.894961	0.888637	0.705194	0.905226	0.932515	1	-0.670143	0.884302	0.735618	0.816097	0.656168	0.597428	0.707127	0.939835	0.774108	0.771941	-0.561798	0.703294	0.917434	0.890786	0.891623	0.968302	0.918708	0.886053	0.965233	0.795069	0.889674	0.891839	-0.563091
Ophthalmic acid	0.842598	-0.676448	0.701395	-0.676011	0.699893	0.965355	-0.67779	-0.674369	-0.698813	-0.696236	-0.65912	-0.633142	-0.66472	-0.664174	0.857093	0.860589	-0.635349	-0.649927	-0.704239	-0.612052	-0.614368	-0.612653	-0.593528	-0.633227	-0.684607	-0.670143	1	-0.648646	-0.541803	-0.678282	-0.570439	-0.483327	-0.588944	-0.588065	-0.583323	-0.565991	0.522647	-0.594735	-0.56483	-0.564663	-0.605393	-0.632898	-0.565457	-0.617465	-0.754243	-0.664555	-0.670572	-0.584317	0.495269
N(alpha)-t-Butoxycarbonyl-L-leucine	-0.814711	0.795924	-0.728119	0.772825	-0.752216	-0.774666	0.607262	0.798431	0.804211	0.962404	0.995282	0.927314	0.97504	0.783774	-0.78439	-0.810762	0.994892	0.971968	0.973029	0.994814	0.992306	0.996932	0.714048	0.989565	0.978591	0.884302	-0.648646	1	0.89822	0.951416	0.658618	0.385313	0.899336	0.953448	0.923104	0.940832	-0.615804	0.85825	0.967305	0.986523	0.9797	0.89526	0.971711	0.998286	0.869399	0.821019	0.898222	0.976753	-0.613748
secobarbital	-0.663591	0.604241	-0.616788	0.580364	-0.573803	-0.61122	0.406791	0.62399	0.582067	0.823032	0.924183	0.949264	0.945893	0.619295	-0.653697	-0.644568	0.914003	0.930716	0.937112	0.879704	0.929775	0.899122	0.387888	0.927116	0.917622	0.735618	-0.541803	0.89822	1	0.814828	0.351992	0.207291	0.961308	0.858101	0.72627	0.989821	-0.459541	0.636865	0.872474	0.927261	0.938189	0.725182	0.912932	0.898789	0.668489	0.60454	0.677049	0.939885	-0.458076
4-Vinylcyclohexene	-0.840381	0.785003	-0.831507	0.77112	-0.748493	-0.805854	0.668306	0.794416	0.923901	0.992428	0.945985	0.883598	0.918958	0.795073	-0.809816	-0.89388	0.938263	0.895486	0.951974	0.947366	0.922907	0.952159	0.836015	0.916881	0.92259	0.816097	-0.678282	0.951416	0.814828	1	0.81261	0.488187	0.863427	0.838395	0.973912	0.881435	-0.595524	0.94185	0.865569	0.910365	0.88189	0.803029	0.873351	0.950555	0.871605	0.905154	0.933236	0.878466	-0.59828
7-Isothiocyanato-1-heptene	-0.783914	0.76945	-0.790742	0.775945	-0.699776	-0.724263	0.813415	0.771084	0.959397	0.807997	0.636288	0.560986	0.59402	0.791811	-0.715205	-0.84355	0.637668	0.575889	0.635589	0.675881	0.588705	0.661754	0.987201	0.581511	0.619409	0.656168	-0.570439	0.658618	0.351992	0.81261	1	0.74627	0.488074	0.524107	0.859288	0.471629	-0.559419	0.903907	0.541723	0.582688	0.518688	0.61746	0.548094	0.657857	0.802879	0.932976	0.895297	0.511549	-0.558155
12-hydroxyculmorin	-0.695569	0.804875	-0.679832	0.830466	-0.676063	-0.605697	0.951876	0.819179	0.722725	0.525413	0.403806	0.499922	0.449143	0.860851	-0.698494	-0.689066	0.419638	0.456088	0.423084	0.413626	0.359378	0.395336	0.690937	0.354893	0.45194	0.597428	-0.483327	0.385313	0.207291	0.488187	0.74627	1	0.354303	0.339985	0.506431	0.2886	-0.589605	0.566801	0.307881	0.377628	0.330543	0.463054	0.39671	0.38438	0.694576	0.785446	0.713286	0.322929	-0.583068
1S-Acetoxy-3-myodesertene	-0.737875	0.639968	-0.6324	0.623786	-0.699283	-0.680687	0.519435	0.665603	0.70079	0.886561	0.916978	0.966256	0.951372	0.691328	-0.741217	-0.698417	0.905112	0.919808	0.959855	0.87078	0.905882	0.893088	0.500144	0.895416	0.90062	0.707127	-0.588944	0.899336	0.961308	0.863427	0.488074	0.354303	1	0.797289	0.799929	0.978549	-0.589351	0.752205	0.814238	0.909703	0.905885	0.669535	0.882807	0.892883	0.695552	0.732327	0.755466	0.900499	-0.585992
8-Aminoguanosine	-0.737507	0.819104	-0.666113	0.791841	-0.680448	-0.704608	0.574739	0.811326	0.664016	0.852375	0.954148	0.875658	0.933798	0.769245	-0.71777	-0.734493	0.965307	0.960763	0.890406	0.963989	0.970498	0.955935	0.601805	0.975155	0.961826	0.939835	-0.588065	0.953448	0.858101	0.838395	0.524107	0.339985	0.797289	1	0.801885	0.878835	-0.55649	0.704688	0.995586	0.966869	0.97693	0.9584	0.982053	0.956504	0.866441	0.703558	0.826962	0.978529	-0.558259
7-Prenyloxycoumarin	-0.807626	0.772493	-0.76496	0.760246	-0.781924	-0.751135	0.66528	0.778426	0.92619	0.974493	0.902107	0.814799	0.861861	0.78215	-0.777402	-0.830642	0.901677	0.842166	0.899113	0.925252	0.880564	0.925927	0.891243	0.868156	0.86086	0.774108	-0.583323	0.923104	0.72627	0.973912	0.859288	0.506431	0.799929	0.801885	1	0.813697	-0.661075	0.984693	0.833677	0.878446	0.835213	0.785148	0.839384	0.924928	0.834756	0.925475	0.948325	0.830992	-0.658719
Methyl Eugenol	-0.722584	0.664908	-0.666973	0.642767	-0.646354	-0.661234	0.48341	0.683827	0.679795	0.891031	0.958644	0.969285	0.972521	0.684993	-0.706946	-0.705692	0.950283	0.954566	0.970953	0.924835	0.958429	0.941808	0.504819	0.952698	0.944896	0.771941	-0.565991	0.940832	0.989821	0.881435	0.471629	0.2886	0.978549	0.878835	0.813697	1	-0.527199	0.737629	0.897081	0.958114	0.957058	0.760386	0.937707	0.941279	0.729241	0.701962	0.763493	0.957273	-0.526051
3beta-Hydroxy-5-cholestenoic acid	0.584192	-0.684859	0.391579	-0.690747	0.961168	0.67159	-0.652561	-0.690463	-0.608047	-0.659063	-0.589213	-0.595371	-0.617871	-0.699375	0.843876	0.553382	-0.610081	-0.61941	-0.632885	-0.604956	-0.580197	-0.607437	-0.593914	-0.555956	-0.569458	-0.561798	0.522647	-0.615804	-0.459541	-0.595524	-0.559419	-0.589605	-0.589351	-0.55649	-0.661075	-0.527199	1	-0.694597	-0.547468	-0.596048	-0.591649	-0.533373	-0.604343	-0.603398	-0.605693	-0.734425	-0.710564	-0.572623	0.993347
1,2-dibutyrin	-0.816188	0.746159	-0.744127	0.740443	-0.808605	-0.762372	0.697635	0.754239	0.948834	0.948962	0.832829	0.755694	0.796162	0.772477	-0.787816	-0.823389	0.829912	0.767905	0.848938	0.854947	0.799677	0.856303	0.922932	0.784771	0.785686	0.703294	-0.594735	0.85825	0.636865	0.94185	0.903907	0.566801	0.752205	0.704688	0.984693	0.737629	-0.694597	1	0.736543	0.798203	0.748378	0.707238	0.753283	0.855808	0.798009	0.947227	0.938827	0.739899	-0.685869
Caiophoraenin	-0.724212	0.79276	-0.671563	0.764593	-0.669043	-0.688132	0.542374	0.786747	0.680125	0.872913	0.965264	0.878013	0.938093	0.745685	-0.703682	-0.731738	0.974548	0.958994	0.905655	0.977273	0.981099	0.971861	0.618863	0.983288	0.963036	0.917434	-0.56483	0.967305	0.872474	0.865569	0.541723	0.307881	0.814238	0.995586	0.833677	0.897081	-0.547468	0.736543	1	0.9771	0.981255	0.944014	0.983139	0.972256	0.85031	0.711052	0.831244	0.983916	-0.550782
S-aminomethyldihydrolipoamide	-0.766563	0.793198	-0.697477	0.769135	-0.716361	-0.699314	0.585329	0.798703	0.740184	0.924567	0.989905	0.948252	0.981973	0.783412	-0.74155	-0.752303	0.994803	0.986298	0.959499	0.988302	0.996327	0.990594	0.636582	0.992254	0.980969	0.890786	-0.564663	0.986523	0.927261	0.910365	0.582688	0.377628	0.909703	0.966869	0.878446	0.958114	-0.596048	0.798203	0.9771	1	0.992708	0.893738	0.993929	0.990085	0.842899	0.777362	0.864749	0.993643	-0.597622
2,2'-(3-methylcyclohexane-1,1-diyl)diacetic acid	-0.755426	0.776869	-0.665366	0.751002	-0.712126	-0.717885	0.555948	0.779841	0.692654	0.899426	0.984644	0.942403	0.980902	0.757982	-0.748349	-0.739916	0.988221	0.988389	0.954713	0.975718	0.994129	0.97872	0.580297	0.993215	0.981563	0.891623	-0.605393	0.9797	0.938189	0.88189	0.518688	0.330543	0.905885	0.97693	0.835213	0.957058	-0.591649	0.748378	0.981255	0.992708	1	0.896406	0.993004	0.97942	0.833217	0.731389	0.828488	0.999202	-0.592405
Lysylalanine	-0.808632	0.888265	-0.743337	0.867676	-0.678253	-0.750938	0.686562	0.874153	0.70834	0.815844	0.896147	0.795814	0.859216	0.82407	-0.730504	-0.786659	0.908815	0.897736	0.817232	0.919026	0.901786	0.899125	0.698228	0.913725	0.911526	0.968302	-0.632898	0.89526	0.725182	0.803029	0.61746	0.463054	0.669535	0.9584	0.785148	0.760386	-0.533373	0.707238	0.944014	0.893738	0.896406	1	0.918728	0.899911	0.908913	0.73766	0.860426	0.897966	-0.518615
(-)-Pestalotin	-0.76177	0.820734	-0.683983	0.796801	-0.720077	-0.697363	0.605215	0.823481	0.704931	0.893175	0.977813	0.940891	0.974713	0.801941	-0.744804	-0.739648	0.986876	0.98922	0.937369	0.97762	0.988678	0.976301	0.607349	0.986965	0.979259	0.918708	-0.565457	0.971711	0.912932	0.873351	0.548094	0.39671	0.882807	0.982053	0.839384	0.937707	-0.604343	0.753283	0.983139	0.993929	0.993004	0.918728	1	0.975484	0.854201	0.755359	0.853391	0.994208	-0.605188
alpha-Carboxy-delta-decalactone	-0.800716	0.797431	-0.737712	0.774321	-0.73595	-0.750415	0.60103	0.800555	0.799149	0.957743	0.994907	0.926109	0.972095	0.783001	-0.768914	-0.802599	0.996063	0.970961	0.968525	0.998093	0.994084	0.999636	0.713799	0.990777	0.977749	0.886053	-0.617465	0.998286	0.898789	0.950555	0.657857	0.38438	0.892883	0.956504	0.924928	0.941279	-0.603398	0.855808	0.972256	0.990085	0.97942	0.899911	0.975484	1	0.864732	0.816747	0.897326	0.978643	-0.602309
MG(0:0/20:1(11Z)/0:0)	-0.887379	0.962498	-0.84575	0.953302	-0.777447	-0.866834	0.86675	0.956633	0.878345	0.884935	0.871873	0.822269	0.861607	0.941537	-0.854508	-0.934475	0.8803	0.878213	0.831508	0.884673	0.853958	0.867629	0.829152	0.861398	0.90426	0.965233	-0.754243	0.869399	0.668489	0.871605	0.802879	0.694576	0.695552	0.866441	0.834756	0.729241	-0.605693	0.798009	0.85031	0.842899	0.833217	0.908913	0.854201	0.864732	1	0.893308	0.945175	0.828143	-0.611785
Valylhydroxyproline	-0.885815	0.883139	-0.820092	0.88547	-0.863539	-0.824859	0.883341	0.893287	0.977437	0.925536	0.812047	0.794125	0.807331	0.919629	-0.870741	-0.89755	0.815606	0.791361	0.826587	0.826524	0.774023	0.820892	0.928369	0.763604	0.803704	0.795069	-0.664555	0.821019	0.60454	0.905154	0.932976	0.785446	0.732327	0.703558	0.925475	0.701962	-0.734425	0.947227	0.711052	0.777362	0.731389	0.73766	0.755359	0.816747	0.893308	1	0.977245	0.721968	-0.730622
Proacacipetalin	-0.899812	0.926111	-0.832735	0.920241	-0.849539	-0.833595	0.856646	0.928691	0.952469	0.95088	0.8887	0.836406	0.869809	0.932887	-0.862631	-0.905006	0.896016	0.869215	0.871854	0.910405	0.863566	0.900056	0.918268	0.858224	0.883311	0.889674	-0.670572	0.898222	0.677049	0.933236	0.895297	0.713286	0.755466	0.826962	0.948325	0.763493	-0.710564	0.938827	0.831244	0.864749	0.828488	0.860426	0.853391	0.897326	0.945175	0.977245	1	0.822439	-0.705436
trans-2-p-Menthene-1,4-diol	-0.743092	0.773504	-0.669979	0.747278	-0.692509	-0.698801	0.54619	0.776773	0.684319	0.892863	0.983186	0.940645	0.977909	0.752746	-0.732164	-0.732449	0.987419	0.986712	0.949823	0.975828	0.994355	0.978504	0.573259	0.993558	0.980697	0.891839	-0.584317	0.976753	0.939885	0.878466	0.511549	0.322929	0.900499	0.978529	0.830992	0.957273	-0.572623	0.739899	0.983916	0.993643	0.999202	0.897966	0.994208	0.978643	0.828143	0.721968	0.822439	1	-0.574462
Smilagenin	0.544336	-0.682168	0.379461	-0.686971	0.949865	0.647639	-0.639569	-0.687376	-0.603657	-0.657604	-0.585627	-0.593083	-0.616931	-0.696086	0.831968	0.548253	-0.609317	-0.618718	-0.625608	-0.605204	-0.580694	-0.607864	-0.586961	-0.554548	-0.570493	-0.563091	0.495269	-0.613748	-0.458076	-0.59828	-0.558155	-0.583068	-0.585992	-0.558259	-0.658719	-0.526051	0.993347	-0.685869	-0.550782	-0.597622	-0.592405	-0.518615	-0.605188	-0.602309	-0.611785	-0.730622	-0.705436	-0.574462	1
Dehydro-1,8-cineole	-0.753511	0.777802	-0.670324	0.751297	-0.708057	-0.717481	0.551934	0.779085	0.702144	0.904944	0.986316	0.931609	0.976015	0.754422	-0.74277	-0.744753	0.99029	0.984178	0.951971	0.982018	0.996069	0.983855	0.600528	0.99526	0.980856	0.894464	-0.601473	0.984241	0.92778	0.890393	0.536171	0.323297	0.893745	0.981078	0.848078	0.950037	-0.585952	0.760746	0.987356	0.993552	0.998976	0.904805	0.992352	0.984677	0.838985	0.736419	0.83624	0.998576	-0.587514
His Leu Gln	-0.764094	0.700698	-0.668209	0.680285	-0.720541	-0.712813	0.534252	0.717876	0.720453	0.918786	0.968296	0.972701	0.981887	0.722573	-0.760777	-0.732588	0.961237	0.963777	0.984536	0.937881	0.964333	0.953485	0.557734	0.957088	0.950847	0.787986	-0.608308	0.956943	0.973392	0.900329	0.521723	0.338466	0.983688	0.88595	0.847198	0.993733	-0.605657	0.784215	0.901766	0.964728	0.963304	0.777849	0.944957	0.953834	0.758575	0.751352	0.805371	0.959956	-0.600601
N-Lauroyl Aspartic acid	-0.7735	0.606056	-0.75185	0.610286	-0.602944	-0.678011	0.672474	0.617713	0.93867	0.813299	0.631012	0.566705	0.586398	0.658278	-0.630791	-0.788482	0.61454	0.540558	0.662936	0.64609	0.572629	0.645463	0.920376	0.56419	0.587171	0.522061	-0.549814	0.64977	0.412105	0.824498	0.942373	0.595886	0.560516	0.447561	0.860039	0.524106	-0.446332	0.914287	0.483752	0.562332	0.494404	0.507966	0.500557	0.645702	0.678629	0.877274	0.822183	0.486206	-0.430387
Ala-Hyp-Gly	0.850184	-0.760459	0.670615	-0.762899	0.905796	0.966034	-0.744843	-0.763483	-0.750934	-0.778983	-0.726415	-0.712398	-0.741265	-0.759318	0.967706	0.839353	-0.716974	-0.729498	-0.781902	-0.697622	-0.69048	-0.700995	-0.667328	-0.692849	-0.730577	-0.703919	0.925585	-0.728667	-0.598559	-0.740094	-0.633518	-0.5796	-0.685032	-0.65473	-0.7029	-0.642769	0.800988	-0.725311	-0.637269	-0.662319	-0.688024	-0.675537	-0.664216	-0.702722	-0.776349	-0.780803	-0.775374	-0.665611	0.77353
Anhydrovitamin A1	-0.687529	0.628626	-0.676763	0.65162	-0.62583	-0.614578	0.805726	0.641461	0.856745	0.614965	0.387909	0.389747	0.377329	0.695427	-0.629903	-0.711652	0.384954	0.345117	0.432508	0.41107	0.322294	0.401229	0.870042	0.311392	0.376265	0.424753	-0.48585	0.401024	0.132512	0.606707	0.925581	0.834394	0.331703	0.228102	0.663807	0.254086	-0.517458	0.761676	0.238408	0.323577	0.251156	0.348432	0.287323	0.395725	0.61166	0.839807	0.733828	0.239494	-0.505875
S-Adenosylhomocysteine	-0.744214	0.749459	-0.744617	0.749249	-0.76172	-0.677454	0.719659	0.7553	0.936557	0.877582	0.737193	0.651285	0.690587	0.768463	-0.728348	-0.786287	0.742978	0.671059	0.738848	0.782214	0.705267	0.776156	0.959829	0.688063	0.69395	0.665795	-0.485399	0.765908	0.496838	0.879806	0.948853	0.634851	0.616855	0.62588	0.94861	0.611851	-0.667471	0.972402	0.658552	0.709432	0.642651	0.664148	0.668066	0.771833	0.771687	0.938212	0.920855	0.638403	-0.665848
(1alpha,4alpha,7S*)-5-methylethyl)-2,3-dioxabicyclo[2.2.2]oct-5-ene	-0.708647	0.776035	-0.644781	0.746854	-0.665072	-0.684303	0.518495	0.769175	0.652534	0.858504	0.959348	0.871915	0.934099	0.726059	-0.698623	-0.713776	0.968449	0.955909	0.900312	0.968864	0.977373	0.964259	0.588236	0.98001	0.957729	0.908547	-0.568142	0.961663	0.876247	0.849175	0.507472	0.278204	0.812698	0.995811	0.81373	0.895892	-0.547766	0.713813	0.998711	0.972358	0.98209	0.937332	0.980385	0.965205	0.835733	0.686024	0.80998	0.984061	-0.55115
7-(Methylthio)heptanenitrile	-0.777415	0.955047	-0.777805	0.955265	-0.778279	-0.705219	0.893056	0.949164	0.849216	0.78713	0.732646	0.678167	0.711563	0.936754	-0.771783	-0.8123	0.75817	0.739902	0.678803	0.784283	0.7186	0.758682	0.88488	0.714704	0.751426	0.875569	-0.521711	0.742311	0.468514	0.770195	0.862678	0.804805	0.528334	0.74408	0.811741	0.55911	-0.673921	0.800674	0.732557	0.729712	0.686287	0.832428	0.744749	0.751112	0.913773	0.901501	0.93313	0.685653	-0.678666
(6E)-8-Methylnon-6-enoylcarnitine	-0.571066	0.416766	-0.572892	0.42868	-0.521033	-0.529032	0.532639	0.425976	0.818277	0.636757	0.395696	0.312123	0.339738	0.468952	-0.50268	-0.618966	0.381583	0.286908	0.444953	0.428056	0.334836	0.428425	0.860079	0.3188	0.333953	0.278217	-0.403122	0.432104	0.154438	0.653522	0.889596	0.516395	0.337051	0.203168	0.730596	0.280491	-0.424915	0.820343	0.248618	0.3244	0.248408	0.275997	0.252833	0.4277	0.475808	0.753901	0.661999	0.237722	-0.413623
2,2,6,7-Tetramethylbicyclo[4.3.0]nona-1(9),4-dien	-0.73203	0.719775	-0.653374	0.693009	-0.669537	-0.687432	0.496169	0.726644	0.668713	0.891456	0.981123	0.945172	0.977518	0.707325	-0.715058	-0.713233	0.979912	0.977592	0.9611	0.964518	0.989931	0.972424	0.539503	0.988353	0.971021	0.846994	-0.583879	0.972908	0.96522	0.879008	0.480071	0.269882	0.927969	0.955137	0.824917	0.977667	-0.549484	0.735701	0.965955	0.987191	0.994129	0.859113	0.980087	0.973495	0.785039	0.698026	0.792664	0.994383	-0.547837
Suberosin	-0.877851	0.858932	-0.831364	0.849618	-0.789334	-0.775837	0.768864	0.875502	0.903711	0.971329	0.948421	0.950727	0.952357	0.891746	-0.828036	-0.865864	0.947893	0.938002	0.954124	0.942233	0.92715	0.945164	0.789319	0.919303	0.940293	0.8614	-0.627209	0.939599	0.844086	0.956726	0.778361	0.623836	0.904303	0.850403	0.93625	0.904945	-0.649445	0.906138	0.86294	0.93316	0.899461	0.82205	0.912907	0.941666	0.885202	0.928804	0.951171	0.897171	-0.644644
Discadenine	-0.741803	0.734752	-0.625341	0.706242	-0.686073	-0.713078	0.50792	0.735585	0.665054	0.886078	0.977016	0.924682	0.970339	0.713525	-0.721659	-0.71655	0.97756	0.975786	0.94655	0.964218	0.986976	0.968368	0.550243	0.987695	0.9707	0.868542	-0.613786	0.974793	0.938163	0.867543	0.483766	0.267353	0.901083	0.970362	0.816736	0.952758	-0.560379	0.728182	0.975217	0.982267	0.995809	0.882154	0.980627	0.971228	0.808691	0.696198	0.798481	0.993552	-0.559507
Jioglutin E	-0.79677	0.862684	-0.759498	0.850956	-0.82377	-0.727954	0.73206	0.866763	0.890844	0.952232	0.913728	0.846744	0.887226	0.862587	-0.80088	-0.813752	0.926135	0.88721	0.890226	0.945681	0.904227	0.940168	0.864283	0.891196	0.890535	0.855193	-0.538125	0.929528	0.735556	0.940532	0.827071	0.586716	0.792316	0.861989	0.972286	0.817278	-0.724504	0.942121	0.880114	0.913468	0.87248	0.850697	0.896068	0.936268	0.880402	0.92968	0.969402	0.87097	-0.727627
Dehydroascorbic acid	0.713223	-0.838501	0.736062	-0.836668	0.871298	0.838526	-0.742828	-0.844425	-0.784082	-0.831911	-0.790418	-0.78251	-0.807213	-0.827628	0.935952	0.856718	-0.799412	-0.805108	-0.815391	-0.791251	-0.778198	-0.792938	-0.701471	-0.769932	-0.81098	-0.793873	0.741348	-0.791004	-0.667659	-0.8223	-0.6856	-0.615435	-0.721661	-0.748832	-0.776125	-0.716697	0.793682	-0.75349	-0.744786	-0.763273	-0.767349	-0.712179	-0.76403	-0.783934	-0.855763	-0.827312	-0.833195	-0.758158	0.820029
Methyl dihydrojasmonate	-0.707241	0.672885	-0.611171	0.645687	-0.642024	-0.662878	0.456415	0.682906	0.627228	0.865932	0.96351	0.948345	0.97128	0.671041	-0.690194	-0.676863	0.959304	0.966442	0.95335	0.935519	0.972336	0.947494	0.47253	0.970524	0.954882	0.808958	-0.573641	0.95121	0.981977	0.849745	0.419367	0.232948	0.946229	0.92797	0.783821	0.985263	-0.52368	0.694118	0.937946	0.970477	0.982485	0.812603	0.962196	0.949245	0.742944	0.657764	0.746982	0.981788	-0.522391
(9Z)-(7S,8S)-Dihydroxyoctadecenoic acid	-0.737988	0.687342	-0.551974	0.665771	-0.744487	-0.731633	0.528999	0.699171	0.632803	0.851304	0.921378	0.945103	0.957439	0.707743	-0.770116	-0.683231	0.916879	0.946936	0.936875	0.879708	0.921832	0.893993	0.45463	0.917709	0.921847	0.78319	-0.656379	0.911162	0.94222	0.810868	0.416615	0.323362	0.955393	0.871854	0.743289	0.94873	-0.63663	0.681214	0.868798	0.922088	0.944628	0.750274	0.919264	0.896862	0.745554	0.686236	0.743184	0.93489	-0.635307
cis-Aconitate	0.355507	-0.576522	0.300016	-0.57986	0.843111	0.517306	-0.503472	-0.58146	-0.507924	-0.572719	-0.499475	-0.502251	-0.529556	-0.58014	0.733905	0.461137	-0.527667	-0.53006	-0.53767	-0.528546	-0.506753	-0.53443	-0.496584	-0.475881	-0.488513	-0.468843	0.372244	-0.530573	-0.39822	-0.53438	-0.477273	-0.472839	-0.505441	-0.484584	-0.582393	-0.458535	0.918264	-0.593716	-0.486721	-0.521686	-0.516812	-0.404322	-0.524235	-0.524548	-0.524324	-0.62664	-0.597849	-0.503502	0.954778
L-Malate	0.761106	-0.777777	0.585029	-0.771678	0.887023	0.885921	-0.731129	-0.777141	-0.765136	-0.816564	-0.760708	-0.754822	-0.791503	-0.79016	0.908984	0.813955	-0.762438	-0.781002	-0.789163	-0.74407	-0.739278	-0.745784	-0.662171	-0.734769	-0.780811	-0.754885	0.818452	-0.773629	-0.631345	-0.774738	-0.650258	-0.574553	-0.728639	-0.710705	-0.729573	-0.683034	0.779298	-0.729729	-0.694037	-0.724526	-0.744863	-0.663007	-0.724705	-0.745889	-0.83875	-0.806946	-0.802271	-0.723485	0.797883
Aspartyl-Asparagine	0.755809	-0.59901	0.891831	-0.601577	0.298765	0.660218	-0.584309	-0.607855	-0.64242	-0.574742	-0.578348	-0.547948	-0.539379	-0.577602	0.540223	0.775067	-0.552125	-0.534289	-0.579139	-0.552235	-0.534804	-0.544511	-0.576224	-0.561693	-0.598164	-0.609415	0.664202	-0.53467	-0.476702	-0.615599	-0.564993	-0.448953	-0.435129	-0.498996	-0.52808	-0.493823	0.0871745	-0.506124	-0.499335	-0.494077	-0.480905	-0.627015	-0.485162	-0.542564	-0.631898	-0.550838	-0.588065	-0.487303	0.0401256
Aspartyl-Histidine	0.780584	-0.692728	0.954729	-0.694552	0.411605	0.683564	-0.645018	-0.706735	-0.724056	-0.683652	-0.685146	-0.665183	-0.652168	-0.676788	0.629988	0.830355	-0.666648	-0.646888	-0.688054	-0.668099	-0.648752	-0.663239	-0.648505	-0.666622	-0.700215	-0.691999	0.643102	-0.643075	-0.586721	-0.724864	-0.638175	-0.517763	-0.553221	-0.600066	-0.647847	-0.612741	0.222893	-0.615542	-0.607905	-0.617769	-0.593641	-0.69641	-0.605808	-0.657256	-0.709161	-0.65756	-0.693502	-0.602637	0.188646
Cysteineglutathione disulfide	0.902676	-0.748177	0.737127	-0.746371	0.78594	0.988021	-0.728799	-0.747672	-0.757113	-0.775685	-0.744511	-0.713407	-0.746417	-0.737971	0.90893	0.885083	-0.725362	-0.734938	-0.783749	-0.705612	-0.702988	-0.705651	-0.661027	-0.717407	-0.758316	-0.737512	0.983847	-0.737401	-0.615823	-0.749953	-0.626599	-0.528287	-0.668741	-0.674133	-0.679997	-0.649228	0.620056	-0.688636	-0.654399	-0.662735	-0.693863	-0.718251	-0.663534	-0.710359	-0.804175	-0.744017	-0.759082	-0.673839	0.585466
Apo-13-zeaxanthinone	-0.69811	0.715388	-0.638653	0.684853	-0.611032	-0.657853	0.460474	0.714762	0.628777	0.856765	0.967429	0.900921	0.949545	0.679756	-0.66375	-0.692995	0.969299	0.960896	0.922429	0.961176	0.983339	0.963321	0.526817	0.986222	0.96229	0.867715	-0.558554	0.961895	0.932493	0.851131	0.454129	0.21751	0.864286	0.97729	0.79657	0.940945	-0.484446	0.692274	0.985552	0.977188	0.988343	0.89463	0.977037	0.964968	0.78975	0.650415	0.769706	0.99119	-0.485591
D-Glucaric acid	0.694636	-0.759851	0.419032	-0.757535	0.941378	0.7078	-0.735943	-0.756134	-0.731137	-0.754965	-0.669756	-0.641583	-0.684631	-0.783985	0.80135	0.622985	-0.690462	-0.687704	-0.673114	-0.696153	-0.655389	-0.68855	-0.729027	-0.636176	-0.653412	-0.673615	0.537872	-0.707822	-0.471283	-0.684007	-0.70034	-0.640229	-0.618524	-0.642311	-0.759732	-0.561344	0.911267	-0.791135	-0.630786	-0.676221	-0.659299	-0.635245	-0.679554	-0.689905	-0.734997	-0.834925	-0.824997	-0.63867	0.909853
O-methylmalonylcarnitine	0.680402	-0.63192	0.571327	-0.629658	0.732048	0.898449	-0.604476	-0.627857	-0.632157	-0.659115	-0.611723	-0.593362	-0.633863	-0.617103	0.853164	0.790857	-0.598778	-0.619387	-0.66082	-0.574465	-0.582303	-0.578924	-0.524371	-0.591072	-0.644648	-0.622056	0.925469	-0.613348	-0.511899	-0.640513	-0.51008	-0.433319	-0.568768	-0.562549	-0.542987	-0.53504	0.606467	-0.545933	-0.541059	-0.537066	-0.585882	-0.541664	-0.539165	-0.579907	-0.721378	-0.623233	-0.617084	-0.563221	0.617419
N-Palmitoyl Arginine	-0.696092	0.754306	-0.659426	0.727137	-0.605851	-0.649252	0.508715	0.756964	0.594907	0.818008	0.949027	0.921262	0.950148	0.721794	-0.678431	-0.693208	0.954197	0.968826	0.904799	0.935468	0.967029	0.936372	0.472436	0.971878	0.963236	0.893915	-0.557869	0.930378	0.936639	0.808332	0.409067	0.2846	0.858694	0.972954	0.736514	0.933481	-0.482368	0.626622	0.970171	0.964417	0.979913	0.895263	0.977417	0.935413	0.7999	0.632613	0.750808	0.984469	-0.485344
Melatonine	-0.719302	0.780941	-0.627909	0.751417	-0.690194	-0.705713	0.532444	0.771061	0.67735	0.871872	0.955927	0.855847	0.927295	0.731653	-0.709032	-0.724071	0.96542	0.947754	0.895223	0.969638	0.971702	0.963573	0.62428	0.973689	0.951806	0.90867	-0.586118	0.965664	0.849663	0.858914	0.543466	0.28858	0.800981	0.991462	0.83207	0.87785	-0.56983	0.739958	0.994174	0.966018	0.975264	0.9358	0.971904	0.965718	0.851376	0.709043	0.828328	0.974659	-0.575274
1alpha-Hydroxycorticosterone	0.449839	-0.572604	0.304869	-0.581407	0.868506	0.528873	-0.524679	-0.579017	-0.462843	-0.523189	-0.473451	-0.470848	-0.490174	-0.57067	0.734851	0.405224	-0.497845	-0.499398	-0.516428	-0.499115	-0.472908	-0.501965	-0.48803	-0.446527	-0.440314	-0.438093	0.375774	-0.498924	-0.365719	-0.466825	-0.437501	-0.489192	-0.468308	-0.460287	-0.557966	-0.423705	0.958813	-0.590198	-0.45645	-0.492273	-0.484727	-0.453623	-0.504773	-0.496321	-0.448772	-0.600489	-0.585671	-0.470661	0.939607
Montiporyne F	-0.698671	0.691196	-0.639163	0.661678	-0.609519	-0.655111	0.444999	0.695028	0.624821	0.859924	0.968923	0.917891	0.957076	0.665494	-0.667402	-0.686937	0.967452	0.961904	0.937329	0.9544	0.982374	0.960795	0.504012	0.983941	0.960286	0.841279	-0.56115	0.959693	0.957757	0.854174	0.436396	0.206839	0.895139	0.960006	0.793963	0.962613	-0.485494	0.692741	0.971098	0.976356	0.987354	0.866292	0.971744	0.962334	0.764646	0.645441	0.75624	0.989887	-0.483965
Miglustat	-0.747757	0.724871	-0.733548	0.699011	-0.627426	-0.695873	0.503514	0.731624	0.719022	0.911787	0.985219	0.928925	0.964864	0.706097	-0.703522	-0.762954	0.98063	0.961641	0.96198	0.974563	0.988879	0.980929	0.603276	0.989486	0.972231	0.850437	-0.592763	0.975987	0.946736	0.917124	0.547049	0.276996	0.902333	0.945874	0.859741	0.966073	-0.487661	0.77048	0.964507	0.979362	0.977064	0.869739	0.963912	0.980878	0.804322	0.720786	0.814436	0.980434	-0.486501
Tofacitinib	-0.711589	0.679657	-0.638132	0.650009	-0.604746	-0.662966	0.441939	0.684097	0.632631	0.865609	0.970123	0.92004	0.958408	0.658721	-0.664187	-0.690316	0.966069	0.959718	0.942139	0.952028	0.980698	0.959397	0.50613	0.982771	0.959361	0.831861	-0.573459	0.960967	0.961091	0.858922	0.440553	0.200796	0.903872	0.951803	0.797117	0.966548	-0.473685	0.699434	0.963733	0.973706	0.984648	0.857696	0.966122	0.96189	0.760153	0.647929	0.755358	0.986237	-0.469674
N-Palmitoyl Lysine	-0.771504	0.783861	-0.658263	0.757721	-0.739196	-0.769366	0.571285	0.770313	0.765534	0.90789	0.937605	0.799171	0.887766	0.733982	-0.744077	-0.774597	0.943318	0.900293	0.884233	0.962183	0.940491	0.953786	0.752091	0.941587	0.916635	0.880082	-0.640983	0.961374	0.768482	0.897544	0.66908	0.326659	0.754655	0.94795	0.898348	0.82132	-0.610527	0.834547	0.957714	0.928288	0.927816	0.926869	0.921894	0.957857	0.866657	0.777752	0.879085	0.923114	-0.607162
D-Gluconic Acid	0.855851	-0.792906	0.608045	-0.783343	0.864896	0.917755	-0.751444	-0.790511	-0.789379	-0.847025	-0.808482	-0.793308	-0.832093	-0.809137	0.88863	0.831013	-0.804294	-0.822369	-0.825575	-0.784432	-0.781567	-0.783547	-0.681656	-0.783359	-0.823933	-0.796527	0.854965	-0.818727	-0.673023	-0.797057	-0.660707	-0.564492	-0.764542	-0.755195	-0.7538	-0.723508	0.720363	-0.75333	-0.735164	-0.76704	-0.787325	-0.729867	-0.767607	-0.788415	-0.863637	-0.820391	-0.831978	-0.76511	0.718764
Tentoxin	-0.738552	0.719589	-0.597144	0.691515	-0.716907	-0.713314	0.500241	0.720965	0.675196	0.897103	0.973754	0.918231	0.966531	0.704307	-0.729758	-0.702679	0.974366	0.967822	0.95002	0.962839	0.982361	0.968673	0.565463	0.979726	0.958479	0.844106	-0.605047	0.977428	0.930402	0.874001	0.498393	0.263541	0.910193	0.95682	0.836705	0.951499	-0.602363	0.75703	0.964983	0.979946	0.990761	0.862495	0.973729	0.97222	0.792901	0.711443	0.805529	0.986546	-0.600169
3beta,23-Dihydroxy-30-nor-olean-12,20-dien-28-oic acid	0.454118	-0.627691	0.351712	-0.625906	0.887499	0.593623	-0.542734	-0.631522	-0.595946	-0.678319	-0.605503	-0.593805	-0.630247	-0.636643	0.77803	0.535808	-0.629464	-0.6258	-0.638315	-0.630545	-0.609295	-0.636878	-0.569598	-0.58001	-0.588922	-0.547255	0.442689	-0.639758	-0.493227	-0.636611	-0.546024	-0.476432	-0.605651	-0.577187	-0.680448	-0.559297	0.929392	-0.687134	-0.582136	-0.62277	-0.617128	-0.488257	-0.618562	-0.629974	-0.60624	-0.703673	-0.683946	-0.602058	0.962955
Glutathione disulfide	0.901067	-0.827328	0.810503	-0.826714	0.853364	0.99044	-0.796632	-0.830116	-0.858323	-0.861668	-0.801611	-0.771949	-0.803137	-0.823388	0.963118	0.949615	-0.79014	-0.789258	-0.838881	-0.779046	-0.76296	-0.779055	-0.767747	-0.768985	-0.814705	-0.792769	0.943724	-0.799062	-0.648869	-0.845534	-0.746518	-0.620487	-0.719294	-0.720144	-0.78656	-0.700482	0.699599	-0.792243	-0.710098	-0.729746	-0.742624	-0.746153	-0.722902	-0.778754	-0.880415	-0.85295	-0.855098	-0.725861	0.686599
Glycerol phenylbutyrate	0.426063	-0.600169	0.737991	-0.604201	0.239045	0.218724	-0.55224	-0.619317	-0.61022	-0.525252	-0.492867	-0.509335	-0.470737	-0.617118	0.31794	0.538105	-0.507962	-0.477553	-0.449773	-0.534207	-0.484019	-0.521744	-0.596419	-0.476909	-0.50695	-0.547297	0.054986	-0.465076	-0.379526	-0.572065	-0.630872	-0.576586	-0.377222	-0.440277	-0.576987	-0.437693	0.146731	-0.53721	-0.464619	-0.505263	-0.419971	-0.493552	-0.49014	-0.505061	-0.555279	-0.600552	-0.610228	-0.443958	0.167366
2,6,6-Trimethyl-2-cyclohexene-1,4-dione	-0.743982	0.705577	-0.673243	0.678572	-0.650376	-0.702921	0.492709	0.713093	0.695412	0.907048	0.983827	0.945317	0.978044	0.698136	-0.710953	-0.738462	0.978387	0.971534	0.968477	0.9635	0.987903	0.972738	0.557308	0.987372	0.973213	0.837091	-0.60872	0.975631	0.96631	0.8999	0.50495	0.262811	0.934868	0.94143	0.836689	0.980934	-0.513982	0.750524	0.955511	0.980901	0.986637	0.842925	0.966949	0.974322	0.791423	0.708042	0.795764	0.986305	-0.514837
2-Methyl-4-propyl-1,3-oxathiane	0.357926	-0.611694	0.39833	-0.617793	0.806837	0.50875	-0.540985	-0.618992	-0.555134	-0.58585	-0.501282	-0.503601	-0.523929	-0.611766	0.732242	0.514126	-0.530083	-0.524664	-0.535424	-0.537327	-0.506166	-0.541114	-0.549793	-0.476079	-0.496364	-0.490937	0.356835	-0.526054	-0.385331	-0.565738	-0.541143	-0.527495	-0.483285	-0.479078	-0.605972	-0.45048	0.870115	-0.612965	-0.486221	-0.518592	-0.501893	-0.41547	-0.517712	-0.527505	-0.556914	-0.657457	-0.62468	-0.493696	0.913544
Stagonolide C	-0.617057	0.573871	-0.52771	0.545085	-0.564636	-0.584169	0.345868	0.586924	0.518998	0.79243	0.914179	0.917642	0.931696	0.574818	-0.618995	-0.586182	0.907521	0.924054	0.912544	0.87493	0.928853	0.892455	0.341	0.926732	0.905994	0.731081	-0.516906	0.896376	0.988499	0.777485	0.289057	0.126694	0.935504	0.879676	0.696088	0.973256	-0.462477	0.597199	0.890692	0.927021	0.948085	0.735051	0.918973	0.894326	0.646621	0.551084	0.642477	0.948426	-0.463361
CLONIXIN	0.343391	-0.560805	0.270874	-0.564768	0.844666	0.49975	-0.49026	-0.565815	-0.482469	-0.551058	-0.481056	-0.48559	-0.511901	-0.564725	0.722645	0.429957	-0.510087	-0.513838	-0.520392	-0.510536	-0.489218	-0.516481	-0.476861	-0.457605	-0.466831	-0.448501	0.352221	-0.512977	-0.383248	-0.508275	-0.453872	-0.46373	-0.492052	-0.469469	-0.564829	-0.442699	0.930601	-0.579287	-0.470609	-0.506526	-0.502037	-0.39227	-0.511026	-0.507058	-0.497097	-0.608912	-0.580425	-0.488293	0.962191
N-Lactoyl-Phenylalanine	0.556669	-0.674997	0.547192	-0.675051	0.855896	0.773446	-0.581145	-0.67728	-0.63115	-0.699073	-0.647638	-0.623485	-0.663008	-0.651781	0.887108	0.711179	-0.656294	-0.657592	-0.694563	-0.648683	-0.640335	-0.655912	-0.574586	-0.62777	-0.653656	-0.618154	0.702232	-0.661564	-0.545862	-0.684696	-0.544763	-0.463544	-0.606341	-0.615235	-0.654078	-0.586977	0.837807	-0.647068	-0.613263	-0.619288	-0.640642	-0.560023	-0.619383	-0.648318	-0.687801	-0.684721	-0.67924	-0.626047	0.863097
Prenisteine	-0.787671	0.705681	-0.627035	0.689187	-0.826779	-0.762455	0.594898	0.715455	0.842737	0.965926	0.920925	0.87512	0.913429	0.736367	-0.796674	-0.761397	0.916405	0.885229	0.941459	0.916266	0.903846	0.927232	0.745368	0.888871	0.880449	0.736796	-0.62197	0.940617	0.821839	0.940005	0.713945	0.41672	0.907752	0.812719	0.944973	0.888281	-0.721168	0.927384	0.837245	0.905286	0.885655	0.731269	0.868881	0.929933	0.781438	0.867277	0.885532	0.874229	-0.719506
Glutamic acid glutamate	0.457469	-0.726791	0.498292	-0.73189	0.803598	0.478293	-0.661355	-0.740795	-0.643449	-0.666267	-0.598454	-0.635606	-0.630348	-0.751646	0.71751	0.556293	-0.631911	-0.635992	-0.61088	-0.63696	-0.60303	-0.636316	-0.616833	-0.572207	-0.600146	-0.607903	0.280402	-0.61101	-0.481478	-0.639641	-0.62276	-0.663779	-0.582621	-0.569538	-0.688655	-0.554383	0.837994	-0.684652	-0.57511	-0.634943	-0.593902	-0.516569	-0.636702	-0.621431	-0.646813	-0.759804	-0.734493	-0.591903	0.877456
Ile Ser Val	-0.756256	0.940856	-0.747466	0.950622	-0.778577	-0.753859	0.921899	0.945488	0.676275	0.636847	0.639428	0.700511	0.68244	0.933848	-0.85135	-0.785472	0.659994	0.715417	0.629371	0.640288	0.624088	0.622623	0.615644	0.628567	0.705186	0.84071	-0.657381	0.612663	0.493138	0.601572	0.613097	0.856024	0.532831	0.662971	0.56469	0.531004	-0.687793	0.551655	0.61884	0.627647	0.626692	0.736187	0.673679	0.61211	0.849494	0.760112	0.774894	0.621807	-0.686884
1,2-Dipalmitoyl-rac-glycero-3-phosphoethanolamine	-0.566626	0.400592	-0.580488	0.414	-0.579681	-0.564444	0.504777	0.416219	0.804347	0.658815	0.424769	0.360142	0.379108	0.455651	-0.571794	-0.62705	0.407474	0.318912	0.501436	0.444533	0.364864	0.453579	0.817854	0.34525	0.356815	0.257319	-0.448552	0.456566	0.228191	0.675733	0.844008	0.485604	0.409988	0.213479	0.740539	0.343605	-0.507072	0.829464	0.26296	0.350944	0.28369	0.257674	0.276194	0.451455	0.450279	0.749554	0.650132	0.271773	-0.493502
Nopalinic acid	0.469646	-0.653547	0.396921	-0.653493	0.848164	0.660383	-0.595721	-0.651318	-0.617801	-0.649885	-0.561006	-0.54519	-0.587857	-0.653274	0.794326	0.612641	-0.581775	-0.585108	-0.588807	-0.581584	-0.557583	-0.582707	-0.587098	-0.536914	-0.570653	-0.572114	0.550324	-0.592135	-0.41886	-0.616943	-0.578403	-0.523226	-0.528571	-0.542826	-0.624803	-0.483181	0.849544	-0.634025	-0.536861	-0.556475	-0.562286	-0.474893	-0.557569	-0.57552	-0.665795	-0.696759	-0.670201	-0.544913	0.89644
Adenosine-2'-monophosphate	-0.684398	0.739282	-0.6926	0.765568	-0.635153	-0.584029	0.90089	0.74906	0.783584	0.537791	0.362689	0.393061	0.367105	0.787105	-0.640488	-0.687619	0.373952	0.364589	0.378902	0.39384	0.308961	0.373254	0.814138	0.302579	0.380514	0.51803	-0.443495	0.362114	0.101583	0.517917	0.861581	0.949509	0.266461	0.271911	0.575999	0.209927	-0.544377	0.657175	0.25918	0.320732	0.253783	0.429677	0.318247	0.364207	0.652683	0.809603	0.728891	0.246629	-0.529441
Nifekalant	-0.859623	0.91727	-0.855143	0.926793	-0.645443	-0.736324	0.965987	0.921062	0.840034	0.700099	0.635215	0.655551	0.642124	0.935281	-0.73101	-0.855111	0.643383	0.65739	0.608554	0.646658	0.595679	0.622547	0.806392	0.60508	0.682967	0.817491	-0.623364	0.61509	0.41103	0.682988	0.827264	0.904068	0.486088	0.597385	0.667953	0.484719	-0.472022	0.679733	0.570416	0.597444	0.558642	0.727883	0.613809	0.616326	0.880805	0.854143	0.851039	0.55607	-0.459937
Secosubamolide	-0.765924	0.771281	-0.577358	0.748062	-0.762165	-0.763238	0.588737	0.772963	0.636916	0.843915	0.932412	0.925199	0.956313	0.763547	-0.787115	-0.713207	0.93555	0.965294	0.916249	0.906467	0.93871	0.910002	0.499634	0.940063	0.94495	0.872212	-0.680451	0.925749	0.902555	0.801642	0.444384	0.365619	0.892523	0.934351	0.742273	0.91184	-0.646062	0.670004	0.920171	0.937466	0.964613	0.849208	0.951093	0.913061	0.818709	0.697446	0.78122	0.955937	-0.64403
Semiplenamide E	-0.646633	0.669522	-0.590914	0.644111	-0.604819	-0.620331	0.437007	0.680698	0.527307	0.783398	0.919624	0.932184	0.941953	0.656347	-0.675948	-0.631545	0.919744	0.948699	0.907277	0.885986	0.937176	0.897407	0.3611	0.937939	0.929104	0.806576	-0.548472	0.89481	0.974801	0.767391	0.30633	0.225845	0.907475	0.915881	0.681602	0.957053	-0.505536	0.577002	0.915399	0.935836	0.959716	0.798756	0.944097	0.896343	0.709314	0.57536	0.675344	0.961939	-0.50688
Corymbi-7,13E-dienolide	-0.596963	0.588179	-0.530298	0.556928	-0.533391	-0.564333	0.33194	0.596166	0.494242	0.773695	0.91456	0.897138	0.921858	0.57032	-0.59257	-0.577435	0.911649	0.924549	0.893159	0.884578	0.935755	0.89745	0.337875	0.936459	0.910673	0.761077	-0.494771	0.897645	0.974417	0.76391	0.274679	0.102116	0.89576	0.909916	0.683789	0.956195	-0.430022	0.571614	0.918753	0.93266	0.955755	0.776604	0.931476	0.899043	0.659978	0.525263	0.637014	0.95881	-0.432766
9,12-Octadecadiynoic Acid	-0.715927	0.699384	-0.636971	0.670256	-0.638269	-0.658372	0.460022	0.702462	0.6578	0.882836	0.975683	0.912231	0.956741	0.676571	-0.672549	-0.68838	0.975266	0.960086	0.942822	0.968456	0.986998	0.973802	0.554262	0.986099	0.957275	0.8385	-0.546753	0.973105	0.942386	0.874231	0.483959	0.224664	0.894879	0.960062	0.834404	0.958607	-0.518579	0.741883	0.974828	0.984114	0.987451	0.874371	0.975287	0.976066	0.769546	0.680786	0.787661	0.989143	-0.513268
STROBILACTONE A	-0.683835	0.635414	-0.570102	0.616452	-0.664932	-0.620529	0.483449	0.659091	0.603629	0.826453	0.902791	0.965593	0.947352	0.676638	-0.699086	-0.628554	0.897114	0.929315	0.929953	0.855853	0.9042	0.876082	0.398876	0.895353	0.898066	0.723868	-0.531654	0.879601	0.975443	0.796127	0.377844	0.316235	0.98408	0.823848	0.726411	0.975829	-0.570953	0.659273	0.831314	0.914026	0.920038	0.685567	0.902868	0.875463	0.67115	0.658043	0.703285	0.916956	-0.569729
N-Palmitoyl Methionine	-0.623925	0.776085	-0.582089	0.748608	-0.637674	-0.602424	0.502873	0.769547	0.539103	0.762533	0.900819	0.843768	0.892797	0.718269	-0.663099	-0.63013	0.919449	0.930049	0.832327	0.912045	0.931272	0.904996	0.474909	0.933446	0.916058	0.901933	-0.485215	0.894721	0.846651	0.746388	0.39275	0.287605	0.759822	0.979345	0.707978	0.850337	-0.554032	0.594858	0.970511	0.934847	0.951508	0.917039	0.962329	0.902928	0.792386	0.605826	0.740152	0.956525	-0.562556
3-ethylphenyl Sulfate	0.281795	-0.50868	0.246128	-0.514394	0.79501	0.467123	-0.452882	-0.515513	-0.449699	-0.505367	-0.424217	-0.442396	-0.462221	-0.517691	0.69142	0.409351	-0.451406	-0.458711	-0.473358	-0.448853	-0.431213	-0.457384	-0.430625	-0.39922	-0.416898	-0.391729	0.338049	-0.453654	-0.343205	-0.469694	-0.421985	-0.44315	-0.454993	-0.403426	-0.509837	-0.398166	0.883104	-0.526444	-0.405631	-0.444919	-0.44289	-0.312874	-0.446161	-0.446471	-0.457059	-0.566042	-0.523263	-0.429161	0.925955
Drupanin	0.729263	-0.543057	0.864842	-0.54493	0.203558	0.593793	-0.557791	-0.552755	-0.644974	-0.548242	-0.533059	-0.507544	-0.493216	-0.53908	0.444108	0.743403	-0.503563	-0.48075	-0.528591	-0.50645	-0.484323	-0.497966	-0.572885	-0.511842	-0.55328	-0.559922	0.599912	-0.489969	-0.427891	-0.592996	-0.580371	-0.437771	-0.400006	-0.435148	-0.504741	-0.451209	-0.0308136	-0.48864	-0.439398	-0.446672	-0.422579	-0.563043	-0.428616	-0.497201	-0.599986	-0.533153	-0.558614	-0.429864	-0.0724409
Allylestrenol	-0.535357	0.348149	-0.533637	0.353428	-0.464229	-0.485301	0.429363	0.357127	0.79169	0.652619	0.42699	0.324472	0.361281	0.398562	-0.441984	-0.579782	0.408935	0.302731	0.472084	0.457372	0.371199	0.461919	0.825058	0.354484	0.352382	0.252844	-0.362129	0.466954	0.210908	0.675978	0.846324	0.389533	0.376579	0.228157	0.749606	0.331142	-0.363946	0.825264	0.283981	0.359468	0.284411	0.271182	0.277982	0.463263	0.438244	0.713484	0.635595	0.275313	-0.354423
N-Stearoyl Lysine	-0.720388	0.705514	-0.555457	0.674726	-0.695425	-0.736767	0.479933	0.688479	0.690027	0.865198	0.910938	0.764787	0.862909	0.653348	-0.688307	-0.705977	0.914219	0.87427	0.85555	0.929028	0.918231	0.922754	0.669241	0.920715	0.887647	0.833525	-0.62861	0.939275	0.764145	0.848903	0.579259	0.216446	0.742323	0.931515	0.843477	0.806888	-0.568812	0.774556	0.93968	0.904018	0.916046	0.887906	0.897959	0.930047	0.811307	0.700268	0.81037	0.908774	-0.566507
Dihydro-4,6-dimethyl-2-(1-methylethyl)-4H-1,3,5-dithiazine	0.671802	-0.499996	0.585972	-0.495683	0.52011	0.865631	-0.474255	-0.492198	-0.531732	-0.549831	-0.534873	-0.484722	-0.530468	-0.463156	0.718431	0.750354	-0.50548	-0.51522	-0.577896	-0.48244	-0.49767	-0.485739	-0.430585	-0.522321	-0.565117	-0.538102	0.957582	-0.524429	-0.454717	-0.551641	-0.401536	-0.267144	-0.45707	-0.485159	-0.425331	-0.454816	0.347924	-0.420974	-0.464635	-0.432002	-0.49273	-0.511212	-0.431747	-0.491423	-0.618254	-0.465126	-0.484106	-0.473197	0.331376
Tauro-alpha-Muricholic acid	0.402804	-0.397265	0.112205	-0.403735	0.678959	0.355924	-0.377957	-0.4017	-0.258755	-0.337352	-0.338384	-0.341895	-0.350838	-0.40449	0.501685	0.170666	-0.356663	-0.367629	-0.36497	-0.3523	-0.33741	-0.351948	-0.300536	-0.318958	-0.290249	-0.294515	0.221563	-0.358722	-0.268424	-0.25731	-0.231545	-0.34058	-0.352587	-0.342894	-0.378883	-0.308098	0.768891	-0.419369	-0.329884	-0.368496	-0.363234	-0.377165	-0.390642	-0.355036	-0.242384	-0.402797	-0.411379	-0.349177	0.704394
N-Acetyl-L-aspartic acid	0.553467	-0.67877	0.769642	-0.680239	0.679015	0.678045	-0.559992	-0.687017	-0.716634	-0.732529	-0.67319	-0.612253	-0.643432	-0.640993	0.781496	0.774272	-0.677791	-0.635644	-0.699821	-0.695565	-0.662016	-0.699344	-0.694848	-0.652132	-0.666078	-0.627059	0.578341	-0.674476	-0.54658	-0.770923	-0.670239	-0.46192	-0.560275	-0.613185	-0.743466	-0.598312	0.628651	-0.71747	-0.63822	-0.636284	-0.618779	-0.605611	-0.616386	-0.686064	-0.692788	-0.71262	-0.720504	-0.620945	0.650526
Estradiol-17alpha	-0.620137	0.532535	-0.514692	0.503695	-0.523263	-0.56923	0.315815	0.547156	0.49664	0.77102	0.896767	0.904934	0.914088	0.539	-0.58517	-0.56381	0.885361	0.902587	0.899868	0.84993	0.908031	0.869103	0.309635	0.907963	0.885277	0.697314	-0.514255	0.875716	0.98611	0.755716	0.258686	0.0938577	0.931544	0.851228	0.670347	0.966182	-0.412523	0.574373	0.862974	0.904837	0.926831	0.710215	0.894058	0.872567	0.609449	0.519967	0.610369	0.926937	-0.405123
Emodin	0.282691	-0.531934	0.337605	-0.52914	0.64861	0.492396	-0.448013	-0.533456	-0.487434	-0.536868	-0.474203	-0.484793	-0.511816	-0.531278	0.639827	0.515885	-0.495473	-0.507506	-0.496466	-0.489648	-0.482716	-0.49488	-0.424171	-0.462409	-0.502236	-0.486199	0.410235	-0.493111	-0.398089	-0.528129	-0.437582	-0.402349	-0.467032	-0.465744	-0.493549	-0.438891	0.654792	-0.4736	-0.464945	-0.480422	-0.488668	-0.351639	-0.479631	-0.483303	-0.568836	-0.5478	-0.523329	-0.479134	0.731701
FA 18:3+2O	-0.709706	0.881852	-0.580273	0.862073	-0.703709	-0.697294	0.683646	0.860046	0.588432	0.701366	0.796233	0.712132	0.780821	0.810217	-0.707172	-0.681998	0.821862	0.836446	0.703833	0.826012	0.813769	0.800335	0.596445	0.824205	0.83136	0.947006	-0.58136	0.802321	0.618982	0.665144	0.513736	0.480464	0.569617	0.916457	0.657637	0.648379	-0.598008	0.581502	0.882056	0.814642	0.832988	0.950808	0.863081	0.800981	0.875235	0.661455	0.78609	0.830307	-0.596041
Castanospermine	0.379506	-0.579402	0.332313	-0.58087	0.847807	0.568813	-0.476011	-0.582777	-0.481865	-0.577362	-0.53328	-0.522813	-0.557057	-0.563479	0.770737	0.486071	-0.557484	-0.561143	-0.573795	-0.554682	-0.542808	-0.562069	-0.465856	-0.516878	-0.522379	-0.494093	0.446922	-0.559328	-0.449204	-0.543863	-0.428284	-0.413386	-0.52497	-0.529997	-0.574465	-0.494844	0.918638	-0.573803	-0.530327	-0.54749	-0.557127	-0.453392	-0.554685	-0.55301	-0.529769	-0.593926	-0.584654	-0.5441	0.945538
N-acetylvaline	0.325186	-0.538769	0.250035	-0.543829	0.837911	0.480128	-0.467614	-0.543826	-0.450345	-0.521618	-0.456222	-0.458372	-0.484431	-0.538724	0.709484	0.398064	-0.485614	-0.488296	-0.497447	-0.486884	-0.465329	-0.492944	-0.455027	-0.433469	-0.437528	-0.420945	0.332446	-0.488223	-0.361991	-0.477776	-0.425845	-0.444954	-0.466873	-0.448664	-0.542608	-0.419364	0.936776	-0.559531	-0.449909	-0.483134	-0.479274	-0.3791	-0.489449	-0.483645	-0.461113	-0.581646	-0.555097	-0.465799	0.961688
Taurocholic acid	0.378001	-0.378711	0.101173	-0.385722	0.665437	0.344124	-0.35514	-0.383136	-0.230384	-0.312638	-0.318681	-0.322349	-0.331024	-0.381169	0.494241	0.154467	-0.336937	-0.348888	-0.347507	-0.33188	-0.319227	-0.332159	-0.27383	-0.301116	-0.27129	-0.275783	0.216449	-0.337759	-0.256555	-0.23496	-0.202646	-0.319604	-0.333364	-0.327549	-0.353448	-0.291787	0.762821	-0.392284	-0.314311	-0.348428	-0.34635	-0.36142	-0.372131	-0.334745	-0.21993	-0.374615	-0.384478	-0.33274	0.698221
[truncated: 67 more columns]
