# Supplementary material for: Integrated Analysis of the Lung Microbiome and Metabolome Reveals Associations Between Amino Acid Metabolism and Pulmonary Fibrosis in a Bleomycin-Induced Mouse Model
Source: Int J Mol Sci. 2026 Jun 30;27(13):5895. doi: 10.3390/ijms27135895 (PMC13362081; doi:10.3390/ijms27135895)
Supplement: Supplementary file 1 [file ijms-27-05895-s001.zip › result/4.MetDiffAnalysis/B_14d.vs.C_14d/B_14d.vs.C_14d_all_zscore.xls]

Compound_ID	all_B_1_14d	all_B_2_14d	all_B_3_14d	all_B_4_14d	all_B_5_14d	all_C_1_14d	all_C_2_14d	all_C_3_14d	all_C_4_14d
L-Ornithine	57.453146225801	44.8463075398109	45.3840603184326	36.5108415124635	25.355438013197	1.23685738689651	-1.08759451555281	0.296974721326452	-0.44623759267016
Monoolein	-3.12882230706113	-3.34801215675226	-3.57798571935796	-3.38189671482403	-3.49548833497235	0.513556561476394	-0.568714362089257	1.12560040306349	-1.07044260245062
2-(Acetylamino)-2-Deoxy-6-O-Sulfo-alpha-D-Glucopyranose	59.0422996809034	32.1592474118179	32.881601081595	72.7924706901751	40.4509506616498	1.08880601711059	0.419261126010639	-0.253240045624462	-1.25482709749677
MG(0:0/18:1(9Z)/0:0)	-3.15918458335982	-3.31698665005061	-3.66505673250398	-3.46256221062667	-3.54111395925806	0.693599513048359	-0.679039146909502	1.00704706943157	-1.02160743557043
N1-Acetylspermidine	56.2099245614111	49.7131950209202	102.438892953796	24.7868729409417	80.5593026433924	0.482643879984371	0.984233580848729	-0.132408614326998	-1.3344688465061
Hydroxyprolyl-Isoleucine	27.5087369180356	11.866553286486	18.2620790979717	9.56393157364433	16.3397143287011	1.11954607709912	0.349798174039293	-1.25657803400195	-0.212766217136463
Periplocoside N	-2.72250220258526	-2.88975131470346	-2.84051114865949	-2.55577813369165	-2.56306581142627	1.35959330034992	-1.04099158696867	-0.0668642632351057	-0.251737450146149
MG(18:1(11Z)/0:0/0:0)	-3.49093528025001	-3.77348920460492	-4.07441700569858	-3.95042574234221	-3.97227711841576	0.652814900071665	-0.465230504000957	0.98782680410145	-1.17541120017216
15-Hydroxyicosanoylcarnitine	-3.83624078118777	-3.86648359199	-3.19801865041942	-3.67682027711569	-3.77216296983308	-0.721842037986601	-0.45953409092196	-0.295299438984225	1.47667556789279
3-(3,4-Dihydroxyphenyl)-1-propanol	-2.90110110065974	-3.00801934350364	-2.86491281713639	-2.57952257887392	-3.09040458475325	-1.43026144642002	0.867673655505284	0.134252895760958	0.428334895153781
13-Apo-beta-carotenone	-2.03666638528948	-2.0808762370996	-2.02774223923312	-1.89596554068107	-1.94798668054622	-1.16074241433919	1.09323662026786	0.510844200426715	-0.443338406355389
9-Peroxy-5,6E-dehydro-6,7-dihydrogeranyl acetate	-1.92088959334135	-2.18965100768118	-2.04341166096448	-1.97091989664151	-2.01651508020774	-0.523997660771987	1.45512017884525	-0.170131787934564	-0.760990730138702
alpha-5-C-(3-Hydroxybutyl)-hyacinthacine A2	-2.0656300272198	-2.22182988392111	-2.12115127715267	-1.83097461467771	-2.1232081564113	-0.873044179136227	1.31150839073761	0.239905221081786	-0.678369432683172
2-palmitoleoyl-glycerol	-4.25230402508154	-5.28710037701014	-5.08003076550107	-4.73352582852622	-4.9611390582625	1.09444480546846	-0.462333044989675	0.517207608828111	-1.14931936930689
TRIA-662	16.9909463698699	8.29215640354973	17.9564377219905	9.03141784535968	16.8112852085516	-0.772244104017015	-0.909530561234445	0.556097770272505	1.12567689497896
Hexanoylglutamine	19.1608439650552	11.0618725589396	10.5476647665741	14.1655722821672	14.4623846601433	1.07884509285993	0.622318826566689	-0.82030652963193	-0.880857389794693
(+/-)-Dihydroactinidiolide	-1.9186955471293	-2.13012416738196	-2.1036385146968	-1.91949341129477	-2.04472627877241	-1.13142432841123	1.03501763790673	0.615640722111655	-0.51923403160715
Farnesol	-1.95124875234308	-2.16866654905526	-2.11930978780889	-1.81170951045806	-2.04499063325176	-0.789675893970074	1.17157377169711	0.491291445989131	-0.873189323716163
5-(4,5-Dihydroxypentyl)uracil	-2.2638418426136	-1.95444055139648	-2.23909560523929	-1.88145203362215	-2.12000466255629	-1.08551424790783	1.32615967137808	0.0100694538287559	-0.250714877299005
delta-Decalactone	-1.82455557798966	-2.11405099524706	-2.08093807962299	-1.97665732827061	-2.03880646341145	-1.25829463346085	0.843234447686866	0.764087728146128	-0.349027542372141
Limonenecarboxylic acid	-1.65919140762854	-1.81155920922419	-1.78767818898783	-1.6513932255911	-1.76126730970594	-1.11345349874444	1.04993780508284	0.604398567492946	-0.540882873831347
Cladospolide D	-1.77667439976781	-2.0092734039097	-2.02838803073085	-1.89807878003638	-2.00564813331911	-1.26739097632019	0.949652379874047	0.628657315687294	-0.310918719241151
Pentadeca-5,12-dienoylcarnitine	-1.92008204989113	-2.09838075185785	-2.00817493560431	-2.11610192847244	-2.05994282411689	-0.582476907832886	-1.03014344700112	0.419494377565439	1.19312597726857
Undecanedioic acid	-1.7527397480034	-1.79194792498336	-1.71994418928559	-1.65277815497888	-1.67674245792969	-1.08676718661021	1.02150668096282	0.654454872815926	-0.589194367168537
Indan-1-ol	-2.28071591913327	-2.24816591051189	-1.98081846773483	-2.05468501169971	-2.16274198695172	-0.925594832362551	1.09488389449688	0.59732836817295	-0.766617430307277
Aacocf3	-2.3094176466324	-2.41725265374401	-2.04257829158233	-2.20850394904188	-2.17122429281787	-0.298062014181811	0.171004123533837	1.26224592018677	-1.13518802953879
Ophthalmic acid	43.6605588813942	11.0746095557055	19.6155746822896	8.74684386969335	18.8832661599392	-0.159695444718589	-0.978956358671528	-0.25768009830462	1.39633190169474
N(alpha)-t-Butoxycarbonyl-L-leucine	-1.92370678972194	-2.07051749345746	-2.0457418781954	-1.6943534674092	-1.96739749779443	-1.28108479745356	0.955185121745255	0.606423526823682	-0.280523851115377
secobarbital	-1.14326298202105	-1.08561023018245	-1.11059051190092	-1.1049492227068	-1.08411313782199	-0.776386474520368	1.42080857380149	-0.0299037474968684	-0.614518351784258
4-Vinylcyclohexene	-2.62420585423214	-2.47576314687665	-2.26790383027785	-2.59931849380632	-2.8073761697458	-1.45300281689786	0.776639347616096	0.169539559411938	0.506823909869824
