# Supplementary material for: Integrated Analysis of the Lung Microbiome and Metabolome Reveals Associations Between Amino Acid Metabolism and Pulmonary Fibrosis in a Bleomycin-Induced Mouse Model
Source: Int J Mol Sci. 2026 Jun 30;27(13):5895. doi: 10.3390/ijms27135895 (PMC13362081; doi:10.3390/ijms27135895)
Supplement: Supplementary file 1 [file ijms-27-05895-s001.zip › result/4.MetDiffAnalysis/B_14d.vs.C_14d/B_14d.vs.C_14d_all_zscore.xlsx]

## Sheet: Sheet1
Compound_ID	all_B_1_14d	all_B_2_14d	all_B_3_14d	all_B_4_14d	all_B_5_14d	all_C_1_14d	all_C_2_14d	all_C_3_14d	all_C_4_14d
L-Ornithine	57.4531	44.8463	45.3841	36.5108	25.3554	1.23686	-1.08759	0.296975	-0.446238
Monoolein	-3.12882	-3.34801	-3.57799	-3.3819	-3.49549	0.513557	-0.568714	1.1256	-1.07044
2-(Acetylamino)-2-Deoxy-6-O-Sulfo-alpha-D-Glucopyranose	59.0423	32.1592	32.8816	72.7925	40.451	1.08881	0.419261	-0.25324	-1.25483
MG(0:0/18:1(9Z)/0:0)	-3.15918	-3.31699	-3.66506	-3.46256	-3.54111	0.6936	-0.679039	1.00705	-1.02161
N1-Acetylspermidine	56.2099	49.7132	102.439	24.7869	80.5593	0.482644	0.984234	-0.132409	-1.33447
Hydroxyprolyl-Isoleucine	27.5087	11.8666	18.2621	9.56393	16.3397	1.11955	0.349798	-1.25658	-0.212766
Periplocoside N	-2.7225	-2.88975	-2.84051	-2.55578	-2.56307	1.35959	-1.04099	-0.0668643	-0.251737
MG(18:1(11Z)/0:0/0:0)	-3.49094	-3.77349	-4.07442	-3.95043	-3.97228	0.652815	-0.465231	0.987827	-1.17541
15-Hydroxyicosanoylcarnitine	-3.83624	-3.86648	-3.19802	-3.67682	-3.77216	-0.721842	-0.459534	-0.295299	1.47668
3-(3,4-Dihydroxyphenyl)-1-propanol	-2.9011	-3.00802	-2.86491	-2.57952	-3.0904	-1.43026	0.867674	0.134253	0.428335
13-Apo-beta-carotenone	-2.03667	-2.08088	-2.02774	-1.89597	-1.94799	-1.16074	1.09324	0.510844	-0.443338
9-Peroxy-5,6E-dehydro-6,7-dihydrogeranyl acetate	-1.92089	-2.18965	-2.04341	-1.97092	-2.01652	-0.523998	1.45512	-0.170132	-0.760991
alpha-5-C-(3-Hydroxybutyl)-hyacinthacine A2	-2.06563	-2.22183	-2.12115	-1.83097	-2.12321	-0.873044	1.31151	0.239905	-0.678369
2-palmitoleoyl-glycerol	-4.2523	-5.2871	-5.08003	-4.73353	-4.96114	1.09444	-0.462333	0.517208	-1.14932
TRIA-662	16.9909	8.29216	17.9564	9.03142	16.8113	-0.772244	-0.909531	0.556098	1.12568
Hexanoylglutamine	19.1608	11.0619	10.5477	14.1656	14.4624	1.07885	0.622319	-0.820307	-0.880857
(+/-)-Dihydroactinidiolide	-1.9187	-2.13012	-2.10364	-1.91949	-2.04473	-1.13142	1.03502	0.615641	-0.519234
Farnesol	-1.95125	-2.16867	-2.11931	-1.81171	-2.04499	-0.789676	1.17157	0.491291	-0.873189
5-(4,5-Dihydroxypentyl)uracil	-2.26384	-1.95444	-2.2391	-1.88145	-2.12	-1.08551	1.32616	0.0100695	-0.250715
delta-Decalactone	-1.82456	-2.11405	-2.08094	-1.97666	-2.03881	-1.25829	0.843234	0.764088	-0.349028
Limonenecarboxylic acid	-1.65919	-1.81156	-1.78768	-1.65139	-1.76127	-1.11345	1.04994	0.604399	-0.540883
Cladospolide D	-1.77667	-2.00927	-2.02839	-1.89808	-2.00565	-1.26739	0.949652	0.628657	-0.310919
Pentadeca-5,12-dienoylcarnitine	-1.92008	-2.09838	-2.00817	-2.1161	-2.05994	-0.582477	-1.03014	0.419494	1.19313
Undecanedioic acid	-1.75274	-1.79195	-1.71994	-1.65278	-1.67674	-1.08677	1.02151	0.654455	-0.589194
Indan-1-ol	-2.28072	-2.24817	-1.98082	-2.05469	-2.16274	-0.925595	1.09488	0.597328	-0.766617
Aacocf3	-2.30942	-2.41725	-2.04258	-2.2085	-2.17122	-0.298062	0.171004	1.26225	-1.13519
Ophthalmic acid	43.6606	11.0746	19.6156	8.74684	18.8833	-0.159695	-0.978956	-0.25768	1.39633
N(alpha)-t-Butoxycarbonyl-L-leucine	-1.92371	-2.07052	-2.04574	-1.69435	-1.9674	-1.28108	0.955185	0.606424	-0.280524
secobarbital	-1.14326	-1.08561	-1.11059	-1.10495	-1.08411	-0.776386	1.42081	-0.0299037	-0.614518
4-Vinylcyclohexene	-2.62421	-2.47576	-2.2679	-2.59932	-2.80738	-1.453	0.776639	0.16954	0.506824
